# Supplementary material for: Interrogating the structure and function of the human voltage-gated proton channel (hHv1) with a fluorescent noncanonical amino acid
Source: eLife. 2026 Apr 28;15:RP110161. doi: 10.7554/eLife.110161 (PMC13124150; doi:10.7554/eLife.110161)
Supplement: Figure 2—source data 1. [file elife-110161-fig2-data1.zip]

Archive with 4 entries (4 files):
- hHv1-TAG2mutants WB Labeled.jpg
- hHv1-TAG1mutants Acd fluorescence Labeled.jpg
- hHv1-TAG1mutants WB Labeled.jpg
- hHv1-TAG2mutants Acd fluorescence Labeled.jpg
