# Supplementary material for: Interrogating the structure and function of the human voltage-gated proton channel (hHv1) with a fluorescent noncanonical amino acid
Source: eLife. 2026 Apr 28;15:RP110161. doi: 10.7554/eLife.110161 (PMC13124150; doi:10.7554/eLife.110161)
Supplement: Figure 3—source data 2. [file elife-110161-fig3-data2.zip]

Archive with 4 entries (4 files):
- hHv1-Acd Purification Coomassie.jpg
- hHv1-Acd Purification Coomassie.tif
- hHv1-Acd Purification Acd fluorescence.jpg
- hHv1-Acd Purification Acd fluorescence.tif
