# Supplementary material for: Interrogating the structure and function of the human voltage-gated proton channel (hHv1) with a fluorescent noncanonical amino acid
Source: eLife. 2026 Apr 28;15:RP110161. doi: 10.7554/eLife.110161 (PMC13124150; doi:10.7554/eLife.110161)
Supplement: Figure 3—source data 3. [file elife-110161-fig3-data3.zip]

Archive with 17 entries (17 files):
- hHv1-M91Acd.asc
- hHv1-Q56Acd.asc
- hHv1-Q233Acd.asc
- hHv1-V103Acd.asc
- hHv1-V187Acd.asc
- hHv1-Y134Acd.asc
- Notes.txt
- hHv1-A18Acd.asc
- hHv1-C107Acd.asc
- hHv1-Cysless1.asc
- hHv1-Cysless2.asc
- hHv1-F159Acd.asc
- hHv1-F195Acd.asc
- hHv1-F247Acd.asc
- hHv1-I217Acd.asc
- hHv1-K125Acd.asc
- hHv1-K169Acd.asc
