# Supplementary material for: Interrogating the structure and function of the human voltage-gated proton channel (hHv1) with a fluorescent noncanonical amino acid
Source: eLife. 2026 Apr 28;15:RP110161. doi: 10.7554/eLife.110161 (PMC13124150; doi:10.7554/eLife.110161)
Supplement: Figure 3—source data 3. [file elife-110161-fig3-data3.zip › hHv1-M91Acd.asc]

10		10		10
hHv1 M91Acd001:10_UV1_280nm		hHv1 M91Acd001:10_UV2_385nm		hHv1 M91Acd001:10_AD900
ml	mAU	ml	mAU	ml	mV
0.000	0.000000	0.000	-4.292000	0.000	0.130000
0.037	0.129000	0.037	0.026000	0.042	0.090000
0.073	0.344000	0.073	0.057000	0.083	0.090000
0.110	0.242000	0.110	0.146000	0.125	0.080000
0.146	-0.048000	0.146	-0.066000	0.166	0.080000
0.183	-0.058000	0.183	-0.343000	0.208	0.090000
0.219	-0.341000	0.219	-0.565000	0.249	0.080000
0.256	-0.634000	0.256	-0.656000	0.291	0.090000
0.292	-0.773000	0.292	-0.703000	0.332	0.100000
0.329	-0.245000	0.329	-0.405000	0.374	0.090000
0.365	2.901000	0.365	1.501000	0.416	0.090000
0.402	3.025000	0.402	1.485000	0.457	0.080000
0.438	1.482000	0.438	0.695000	0.499	0.090000
0.475	0.183000	0.475	-0.162000	0.540	0.110000
0.511	-0.516000	0.511	-0.638000	0.582	0.100000
0.548	-0.693000	0.548	-0.718000	0.623	0.100000
0.585	-0.967000	0.585	-0.746000	0.665	0.130000
0.621	-1.058000	0.621	-0.722000	0.707	0.110000
0.658	-1.168000	0.658	-0.799000	0.748	0.110000
0.694	-1.164000	0.694	-0.803000	0.790	0.120000
0.731	-1.234000	0.731	-0.854000	0.831	0.120000
0.767	-1.236000	0.767	-0.833000	0.873	0.110000
0.804	-1.317000	0.804	-0.848000	0.914	0.110000
0.840	-1.327000	0.840	-0.847000	0.956	0.110000
0.877	-1.271000	0.877	-0.818000	0.997	0.110000
0.913	-1.256000	0.913	-0.823000	1.039	0.090000
0.950	-1.400000	0.950	-0.686000	1.081	0.090000
0.986	-1.365000	0.986	-0.769000	1.122	0.110000
1.023	-1.433000	1.023	-0.909000	1.164	0.090000
1.059	-1.561000	1.059	-0.849000	1.205	0.090000
1.096	-1.451000	1.096	-0.848000	1.247	0.090000
1.133	-1.440000	1.133	-0.814000	1.288	0.090000
1.169	-1.512000	1.169	-0.944000	1.330	0.090000
1.206	-1.487000	1.206	-0.853000	1.372	0.080000
1.242	-1.568000	1.242	-0.913000	1.413	0.080000
1.279	-1.609000	1.279	-0.859000	1.455	0.070000
1.315	-1.670000	1.315	-0.801000	1.496	0.080000
1.352	-1.648000	1.352	-0.731000	1.538	0.070000
1.388	-1.723000	1.388	-0.825000	1.579	0.080000
1.425	-1.716000	1.425	-0.966000	1.621	0.080000
1.461	-1.678000	1.461	-1.001000	1.662	0.090000
1.498	-1.786000	1.498	-0.972000	1.704	0.070000
1.534	-1.708000	1.534	-0.867000	1.746	0.090000
1.571	-1.754000	1.571	-0.928000	1.787	0.090000
1.607	-1.792000	1.607	-0.815000	1.829	0.080000
1.644	-1.751000	1.644	-0.905000	1.870	0.080000
1.681	-1.795000	1.681	-0.977000	1.912	0.080000
1.717	-1.830000	1.717	-0.976000	1.953	0.080000
1.754	-1.785000	1.754	-1.059000	1.995	0.070000
1.790	-1.839000	1.790	-0.898000	2.037	0.070000
1.827	-1.776000	1.827	-0.936000	2.078	0.080000
1.863	-1.823000	1.863	-0.996000	2.120	0.090000
1.900	-1.916000	1.900	-0.951000	2.161	0.070000
1.936	-1.867000	1.936	-0.935000	2.203	0.100000
1.973	-1.800000	1.973	-0.976000	2.244	0.090000
2.009	-1.858000	2.009	-0.923000	2.286	0.080000
2.046	-1.920000	2.046	-0.890000	2.327	0.090000
2.082	-1.874000	2.082	-1.016000	2.369	0.110000
2.119	-1.870000	2.119	-1.013000	2.411	0.090000
2.155	-1.867000	2.155	-0.969000	2.452	0.110000
2.192	-1.842000	2.192	-1.022000	2.494	0.100000
2.229	-1.905000	2.229	-1.137000	2.535	0.120000
2.265	-1.890000	2.265	-0.834000	2.577	0.120000
2.302	-1.969000	2.302	-0.794000	2.618	0.100000
2.338	-1.955000	2.338	-0.995000	2.660	0.110000
2.375	-1.949000	2.375	-1.053000	2.702	0.110000
2.411	-1.942000	2.411	-1.091000	2.743	0.100000
2.448	-1.933000	2.448	-1.094000	2.785	0.110000
2.484	-1.965000	2.484	-1.090000	2.826	0.100000
2.521	-1.913000	2.521	-0.893000	2.868	0.090000
2.557	-1.924000	2.557	-1.015000	2.909	0.080000
2.594	-1.852000	2.594	-1.055000	2.951	0.090000
2.630	-1.895000	2.630	-1.100000	2.992	0.090000
2.667	-1.980000	2.667	-1.066000	3.034	0.070000
2.703	-2.028000	2.703	-1.128000	3.076	0.090000
2.740	-1.963000	2.740	-1.159000	3.117	0.080000
2.777	-2.022000	2.777	-0.958000	3.159	0.080000
2.813	-1.977000	2.813	-1.098000	3.200	0.070000
2.850	-1.975000	2.850	-1.135000	3.242	0.060000
2.886	-2.045000	2.886	-1.114000	3.283	0.060000
2.923	-2.063000	2.923	-1.132000	3.325	0.070000
2.959	-2.101000	2.959	-0.972000	3.367	0.060000
2.996	-2.051000	2.996	-1.138000	3.408	0.080000
3.032	-2.001000	3.032	-1.154000	3.450	0.060000
3.069	-2.012000	3.069	-1.123000	3.491	0.070000
3.105	-2.009000	3.105	-1.169000	3.533	0.060000
3.142	-2.060000	3.142	-1.118000	3.574	0.070000
3.178	-1.990000	3.178	-1.176000	3.616	0.070000
3.215	-2.076000	3.215	-1.134000	3.657	0.070000
3.251	-2.062000	3.251	-1.119000	3.699	0.060000
3.288	-2.122000	3.288	-1.135000	3.741	0.070000
3.324	-2.062000	3.324	-1.108000	3.782	0.080000
3.361	-2.055000	3.361	-1.069000	3.824	0.080000
3.398	-2.055000	3.398	-1.054000	3.865	0.080000
3.434	-2.027000	3.434	-1.200000	3.907	0.100000
3.471	-2.103000	3.471	-1.176000	3.948	0.100000
3.507	-2.142000	3.507	-1.113000	3.990	0.070000
3.544	-2.129000	3.544	-1.167000	4.032	0.100000
3.580	-2.119000	3.580	-1.151000	4.073	0.110000
3.617	-2.122000	3.617	-1.191000	4.115	0.090000
3.653	-2.043000	3.653	-1.209000	4.156	0.090000
3.690	-2.126000	3.690	-1.184000	4.198	0.090000
3.726	-2.024000	3.726	-1.166000	4.239	0.100000
3.763	-2.123000	3.763	-1.294000	4.281	0.090000
3.799	-2.118000	3.799	-1.174000	4.322	0.090000
3.836	-2.173000	3.836	-1.229000	4.364	0.100000
3.872	-2.183000	3.872	-1.199000	4.406	0.080000
3.909	-2.136000	3.909	-1.227000	4.447	0.090000
3.946	-2.151000	3.946	-1.265000	4.489	0.090000
3.982	-2.118000	3.982	-1.245000	4.530	0.080000
4.019	-2.166000	4.019	-1.174000	4.572	0.090000
4.055	-2.198000	4.055	-1.303000	4.613	0.070000
4.092	-2.095000	4.092	-1.263000	4.655	0.070000
4.128	-2.107000	4.128	-1.186000	4.697	0.070000
4.165	-2.113000	4.165	-1.196000	4.738	0.070000
4.201	-2.167000	4.201	-1.181000	4.780	0.060000
4.238	-2.133000	4.238	-1.230000	4.821	0.060000
4.274	-2.178000	4.274	-1.298000	4.863	0.050000
4.311	-2.176000	4.311	-1.233000	4.904	0.050000
4.347	-2.124000	4.347	-1.219000	4.946	0.050000
4.384	-2.179000	4.384	-1.272000	4.987	0.060000
4.420	-2.137000	4.420	-1.274000	5.029	0.060000
4.457	-2.232000	4.457	-1.295000	5.071	0.050000
4.494	-2.173000	4.494	-1.372000	5.112	0.050000
4.530	-2.160000	4.530	-1.280000	5.154	0.050000
4.567	-2.163000	4.567	-1.263000	5.195	0.050000
4.603	-2.189000	4.603	-1.304000	5.237	0.040000
4.640	-2.158000	4.640	-1.272000	5.278	0.050000
4.676	-2.187000	4.676	-1.281000	5.320	0.060000
4.713	-2.167000	4.713	-1.221000	5.361	0.050000
4.749	-2.160000	4.749	-1.256000	5.403	0.050000
4.786	-2.211000	4.786	-1.234000	5.445	0.060000
4.822	-2.253000	4.822	-1.308000	5.486	0.070000
4.859	-2.233000	4.859	-1.297000	5.528	0.070000
4.895	-2.227000	4.895	-1.391000	5.569	0.050000
4.932	-2.260000	4.932	-1.375000	5.611	0.080000
4.968	-2.290000	4.968	-1.278000	5.652	0.080000
5.005	-2.345000	5.005	-1.288000	5.694	0.050000
5.042	-2.310000	5.042	-1.392000	5.736	0.080000
5.078	-2.376000	5.078	-1.388000	5.777	0.080000
5.115	-2.355000	5.115	-1.278000	5.819	0.070000
5.151	-2.412000	5.151	-1.301000	5.860	0.080000
5.188	-2.401000	5.188	-1.289000	5.902	0.070000
5.224	-2.423000	5.224	-1.325000	5.943	0.080000
5.261	-2.352000	5.261	-1.223000	5.985	0.080000
5.297	-2.388000	5.297	-1.398000	6.026	0.070000
5.334	-2.376000	5.334	-1.372000	6.068	0.060000
5.370	-2.454000	5.370	-1.258000	6.110	0.060000
5.407	-2.494000	5.407	-1.368000	6.151	0.050000
5.443	-2.571000	5.443	-1.355000	6.193	0.060000
5.480	-2.600000	5.480	-1.449000	6.234	0.050000
5.516	-2.634000	5.516	-1.445000	6.276	0.060000
5.553	-2.569000	5.553	-1.454000	6.317	0.060000
5.590	-2.521000	5.590	-1.483000	6.359	0.050000
5.626	-2.571000	5.626	-1.472000	6.401	0.050000
5.663	-2.600000	5.663	-1.495000	6.442	0.050000
5.699	-2.585000	5.699	-1.413000	6.484	0.050000
5.736	-2.602000	5.736	-1.496000	6.525	0.050000
5.772	-2.538000	5.772	-1.557000	6.567	0.050000
5.809	-2.711000	5.809	-1.427000	6.608	0.040000
5.845	-2.624000	5.845	-1.347000	6.650	0.040000
5.882	-2.750000	5.882	-1.461000	6.691	0.040000
5.918	-2.809000	5.918	-1.498000	6.733	0.040000
5.955	-2.714000	5.955	-1.502000	6.775	0.040000
5.991	-2.810000	5.991	-1.434000	6.816	0.040000
6.028	-2.658000	6.028	-1.392000	6.858	0.040000
6.064	-2.656000	6.064	-1.301000	6.899	0.010000
6.101	-2.832000	6.101	-1.348000	6.941	0.080000
6.138	-2.855000	6.138	-1.509000	6.982	0.020000
6.174	-2.810000	6.174	-1.388000	7.024	0.020000
6.211	-2.808000	6.211	-1.438000	7.066	0.040000
6.247	-2.797000	6.247	-1.547000	7.107	0.020000
6.284	-2.845000	6.284	-1.497000	7.149	0.030000
6.320	-2.845000	6.320	-1.586000	7.190	0.050000
6.357	-2.964000	6.357	-1.449000	7.232	0.040000
6.393	-2.894000	6.393	-1.408000	7.273	0.030000
6.430	-2.903000	6.430	-1.484000	7.315	0.060000
6.466	-2.932000	6.466	-1.517000	7.356	0.040000
6.503	-2.949000	6.503	-1.514000	7.398	0.040000
6.539	-3.024000	6.539	-1.391000	7.440	0.060000
6.576	-3.024000	6.576	-1.531000	7.481	0.060000
6.612	-3.115000	6.612	-1.622000	7.523	0.050000
6.649	-3.008000	6.649	-1.634000	7.564	0.050000
6.686	-3.051000	6.686	-1.577000	7.606	0.040000
6.722	-3.126000	6.722	-1.611000	7.647	0.060000
6.759	-3.079000	6.759	-1.592000	7.689	0.050000
6.795	-3.115000	6.795	-1.431000	7.731	0.050000
6.832	-3.133000	6.832	-1.457000	7.772	0.060000
6.868	-3.192000	6.868	-1.519000	7.814	0.060000
6.905	-3.161000	6.905	-1.588000	7.855	0.040000
6.941	-3.112000	6.941	-1.613000	7.897	0.040000
6.978	-3.159000	6.978	-1.575000	7.938	0.040000
7.014	-3.154000	7.014	-1.627000	7.980	0.040000
7.051	-3.186000	7.051	-1.561000	8.021	0.030000
7.087	-3.244000	7.087	-1.543000	8.063	0.030000
7.124	-3.284000	7.124	-1.588000	8.105	0.030000
7.160	-3.219000	7.160	-1.617000	8.146	0.030000
7.197	-3.258000	7.197	-1.681000	8.188	0.040000
7.234	-3.228000	7.234	-1.635000	8.229	0.020000
7.270	-3.281000	7.270	-1.694000	8.271	0.040000
7.307	-3.194000	7.307	-1.549000	8.312	0.030000
7.343	-3.279000	7.343	-1.508000	8.354	0.020000
7.380	-3.107000	7.380	-1.560000	8.396	0.070000
7.416	-3.317000	7.416	-1.720000	8.437	0.030000
7.453	-3.347000	7.453	-1.733000	8.479	0.040000
7.489	-3.406000	7.489	-1.584000	8.520	0.020000
7.526	-3.451000	7.526	-1.711000	8.562	0.030000
7.562	-3.389000	7.562	-1.657000	8.603	0.010000
7.599	-3.333000	7.599	-1.714000	8.645	0.000000
7.635	-3.410000	7.635	-1.577000	8.686	0.030000
7.672	-3.346000	7.672	-1.752000	8.728	0.030000
7.708	-3.361000	7.708	-1.863000	8.770	0.010000
7.745	-3.449000	7.745	-1.753000	8.811	0.060000
7.782	-3.353000	7.782	-1.666000	8.853	0.030000
7.818	-3.422000	7.818	-1.788000	8.894	0.040000
7.855	-3.355000	7.855	-1.773000	8.936	0.060000
7.891	-3.393000	7.891	-1.680000	8.977	0.030000
7.928	-3.377000	7.928	-1.714000	9.019	0.040000
7.964	-3.405000	7.964	-1.605000	9.061	0.030000
8.001	-3.320000	8.001	-1.774000	9.102	0.030000
8.037	-3.329000	8.037	-1.683000	9.144	0.040000
8.074	-3.372000	8.074	-1.679000	9.185	0.040000
8.110	-3.311000	8.110	-1.637000	9.227	0.050000
8.147	-3.387000	8.147	-1.768000	9.268	0.050000
8.183	-3.304000	8.183	-1.743000	9.310	0.060000
8.220	-3.206000	8.220	-1.760000	9.351	0.070000
8.256	-3.257000	8.256	-1.708000	9.393	0.070000
8.293	-3.212000	8.293	-1.835000	9.435	0.100000
8.330	-3.422000	8.330	-1.995000	9.476	0.130000
8.366	-3.231000	8.366	-1.772000	9.518	0.150000
8.403	-3.226000	8.403	-1.703000	9.559	0.150000
8.439	-3.183000	8.439	-1.730000	9.601	0.210000
8.476	-3.052000	8.476	-1.752000	9.642	0.240000
8.512	-3.107000	8.512	-1.830000	9.684	0.310000
8.549	-3.028000	8.549	-1.973000	9.726	0.360000
8.585	-3.004000	8.585	-1.876000	9.767	0.470000
8.622	-2.851000	8.622	-1.738000	9.809	0.520000
8.658	-2.722000	8.658	-1.754000	9.850	0.620000
8.695	-2.601000	8.695	-1.710000	9.892	0.690000
8.731	-2.554000	8.731	-1.759000	9.933	0.750000
8.768	-2.408000	8.768	-1.797000	9.975	0.820000
8.804	-2.236000	8.804	-1.743000	10.016	0.860000
8.841	-2.022000	8.841	-1.854000	10.058	0.920000
8.878	-1.920000	8.878	-1.708000	10.100	0.970000
8.914	-1.740000	8.914	-1.679000	10.141	1.030000
8.951	-1.428000	8.951	-1.782000	10.183	1.100000
8.987	-1.081000	8.987	-1.670000	10.224	1.150000
9.024	-0.761000	9.024	-1.735000	10.266	1.230000
9.060	-0.295000	9.060	-1.476000	10.307	1.290000
9.097	0.080000	9.097	-1.599000	10.349	1.400000
9.133	0.601000	9.133	-1.465000	10.391	1.490000
9.170	1.346000	9.170	-1.448000	10.432	1.600000
9.206	2.099000	9.206	-1.222000	10.474	1.700000
9.243	3.039000	9.243	-1.091000	10.515	1.870000
9.279	4.152000	9.279	-0.984000	10.557	1.990000
9.316	5.454000	9.316	-0.683000	10.598	2.150000
9.352	6.892000	9.352	-0.473000	10.640	2.330000
9.389	8.485000	9.389	-0.092000	10.681	2.510000
9.426	10.129000	9.426	0.284000	10.723	2.750000
9.462	12.069000	9.462	0.495000	10.765	2.920000
9.499	13.748000	9.499	0.925000	10.806	3.150000
9.535	15.601000	9.535	1.249000	10.848	3.450000
9.572	17.016000	9.572	1.553000	10.889	3.760000
9.608	18.399000	9.608	1.816000	10.931	4.080000
9.645	19.507000	9.645	1.905000	10.972	4.530000
9.681	20.446000	9.681	1.933000	11.014	4.900000
9.718	21.031000	9.718	1.894000	11.055	5.430000
9.754	21.771000	9.754	2.014000	11.097	6.030000
9.791	22.226000	9.791	1.835000	11.139	6.750000
9.827	22.609000	9.827	1.548000	11.180	7.540000
9.864	22.748000	9.864	1.584000	11.222	8.460000
9.900	23.081000	9.900	1.419000	11.263	9.260000
9.937	23.364000	9.937	1.273000	11.305	10.330000
9.973	23.819000	9.973	1.053000	11.346	11.440000
10.010	24.200000	10.010	0.996000	11.388	12.640000
10.047	24.747000	10.047	0.852000	11.430	13.960000
10.083	25.367000	10.083	0.810000	11.471	15.250000
10.120	25.936000	10.120	0.681000	11.513	16.480000
10.156	26.658000	10.156	0.746000	11.554	18.030000
10.193	27.341000	10.193	0.491000	11.596	19.850000
10.229	28.050000	10.229	0.489000	11.637	22.040000
10.266	28.892000	10.266	0.408000	11.679	24.690000
10.302	29.768000	10.302	0.398000	11.720	27.880000
10.339	30.596000	10.339	0.616000	11.762	31.190000
10.375	31.549000	10.375	0.670000	11.804	35.880000
10.412	32.385000	10.412	0.714000	11.845	41.080000
10.448	33.484000	10.448	0.737000	11.887	46.710000
10.485	34.452000	10.485	0.683000	11.928	52.620000
10.521	35.571000	10.521	0.947000	11.970	57.780000
10.558	36.624000	10.558	0.895000	12.011	62.370000
10.595	37.747000	10.595	1.150000	12.053	66.800000
10.631	38.684000	10.631	1.416000	12.095	70.350000
10.668	39.621000	10.668	1.507000	12.136	72.950000
10.704	40.723000	10.704	1.548000	12.178	74.330000
10.741	41.817000	10.741	1.833000	12.219	74.620000
10.777	42.989000	10.777	1.960000	12.261	74.020000
10.814	44.240000	10.814	2.451000	12.302	72.230000
10.850	45.596000	10.850	2.690000	12.344	69.450000
10.887	47.154000	10.887	2.982000	12.385	65.900000
10.923	48.850000	10.923	3.482000	12.427	61.590000
10.960	50.673000	10.960	4.015000	12.469	57.340000
10.996	52.757000	10.996	4.437000	12.510	52.930000
11.033	54.923000	11.033	4.782000	12.552	47.950000
11.069	57.277000	11.069	5.310000	12.593	43.110000
11.106	59.613000	11.106	5.966000	12.635	38.460000
11.143	62.303000	11.143	6.585000	12.676	34.420000
11.179	64.815000	11.179	7.272000	12.718	31.050000
11.216	67.682000	11.216	7.800000	12.760	28.130000
11.252	70.585000	11.252	8.302000	12.801	25.320000
11.289	73.865000	11.289	9.063000	12.843	22.860000
11.325	77.375000	11.325	9.804000	12.884	20.920000
11.362	81.619000	11.362	10.566000	12.926	19.220000
11.398	86.598000	11.398	11.754000	12.967	17.960000
11.435	93.107000	11.435	13.072000	13.009	16.860000
11.471	100.638000	11.471	14.626000	13.050	15.790000
11.508	110.130000	11.508	16.534000	13.092	14.980000
11.544	120.976000	11.544	18.797000	13.134	14.170000
11.581	133.291000	11.581	21.190000	13.175	13.540000
11.617	146.426000	11.617	23.975000	13.217	13.020000
11.654	159.697000	11.654	26.691000	13.258	12.570000
11.691	172.562000	11.691	29.303000	13.300	12.100000
11.727	184.218000	11.727	31.697000	13.341	11.670000
11.764	194.252000	11.764	33.764000	13.383	11.330000
11.800	202.218000	11.800	35.461000	13.425	11.000000
11.837	207.949000	11.837	36.720000	13.466	10.700000
11.873	211.217000	11.873	37.612000	13.508	10.480000
11.910	212.271000	11.910	37.970000	13.549	10.210000
11.946	210.871000	11.946	37.743000	13.591	10.000000
11.983	207.105000	11.983	36.996000	13.632	9.790000
12.019	201.463000	12.019	35.908000	13.674	9.610000
12.056	193.309000	12.056	34.520000	13.715	9.480000
12.092	183.954000	12.092	32.587000	13.757	9.280000
12.129	172.825000	12.129	30.745000	13.799	9.070000
12.165	161.218000	12.165	28.254000	13.840	8.860000
12.202	148.385000	12.202	25.884000	13.882	8.630000
12.239	136.340000	12.239	23.443000	13.923	8.410000
12.275	123.711000	12.275	21.090000	13.965	8.220000
12.312	112.327000	12.312	18.779000	14.006	8.000000
12.348	101.480000	12.348	16.707000	14.048	7.720000
12.385	92.338000	12.385	14.869000	14.090	7.470000
12.421	84.129000	12.421	13.276000	14.131	7.180000
12.458	77.226000	12.458	11.888000	14.173	6.820000
12.494	71.534000	12.494	10.695000	14.214	6.600000
12.531	66.857000	12.531	9.743000	14.256	6.280000
12.567	63.253000	12.567	8.986000	14.297	5.920000
12.604	60.237000	12.604	8.400000	14.339	5.560000
12.640	57.978000	12.640	7.995000	14.380	5.200000
12.677	56.100000	12.677	7.488000	14.422	4.850000
12.713	54.440000	12.713	7.170000	14.464	4.580000
12.750	53.054000	12.750	6.713000	14.505	4.250000
12.787	51.847000	12.787	6.590000	14.547	3.930000
12.823	50.533000	12.823	6.029000	14.588	3.600000
12.860	49.273000	12.860	5.810000	14.630	3.330000
12.896	47.936000	12.896	5.418000	14.671	3.080000
12.933	46.719000	12.933	5.166000	14.713	2.900000
12.969	45.403000	12.969	4.766000	14.755	2.700000
13.006	44.087000	13.006	4.230000	14.796	2.520000
13.042	42.817000	13.042	3.877000	14.838	2.350000
13.079	41.603000	13.079	3.805000	14.879	2.190000
13.115	40.457000	13.115	3.609000	14.921	2.110000
13.152	39.355000	13.152	3.567000	14.962	2.010000
13.188	38.182000	13.188	3.176000	15.004	1.880000
13.225	37.177000	13.225	3.052000	15.045	1.790000
13.261	36.234000	13.261	3.018000	15.087	1.690000
13.298	35.440000	13.298	2.789000	15.129	1.630000
13.335	34.675000	13.335	2.580000	15.170	1.570000
13.371	33.874000	13.371	2.589000	15.212	1.500000
13.408	33.098000	13.408	2.488000	15.253	1.430000
13.444	32.443000	13.444	2.340000	15.295	1.400000
13.481	31.876000	13.481	2.247000	15.336	1.370000
13.517	31.191000	13.517	2.156000	15.378	1.330000
13.554	30.606000	13.554	2.143000	15.420	1.280000
13.590	29.916000	13.590	2.083000	15.461	1.260000
13.627	29.116000	13.627	1.937000	15.503	1.230000
13.663	28.474000	13.663	1.761000	15.544	1.210000
13.700	27.833000	13.700	1.628000	15.586	1.210000
13.736	27.129000	13.736	1.511000	15.627	1.200000
13.773	26.230000	13.773	1.432000	15.669	1.190000
13.809	25.368000	13.809	1.282000	15.710	1.170000
13.846	24.487000	13.846	1.246000	15.752	1.190000
13.883	23.433000	13.883	1.111000	15.794	1.200000
13.919	22.399000	13.919	0.997000	15.835	1.190000
13.956	21.314000	13.956	0.955000	15.877	1.190000
13.992	20.207000	13.992	0.683000	15.918	1.210000
14.029	19.101000	14.029	0.471000	15.960	1.190000
14.065	18.014000	14.065	0.365000	16.001	1.200000
14.102	16.950000	14.102	0.075000	16.043	1.170000
14.138	15.858000	14.138	-0.002000	16.084	1.140000
14.175	14.881000	14.175	-0.178000	16.126	1.110000
14.211	14.016000	14.211	-0.250000	16.168	1.080000
14.248	13.203000	14.248	-0.442000	16.209	1.020000
14.284	12.480000	14.284	-0.515000	16.251	1.010000
14.321	11.821000	14.321	-0.666000	16.292	0.960000
14.357	11.255000	14.357	-0.830000	16.334	0.920000
14.394	10.595000	14.394	-0.973000	16.375	0.880000
14.431	10.123000	14.431	-0.968000	16.417	0.840000
14.467	9.695000	14.467	-1.108000	16.459	0.790000
14.504	9.221000	14.504	-1.149000	16.500	0.790000
14.540	8.803000	14.540	-1.282000	16.542	0.750000
14.577	8.402000	14.577	-1.130000	16.583	0.700000
14.613	7.896000	14.613	-1.292000	16.625	0.700000
14.650	7.487000	14.650	-1.322000	16.666	0.680000
14.686	7.158000	14.686	-1.383000	16.708	0.670000
14.723	6.736000	14.723	-1.500000	16.749	0.640000
14.759	6.426000	14.759	-1.444000	16.791	0.630000
14.796	6.207000	14.796	-1.388000	16.833	0.610000
14.832	5.967000	14.832	-1.444000	16.874	0.610000
14.869	5.793000	14.869	-1.372000	16.916	0.580000
14.905	5.521000	14.905	-1.562000	16.957	0.600000
14.942	5.642000	14.942	-1.655000	16.999	0.590000
14.979	5.558000	14.979	-1.680000	17.040	0.580000
15.015	5.727000	15.015	-1.636000	17.082	0.530000
15.052	5.956000	15.052	-1.563000	17.124	0.570000
15.088	6.310000	15.088	-1.411000	17.165	0.550000
15.125	6.682000	15.125	-1.509000	17.207	0.530000
15.161	7.089000	15.161	-1.485000	17.248	0.530000
15.198	7.511000	15.198	-1.287000	17.290	0.520000
15.234	7.990000	15.234	-1.294000	17.331	0.520000
15.271	8.473000	15.271	-1.151000	17.373	0.530000
15.307	8.883000	15.307	-1.249000	17.414	0.500000
15.344	9.179000	15.344	-1.304000	17.456	0.540000
15.380	9.497000	15.380	-1.103000	17.498	0.530000
15.417	9.890000	15.417	-1.063000	17.539	0.520000
15.453	10.350000	15.453	-1.029000	17.581	0.510000
15.490	11.168000	15.490	-0.927000	17.622	0.560000
15.527	12.296000	15.527	-0.697000	17.664	0.540000
15.563	13.770000	15.563	-0.237000	17.705	0.520000
15.600	15.291000	15.600	-0.042000	17.747	0.520000
15.636	17.016000	15.636	0.380000	17.789	0.520000
15.673	18.284000	15.673	0.816000	17.830	0.520000
15.709	19.166000	15.709	1.024000	17.872	0.540000
15.746	19.253000	15.746	0.981000	17.913	0.550000
15.782	18.985000	15.782	0.956000	17.955	0.510000
15.819	18.197000	15.819	0.675000	17.996	0.500000
15.855	17.052000	15.855	0.314000	18.038	0.510000
15.892	15.808000	15.892	0.083000	18.079	0.520000
15.928	14.369000	15.928	-0.164000	18.121	0.490000
15.965	13.025000	15.965	-0.411000	18.163	0.530000
16.001	11.652000	16.001	-0.563000	18.204	0.510000
16.038	10.365000	16.038	-0.867000	18.246	0.510000
16.075	9.225000	16.075	-0.893000	18.287	0.530000
16.111	8.083000	16.111	-0.936000	18.329	0.530000
16.148	7.080000	16.148	-1.091000	18.370	0.550000
16.184	6.215000	16.184	-1.250000	18.412	0.560000
16.221	5.426000	16.221	-1.135000	18.454	0.560000
16.257	4.728000	16.257	-1.296000	18.495	0.550000
16.294	4.150000	16.294	-1.240000	18.537	0.550000
16.330	3.542000	16.330	-1.446000	18.578	0.530000
16.367	3.003000	16.367	-1.394000	18.620	0.540000
16.403	2.537000	16.403	-1.332000	18.661	0.550000
16.440	2.223000	16.440	-1.364000	18.703	0.520000
16.476	1.799000	16.476	-1.239000	18.744	0.550000
16.513	1.567000	16.513	-1.491000	18.786	0.560000
16.549	1.207000	16.549	-1.574000	18.828	0.540000
16.586	1.034000	16.586	-1.478000	18.869	0.570000
16.622	0.764000	16.622	-1.704000	18.911	0.580000
16.659	0.528000	16.659	-1.583000	18.952	0.580000
16.696	0.369000	16.696	-1.724000	18.994	0.590000
16.732	0.139000	16.732	-1.706000	19.035	0.590000
16.769	-0.074000	16.769	-1.731000	19.077	0.600000
16.805	-0.181000	16.805	-1.730000	19.119	0.560000
16.842	-0.289000	16.842	-1.967000	19.160	0.610000
16.878	-0.386000	16.878	-1.847000	19.202	0.610000
16.915	-0.573000	16.915	-1.774000	19.243	0.590000
16.951	-0.733000	16.951	-1.898000	19.285	0.590000
16.988	-0.780000	16.988	-1.928000	19.326	0.590000
17.024	-0.910000	17.024	-1.856000	19.368	0.630000
17.061	-0.983000	17.061	-1.920000	19.409	0.650000
17.097	-1.080000	17.097	-2.020000	19.451	0.610000
17.134	-1.248000	17.134	-1.991000	19.493	0.650000
17.170	-1.277000	17.170	-1.940000	19.534	0.670000
17.207	-1.360000	17.207	-2.164000	19.576	0.660000
17.244	-1.377000	17.244	-2.012000	19.617	0.640000
17.280	-1.470000	17.280	-2.020000	19.659	0.620000
17.317	-1.548000	17.317	-2.095000	19.700	0.620000
17.353	-1.577000	17.353	-2.091000	19.742	0.620000
17.390	-1.743000	17.390	-2.105000	19.784	0.620000
17.426	-1.731000	17.426	-2.290000	19.825	0.610000
17.463	-1.745000	17.463	-2.154000	19.867	0.640000
17.499	-1.763000	17.499	-2.197000	19.908	0.650000
17.536	-1.563000	17.536	-2.217000	19.950	0.660000
17.572	-1.158000	17.572	-2.071000	19.991	0.640000
17.609	-0.280000	17.609	-2.136000	20.033	0.640000
17.645	1.199000	17.645	-2.174000	20.074	0.660000
17.682	2.758000	17.682	-2.107000	20.116	0.660000
17.718	4.083000	17.718	-2.125000	20.158	0.660000
17.755	5.035000	17.755	-2.082000	20.199	0.660000
17.792	5.274000	17.792	-2.073000	20.241	0.650000
17.828	4.744000	17.828	-2.161000	20.282	0.680000
17.865	4.046000	17.865	-1.991000	20.324	0.650000
17.901	3.134000	17.901	-1.956000	20.365	0.690000
17.938	2.332000	17.938	-1.777000	20.407	0.690000
17.974	1.591000	17.974	-2.059000	20.449	0.670000
18.011	1.113000	18.011	-1.918000	20.490	0.660000
18.047	0.699000	18.047	-1.985000	20.532	0.670000
18.084	0.401000	18.084	-1.963000	20.573	0.720000
18.120	0.172000	18.120	-1.950000	20.615	0.700000
18.157	0.125000	18.157	-2.068000	20.656	0.690000
18.193	-0.002000	18.193	-2.156000	20.698	0.690000
18.230	-0.023000	18.230	-2.287000	20.739	0.680000
18.266	-0.119000	18.266	-2.272000	20.781	0.700000
18.303	-0.242000	18.303	-2.423000	20.823	0.690000
18.340	-0.189000	18.340	-2.535000	20.864	0.720000
18.376	-0.250000	18.376	-2.489000	20.906	0.720000
18.413	-0.340000	18.413	-2.480000	20.947	0.730000
18.449	-0.314000	18.449	-2.498000	20.989	0.740000
18.486	-0.185000	18.486	-2.513000	21.030	0.740000
18.522	-0.096000	18.522	-2.526000	21.072	0.740000
18.559	-0.079000	18.559	-2.445000	21.113	0.740000
18.595	0.069000	18.595	-2.538000	21.155	0.720000
18.632	0.335000	18.632	-2.515000	21.197	0.740000
18.668	0.540000	18.668	-2.552000	21.238	0.710000
18.705	0.824000	18.705	-2.529000	21.280	0.730000
18.741	1.092000	18.741	-2.540000	21.321	0.710000
18.778	1.490000	18.778	-2.469000	21.363	0.720000
18.814	1.845000	18.814	-2.403000	21.404	0.690000
18.851	2.215000	18.851	-2.477000	21.446	0.670000
18.888	2.643000	18.888	-2.240000	21.488	0.660000
18.924	2.953000	18.924	-2.365000	21.529	0.670000
18.961	3.167000	18.961	-2.310000	21.571	0.670000
18.997	3.408000	18.997	-2.155000	21.612	0.780000
19.034	3.433000	19.034	-2.236000	21.654	0.900000
19.070	3.376000	19.070	-2.322000	21.695	1.070000
19.107	3.051000	19.107	-2.498000	21.737	1.190000
19.143	2.669000	19.143	-2.816000	21.778	1.260000
19.180	2.183000	19.180	-3.027000	21.820	1.310000
19.216	1.629000	19.216	-3.215000	21.862	1.350000
19.253	1.034000	19.253	-3.517000	21.903	1.320000
19.289	0.492000	19.289	-3.645000	21.945	1.330000
19.326	-0.126000	19.326	-3.732000	21.986	1.350000
19.362	-0.413000	19.362	-3.872000	22.028	1.340000
19.399	-0.792000	19.399	-3.818000	22.069	1.350000
19.436	-1.059000	19.436	-3.933000	22.111	1.360000
19.472	-1.153000	19.472	-3.861000	22.153	1.350000
19.509	-1.192000	19.509	-3.729000	22.194	1.330000
19.545	-1.156000	19.545	-3.610000	22.236	1.360000
19.582	-1.061000	19.582	-3.523000	22.277	1.360000
19.618	-0.993000	19.618	-3.141000	22.319	1.350000
19.655	-1.017000	19.655	-3.069000	22.360	1.350000
19.691	-0.984000	19.691	-2.871000	22.402	1.340000
19.728	-0.881000	19.728	-2.696000	22.443	1.360000
19.764	-0.954000	19.764	-2.705000	22.485	1.340000
19.801	-1.089000	19.801	-2.568000	22.527	1.320000
19.837	-1.118000	19.837	-2.650000	22.568	1.370000
19.874	-1.247000	19.874	-2.678000	22.610	1.340000
19.910	-1.286000	19.910	-2.539000	22.651	1.330000
19.947	-1.419000	19.947	-2.473000	22.693	1.350000
19.984	-1.519000	19.984	-2.437000	22.734	1.340000
20.020	-1.507000	20.020	-2.572000	22.776	1.340000
20.057	-1.605000	20.057	-2.542000	22.818	1.340000
20.093	-1.589000	20.093	-2.560000	22.859	1.340000
20.130	-1.616000	20.130	-2.411000	22.901	1.340000
20.166	-1.685000	20.166	-2.530000	22.942	1.330000
20.203	-1.657000	20.203	-2.510000	22.984	1.320000
20.239	-1.621000	20.239	-2.485000	23.025	1.310000
20.276	-1.669000	20.276	-2.386000	23.067	1.310000
20.312	-1.708000	20.312	-2.383000	23.108	1.290000
20.349	-1.763000	20.349	-2.363000	23.150	1.290000
20.385	-1.869000	20.385	-2.249000	23.192	1.280000
20.422	-1.849000	20.422	-2.283000	23.233	1.270000
20.458	-1.886000	20.458	-2.295000	23.275	1.280000
20.495	-1.919000	20.495	-2.346000	23.316	1.270000
20.532	-1.993000	20.532	-2.231000	23.358	1.270000
20.568	-2.065000	20.568	-2.258000	23.399	1.260000
20.605	-2.135000	20.605	-2.167000	23.441	1.240000
20.641	-2.194000	20.641	-2.186000	23.483	1.220000
20.678	-2.203000	20.678	-2.200000	23.524	1.230000
20.714	-2.271000	20.714	-2.144000	23.566	1.230000
20.751	-2.282000	20.751	-2.190000	23.607	1.210000
20.787	-2.335000	20.787	-2.233000	23.649	1.220000
20.824	-2.399000	20.824	-2.157000	23.690	1.210000
20.860	-2.381000	20.860	-2.131000	23.732	1.170000
20.897	-2.416000	20.897	-2.206000	23.773	1.180000
20.933	-2.446000	20.933	-2.093000	23.815	1.410000
20.970	-2.395000	20.970	-1.956000	23.857	4.940000
21.006	-2.356000	21.006	-2.080000	23.898	12.420000
21.043	-2.318000	21.043	-2.157000	23.940	17.130000
21.080	-2.407000	21.080	-2.060000	23.981	18.350000
21.116	-2.349000	21.116	-2.040000	24.023	18.670000
21.153	-2.273000	21.153	-1.889000	24.064	18.320000
21.189	-2.152000	21.189	-2.026000	24.106	17.930000
21.226	-2.134000	21.226	-1.838000	24.148	17.410000
21.262	-1.959000	21.262	-1.751000	24.189	16.750000
21.299	-1.685000	21.299	-1.801000	24.231	16.070000
21.335	-1.238000	21.335	-1.745000	24.272	15.650000
21.372	0.043000	21.372	-1.827000	24.314	15.440000
21.408	1.911000	21.408	-1.938000	24.355	14.970000
21.445	3.482000	21.445	-1.938000	24.397	14.470000
21.481	4.040000	21.481	-2.140000	24.438	14.070000
21.518	4.040000	21.518	-2.130000	24.480	13.350000
21.554	3.887000	21.554	-2.283000	24.522	12.860000
21.591	3.832000	21.591	-2.383000	24.563	12.620000
21.628	3.892000	21.628	-2.473000	24.605	11.900000
21.664	3.979000	21.664	-2.456000	24.646	11.290000
21.701	3.992000	21.701	-2.452000	24.688	11.420000
21.737	3.967000	21.737	-2.457000	24.729	11.370000
21.774	3.691000	21.774	-2.397000	24.771	11.050000
21.810	3.425000	21.810	-2.524000	24.813	10.980000
21.847	3.074000	21.847	-2.567000	24.854	11.270000
21.883	2.675000	21.883	-2.623000	24.896	11.150000
21.920	2.197000	21.920	-2.553000	24.937	10.410000
21.956	1.692000	21.956	-2.518000	24.979	9.810000
21.993	1.376000	21.993	-2.489000	25.020	9.510000
22.029	0.839000	22.029	-2.623000	25.062	9.310000
22.066	0.495000	22.066	-2.531000	25.103	9.010000
22.102	0.232000	22.102	-2.511000	25.145	8.580000
22.139	-0.006000	22.139	-2.537000	25.187	8.450000
22.176	-0.204000	22.176	-2.622000	25.228	8.220000
22.212	-0.349000	22.212	-2.762000	25.270	7.780000
22.249	-0.435000	22.249	-2.578000	25.311	7.500000
22.285	-0.511000	22.285	-2.606000	25.353	7.350000
22.322	-0.607000	22.322	-2.411000	25.394	8.040000
22.358	-0.471000	22.358	-2.481000	25.436	8.570000
22.395	-0.463000	22.395	-2.526000	25.478	8.570000
22.431	-0.411000	22.431	-2.507000	25.519	8.370000
22.468	-0.403000	22.468	-2.668000	25.561	7.950000
22.504	-0.352000	22.504	-2.540000	25.602	7.600000
22.541	-0.272000	22.541	-2.506000	25.644	7.340000
22.577	-0.269000	22.577	-2.566000	25.685	7.090000
22.614	-0.193000	22.614	-2.621000	25.727	7.200000
22.650	-0.144000	22.650	-2.526000	25.768	7.330000
22.687	-0.249000	22.687	-2.461000	25.810	7.040000
22.723	-0.295000	22.723	-2.473000	25.852	6.530000
22.760	-0.361000	22.760	-2.439000	25.893	6.670000
22.797	-0.309000	22.797	-2.595000	25.935	7.210000
22.833	-0.469000	22.833	-2.628000	25.976	8.530000
22.870	-0.634000	22.870	-2.576000	26.018	10.440000
22.906	-0.625000	22.906	-2.598000	26.059	12.220000
22.943	-0.715000	22.943	-2.605000	26.101	13.700000
22.979	-0.794000	22.979	-2.512000	26.142	14.810000
23.016	-0.845000	23.016	-2.664000	26.184	15.920000
23.052	-0.989000	23.052	-2.568000	26.226	16.340000
23.089	-0.936000	23.089	-2.575000	26.267	16.010000
23.125	-0.922000	23.125	-2.583000	26.309	15.310000
23.162	-0.938000	23.162	-2.631000	26.350	14.660000
23.198	-0.891000	23.198	-2.726000	26.392	13.620000
23.235	-0.786000	23.235	-2.614000	26.433	12.340000
23.271	-0.351000	23.271	-2.548000	26.475	11.610000
23.308	0.108000	23.308	-2.457000	26.517	10.770000
23.345	1.251000	23.345	-1.982000	26.558	10.040000
23.381	2.351000	23.381	-1.584000	26.600	9.320000
23.418	5.775000	23.418	2.059000	26.641	8.480000
23.454	190.598000	23.454	205.265000	26.683	7.690000
23.491	1049.823000	23.491	1002.594000	26.724	6.780000
23.527	1663.988000	23.527	1567.766000	26.766	6.480000
23.564	1756.014000	23.564	1651.855000	26.807	6.050000
23.600	1733.679000	23.600	1681.683000	26.849	5.320000
23.637	1719.150000	23.637	1660.929000	26.891	5.030000
23.673	1645.192000	23.673	1548.827000	26.932	4.860000
23.710	1522.341000	23.710	1517.930000	26.974	4.380000
23.746	1411.537000	23.746	1397.606000	27.015	4.500000
23.783	1344.842000	23.783	1291.018000	27.057	4.410000
23.819	1162.823000	23.819	1185.217000	27.098	4.000000
23.856	1067.481000	23.856	1031.781000	27.140	3.650000
23.893	997.213000	23.893	975.989000	27.182	3.460000
23.929	924.447000	23.929	874.316000	27.223	3.520000
23.966	889.415000	23.966	836.534000	27.265	3.510000
24.002	797.167000	24.002	785.787000	27.306	3.100000
24.039	763.617000	24.039	717.805000	27.348	2.620000
24.075	717.608000	24.075	670.167000	27.389	2.450000
24.112	655.940000	24.112	608.227000	27.431	2.490000
24.148	602.364000	24.148	558.215000	27.472	2.460000
24.185	572.958000	24.185	547.564000	27.514	2.440000
24.221	561.081000	24.221	569.306000	27.556	2.260000
24.258	545.146000	24.258	553.226000	27.597	1.910000
24.294	555.349000	24.294	507.743000	27.639	1.720000
24.331	530.196000	24.331	521.544000	27.680	1.480000
24.367	506.162000	24.367	488.574000	27.722	1.230000
24.404	473.691000	24.404	489.954000	27.763	1.170000
24.441	452.245000	24.441	454.360000	27.805	1.130000
24.477	449.844000	24.477	471.155000	27.847	0.990000
24.514	455.709000	24.514	480.683000	27.888	1.060000
24.550	455.805000	24.550	469.583000	27.930	0.910000
24.587	449.747000	24.587	429.021000	27.971	0.760000
24.623	457.505000	24.623	423.310000	28.013	0.650000
24.660	409.663000	24.660	431.784000	28.054	0.610000
24.696	399.910000	24.696	424.120000	28.096	0.570000
24.733	379.365000	24.733	392.283000	28.137	0.560000
24.769	370.861000	24.769	380.795000	28.179	0.550000
24.806	356.298000	24.806	368.613000	28.221	0.520000
24.842	357.854000	24.842	384.472000	28.262	0.570000
24.879	366.950000	24.879	374.975000	28.304	0.750000
24.915	363.545000	24.915	358.197000	28.345	0.690000
24.952	363.505000	24.952	346.689000	28.387	0.530000
24.989	331.407000	24.989	314.828000	28.428	0.520000
25.025	345.639000	25.025	333.273000	28.470	0.550000
25.062	309.408000	25.062	327.729000	28.512	0.510000
25.098	307.707000	25.098	318.412000	28.553	0.490000
25.135	308.303000	25.135	307.106000	28.595	0.470000
25.171	280.712000	25.171	286.938000	28.636	0.470000
25.208	277.418000	25.208	276.401000	28.678	0.420000
25.244	280.951000	25.244	263.029000	28.719	0.410000
25.281	259.972000	25.281	256.276000	28.761	0.380000
25.317	238.176000	25.317	230.008000	28.802	0.410000
25.354	234.662000	25.354	235.907000	28.844	0.380000
25.390	237.278000	25.390	237.836000	28.886	0.380000
25.427	262.513000	25.427	231.111000	28.927	0.390000
25.463	242.510000	25.463	216.542000	28.969	0.380000
25.500	222.770000	25.500	220.286000	29.010	0.360000
25.537	230.824000	25.537	209.050000	29.052	0.680000
25.573	225.241000	25.573	203.796000	29.093	0.920000
25.610	199.056000	25.610	209.794000	29.135	0.630000
25.646	201.913000	25.646	214.695000	29.177	0.450000
25.683	199.312000	25.683	213.068000	29.218	0.420000
25.719	201.239000	25.719	218.145000	29.260	0.370000
25.756	234.035000	25.756	201.655000	29.301	0.440000
25.792	224.402000	25.792	212.487000	29.343	0.480000
25.829	236.909000	25.829	221.154000	29.384	0.440000
25.865	225.661000	25.865	206.877000	29.426	0.390000
25.902	216.628000	25.902	173.154000	29.467	0.410000
25.938	195.692000	25.938	183.644000	29.509	0.430000
25.975	175.265000	25.975	147.191000	29.551	0.410000
26.011	172.288000	26.011	150.123000	29.592	0.360000
26.048	170.592000	26.048	147.063000	29.634	0.380000
26.085	167.032000	26.085	143.734000	29.675	0.390000
26.121	140.800000	26.121	159.844000	29.717	0.430000
26.158	153.823000	26.158	143.604000	29.758	0.350000
26.194	143.874000	26.194	146.956000	29.800	0.360000
26.231	145.092000	26.231	146.735000	29.842	0.400000
26.267	163.528000	26.267	132.202000	29.883	0.320000
26.304	150.767000	26.304	117.537000	29.925	0.340000
26.340	125.254000	26.340	100.134000	29.966	0.400000
26.377	109.433000	26.377	114.640000	30.008	0.370000
26.413	114.840000	26.413	96.408000	30.049	0.350000
26.450	79.483000	26.450	85.673000	30.091	0.320000
26.486	68.233000	26.486	92.925000	30.132	0.240000
26.523	94.938000	26.523	77.609000	30.174	0.250000
26.559	87.864000	26.559	71.278000	30.216	0.290000
26.596	87.666000	26.596	78.649000	30.257	0.310000
26.633	90.796000	26.633	84.753000	30.299	0.280000
26.669	79.437000	26.669	102.018000	30.340	0.340000
26.706	98.223000	26.706	83.226000	30.382	0.370000
26.742	82.722000	26.742	81.533000	30.423	0.250000
26.779	51.381000	26.779	65.587000	30.465	0.270000
26.815	65.501000	26.815	63.119000	30.507	0.290000
26.852	47.691000	26.852	57.824000	30.548	0.300000
26.888	51.915000	26.888	42.114000	30.590	0.300000
26.925	54.855000	26.925	52.637000	30.631	0.220000
26.961	57.175000	26.961	56.571000	30.673	0.270000
26.998	52.686000	26.998	51.189000	30.714	0.320000
27.034	50.647000	27.034	37.344000	30.756	0.290000
27.071	46.010000	27.071	44.069000	30.797	0.270000
27.107	48.638000	27.107	34.533000	30.839	0.290000
27.144	38.562000	27.144	41.188000	30.881	0.240000
27.181	51.648000	27.181	52.859000	30.922	0.250000
27.217	44.759000	27.217	43.413000	30.964	0.220000
27.254	45.392000	27.254	31.539000	31.005	0.250000
27.290	47.115000	27.290	48.358000	31.047	0.270000
27.327	40.133000	27.327	42.979000	31.088	0.270000
27.363	43.248000	27.363	47.591000	31.130	0.290000
27.400	37.362000	27.400	45.813000	31.172	0.250000
27.436	39.295000	27.436	39.559000	31.213	0.250000
27.473	53.394000	27.473	56.712000	31.255	0.300000
27.509	36.002000	27.509	42.235000	31.296	0.280000
27.546	57.306000	27.546	42.634000	31.338	0.240000
27.582	55.888000	27.582	37.779000	31.379	0.310000
27.619	50.017000	27.619	44.996000	31.421	0.300000
27.655	30.360000	27.655	43.472000	31.462	0.280000
27.692	37.961000	27.692	50.535000	31.504	0.280000
27.729	34.328000	27.729	51.272000	31.546	0.320000
27.765	28.388000	27.765	34.859000	31.587	0.340000
27.802	35.879000	27.802	37.117000	31.629	0.340000
27.838	19.162000	27.838	27.468000	31.670	0.310000
27.875	24.388000	27.875	28.657000	31.712	0.310000
27.911	37.822000	27.911	29.724000	31.753	0.290000
27.948	27.137000	27.948	34.940000	31.795	0.310000
27.984	14.893000	27.984	21.772000	31.836	0.330000
28.021	27.654000	28.021	27.192000	31.878	0.330000
28.057	15.981000	28.057	28.865000	31.920	0.360000
28.094	19.370000	28.094	32.436000	31.961	0.370000
28.130	18.802000	28.130	21.430000	32.003	0.420000
28.167	14.308000	28.167	17.470000	32.044	0.380000
28.203	12.606000	28.203	13.534000	32.086	0.360000
28.240	14.084000	28.240	18.430000	32.127	0.360000
28.277	12.817000	28.277	19.417000	32.169	0.360000
28.313	14.901000	28.313	22.573000	32.211	0.340000
28.350	23.136000	28.350	32.317000	32.252	0.370000
28.386	37.135000	28.386	33.705000	32.294	0.340000
28.423	38.775000	28.423	22.592000	32.335	0.330000
28.459	24.740000	28.459	28.167000	32.377	0.280000
28.496	30.908000	28.496	33.188000	32.418	0.280000
28.532	46.166000	28.532	31.911000	32.460	0.300000
28.569	42.417000	28.569	30.553000	32.501	0.240000
28.605	41.561000	28.605	39.533000	32.543	0.290000
28.642	31.451000	28.642	30.271000	32.585	0.250000
28.678	25.872000	28.678	34.458000	32.626	0.250000
28.715	26.545000	28.715	29.179000	32.668	0.230000
28.751	33.705000	28.751	34.782000	32.709	0.260000
28.788	29.867000	28.788	33.557000	32.751	0.260000
28.825	22.170000	28.825	27.806000	32.792	0.200000
28.861	30.481000	28.861	29.078000	32.834	0.250000
28.898	19.190000	28.898	18.822000	32.876	0.220000
28.934	11.074000	28.934	17.770000	32.917	0.220000
28.971	19.678000	28.971	17.559000	32.959	0.220000
29.007	9.948000	29.007	13.759000	33.000	0.230000
29.044	12.878000	29.044	9.851000	33.042	0.220000
29.080	15.724000	29.080	16.102000	33.083	0.230000
29.117	2.758000	29.117	2.675000	33.125	0.210000
29.153	16.401000	29.153	9.057000	33.166	0.220000
29.190	17.742000	29.190	17.696000	33.208	0.190000
29.226	6.471000	29.226	10.043000	33.250	0.200000
29.263	15.444000	29.263	15.138000	33.291	0.180000
29.299	13.398000	29.299	12.629000	33.333	0.210000
29.336	18.961000	29.336	16.521000	33.374	0.150000
29.372	15.733000	29.372	17.162000	33.416	0.170000
29.409	16.524000	29.409	15.536000	33.457	0.190000
29.446	19.694000	29.446	21.386000	33.499	0.170000
29.482	6.026000	29.482	10.177000	33.541	0.160000
29.519	14.939000	29.519	14.577000	33.582	0.190000
29.555	21.561000	29.555	22.469000	33.624	0.190000
29.592	18.750000	29.592	20.340000	33.665	0.150000
29.628	18.296000	29.628	15.620000	33.707	0.160000
29.665	14.002000	29.665	12.163000	33.748	0.170000
29.701	14.200000	29.701	7.082000	33.790	0.150000
29.738	12.246000	29.738	16.737000	33.831	0.150000
29.774	15.663000	29.774	20.121000	33.873	0.200000
29.811	12.802000	29.811	7.071000	33.915	0.200000
29.847	18.184000	29.847	21.589000	33.956	0.180000
29.884	20.424000	29.884	16.431000	33.998	0.140000
29.920	13.745000	29.920	13.182000
29.957	16.375000	29.957	19.468000
29.994	14.641000	29.994	17.112000
30.030	14.731000	30.030	16.838000
30.067	27.378000	30.067	21.812000
30.103	12.472000	30.103	10.516000
30.140	10.989000	30.140	10.622000
30.176	13.980000	30.176	10.981000
30.213	10.471000	30.213	15.778000
30.249	8.745000	30.249	7.295000
30.286	7.916000	30.286	6.647000
30.322	7.298000	30.322	6.739000
30.359	14.982000	30.359	12.715000
30.395	12.987000	30.395	13.109000
30.432	14.408000	30.432	9.747000
30.468	13.670000	30.468	7.238000
30.505	7.501000	30.505	4.486000
30.542	17.041000	30.542	11.154000
30.578	15.757000	30.578	7.422000
30.615	20.718000	30.615	10.175000
30.651	21.531000	30.651	16.331000
30.688	21.212000	30.688	19.950000
30.724	21.230000	30.724	21.016000
30.761	27.354000	30.761	17.531000
30.797	30.504000	30.797	18.990000
30.834	20.319000	30.834	21.593000
30.870	19.899000	30.870	12.527000
30.907	17.317000	30.907	6.569000
30.943	27.445000	30.943	8.423000
30.980	38.375000	30.980	16.462000
31.016	16.873000	31.016	3.966000
31.053	28.615000	31.053	8.712000
31.090	22.617000	31.090	4.266000
31.126	24.129000	31.126	2.604000
31.163	23.324000	31.163	11.403000
31.199	30.094000	31.199	12.338000
31.236	23.319000	31.236	3.904000
31.272	24.158000	31.272	2.900000
31.309	29.031000	31.309	7.394000
31.345	31.822000	31.345	8.609000
31.382	35.603000	31.382	8.677000
31.418	29.695000	31.418	6.454000
31.455	33.499000	31.455	5.296000
31.491	38.434000	31.491	4.929000
31.528	45.081000	31.528	17.018000
31.564	42.496000	31.564	7.506000
31.601	53.717000	31.601	16.925000
31.638	54.637000	31.638	16.673000
31.674	37.334000	31.674	3.563000
31.711	37.759000	31.711	6.659000
31.747	38.404000	31.747	3.589000
31.784	37.334000	31.784	4.889000
31.820	35.959000	31.820	7.523000
31.857	36.384000	31.857	4.761000
31.893	31.488000	31.893	-0.775000
31.930	34.165000	31.930	3.598000
31.966	29.675000	31.966	0.211000
32.003	33.834000	32.003	3.000000
32.039	28.641000	32.039	1.473000
32.076	27.302000	32.076	1.620000
32.112	28.219000	32.112	1.072000
32.149	27.554000	32.149	3.811000
32.186	26.967000	32.186	9.756000
32.222	21.960000	32.222	4.350000
32.259	14.836000	32.259	-3.167000
32.295	14.645000	32.295	-1.924000
32.332	13.396000	32.332	-0.240000
32.368	17.158000	32.368	4.787000
32.405	17.797000	32.405	10.501000
32.441	11.554000	32.441	2.921000
32.478	12.907000	32.478	2.003000
32.514	2.511000	32.514	-2.068000
32.551	0.858000	32.551	-4.166000
32.587	-0.101000	32.587	-4.199000
32.624	2.494000	32.624	-0.017000
32.660	-0.281000	32.660	-1.962000
32.697	5.581000	32.697	1.752000
32.734	5.365000	32.734	4.459000
32.770	-0.779000	32.770	-1.714000
32.807	-3.785000	32.807	-4.674000
32.843	2.255000	32.843	-2.443000
32.880	-3.809000	32.880	-4.219000
32.916	-4.346000	32.916	-4.462000
32.953	-3.741000	32.953	-4.580000
32.989	-4.629000	32.989	-4.658000
33.026	-4.770000	33.026	-4.814000
33.062	-4.869000	33.062	-4.717000
33.099	-4.948000	33.099	-4.734000
33.135	-4.963000	33.135	-4.688000
33.172	-4.972000	33.172	-4.687000
33.208	-4.935000	33.208	-4.833000
33.245	-4.961000	33.245	-4.884000
33.282	-4.894000	33.282	-4.844000
33.318	-4.816000	33.318	-4.790000
33.355	-4.747000	33.355	-4.780000
33.391	-4.694000	33.391	-4.758000
33.428	-4.595000	33.428	-4.752000
33.464	-4.502000	33.464	-4.881000
33.501	-4.311000	33.501	-4.744000
33.537	-4.124000	33.537	-4.680000
33.574	-4.013000	33.574	-4.691000
33.610	-3.835000	33.610	-4.702000
33.647	-3.704000	33.647	-4.789000
33.683	-0.130000	33.683	0.801000
33.720	13.625000	33.720	13.224000
33.756	16.722000	33.756	15.609000
33.793	-0.245000	33.793	0.065000
33.830	-2.334000	33.830	-4.716000
33.866	-1.990000	33.866	-4.766000
33.903	-1.672000	33.903	-4.639000
33.939	-1.357000	33.939	-4.751000
33.976	-1.025000	33.976	-4.778000
34.012	-0.679000	34.012	-4.674000
