# Supplementary material for: Interrogating the structure and function of the human voltage-gated proton channel (hHv1) with a fluorescent noncanonical amino acid
Source: eLife. 2026 Apr 28;15:RP110161. doi: 10.7554/eLife.110161 (PMC13124150; doi:10.7554/eLife.110161)
Supplement: Figure 3—source data 3. [file elife-110161-fig3-data3.zip › hHv1-Q56Acd.asc]

10		10		10
hHv1 Q56Acd001:10_UV1_280nm		hHv1 Q56Acd001:10_UV2_385nm		hHv1 Q56Acd001:10_AD900
ml	mAU	ml	mAU	ml	mV
0.000	0.001000	0.000	0.021000	0.000	0.150000
0.037	-0.148000	0.037	0.165000	0.042	0.160000
0.073	-0.646000	0.073	-0.319000	0.083	0.130000
0.110	-0.798000	0.110	-0.354000	0.125	0.170000
0.146	-0.824000	0.146	-0.352000	0.166	0.140000
0.183	-0.167000	0.183	0.085000	0.208	0.110000
0.219	2.296000	0.219	1.414000	0.249	0.140000
0.256	1.190000	0.256	0.785000	0.291	0.140000
0.292	0.313000	0.292	0.160000	0.333	0.140000
0.329	-0.219000	0.329	-0.142000	0.374	0.130000
0.365	-0.629000	0.365	-0.208000	0.416	0.140000
0.402	-0.744000	0.402	-0.344000	0.457	0.140000
0.438	-0.837000	0.438	-0.373000	0.499	0.130000
0.475	-0.943000	0.475	-0.454000	0.540	0.130000
0.511	-0.933000	0.511	-0.513000	0.582	0.140000
0.548	-0.874000	0.548	-0.500000	0.624	0.130000
0.585	-0.925000	0.585	-0.477000	0.665	0.140000
0.621	-0.942000	0.621	-0.444000	0.707	0.130000
0.658	-1.094000	0.658	-0.558000	0.748	0.130000
0.694	-1.074000	0.694	-0.585000	0.790	0.140000
0.731	-1.196000	0.731	-0.648000	0.831	0.120000
0.767	-1.215000	0.767	-0.551000	0.873	0.150000
0.804	-1.185000	0.804	-0.585000	0.915	0.110000
0.840	-1.176000	0.840	-0.522000	0.956	0.110000
0.877	-1.283000	0.877	-0.485000	0.998	0.130000
0.913	-1.335000	0.913	-0.495000	1.039	0.120000
0.950	-1.316000	0.950	-0.642000	1.081	0.100000
0.986	-1.287000	0.986	-0.713000	1.122	0.110000
1.023	-1.409000	1.023	-0.664000	1.164	0.110000
1.059	-1.454000	1.059	-0.594000	1.206	0.100000
1.096	-1.503000	1.096	-0.613000	1.247	0.100000
1.133	-1.538000	1.133	-0.622000	1.289	0.110000
1.169	-1.585000	1.169	-0.624000	1.330	0.100000
1.206	-1.597000	1.206	-0.669000	1.372	0.110000
1.242	-1.694000	1.242	-0.664000	1.413	0.110000
1.279	-1.639000	1.279	-0.543000	1.455	0.120000
1.315	-1.756000	1.315	-0.635000	1.497	0.120000
1.352	-1.762000	1.352	-0.727000	1.538	0.100000
1.388	-1.781000	1.388	-0.597000	1.580	0.130000
1.425	-1.819000	1.425	-0.627000	1.621	0.130000
1.461	-1.822000	1.461	-0.576000	1.663	0.110000
1.498	-1.854000	1.498	-0.774000	1.705	0.120000
1.534	-1.852000	1.534	-0.758000	1.746	0.130000
1.571	-1.886000	1.571	-0.746000	1.788	0.130000
1.607	-1.940000	1.607	-0.736000	1.829	0.130000
1.644	-1.990000	1.644	-0.782000	1.871	0.120000
1.681	-1.995000	1.681	-0.774000	1.912	0.130000
1.717	-1.915000	1.717	-0.739000	1.954	0.130000
1.754	-2.032000	1.754	-0.822000	1.996	0.130000
1.790	-2.028000	1.790	-0.706000	2.037	0.130000
1.827	-1.908000	1.827	-0.684000	2.079	0.110000
1.863	-2.014000	1.863	-0.741000	2.120	0.110000
1.900	-2.122000	1.900	-0.738000	2.162	0.120000
1.936	-2.144000	1.936	-0.699000	2.203	0.120000
1.973	-2.223000	1.973	-0.798000	2.245	0.110000
2.009	-2.117000	2.009	-0.844000	2.287	0.120000
2.046	-2.214000	2.046	-0.870000	2.328	0.110000
2.082	-2.127000	2.082	-0.817000	2.370	0.110000
2.119	-2.233000	2.119	-0.794000	2.411	0.110000
2.155	-2.224000	2.155	-0.832000	2.453	0.110000
2.192	-2.161000	2.192	-0.864000	2.494	0.110000
2.229	-2.183000	2.229	-0.785000	2.536	0.120000
2.265	-2.182000	2.265	-0.806000	2.578	0.120000
2.302	-2.210000	2.302	-0.846000	2.619	0.110000
2.338	-2.206000	2.338	-0.882000	2.661	0.110000
2.375	-2.323000	2.375	-0.816000	2.702	0.110000
2.411	-2.311000	2.411	-0.786000	2.744	0.100000
2.448	-2.257000	2.448	-0.824000	2.785	0.090000
2.484	-2.295000	2.484	-0.950000	2.827	0.100000
2.521	-2.311000	2.521	-0.946000	2.869	0.090000
2.557	-2.324000	2.557	-0.914000	2.910	0.090000
2.594	-2.298000	2.594	-0.902000	2.952	0.110000
2.630	-2.344000	2.630	-0.935000	2.993	0.110000
2.667	-2.330000	2.667	-0.972000	3.035	0.110000
2.703	-2.304000	2.703	-1.097000	3.076	0.090000
2.740	-2.347000	2.740	-0.807000	3.118	0.090000
2.777	-2.297000	2.777	-0.808000	3.160	0.110000
2.813	-2.331000	2.813	-0.867000	3.201	0.110000
2.850	-2.335000	2.850	-1.007000	3.243	0.100000
2.886	-2.251000	2.886	-0.810000	3.284	0.130000
2.923	-2.228000	2.923	-0.938000	3.326	0.110000
2.959	-2.343000	2.959	-0.947000	3.367	0.120000
2.996	-2.277000	2.996	-1.094000	3.409	0.140000
3.032	-2.256000	3.032	-1.069000	3.451	0.130000
3.069	-2.330000	3.069	-1.136000	3.492	0.140000
3.105	-2.352000	3.105	-1.074000	3.534	0.130000
3.142	-2.361000	3.142	-0.959000	3.575	0.130000
3.178	-2.396000	3.178	-1.026000	3.617	0.150000
3.215	-2.312000	3.215	-1.083000	3.658	0.120000
3.251	-2.306000	3.251	-0.985000	3.700	0.120000
3.288	-2.377000	3.288	-1.046000	3.742	0.130000
3.324	-2.368000	3.324	-0.998000	3.783	0.110000
3.361	-2.336000	3.361	-1.110000	3.825	0.100000
3.398	-2.277000	3.398	-1.108000	3.866	0.120000
3.434	-2.313000	3.434	-1.058000	3.908	0.100000
3.471	-2.391000	3.471	-1.197000	3.949	0.100000
3.507	-2.374000	3.507	-1.126000	3.991	0.100000
3.544	-2.399000	3.544	-1.116000	4.033	0.100000
3.580	-2.380000	3.580	-1.094000	4.074	0.100000
3.617	-2.360000	3.617	-1.020000	4.116	0.100000
3.653	-2.359000	3.653	-1.191000	4.157	0.100000
3.690	-2.425000	3.690	-1.150000	4.199	0.090000
3.726	-2.388000	3.726	-1.050000	4.240	0.100000
3.763	-2.440000	3.763	-1.167000	4.282	0.100000
3.799	-2.378000	3.799	-1.171000	4.324	0.090000
3.836	-2.393000	3.836	-1.157000	4.365	0.090000
3.872	-2.434000	3.872	-1.122000	4.407	0.090000
3.909	-2.427000	3.909	-1.157000	4.448	0.080000
3.946	-2.339000	3.946	-1.034000	4.490	0.080000
3.982	-2.327000	3.982	-1.083000	4.532	0.090000
4.019	-2.333000	4.019	-1.220000	4.573	0.080000
4.055	-2.323000	4.055	-1.220000	4.615	0.080000
4.092	-2.349000	4.092	-1.171000	4.656	0.090000
4.128	-2.418000	4.128	-1.131000	4.698	0.100000
4.165	-2.485000	4.165	-1.297000	4.739	0.090000
4.201	-2.485000	4.201	-1.245000	4.781	0.090000
4.238	-2.420000	4.238	-1.270000	4.823	0.110000
4.274	-2.437000	4.274	-1.188000	4.864	0.110000
4.311	-2.379000	4.311	-1.150000	4.906	0.090000
4.347	-2.416000	4.347	-1.287000	4.947	0.110000
4.384	-2.361000	4.384	-1.179000	4.989	0.130000
4.420	-2.394000	4.420	-1.174000	5.030	0.110000
4.457	-2.365000	4.457	-1.311000	5.072	0.130000
4.494	-2.356000	4.494	-1.289000	5.114	0.120000
4.530	-2.406000	4.530	-1.226000	5.155	0.120000
4.567	-2.420000	4.567	-1.230000	5.197	0.130000
4.603	-2.385000	4.603	-1.221000	5.238	0.130000
4.640	-2.354000	4.640	-1.283000	5.280	0.130000
4.676	-2.287000	4.676	-1.233000	5.321	0.130000
4.713	-2.364000	4.713	-1.304000	5.363	0.110000
4.749	-2.355000	4.749	-1.275000	5.405	0.120000
4.786	-2.316000	4.786	-1.320000	5.446	0.120000
4.822	-2.402000	4.822	-1.382000	5.488	0.100000
4.859	-2.273000	4.859	-1.407000	5.529	0.110000
4.895	-2.369000	4.895	-1.307000	5.571	0.120000
4.932	-2.393000	4.932	-1.320000	5.612	0.100000
4.968	-2.397000	4.968	-1.283000	5.654	0.110000
5.005	-2.398000	5.005	-1.336000	5.696	0.100000
5.042	-2.463000	5.042	-1.322000	5.737	0.100000
5.078	-2.426000	5.078	-1.390000	5.779	0.090000
5.115	-2.454000	5.115	-1.301000	5.820	0.090000
5.151	-2.449000	5.151	-1.410000	5.862	0.090000
5.188	-2.490000	5.188	-1.395000	5.903	0.090000
5.224	-2.603000	5.224	-1.522000	5.945	0.090000
5.261	-2.568000	5.261	-1.377000	5.987	0.090000
5.297	-2.591000	5.297	-1.420000	6.028	0.090000
5.334	-2.573000	5.334	-1.397000	6.070	0.090000
5.370	-2.614000	5.370	-1.379000	6.111	0.090000
5.407	-2.700000	5.407	-1.390000	6.153	0.090000
5.443	-2.643000	5.443	-1.445000	6.194	0.070000
5.480	-2.667000	5.480	-1.487000	6.236	0.100000
5.516	-2.778000	5.516	-1.479000	6.278	0.080000
5.553	-2.748000	5.553	-1.475000	6.319	0.090000
5.590	-2.721000	5.590	-1.469000	6.361	0.080000
5.626	-2.726000	5.626	-1.516000	6.402	0.100000
5.663	-2.759000	5.663	-1.509000	6.444	0.090000
5.699	-2.864000	5.699	-1.387000	6.485	0.080000
5.736	-2.825000	5.736	-1.511000	6.527	0.100000
5.772	-2.749000	5.772	-1.619000	6.569	0.110000
5.809	-2.868000	5.809	-1.632000	6.610	0.080000
5.845	-2.914000	5.845	-1.603000	6.652	0.100000
5.882	-2.987000	5.882	-1.622000	6.693	0.120000
5.918	-2.948000	5.918	-1.547000	6.735	0.100000
5.955	-3.007000	5.955	-1.637000	6.776	0.120000
5.991	-2.999000	5.991	-1.594000	6.818	0.120000
6.028	-3.033000	6.028	-1.548000	6.860	0.120000
6.064	-3.070000	6.064	-1.608000	6.901	0.120000
6.101	-3.044000	6.101	-1.579000	6.943	0.120000
6.138	-2.977000	6.138	-1.579000	6.984	0.130000
6.174	-3.099000	6.174	-1.665000	7.026	0.130000
6.211	-3.202000	6.211	-1.584000	7.067	0.100000
6.247	-3.137000	6.247	-1.661000	7.109	0.110000
6.284	-3.150000	6.284	-1.628000	7.151	0.120000
6.320	-3.191000	6.320	-1.753000	7.192	0.110000
6.357	-3.248000	6.357	-1.607000	7.234	0.100000
6.393	-3.243000	6.393	-1.656000	7.275	0.110000
6.430	-3.286000	6.430	-1.606000	7.317	0.100000
6.466	-3.326000	6.466	-1.707000	7.358	0.090000
6.503	-3.394000	6.503	-1.716000	7.400	0.090000
6.539	-3.374000	6.539	-1.742000	7.442	0.100000
6.576	-3.397000	6.576	-1.677000	7.483	0.100000
6.612	-3.423000	6.612	-1.681000	7.525	0.100000
6.649	-3.312000	6.649	-1.628000	7.566	0.090000
6.686	-3.390000	6.686	-1.606000	7.608	0.080000
6.722	-3.474000	6.722	-1.738000	7.650	0.090000
6.759	-3.466000	6.759	-1.751000	7.691	0.080000
6.795	-3.465000	6.795	-1.736000	7.733	0.080000
6.832	-3.557000	6.832	-1.681000	7.774	0.080000
6.868	-3.605000	6.868	-1.761000	7.816	0.080000
6.905	-3.561000	6.905	-1.787000	7.857	0.070000
6.941	-3.603000	6.941	-1.862000	7.899	0.080000
6.978	-3.612000	6.978	-1.711000	7.941	0.080000
7.014	-3.573000	7.014	-1.757000	7.982	0.080000
7.051	-3.660000	7.051	-1.854000	8.024	0.100000
7.087	-3.653000	7.087	-1.689000	8.065	0.080000
7.124	-3.681000	7.124	-1.743000	8.107	0.070000
7.160	-3.767000	7.160	-1.730000	8.148	0.080000
7.197	-3.748000	7.197	-1.757000	8.190	0.090000
7.234	-3.736000	7.234	-1.725000	8.232	0.100000
7.270	-3.786000	7.270	-1.918000	8.273	0.100000
7.307	-3.791000	7.307	-1.778000	8.315	0.060000
7.343	-3.830000	7.343	-1.926000	8.356	0.090000
7.380	-3.765000	7.380	-1.930000	8.398	0.110000
7.416	-3.818000	7.416	-1.860000	8.439	0.100000
7.453	-3.817000	7.453	-1.792000	8.481	0.110000
7.489	-3.895000	7.489	-1.904000	8.523	0.110000
7.526	-3.866000	7.526	-1.877000	8.564	0.120000
7.562	-3.887000	7.562	-2.000000	8.606	0.120000
7.599	-3.908000	7.599	-1.891000	8.647	0.140000
7.635	-3.860000	7.635	-2.075000	8.689	0.160000
7.672	-3.917000	7.672	-2.090000	8.730	0.160000
7.708	-3.996000	7.708	-2.021000	8.772	0.200000
7.745	-3.954000	7.745	-2.036000	8.814	0.250000
7.782	-3.911000	7.782	-2.012000	8.855	0.300000
7.818	-3.916000	7.818	-1.954000	8.897	0.380000
7.855	-3.932000	7.855	-1.815000	8.938	0.450000
7.891	-3.946000	7.891	-2.012000	8.980	0.510000
7.928	-3.967000	7.928	-1.943000	9.021	0.570000
7.964	-3.961000	7.964	-2.126000	9.063	0.640000
8.001	-3.990000	8.001	-1.980000	9.105	0.720000
8.037	-4.029000	8.037	-1.922000	9.146	0.750000
8.074	-4.039000	8.074	-1.910000	9.188	0.810000
8.110	-3.962000	8.110	-1.975000	9.229	0.860000
8.147	-3.875000	8.147	-1.990000	9.271	0.910000
8.183	-3.964000	8.183	-2.049000	9.312	0.950000
8.220	-3.955000	8.220	-2.117000	9.354	0.970000
8.256	-3.905000	8.256	-1.989000	9.396	1.010000
8.293	-3.695000	8.293	-1.875000	9.437	1.040000
8.330	-3.513000	8.330	-1.843000	9.479	1.070000
8.366	-3.221000	8.366	-1.793000	9.520	1.080000
8.403	-2.739000	8.403	-1.686000	9.562	1.110000
8.439	-2.150000	8.439	-1.384000	9.603	1.130000
8.476	-1.277000	8.476	-1.269000	9.645	1.130000
8.512	-0.360000	8.512	-0.960000	9.687	1.170000
8.549	0.753000	8.549	-0.817000	9.728	1.190000
8.585	1.935000	8.585	-0.403000	9.770	1.220000
8.622	2.993000	8.622	-0.219000	9.811	1.270000
8.658	4.163000	8.658	0.098000	9.853	1.300000
8.695	5.319000	8.695	0.378000	9.894	1.290000
8.731	6.475000	8.731	0.610000	9.936	1.350000
8.768	7.463000	8.768	0.957000	9.978	1.420000
8.804	8.386000	8.804	1.128000	10.019	1.430000
8.841	9.212000	8.841	1.436000	10.061	1.510000
8.878	9.934000	8.878	1.477000	10.102	1.570000
8.914	10.545000	8.914	1.545000	10.144	1.610000
8.951	11.219000	8.951	1.646000	10.185	1.700000
8.987	11.749000	8.987	1.753000	10.227	1.760000
9.024	12.170000	9.024	1.966000	10.269	1.820000
9.060	12.592000	9.060	1.935000	10.310	1.890000
9.097	12.931000	9.097	1.904000	10.352	2.010000
9.133	13.351000	9.133	1.883000	10.393	2.100000
9.170	13.612000	9.170	1.914000	10.435	2.160000
9.206	14.016000	9.206	1.885000	10.477	2.210000
9.243	14.283000	9.243	1.818000	10.518	2.340000
9.279	14.627000	9.279	1.702000	10.560	2.470000
9.316	14.977000	9.316	1.610000	10.601	2.580000
9.352	15.302000	9.352	1.552000	10.643	2.670000
9.389	15.634000	9.389	1.512000	10.684	2.800000
9.426	15.956000	9.426	1.299000	10.726	2.970000
9.462	16.265000	9.462	1.307000	10.768	3.130000
9.499	16.680000	9.499	1.192000	10.809	3.300000
9.535	17.084000	9.535	1.040000	10.851	3.500000
9.572	17.492000	9.572	0.886000	10.892	3.720000
9.608	17.845000	9.608	0.779000	10.934	3.930000
9.645	18.243000	9.645	0.679000	10.975	4.250000
9.681	18.775000	9.681	0.696000	11.017	4.560000
9.718	19.345000	9.718	0.579000	11.059	4.890000
9.754	19.910000	9.754	0.349000	11.100	5.320000
9.791	20.498000	9.791	0.290000	11.142	5.770000
9.827	21.018000	9.827	0.332000	11.183	6.220000
9.864	21.703000	9.864	0.344000	11.225	6.810000
9.900	22.514000	9.900	0.246000	11.266	7.550000
9.937	23.270000	9.937	0.174000	11.308	8.440000
9.973	24.014000	9.973	0.125000	11.350	9.470000
10.010	24.728000	10.010	0.237000	11.391	10.670000
10.047	25.518000	10.047	0.242000	11.433	11.860000
10.083	26.280000	10.083	0.200000	11.474	13.550000
10.120	26.977000	10.120	0.264000	11.516	15.460000
10.156	27.633000	10.156	0.149000	11.557	17.510000
10.193	28.261000	10.193	0.316000	11.599	19.780000
10.229	28.908000	10.229	0.265000	11.641	22.000000
10.266	29.380000	10.266	0.278000	11.682	24.000000
10.302	29.822000	10.302	0.333000	11.724	26.350000
10.339	30.212000	10.339	0.528000	11.765	28.490000
10.375	30.605000	10.375	0.445000	11.807	30.310000
10.412	30.896000	10.412	0.486000	11.848	31.800000
10.448	31.132000	10.448	0.634000	11.890	32.860000
10.485	31.387000	10.485	0.685000	11.932	33.540000
10.521	31.587000	10.521	0.708000	11.973	33.900000
10.558	31.810000	10.558	0.764000	12.015	33.880000
10.595	32.096000	10.595	0.812000	12.056	33.530000
10.631	32.349000	10.631	1.044000	12.098	32.920000
10.668	32.695000	10.668	1.230000	12.139	32.180000
10.704	33.144000	10.704	1.277000	12.181	31.320000
10.741	33.500000	10.741	1.503000	12.223	30.330000
10.777	34.065000	10.777	1.624000	12.264	29.310000
10.814	34.540000	10.814	1.800000	12.306	28.310000
10.850	35.150000	10.850	2.032000	12.347	27.450000
10.887	35.929000	10.887	2.161000	12.389	26.780000
10.923	36.790000	10.923	2.348000	12.430	26.190000
10.960	37.834000	10.960	2.535000	12.472	25.690000
10.996	38.989000	10.996	2.742000	12.514	25.380000
11.033	40.413000	11.033	3.168000	12.555	25.180000
11.069	42.028000	11.069	3.646000	12.597	25.110000
11.106	43.925000	11.106	4.081000	12.638	25.150000
11.143	46.225000	11.143	4.580000	12.680	25.250000
11.179	48.893000	11.179	5.067000	12.721	25.470000
11.216	52.153000	11.216	5.798000	12.763	25.660000
11.252	55.765000	11.252	6.604000	12.805	25.920000
11.289	59.736000	11.289	7.430000	12.846	26.060000
11.325	63.864000	11.325	8.370000	12.888	26.210000
11.362	68.456000	11.362	9.369000	12.929	26.240000
11.398	73.033000	11.398	10.323000	12.971	26.220000
11.435	77.450000	11.435	11.318000	13.012	26.130000
11.471	81.609000	11.471	12.130000	13.054	25.810000
11.508	85.450000	11.508	12.964000	13.096	25.450000
11.544	88.703000	11.544	13.727000	13.137	25.000000
11.581	91.246000	11.581	14.397000	13.179	24.430000
11.617	93.085000	11.617	14.758000	13.220	23.780000
11.654	94.184000	11.654	15.033000	13.262	22.970000
11.691	94.458000	11.691	15.108000	13.303	22.110000
11.727	94.008000	11.727	15.202000	13.345	21.270000
11.764	93.012000	11.764	15.057000	13.387	20.440000
11.800	91.638000	11.800	14.797000	13.428	19.570000
11.837	89.776000	11.837	14.481000	13.470	18.640000
11.873	87.782000	11.873	14.009000	13.511	17.690000
11.910	85.594000	11.910	13.557000	13.553	16.770000
11.946	83.626000	11.946	12.925000	13.595	15.880000
11.983	81.604000	11.983	12.581000	13.636	15.100000
12.019	79.760000	12.019	12.370000	13.678	14.310000
12.056	78.234000	12.056	11.977000	13.719	13.500000
12.092	76.823000	12.092	11.640000	13.761	12.680000
12.129	75.771000	12.129	11.415000	13.802	11.910000
12.165	74.827000	12.165	11.066000	13.844	11.170000
12.202	74.142000	12.202	10.916000	13.886	10.570000
12.239	73.644000	12.239	10.704000	13.927	9.910000
12.275	73.227000	12.275	10.619000	13.969	9.250000
12.312	72.973000	12.312	10.364000	14.010	8.620000
12.348	72.805000	12.348	10.325000	14.052	8.040000
12.385	72.627000	12.385	10.143000	14.093	7.490000
12.421	72.503000	12.421	10.224000	14.135	7.070000
12.458	72.343000	12.458	9.935000	14.177	6.610000
12.494	72.125000	12.494	9.995000	14.218	6.130000
12.531	71.836000	12.531	9.854000	14.260	5.740000
12.567	71.401000	12.567	9.797000	14.301	5.360000
12.604	70.920000	12.604	9.612000	14.343	5.050000
12.640	70.311000	12.640	9.586000	14.384	4.810000
12.677	69.342000	12.677	9.330000	14.426	4.520000
12.713	68.291000	12.713	9.237000	14.468	4.270000
12.750	67.195000	12.750	8.919000	14.509	4.020000
12.787	65.843000	12.787	8.782000	14.551	3.810000
12.823	64.224000	12.823	8.606000	14.592	3.610000
12.860	62.462000	12.860	8.314000	14.634	3.480000
12.896	60.695000	12.896	7.934000	14.675	3.330000
12.933	58.837000	12.933	7.535000	14.717	3.190000
12.969	56.795000	12.969	7.146000	14.759	3.050000
13.006	54.811000	13.006	6.832000	14.800	2.930000
13.042	52.754000	13.042	6.445000	14.842	2.820000
13.079	50.690000	13.079	6.072000	14.883	2.730000
13.115	48.597000	13.115	5.735000	14.925	2.680000
13.152	46.551000	13.152	5.380000	14.966	2.560000
13.188	44.502000	13.188	4.832000	15.008	2.490000
13.225	42.556000	13.225	4.585000	15.050	2.400000
13.261	40.622000	13.261	4.219000	15.091	2.360000
13.298	38.707000	13.298	3.780000	15.133	2.330000
13.335	36.876000	13.335	3.505000	15.174	2.260000
13.371	35.011000	13.371	3.122000	15.216	2.170000
13.408	33.291000	13.408	2.815000	15.257	2.120000
13.444	31.664000	13.444	2.578000	15.299	2.050000
13.481	30.073000	13.481	2.192000	15.341	2.040000
13.517	28.563000	13.517	2.079000	15.382	1.950000
13.554	27.110000	13.554	1.796000	15.424	1.940000
13.590	25.708000	13.590	1.481000	15.465	1.870000
13.627	24.427000	13.627	1.275000	15.507	1.810000
13.663	23.087000	13.663	1.066000	15.548	1.730000
13.700	21.951000	13.700	0.848000	15.590	1.670000
13.736	20.840000	13.736	0.584000	15.632	1.610000
13.773	19.894000	13.773	0.355000	15.673	1.570000
13.809	18.873000	13.809	0.257000	15.715	1.480000
13.846	17.939000	13.846	0.037000	15.756	1.430000
13.883	17.105000	13.883	-0.134000	15.798	1.380000
13.919	16.328000	13.919	-0.172000	15.839	1.330000
13.956	15.500000	13.956	-0.431000	15.881	1.300000
13.992	14.780000	13.992	-0.521000	15.923	1.240000
14.029	14.088000	14.029	-0.670000	15.964	1.230000
14.065	13.381000	14.065	-0.719000	16.006	1.170000
14.102	12.830000	14.102	-0.729000	16.047	1.140000
14.138	12.262000	14.138	-0.706000	16.089	1.140000
14.175	11.756000	14.175	-0.832000	16.130	1.110000
14.211	11.204000	14.211	-0.913000	16.172	1.070000
14.248	10.733000	14.248	-1.089000	16.214	1.060000
14.284	10.369000	14.284	-1.162000	16.255	1.060000
14.321	10.062000	14.321	-1.190000	16.297	1.040000
14.357	9.855000	14.357	-1.125000	16.338	1.010000
14.394	9.700000	14.394	-1.284000	16.380	1.000000
14.431	9.675000	14.431	-1.355000	16.422	1.000000
14.467	9.620000	14.467	-1.453000	16.463	0.990000
14.504	9.856000	14.504	-1.344000	16.505	0.990000
14.540	10.008000	14.540	-1.311000	16.546	0.990000
14.577	10.268000	14.577	-1.403000	16.588	1.000000
14.613	10.629000	14.613	-1.229000	16.629	0.980000
14.650	11.036000	14.650	-1.309000	16.671	1.000000
14.686	11.318000	14.686	-1.206000	16.713	1.030000
14.723	11.688000	14.723	-1.315000	16.754	1.020000
14.759	12.081000	14.759	-1.197000	16.796	0.990000
14.796	12.468000	14.796	-1.255000	16.837	1.040000
14.832	12.991000	14.832	-1.235000	16.879	1.060000
14.869	13.769000	14.869	-1.021000	16.920	1.030000
14.905	14.745000	14.905	-0.899000	16.962	1.090000
14.942	16.019000	14.942	-0.651000	17.004	1.080000
14.979	17.463000	14.979	-0.047000	17.045	1.110000
15.015	19.155000	15.015	0.375000	17.087	1.090000
15.052	20.637000	15.052	0.828000	17.128	1.120000
15.088	21.760000	15.088	1.150000	17.170	1.150000
15.125	22.269000	15.125	1.455000	17.211	1.180000
15.161	22.408000	15.161	1.422000	17.253	1.170000
15.198	22.147000	15.198	1.371000	17.295	1.190000
15.234	21.424000	15.234	1.303000	17.336	1.200000
15.271	20.449000	15.271	1.118000	17.378	1.230000
15.307	19.423000	15.307	0.874000	17.419	1.260000
15.344	18.162000	15.344	0.670000	17.461	1.310000
15.380	16.861000	15.380	0.460000	17.502	1.320000
15.417	15.490000	15.417	0.417000	17.544	1.350000
15.453	14.217000	15.453	0.042000	17.586	1.390000
15.490	12.796000	15.490	-0.041000	17.627	1.450000
15.527	11.536000	15.527	-0.284000	17.669	1.490000
15.563	10.379000	15.563	-0.453000	17.710	1.520000
15.600	9.223000	15.600	-0.744000	17.752	1.540000
15.636	8.163000	15.636	-0.782000	17.793	1.610000
15.673	7.272000	15.673	-0.960000	17.835	1.650000
15.709	6.383000	15.709	-1.123000	17.877	1.680000
15.746	5.538000	15.746	-1.252000	17.918	1.720000
15.782	4.868000	15.782	-1.234000	17.960	1.800000
15.819	4.239000	15.819	-1.299000	18.001	1.860000
15.855	3.715000	15.855	-1.409000	18.043	1.870000
15.892	3.216000	15.892	-1.576000	18.084	1.960000
15.928	2.743000	15.928	-1.669000	18.126	2.000000
15.965	2.257000	15.965	-1.745000	18.168	2.010000
16.001	1.872000	16.001	-1.705000	18.209	2.100000
16.038	1.531000	16.038	-1.803000	18.251	2.160000
16.075	1.244000	16.075	-1.938000	18.292	2.190000
16.111	0.956000	16.111	-1.942000	18.334	2.260000
16.148	0.671000	16.148	-2.079000	18.375	2.300000
16.184	0.459000	16.184	-2.001000	18.417	2.350000
16.221	0.277000	16.221	-2.067000	18.459	2.450000
16.257	0.008000	16.257	-1.964000	18.500	2.470000
16.294	-0.163000	16.294	-2.181000	18.542	2.560000
16.330	-0.301000	16.330	-2.201000	18.583	2.590000
16.367	-0.532000	16.367	-2.180000	18.625	2.670000
16.403	-0.599000	16.403	-2.174000	18.666	2.750000
16.440	-0.769000	16.440	-2.231000	18.708	2.800000
16.476	-0.864000	16.476	-2.241000	18.750	2.850000
16.513	-0.974000	16.513	-2.384000	18.791	2.890000
16.549	-1.049000	16.549	-2.339000	18.833	2.960000
16.586	-1.175000	16.586	-2.337000	18.874	3.000000
16.622	-1.260000	16.622	-2.514000	18.916	3.040000
16.659	-1.371000	16.659	-2.287000	18.957	3.090000
16.696	-1.404000	16.696	-2.403000	18.999	3.150000
16.732	-1.280000	16.732	-2.434000	19.041	3.190000
16.769	-1.357000	16.769	-2.460000	19.082	3.190000
16.805	-1.463000	16.805	-2.464000	19.124	3.270000
16.842	-1.377000	16.842	-2.492000	19.165	3.270000
16.878	-1.345000	16.878	-2.531000	19.207	3.340000
16.915	-1.012000	16.915	-2.398000	19.248	3.370000
16.951	-0.554000	16.951	-2.564000	19.290	3.390000
16.988	0.347000	16.988	-2.410000	19.332	3.420000
17.024	1.408000	17.024	-2.477000	19.373	3.440000
17.061	2.602000	17.061	-2.467000	19.415	3.490000
17.097	3.643000	17.097	-2.399000	19.456	3.490000
17.134	4.342000	17.134	-2.344000	19.498	3.520000
17.170	4.640000	17.170	-2.373000	19.540	3.560000
17.207	4.634000	17.207	-2.282000	19.581	3.550000
17.244	4.253000	17.244	-2.262000	19.623	3.560000
17.280	3.840000	17.280	-2.166000	19.664	3.570000
17.317	3.405000	17.317	-2.145000	19.706	3.580000
17.353	2.996000	17.353	-2.127000	19.747	3.560000
17.390	2.561000	17.390	-2.193000	19.789	3.580000
17.426	2.158000	17.426	-2.125000	19.831	3.590000
17.463	1.968000	17.463	-2.212000	19.872	3.580000
17.499	1.819000	17.499	-2.266000	19.914	3.580000
17.536	1.749000	17.536	-2.236000	19.955	3.560000
17.572	1.778000	17.572	-2.280000	19.997	3.600000
17.609	1.800000	17.609	-2.268000	20.038	3.580000
17.645	1.880000	17.645	-2.354000	20.080	3.570000
17.682	1.945000	17.682	-2.371000	20.122	3.590000
17.718	1.950000	17.718	-2.394000	20.163	3.580000
17.755	2.083000	17.755	-2.373000	20.205	3.570000
17.792	2.175000	17.792	-2.400000	20.246	3.570000
17.828	2.322000	17.828	-2.587000	20.288	3.560000
17.865	2.508000	17.865	-2.453000	20.329	3.550000
17.901	2.637000	17.901	-2.495000	20.371	3.550000
17.938	2.904000	17.938	-2.425000	20.413	3.530000
17.974	3.165000	17.974	-2.469000	20.454	3.520000
18.011	3.430000	18.011	-2.393000	20.496	3.470000
18.047	3.785000	18.047	-2.416000	20.537	3.470000
18.084	4.205000	18.084	-2.266000	20.579	3.430000
18.120	4.591000	18.120	-2.254000	20.620	3.390000
18.157	5.068000	18.157	-2.270000	20.662	3.350000
18.193	5.557000	18.193	-2.182000	20.704	3.320000
18.230	6.019000	18.230	-2.039000	20.745	3.270000
18.266	6.390000	18.266	-2.031000	20.787	3.200000
18.303	6.903000	18.303	-2.007000	20.828	3.150000
18.340	7.194000	18.340	-1.957000	20.870	3.030000
18.376	7.324000	18.376	-1.880000	20.911	2.910000
18.413	7.478000	18.413	-1.911000	20.953	2.870000
18.449	7.524000	18.449	-2.066000	20.995	2.980000
18.486	7.464000	18.486	-2.270000	21.036	3.180000
18.522	7.278000	18.522	-2.335000	21.078	3.500000
18.559	7.083000	18.559	-2.553000	21.119	3.930000
18.595	6.822000	18.595	-2.628000	21.161	4.320000
18.632	6.481000	18.632	-2.792000	21.202	4.710000
18.668	6.201000	18.668	-2.737000	21.244	5.000000
18.705	5.872000	18.705	-3.085000	21.286	5.170000
18.741	5.551000	18.741	-2.948000	21.327	5.300000
18.778	5.319000	18.778	-3.010000	21.369	5.410000
18.814	5.123000	18.814	-3.168000	21.410	5.450000
18.851	4.934000	18.851	-3.141000	21.452	5.460000
18.888	4.843000	18.888	-3.036000	21.493	5.500000
18.924	4.810000	18.924	-2.848000	21.535	5.490000
18.961	4.787000	18.961	-2.797000	21.577	5.460000
18.997	4.787000	18.997	-2.629000	21.618	5.440000
19.034	4.782000	19.034	-2.574000	21.660	5.420000
19.070	4.810000	19.070	-2.414000	21.701	5.390000
19.107	4.897000	19.107	-2.273000	21.743	5.350000
19.143	4.934000	19.143	-2.256000	21.784	5.350000
19.180	4.872000	19.180	-2.048000	21.826	5.310000
19.216	4.862000	19.216	-1.961000	21.868	5.250000
19.253	4.878000	19.253	-1.968000	21.909	5.210000
19.289	4.869000	19.289	-1.877000	21.951	5.200000
19.326	4.826000	19.326	-1.927000	21.992	5.140000
19.362	4.824000	19.362	-1.837000	22.034	5.120000
19.399	4.767000	19.399	-1.857000	22.075	5.060000
19.436	4.771000	19.436	-1.654000	22.117	5.020000
19.472	4.695000	19.472	-1.546000	22.159	4.980000
19.509	4.673000	19.509	-1.746000	22.200	4.950000
19.545	4.651000	19.545	-1.822000	22.242	4.900000
19.582	4.633000	19.582	-1.710000	22.283	4.890000
19.618	4.487000	19.618	-1.815000	22.325	4.780000
19.655	4.434000	19.655	-1.797000	22.366	4.780000
19.691	4.401000	19.691	-1.779000	22.408	4.690000
19.728	4.401000	19.728	-1.692000	22.450	4.650000
19.764	4.238000	19.764	-1.820000	22.491	4.590000
19.801	4.197000	19.801	-1.751000	22.533	4.580000
19.837	4.058000	19.837	-1.583000	22.574	4.530000
19.874	4.031000	19.874	-1.700000	22.616	4.470000
19.910	3.877000	19.910	-1.770000	22.658	4.450000
19.947	3.882000	19.947	-1.663000	22.699	4.330000
19.984	3.720000	19.984	-1.541000	22.741	4.300000
20.020	3.620000	20.020	-1.518000	22.782	4.270000
20.057	3.584000	20.057	-1.514000	22.824	4.230000
20.093	3.492000	20.093	-1.462000	22.865	4.160000
20.130	3.419000	20.130	-1.536000	22.907	4.140000
20.166	3.325000	20.166	-1.511000	22.949	4.070000
20.203	3.176000	20.203	-1.536000	22.990	4.050000
20.239	3.149000	20.239	-1.512000	23.032	4.020000
20.276	3.028000	20.276	-1.652000	23.073	3.960000
20.312	3.068000	20.312	-1.510000	23.115	3.880000
20.349	2.994000	20.349	-1.510000	23.156	3.840000
20.385	2.891000	20.385	-1.498000	23.198	3.820000
20.422	2.837000	20.422	-1.656000	23.240	3.780000
20.458	2.828000	20.458	-1.728000	23.281	3.730000
20.495	2.821000	20.495	-1.685000	23.323	3.700000
20.532	2.687000	20.532	-1.474000	23.364	3.630000
20.568	2.750000	20.568	-1.503000	23.406	3.590000
20.605	2.663000	20.605	-1.577000	23.447	3.550000
20.641	2.459000	20.641	-1.444000	23.489	3.540000
20.678	2.352000	20.678	-1.558000	23.531	3.510000
20.714	2.445000	20.714	-1.549000	23.572	3.430000
20.751	3.383000	20.751	-1.381000	23.614	3.400000
20.787	5.254000	20.787	-1.365000	23.655	3.380000
20.824	7.317000	20.824	-1.116000	23.697	3.350000
20.860	9.106000	20.860	-1.070000	23.738	3.310000
20.897	10.834000	20.897	-1.125000	23.780	3.250000
20.933	12.201000	20.933	-1.059000	23.822	3.230000
20.970	12.903000	20.970	-0.990000	23.863	3.200000
21.006	13.255000	21.006	-1.083000	23.905	3.140000
21.043	12.940000	21.043	-1.098000	23.946	3.110000
21.080	12.633000	21.080	-1.326000	23.988	3.080000
21.116	12.273000	21.116	-1.179000	24.029	3.060000
21.153	11.834000	21.153	-1.281000	24.071	3.030000
21.189	11.552000	21.189	-1.357000	24.113	3.000000
21.226	11.081000	21.226	-1.404000	24.154	2.940000
21.262	10.589000	21.262	-1.388000	24.196	2.920000
21.299	10.125000	21.299	-1.471000	24.237	2.890000
21.335	9.680000	21.335	-1.508000	24.279	2.870000
21.372	9.205000	21.372	-1.483000	24.320	2.820000
21.408	8.750000	21.408	-1.679000	24.362	2.820000
21.445	8.455000	21.445	-1.563000	24.404	2.730000
21.481	8.098000	21.481	-1.523000	24.445	2.710000
21.518	7.754000	21.518	-1.608000	24.487	2.690000
21.554	7.422000	21.554	-1.667000	24.528	2.660000
21.591	7.200000	21.591	-1.688000	24.570	2.660000
21.628	7.079000	21.628	-1.606000	24.611	2.590000
21.664	6.931000	21.664	-1.822000	24.653	2.610000
21.701	6.760000	21.701	-1.811000	24.695	2.530000
21.737	6.678000	21.737	-1.907000	24.736	2.520000
21.774	6.608000	21.774	-1.743000	24.778	2.490000
21.810	6.528000	21.810	-1.844000	24.819	2.460000
21.847	6.432000	21.847	-1.858000	24.861	2.440000
21.883	6.490000	21.883	-1.993000	24.902	2.390000
21.920	6.449000	21.920	-1.973000	24.944	2.400000
21.956	6.422000	21.956	-1.988000	24.986	2.350000
21.993	6.349000	21.993	-1.959000	25.027	2.330000
22.029	6.214000	22.029	-1.751000	25.069	2.310000
22.066	6.234000	22.066	-2.084000	25.110	2.320000
22.102	6.073000	22.102	-2.030000	25.152	2.270000
22.139	5.899000	22.139	-1.877000	25.193	2.280000
22.176	5.720000	22.176	-2.086000	25.235	2.330000
22.212	5.527000	22.212	-2.048000	25.277	2.740000
22.249	5.495000	22.249	-1.965000	25.318	4.470000
22.285	5.338000	22.285	-2.045000	25.360	8.030000
22.322	5.161000	22.322	-2.163000	25.401	12.690000
22.358	5.007000	22.358	-2.183000	25.443	17.150000
22.395	4.843000	22.395	-2.161000	25.485	19.980000
22.431	4.755000	22.431	-2.203000	25.526	22.220000
22.468	4.738000	22.468	-2.296000	25.568	23.200000
22.504	4.582000	22.504	-2.290000	25.609	23.130000
22.541	4.548000	22.541	-2.433000	25.651	22.410000
22.577	4.555000	22.577	-2.274000	25.692	21.240000
22.614	4.669000	22.614	-2.448000	25.734	19.990000
22.650	4.705000	22.650	-2.440000	25.776	18.450000
22.687	4.820000	22.687	-2.318000	25.817	16.870000
22.723	4.937000	22.723	-2.494000	25.859	15.280000
22.760	4.994000	22.760	-2.518000	25.900	13.870000
22.797	5.198000	22.797	-2.487000	25.942	12.560000
22.833	5.311000	22.833	-2.477000	25.983	11.510000
22.870	5.382000	22.870	-2.509000	26.025	10.390000
22.906	5.311000	22.906	-2.528000	26.067	9.310000
22.943	5.274000	22.943	-2.465000	26.108	8.390000
22.979	5.131000	22.979	-2.560000	26.150	7.530000
23.016	5.041000	23.016	-2.765000	26.191	6.790000
23.052	4.887000	23.052	-2.624000	26.233	6.210000
23.089	4.794000	23.089	-2.659000	26.274	5.580000
23.125	4.608000	23.125	-2.738000	26.316	5.040000
23.162	4.436000	23.162	-2.693000	26.358	4.550000
23.198	4.175000	23.198	-2.799000	26.399	4.100000
23.235	4.044000	23.235	-2.767000	26.441	3.740000
23.271	3.824000	23.271	-2.803000	26.482	3.430000
23.308	3.603000	23.308	-2.795000	26.524	3.100000
23.345	3.455000	23.345	-2.698000	26.565	2.800000
23.381	3.219000	23.381	-2.810000	26.607	2.580000
23.418	3.042000	23.418	-2.799000	26.649	2.350000
23.454	2.733000	23.454	-2.839000	26.690	2.150000
23.491	2.596000	23.491	-2.746000	26.732	1.990000
23.527	2.450000	23.527	-2.777000	26.773	1.850000
23.564	2.271000	23.564	-2.817000	26.815	1.690000
23.600	2.138000	23.600	-2.869000	26.856	1.520000
23.637	2.031000	23.637	-3.010000	26.898	1.440000
23.673	1.900000	23.673	-2.927000	26.940	1.300000
23.710	1.732000	23.710	-3.072000	26.981	1.200000
23.746	1.630000	23.746	-3.040000	27.023	1.120000
23.783	1.428000	23.783	-3.032000	27.064	1.020000
23.819	1.315000	23.819	-3.095000	27.106	0.910000
23.856	1.164000	23.856	-3.053000	27.147	0.850000
23.893	1.097000	23.893	-3.114000	27.189	0.770000
23.929	0.973000	23.929	-3.149000	27.231	0.720000
23.966	0.860000	23.966	-3.178000	27.272	0.650000
24.002	0.792000	24.002	-3.148000	27.314	0.590000
24.039	0.652000	24.039	-3.092000	27.355	0.560000
24.075	0.576000	24.075	-3.233000	27.397	0.490000
24.112	0.598000	24.112	-3.185000	27.438	0.480000
24.148	0.473000	24.148	-3.125000	27.480	0.450000
24.185	0.545000	24.185	-3.194000	27.522	0.400000
24.221	0.544000	24.221	-3.253000	27.563	0.390000
24.258	0.472000	24.258	-3.199000	27.605	0.370000
24.294	0.655000	24.294	-3.228000	27.646	0.350000
24.331	0.593000	24.331	-3.239000	27.688	0.320000
24.367	0.623000	24.367	-3.385000	27.729	0.330000
24.404	0.713000	24.404	-3.321000	27.771	0.330000
24.441	0.630000	24.441	-3.353000	27.813	0.290000
24.477	0.708000	24.477	-3.349000	27.854	0.280000
24.514	0.569000	24.514	-3.245000	27.896	0.260000
24.550	0.511000	24.550	-3.371000	27.937	0.310000
24.587	0.476000	24.587	-3.363000	27.979	0.260000
24.623	0.392000	24.623	-3.360000	28.020	0.250000
24.660	0.303000	24.660	-3.404000	28.062	0.240000
24.696	0.161000	24.696	-3.431000	28.104	0.280000
24.733	0.216000	24.733	-3.340000	28.145	0.220000
24.769	0.045000	24.769	-3.455000	28.187	0.250000
24.806	-0.025000	24.806	-3.447000	28.228	0.250000
24.842	0.007000	24.842	-3.381000	28.270	0.250000
24.879	0.001000	24.879	-3.410000	28.311	0.220000
24.915	0.074000	24.915	-3.466000	28.353	0.180000
24.952	0.329000	24.952	-3.498000	28.395	0.230000
24.989	0.916000	24.989	-3.298000	28.436	0.220000
25.025	2.691000	25.025	-2.889000	28.478	0.220000
25.062	9.476000	25.062	-1.083000	28.519	0.190000
25.098	24.969000	25.098	3.059000	28.561	0.190000
25.135	42.921000	25.135	7.260000	28.603	0.230000
25.171	57.687000	25.171	10.329000	28.644	0.230000
25.208	66.722000	25.208	11.451000	28.686	0.180000
25.244	67.675000	25.244	10.202000	28.727	0.230000
25.281	64.848000	25.281	8.287000	28.769	0.220000
25.317	59.710000	25.317	6.189000	28.810	0.200000
25.354	54.478000	25.354	4.726000	28.852	0.210000
25.390	49.280000	25.390	3.215000	28.894	0.210000
25.427	44.084000	25.427	2.054000	28.935	0.230000
25.463	39.251000	25.463	0.873000	28.977	0.200000
25.500	34.470000	25.500	-0.118000	29.018	0.190000
25.537	30.201000	25.537	-1.085000	29.060	0.210000
25.573	26.249000	25.573	-1.977000	29.101	0.160000
25.610	22.781000	25.610	-2.704000	29.143	0.190000
25.646	19.752000	25.646	-3.274000	29.185	0.200000
25.683	16.952000	25.683	-3.794000	29.226	0.180000
25.719	14.540000	25.719	-4.315000	29.268	0.170000
25.756	12.348000	25.756	-4.709000	29.309	0.160000
25.792	10.454000	25.792	-5.082000	29.351	0.170000
25.829	8.730000	25.829	-5.502000	29.392	0.160000
25.865	7.305000	25.865	-5.741000	29.434	0.180000
25.902	6.028000	25.902	-5.943000	29.476	0.160000
25.938	4.903000	25.938	-6.135000	29.517	0.140000
25.975	3.909000	25.975	-6.311000	29.559	0.170000
26.011	3.141000	26.011	-6.435000	29.600	0.140000
26.048	2.311000	26.048	-6.550000	29.642	0.170000
26.085	1.680000	26.085	-6.648000	29.683	0.170000
26.121	1.090000	26.121	-6.604000	29.725	0.170000
26.158	0.606000	26.158	-6.672000	29.767	0.140000
26.194	0.162000	26.194	-6.865000	29.808	0.120000
26.231	-0.205000	26.231	-6.802000	29.850	0.160000
26.267	-0.497000	26.267	-6.687000	29.891	0.140000
26.304	-0.811000	26.304	-6.667000	29.933	0.100000
26.340	-1.074000	26.340	-6.682000	29.974	0.150000
26.377	-1.354000	26.377	-6.546000	30.016	0.140000
26.413	-1.510000	26.413	-6.564000	30.058	0.150000
26.450	-1.708000	26.450	-6.692000	30.099	0.150000
26.486	-1.898000	26.486	-6.541000	30.141	0.150000
26.523	-1.987000	26.523	-6.536000	30.182	0.140000
26.559	-2.113000	26.559	-6.487000	30.224	0.070000
26.596	-2.252000	26.596	-6.440000	30.265	0.160000
26.633	-2.284000	26.633	-6.366000	30.307	0.160000
26.669	-2.447000	26.669	-6.250000	30.349	0.150000
26.706	-2.570000	26.706	-6.163000	30.390	0.130000
26.742	-2.777000	26.742	-6.085000	30.432	0.160000
26.779	-2.869000	26.779	-6.094000	30.473	0.160000
26.815	-2.814000	26.815	-6.189000	30.515	0.160000
26.852	-3.001000	26.852	-6.020000	30.556	0.140000
26.888	-3.031000	26.888	-6.059000	30.598	0.170000
26.925	-3.099000	26.925	-6.094000	30.640	0.150000
26.961	-3.133000	26.961	-5.986000	30.681	0.140000
26.998	-3.271000	26.998	-5.871000	30.723	0.180000
27.034	-3.327000	27.034	-5.929000	30.764	0.200000
27.071	-3.385000	27.071	-5.955000	30.806	0.180000
27.107	-3.442000	27.107	-5.721000	30.847	0.180000
27.144	-3.515000	27.144	-5.747000	30.889	0.190000
27.181	-3.500000	27.181	-5.813000	30.931	0.170000
27.217	-3.436000	27.217	-5.758000	30.972	0.190000
27.254	-3.459000	27.254	-5.696000	31.014	0.190000
27.290	-3.454000	27.290	-5.703000	31.055	0.170000
27.327	-3.488000	27.327	-5.543000	31.097	0.190000
27.363	-3.555000	27.363	-5.648000	31.138	0.230000
27.400	-3.470000	27.400	-5.585000	31.180	0.190000
27.436	-3.571000	27.436	-5.672000	31.222	0.230000
27.473	-3.588000	27.473	-5.542000	31.263	0.200000
27.509	-3.587000	27.509	-5.604000	31.305	0.240000
27.546	-3.588000	27.546	-5.630000	31.346	0.230000
27.582	-3.647000	27.582	-5.616000	31.388	0.230000
27.619	-3.621000	27.619	-5.597000	31.430	0.230000
27.655	-3.701000	27.655	-5.596000	31.471	0.230000
27.692	-3.715000	27.692	-5.709000	31.513	0.240000
27.729	-3.836000	27.729	-5.592000	31.554	0.260000
27.765	-3.868000	27.765	-5.486000	31.596	0.250000
27.802	-3.947000	27.802	-5.488000	31.637	0.230000
27.838	-4.009000	27.838	-5.589000	31.679	0.210000
27.875	-4.066000	27.875	-5.544000	31.721	0.200000
27.911	-4.146000	27.911	-5.519000	31.762	0.180000
27.948	-4.123000	27.948	-5.607000	31.804	0.200000
27.984	-4.134000	27.984	-5.610000	31.845	0.220000
28.021	-4.163000	28.021	-5.587000	31.887	0.220000
28.057	-4.265000	28.057	-5.656000	31.928	0.200000
28.094	-4.306000	28.094	-5.659000	31.970	0.240000
28.130	-4.345000	28.130	-5.727000	32.012	0.240000
28.167	-4.421000	28.167	-5.706000	32.053	0.210000
28.203	-4.429000	28.203	-5.592000	32.095	0.210000
28.240	-4.478000	28.240	-5.584000	32.136	0.220000
28.277	-4.570000	28.277	-5.631000	32.178	0.180000
28.313	-4.561000	28.313	-5.642000	32.219	0.170000
28.350	-4.637000	28.350	-5.675000	32.261	0.180000
28.386	-4.598000	28.386	-5.525000	32.303	0.170000
28.423	-4.727000	28.423	-5.695000	32.344	0.130000
28.459	-4.774000	28.459	-5.594000	32.386	0.170000
28.496	-4.811000	28.496	-5.683000	32.427	0.150000
28.532	-4.814000	28.532	-5.641000	32.469	0.140000
28.569	-4.816000	28.569	-5.653000	32.510	0.140000
28.605	-4.845000	28.605	-5.561000	32.552	0.150000
28.642	-4.911000	28.642	-5.575000	32.594	0.120000
28.678	-4.971000	28.678	-5.551000	32.635	0.130000
28.715	-4.892000	28.715	-5.637000	32.677	0.130000
28.751	-4.945000	28.751	-5.674000	32.718	0.130000
28.788	-4.978000	28.788	-5.651000	32.760	0.120000
28.825	-4.933000	28.825	-5.533000	32.801	0.120000
28.861	-4.907000	28.861	-5.622000	32.843	0.100000
28.898	-4.936000	28.898	-5.712000	32.885	0.120000
28.934	-4.972000	28.934	-5.559000	32.926	0.110000
28.971	-4.966000	28.971	-5.564000	32.968	0.110000
29.007	-4.829000	29.007	-5.586000	33.009	0.100000
29.044	-4.852000	29.044	-5.682000	33.051	0.100000
29.080	-4.723000	29.080	-5.767000	33.092	0.100000
29.117	-4.729000	29.117	-5.739000	33.134	0.100000
29.153	-4.595000	29.153	-5.681000	33.176	0.100000
29.190	-4.440000	29.190	-5.676000	33.217	0.100000
29.226	-4.446000	29.226	-5.706000	33.259	0.100000
29.263	-4.346000	29.263	-5.678000	33.300	0.110000
29.299	-4.237000	29.299	-5.652000	33.342	0.100000
29.336	-4.193000	29.336	-5.660000	33.383	0.090000
29.372	-4.068000	29.372	-5.629000	33.425	0.090000
29.409	-3.939000	29.409	-5.754000	33.467	0.100000
29.446	-3.815000	29.446	-5.778000	33.508	0.100000
29.482	-3.557000	29.482	-5.598000	33.550	0.100000
29.519	-3.478000	29.519	-5.732000	33.591	0.110000
29.555	-3.354000	29.555	-5.717000	33.633	0.090000
29.592	-3.221000	29.592	-5.731000	33.674	0.120000
29.628	-3.159000	29.628	-5.580000	33.716	0.120000
29.665	-2.942000	29.665	-5.692000	33.758	0.090000
29.701	-2.785000	29.701	-5.765000	33.799	0.120000
29.738	-2.595000	29.738	-5.702000	33.841	0.130000
29.774	-2.408000	29.774	-5.792000	33.882	0.120000
29.811	-2.125000	29.811	-5.783000	33.924	0.130000
29.847	-1.888000	29.847	-5.747000	33.965	0.130000
29.884	-1.624000	29.884	-5.730000	34.007	0.120000
29.920	-1.393000	29.920	-5.691000
29.957	-1.030000	29.957	-5.961000
29.994	-0.614000	29.994	-5.853000
30.030	-0.326000	30.030	-5.904000
30.067	0.113000	30.067	-5.883000
30.103	0.675000	30.103	-5.743000
30.140	1.255000	30.140	-5.787000
30.176	1.856000	30.176	-5.764000
30.213	2.542000	30.213	-5.702000
30.249	3.326000	30.249	-5.637000
30.286	4.143000	30.286	-5.811000
30.322	5.089000	30.322	-5.849000
30.359	6.096000	30.359	-5.924000
30.395	7.111000	30.395	-5.900000
30.432	8.170000	30.432	-5.921000
30.468	9.348000	30.468	-5.780000
30.505	10.554000	30.505	-5.839000
30.542	11.805000	30.542	-5.956000
30.578	13.100000	30.578	-5.948000
30.615	14.444000	30.615	-5.898000
30.651	15.820000	30.651	-5.876000
30.688	17.095000	30.688	-5.765000
30.724	18.340000	30.724	-5.801000
30.761	19.616000	30.761	-5.956000
30.797	20.787000	30.797	-5.958000
30.834	21.856000	30.834	-5.904000
30.870	22.969000	30.870	-5.859000
30.907	23.927000	30.907	-5.892000
30.943	24.797000	30.943	-5.772000
30.980	25.726000	30.980	-5.836000
31.016	26.374000	31.016	-5.886000
31.053	27.062000	31.053	-5.799000
31.090	27.581000	31.090	-5.705000
31.126	28.139000	31.126	-5.809000
31.163	28.497000	31.163	-5.885000
31.199	28.603000	31.199	-5.881000
31.236	28.838000	31.236	-5.796000
31.272	28.896000	31.272	-5.841000
31.309	28.726000	31.309	-5.931000
31.345	28.519000	31.345	-5.827000
31.382	28.043000	31.382	-5.972000
31.418	27.556000	31.418	-6.022000
31.455	26.719000	31.455	-5.986000
31.491	25.896000	31.491	-5.972000
31.528	24.933000	31.528	-5.966000
31.564	23.800000	31.564	-5.960000
31.601	22.425000	31.601	-5.972000
31.638	20.985000	31.638	-6.055000
31.674	19.425000	31.674	-5.992000
31.711	17.833000	31.711	-6.001000
31.747	16.267000	31.747	-6.003000
31.784	14.455000	31.784	-6.006000
31.820	12.729000	31.820	-5.919000
31.857	11.116000	31.857	-6.099000
31.893	9.471000	31.893	-6.071000
31.930	7.974000	31.930	-6.001000
31.966	6.423000	31.966	-6.015000
32.003	4.998000	32.003	-6.005000
32.039	3.764000	32.039	-6.001000
32.076	2.490000	32.076	-6.101000
32.112	1.418000	32.112	-6.090000
32.149	0.460000	32.149	-6.176000
32.186	-0.424000	32.186	-5.981000
32.222	-1.222000	32.222	-6.029000
32.259	-1.946000	32.259	-6.214000
32.295	-2.499000	32.295	-6.129000
32.332	-3.047000	32.332	-6.046000
32.368	-3.461000	32.368	-6.115000
32.405	-3.847000	32.405	-6.036000
32.441	-4.302000	32.441	-6.091000
32.478	-4.627000	32.478	-6.144000
32.514	-4.773000	32.514	-6.104000
32.551	-5.009000	32.551	-6.112000
32.587	-5.124000	32.587	-6.099000
32.624	-5.367000	32.624	-6.230000
32.660	-5.375000	32.660	-6.135000
32.697	-5.491000	32.697	-6.105000
32.734	-5.536000	32.734	-5.907000
32.770	-5.577000	32.770	-6.068000
32.807	-5.573000	32.807	-6.105000
32.843	-5.585000	32.843	-6.166000
32.880	-5.477000	32.880	-6.093000
32.916	-5.424000	32.916	-6.119000
32.953	-5.313000	32.953	-6.102000
32.989	-5.177000	32.989	-6.216000
33.026	-5.009000	33.026	-6.179000
33.062	-4.796000	33.062	-6.261000
33.099	-4.581000	33.099	-6.093000
33.135	-4.373000	33.135	-6.171000
33.172	-4.061000	33.172	-6.096000
33.208	-3.794000	33.208	-6.141000
33.245	-3.477000	33.245	-6.119000
33.282	-3.180000	33.282	-6.298000
33.318	-2.874000	33.318	-6.131000
33.355	-2.488000	33.355	-6.132000
33.391	-2.160000	33.391	-6.164000
33.428	-1.756000	33.428	-6.195000
33.464	-1.372000	33.464	-6.090000
33.501	-1.051000	33.501	-6.177000
33.537	-0.594000	33.537	-6.236000
33.574	-0.243000	33.574	-6.297000
33.610	0.085000	33.610	-6.218000
33.647	0.473000	33.647	-6.269000
33.683	0.839000	33.683	-6.314000
33.720	1.161000	33.720	-6.165000
33.756	1.504000	33.756	-6.154000
33.793	1.901000	33.793	-6.173000
33.830	2.157000	33.830	-6.260000
33.866	2.360000	33.866	-6.079000
33.903	2.630000	33.903	-6.214000
33.939	2.945000	33.939	-6.233000
33.976	3.134000	33.976	-6.213000
34.012	3.333000	34.012	-6.163000
