# Supplementary material for: Interrogating the structure and function of the human voltage-gated proton channel (hHv1) with a fluorescent noncanonical amino acid
Source: eLife. 2026 Apr 28;15:RP110161. doi: 10.7554/eLife.110161 (PMC13124150; doi:10.7554/eLife.110161)
Supplement: Figure 3—source data 3. [file elife-110161-fig3-data3.zip › hHv1-Q233Acd.asc]

10		10		10
hHv1 Q233Acd001:10_UV1_280nm		hHv1 Q233Acd001:10_UV2_385nm		hHv1 Q233Acd001:10_AD900
ml	mAU	ml	mAU	ml	mV
0.000	0.005000	0.000	0.012000	0.000	0.070000
0.037	0.110000	0.037	0.032000	0.042	0.060000
0.073	-0.218000	0.073	-0.319000	0.083	0.070000
0.110	-0.259000	0.110	-0.333000	0.125	0.070000
0.146	-0.352000	0.146	-0.323000	0.166	0.060000
0.183	-0.361000	0.183	-0.345000	0.208	0.070000
0.219	0.425000	0.219	0.106000	0.249	0.080000
0.256	0.732000	0.256	0.220000	0.291	0.080000
0.292	0.481000	0.292	0.078000	0.333	0.080000
0.329	0.126000	0.329	-0.142000	0.374	0.080000
0.365	-0.082000	0.365	-0.379000	0.416	0.090000
0.402	-0.073000	0.402	-0.319000	0.457	0.100000
0.438	-0.161000	0.438	-0.325000	0.499	0.090000
0.475	-0.137000	0.475	-0.173000	0.540	0.080000
0.511	-0.104000	0.511	-0.395000	0.582	0.080000
0.548	-0.054000	0.548	-0.430000	0.624	0.090000
0.585	-0.110000	0.585	-0.387000	0.665	0.080000
0.621	-0.126000	0.621	-0.422000	0.707	0.080000
0.658	-0.128000	0.658	-0.295000	0.748	0.070000
0.694	-0.015000	0.694	-0.303000	0.790	0.060000
0.731	0.018000	0.731	-0.266000	0.831	0.080000
0.767	0.029000	0.767	-0.353000	0.873	0.060000
0.804	0.044000	0.804	-0.444000	0.915	0.070000
0.840	0.049000	0.840	-0.281000	0.956	0.060000
0.877	0.017000	0.877	-0.340000	0.998	0.060000
0.913	0.038000	0.913	-0.302000	1.039	0.070000
0.950	0.072000	0.950	-0.304000	1.081	0.050000
0.986	0.059000	0.986	-0.257000	1.122	0.060000
1.023	0.085000	1.023	-0.421000	1.164	0.060000
1.059	0.000000	1.059	-0.299000	1.206	0.050000
1.096	-0.025000	1.096	-0.357000	1.247	0.050000
1.133	0.009000	1.133	-0.368000	1.289	0.040000
1.169	-0.006000	1.169	-0.380000	1.330	0.050000
1.206	-0.043000	1.206	-0.351000	1.372	0.050000
1.242	-0.024000	1.242	-0.427000	1.413	0.040000
1.279	-0.029000	1.279	-0.455000	1.455	0.030000
1.315	0.007000	1.315	-0.463000	1.497	0.050000
1.352	-0.024000	1.352	-0.299000	1.538	0.040000
1.388	-0.070000	1.388	-0.388000	1.580	0.050000
1.425	-0.104000	1.425	-0.411000	1.621	0.040000
1.461	-0.079000	1.461	-0.358000	1.663	0.070000
1.498	-0.149000	1.498	-0.335000	1.705	0.060000
1.534	-0.197000	1.534	-0.413000	1.746	0.040000
1.571	-0.185000	1.571	-0.346000	1.788	0.060000
1.607	-0.197000	1.607	-0.366000	1.829	0.080000
1.644	-0.221000	1.644	-0.425000	1.871	0.050000
1.681	-0.318000	1.681	-0.448000	1.912	0.080000
1.717	-0.294000	1.717	-0.338000	1.954	0.080000
1.754	-0.286000	1.754	-0.495000	1.996	0.070000
1.790	-0.294000	1.790	-0.392000	2.037	0.080000
1.827	-0.331000	1.827	-0.351000	2.079	0.070000
1.863	-0.392000	1.863	-0.433000	2.120	0.060000
1.900	-0.372000	1.900	-0.407000	2.162	0.070000
1.936	-0.458000	1.936	-0.438000	2.203	0.060000
1.973	-0.467000	1.973	-0.436000	2.245	0.060000
2.009	-0.520000	2.009	-0.458000	2.287	0.060000
2.046	-0.582000	2.046	-0.386000	2.328	0.050000
2.082	-0.553000	2.082	-0.348000	2.370	0.040000
2.119	-0.551000	2.119	-0.284000	2.411	0.050000
2.155	-0.645000	2.155	-0.390000	2.453	0.040000
2.192	-0.656000	2.192	-0.459000	2.494	0.030000
2.229	-0.658000	2.229	-0.352000	2.536	0.040000
2.265	-0.671000	2.265	-0.318000	2.578	0.030000
2.302	-0.740000	2.302	-0.459000	2.619	0.030000
2.338	-0.692000	2.338	-0.540000	2.661	0.040000
2.375	-0.601000	2.375	-0.435000	2.702	0.030000
2.411	-0.792000	2.411	-0.466000	2.744	0.030000
2.448	-0.766000	2.448	-0.546000	2.785	0.020000
2.484	-0.772000	2.484	-0.483000	2.827	0.020000
2.521	-0.808000	2.521	-0.355000	2.869	0.020000
2.557	-0.778000	2.557	-0.379000	2.910	0.020000
2.594	-0.844000	2.594	-0.483000	2.952	0.030000
2.630	-0.849000	2.630	-0.535000	2.993	0.020000
2.667	-0.872000	2.667	-0.579000	3.035	0.020000
2.703	-0.880000	2.703	-0.421000	3.076	0.020000
2.740	-0.867000	2.740	-0.432000	3.118	0.030000
2.777	-0.945000	2.777	-0.349000	3.160	0.010000
2.813	-0.940000	2.813	-0.485000	3.201	0.020000
2.850	-0.916000	2.850	-0.479000	3.243	0.020000
2.886	-0.932000	2.886	-0.459000	3.284	0.020000
2.923	-0.953000	2.923	-0.422000	3.326	0.020000
2.959	-0.898000	2.959	-0.421000	3.367	0.030000
2.996	-0.932000	2.996	-0.402000	3.409	0.030000
3.032	-0.941000	3.032	-0.483000	3.451	0.010000
3.069	-0.996000	3.069	-0.451000	3.492	0.040000
3.105	-0.964000	3.105	-0.443000	3.534	0.040000
3.142	-1.033000	3.142	-0.480000	3.575	0.020000
3.178	-0.957000	3.178	-0.569000	3.617	0.050000
3.215	-0.957000	3.215	-0.547000	3.658	0.050000
3.251	-0.989000	3.251	-0.388000	3.700	0.040000
3.288	-0.953000	3.288	-0.464000	3.742	0.050000
3.324	-0.947000	3.324	-0.463000	3.783	0.050000
3.361	-0.963000	3.361	-0.432000	3.825	0.040000
3.398	-0.952000	3.398	-0.521000	3.866	0.040000
3.434	-0.947000	3.434	-0.503000	3.908	0.040000
3.471	-1.017000	3.471	-0.550000	3.949	0.050000
3.507	-1.026000	3.507	-0.534000	3.991	0.050000
3.544	-0.968000	3.544	-0.487000	4.033	0.040000
3.580	-1.000000	3.580	-0.517000	4.074	0.050000
3.617	-0.913000	3.617	-0.486000	4.116	0.030000
3.653	-1.002000	3.653	-0.539000	4.157	0.030000
3.690	-1.021000	3.690	-0.547000	4.199	0.040000
3.726	-1.016000	3.726	-0.511000	4.240	0.030000
3.763	-0.925000	3.763	-0.498000	4.282	0.050000
3.799	-0.914000	3.799	-0.454000	4.324	0.040000
3.836	-0.949000	3.836	-0.403000	4.365	0.030000
3.872	-1.004000	3.872	-0.513000	4.407	0.030000
3.909	-0.859000	3.909	-0.466000	4.448	0.040000
3.946	-0.927000	3.946	-0.494000	4.490	0.030000
3.982	-0.892000	3.982	-0.475000	4.532	0.030000
4.019	-0.930000	4.019	-0.479000	4.573	0.020000
4.055	-0.867000	4.055	-0.414000	4.615	0.030000
4.092	-0.927000	4.092	-0.476000	4.656	0.020000
4.128	-0.976000	4.128	-0.536000	4.698	0.020000
4.165	-0.999000	4.165	-0.525000	4.739	0.020000
4.201	-0.936000	4.201	-0.533000	4.781	0.020000
4.238	-0.939000	4.238	-0.520000	4.823	0.000000
4.274	-1.048000	4.274	-0.597000	4.864	0.010000
4.311	-0.854000	4.311	-0.485000	4.906	0.040000
4.347	-0.917000	4.347	-0.583000	4.947	0.010000
4.384	-0.988000	4.384	-0.511000	4.989	0.020000
4.420	-0.982000	4.420	-0.512000	5.030	0.030000
4.457	-0.937000	4.457	-0.572000	5.072	0.040000
4.494	-0.952000	4.494	-0.554000	5.114	0.040000
4.530	-0.981000	4.530	-0.454000	5.155	0.020000
4.567	-0.983000	4.567	-0.583000	5.197	0.030000
4.603	-0.966000	4.603	-0.577000	5.238	0.030000
4.640	-0.949000	4.640	-0.527000	5.280	0.030000
4.676	-0.917000	4.676	-0.503000	5.321	0.050000
4.713	-0.932000	4.713	-0.549000	5.363	0.060000
4.749	-0.936000	4.749	-0.500000	5.405	0.040000
4.786	-0.953000	4.786	-0.440000	5.446	0.040000
4.822	-0.909000	4.822	-0.470000	5.488	0.040000
4.859	-0.942000	4.859	-0.517000	5.529	0.050000
4.895	-0.909000	4.895	-0.533000	5.571	0.040000
4.932	-0.976000	4.932	-0.506000	5.612	0.040000
4.968	-0.967000	4.968	-0.593000	5.654	0.050000
5.005	-0.954000	5.005	-0.553000	5.696	0.050000
5.042	-0.950000	5.042	-0.528000	5.737	0.040000
5.078	-0.966000	5.078	-0.650000	5.779	0.040000
5.115	-0.959000	5.115	-0.611000	5.820	0.040000
5.151	-0.912000	5.151	-0.600000	5.862	0.030000
5.188	-0.938000	5.188	-0.537000	5.903	0.040000
5.224	-0.891000	5.224	-0.563000	5.945	0.040000
5.261	-0.871000	5.261	-0.594000	5.987	0.020000
5.297	-1.005000	5.297	-0.590000	6.028	0.020000
5.334	-0.956000	5.334	-0.557000	6.070	0.030000
5.370	-1.008000	5.370	-0.639000	6.111	0.030000
5.407	-0.950000	5.407	-0.651000	6.153	0.030000
5.443	-0.919000	5.443	-0.601000	6.194	0.030000
5.480	-0.973000	5.480	-0.674000	6.236	0.020000
5.516	-0.984000	5.516	-0.658000	6.278	0.020000
5.553	-1.038000	5.553	-0.514000	6.319	0.030000
5.590	-0.894000	5.590	-0.583000	6.361	0.010000
5.626	-0.908000	5.626	-0.655000	6.402	0.000000
5.663	-0.965000	5.663	-0.731000	6.444	0.030000
5.699	-0.902000	5.699	-0.614000	6.485	0.020000
5.736	-0.960000	5.736	-0.702000	6.527	0.010000
5.772	-0.918000	5.772	-0.691000	6.569	0.020000
5.809	-0.953000	5.809	-0.592000	6.610	0.010000
5.845	-0.937000	5.845	-0.618000	6.652	0.000000
5.882	-1.009000	5.882	-0.663000	6.693	0.020000
5.918	-1.048000	5.918	-0.552000	6.735	0.020000
5.955	-1.052000	5.955	-0.542000	6.776	0.030000
5.991	-1.074000	5.991	-0.663000	6.818	0.030000
6.028	-1.046000	6.028	-0.760000	6.860	0.030000
6.064	-1.062000	6.064	-0.632000	6.901	0.050000
6.101	-1.045000	6.101	-0.633000	6.943	0.060000
6.138	-1.150000	6.138	-0.656000	6.984	0.040000
6.174	-1.116000	6.174	-0.668000	7.026	0.050000
6.211	-1.119000	6.211	-0.697000	7.067	0.050000
6.247	-1.162000	6.247	-0.704000	7.109	0.050000
6.284	-1.227000	6.284	-0.777000	7.151	0.060000
6.320	-1.264000	6.320	-0.686000	7.192	0.030000
6.357	-1.264000	6.357	-0.738000	7.234	0.050000
6.393	-1.213000	6.393	-0.789000	7.275	0.060000
6.430	-1.225000	6.430	-0.754000	7.317	0.040000
6.466	-1.230000	6.466	-0.738000	7.358	0.040000
6.503	-1.276000	6.503	-0.701000	7.400	0.040000
6.539	-1.326000	6.539	-0.717000	7.442	0.030000
6.576	-1.298000	6.576	-0.606000	7.483	0.030000
6.612	-1.324000	6.612	-0.679000	7.525	0.040000
6.649	-1.303000	6.649	-0.773000	7.566	0.030000
6.686	-1.337000	6.686	-0.658000	7.608	0.030000
6.722	-1.365000	6.722	-0.690000	7.650	0.030000
6.759	-1.374000	6.759	-0.710000	7.691	0.030000
6.795	-1.399000	6.795	-0.775000	7.733	0.020000
6.832	-1.361000	6.832	-0.781000	7.774	0.020000
6.868	-1.378000	6.868	-0.754000	7.816	0.030000
6.905	-1.459000	6.905	-0.647000	7.857	0.010000
6.941	-1.518000	6.941	-0.714000	7.899	0.010000
6.978	-1.466000	6.978	-0.693000	7.941	0.010000
7.014	-1.533000	7.014	-0.732000	7.982	0.000000
7.051	-1.516000	7.051	-0.692000	8.024	0.020000
7.087	-1.615000	7.087	-0.651000	8.065	0.000000
7.124	-1.662000	7.124	-0.717000	8.107	0.010000
7.160	-1.658000	7.160	-0.822000	8.148	0.010000
7.197	-1.581000	7.197	-0.883000	8.190	0.010000
7.234	-1.615000	7.234	-0.795000	8.232	0.000000
7.270	-1.675000	7.270	-0.779000	8.273	0.000000
7.307	-1.703000	7.307	-0.824000	8.315	0.010000
7.343	-1.590000	7.343	-0.766000	8.356	0.000000
7.380	-1.620000	7.380	-0.819000	8.398	0.010000
7.416	-1.731000	7.416	-0.883000	8.439	0.010000
7.453	-1.668000	7.453	-0.905000	8.481	0.020000
7.489	-1.631000	7.489	-0.808000	8.523	0.030000
7.526	-1.714000	7.526	-0.760000	8.564	0.020000
7.562	-1.727000	7.562	-0.671000	8.606	0.030000
7.599	-1.795000	7.599	-0.711000	8.647	0.040000
7.635	-1.788000	7.635	-0.735000	8.689	0.020000
7.672	-1.725000	7.672	-0.823000	8.730	0.020000
7.708	-1.800000	7.708	-0.822000	8.772	0.040000
7.745	-1.809000	7.745	-0.884000	8.814	0.030000
7.782	-1.800000	7.782	-0.846000	8.855	0.040000
7.818	-1.883000	7.818	-0.848000	8.897	0.040000
7.855	-1.832000	7.855	-0.876000	8.938	0.050000
7.891	-1.810000	7.891	-0.839000	8.980	0.050000
7.928	-1.891000	7.928	-0.822000	9.021	0.040000
7.964	-1.875000	7.964	-0.841000	9.063	0.030000
8.001	-1.913000	8.001	-0.736000	9.105	0.040000
8.037	-1.841000	8.037	-0.739000	9.146	0.040000
8.074	-1.838000	8.074	-0.722000	9.188	0.040000
8.110	-1.842000	8.110	-0.837000	9.229	0.050000
8.147	-1.914000	8.147	-0.878000	9.271	0.040000
8.183	-1.918000	8.183	-0.828000	9.312	0.060000
8.220	-1.874000	8.220	-0.788000	9.354	0.070000
8.256	-1.906000	8.256	-0.797000	9.396	0.090000
8.293	-1.869000	8.293	-0.814000	9.437	0.110000
8.330	-1.870000	8.330	-0.876000	9.479	0.090000
8.366	-1.843000	8.366	-0.754000	9.520	0.110000
8.403	-1.808000	8.403	-0.875000	9.562	0.170000
8.439	-1.789000	8.439	-0.828000	9.603	0.180000
8.476	-1.675000	8.476	-0.960000	9.645	0.260000
8.512	-1.665000	8.512	-0.784000	9.687	0.340000
8.549	-1.712000	8.549	-0.770000	9.728	0.410000
8.585	-1.694000	8.585	-0.774000	9.770	0.480000
8.622	-1.615000	8.622	-0.654000	9.811	0.600000
8.658	-1.449000	8.658	-0.690000	9.853	0.700000
8.695	-1.350000	8.695	-0.641000	9.894	0.840000
8.731	-1.265000	8.731	-0.558000	9.936	0.940000
8.768	-1.099000	8.768	-0.515000	9.978	1.060000
8.804	-0.980000	8.804	-0.686000	10.019	1.240000
8.841	-0.819000	8.841	-0.518000	10.061	1.370000
8.878	-0.553000	8.878	-0.468000	10.102	1.530000
8.914	-0.424000	8.914	-0.431000	10.144	1.670000
8.951	-0.122000	8.951	-0.291000	10.185	1.820000
8.987	0.181000	8.987	-0.231000	10.227	1.990000
9.024	0.485000	9.024	-0.327000	10.269	2.130000
9.060	0.771000	9.060	-0.224000	10.310	2.400000
9.097	1.121000	9.097	-0.232000	10.352	2.570000
9.133	1.373000	9.133	-0.062000	10.393	2.710000
9.170	1.813000	9.170	-0.069000	10.435	2.900000
9.206	2.221000	9.206	-0.112000	10.477	3.070000
9.243	2.640000	9.243	0.111000	10.518	3.250000
9.279	3.065000	9.279	-0.003000	10.560	3.430000
9.316	3.594000	9.316	0.122000	10.601	3.590000
9.352	4.182000	9.352	0.130000	10.643	3.750000
9.389	4.751000	9.389	0.135000	10.684	3.910000
9.426	5.409000	9.426	0.132000	10.726	4.010000
9.462	6.131000	9.462	0.267000	10.768	4.180000
9.499	6.854000	9.499	0.356000	10.809	4.300000
9.535	7.475000	9.535	0.333000	10.851	4.430000
9.572	8.260000	9.572	0.324000	10.892	4.500000
9.608	9.012000	9.608	0.311000	10.934	4.580000
9.645	9.743000	9.645	0.473000	10.975	4.700000
9.681	10.541000	9.681	0.437000	11.017	4.780000
9.718	11.249000	9.718	0.584000	11.059	4.870000
9.754	12.047000	9.754	0.500000	11.100	4.920000
9.791	12.870000	9.791	0.558000	11.142	4.960000
9.827	13.655000	9.827	0.717000	11.183	5.010000
9.864	14.593000	9.864	0.703000	11.225	5.090000
9.900	15.539000	9.900	0.766000	11.266	5.170000
9.937	16.497000	9.937	0.795000	11.308	5.230000
9.973	17.541000	9.973	0.996000	11.350	5.300000
10.010	18.604000	10.010	1.091000	11.391	5.420000
10.047	19.711000	10.047	1.115000	11.433	5.530000
10.083	20.848000	10.083	1.197000	11.474	5.620000
10.120	22.061000	10.120	1.307000	11.516	5.800000
10.156	23.236000	10.156	1.360000	11.557	5.940000
10.193	24.524000	10.193	1.479000	11.599	6.080000
10.229	25.715000	10.229	1.474000	11.641	6.220000
10.266	26.898000	10.266	1.642000	11.682	6.350000
10.302	28.076000	10.302	1.837000	11.724	6.410000
10.339	29.244000	10.339	1.869000	11.765	6.490000
10.375	30.313000	10.375	1.958000	11.807	6.500000
10.412	31.397000	10.412	2.082000	11.848	6.480000
10.448	32.396000	10.448	2.044000	11.890	6.440000
10.485	33.407000	10.485	2.172000	11.932	6.330000
10.521	34.235000	10.521	2.248000	11.973	6.200000
10.558	35.139000	10.558	2.297000	12.015	6.090000
10.595	35.935000	10.595	2.402000	12.056	5.930000
10.631	36.702000	10.631	2.342000	12.098	5.750000
10.668	37.327000	10.668	2.364000	12.139	5.620000
10.704	37.943000	10.704	2.447000	12.181	5.510000
10.741	38.512000	10.741	2.409000	12.223	5.380000
10.777	38.963000	10.777	2.454000	12.264	5.340000
10.814	39.461000	10.814	2.576000	12.306	5.320000
10.850	39.931000	10.850	2.493000	12.347	5.400000
10.887	40.319000	10.887	2.494000	12.389	5.490000
10.923	40.629000	10.923	2.517000	12.430	5.620000
10.960	41.000000	10.960	2.672000	12.472	5.810000
10.996	41.369000	10.996	2.650000	12.514	6.060000
11.033	41.807000	11.033	2.755000	12.555	6.270000
11.069	42.307000	11.069	2.872000	12.597	6.580000
11.106	42.847000	11.106	2.979000	12.638	6.810000
11.143	43.502000	11.143	2.983000	12.680	7.070000
11.179	44.075000	11.179	3.184000	12.721	7.320000
11.216	44.794000	11.216	3.196000	12.763	7.540000
11.252	45.646000	11.252	3.361000	12.805	7.770000
11.289	46.465000	11.289	3.653000	12.846	7.950000
11.325	47.334000	11.325	3.903000	12.888	8.110000
11.362	48.261000	11.362	4.157000	12.929	8.290000
11.398	49.175000	11.398	4.367000	12.971	8.420000
11.435	50.011000	11.435	4.372000	13.012	8.610000
11.471	50.857000	11.471	4.553000	13.054	8.820000
11.508	51.611000	11.508	4.850000	13.096	9.010000
11.544	52.323000	11.544	4.902000	13.137	9.180000
11.581	52.910000	11.581	4.950000	13.179	9.340000
11.617	53.420000	11.617	5.099000	13.220	9.530000
11.654	53.883000	11.654	5.112000	13.262	9.690000
11.691	54.124000	11.691	5.216000	13.303	9.790000
11.727	54.341000	11.727	5.176000	13.345	9.870000
11.764	54.375000	11.764	5.199000	13.387	9.890000
11.800	54.442000	11.800	5.155000	13.428	9.830000
11.837	54.473000	11.837	5.079000	13.470	9.690000
11.873	54.568000	11.873	4.989000	13.511	9.500000
11.910	54.774000	11.910	4.965000	13.553	9.240000
11.946	54.975000	11.946	4.807000	13.595	8.930000
11.983	55.347000	11.983	4.778000	13.636	8.570000
12.019	55.865000	12.019	4.766000	13.678	8.120000
12.056	56.635000	12.056	4.712000	13.719	7.700000
12.092	57.503000	12.092	4.600000	13.761	7.170000
12.129	58.520000	12.129	4.692000	13.802	6.600000
12.165	59.761000	12.165	4.682000	13.844	6.130000
12.202	61.088000	12.202	4.664000	13.886	5.640000
12.239	62.463000	12.239	4.782000	13.927	5.160000
12.275	63.869000	12.275	4.678000	13.969	4.640000
12.312	65.356000	12.312	4.799000	14.010	4.140000
12.348	66.805000	12.348	4.733000	14.052	3.730000
12.385	68.026000	12.385	4.829000	14.093	3.320000
12.421	68.939000	12.421	4.872000	14.135	3.000000
12.458	69.635000	12.458	4.865000	14.177	2.700000
12.494	70.189000	12.494	4.725000	14.218	2.400000
12.531	70.160000	12.531	4.673000	14.260	2.120000
12.567	70.060000	12.567	4.659000	14.301	1.910000
12.604	69.632000	12.604	4.597000	14.343	1.700000
12.640	68.974000	12.640	4.600000	14.384	1.570000
12.677	68.068000	12.677	4.497000	14.426	1.400000
12.713	67.175000	12.713	4.492000	14.468	1.280000
12.750	66.282000	12.750	4.355000	14.509	1.150000
12.787	65.420000	12.787	4.387000	14.551	1.030000
12.823	64.806000	12.823	4.357000	14.592	0.990000
12.860	64.388000	12.860	4.411000	14.634	0.910000
12.896	64.187000	12.896	4.323000	14.675	0.850000
12.933	64.306000	12.933	4.350000	14.717	0.820000
12.969	64.639000	12.969	4.369000	14.759	0.760000
13.006	65.206000	13.006	4.443000	14.800	0.720000
13.042	65.857000	13.042	4.332000	14.842	0.670000
13.079	66.474000	13.079	4.239000	14.883	0.650000
13.115	67.153000	13.115	4.304000	14.925	0.630000
13.152	67.583000	13.152	4.225000	14.966	0.620000
13.188	67.808000	13.188	4.110000	15.008	0.590000
13.225	67.780000	13.225	4.152000	15.050	0.550000
13.261	67.358000	13.261	4.019000	15.091	0.530000
13.298	66.620000	13.298	3.665000	15.133	0.540000
13.335	65.500000	13.335	3.568000	15.174	0.510000
13.371	64.115000	13.371	3.388000	15.216	0.510000
13.408	62.439000	13.408	3.141000	15.257	0.520000
13.444	60.339000	13.444	2.846000	15.299	0.500000
13.481	58.117000	13.481	2.680000	15.341	0.450000
13.517	55.511000	13.517	2.508000	15.382	0.490000
13.554	52.787000	13.554	2.289000	15.424	0.410000
13.590	49.922000	13.590	2.088000	15.465	0.380000
13.627	47.022000	13.627	1.908000	15.507	0.390000
13.663	44.019000	13.663	1.637000	15.548	0.360000
13.700	41.059000	13.700	1.353000	15.590	0.360000
13.736	38.212000	13.736	1.156000	15.632	0.350000
13.773	35.488000	13.773	1.123000	15.673	0.300000
13.809	33.107000	13.809	0.896000	15.715	0.290000
13.846	30.766000	13.846	0.777000	15.756	0.270000
13.883	28.729000	13.883	0.623000	15.798	0.250000
13.919	26.707000	13.919	0.577000	15.839	0.210000
13.956	24.966000	13.956	0.505000	15.881	0.210000
13.992	23.424000	13.992	0.410000	15.923	0.210000
14.029	22.012000	14.029	0.345000	15.964	0.170000
14.065	20.643000	14.065	0.280000	16.006	0.200000
14.102	19.427000	14.102	0.199000	16.047	0.160000
14.138	18.237000	14.138	0.214000	16.089	0.140000
14.175	17.253000	14.175	0.000000	16.130	0.160000
14.211	16.274000	14.211	0.018000	16.172	0.120000
14.248	15.493000	14.248	0.075000	16.214	0.160000
14.284	14.894000	14.284	0.155000	16.255	0.130000
14.321	14.378000	14.321	0.183000	16.297	0.130000
14.357	14.073000	14.357	0.293000	16.338	0.130000
14.394	14.004000	14.394	0.190000	16.380	0.120000
14.431	14.095000	14.431	0.350000	16.422	0.090000
14.467	14.431000	14.467	0.478000	16.463	0.130000
14.504	14.984000	14.504	0.558000	16.505	0.080000
14.540	15.697000	14.540	0.815000	16.546	0.130000
14.577	16.519000	14.577	1.030000	16.588	0.110000
14.613	17.566000	14.613	1.264000	16.629	0.110000
14.650	18.555000	14.650	1.597000	16.671	0.100000
14.686	19.542000	14.686	2.021000	16.713	0.110000
14.723	20.572000	14.723	2.388000	16.754	0.120000
14.759	21.699000	14.759	2.708000	16.796	0.110000
14.796	22.983000	14.796	3.406000	16.837	0.100000
14.832	24.904000	14.832	4.429000	16.879	0.090000
14.869	27.641000	14.869	5.808000	16.920	0.110000
14.905	31.353000	14.905	7.648000	16.962	0.120000
14.942	35.431000	14.942	9.778000	17.004	0.100000
14.979	39.507000	14.979	11.689000	17.045	0.060000
15.015	42.738000	15.015	13.073000	17.087	0.100000
15.052	44.946000	15.052	13.762000	17.128	0.130000
15.088	46.038000	15.088	13.867000	17.170	0.100000
15.125	46.067000	15.125	13.465000	17.211	0.110000
15.161	45.142000	15.161	12.942000	17.253	0.080000
15.198	43.562000	15.198	11.946000	17.295	0.080000
15.234	41.288000	15.234	11.092000	17.336	0.090000
15.271	38.844000	15.271	10.157000	17.378	0.120000
15.307	36.138000	15.307	9.180000	17.419	0.120000
15.344	33.421000	15.344	8.438000	17.461	0.090000
15.380	30.423000	15.380	7.446000	17.502	0.090000
15.417	27.840000	15.417	6.603000	17.544	0.110000
15.453	25.221000	15.453	5.815000	17.586	0.080000
15.490	22.829000	15.490	5.146000	17.627	0.110000
15.527	20.461000	15.527	4.343000	17.669	0.120000
15.563	18.284000	15.563	3.618000	17.710	0.110000
15.600	16.223000	15.600	3.038000	17.752	0.110000
15.636	14.408000	15.636	2.445000	17.793	0.110000
15.673	12.796000	15.673	2.051000	17.835	0.120000
15.709	11.421000	15.709	1.719000	17.877	0.100000
15.746	10.271000	15.746	1.528000	17.918	0.090000
15.782	9.199000	15.782	1.271000	17.960	0.060000
15.819	8.326000	15.819	1.175000	18.001	0.110000
15.855	7.495000	15.855	0.916000	18.043	0.110000
15.892	6.851000	15.892	0.777000	18.084	0.050000
15.928	6.195000	15.928	0.692000	18.126	0.110000
15.965	5.593000	15.965	0.610000	18.168	0.120000
16.001	5.066000	16.001	0.493000	18.209	0.070000
16.038	4.588000	16.038	0.511000	18.251	0.120000
16.075	4.217000	16.075	0.473000	18.292	0.070000
16.111	3.810000	16.111	0.295000	18.334	0.120000
16.148	3.396000	16.148	0.248000	18.375	0.100000
16.184	3.129000	16.184	0.104000	18.417	0.090000
16.221	2.818000	16.221	0.195000	18.459	0.120000
16.257	2.522000	16.257	0.095000	18.500	0.120000
16.294	2.242000	16.294	0.032000	18.542	0.100000
16.330	2.023000	16.330	-0.158000	18.583	0.070000
16.367	1.823000	16.367	-0.142000	18.625	0.060000
16.403	1.630000	16.403	-0.272000	18.666	0.080000
16.440	1.451000	16.440	-0.259000	18.708	0.110000
16.476	1.229000	16.476	-0.295000	18.750	0.110000
16.513	1.107000	16.513	-0.344000	18.791	0.100000
16.549	0.978000	16.549	-0.392000	18.833	0.100000
16.586	0.792000	16.586	-0.251000	18.874	0.130000
16.622	0.695000	16.622	-0.446000	18.916	0.100000
16.659	0.565000	16.659	-0.358000	18.957	0.120000
16.696	0.451000	16.696	-0.466000	18.999	0.140000
16.732	0.325000	16.732	-0.519000	19.041	0.140000
16.769	0.236000	16.769	-0.515000	19.082	0.150000
16.805	0.160000	16.805	-0.478000	19.124	0.090000
16.842	0.156000	16.842	-0.603000	19.165	0.150000
16.878	0.190000	16.878	-0.474000	19.207	0.130000
16.915	0.381000	16.915	-0.551000	19.248	0.120000
16.951	0.672000	16.951	-0.585000	19.290	0.120000
16.988	1.159000	16.988	-0.484000	19.332	0.080000
17.024	1.907000	17.024	-0.458000	19.373	0.130000
17.061	2.669000	17.061	-0.413000	19.415	0.130000
17.097	3.345000	17.097	-0.311000	19.456	0.080000
17.134	3.937000	17.134	-0.369000	19.498	0.100000
17.170	4.245000	17.170	-0.242000	19.540	0.100000
17.207	4.192000	17.207	-0.223000	19.581	0.130000
17.244	4.040000	17.244	-0.046000	19.623	0.130000
17.280	3.839000	17.280	-0.026000	19.664	0.120000
17.317	3.705000	17.317	0.058000	19.706	0.110000
17.353	3.507000	17.353	0.154000	19.747	0.110000
17.390	3.246000	17.390	0.353000	19.789	0.130000
17.426	3.103000	17.426	0.321000	19.831	0.100000
17.463	3.100000	17.463	0.280000	19.872	0.110000
17.499	2.986000	17.499	0.287000	19.914	0.120000
17.536	2.936000	17.536	0.252000	19.955	0.110000
17.572	3.029000	17.572	0.113000	19.997	0.070000
17.609	3.026000	17.609	0.031000	20.038	0.110000
17.645	3.045000	17.645	-0.049000	20.080	0.100000
17.682	3.062000	17.682	-0.136000	20.122	0.100000
17.718	2.997000	17.718	-0.259000	20.163	0.060000
17.755	2.901000	17.755	-0.433000	20.205	0.100000
17.792	2.862000	17.792	-0.507000	20.246	0.100000
17.828	2.757000	17.828	-0.557000	20.288	0.100000
17.865	2.682000	17.865	-0.581000	20.329	0.100000
17.901	2.644000	17.901	-0.647000	20.371	0.070000
17.938	2.613000	17.938	-0.910000	20.413	0.120000
17.974	2.623000	17.974	-0.802000	20.454	0.100000
18.011	2.739000	18.011	-0.775000	20.496	0.080000
18.047	2.811000	18.047	-0.691000	20.537	0.110000
18.084	2.984000	18.084	-0.738000	20.579	0.100000
18.120	3.223000	18.120	-0.628000	20.620	0.130000
18.157	3.572000	18.157	-0.710000	20.662	0.120000
18.193	3.889000	18.193	-0.682000	20.704	0.110000
18.230	4.159000	18.230	-0.589000	20.745	0.100000
18.266	4.454000	18.266	-0.406000	20.787	0.110000
18.303	4.642000	18.303	-0.405000	20.828	0.120000
18.340	4.808000	18.340	-0.462000	20.870	0.110000
18.376	4.965000	18.376	-0.502000	20.911	0.090000
18.413	4.946000	18.413	-0.655000	20.953	0.130000
18.449	4.796000	18.449	-0.724000	20.995	0.120000
18.486	4.660000	18.486	-0.879000	21.036	0.090000
18.522	4.320000	18.522	-1.049000	21.078	0.090000
18.559	3.896000	18.559	-1.065000	21.119	0.120000
18.595	3.499000	18.595	-1.253000	21.161	0.110000
18.632	3.141000	18.632	-1.256000	21.202	0.140000
18.668	2.650000	18.668	-1.472000	21.244	0.100000
18.705	2.302000	18.705	-1.714000	21.286	0.140000
18.741	1.896000	18.741	-1.690000	21.327	0.130000
18.778	1.481000	18.778	-1.761000	21.369	0.110000
18.814	1.159000	18.814	-1.681000	21.410	0.150000
18.851	0.955000	18.851	-1.719000	21.452	0.110000
18.888	0.769000	18.888	-1.746000	21.493	0.130000
18.924	0.652000	18.924	-1.716000	21.535	0.130000
18.961	0.567000	18.961	-1.666000	21.577	0.110000
18.997	0.569000	18.997	-1.318000	21.618	0.100000
19.034	0.574000	19.034	-1.354000	21.660	0.080000
19.070	0.539000	19.070	-1.177000	21.701	0.100000
19.107	0.579000	19.107	-1.169000	21.743	0.110000
19.143	0.527000	19.143	-1.047000	21.784	0.070000
19.180	0.538000	19.180	-1.086000	21.826	0.070000
19.216	0.445000	19.216	-0.975000	21.868	0.100000
19.253	0.435000	19.253	-0.806000	21.909	0.110000
19.289	0.341000	19.289	-0.933000	21.951	0.120000
19.326	0.308000	19.326	-0.942000	21.992	0.110000
19.362	0.253000	19.362	-0.844000	22.034	0.120000
19.399	0.120000	19.399	-0.808000	22.075	0.130000
19.436	0.062000	19.436	-0.913000	22.117	0.110000
19.472	0.051000	19.472	-0.907000	22.159	0.110000
19.509	-0.012000	19.509	-0.751000	22.200	0.130000
19.545	-0.148000	19.545	-0.776000	22.242	0.120000
19.582	-0.177000	19.582	-0.822000	22.283	0.120000
19.618	-0.284000	19.618	-0.793000	22.325	0.140000
19.655	-0.289000	19.655	-0.922000	22.366	0.120000
19.691	-0.329000	19.691	-0.899000	22.408	0.100000
19.728	-0.380000	19.728	-0.937000	22.450	0.090000
19.764	-0.374000	19.764	-0.791000	22.491	0.110000
19.801	-0.444000	19.801	-0.844000	22.533	0.090000
19.837	-0.485000	19.837	-0.756000	22.574	0.120000
19.874	-0.517000	19.874	-0.821000	22.616	0.110000
19.910	-0.636000	19.910	-0.800000	22.658	0.120000
19.947	-0.749000	19.947	-0.834000	22.699	0.110000
19.984	-0.681000	19.984	-0.723000	22.741	0.080000
20.020	-0.685000	20.020	-0.820000	22.782	0.120000
20.057	-0.844000	20.057	-0.767000	22.824	0.100000
20.093	-0.824000	20.093	-0.867000	22.865	0.100000
20.130	-0.870000	20.130	-0.831000	22.907	0.110000
20.166	-0.932000	20.166	-0.808000	22.949	0.100000
20.203	-0.945000	20.203	-0.794000	22.990	0.100000
20.239	-0.950000	20.239	-0.921000	23.032	0.110000
20.276	-0.991000	20.276	-0.743000	23.073	0.100000
20.312	-0.982000	20.312	-0.724000	23.115	0.100000
20.349	-0.898000	20.349	-0.658000	23.156	0.110000
20.385	-0.834000	20.385	-0.664000	23.198	0.110000
20.422	-0.826000	20.422	-0.697000	23.240	0.110000
20.458	-0.763000	20.458	-0.739000	23.281	0.100000
20.495	-0.579000	20.495	-0.681000	23.323	0.110000
20.532	-0.518000	20.532	-0.617000	23.364	0.090000
20.568	-0.389000	20.568	-0.501000	23.406	0.090000
20.605	-0.383000	20.605	-0.499000	23.447	0.100000
20.641	-0.321000	20.641	-0.243000	23.489	0.090000
20.678	-0.266000	20.678	-0.265000	23.531	0.090000
20.714	-0.126000	20.714	-0.077000	23.572	0.100000
20.751	0.274000	20.751	-0.110000	23.614	0.090000
20.787	0.863000	20.787	-0.074000	23.655	0.090000
20.824	1.356000	20.824	-0.120000	23.697	0.090000
20.860	1.751000	20.860	-0.137000	23.738	0.090000
20.897	1.971000	20.897	-0.179000	23.780	0.100000
20.933	2.113000	20.933	-0.234000	23.822	0.100000
20.970	2.003000	20.970	-0.330000	23.863	0.100000
21.006	1.717000	21.006	-0.343000	23.905	0.130000
21.043	1.411000	21.043	-0.570000	23.946	0.120000
21.080	0.926000	21.080	-0.521000	23.988	0.100000
21.116	0.543000	21.116	-0.576000	24.029	0.110000
21.153	0.273000	21.153	-0.505000	24.071	0.070000
21.189	0.059000	21.189	-0.463000	24.113	0.110000
21.226	-0.088000	21.226	-0.443000	24.154	0.120000
21.262	-0.172000	21.262	-0.547000	24.196	0.100000
21.299	-0.225000	21.299	-0.677000	24.237	0.100000
21.335	-0.315000	21.335	-0.512000	24.279	0.110000
21.372	-0.381000	21.372	-0.367000	24.320	0.110000
21.408	-0.334000	21.408	-0.532000	24.362	0.110000
21.445	-0.397000	21.445	-0.554000	24.404	0.090000
21.481	-0.396000	21.481	-0.486000	24.445	0.110000
21.518	-0.324000	21.518	-0.437000	24.487	0.090000
21.554	-0.386000	21.554	-0.671000	24.528	0.110000
21.591	-0.337000	21.591	-0.494000	24.570	0.060000
21.628	-0.385000	21.628	-0.541000	24.611	0.100000
21.664	-0.386000	21.664	-0.638000	24.653	0.110000
21.701	-0.420000	21.701	-0.521000	24.695	0.090000
21.737	-0.383000	21.737	-0.374000	24.736	0.100000
21.774	-0.337000	21.774	-0.449000	24.778	0.080000
21.810	-0.310000	21.810	-0.434000	24.819	0.100000
21.847	-0.245000	21.847	-0.485000	24.861	0.110000
21.883	-0.251000	21.883	-0.609000	24.902	0.110000
21.920	-0.123000	21.920	-0.527000	24.944	0.100000
21.956	-0.083000	21.956	-0.367000	24.986	0.110000
21.993	0.042000	21.993	-0.501000	25.027	0.100000
22.029	0.011000	22.029	-0.522000	25.069	0.100000
22.066	0.115000	22.066	-0.449000	25.110	0.110000
22.102	0.170000	22.102	-0.692000	25.152	0.090000
22.139	0.251000	22.139	-0.447000	25.193	0.110000
22.176	0.188000	22.176	-0.550000	25.235	0.120000
22.212	0.187000	22.212	-0.487000	25.277	0.190000
22.249	0.127000	22.249	-0.434000	25.318	0.290000
22.285	0.021000	22.285	-0.492000	25.360	0.410000
22.322	-0.001000	22.322	-0.403000	25.401	0.530000
22.358	-0.073000	22.358	-0.530000	25.443	0.600000
22.395	-0.070000	22.395	-0.539000	25.485	0.610000
22.431	-0.231000	22.431	-0.565000	25.526	0.590000
22.468	-0.314000	22.468	-0.562000	25.568	0.560000
22.504	-0.332000	22.504	-0.575000	25.609	0.520000
22.541	-0.337000	22.541	-0.515000	25.651	0.470000
22.577	-0.369000	22.577	-0.515000	25.692	0.430000
22.614	-0.332000	22.614	-0.632000	25.734	0.410000
22.650	-0.349000	22.650	-0.607000	25.776	0.400000
22.687	-0.270000	22.687	-0.635000	25.817	0.380000
22.723	-0.228000	22.723	-0.497000	25.859	0.370000
22.760	-0.112000	22.760	-0.435000	25.900	0.340000
22.797	0.013000	22.797	-0.418000	25.942	0.300000
22.833	0.111000	22.833	-0.463000	25.983	0.320000
22.870	0.280000	22.870	-0.509000	26.025	0.280000
22.906	0.399000	22.906	-0.499000	26.067	0.280000
22.943	0.650000	22.943	-0.475000	26.108	0.270000
22.979	0.766000	22.979	-0.631000	26.150	0.240000
23.016	0.837000	23.016	-0.542000	26.191	0.270000
23.052	0.943000	23.052	-0.485000	26.233	0.240000
23.089	0.952000	23.089	-0.485000	26.274	0.240000
23.125	0.917000	23.125	-0.642000	26.316	0.200000
23.162	0.904000	23.162	-0.504000	26.358	0.230000
23.198	0.867000	23.198	-0.650000	26.399	0.210000
23.235	0.755000	23.235	-0.608000	26.441	0.200000
23.271	0.684000	23.271	-0.592000	26.482	0.200000
23.308	0.636000	23.308	-0.598000	26.524	0.160000
23.345	0.530000	23.345	-0.670000	26.565	0.150000
23.381	0.376000	23.381	-0.769000	26.607	0.150000
23.418	0.201000	23.418	-0.627000	26.649	0.150000
23.454	0.127000	23.454	-0.668000	26.690	0.130000
23.491	-0.075000	23.491	-0.637000	26.732	0.130000
23.527	-0.186000	23.527	-0.676000	26.773	0.150000
23.564	-0.290000	23.564	-0.714000	26.815	0.130000
23.600	-0.422000	23.600	-0.678000	26.856	0.120000
23.637	-0.472000	23.637	-0.669000	26.898	0.130000
23.673	-0.635000	23.673	-0.699000	26.940	0.140000
23.710	-0.755000	23.710	-0.728000	26.981	0.120000
23.746	-0.787000	23.746	-0.693000	27.023	0.090000
23.783	-0.829000	23.783	-0.725000	27.064	0.090000
23.819	-0.873000	23.819	-0.745000	27.106	0.110000
23.856	-0.966000	23.856	-0.832000	27.147	0.140000
23.893	-0.980000	23.893	-0.831000	27.189	0.140000
23.929	-1.061000	23.929	-0.781000	27.231	0.110000
23.966	-1.117000	23.966	-0.943000	27.272	0.140000
24.002	-1.107000	24.002	-0.855000	27.314	0.110000
24.039	-1.237000	24.039	-0.826000	27.355	0.130000
24.075	-1.143000	24.075	-0.835000	27.397	0.120000
24.112	-1.181000	24.112	-0.822000	27.438	0.150000
24.148	-1.175000	24.148	-0.701000	27.480	0.100000
24.185	-1.117000	24.185	-0.734000	27.522	0.130000
24.221	-1.046000	24.221	-0.816000	27.563	0.130000
24.258	-0.960000	24.258	-0.861000	27.605	0.140000
24.294	-0.934000	24.294	-0.869000	27.646	0.120000
24.331	-0.854000	24.331	-0.733000	27.688	0.090000
24.367	-0.855000	24.367	-0.764000	27.729	0.090000
24.404	-0.743000	24.404	-0.870000	27.771	0.120000
24.441	-0.752000	24.441	-0.947000	27.813	0.110000
24.477	-0.772000	24.477	-0.918000	27.854	0.110000
24.514	-0.740000	24.514	-0.789000	27.896	0.110000
24.550	-0.790000	24.550	-0.840000	27.937	0.120000
24.587	-0.774000	24.587	-0.807000	27.979	0.110000
24.623	-0.897000	24.623	-0.913000	28.020	0.100000
24.660	-0.896000	24.660	-0.853000	28.062	0.110000
24.696	-0.936000	24.696	-0.816000	28.104	0.080000
24.733	-0.953000	24.733	-0.882000	28.145	0.090000
24.769	-0.855000	24.769	-0.825000	28.187	0.080000
24.806	-0.827000	24.806	-1.007000	28.228	0.090000
24.842	-0.790000	24.842	-0.926000	28.270	0.080000
24.879	-0.722000	24.879	-0.978000	28.311	0.080000
24.915	-0.532000	24.915	-0.836000	28.353	0.070000
24.952	0.060000	24.952	-0.788000	28.395	0.080000
24.989	1.740000	24.989	-0.109000	28.436	0.070000
25.025	5.152000	25.025	1.472000	28.478	0.070000
25.062	9.790000	25.062	3.885000	28.519	0.070000
25.098	13.712000	25.098	5.919000	28.561	0.060000
25.135	15.152000	25.135	6.464000	28.603	0.060000
25.171	13.770000	25.171	5.589000	28.644	0.060000
25.208	10.032000	25.208	3.522000	28.686	0.060000
25.244	5.736000	25.244	1.163000	28.727	0.050000
25.281	2.151000	25.281	-0.850000	28.769	0.060000
25.317	-0.378000	25.317	-2.089000	28.810	0.050000
25.354	-2.116000	25.354	-2.936000	28.852	0.070000
25.390	-3.159000	25.390	-3.630000	28.894	0.070000
25.427	-3.766000	25.427	-3.970000	28.935	0.050000
25.463	-4.278000	25.463	-4.240000	28.977	0.080000
25.500	-4.518000	25.500	-4.402000	29.018	0.070000
25.537	-4.672000	25.537	-4.459000	29.060	0.060000
25.573	-4.834000	25.573	-4.615000	29.101	0.080000
25.610	-4.844000	25.610	-4.764000	29.143	0.070000
25.646	-4.883000	25.646	-4.868000	29.185	0.080000
25.683	-4.873000	25.683	-4.879000	29.226	0.080000
25.719	-4.855000	25.719	-4.757000	29.268	0.060000
25.756	-4.755000	25.756	-4.806000	29.309	0.080000
25.792	-4.670000	25.792	-4.837000	29.351	0.060000
25.829	-4.674000	25.829	-4.835000	29.392	0.060000
25.865	-4.515000	25.865	-4.949000	29.434	0.070000
25.902	-4.429000	25.902	-4.821000	29.476	0.060000
25.938	-4.381000	25.938	-4.816000	29.517	0.060000
25.975	-4.226000	25.975	-4.704000	29.559	0.050000
26.011	-4.121000	26.011	-4.632000	29.600	0.060000
26.048	-4.004000	26.048	-4.498000	29.642	0.060000
26.085	-3.848000	26.085	-4.410000	29.683	0.050000
26.121	-3.744000	26.121	-4.275000	29.725	0.050000
26.158	-3.629000	26.158	-4.300000	29.767	0.060000
26.194	-3.522000	26.194	-4.334000	29.808	0.050000
26.231	-3.446000	26.231	-4.229000	29.850	0.050000
26.267	-3.435000	26.267	-3.932000	29.891	0.050000
26.304	-3.281000	26.304	-3.908000	29.933	0.040000
26.340	-3.254000	26.340	-3.774000	29.974	0.040000
26.377	-3.099000	26.377	-3.702000	30.016	0.040000
26.413	-2.983000	26.413	-3.624000	30.058	0.040000
26.450	-2.868000	26.450	-3.498000	30.099	0.040000
26.486	-2.714000	26.486	-3.557000	30.141	0.030000
26.523	-2.573000	26.523	-3.428000	30.182	0.030000
26.559	-2.548000	26.559	-3.326000	30.224	0.050000
26.596	-2.451000	26.596	-3.321000	30.265	0.030000
26.633	-2.227000	26.633	-3.164000	30.307	0.030000
26.669	-2.188000	26.669	-3.096000	30.349	0.040000
26.706	-2.012000	26.706	-3.015000	30.390	0.040000
26.742	-1.919000	26.742	-2.966000	30.432	0.040000
26.779	-1.813000	26.779	-2.947000	30.473	0.040000
26.815	-1.681000	26.815	-2.827000	30.515	0.050000
26.852	-1.538000	26.852	-2.766000	30.556	0.070000
26.888	-1.511000	26.888	-2.730000	30.598	0.070000
26.925	-1.370000	26.925	-2.613000	30.640	0.080000
26.961	-1.328000	26.961	-2.616000	30.681	0.110000
26.998	-1.220000	26.998	-2.624000	30.723	0.100000
27.034	-1.121000	27.034	-2.515000	30.764	0.120000
27.071	-1.067000	27.071	-2.486000	30.806	0.130000
27.107	-0.955000	27.107	-2.473000	30.847	0.130000
27.144	-0.864000	27.144	-2.328000	30.889	0.100000
27.181	-0.840000	27.181	-2.390000	30.931	0.110000
27.217	-0.730000	27.217	-2.396000	30.972	0.130000
27.254	-0.566000	27.254	-2.399000	31.014	0.140000
27.290	-0.560000	27.290	-2.334000	31.055	0.140000
27.327	-0.527000	27.327	-2.360000	31.097	0.130000
27.363	-0.493000	27.363	-2.420000	31.138	0.130000
27.400	-0.384000	27.400	-2.380000	31.180	0.130000
27.436	-0.334000	27.436	-2.413000	31.222	0.130000
27.473	-0.234000	27.473	-2.386000	31.263	0.140000
27.509	-0.205000	27.509	-2.395000	31.305	0.140000
27.546	-0.182000	27.546	-2.274000	31.346	0.140000
27.582	-0.106000	27.582	-2.274000	31.388	0.170000
27.619	-0.037000	27.619	-2.211000	31.430	0.160000
27.655	0.007000	27.655	-2.298000	31.471	0.140000
27.692	0.077000	27.692	-2.186000	31.513	0.140000
27.729	-0.014000	27.729	-2.336000	31.554	0.140000
27.765	0.071000	27.765	-2.335000	31.596	0.150000
27.802	0.110000	27.802	-2.159000	31.637	0.170000
27.838	0.208000	27.838	-2.200000	31.679	0.160000
27.875	0.168000	27.875	-2.249000	31.721	0.170000
27.911	0.247000	27.911	-2.244000	31.762	0.140000
27.948	0.243000	27.948	-2.351000	31.804	0.160000
27.984	0.154000	27.984	-2.360000	31.845	0.140000
28.021	0.256000	28.021	-2.393000	31.887	0.120000
28.057	0.207000	28.057	-2.269000	31.928	0.130000
28.094	0.311000	28.094	-2.380000	31.970	0.090000
28.130	0.303000	28.130	-2.403000	32.012	0.120000
28.167	0.188000	28.167	-2.248000	32.053	0.100000
28.203	0.267000	28.203	-2.310000	32.095	0.070000
28.240	0.312000	28.240	-2.391000	32.136	0.110000
28.277	0.270000	28.277	-2.330000	32.178	0.100000
28.313	0.209000	28.313	-2.206000	32.219	0.100000
28.350	0.231000	28.350	-2.241000	32.261	0.100000
28.386	0.194000	28.386	-2.288000	32.303	0.090000
28.423	0.172000	28.423	-2.373000	32.344	0.070000
28.459	0.085000	28.459	-2.127000	32.386	0.080000
28.496	0.124000	28.496	-2.269000	32.427	0.060000
28.532	0.097000	28.532	-2.180000	32.469	0.070000
28.569	0.126000	28.569	-2.237000	32.510	0.080000
28.605	0.037000	28.605	-2.360000	32.552	0.060000
28.642	0.049000	28.642	-2.323000	32.594	0.050000
28.678	0.015000	28.678	-2.193000	32.635	0.070000
28.715	-0.029000	28.715	-2.235000	32.677	0.060000
28.751	-0.010000	28.751	-2.365000	32.718	0.070000
28.788	-0.001000	28.788	-2.267000	32.760	0.060000
28.825	0.049000	28.825	-2.292000	32.801	0.040000
28.861	-0.004000	28.861	-2.298000	32.843	0.050000
28.898	-0.024000	28.898	-2.306000	32.885	0.030000
28.934	0.050000	28.934	-2.195000	32.926	0.040000
28.971	0.114000	28.971	-2.344000	32.968	0.040000
29.007	0.115000	29.007	-2.262000	33.009	0.020000
29.044	0.198000	29.044	-2.225000	33.051	0.020000
29.080	0.208000	29.080	-2.331000	33.092	0.020000
29.117	0.293000	29.117	-2.269000	33.134	0.010000
29.153	0.376000	29.153	-2.277000	33.176	0.000000
29.190	0.478000	29.190	-2.270000	33.217	0.010000
29.226	0.560000	29.226	-2.207000	33.259	0.010000
29.263	0.695000	29.263	-2.297000	33.300	0.000000
29.299	0.733000	29.299	-2.342000	33.342	0.010000
29.336	0.866000	29.336	-2.455000	33.383	0.010000
29.372	1.034000	29.372	-2.313000	33.425	0.000000
29.409	1.131000	29.409	-2.328000	33.467	0.000000
29.446	1.349000	29.446	-2.303000	33.508	0.000000
29.482	1.443000	29.482	-2.294000	33.550	0.000000
29.519	1.510000	29.519	-2.397000	33.591	0.000000
29.555	1.694000	29.555	-2.376000	33.633	0.000000
29.592	1.799000	29.592	-2.335000	33.674	0.000000
29.628	1.954000	29.628	-2.365000	33.716	0.000000
29.665	2.181000	29.665	-2.385000	33.758	0.000000
29.701	2.389000	29.701	-2.352000	33.799	0.000000
29.738	2.624000	29.738	-2.339000	33.841	0.000000
29.774	2.902000	29.774	-2.337000	33.882	0.000000
29.811	3.162000	29.811	-2.393000	33.924	0.000000
29.847	3.442000	29.847	-2.232000	33.965	0.020000
29.884	3.859000	29.884	-2.304000	34.007	0.000000
29.920	4.189000	29.920	-2.294000
29.957	4.537000	29.957	-2.383000
29.994	5.084000	29.994	-2.467000
30.030	5.557000	30.030	-2.430000
30.067	6.126000	30.067	-2.321000
30.103	6.760000	30.103	-2.283000
30.140	7.383000	30.140	-2.309000
30.176	8.210000	30.176	-2.219000
30.213	9.044000	30.213	-2.332000
30.249	9.821000	30.249	-2.440000
30.286	10.760000	30.286	-2.568000
30.322	11.840000	30.322	-2.374000
30.359	12.930000	30.359	-2.326000
30.395	14.083000	30.395	-2.361000
30.432	15.269000	30.432	-2.469000
30.468	16.524000	30.468	-2.481000
30.505	17.772000	30.505	-2.363000
30.542	19.075000	30.542	-2.378000
30.578	20.341000	30.578	-2.538000
30.615	21.628000	30.615	-2.347000
30.651	22.846000	30.651	-2.241000
30.688	24.134000	30.688	-2.287000
30.724	25.318000	30.724	-2.294000
30.761	26.417000	30.761	-2.381000
30.797	27.428000	30.797	-2.361000
30.834	28.431000	30.834	-2.409000
30.870	29.335000	30.870	-2.456000
30.907	30.202000	30.907	-2.377000
30.943	30.886000	30.943	-2.380000
30.980	31.506000	30.980	-2.412000
31.016	32.066000	31.016	-2.377000
31.053	32.449000	31.053	-2.482000
31.090	32.833000	31.090	-2.470000
31.126	32.975000	31.126	-2.465000
31.163	33.020000	31.163	-2.400000
31.199	32.964000	31.199	-2.423000
31.236	32.699000	31.236	-2.509000
31.272	32.368000	31.272	-2.426000
31.309	31.753000	31.309	-2.407000
31.345	31.027000	31.345	-2.463000
31.382	30.130000	31.382	-2.569000
31.418	29.072000	31.418	-2.471000
31.455	27.884000	31.455	-2.366000
31.491	26.544000	31.491	-2.394000
31.528	25.107000	31.528	-2.400000
31.564	23.499000	31.564	-2.501000
31.601	21.958000	31.601	-2.398000
31.638	20.272000	31.638	-2.441000
31.674	18.537000	31.674	-2.350000
31.711	16.915000	31.711	-2.335000
31.747	15.297000	31.747	-2.402000
31.784	13.628000	31.784	-2.433000
31.820	12.093000	31.820	-2.506000
31.857	10.539000	31.857	-2.457000
31.893	9.254000	31.893	-2.467000
31.930	7.987000	31.930	-2.456000
31.966	6.820000	31.966	-2.467000
32.003	5.793000	32.003	-2.575000
32.039	4.735000	32.039	-2.422000
32.076	3.872000	32.076	-2.527000
32.112	3.177000	32.112	-2.390000
32.149	2.421000	32.149	-2.546000
32.186	1.826000	32.186	-2.556000
32.222	1.252000	32.222	-2.613000
32.259	0.756000	32.259	-2.739000
32.295	0.432000	32.295	-2.578000
32.332	0.195000	32.332	-2.459000
32.368	-0.136000	32.368	-2.538000
32.405	-0.410000	32.405	-2.413000
32.441	-0.575000	32.441	-2.484000
32.478	-0.723000	32.478	-2.463000
32.514	-0.825000	32.514	-2.457000
32.551	-0.867000	32.551	-2.443000
32.587	-0.883000	32.587	-2.484000
32.624	-0.864000	32.624	-2.501000
32.660	-0.867000	32.660	-2.408000
32.697	-0.891000	32.697	-2.609000
32.734	-0.793000	32.734	-2.456000
32.770	-0.642000	32.770	-2.507000
32.807	-0.453000	32.807	-2.593000
32.843	-0.291000	32.843	-2.446000
32.880	-0.144000	32.880	-2.557000
32.916	-0.022000	32.916	-2.547000
32.953	0.181000	32.953	-2.373000
32.989	0.541000	32.989	-2.547000
33.026	0.739000	33.026	-2.681000
33.062	1.061000	33.062	-2.430000
33.099	1.372000	33.099	-2.437000
33.135	1.710000	33.135	-2.520000
33.172	1.970000	33.172	-2.476000
33.208	2.427000	33.208	-2.565000
33.245	2.766000	33.245	-2.559000
33.282	3.058000	33.282	-2.525000
33.318	3.435000	33.318	-2.499000
33.355	3.775000	33.355	-2.437000
33.391	4.060000	33.391	-2.503000
33.428	4.521000	33.428	-2.577000
33.464	4.817000	33.464	-2.624000
33.501	5.153000	33.501	-2.585000
33.537	5.522000	33.537	-2.617000
33.574	5.769000	33.574	-2.661000
33.610	6.028000	33.610	-2.534000
33.647	6.368000	33.647	-2.651000
33.683	6.621000	33.683	-2.648000
33.720	6.926000	33.720	-2.504000
33.756	7.148000	33.756	-2.556000
33.793	7.470000	33.793	-2.486000
33.830	7.589000	33.830	-2.549000
33.866	7.754000	33.866	-2.617000
33.903	7.913000	33.903	-2.571000
33.939	7.981000	33.939	-2.482000
33.976	8.063000	33.976	-2.559000
34.012	8.075000	34.012	-2.655000
