# Supplementary material for: Interrogating the structure and function of the human voltage-gated proton channel (hHv1) with a fluorescent noncanonical amino acid
Source: eLife. 2026 Apr 28;15:RP110161. doi: 10.7554/eLife.110161 (PMC13124150; doi:10.7554/eLife.110161)
Supplement: Figure 3—source data 3. [file elife-110161-fig3-data3.zip › hHv1-V103Acd.asc]

10		10		10
hHv1 V103Acd001:10_UV1_280nm		hHv1 V103Acd001:10_UV2_385nm		hHv1 V103Acd001:10_AD900
ml	mAU	ml	mAU	ml	mV
0.000	0.000000	0.000	-0.001000	0.000	0.100000
0.037	0.066000	0.037	-0.020000	0.042	0.140000
0.073	0.291000	0.073	0.172000	0.083	0.140000
0.110	-0.012000	0.110	-0.025000	0.125	0.150000
0.146	-0.130000	0.146	-0.383000	0.166	0.150000
0.183	-0.453000	0.183	-0.623000	0.208	0.120000
0.219	-0.726000	0.219	-0.848000	0.249	0.120000
0.256	-0.842000	0.256	-0.818000	0.291	0.100000
0.292	1.533000	0.292	0.399000	0.333	0.100000
0.329	7.105000	0.329	3.661000	0.374	0.100000
0.365	3.991000	0.365	1.712000	0.416	0.100000
0.402	1.702000	0.402	0.588000	0.457	0.100000
0.438	0.334000	0.438	-0.068000	0.499	0.100000
0.475	-0.338000	0.475	-0.471000	0.540	0.110000
0.511	-0.646000	0.511	-0.655000	0.582	0.100000
0.548	-0.790000	0.548	-0.712000	0.624	0.100000
0.585	-0.961000	0.585	-0.821000	0.665	0.110000
0.621	-1.101000	0.621	-0.881000	0.707	0.090000
0.658	1.895000	0.658	-0.734000	0.748	0.080000
0.694	10.456000	0.694	10.998000	0.790	0.090000
0.731	-0.892000	0.731	-0.617000	0.831	0.080000
0.767	-0.931000	0.767	-0.731000	0.873	0.080000
0.804	-0.952000	0.804	-0.840000	0.915	0.070000
0.840	-1.038000	0.840	-0.976000	0.956	0.080000
0.877	-1.057000	0.877	-0.773000	0.998	0.080000
0.913	-1.084000	0.913	-0.786000	1.039	0.090000
0.950	-1.067000	0.950	-0.749000	1.081	0.070000
0.986	-1.226000	0.986	-0.974000	1.122	0.090000
1.023	-1.191000	1.023	-0.914000	1.164	0.100000
1.059	-1.170000	1.059	-0.953000	1.206	0.070000
1.096	-1.163000	1.096	-0.916000	1.247	0.100000
1.133	-1.215000	1.133	-0.887000	1.289	0.110000
1.169	-1.226000	1.169	-0.812000	1.330	0.100000
1.206	-1.160000	1.206	-0.908000	1.372	0.120000
1.242	-1.199000	1.242	-0.849000	1.413	0.110000
1.279	-1.216000	1.279	-0.815000	1.455	0.110000
1.315	-1.301000	1.315	-0.914000	1.497	0.110000
1.352	-1.260000	1.352	-0.960000	1.538	0.110000
1.388	-1.233000	1.388	-0.975000	1.580	0.110000
1.425	-1.247000	1.425	-0.975000	1.621	0.120000
1.461	-1.228000	1.461	-1.004000	1.663	0.100000
1.498	-1.237000	1.498	-1.018000	1.705	0.110000
1.534	-1.305000	1.534	-1.063000	1.746	0.100000
1.571	-1.230000	1.571	-1.042000	1.788	0.080000
1.607	-1.226000	1.607	-1.069000	1.829	0.080000
1.644	-1.177000	1.644	-0.947000	1.871	0.070000
1.681	-1.115000	1.681	-0.888000	1.912	0.060000
1.717	-1.127000	1.717	-0.834000	1.954	0.060000
1.754	-1.063000	1.754	-0.827000	1.996	0.050000
1.790	-1.077000	1.790	-1.008000	2.037	0.040000
1.827	-1.047000	1.827	-0.999000	2.079	0.060000
1.863	-1.110000	1.863	-0.909000	2.120	0.040000
1.900	-1.055000	1.900	-0.951000	2.162	0.050000
1.936	-1.080000	1.936	-0.917000	2.203	0.040000
1.973	-1.155000	1.973	-0.835000	2.245	0.040000
2.009	-1.138000	2.009	-1.039000	2.287	0.050000
2.046	-1.222000	2.046	-0.993000	2.328	0.040000
2.082	-1.221000	2.082	-0.926000	2.370	0.030000
2.119	-1.156000	2.119	-0.967000	2.411	0.040000
2.155	-1.160000	2.155	-1.005000	2.453	0.020000
2.192	-1.225000	2.192	-1.004000	2.494	0.030000
2.229	-1.279000	2.229	-0.898000	2.536	0.060000
2.265	-1.324000	2.265	-0.841000	2.578	0.030000
2.302	-1.331000	2.302	-0.776000	2.619	0.030000
2.338	-1.365000	2.338	-0.921000	2.661	0.040000
2.375	-1.366000	2.375	-0.848000	2.702	0.010000
2.411	-1.459000	2.411	-0.919000	2.744	0.060000
2.448	-1.451000	2.448	-0.905000	2.785	0.010000
2.484	-1.517000	2.484	-0.855000	2.827	0.040000
2.521	-1.519000	2.521	-0.919000	2.869	0.070000
2.557	-1.559000	2.557	-0.959000	2.910	0.020000
2.594	-1.585000	2.594	-0.972000	2.952	0.060000
2.630	-1.665000	2.630	-0.947000	2.993	0.030000
2.667	-1.651000	2.667	-0.978000	3.035	0.030000
2.703	-1.698000	2.703	-1.045000	3.076	0.050000
2.740	-1.707000	2.740	-1.010000	3.118	0.050000
2.777	-1.694000	2.777	-0.958000	3.160	0.050000
2.813	-1.680000	2.813	-1.023000	3.201	0.040000
2.850	-1.683000	2.850	-0.911000	3.243	0.030000
2.886	-1.840000	2.886	-1.042000	3.284	0.050000
2.923	-1.877000	2.923	-1.048000	3.326	0.030000
2.959	-1.774000	2.959	-0.906000	3.367	0.040000
2.996	-1.849000	2.996	-0.902000	3.409	0.030000
3.032	-1.876000	3.032	-1.034000	3.451	0.040000
3.069	-1.821000	3.069	-0.881000	3.492	0.030000
3.105	-1.858000	3.105	-0.907000	3.534	0.030000
3.142	-1.895000	3.142	-0.875000	3.575	0.060000
3.178	-1.947000	3.178	-0.916000	3.617	0.020000
3.215	-1.889000	3.215	-0.943000	3.658	0.020000
3.251	-2.068000	3.251	-1.064000	3.700	0.030000
3.288	-2.042000	3.288	-0.963000	3.742	0.010000
3.324	-1.944000	3.324	-0.955000	3.783	0.020000
3.361	-1.991000	3.361	-1.052000	3.825	0.020000
3.398	-2.098000	3.398	-1.012000	3.866	0.020000
3.434	-2.062000	3.434	-1.006000	3.908	0.050000
3.471	-1.989000	3.471	-0.988000	3.949	0.040000
3.507	-1.996000	3.507	-1.050000	3.991	0.000000
3.544	-2.085000	3.544	-0.955000	4.033	0.030000
3.580	-2.100000	3.580	-1.047000	4.074	0.030000
3.617	-2.029000	3.617	-1.098000	4.116	0.010000
3.653	-2.115000	3.653	-1.152000	4.157	0.040000
3.690	-2.077000	3.690	-1.058000	4.199	0.020000
3.726	-2.119000	3.726	-1.055000	4.240	0.000000
3.763	-2.090000	3.763	-0.910000	4.282	0.030000
3.799	-2.096000	3.799	-0.944000	4.324	0.030000
3.836	-1.994000	3.836	-0.971000	4.365	0.000000
3.872	-2.057000	3.872	-1.010000	4.407	0.050000
3.909	-2.047000	3.909	-1.115000	4.448	0.020000
3.946	-2.063000	3.946	-1.125000	4.490	0.020000
3.982	-2.089000	3.982	-1.066000	4.532	0.020000
4.019	-2.129000	4.019	-1.009000	4.573	0.050000
4.055	-2.174000	4.055	-1.103000	4.615	0.020000
4.092	-2.113000	4.092	-0.993000	4.656	0.020000
4.128	-2.058000	4.128	-0.969000	4.698	0.050000
4.165	-2.068000	4.165	-0.984000	4.739	0.070000
4.201	-2.085000	4.201	-0.967000	4.781	0.080000
4.238	-2.134000	4.238	-1.069000	4.823	0.030000
4.274	-2.211000	4.274	-1.052000	4.864	0.020000
4.311	-2.162000	4.311	-1.104000	4.906	0.020000
4.347	-2.078000	4.347	-1.042000	4.947	0.040000
4.384	-2.142000	4.384	-1.038000	4.989	0.060000
4.420	-2.162000	4.420	-1.150000	5.030	0.020000
4.457	-2.132000	4.457	-1.079000	5.072	0.000000
4.494	-2.133000	4.494	-0.992000	5.114	0.050000
4.530	-2.138000	4.530	-1.052000	5.155	0.010000
4.567	-2.092000	4.567	-1.079000	5.197	0.010000
4.603	-2.101000	4.603	-1.110000	5.238	0.010000
4.640	-2.075000	4.640	-0.993000	5.280	0.040000
4.676	-2.103000	4.676	-1.084000	5.321	0.010000
4.713	-2.144000	4.713	-1.097000	5.363	0.010000
4.749	-2.160000	4.749	-1.254000	5.405	0.040000
4.786	-2.179000	4.786	-1.135000	5.446	0.030000
4.822	-2.195000	4.822	-1.077000	5.488	0.020000
4.859	-2.089000	4.859	-1.085000	5.529	0.020000
4.895	-2.180000	4.895	-1.150000	5.571	0.040000
4.932	-2.225000	4.932	-1.213000	5.612	0.030000
4.968	-2.118000	4.968	-1.125000	5.654	0.040000
5.005	-2.142000	5.005	-1.237000	5.696	0.000000
5.042	-2.199000	5.042	-1.156000	5.737	0.010000
5.078	-2.272000	5.078	-1.111000	5.779	0.010000
5.115	-2.222000	5.115	-1.094000	5.820	0.000000
5.151	-2.204000	5.151	-1.166000	5.862	0.010000
5.188	-2.242000	5.188	-1.237000	5.903	0.040000
5.224	-2.222000	5.224	-1.127000	5.945	-0.010000
5.261	-2.126000	5.261	-1.132000	5.987	0.010000
5.297	-2.123000	5.297	-1.153000	6.028	0.010000
5.334	-2.178000	5.334	-1.174000	6.070	0.020000
5.370	-2.203000	5.370	-1.104000	6.111	0.000000
5.407	-2.185000	5.407	-1.162000	6.153	-0.020000
5.443	-2.167000	5.443	-1.322000	6.194	0.030000
5.480	-2.253000	5.480	-1.338000	6.236	0.010000
5.516	-2.108000	5.516	-1.163000	6.278	0.010000
5.553	-2.181000	5.553	-1.290000	6.319	0.010000
5.590	-2.162000	5.590	-1.180000	6.361	0.030000
5.626	-2.188000	5.626	-1.233000	6.402	0.010000
5.663	-2.180000	5.663	-1.272000	6.444	0.040000
5.699	-2.173000	5.699	-1.257000	6.485	0.040000
5.736	-2.171000	5.736	-1.282000	6.527	0.020000
5.772	-2.151000	5.772	-1.284000	6.569	0.020000
5.809	-2.128000	5.809	-1.217000	6.610	0.000000
5.845	-2.193000	5.845	-1.159000	6.652	0.010000
5.882	-2.137000	5.882	-1.230000	6.693	0.000000
5.918	-2.120000	5.918	-1.238000	6.735	0.010000
5.955	-2.172000	5.955	-1.221000	6.776	0.010000
5.991	-2.139000	5.991	-1.203000	6.818	0.020000
6.028	-2.193000	6.028	-1.161000	6.860	-0.010000
6.064	-2.202000	6.064	-1.241000	6.901	-0.010000
6.101	-2.181000	6.101	-1.212000	6.943	0.000000
6.138	-2.124000	6.138	-1.181000	6.984	-0.010000
6.174	-2.171000	6.174	-1.310000	7.026	0.020000
6.211	-2.207000	6.211	-1.293000	7.067	0.000000
6.247	-2.077000	6.247	-1.302000	7.109	0.000000
6.284	-2.100000	6.284	-1.179000	7.151	0.000000
6.320	-2.153000	6.320	-1.365000	7.192	0.000000
6.357	-2.129000	6.357	-1.299000	7.234	0.000000
6.393	-2.217000	6.393	-1.294000	7.275	0.010000
6.430	-2.212000	6.430	-1.396000	7.317	0.000000
6.466	-2.217000	6.466	-1.279000	7.358	0.000000
6.503	-2.143000	6.503	-1.297000	7.400	0.010000
6.539	-2.215000	6.539	-1.431000	7.442	-0.020000
6.576	-2.214000	6.576	-1.421000	7.483	-0.020000
6.612	-2.291000	6.612	-1.367000	7.525	-0.030000
6.649	-2.317000	6.649	-1.449000	7.566	-0.030000
6.686	-2.260000	6.686	-1.427000	7.608	0.000000
6.722	-2.282000	6.722	-1.340000	7.650	-0.040000
6.759	-2.275000	6.759	-1.259000	7.691	0.000000
6.795	-2.261000	6.795	-1.354000	7.733	-0.030000
6.832	-2.284000	6.832	-1.453000	7.774	-0.020000
6.868	-2.340000	6.868	-1.417000	7.816	0.000000
6.905	-2.383000	6.905	-1.372000	7.857	-0.010000
6.941	-2.471000	6.941	-1.453000	7.899	-0.030000
6.978	-2.467000	6.978	-1.363000	7.941	0.000000
7.014	-2.414000	7.014	-1.475000	7.982	-0.020000
7.051	-2.461000	7.051	-1.484000	8.024	0.020000
7.087	-2.449000	7.087	-1.388000	8.065	0.010000
7.124	-2.435000	7.124	-1.320000	8.107	0.000000
7.160	-2.393000	7.160	-1.440000	8.148	0.010000
7.197	-2.542000	7.197	-1.452000	8.190	0.030000
7.234	-2.610000	7.234	-1.439000	8.232	0.000000
7.270	-2.473000	7.270	-1.371000	8.273	0.030000
7.307	-2.529000	7.307	-1.440000	8.315	0.000000
7.343	-2.612000	7.343	-1.492000	8.356	0.000000
7.380	-2.610000	7.380	-1.384000	8.398	0.040000
7.416	-2.652000	7.416	-1.385000	8.439	0.010000
7.453	-2.682000	7.453	-1.338000	8.481	-0.020000
7.489	-2.770000	7.489	-1.529000	8.523	0.010000
7.526	-2.658000	7.526	-1.505000	8.564	0.000000
7.562	-2.719000	7.562	-1.403000	8.606	0.000000
7.599	-2.669000	7.599	-1.356000	8.647	0.000000
7.635	-2.694000	7.635	-1.474000	8.689	0.000000
7.672	-2.805000	7.672	-1.506000	8.730	0.020000
7.708	-2.797000	7.708	-1.529000	8.772	0.000000
7.745	-2.835000	7.745	-1.357000	8.814	0.000000
7.782	-2.915000	7.782	-1.452000	8.855	-0.020000
7.818	-2.854000	7.818	-1.547000	8.897	-0.020000
7.855	-2.832000	7.855	-1.507000	8.938	0.000000
7.891	-2.864000	7.891	-1.525000	8.980	0.000000
7.928	-2.929000	7.928	-1.449000	9.021	0.000000
7.964	-2.908000	7.964	-1.349000	9.063	-0.020000
8.001	-2.896000	8.001	-1.532000	9.105	-0.040000
8.037	-2.791000	8.037	-1.482000	9.146	0.010000
8.074	-2.803000	8.074	-1.410000	9.188	-0.010000
8.110	-2.860000	8.110	-1.406000	9.229	-0.010000
8.147	-2.900000	8.147	-1.413000	9.271	0.010000
8.183	-2.893000	8.183	-1.444000	9.312	0.050000
8.220	-2.824000	8.220	-1.430000	9.354	0.120000
8.256	-2.905000	8.256	-1.411000	9.396	0.150000
8.293	-2.857000	8.293	-1.486000	9.437	0.260000
8.330	-2.898000	8.330	-1.443000	9.479	0.330000
8.366	-2.897000	8.366	-1.498000	9.520	0.410000
8.403	-2.941000	8.403	-1.548000	9.562	0.470000
8.439	-2.864000	8.439	-1.593000	9.603	0.590000
8.476	-2.901000	8.476	-1.494000	9.645	0.720000
8.512	-2.856000	8.512	-1.420000	9.687	0.790000
8.549	-2.815000	8.549	-1.417000	9.728	0.930000
8.585	-2.802000	8.585	-1.500000	9.770	1.060000
8.622	-2.798000	8.622	-1.412000	9.811	1.170000
8.658	-2.786000	8.658	-1.441000	9.853	1.290000
8.695	-2.680000	8.695	-1.403000	9.894	1.440000
8.731	-2.684000	8.731	-1.399000	9.936	1.580000
8.768	-2.570000	8.768	-1.509000	9.978	1.760000
8.804	-2.496000	8.804	-1.413000	10.019	1.890000
8.841	-2.392000	8.841	-1.423000	10.061	2.130000
8.878	-2.178000	8.878	-1.220000	10.102	2.360000
8.914	-2.004000	8.914	-1.171000	10.144	2.490000
8.951	-1.594000	8.951	-1.125000	10.185	2.740000
8.987	-0.998000	8.987	-0.957000	10.227	2.980000
9.024	-0.287000	9.024	-0.969000	10.269	3.240000
9.060	0.604000	9.060	-0.631000	10.310	3.510000
9.097	1.658000	9.097	-0.377000	10.352	3.810000
9.133	2.972000	9.133	-0.205000	10.393	4.040000
9.170	4.437000	9.170	0.194000	10.435	4.390000
9.206	5.985000	9.206	0.481000	10.477	4.820000
9.243	7.592000	9.243	0.842000	10.518	5.240000
9.279	9.169000	9.279	1.052000	10.560	5.710000
9.316	10.780000	9.316	1.320000	10.601	6.250000
9.352	12.272000	9.352	1.524000	10.643	6.740000
9.389	13.707000	9.389	1.786000	10.684	7.460000
9.426	15.051000	9.426	1.932000	10.726	8.300000
9.462	16.231000	9.462	1.952000	10.768	9.260000
9.499	17.335000	9.499	2.071000	10.809	10.410000
9.535	18.439000	9.535	2.227000	10.851	11.680000
9.572	19.417000	9.572	2.277000	10.892	12.930000
9.608	20.356000	9.608	2.246000	10.934	14.570000
9.645	21.238000	9.645	2.106000	10.975	16.410000
9.681	22.196000	9.681	1.917000	11.017	18.430000
9.718	23.114000	9.718	1.982000	11.059	20.600000
9.754	24.137000	9.754	1.900000	11.100	22.860000
9.791	25.213000	9.791	1.871000	11.142	24.950000
9.827	26.354000	9.827	1.913000	11.183	27.550000
9.864	27.384000	9.864	1.897000	11.225	30.320000
9.900	28.480000	9.900	1.858000	11.266	33.250000
9.937	29.562000	9.937	1.874000	11.308	36.370000
9.973	30.715000	9.973	1.928000	11.350	39.590000
10.010	31.794000	10.010	1.894000	11.391	42.640000
10.047	33.012000	10.047	1.913000	11.433	46.530000
10.083	34.200000	10.083	2.055000	11.474	50.740000
10.120	35.341000	10.120	2.200000	11.516	55.200000
10.156	36.538000	10.156	2.224000	11.557	59.820000
10.193	37.826000	10.193	2.373000	11.599	64.160000
10.229	39.069000	10.229	2.470000	11.641	67.990000
10.266	40.306000	10.266	2.707000	11.682	72.050000
10.302	41.750000	10.302	2.967000	11.724	75.540000
10.339	43.115000	10.339	3.111000	11.765	78.180000
10.375	44.552000	10.375	3.315000	11.807	79.910000
10.412	46.068000	10.412	3.685000	11.848	80.640000
10.448	47.778000	10.448	3.924000	11.890	80.510000
10.485	49.596000	10.485	4.295000	11.932	79.350000
10.521	51.769000	10.521	4.798000	11.973	77.270000
10.558	54.126000	10.558	5.270000	12.015	74.350000
10.595	56.745000	10.595	5.928000	12.056	70.750000
10.631	59.607000	10.631	6.488000	12.098	66.990000
10.668	62.802000	10.668	7.298000	12.139	63.160000
10.704	66.411000	10.704	8.066000	12.181	58.750000
10.741	70.423000	10.741	8.967000	12.223	54.510000
10.777	74.563000	10.777	9.801000	12.264	50.580000
10.814	78.863000	10.814	10.888000	12.306	47.000000
10.850	83.461000	10.850	11.873000	12.347	44.150000
10.887	88.328000	10.887	13.009000	12.389	41.750000
10.923	93.470000	10.923	14.071000	12.430	39.500000
10.960	98.811000	10.960	15.239000	12.472	37.670000
10.996	104.251000	10.996	16.566000	12.514	36.220000
11.033	110.023000	11.033	17.767000	12.555	35.120000
11.069	116.157000	11.069	19.205000	12.597	34.340000
11.106	122.881000	11.106	20.540000	12.638	33.760000
11.143	130.011000	11.143	22.203000	12.680	33.350000
11.179	137.808000	11.179	23.756000	12.721	33.140000
11.216	146.338000	11.216	25.631000	12.763	33.090000
11.252	155.396000	11.252	27.604000	12.805	33.210000
11.289	164.792000	11.289	29.628000	12.846	33.390000
11.325	174.151000	11.325	31.598000	12.888	33.600000
11.362	183.161000	11.362	33.526000	12.929	33.830000
11.398	191.635000	11.398	35.351000	12.971	33.990000
11.435	198.813000	11.435	36.884000	13.012	34.100000
11.471	204.273000	11.471	38.202000	13.054	34.050000
11.508	208.128000	11.508	39.242000	13.096	33.820000
11.544	210.144000	11.544	39.698000	13.137	33.480000
11.581	209.820000	11.581	39.595000	13.179	32.870000
11.617	207.763000	11.617	39.109000	13.220	32.070000
11.654	203.625000	11.654	38.468000	13.262	31.100000
11.691	197.802000	11.691	37.242000	13.303	29.950000
11.727	190.430000	11.727	35.805000	13.345	28.900000
11.764	181.674000	11.764	34.048000	13.387	27.660000
11.800	172.093000	11.800	32.150000	13.428	26.290000
11.837	162.007000	11.837	30.036000	13.470	24.850000
11.873	151.738000	11.873	27.847000	13.511	23.450000
11.910	141.846000	11.910	25.799000	13.553	22.050000
11.946	132.529000	11.946	23.902000	13.595	20.920000
11.983	124.240000	11.983	22.070000	13.636	19.680000
12.019	117.004000	12.019	20.532000	13.678	18.370000
12.056	110.922000	12.056	19.397000	13.719	17.150000
12.092	105.920000	12.092	18.347000	13.761	15.970000
12.129	102.069000	12.129	17.464000	13.802	14.830000
12.165	98.981000	12.165	16.953000	13.844	13.950000
12.202	96.740000	12.202	16.331000	13.886	12.960000
12.239	95.131000	12.239	15.972000	13.927	11.980000
12.275	94.050000	12.275	15.632000	13.969	11.070000
12.312	93.071000	12.312	15.754000	14.010	10.170000
12.348	92.504000	12.348	15.446000	14.052	9.360000
12.385	92.200000	12.385	15.280000	14.093	8.700000
12.421	91.961000	12.421	15.165000	14.135	7.970000
12.458	91.849000	12.458	15.115000	14.177	7.250000
12.494	91.813000	12.494	15.169000	14.218	6.620000
12.531	91.812000	12.531	15.037000	14.260	6.050000
12.567	91.784000	12.567	15.130000	14.301	5.510000
12.604	91.729000	12.604	15.057000	14.343	5.090000
12.640	91.591000	12.640	14.981000	14.384	4.630000
12.677	91.393000	12.677	14.922000	14.426	4.250000
12.713	90.915000	12.713	14.770000	14.468	3.880000
12.750	90.075000	12.750	14.565000	14.509	3.560000
12.787	88.956000	12.787	14.393000	14.551	3.290000
12.823	87.469000	12.823	14.322000	14.592	3.060000
12.860	85.725000	12.860	13.987000	14.634	2.820000
12.896	83.697000	12.896	13.427000	14.675	2.610000
12.933	81.223000	12.933	13.134000	14.717	2.430000
12.969	78.601000	12.969	12.572000	14.759	2.300000
13.006	75.674000	13.006	11.983000	14.800	2.130000
13.042	72.577000	13.042	11.526000	14.842	2.040000
13.079	69.355000	13.079	10.829000	14.883	1.890000
13.115	66.274000	13.115	10.273000	14.925	1.810000
13.152	63.198000	13.152	9.659000	14.966	1.720000
13.188	60.071000	13.188	9.020000	15.008	1.640000
13.225	56.942000	13.225	8.294000	15.050	1.580000
13.261	54.024000	13.261	7.964000	15.091	1.520000
13.298	51.160000	13.298	7.301000	15.133	1.470000
13.335	48.470000	13.335	6.834000	15.174	1.430000
13.371	45.918000	13.371	6.317000	15.216	1.390000
13.408	43.239000	13.408	5.956000	15.257	1.360000
13.444	40.868000	13.444	5.428000	15.299	1.340000
13.481	38.529000	13.481	4.906000	15.341	1.320000
13.517	36.272000	13.517	4.456000	15.382	1.310000
13.554	34.192000	13.554	4.095000	15.424	1.320000
13.590	32.111000	13.590	3.711000	15.465	1.320000
13.627	30.098000	13.627	3.383000	15.507	1.280000
13.663	28.205000	13.663	3.096000	15.548	1.250000
13.700	26.416000	13.700	2.821000	15.590	1.210000
13.736	24.745000	13.736	2.512000	15.632	1.160000
13.773	23.209000	13.773	2.208000	15.673	1.110000
13.809	21.798000	13.809	1.811000	15.715	1.070000
13.846	20.391000	13.846	1.551000	15.756	0.990000
13.883	19.185000	13.883	1.462000	15.798	0.930000
13.919	18.056000	13.919	1.165000	15.839	0.910000
13.956	17.055000	13.956	1.107000	15.881	0.830000
13.992	16.110000	13.992	0.786000	15.923	0.740000
14.029	15.235000	14.029	0.656000	15.964	0.720000
14.065	14.486000	14.065	0.370000	16.006	0.680000
14.102	13.748000	14.102	0.256000	16.047	0.610000
14.138	13.146000	14.138	0.195000	16.089	0.570000
14.175	12.461000	14.175	0.044000	16.130	0.580000
14.211	11.882000	14.211	-0.044000	16.172	0.530000
14.248	11.350000	14.248	-0.155000	16.214	0.520000
14.284	10.784000	14.284	-0.260000	16.255	0.490000
14.321	10.390000	14.321	-0.339000	16.297	0.490000
14.357	9.997000	14.357	-0.414000	16.338	0.490000
14.394	9.586000	14.394	-0.520000	16.380	0.400000
14.431	9.314000	14.431	-0.491000	16.422	0.440000
14.467	9.074000	14.467	-0.527000	16.463	0.460000
14.504	8.882000	14.504	-0.558000	16.505	0.400000
14.540	8.824000	14.540	-0.545000	16.546	0.410000
14.577	8.760000	14.577	-0.618000	16.588	0.380000
14.613	8.888000	14.613	-0.645000	16.629	0.420000
14.650	9.180000	14.650	-0.609000	16.671	0.360000
14.686	9.572000	14.686	-0.618000	16.713	0.380000
14.723	9.911000	14.723	-0.632000	16.754	0.380000
14.759	10.375000	14.759	-0.568000	16.796	0.390000
14.796	10.819000	14.796	-0.452000	16.837	0.360000
14.832	11.366000	14.832	-0.361000	16.879	0.360000
14.869	11.947000	14.869	-0.288000	16.920	0.330000
14.905	12.404000	14.905	-0.255000	16.962	0.350000
14.942	12.857000	14.942	-0.231000	17.004	0.350000
14.979	13.620000	14.979	-0.061000	17.045	0.310000
15.015	14.468000	15.015	0.094000	17.087	0.310000
15.052	15.787000	15.052	0.357000	17.128	0.300000
15.088	17.806000	15.088	0.752000	17.170	0.340000
15.125	20.578000	15.125	1.287000	17.211	0.300000
15.161	23.636000	15.161	1.995000	17.253	0.330000
15.198	26.693000	15.198	2.885000	17.295	0.320000
15.234	29.209000	15.234	3.326000	17.336	0.290000
15.271	30.856000	15.271	3.803000	17.378	0.300000
15.307	31.464000	15.307	3.666000	17.419	0.320000
15.344	31.247000	15.344	3.248000	17.461	0.290000
15.380	30.174000	15.380	2.821000	17.502	0.270000
15.417	28.590000	15.417	2.259000	17.544	0.320000
15.453	26.569000	15.453	1.846000	17.586	0.300000
15.490	24.464000	15.490	1.513000	17.627	0.250000
15.527	22.212000	15.527	1.041000	17.669	0.310000
15.563	20.066000	15.563	0.741000	17.710	0.250000
15.600	18.060000	15.600	0.653000	17.752	0.300000
15.636	16.039000	15.636	0.483000	17.793	0.280000
15.673	14.289000	15.673	0.114000	17.835	0.270000
15.709	12.596000	15.709	-0.034000	17.877	0.310000
15.746	11.043000	15.746	-0.093000	17.918	0.300000
15.782	9.743000	15.782	-0.330000	17.960	0.280000
15.819	8.519000	15.819	-0.301000	18.001	0.260000
15.855	7.497000	15.855	-0.306000	18.043	0.300000
15.892	6.670000	15.892	-0.453000	18.084	0.270000
15.928	5.830000	15.928	-0.482000	18.126	0.300000
15.965	5.090000	15.965	-0.408000	18.168	0.290000
16.001	4.487000	16.001	-0.563000	18.209	0.260000
16.038	4.012000	16.038	-0.601000	18.251	0.280000
16.075	3.586000	16.075	-0.653000	18.292	0.290000
16.111	3.096000	16.111	-0.681000	18.334	0.280000
16.148	2.772000	16.148	-0.785000	18.375	0.300000
16.184	2.346000	16.184	-0.893000	18.417	0.340000
16.221	2.125000	16.221	-0.785000	18.459	0.310000
16.257	1.788000	16.257	-0.839000	18.500	0.300000
16.294	1.557000	16.294	-0.919000	18.542	0.290000
16.330	1.321000	16.330	-1.028000	18.583	0.350000
16.367	1.091000	16.367	-1.042000	18.625	0.320000
16.403	0.898000	16.403	-1.126000	18.666	0.270000
16.440	0.766000	16.440	-1.037000	18.708	0.310000
16.476	0.566000	16.476	-1.130000	18.750	0.330000
16.513	0.389000	16.513	-1.158000	18.791	0.330000
16.549	0.241000	16.549	-1.131000	18.833	0.280000
16.586	0.214000	16.586	-1.316000	18.874	0.330000
16.622	0.088000	16.622	-1.255000	18.916	0.290000
16.659	-0.042000	16.659	-1.359000	18.957	0.320000
16.696	-0.105000	16.696	-1.391000	18.999	0.300000
16.732	-0.291000	16.732	-1.389000	19.041	0.300000
16.769	-0.398000	16.769	-1.353000	19.082	0.350000
16.805	-0.462000	16.805	-1.387000	19.124	0.310000
16.842	-0.468000	16.842	-1.392000	19.165	0.350000
16.878	-0.641000	16.878	-1.540000	19.207	0.310000
16.915	-0.751000	16.915	-1.486000	19.248	0.330000
16.951	-0.755000	16.951	-1.454000	19.290	0.330000
16.988	-0.825000	16.988	-1.465000	19.332	0.320000
17.024	-0.819000	17.024	-1.408000	19.373	0.310000
17.061	-0.894000	17.061	-1.346000	19.415	0.270000
17.097	-0.867000	17.097	-1.426000	19.456	0.270000
17.134	-0.627000	17.134	-1.358000	19.498	0.280000
17.170	-0.057000	17.170	-1.404000	19.540	0.290000
17.207	1.000000	17.207	-1.459000	19.581	0.270000
17.244	2.344000	17.244	-1.365000	19.623	0.300000
17.280	3.632000	17.280	-1.329000	19.664	0.310000
17.317	4.581000	17.317	-1.308000	19.706	0.270000
17.353	4.981000	17.353	-1.233000	19.747	0.310000
17.390	4.839000	17.390	-1.178000	19.789	0.270000
17.426	4.294000	17.426	-1.172000	19.831	0.300000
17.463	3.535000	17.463	-1.253000	19.872	0.330000
17.499	2.767000	17.499	-1.180000	19.914	0.250000
17.536	2.123000	17.536	-1.057000	19.955	0.320000
17.572	1.581000	17.572	-1.243000	19.997	0.280000
17.609	1.211000	17.609	-1.316000	20.038	0.290000
17.645	0.943000	17.645	-1.103000	20.080	0.300000
17.682	0.682000	17.682	-1.169000	20.122	0.280000
17.718	0.485000	17.718	-1.303000	20.163	0.270000
17.755	0.409000	17.755	-1.347000	20.205	0.300000
17.792	0.421000	17.792	-1.493000	20.246	0.270000
17.828	0.284000	17.828	-1.475000	20.288	0.250000
17.865	0.233000	17.865	-1.583000	20.329	0.300000
17.901	0.241000	17.901	-1.636000	20.371	0.300000
17.938	0.227000	17.938	-1.679000	20.413	0.290000
17.974	0.235000	17.974	-1.855000	20.454	0.290000
18.011	0.178000	18.011	-1.852000	20.496	0.270000
18.047	0.256000	18.047	-1.871000	20.537	0.260000
18.084	0.301000	18.084	-1.699000	20.579	0.260000
18.120	0.398000	18.120	-1.802000	20.620	0.290000
18.157	0.518000	18.157	-1.657000	20.662	0.290000
18.193	0.701000	18.193	-1.699000	20.704	0.230000
18.230	0.885000	18.230	-1.764000	20.745	0.270000
18.266	1.091000	18.266	-1.796000	20.787	0.220000
18.303	1.446000	18.303	-1.707000	20.828	0.210000
18.340	1.816000	18.340	-1.778000	20.870	0.230000
18.376	2.228000	18.376	-1.726000	20.911	0.200000
18.413	2.609000	18.413	-1.726000	20.953	0.240000
18.449	2.942000	18.449	-1.708000	20.995	0.190000
18.486	3.247000	18.486	-1.653000	21.036	0.200000
18.522	3.520000	18.522	-1.677000	21.078	0.220000
18.559	3.573000	18.559	-1.621000	21.119	0.210000
18.595	3.608000	18.595	-1.623000	21.161	0.270000
18.632	3.580000	18.632	-1.848000	21.202	0.350000
18.668	3.363000	18.668	-1.978000	21.244	0.390000
18.705	2.952000	18.705	-2.189000	21.286	0.490000
18.741	2.400000	18.741	-2.362000	21.327	0.530000
18.778	1.991000	18.778	-2.564000	21.369	0.550000
18.814	1.336000	18.814	-2.744000	21.410	0.540000
18.851	0.849000	18.851	-2.892000	21.452	0.540000
18.888	0.396000	18.888	-2.978000	21.493	0.540000
18.924	-0.162000	18.924	-3.033000	21.535	0.550000
18.961	-0.434000	18.961	-3.065000	21.577	0.540000
18.997	-0.726000	18.997	-3.071000	21.618	0.540000
19.034	-0.902000	19.034	-2.881000	21.660	0.550000
19.070	-0.974000	19.070	-2.761000	21.701	0.520000
19.107	-1.071000	19.107	-2.760000	21.743	0.500000
19.143	-1.024000	19.143	-2.416000	21.784	0.550000
19.180	-1.042000	19.180	-2.337000	21.826	0.530000
19.216	-1.023000	19.216	-2.329000	21.868	0.530000
19.253	-1.110000	19.253	-2.032000	21.909	0.520000
19.289	-1.164000	19.289	-2.057000	21.951	0.490000
19.326	-1.248000	19.326	-2.004000	21.992	0.480000
19.362	-1.356000	19.362	-1.920000	22.034	0.510000
19.399	-1.326000	19.399	-2.050000	22.075	0.510000
19.436	-1.466000	19.436	-1.936000	22.117	0.520000
19.472	-1.627000	19.472	-1.950000	22.159	0.510000
19.509	-1.679000	19.509	-1.894000	22.200	0.510000
19.545	-1.883000	19.545	-1.800000	22.242	0.460000
19.582	-1.902000	19.582	-1.777000	22.283	0.500000
19.618	-1.945000	19.618	-1.684000	22.325	0.500000
19.655	-1.981000	19.655	-1.774000	22.366	0.470000
19.691	-1.974000	19.691	-1.702000	22.408	0.490000
19.728	-2.068000	19.728	-1.795000	22.450	0.490000
19.764	-2.073000	19.764	-1.601000	22.491	0.510000
19.801	-2.109000	19.801	-1.738000	22.533	0.490000
19.837	-2.172000	19.837	-1.773000	22.574	0.470000
19.874	-2.214000	19.874	-1.744000	22.616	0.440000
19.910	-2.216000	19.910	-1.662000	22.658	0.470000
19.947	-2.294000	19.947	-1.506000	22.699	0.460000
19.984	-2.352000	19.984	-1.534000	22.741	0.450000
20.020	-2.380000	20.020	-1.521000	22.782	0.420000
20.057	-2.516000	20.057	-1.587000	22.824	0.410000
20.093	-2.537000	20.093	-1.535000	22.865	0.400000
20.130	-2.599000	20.130	-1.485000	22.907	0.430000
20.166	-2.620000	20.166	-1.511000	22.949	0.390000
20.203	-2.661000	20.203	-1.527000	22.990	0.380000
20.239	-2.723000	20.239	-1.465000	23.032	0.370000
20.276	-2.772000	20.276	-1.427000	23.073	0.360000
20.312	-2.911000	20.312	-1.366000	23.115	0.400000
20.349	-2.910000	20.349	-1.406000	23.156	0.360000
20.385	-2.861000	20.385	-1.469000	23.198	0.380000
20.422	-2.903000	20.422	-1.340000	23.240	0.410000
20.458	-2.848000	20.458	-1.437000	23.281	0.370000
20.495	-2.848000	20.495	-1.287000	23.323	0.410000
20.532	-2.858000	20.532	-1.342000	23.364	0.420000
20.568	-2.817000	20.568	-1.184000	23.406	2.180000
20.605	-2.674000	20.605	-1.151000	23.447	6.210000
20.641	-2.650000	20.641	-1.226000	23.489	9.770000
20.678	-2.545000	20.678	-1.068000	23.531	11.040000
20.714	-2.518000	20.714	-1.091000	23.572	11.380000
20.751	-2.538000	20.751	-0.911000	23.614	12.690000
20.787	-2.547000	20.787	-0.785000	23.655	12.790000
20.824	-2.463000	20.824	-0.739000	23.697	11.870000
20.860	-2.428000	20.860	-0.667000	23.738	11.650000
20.897	-2.220000	20.897	-0.646000	23.780	11.010000
20.933	-1.287000	20.933	-0.628000	23.822	10.420000
20.970	0.336000	20.970	-0.588000	23.863	10.160000
21.006	1.363000	21.006	-0.871000	23.905	9.880000
21.043	1.650000	21.043	-0.964000	23.946	9.800000
21.080	1.552000	21.080	-1.130000	23.988	9.790000
21.116	1.102000	21.116	-1.467000	24.029	9.450000
21.153	0.545000	21.153	-1.691000	24.071	8.880000
21.189	0.085000	21.189	-1.701000	24.113	8.520000
21.226	-0.308000	21.226	-1.695000	24.154	8.290000
21.262	-0.663000	21.262	-1.781000	24.196	7.960000
21.299	-0.831000	21.299	-1.774000	24.237	7.750000
21.335	-1.055000	21.335	-1.882000	24.279	7.690000
21.372	-1.196000	21.372	-1.893000	24.320	7.550000
21.408	-1.356000	21.408	-1.953000	24.362	7.410000
21.445	-1.497000	21.445	-1.880000	24.404	7.200000
21.481	-1.567000	21.481	-2.023000	24.445	6.920000
21.518	-1.700000	21.518	-2.034000	24.487	6.540000
21.554	-1.770000	21.554	-2.027000	24.528	6.140000
21.591	-1.751000	21.591	-1.927000	24.570	6.000000
21.628	-1.859000	21.628	-1.750000	24.611	6.150000
21.664	-1.903000	21.664	-2.001000	24.653	6.180000
21.701	-1.930000	21.701	-1.899000	24.695	6.120000
21.737	-1.940000	21.737	-1.875000	24.736	5.810000
21.774	-1.994000	21.774	-1.885000	24.778	5.470000
21.810	-1.980000	21.810	-1.963000	24.819	5.300000
21.847	-1.936000	21.847	-1.941000	24.861	5.310000
21.883	-1.919000	21.883	-1.977000	24.902	5.320000
21.920	-1.852000	21.920	-1.857000	24.944	5.220000
21.956	-1.811000	21.956	-1.928000	24.986	5.250000
21.993	-1.692000	21.993	-1.880000	25.027	5.020000
22.029	-1.601000	22.029	-1.947000	25.069	4.530000
22.066	-1.594000	22.066	-1.921000	25.110	4.290000
22.102	-1.484000	22.102	-1.895000	25.152	4.250000
22.139	-1.492000	22.139	-1.843000	25.193	4.320000
22.176	-1.464000	22.176	-1.847000	25.235	4.060000
22.212	-1.402000	22.212	-1.922000	25.277	4.010000
22.249	-1.520000	22.249	-1.818000	25.318	4.000000
22.285	-1.507000	22.285	-1.959000	25.360	4.090000
22.322	-1.566000	22.322	-1.972000	25.401	4.280000
22.358	-1.683000	22.358	-1.937000	25.443	4.210000
22.395	-1.793000	22.395	-1.969000	25.485	3.800000
22.431	-1.878000	22.431	-1.923000	25.526	4.360000
22.468	-1.896000	22.468	-1.881000	25.568	5.180000
22.504	-1.975000	22.504	-1.941000	25.609	5.510000
22.541	-2.012000	22.541	-1.787000	25.651	5.750000
22.577	-2.014000	22.577	-1.924000	25.692	5.820000
22.614	-1.924000	22.614	-1.921000	25.734	6.010000
22.650	-1.777000	22.650	-1.863000	25.776	6.130000
22.687	-1.655000	22.687	-1.915000	25.817	6.080000
22.723	-1.375000	22.723	-1.836000	25.859	5.730000
22.760	-0.997000	22.760	-1.749000	25.900	5.330000
22.797	-0.003000	22.797	-0.720000	25.942	4.860000
22.833	4.428000	22.833	2.464000	25.983	4.550000
22.870	23.435000	22.870	21.809000	26.025	4.530000
22.906	50.720000	22.906	49.984000	26.067	4.250000
22.943	176.397000	22.943	167.902000	26.108	3.960000
22.979	600.388000	22.979	592.904000	26.150	3.880000
23.016	888.273000	23.016	847.680000	26.191	3.780000
23.052	991.782000	23.052	973.265000	26.233	3.590000
23.089	1038.075000	23.089	1026.130000	26.274	3.400000
23.125	1063.980000	23.125	1028.863000	26.316	3.420000
23.162	991.199000	23.162	973.531000	26.358	2.910000
23.198	978.768000	23.198	934.962000	26.399	2.240000
23.235	934.239000	23.235	957.390000	26.441	2.460000
23.271	846.680000	23.271	847.608000	26.482	2.770000
23.308	783.532000	23.308	766.723000	26.524	2.380000
23.345	738.192000	23.345	731.244000	26.565	2.000000
23.381	723.289000	23.381	694.198000	26.607	1.990000
23.418	683.889000	23.418	621.217000	26.649	1.640000
23.454	641.758000	23.454	629.959000	26.690	1.220000
23.491	572.279000	23.491	596.493000	26.732	1.300000
23.527	577.766000	23.527	534.091000	26.773	1.400000
23.564	515.011000	23.564	523.588000	26.815	1.220000
23.600	520.108000	23.600	508.144000	26.856	1.050000
23.637	508.415000	23.637	479.270000	26.898	0.980000
23.673	460.601000	23.673	460.961000	26.940	0.870000
23.710	409.917000	23.710	410.064000	26.981	0.810000
23.746	399.080000	23.746	376.094000	27.023	0.800000
23.783	374.612000	23.783	373.936000	27.064	0.800000
23.819	346.332000	23.819	351.135000	27.106	0.770000
23.856	340.770000	23.856	357.833000	27.147	0.640000
23.893	369.910000	23.893	358.519000	27.189	0.530000
23.929	351.550000	23.929	344.821000	27.231	0.540000
23.966	343.051000	23.966	317.850000	27.272	0.570000
24.002	335.242000	24.002	329.995000	27.314	0.660000
24.039	299.821000	24.039	324.737000	27.355	0.560000
24.075	307.142000	24.075	306.125000	27.397	0.520000
24.112	296.017000	24.112	290.385000	27.438	0.520000
24.148	275.375000	24.148	257.359000	27.480	0.590000
24.185	261.379000	24.185	258.357000	27.522	0.560000
24.221	261.058000	24.221	254.250000	27.563	0.560000
24.258	237.926000	24.258	241.696000	27.605	0.540000
24.294	210.603000	24.294	225.218000	27.646	0.450000
24.331	213.936000	24.331	217.262000	27.688	0.420000
24.367	214.884000	24.367	230.418000	27.729	0.510000
24.404	222.625000	24.404	218.355000	27.771	0.490000
24.441	194.325000	24.441	196.332000	27.813	0.420000
24.477	193.219000	24.477	212.146000	27.854	0.370000
24.514	182.284000	24.514	179.676000	27.896	0.320000
24.550	182.673000	24.550	169.635000	27.937	0.330000
24.587	165.607000	24.587	183.512000	27.979	0.450000
24.623	156.674000	24.623	186.526000	28.020	0.340000
24.660	150.899000	24.660	168.402000	28.062	0.320000
24.696	189.697000	24.696	144.192000	28.104	0.340000
24.733	158.374000	24.733	174.846000	28.145	0.350000
24.769	134.007000	24.769	150.999000	28.187	0.350000
24.806	134.883000	24.806	154.001000	28.228	0.310000
24.842	144.171000	24.842	133.415000	28.270	0.320000
24.879	154.423000	24.879	123.896000	28.311	0.320000
24.915	132.663000	24.915	150.935000	28.353	0.360000
24.952	117.154000	24.952	150.908000	28.395	0.270000
24.989	127.361000	24.989	149.138000	28.436	0.330000
25.025	120.801000	25.025	150.004000	28.478	0.350000
25.062	118.884000	25.062	131.086000	28.519	0.340000
25.098	136.763000	25.098	133.032000	28.561	0.380000
25.135	159.351000	25.135	131.744000	28.603	0.390000
25.171	160.052000	25.171	120.691000	28.644	0.370000
25.208	136.528000	25.208	128.197000	28.686	0.390000
25.244	114.377000	25.244	118.609000	28.727	0.370000
25.281	117.920000	25.281	155.961000	28.769	0.240000
25.317	137.161000	25.317	137.765000	28.810	0.190000
25.354	116.496000	25.354	132.409000	28.852	0.230000
25.390	121.041000	25.390	102.696000	28.894	0.170000
25.427	102.275000	25.427	103.759000	28.935	0.230000
25.463	101.490000	25.463	98.074000	28.977	0.210000
25.500	101.510000	25.500	94.197000	29.018	0.230000
25.537	91.980000	25.537	89.528000	29.060	0.370000
25.573	76.334000	25.573	98.520000	29.101	0.340000
25.610	60.162000	25.610	84.546000	29.143	0.250000
25.646	62.129000	25.646	65.581000	29.185	0.270000
25.683	58.654000	25.683	66.125000	29.226	0.320000
25.719	56.706000	25.719	71.544000	29.268	0.390000
25.756	55.930000	25.756	58.423000	29.309	0.340000
25.792	68.467000	25.792	45.664000	29.351	0.230000
25.829	52.674000	25.829	51.377000	29.392	0.160000
25.865	59.337000	25.865	50.159000	29.434	0.200000
25.902	67.327000	25.902	52.129000	29.476	0.160000
25.938	66.052000	25.938	51.076000	29.517	0.170000
25.975	57.736000	25.975	66.389000	29.559	0.170000
26.011	46.527000	26.011	51.799000	29.600	0.160000
26.048	45.772000	26.048	61.174000	29.642	0.180000
26.085	46.023000	26.085	47.565000	29.683	0.190000
26.121	29.771000	26.121	37.305000	29.725	0.130000
26.158	37.872000	26.158	37.742000	29.767	0.150000
26.194	31.168000	26.194	34.993000	29.808	0.170000
26.231	27.733000	26.231	23.673000	29.850	0.160000
26.267	26.606000	26.267	27.567000	29.891	0.200000
26.304	20.204000	26.304	25.097000	29.933	0.210000
26.340	38.526000	26.340	30.075000	29.974	0.210000
26.377	29.716000	26.377	50.657000	30.016	0.170000
26.413	29.568000	26.413	27.129000	30.058	0.160000
26.450	27.771000	26.450	31.605000	30.099	0.140000
26.486	38.807000	26.486	48.157000	30.141	0.190000
26.523	33.675000	26.523	37.464000	30.182	0.140000
26.559	28.710000	26.559	30.858000	30.224	0.150000
26.596	39.395000	26.596	39.790000	30.265	0.170000
26.633	29.085000	26.633	28.340000	30.307	0.150000
26.669	30.239000	26.669	29.268000	30.349	0.150000
26.706	25.224000	26.706	28.225000	30.390	0.150000
26.742	25.279000	26.742	37.088000	30.432	0.170000
26.779	35.401000	26.779	37.911000	30.473	0.140000
26.815	21.416000	26.815	27.086000	30.515	0.150000
26.852	21.222000	26.852	27.775000	30.556	0.150000
26.888	20.812000	26.888	21.678000	30.598	0.140000
26.925	31.779000	26.925	27.604000	30.640	0.190000
26.961	24.881000	26.961	20.200000	30.681	0.160000
26.998	30.091000	26.998	19.503000	30.723	0.180000
27.034	20.941000	27.034	23.333000	30.764	0.220000
27.071	21.399000	27.071	27.344000	30.806	0.220000
27.107	26.972000	27.107	39.098000	30.847	0.180000
27.144	31.722000	27.144	32.432000	30.889	0.190000
27.181	31.102000	27.181	24.296000	30.931	0.210000
27.217	40.842000	27.217	39.430000	30.972	0.160000
27.254	32.764000	27.254	32.054000	31.014	0.210000
27.290	28.755000	27.290	26.455000	31.055	0.210000
27.327	41.196000	27.327	32.692000	31.097	0.230000
27.363	41.138000	27.363	25.895000	31.138	0.230000
27.400	30.954000	27.400	31.145000	31.180	0.200000
27.436	38.136000	27.436	27.619000	31.222	0.250000
27.473	39.058000	27.473	35.610000	31.263	0.250000
27.509	22.005000	27.509	24.439000	31.305	0.220000
27.546	22.214000	27.546	30.276000	31.346	0.230000
27.582	28.842000	27.582	25.887000	31.388	0.240000
27.619	19.781000	27.619	23.651000	31.430	0.250000
27.655	24.036000	27.655	26.937000	31.471	0.240000
27.692	26.106000	27.692	37.164000	31.513	0.260000
27.729	25.582000	27.729	33.043000	31.554	0.260000
27.765	22.228000	27.765	16.231000	31.596	0.230000
27.802	19.632000	27.802	19.050000	31.637	0.240000
27.838	17.218000	27.838	26.967000	31.679	0.260000
27.875	23.358000	27.875	34.175000	31.721	0.230000
27.911	26.259000	27.911	34.085000	31.762	0.200000
27.948	24.940000	27.948	26.806000	31.804	0.240000
27.984	31.361000	27.984	32.387000	31.845	0.230000
28.021	24.614000	28.021	28.077000	31.887	0.210000
28.057	18.266000	28.057	23.403000	31.928	0.200000
28.094	25.280000	28.094	27.990000	31.970	0.190000
28.130	19.572000	28.130	21.827000	32.012	0.170000
28.167	13.752000	28.167	15.799000	32.053	0.170000
28.203	12.693000	28.203	9.028000	32.095	0.130000
28.240	19.337000	28.240	15.100000	32.136	0.160000
28.277	20.760000	28.277	28.683000	32.178	0.140000
28.313	21.891000	28.313	18.320000	32.219	0.140000
28.350	11.706000	28.350	12.960000	32.261	0.130000
28.386	11.768000	28.386	11.457000	32.303	0.140000
28.423	18.636000	28.423	13.707000	32.344	0.130000
28.459	11.045000	28.459	19.626000	32.386	0.120000
28.496	6.591000	28.496	13.813000	32.427	0.110000
28.532	6.710000	28.532	7.897000	32.469	0.120000
28.569	19.403000	28.569	17.447000	32.510	0.120000
28.605	19.722000	28.605	15.725000	32.552	0.090000
28.642	20.517000	28.642	17.660000	32.594	0.120000
28.678	15.073000	28.678	20.809000	32.635	0.110000
28.715	18.969000	28.715	18.489000	32.677	0.090000
28.751	14.644000	28.751	18.931000	32.718	0.090000
28.788	13.456000	28.788	18.316000	32.760	0.090000
28.825	12.501000	28.825	13.494000	32.801	0.100000
28.861	18.439000	28.861	11.454000	32.843	0.100000
28.898	17.985000	28.898	12.732000	32.885	0.090000
28.934	3.334000	28.934	4.922000	32.926	0.080000
28.971	10.236000	28.971	12.619000	32.968	0.070000
29.007	5.967000	29.007	9.807000	33.009	0.080000
29.044	3.149000	29.044	1.056000	33.051	0.060000
29.080	4.077000	29.080	3.674000	33.092	0.050000
29.117	13.310000	29.117	10.731000	33.134	0.060000
29.153	12.399000	29.153	16.264000	33.176	0.070000
29.190	12.216000	29.190	14.281000	33.217	0.060000
29.226	7.080000	29.226	8.575000	33.259	0.050000
29.263	13.754000	29.263	14.634000	33.300	0.040000
29.299	8.505000	29.299	12.166000	33.342	0.040000
29.336	9.947000	29.336	11.861000	33.383	0.050000
29.372	5.499000	29.372	4.513000	33.425	0.030000
29.409	14.293000	29.409	11.115000	33.467	0.040000
29.446	11.606000	29.446	10.615000	33.508	0.030000
29.482	11.360000	29.482	9.193000	33.550	0.040000
29.519	8.346000	29.519	4.752000	33.591	0.030000
29.555	15.520000	29.555	17.138000	33.633	0.010000
29.592	15.115000	29.592	15.040000	33.674	0.050000
29.628	11.869000	29.628	11.329000	33.716	0.060000
29.665	11.972000	29.665	7.543000	33.758	0.020000
29.701	8.718000	29.701	8.299000	33.799	0.030000
29.738	7.702000	29.738	7.761000	33.841	0.030000
29.774	6.249000	29.774	3.649000	33.882	0.000000
29.811	2.846000	29.811	-0.436000	33.924	0.020000
29.847	8.965000	29.847	8.050000	33.965	0.010000
29.884	7.345000	29.884	4.236000	34.007	0.000000
29.920	6.177000	29.920	2.708000
29.957	10.461000	29.957	8.769000
29.994	13.616000	29.994	8.443000
30.030	8.094000	30.030	2.954000
30.067	13.960000	30.067	2.869000
30.103	16.837000	30.103	6.335000
30.140	21.741000	30.140	10.020000
30.176	13.312000	30.176	11.016000
30.213	11.276000	30.213	5.963000
30.249	11.970000	30.249	1.755000
30.286	16.095000	30.286	5.865000
30.322	15.917000	30.322	5.439000
30.359	12.221000	30.359	1.124000
30.395	14.158000	30.395	1.778000
30.432	17.210000	30.432	5.046000
30.468	13.634000	30.468	-0.806000
30.505	18.226000	30.505	0.701000
30.542	19.702000	30.542	1.613000
30.578	16.594000	30.578	0.846000
30.615	22.255000	30.615	3.182000
30.651	19.247000	30.651	-3.354000
30.688	20.387000	30.688	-3.356000
30.724	21.987000	30.724	-2.211000
30.761	25.668000	30.761	-1.199000
30.797	24.993000	30.797	-2.194000
30.834	24.866000	30.834	-3.059000
30.870	30.063000	30.870	-0.794000
30.907	27.959000	30.907	-2.597000
30.943	27.815000	30.943	-3.451000
30.980	28.764000	30.980	-3.431000
31.016	29.565000	31.016	-3.454000
31.053	30.378000	31.053	-3.515000
31.090	30.887000	31.090	-3.490000
31.126	31.352000	31.126	-3.450000
31.163	31.670000	31.163	-3.423000
31.199	31.916000	31.199	-3.482000
31.236	31.948000	31.236	-3.464000
31.272	31.766000	31.272	-3.470000
31.309	31.443000	31.309	-3.384000
31.345	30.909000	31.345	-3.400000
31.382	30.161000	31.382	-3.414000
31.418	29.201000	31.418	-3.403000
31.455	28.130000	31.455	-3.469000
31.491	26.856000	31.491	-3.452000
31.528	25.381000	31.528	-3.462000
31.564	23.749000	31.564	-3.355000
31.601	22.094000	31.601	-3.466000
31.638	20.264000	31.638	-3.452000
31.674	18.414000	31.674	-3.461000
31.711	16.449000	31.711	-3.377000
31.747	14.676000	31.747	-3.534000
31.784	12.764000	31.784	-3.326000
31.820	11.021000	31.820	-3.534000
31.857	9.363000	31.857	-3.415000
31.893	7.803000	31.893	-3.519000
31.930	6.316000	31.930	-3.445000
31.966	4.957000	31.966	-3.554000
32.003	3.688000	32.003	-3.553000
32.039	2.629000	32.039	-3.689000
32.076	1.565000	32.076	-3.548000
32.112	0.709000	32.112	-3.495000
32.149	-0.024000	32.149	-3.577000
32.186	-0.677000	32.186	-3.486000
32.222	-1.182000	32.222	-3.493000
32.259	-1.657000	32.259	-3.445000
32.295	-2.153000	32.295	-3.458000
32.332	-2.452000	32.332	-3.525000
32.368	-2.746000	32.368	-3.525000
32.405	-2.952000	32.405	-3.572000
32.441	-3.164000	32.441	-3.553000
32.478	-3.330000	32.478	-3.588000
32.514	-3.482000	32.514	-3.487000
32.551	-3.537000	32.551	-3.545000
32.587	-3.657000	32.587	-3.515000
32.624	-3.655000	32.624	-3.373000
32.660	-3.662000	32.660	-3.364000
32.697	-3.613000	32.697	-3.515000
32.734	-3.657000	32.734	-3.529000
32.770	-3.522000	32.770	-3.577000
32.807	-3.575000	32.807	-3.555000
32.843	-3.406000	32.843	-3.517000
32.880	-3.264000	32.880	-3.513000
32.916	-3.139000	32.916	-3.611000
32.953	-3.053000	32.953	-3.485000
32.989	-2.804000	32.989	-3.579000
33.026	-2.676000	33.026	-3.583000
33.062	-2.456000	33.062	-3.601000
33.099	-2.253000	33.099	-3.669000
33.135	-1.919000	33.135	-3.677000
33.172	-1.659000	33.172	-3.510000
33.208	-1.323000	33.208	-3.516000
33.245	-1.032000	33.245	-3.534000
33.282	-0.708000	33.282	-3.509000
33.318	-0.364000	33.318	-3.593000
33.355	-0.026000	33.355	-3.651000
33.391	0.343000	33.391	-3.500000
33.428	0.751000	33.428	-3.585000
33.464	1.121000	33.464	-3.537000
33.501	1.506000	33.501	-3.631000
33.537	1.749000	33.537	-3.681000
33.574	2.139000	33.574	-3.448000
33.610	2.514000	33.610	-3.564000
33.647	2.907000	33.647	-3.563000
33.683	3.287000	33.683	-3.593000
33.720	3.624000	33.720	-3.670000
33.756	3.950000	33.756	-3.593000
33.793	4.143000	33.793	-3.705000
33.830	4.487000	33.830	-3.635000
33.866	4.836000	33.866	-3.629000
33.903	5.063000	33.903	-3.544000
33.939	5.305000	33.939	-3.529000
33.976	5.490000	33.976	-3.574000
34.012	5.669000	34.012	-3.614000
