# Supplementary material for: Interrogating the structure and function of the human voltage-gated proton channel (hHv1) with a fluorescent noncanonical amino acid
Source: eLife. 2026 Apr 28;15:RP110161. doi: 10.7554/eLife.110161 (PMC13124150; doi:10.7554/eLife.110161)
Supplement: Figure 3—source data 3. [file elife-110161-fig3-data3.zip › hHv1-V187Acd.asc]

10		10		10
hHv1 V187Acd001:10_UV1_280nm		hHv1 V187Acd001:10_UV2_385nm		hHv1 V187Acd001:10_AD900
ml	mAU	ml	mAU	ml	mV
0.000	0.000000	0.000	-0.223000	0.000	-0.010000
0.030	0.067000	0.030	0.049000	0.033	-0.030000
0.060	0.253000	0.060	0.262000	0.066	-0.010000
0.090	0.152000	0.090	0.096000	0.100	0.020000
0.119	-0.236000	0.119	-0.239000	0.133	0.010000
0.149	-0.098000	0.149	-0.293000	0.166	0.030000
0.179	-0.203000	0.179	-0.342000	0.199	0.000000
0.209	-0.353000	0.209	-0.359000	0.233	-0.020000
0.239	-0.342000	0.239	-0.365000	0.266	0.020000
0.269	-0.253000	0.269	-0.334000	0.299	-0.010000
0.299	1.464000	0.299	0.777000	0.332	-0.020000
0.329	2.482000	0.329	1.187000	0.366	-0.040000
0.358	1.673000	0.358	0.767000	0.399	-0.020000
0.388	1.101000	0.388	0.309000	0.432	0.010000
0.418	0.500000	0.418	0.034000	0.465	-0.030000
0.448	0.101000	0.448	-0.144000	0.499	-0.020000
0.478	-0.089000	0.478	-0.373000	0.532	-0.030000
0.508	-0.139000	0.508	-0.375000	0.565	-0.010000
0.538	-0.192000	0.538	-0.373000	0.598	0.000000
0.567	-0.211000	0.567	-0.346000	0.632	-0.030000
0.597	-0.197000	0.597	-0.351000	0.665	-0.030000
0.627	-0.191000	0.627	-0.436000	0.698	-0.030000
0.657	-0.255000	0.657	-0.450000	0.731	-0.010000
0.687	-0.290000	0.687	-0.378000	0.764	0.000000
0.717	-0.241000	0.717	-0.387000	0.798	0.000000
0.747	-0.228000	0.747	-0.389000	0.831	0.010000
0.776	-0.159000	0.776	-0.535000	0.864	-0.010000
0.806	-0.118000	0.806	-0.596000	0.897	0.030000
0.836	-0.164000	0.836	-0.536000	0.931	-0.030000
0.866	-0.153000	0.866	-0.439000	0.964	-0.010000
0.896	-0.195000	0.896	-0.506000	0.997	-0.020000
0.926	-0.115000	0.926	-0.505000	1.030	0.000000
0.956	-0.150000	0.956	-0.368000	1.064	-0.010000
0.986	-0.206000	0.986	-0.274000	1.097	0.020000
1.015	-0.209000	1.015	-0.489000	1.130	0.000000
1.045	-0.174000	1.045	-0.541000	1.163	0.000000
1.075	-0.200000	1.075	-0.555000	1.197	0.010000
1.105	-0.203000	1.105	-0.534000	1.230	0.010000
1.135	-0.196000	1.135	-0.534000	1.263	-0.010000
1.165	-0.263000	1.165	-0.532000	1.296	0.040000
1.195	-0.326000	1.195	-0.546000	1.330	0.000000
1.224	-0.306000	1.224	-0.535000	1.363	0.000000
1.254	-0.263000	1.254	-0.534000	1.396	0.010000
1.284	-0.233000	1.284	-0.506000	1.429	0.000000
1.314	-0.246000	1.314	-0.598000	1.463	-0.010000
1.344	-0.323000	1.344	-0.619000	1.496	0.000000
1.374	-0.323000	1.374	-0.557000	1.529	-0.030000
1.404	-0.294000	1.404	-0.579000	1.562	-0.020000
1.433	-0.385000	1.433	-0.550000	1.595	-0.030000
1.463	-0.391000	1.463	-0.637000	1.629	0.010000
1.493	-0.505000	1.493	-0.696000	1.662	-0.020000
1.523	-0.398000	1.523	-0.664000	1.695	-0.030000
1.553	-0.450000	1.553	-0.647000	1.728	-0.010000
1.583	-0.497000	1.583	-0.658000	1.762	-0.020000
1.613	-0.479000	1.613	-0.656000	1.795	-0.030000
1.643	-0.494000	1.643	-0.594000	1.828	-0.050000
1.672	-0.627000	1.672	-0.470000	1.861	-0.030000
1.702	-0.637000	1.702	-0.662000	1.895	-0.040000
1.732	-0.585000	1.732	-0.609000	1.928	-0.050000
1.762	-0.654000	1.762	-0.566000	1.961	-0.030000
1.792	-0.609000	1.792	-0.671000	1.994	-0.010000
1.822	-0.694000	1.822	-0.658000	2.028	-0.010000
1.852	-0.730000	1.852	-0.578000	2.061	-0.040000
1.881	-0.736000	1.881	-0.614000	2.094	-0.040000
1.911	-0.814000	1.911	-0.582000	2.127	-0.080000
1.941	-0.818000	1.941	-0.470000	2.161	-0.020000
1.971	-0.834000	1.971	-0.643000	2.194	-0.040000
2.001	-0.847000	2.001	-0.651000	2.227	0.000000
2.031	-0.891000	2.031	-0.664000	2.260	-0.060000
2.061	-0.898000	2.061	-0.709000	2.293	-0.040000
2.090	-0.907000	2.090	-0.684000	2.327	-0.020000
2.120	-0.961000	2.120	-0.613000	2.360	-0.070000
2.150	-0.998000	2.150	-0.707000	2.393	-0.040000
2.180	-0.937000	2.180	-0.661000	2.426	-0.010000
2.210	-0.983000	2.210	-0.642000	2.460	-0.060000
2.240	-1.029000	2.240	-0.643000	2.493	-0.020000
2.270	-1.017000	2.270	-0.553000	2.526	-0.060000
2.300	-1.045000	2.300	-0.557000	2.559	-0.030000
2.329	-1.036000	2.329	-0.638000	2.593	-0.040000
2.359	-1.138000	2.359	-0.701000	2.626	-0.040000
2.389	-1.210000	2.389	-0.622000	2.659	-0.010000
2.419	-1.209000	2.419	-0.553000	2.692	-0.050000
2.449	-1.177000	2.449	-0.645000	2.726	-0.040000
2.479	-1.177000	2.479	-0.541000	2.759	-0.030000
2.509	-1.294000	2.509	-0.642000	2.792	-0.030000
2.538	-1.247000	2.538	-0.621000	2.825	-0.020000
2.568	-1.276000	2.568	-0.568000	2.859	-0.040000
2.598	-1.279000	2.598	-0.686000	2.892	-0.040000
2.628	-1.266000	2.628	-0.767000	2.925	-0.020000
2.658	-1.323000	2.658	-0.667000	2.958	-0.010000
2.688	-1.348000	2.688	-0.647000	2.992	-0.040000
2.718	-1.297000	2.718	-0.713000	3.025	-0.030000
2.748	-1.324000	2.748	-0.779000	3.058	-0.020000
2.777	-1.382000	2.777	-0.695000	3.091	-0.070000
2.807	-1.390000	2.807	-0.676000	3.124	-0.060000
2.837	-1.340000	2.837	-0.841000	3.158	-0.050000
2.867	-1.367000	2.867	-0.761000	3.191	-0.030000
2.897	-1.322000	2.897	-0.796000	3.224	-0.030000
2.927	-1.358000	2.927	-0.742000	3.257	-0.040000
2.957	-1.415000	2.957	-0.797000	3.291	-0.070000
2.986	-1.447000	2.986	-0.785000	3.324	-0.060000
3.016	-1.438000	3.016	-0.719000	3.357	-0.080000
3.046	-1.422000	3.046	-0.758000	3.390	-0.080000
3.076	-1.420000	3.076	-0.759000	3.424	-0.060000
3.106	-1.412000	3.106	-0.795000	3.457	-0.070000
3.136	-1.475000	3.136	-0.806000	3.490	-0.080000
3.166	-1.464000	3.166	-0.877000	3.523	-0.060000
3.195	-1.528000	3.195	-0.816000	3.557	-0.050000
3.225	-1.513000	3.225	-0.826000	3.590	-0.040000
3.255	-1.438000	3.255	-0.770000	3.623	-0.050000
3.285	-1.462000	3.285	-0.794000	3.656	-0.080000
3.315	-1.481000	3.315	-0.782000	3.690	-0.080000
3.345	-1.508000	3.345	-0.821000	3.723	-0.040000
3.375	-1.581000	3.375	-0.793000	3.756	-0.030000
3.405	-1.565000	3.405	-0.838000	3.789	-0.070000
3.434	-1.514000	3.434	-0.812000	3.822	-0.080000
3.464	-1.467000	3.464	-0.840000	3.856	-0.050000
3.494	-1.516000	3.494	-0.833000	3.889	-0.050000
3.524	-1.573000	3.524	-0.828000	3.922	-0.090000
3.554	-1.496000	3.554	-0.898000	3.955	-0.100000
3.584	-1.505000	3.584	-0.846000	3.989	-0.050000
3.614	-1.579000	3.614	-0.779000	4.022	-0.100000
3.643	-1.554000	3.643	-0.822000	4.055	-0.090000
3.673	-1.588000	3.673	-0.771000	4.088	-0.050000
3.703	-1.564000	3.703	-0.862000	4.122	-0.100000
3.733	-1.528000	3.733	-0.792000	4.155	-0.050000
3.763	-1.519000	3.763	-0.881000	4.188	-0.040000
3.793	-1.577000	3.793	-0.892000	4.221	-0.090000
3.823	-1.605000	3.823	-0.883000	4.255	-0.050000
3.852	-1.634000	3.852	-0.878000	4.288	-0.060000
3.882	-1.555000	3.882	-0.913000	4.321	-0.070000
3.912	-1.563000	3.912	-0.871000	4.354	-0.080000
3.942	-1.529000	3.942	-0.890000	4.388	-0.020000
3.972	-1.541000	3.972	-0.810000	4.421	-0.090000
4.002	-1.574000	4.002	-0.839000	4.454	-0.090000
4.032	-1.671000	4.032	-0.865000	4.487	-0.030000
4.062	-1.646000	4.062	-0.776000	4.521	-0.060000
4.091	-1.530000	4.091	-0.902000	4.554	-0.080000
4.121	-1.596000	4.121	-0.860000	4.587	-0.070000
4.151	-1.595000	4.151	-0.727000	4.620	-0.040000
4.181	-1.632000	4.181	-0.770000	4.653	-0.080000
4.211	-1.564000	4.211	-0.818000	4.687	-0.090000
4.241	-1.581000	4.241	-0.872000	4.720	-0.030000
4.271	-1.618000	4.271	-0.829000	4.753	-0.090000
4.300	-1.578000	4.300	-0.791000	4.786	-0.090000
4.330	-1.584000	4.330	-0.825000	4.820	-0.050000
4.360	-1.530000	4.360	-0.897000	4.853	-0.100000
4.390	-1.576000	4.390	-0.928000	4.886	-0.070000
4.420	-1.567000	4.420	-0.833000	4.919	-0.090000
4.450	-1.550000	4.450	-0.849000	4.953	-0.070000
4.480	-1.571000	4.480	-1.006000	4.986	-0.090000
4.509	-1.591000	4.509	-0.937000	5.019	-0.050000
4.539	-1.633000	4.539	-1.056000	5.052	-0.100000
4.569	-1.686000	4.569	-0.907000	5.086	-0.090000
4.599	-1.645000	4.599	-0.948000	5.119	-0.060000
4.629	-1.568000	4.629	-0.985000	5.152	-0.090000
4.659	-1.608000	4.659	-1.067000	5.185	-0.090000
4.689	-1.641000	4.689	-1.071000	5.219	-0.060000
4.719	-1.612000	4.719	-0.989000	5.252	-0.070000
4.748	-1.676000	4.748	-1.060000	5.285	-0.100000
4.778	-1.651000	4.778	-0.921000	5.318	-0.090000
4.808	-1.603000	4.808	-0.972000	5.351	-0.050000
4.838	-1.579000	4.838	-1.037000	5.385	-0.080000
4.868	-1.538000	4.868	-1.001000	5.418	-0.110000
4.898	-1.600000	4.898	-1.021000	5.451	-0.090000
4.928	-1.599000	4.928	-1.000000	5.484	-0.050000
4.957	-1.601000	4.957	-0.829000	5.518	-0.090000
4.987	-1.530000	4.987	-0.861000	5.551	-0.110000
5.017	-1.605000	5.017	-0.890000	5.584	-0.090000
5.047	-1.672000	5.047	-1.011000	5.617	-0.080000
5.077	-1.673000	5.077	-0.929000	5.651	-0.070000
5.107	-1.629000	5.107	-1.024000	5.684	-0.100000
5.137	-1.619000	5.137	-0.988000	5.717	-0.120000
5.167	-1.539000	5.167	-0.942000	5.750	-0.110000
5.196	-1.592000	5.196	-1.011000	5.784	-0.060000
5.226	-1.610000	5.226	-0.971000	5.817	-0.080000
5.256	-1.640000	5.256	-1.074000	5.850	-0.110000
5.286	-1.584000	5.286	-0.998000	5.883	-0.120000
5.316	-1.571000	5.316	-0.988000	5.917	-0.080000
5.346	-1.647000	5.346	-1.045000	5.950	-0.040000
5.376	-1.617000	5.376	-0.994000	5.983	-0.080000
5.405	-1.664000	5.405	-0.988000	6.016	-0.100000
5.435	-1.689000	5.435	-0.981000	6.050	-0.100000
5.465	-1.607000	5.465	-1.051000	6.083	-0.050000
5.495	-1.703000	5.495	-1.042000	6.116	-0.080000
5.525	-1.671000	5.525	-0.990000	6.149	-0.090000
5.555	-1.634000	5.555	-1.024000	6.182	-0.080000
5.585	-1.665000	5.585	-1.074000	6.216	-0.060000
5.614	-1.671000	5.614	-1.017000	6.249	-0.080000
5.644	-1.678000	5.644	-1.030000	6.282	-0.100000
5.674	-1.646000	5.674	-1.040000	6.315	-0.050000
5.704	-1.627000	5.704	-1.072000	6.349	-0.070000
5.734	-1.684000	5.734	-1.062000	6.382	-0.090000
5.764	-1.632000	5.764	-0.929000	6.415	-0.050000
5.794	-1.665000	5.794	-0.909000	6.448	-0.060000
5.824	-1.686000	5.824	-0.948000	6.482	-0.100000
5.853	-1.646000	5.853	-1.202000	6.515	-0.100000
5.883	-1.697000	5.883	-1.171000	6.548	-0.070000
5.913	-1.681000	5.913	-0.986000	6.581	-0.060000
5.943	-1.677000	5.943	-1.089000	6.615	-0.060000
5.973	-1.736000	5.973	-1.081000	6.648	-0.080000
6.003	-1.756000	6.003	-1.136000	6.681	-0.070000
6.033	-1.745000	6.033	-1.107000	6.714	-0.080000
6.062	-1.783000	6.062	-1.136000	6.748	-0.090000
6.092	-1.701000	6.092	-0.987000	6.781	-0.080000
6.122	-1.717000	6.122	-1.022000	6.814	-0.080000
6.152	-1.799000	6.152	-1.109000	6.847	-0.070000
6.182	-1.786000	6.182	-1.040000	6.880	-0.060000
6.212	-1.782000	6.212	-1.173000	6.914	-0.060000
6.242	-1.812000	6.242	-1.079000	6.947	-0.050000
6.271	-1.795000	6.271	-1.070000	6.980	-0.060000
6.301	-1.785000	6.301	-1.146000	7.013	-0.070000
6.331	-1.876000	6.331	-1.057000	7.047	-0.080000
6.361	-1.870000	6.361	-1.223000	7.080	-0.110000
6.391	-1.963000	6.391	-1.141000	7.113	-0.120000
6.421	-1.923000	6.421	-1.115000	7.146	-0.120000
6.451	-1.894000	6.451	-1.171000	7.180	-0.120000
6.481	-1.917000	6.481	-1.122000	7.213	-0.110000
6.510	-1.942000	6.510	-1.120000	7.246	-0.090000
6.540	-1.952000	6.540	-1.061000	7.279	-0.060000
6.570	-1.995000	6.570	-1.092000	7.313	-0.080000
6.600	-1.922000	6.600	-1.105000	7.346	-0.070000
6.630	-1.949000	6.630	-1.071000	7.379	-0.100000
6.660	-1.991000	6.660	-1.121000	7.412	-0.090000
6.690	-2.015000	6.690	-1.202000	7.446	-0.110000
6.719	-2.056000	6.719	-1.174000	7.479	-0.110000
6.749	-2.080000	6.749	-1.235000	7.512	-0.120000
6.779	-2.043000	6.779	-1.097000	7.545	-0.100000
6.809	-2.109000	6.809	-1.046000	7.579	-0.120000
6.839	-2.084000	6.839	-1.116000	7.612	-0.100000
6.869	-2.128000	6.869	-1.186000	7.645	-0.100000
6.899	-2.135000	6.899	-1.246000	7.678	-0.060000
6.928	-2.103000	6.928	-1.204000	7.711	-0.070000
6.958	-2.120000	6.958	-1.339000	7.745	-0.070000
6.988	-2.146000	6.988	-1.286000	7.778	-0.100000
7.018	-2.182000	7.018	-1.165000	7.811	-0.100000
7.048	-2.154000	7.048	-1.245000	7.844	-0.050000
7.078	-2.179000	7.078	-1.309000	7.878	-0.040000
7.108	-2.204000	7.108	-1.260000	7.911	-0.090000
7.138	-2.163000	7.138	-1.189000	7.944	-0.100000
7.167	-2.215000	7.167	-1.098000	7.977	-0.100000
7.197	-2.237000	7.197	-1.185000	8.011	-0.050000
7.227	-2.344000	7.227	-1.188000	8.044	-0.050000
7.257	-2.320000	7.257	-1.202000	8.077	-0.060000
7.287	-2.300000	7.287	-1.183000	8.110	-0.090000
7.317	-2.338000	7.317	-1.224000	8.144	-0.120000
7.347	-2.323000	7.347	-1.200000	8.177	-0.110000
7.376	-2.319000	7.376	-1.187000	8.210	-0.100000
7.406	-2.292000	7.406	-1.262000	8.243	-0.070000
7.436	-2.344000	7.436	-1.343000	8.277	-0.070000
7.466	-2.360000	7.466	-1.318000	8.310	-0.070000
7.496	-2.345000	7.496	-1.375000	8.343	-0.110000
7.526	-2.382000	7.526	-1.339000	8.376	-0.110000
7.556	-2.382000	7.556	-1.346000	8.409	-0.120000
7.586	-2.435000	7.586	-1.342000	8.443	-0.120000
7.615	-2.488000	7.615	-1.361000	8.476	-0.070000
7.645	-2.524000	7.645	-1.301000	8.509	-0.060000
7.675	-2.498000	7.675	-1.277000	8.542	-0.070000
7.705	-2.472000	7.705	-1.309000	8.576	-0.080000
7.735	-2.446000	7.735	-1.347000	8.609	-0.100000
7.765	-2.421000	7.765	-1.398000	8.642	-0.100000
7.795	-2.497000	7.795	-1.282000	8.675	-0.070000
7.824	-2.515000	7.824	-1.163000	8.709	-0.060000
7.854	-2.509000	7.854	-1.291000	8.742	-0.070000
7.884	-2.499000	7.884	-1.227000	8.775	-0.090000
7.914	-2.550000	7.914	-1.295000	8.808	-0.110000
7.944	-2.538000	7.944	-1.338000	8.842	-0.130000
7.974	-2.509000	7.974	-1.372000	8.875	-0.120000
8.004	-2.672000	8.004	-1.351000	8.908	-0.130000
8.033	-2.664000	8.033	-1.209000	8.941	-0.100000
8.063	-2.571000	8.063	-1.292000	8.975	-0.110000
8.093	-2.644000	8.093	-1.310000	9.008	-0.090000
8.123	-2.588000	8.123	-1.345000	9.041	-0.100000
8.153	-2.611000	8.153	-1.334000	9.074	-0.110000
8.183	-2.606000	8.183	-1.272000	9.108	-0.110000
8.213	-2.543000	8.213	-1.339000	9.141	-0.070000
8.243	-2.555000	8.243	-1.441000	9.174	-0.070000
8.272	-2.592000	8.272	-1.331000	9.207	-0.090000
8.302	-2.606000	8.302	-1.312000	9.240	-0.050000
8.332	-2.558000	8.332	-1.237000	9.274	-0.080000
8.362	-2.529000	8.362	-1.394000	9.307	-0.030000
8.392	-2.510000	8.392	-1.345000	9.340	-0.060000
8.422	-2.508000	8.422	-1.303000	9.373	-0.060000
8.452	-2.479000	8.452	-1.304000	9.407	-0.070000
8.481	-2.464000	8.481	-1.279000	9.440	-0.050000
8.511	-2.373000	8.511	-1.301000	9.473	-0.050000
8.541	-2.328000	8.541	-1.313000	9.506	0.000000
8.571	-2.311000	8.571	-1.232000	9.540	-0.030000
8.601	-2.187000	8.601	-1.224000	9.573	-0.010000
8.631	-1.995000	8.631	-1.240000	9.606	0.020000
8.661	-1.885000	8.661	-1.205000	9.639	0.000000
8.690	-1.741000	8.690	-1.210000	9.673	0.010000
8.720	-1.477000	8.720	-1.186000	9.706	0.010000
8.750	-1.241000	8.750	-0.997000	9.739	0.030000
8.780	-0.944000	8.780	-1.070000	9.772	0.080000
8.810	-0.599000	8.810	-1.007000	9.806	0.140000
8.840	-0.242000	8.840	-0.907000	9.839	0.170000
8.870	0.187000	8.870	-0.739000	9.872	0.170000
8.900	0.543000	8.900	-0.686000	9.905	0.210000
8.929	1.020000	8.929	-0.550000	9.938	0.270000
8.959	1.416000	8.959	-0.525000	9.972	0.280000
8.989	1.958000	8.989	-0.502000	10.005	0.350000
9.019	2.359000	9.019	-0.346000	10.038	0.370000
9.049	2.757000	9.049	-0.157000	10.071	0.430000
9.079	3.023000	9.079	-0.112000	10.105	0.440000
9.109	3.232000	9.109	-0.055000	10.138	0.530000
9.138	3.513000	9.138	-0.107000	10.171	0.550000
9.168	3.764000	9.168	-0.166000	10.204	0.590000
9.198	3.835000	9.198	-0.076000	10.238	0.650000
9.228	3.903000	9.228	-0.020000	10.271	0.680000
9.258	4.014000	9.258	-0.125000	10.304	0.710000
9.288	4.022000	9.288	-0.264000	10.337	0.760000
9.318	4.004000	9.318	-0.110000	10.371	0.790000
9.348	4.080000	9.348	-0.194000	10.404	0.840000
9.377	4.098000	9.377	-0.201000	10.437	0.880000
9.407	4.158000	9.407	-0.336000	10.470	0.890000
9.437	4.235000	9.437	-0.424000	10.504	0.930000
9.467	4.349000	9.467	-0.342000	10.537	0.970000
9.497	4.482000	9.497	-0.396000	10.570	1.000000
9.527	4.685000	9.527	-0.305000	10.603	1.020000
9.557	4.946000	9.557	-0.364000	10.637	1.060000
9.586	5.111000	9.586	-0.491000	10.670	1.100000
9.616	5.402000	9.616	-0.514000	10.703	1.130000
9.646	5.650000	9.646	-0.562000	10.736	1.170000
9.676	6.051000	9.676	-0.575000	10.769	1.180000
9.706	6.448000	9.706	-0.553000	10.803	1.220000
9.736	6.795000	9.736	-0.484000	10.836	1.240000
9.766	7.239000	9.766	-0.609000	10.869	1.260000
9.795	7.697000	9.795	-0.629000	10.902	1.310000
9.825	8.144000	9.825	-0.606000	10.936	1.290000
9.855	8.688000	9.855	-0.765000	10.969	1.340000
9.885	9.189000	9.885	-0.642000	11.002	1.360000
9.915	9.687000	9.915	-0.627000	11.035	1.420000
9.945	10.303000	9.945	-0.614000	11.069	1.430000
9.975	10.885000	9.975	-0.620000	11.102	1.440000
10.005	11.466000	10.005	-0.604000	11.135	1.470000
10.034	12.171000	10.034	-0.516000	11.168	1.510000
10.064	12.880000	10.064	-0.588000	11.202	1.510000
10.094	13.564000	10.094	-0.666000	11.235	1.520000
10.124	14.258000	10.124	-0.660000	11.268	1.550000
10.154	14.988000	10.154	-0.613000	11.301	1.570000
10.184	15.625000	10.184	-0.637000	11.335	1.590000
10.214	16.304000	10.214	-0.643000	11.368	1.630000
10.243	17.100000	10.243	-0.702000	11.401	1.650000
10.273	17.652000	10.273	-0.645000	11.434	1.690000
10.303	18.258000	10.303	-0.486000	11.467	1.750000
10.333	18.814000	10.333	-0.484000	11.501	1.830000
10.363	19.258000	10.363	-0.531000	11.534	1.960000
10.393	19.582000	10.393	-0.601000	11.567	2.090000
10.423	19.907000	10.423	-0.585000	11.600	2.200000
10.452	20.170000	10.452	-0.565000	11.634	2.410000
10.482	20.342000	10.482	-0.484000	11.667	2.560000
10.512	20.438000	10.512	-0.387000	11.700	2.810000
10.542	20.532000	10.542	-0.540000	11.733	3.030000
10.572	20.533000	10.572	-0.555000	11.767	3.260000
10.602	20.581000	10.602	-0.589000	11.800	3.520000
10.632	20.577000	10.632	-0.479000	11.833	3.730000
10.662	20.520000	10.662	-0.516000	11.866	3.910000
10.691	20.464000	10.691	-0.454000	11.900	4.120000
10.721	20.478000	10.721	-0.563000	11.933	4.220000
10.751	20.537000	10.751	-0.542000	11.966	4.300000
10.781	20.425000	10.781	-0.549000	11.999	4.320000
10.811	20.425000	10.811	-0.540000	12.033	4.310000
10.841	20.398000	10.841	-0.650000	12.066	4.220000
10.871	20.362000	10.871	-0.620000	12.099	4.140000
10.900	20.349000	10.900	-0.418000	12.132	3.920000
10.930	20.238000	10.930	-0.510000	12.166	3.780000
10.960	20.212000	10.960	-0.346000	12.199	3.510000
10.990	20.144000	10.990	-0.366000	12.232	3.300000
11.020	20.130000	11.020	-0.433000	12.265	3.070000
11.050	19.970000	11.050	-0.476000	12.298	2.810000
11.080	19.929000	11.080	-0.470000	12.332	2.620000
11.109	19.834000	11.109	-0.544000	12.365	2.440000
11.139	19.743000	11.139	-0.533000	12.398	2.250000
11.169	19.698000	11.169	-0.344000	12.431	2.110000
11.199	19.715000	11.199	-0.318000	12.465	2.040000
11.229	19.772000	11.229	-0.365000	12.498	1.950000
11.259	19.884000	11.259	-0.291000	12.531	1.890000
11.289	20.053000	11.289	-0.193000	12.564	1.910000
11.319	20.240000	11.319	-0.137000	12.598	1.880000
11.348	20.526000	11.348	-0.088000	12.631	1.920000
11.378	20.898000	11.378	-0.041000	12.664	1.970000
11.408	21.301000	11.408	0.226000	12.697	2.000000
11.438	21.845000	11.438	0.422000	12.731	2.120000
11.468	22.382000	11.468	0.469000	12.764	2.220000
11.498	22.901000	11.498	0.652000	12.797	2.370000
11.528	23.470000	11.528	0.743000	12.830	2.440000
11.557	23.967000	11.557	0.998000	12.864	2.640000
11.587	24.417000	11.587	1.194000	12.897	2.740000
11.617	24.750000	11.617	1.212000	12.930	2.890000
11.647	24.951000	11.647	1.241000	12.963	3.070000
11.677	25.093000	11.677	1.238000	12.996	3.220000
11.707	25.093000	11.707	1.302000	13.030	3.340000
11.737	24.948000	11.737	1.278000	13.063	3.520000
11.767	24.628000	11.767	1.144000	13.096	3.690000
11.796	24.197000	11.796	1.078000	13.129	3.830000
11.826	23.716000	11.826	1.110000	13.163	3.990000
11.856	23.178000	11.856	1.020000	13.196	4.190000
11.886	22.462000	11.886	0.879000	13.229	4.270000
11.916	21.804000	11.916	0.735000	13.262	4.480000
11.946	21.014000	11.946	0.613000	13.296	4.620000
11.976	20.277000	11.976	0.442000	13.329	4.720000
12.005	19.662000	12.005	0.335000	13.362	4.830000
12.035	19.071000	12.035	0.252000	13.395	4.890000
12.065	18.587000	12.065	0.185000	13.429	4.970000
12.095	18.172000	12.095	0.181000	13.462	5.010000
12.125	17.921000	12.125	0.171000	13.495	5.040000
12.155	17.768000	12.155	0.057000	13.528	5.050000
12.185	17.723000	12.185	0.065000	13.562	5.040000
12.214	17.720000	12.214	0.080000	13.595	4.950000
12.244	17.897000	12.244	0.008000	13.628	4.930000
12.274	18.108000	12.274	0.089000	13.661	4.810000
12.304	18.409000	12.304	-0.008000	13.695	4.730000
12.334	18.717000	12.334	0.051000	13.728	4.560000
12.364	19.118000	12.364	0.102000	13.761	4.410000
12.394	19.618000	12.394	0.102000	13.794	4.230000
12.424	20.064000	12.424	0.171000	13.827	4.110000
12.453	20.476000	12.453	0.403000	13.861	3.890000
12.483	20.913000	12.483	0.261000	13.894	3.670000
12.513	21.330000	12.513	0.270000	13.927	3.510000
12.543	21.645000	12.543	0.293000	13.960	3.270000
12.573	21.965000	12.573	0.211000	13.994	3.020000
12.603	22.176000	12.603	0.263000	14.027	2.850000
12.633	22.377000	12.633	0.343000	14.060	2.650000
12.662	22.453000	12.662	0.426000	14.093	2.420000
12.692	22.532000	12.692	0.406000	14.127	2.270000
12.722	22.575000	12.722	0.329000	14.160	2.040000
12.752	22.616000	12.752	0.371000	14.193	1.820000
12.782	22.596000	12.782	0.429000	14.226	1.690000
12.812	22.562000	12.812	0.405000	14.260	1.550000
12.842	22.478000	12.842	0.503000	14.293	1.370000
12.871	22.441000	12.871	0.578000	14.326	1.290000
12.901	22.349000	12.901	0.653000	14.359	1.140000
12.931	22.288000	12.931	0.660000	14.393	1.050000
12.961	22.222000	12.961	0.659000	14.426	0.930000
12.991	22.199000	12.991	0.706000	14.459	0.880000
13.021	22.147000	13.021	0.816000	14.492	0.790000
13.051	22.091000	13.051	0.873000	14.525	0.720000
13.081	22.057000	13.081	0.821000	14.559	0.660000
13.110	21.873000	13.110	0.791000	14.592	0.590000
13.140	21.701000	13.140	0.794000	14.625	0.550000
13.170	21.528000	13.170	0.788000	14.658	0.550000
13.200	21.412000	13.200	0.750000	14.692	0.500000
13.230	21.227000	13.230	0.844000	14.725	0.450000
13.260	20.935000	13.260	0.808000	14.758	0.440000
13.290	20.622000	13.290	0.744000	14.791	0.390000
13.319	20.231000	13.319	0.612000	14.825	0.350000
13.349	19.854000	13.349	0.681000	14.858	0.380000
13.379	19.366000	13.379	0.635000	14.891	0.350000
13.409	18.890000	13.409	0.524000	14.924	0.340000
13.439	18.348000	13.439	0.459000	14.958	0.310000
13.469	17.815000	13.469	0.360000	14.991	0.310000
13.499	17.255000	13.499	0.282000	15.024	0.320000
13.528	16.670000	13.528	0.204000	15.057	0.290000
13.558	15.973000	13.558	0.077000	15.091	0.280000
13.588	15.319000	13.588	-0.003000	15.124	0.300000
13.618	14.667000	13.618	-0.117000	15.157	0.300000
13.648	14.067000	13.648	-0.216000	15.190	0.250000
13.678	13.367000	13.678	-0.337000	15.224	0.290000
13.708	12.800000	13.708	-0.395000	15.257	0.290000
13.738	12.286000	13.738	-0.490000	15.290	0.270000
13.767	11.700000	13.767	-0.705000	15.323	0.240000
13.797	11.204000	13.797	-0.833000	15.356	0.220000
13.827	10.661000	13.827	-0.867000	15.390	0.220000
13.857	10.306000	13.857	-0.874000	15.423	0.240000
13.887	9.929000	13.887	-1.009000	15.456	0.190000
13.917	9.530000	13.917	-1.036000	15.489	0.200000
13.947	9.264000	13.947	-1.079000	15.523	0.220000
13.976	9.024000	13.976	-1.060000	15.556	0.190000
14.006	8.682000	14.006	-1.128000	15.589	0.150000
14.036	8.514000	14.036	-1.484000	15.622	0.140000
14.066	8.311000	14.066	-1.495000	15.656	0.110000
14.096	8.117000	14.096	-1.450000	15.689	0.120000
14.126	7.864000	14.126	-1.390000	15.722	0.080000
14.156	7.637000	14.156	-1.431000	15.755	0.070000
14.186	7.374000	14.186	-1.506000	15.789	0.030000
14.215	7.228000	14.215	-1.601000	15.822	0.010000
14.245	6.979000	14.245	-1.505000	15.855	0.040000
14.275	6.806000	14.275	-1.538000	15.888	0.020000
14.305	6.661000	14.305	-1.572000	15.922	0.010000
14.335	6.561000	14.335	-1.570000	15.955	-0.010000
14.365	6.376000	14.365	-1.631000	15.988	0.000000
14.395	6.329000	14.395	-1.695000	16.021	0.000000
14.424	6.160000	14.424	-1.635000	16.054	0.000000
14.454	6.169000	14.454	-1.469000	16.088	0.020000
14.484	6.253000	14.484	-1.459000	16.121	-0.010000
14.514	6.329000	14.514	-1.444000	16.154	-0.010000
14.544	6.490000	14.544	-1.608000	16.187	-0.030000
14.574	6.687000	14.574	-1.499000	16.221	-0.010000
14.604	6.943000	14.604	-1.359000	16.254	-0.010000
14.633	7.276000	14.633	-1.494000	16.287	-0.040000
14.663	7.719000	14.663	-1.384000	16.320	-0.040000
14.693	8.269000	14.693	-1.335000	16.354	-0.030000
14.723	8.770000	14.723	-1.362000	16.387	-0.010000
14.753	9.367000	14.753	-1.101000	16.420	-0.010000
14.783	9.935000	14.783	-1.142000	16.453	-0.060000
14.813	10.439000	14.813	-1.094000	16.487	0.000000
14.843	10.976000	14.843	-1.031000	16.520	-0.030000
14.872	11.510000	14.872	-0.917000	16.553	-0.050000
14.902	12.015000	14.902	-0.751000	16.586	-0.080000
14.932	12.659000	14.932	-0.615000	16.620	-0.070000
14.962	13.541000	14.962	-0.192000	16.653	-0.070000
14.992	14.650000	14.992	0.124000	16.686	-0.060000
15.022	16.424000	15.022	0.772000	16.719	-0.080000
15.052	18.817000	15.052	1.656000	16.753	-0.090000
15.081	21.646000	15.081	2.763000	16.786	-0.080000
15.111	24.995000	15.111	4.019000	16.819	-0.030000
15.141	27.990000	15.141	5.023000	16.852	-0.060000
15.171	30.828000	15.171	5.876000	16.885	-0.090000
15.201	32.778000	15.201	6.020000	16.919	-0.050000
15.231	34.060000	15.231	5.931000	16.952	-0.070000
15.261	34.388000	15.261	5.494000	16.985	-0.090000
15.290	33.963000	15.290	4.596000	17.018	-0.050000
15.320	33.032000	15.320	3.549000	17.052	-0.080000
15.350	31.474000	15.350	2.503000	17.085	-0.030000
15.380	29.662000	15.380	1.481000	17.118	-0.080000
15.410	27.690000	15.410	0.773000	17.151	-0.060000
15.440	25.489000	15.440	0.015000	17.185	-0.060000
15.470	23.449000	15.470	-0.492000	17.218	-0.070000
15.500	21.447000	15.500	-0.893000	17.251	-0.070000
15.529	19.509000	15.529	-1.229000	17.284	-0.090000
15.559	17.903000	15.559	-1.310000	17.318	-0.090000
15.589	16.212000	15.589	-1.558000	17.351	-0.070000
15.619	14.803000	15.619	-1.526000	17.384	-0.080000
15.649	13.326000	15.649	-1.521000	17.417	-0.060000
15.679	12.025000	15.679	-1.577000	17.451	-0.110000
15.709	10.909000	15.709	-1.553000	17.484	-0.060000
15.738	9.825000	15.738	-1.516000	17.517	-0.090000
15.768	9.016000	15.768	-1.328000	17.550	-0.050000
15.798	8.163000	15.798	-1.232000	17.583	-0.100000
15.828	7.593000	15.828	-1.304000	17.617	-0.050000
15.858	6.961000	15.858	-1.243000	17.650	-0.090000
15.888	6.339000	15.888	-1.232000	17.683	-0.070000
15.918	5.876000	15.918	-1.130000	17.716	-0.050000
15.947	5.365000	15.947	-1.200000	17.750	-0.060000
15.977	5.034000	15.977	-1.092000	17.783	-0.080000
16.007	4.690000	16.007	-1.059000	17.816	-0.060000
16.037	4.331000	16.037	-1.000000	17.849	-0.060000
16.067	3.984000	16.067	-0.948000	17.883	-0.050000
16.097	3.713000	16.097	-1.003000	17.916	-0.010000
16.127	3.420000	16.127	-1.080000	17.949	-0.020000
16.157	3.134000	16.157	-1.009000	17.982	-0.050000
16.186	2.912000	16.186	-1.141000	18.016	-0.030000
16.216	2.544000	16.216	-1.252000	18.049	-0.020000
16.246	2.254000	16.246	-1.176000	18.082	-0.030000
16.276	2.096000	16.276	-1.235000	18.115	-0.040000
16.306	1.807000	16.306	-1.351000	18.149	-0.030000
16.336	1.556000	16.336	-1.291000	18.182	-0.050000
16.366	1.374000	16.366	-1.433000	18.215	-0.050000
16.395	1.201000	16.395	-1.435000	18.248	-0.050000
16.425	0.941000	16.425	-1.393000	18.282	-0.050000
16.455	0.781000	16.455	-1.379000	18.315	-0.060000
16.485	0.618000	16.485	-1.469000	18.348	-0.080000
16.515	0.428000	16.515	-1.473000	18.381	-0.070000
16.545	0.261000	16.545	-1.373000	18.414	-0.080000
16.575	0.160000	16.575	-1.461000	18.448	-0.080000
16.605	0.043000	16.605	-1.547000	18.481	-0.060000
16.634	-0.201000	16.634	-1.567000	18.514	-0.040000
16.664	-0.404000	16.664	-1.473000	18.547	-0.060000
16.694	-0.512000	16.694	-1.575000	18.581	-0.070000
16.724	-0.612000	16.724	-1.643000	18.614	-0.070000
16.754	-0.732000	16.754	-1.592000	18.647	-0.060000
16.784	-0.811000	16.784	-1.676000	18.680	-0.050000
16.814	-0.930000	16.814	-1.685000	18.714	-0.040000
16.843	-0.999000	16.843	-1.782000	18.747	-0.060000
16.873	-1.120000	16.873	-1.759000	18.780	-0.070000
16.903	-1.218000	16.903	-1.739000	18.813	-0.060000
16.933	-1.255000	16.933	-1.742000	18.847	-0.060000
16.963	-1.301000	16.963	-1.711000	18.880	-0.030000
16.993	-1.341000	16.993	-1.694000	18.913	-0.030000
17.023	-1.366000	17.023	-1.739000	18.946	-0.020000
17.052	-1.310000	17.052	-1.707000	18.980	-0.050000
17.082	-1.262000	17.082	-1.756000	19.013	-0.020000
17.112	-0.857000	17.112	-1.718000	19.046	-0.020000
17.142	-0.205000	17.142	-1.779000	19.079	-0.060000
17.172	0.515000	17.172	-1.735000	19.112	-0.030000
17.202	1.429000	17.202	-1.610000	19.146	-0.050000
17.232	2.455000	17.232	-1.687000	19.179	-0.040000
17.262	3.312000	17.262	-1.624000	19.212	-0.060000
17.291	3.933000	17.291	-1.586000	19.245	-0.070000
17.321	4.254000	17.321	-1.539000	19.279	-0.060000
17.351	4.162000	17.351	-1.456000	19.312	-0.050000
17.381	3.912000	17.381	-1.428000	19.345	-0.040000
17.411	3.429000	17.411	-1.311000	19.378	-0.020000
17.441	2.935000	17.441	-1.319000	19.412	-0.050000
17.471	2.440000	17.471	-1.254000	19.445	-0.010000
17.500	1.987000	17.500	-1.300000	19.478	-0.030000
17.530	1.580000	17.530	-1.273000	19.511	-0.020000
17.560	1.273000	17.560	-1.196000	19.545	-0.030000
17.590	1.072000	17.590	-1.298000	19.578	-0.010000
17.620	0.865000	17.620	-1.315000	19.611	-0.030000
17.650	0.770000	17.650	-1.421000	19.644	-0.020000
17.680	0.659000	17.680	-1.574000	19.678	-0.030000
17.709	0.633000	17.709	-1.568000	19.711	-0.030000
17.739	0.495000	17.739	-1.665000	19.744	-0.060000
17.769	0.489000	17.769	-1.689000	19.777	-0.060000
17.799	0.405000	17.799	-1.880000	19.811	-0.020000
17.829	0.380000	17.829	-2.133000	19.844	-0.050000
17.859	0.381000	17.859	-2.102000	19.877	-0.060000
17.889	0.240000	17.889	-2.206000	19.910	-0.020000
17.919	0.258000	17.919	-2.067000	19.943	-0.060000
17.948	0.195000	17.948	-2.083000	19.977	-0.060000
17.978	0.212000	17.978	-2.043000	20.010	-0.030000
18.008	0.252000	18.008	-2.069000	20.043	-0.050000
18.038	0.244000	18.038	-2.204000	20.076	-0.070000
18.068	0.218000	18.068	-2.209000	20.110	-0.060000
18.098	0.271000	18.098	-2.142000	20.143	-0.020000
18.128	0.392000	18.128	-2.083000	20.176	-0.020000
18.157	0.513000	18.157	-2.105000	20.209	-0.040000
18.187	0.689000	18.187	-2.205000	20.243	-0.060000
18.217	0.881000	18.217	-2.042000	20.276	-0.050000
18.247	1.077000	18.247	-2.011000	20.309	-0.060000
18.277	1.416000	18.277	-1.936000	20.342	-0.050000
18.307	1.683000	18.307	-1.855000	20.376	-0.060000
18.337	1.979000	18.337	-1.918000	20.409	-0.060000
18.366	2.337000	18.366	-1.824000	20.442	-0.060000
18.396	2.667000	18.396	-1.675000	20.475	-0.060000
18.426	2.979000	18.426	-1.639000	20.509	-0.060000
18.456	3.254000	18.456	-1.701000	20.542	-0.040000
18.486	3.459000	18.486	-1.561000	20.575	-0.070000
18.516	3.768000	18.516	-1.558000	20.608	-0.080000
18.546	3.729000	18.546	-1.634000	20.641	-0.060000
18.576	3.651000	18.576	-1.603000	20.675	-0.050000
18.605	3.538000	18.605	-1.699000	20.708	-0.080000
18.635	3.312000	18.635	-1.848000	20.741	-0.100000
18.665	3.007000	18.665	-1.990000	20.774	-0.040000
18.695	2.603000	18.695	-2.325000	20.808	-0.080000
18.725	2.133000	18.725	-2.431000	20.841	-0.090000
18.755	1.704000	18.755	-2.604000	20.874	-0.050000
18.785	1.244000	18.785	-2.821000	20.907	-0.090000
18.814	0.869000	18.814	-2.988000	20.941	-0.060000
18.844	0.425000	18.844	-3.135000	20.974	-0.090000
18.874	-0.075000	18.874	-3.248000	21.007	-0.080000
18.904	-0.486000	18.904	-3.379000	21.040	-0.070000
18.934	-0.721000	18.934	-3.390000	21.074	-0.080000
18.964	-0.973000	18.964	-3.383000	21.107	-0.010000
18.994	-1.157000	18.994	-3.420000	21.140	-0.080000
19.024	-1.236000	19.024	-3.235000	21.173	-0.040000
19.053	-1.345000	19.053	-3.180000	21.207	-0.020000
19.083	-1.227000	19.083	-3.012000	21.240	-0.050000
19.113	-1.126000	19.113	-2.858000	21.273	-0.040000
19.143	-1.114000	19.143	-2.828000	21.306	-0.030000
19.173	-1.064000	19.173	-2.555000	21.340	-0.040000
19.203	-0.981000	19.203	-2.368000	21.373	-0.040000
19.233	-0.969000	19.233	-2.235000	21.406	-0.030000
19.262	-1.026000	19.262	-2.185000	21.439	-0.030000
19.292	-1.113000	19.292	-2.210000	21.472	-0.010000
19.322	-1.121000	19.322	-2.161000	21.506	-0.040000
19.352	-1.200000	19.352	-2.152000	21.539	-0.010000
19.382	-1.293000	19.382	-2.105000	21.572	-0.030000
19.412	-1.373000	19.412	-2.218000	21.605	-0.050000
19.442	-1.428000	19.442	-2.154000	21.639	-0.010000
19.471	-1.474000	19.471	-2.075000	21.672	-0.040000
19.501	-1.605000	19.501	-2.090000	21.705	-0.040000
19.531	-1.651000	19.531	-2.050000	21.738	-0.020000
19.561	-1.651000	19.561	-2.053000	21.772	-0.050000
19.591	-1.792000	19.591	-2.183000	21.805	-0.010000
19.621	-1.803000	19.621	-2.174000	21.838	-0.040000
19.651	-1.734000	19.651	-2.041000	21.871	-0.040000
19.681	-1.783000	19.681	-2.087000	21.905	-0.060000
19.710	-1.798000	19.710	-2.146000	21.938	-0.010000
19.740	-1.910000	19.740	-2.106000	21.971	-0.040000
19.770	-1.871000	19.770	-2.098000	22.004	-0.030000
19.800	-1.923000	19.800	-2.121000	22.038	-0.040000
19.830	-1.946000	19.830	-2.072000	22.071	-0.050000
19.860	-2.002000	19.860	-2.152000	22.104	-0.030000
19.890	-2.035000	19.890	-2.179000	22.137	-0.040000
19.919	-2.083000	19.919	-2.241000	22.170	-0.020000
19.949	-2.114000	19.949	-2.238000	22.204	-0.030000
19.979	-2.164000	19.979	-2.181000	22.237	-0.020000
20.009	-2.225000	20.009	-2.036000	22.270	-0.080000
20.039	-2.278000	20.039	-2.119000	22.303	-0.080000
20.069	-2.315000	20.069	-2.148000	22.337	-0.070000
20.099	-2.391000	20.099	-2.069000	22.370	-0.030000
20.128	-2.393000	20.128	-1.968000	22.403	-0.040000
20.158	-2.400000	20.158	-1.975000	22.436	-0.080000
20.188	-2.506000	20.188	-2.127000	22.470	-0.080000
20.218	-2.609000	20.218	-1.980000	22.503	-0.070000
20.248	-2.655000	20.248	-1.982000	22.536	-0.080000
20.278	-2.679000	20.278	-2.014000	22.569	-0.050000
20.308	-2.734000	20.308	-2.026000	22.603	-0.040000
20.338	-2.746000	20.338	-1.970000	22.636	-0.050000
20.367	-2.700000	20.367	-2.057000	22.669	-0.080000
20.397	-2.705000	20.397	-2.239000	22.702	-0.090000
20.427	-2.757000	20.427	-2.113000	22.736	-0.070000
20.457	-2.808000	20.457	-2.079000	22.769	-0.030000
20.487	-2.794000	20.487	-2.067000	22.802	-0.010000
20.517	-2.776000	20.517	-1.981000	22.835	-0.050000
20.547	-2.662000	20.547	-2.032000	22.869	-0.080000
20.576	-2.530000	20.576	-1.955000	22.902	-0.070000
20.606	-2.440000	20.606	-1.870000	22.935	-0.050000
20.636	-2.424000	20.636	-1.845000	22.968	-0.030000
20.666	-2.380000	20.666	-1.795000	23.001	-0.030000
20.696	-2.414000	20.696	-1.754000	23.035	-0.030000
20.726	-2.409000	20.726	-1.786000	23.068	-0.070000
20.756	-2.342000	20.756	-1.823000	23.101	-0.070000
20.785	-2.331000	20.785	-1.809000	23.134	-0.050000
20.815	-2.331000	20.815	-1.616000	23.168	-0.070000
20.845	-2.338000	20.845	-1.677000	23.201	-0.040000
20.875	-2.270000	20.875	-1.777000	23.234	-0.060000
20.905	-2.142000	20.905	-1.909000	23.267	-0.020000
20.935	-1.545000	20.935	-1.829000	23.301	-0.050000
20.965	-0.789000	20.965	-1.904000	23.334	-0.070000
20.995	-0.200000	20.995	-1.997000	23.367	-0.070000
21.024	0.103000	21.024	-2.037000	23.400	0.430000
21.054	0.157000	21.054	-2.017000	23.434	2.520000
21.084	-0.044000	21.084	-2.086000	23.467	5.130000
21.114	-0.383000	21.114	-2.281000	23.500	7.750000
21.144	-0.744000	21.144	-2.412000	23.533	9.590000
21.174	-1.141000	21.174	-2.393000	23.567	10.770000
21.204	-1.520000	21.204	-2.435000	23.600	11.400000
21.233	-1.858000	21.233	-2.403000	23.633	11.270000
21.263	-1.989000	21.263	-2.375000	23.666	11.220000
21.293	-2.141000	21.293	-2.401000	23.699	11.070000
21.323	-2.341000	21.323	-2.456000	23.733	11.160000
21.353	-2.517000	21.353	-2.531000	23.766	11.030000
21.383	-2.639000	21.383	-2.509000	23.799	10.730000
21.413	-2.705000	21.413	-2.403000	23.832	10.510000
21.443	-2.755000	21.443	-2.498000	23.866	10.320000
21.472	-2.778000	21.472	-2.473000	23.899	10.010000
21.502	-2.795000	21.502	-2.515000	23.932	9.740000
21.532	-2.880000	21.532	-2.417000	23.965	9.200000
21.562	-2.917000	21.562	-2.470000	23.999	8.610000
21.592	-2.864000	21.592	-2.544000	24.032	8.220000
21.622	-2.873000	21.622	-2.553000	24.065	8.380000
21.652	-2.935000	21.652	-2.499000	24.098	8.020000
21.681	-2.853000	21.681	-2.469000	24.132	7.670000
21.711	-2.862000	21.711	-2.559000	24.165	7.470000
21.741	-2.790000	21.741	-2.602000	24.198	7.080000
21.771	-2.753000	21.771	-2.517000	24.231	6.760000
21.801	-2.770000	21.801	-2.507000	24.265	6.390000
21.831	-2.725000	21.831	-2.374000	24.298	6.150000
21.861	-2.672000	21.861	-2.454000	24.331	5.890000
21.890	-2.641000	21.890	-2.438000	24.364	6.030000
21.920	-2.507000	21.920	-2.404000	24.398	5.980000
21.950	-2.490000	21.950	-2.612000	24.431	5.890000
21.980	-2.470000	21.980	-2.589000	24.464	5.740000
22.010	-2.416000	22.010	-2.526000	24.497	5.780000
22.040	-2.321000	22.040	-2.463000	24.530	5.560000
22.070	-2.166000	22.070	-2.473000	24.564	5.310000
22.100	-2.069000	22.100	-2.500000	24.597	4.910000
22.129	-1.999000	22.129	-2.453000	24.630	4.950000
22.159	-1.981000	22.159	-2.448000	24.663	4.820000
22.189	-1.987000	22.189	-2.405000	24.697	5.040000
22.219	-1.966000	22.219	-2.509000	24.730	4.720000
22.249	-2.033000	22.249	-2.477000	24.763	4.580000
22.279	-1.987000	22.279	-2.458000	24.796	4.640000
22.309	-2.060000	22.309	-2.475000	24.830	4.790000
22.338	-2.084000	22.338	-2.434000	24.863	4.720000
22.368	-2.155000	22.368	-2.533000	24.896	4.410000
22.398	-2.221000	22.398	-2.560000	24.929	4.450000
22.428	-2.249000	22.428	-2.426000	24.963	4.210000
22.458	-2.268000	22.458	-2.569000	24.996	3.850000
22.488	-2.292000	22.488	-2.451000	25.029	3.750000
22.518	-2.413000	22.518	-2.415000	25.062	3.920000
22.547	-2.416000	22.547	-2.595000	25.096	3.680000
22.577	-2.388000	22.577	-2.627000	25.129	3.400000
22.607	-2.484000	22.607	-2.589000	25.162	3.530000
22.637	-2.399000	22.637	-2.457000	25.195	3.400000
22.667	-2.427000	22.667	-2.368000	25.228	3.100000
22.697	-2.456000	22.697	-2.451000	25.262	3.020000
22.727	-2.372000	22.727	-2.541000	25.295	2.700000
22.757	-2.296000	22.757	-2.506000	25.328	2.660000
22.786	-2.136000	22.786	-2.250000	25.361	2.600000
22.816	5.954000	22.816	1.276000	25.395	2.630000
22.846	18.923000	22.846	10.755000	25.428	2.550000
22.876	15.125000	22.876	8.964000	25.461	2.410000
22.906	3.867000	22.906	2.176000	25.494	2.210000
22.936	7.032000	22.936	4.876000	25.528	2.300000
22.966	4.145000	22.966	0.974000	25.561	2.410000
22.995	98.763000	22.995	66.367000	25.594	2.440000
23.025	444.742000	23.025	404.085000	25.627	2.180000
23.055	769.455000	23.055	782.107000	25.661	2.470000
23.085	980.497000	23.085	936.601000	25.694	2.360000
23.115	1017.877000	23.115	1022.754000	25.727	2.010000
23.145	1049.701000	23.145	1001.646000	25.760	1.810000
23.175	992.844000	23.175	972.456000	25.794	2.050000
23.205	996.716000	23.205	992.315000	25.827	2.230000
23.234	994.844000	23.234	1015.965000	25.860	2.360000
23.264	975.031000	23.264	955.805000	25.893	2.080000
23.294	895.025000	23.294	913.486000	25.927	2.030000
23.324	848.650000	23.324	914.793000	25.960	1.750000
23.354	845.892000	23.354	838.450000	25.993	1.570000
23.384	831.613000	23.384	813.093000	26.026	1.480000
23.414	735.892000	23.414	751.879000	26.059	1.340000
23.443	684.732000	23.443	703.335000	26.093	1.270000
23.473	674.649000	23.473	672.193000	26.126	1.390000
23.503	628.333000	23.503	606.291000	26.159	1.310000
23.533	562.589000	23.533	542.082000	26.192	1.500000
23.563	540.122000	23.563	502.242000	26.226	1.650000
23.593	494.175000	23.593	461.919000	26.259	1.390000
23.623	455.209000	23.623	451.611000	26.292	1.390000
23.652	451.384000	23.652	450.937000	26.325	1.230000
23.682	423.478000	23.682	413.868000	26.359	1.070000
23.712	398.888000	23.712	404.078000	26.392	0.960000
23.742	351.573000	23.742	394.081000	26.425	0.850000
23.772	362.636000	23.772	353.142000	26.458	0.730000
23.802	329.809000	23.802	322.932000	26.492	0.720000
23.832	296.805000	23.832	307.176000	26.525	0.700000
23.862	332.805000	23.862	346.081000	26.558	0.720000
23.891	323.965000	23.891	331.667000	26.591	0.660000
23.921	341.926000	23.921	353.817000	26.625	0.580000
23.951	354.124000	23.951	335.188000	26.658	0.390000
23.981	335.813000	23.981	343.082000	26.691	0.450000
24.011	320.644000	24.011	304.239000	26.724	0.560000
24.041	289.750000	24.041	272.347000	26.757	0.500000
24.071	265.417000	24.071	287.085000	26.791	0.410000
24.100	251.238000	24.100	253.855000	26.824	0.250000
24.130	266.090000	24.130	245.405000	26.857	0.300000
24.160	253.364000	24.160	240.969000	26.890	0.410000
24.190	232.360000	24.190	220.388000	26.924	0.500000
24.220	230.097000	24.220	221.115000	26.957	0.400000
24.250	190.344000	24.250	214.868000	26.990	0.320000
24.280	188.845000	24.280	197.506000	27.023	0.240000
24.309	205.393000	24.309	195.576000	27.057	0.180000
24.339	187.203000	24.339	203.975000	27.090	0.180000
24.369	165.945000	24.369	186.274000	27.123	0.190000
24.399	170.999000	24.399	176.003000	27.156	0.160000
24.429	159.824000	24.429	179.289000	27.190	0.160000
24.459	165.855000	24.459	187.663000	27.223	0.180000
24.489	165.101000	24.489	181.511000	27.256	0.290000
24.519	148.359000	24.519	155.685000	27.289	0.360000
24.548	168.933000	24.548	162.527000	27.323	0.320000
24.578	164.765000	24.578	167.572000	27.356	0.210000
24.608	150.295000	24.608	136.706000	27.389	0.120000
24.638	146.138000	24.638	145.009000	27.422	0.150000
24.668	131.816000	24.668	137.815000	27.456	0.130000
24.698	127.366000	24.698	141.063000	27.489	0.130000
24.728	133.902000	24.728	136.148000	27.522	0.150000
24.757	125.512000	24.757	118.079000	27.555	0.160000
24.787	119.485000	24.787	120.806000	27.588	0.170000
24.817	94.944000	24.817	132.537000
24.847	100.441000	24.847	119.380000
24.877	117.496000	24.877	100.778000
24.907	102.374000	24.907	94.340000
24.937	116.470000	24.937	111.435000
24.966	108.015000	24.966	104.680000
24.996	108.255000	24.996	104.071000
25.026	105.938000	25.026	96.223000
25.056	93.556000	25.056	114.205000
25.086	91.800000	25.086	108.942000
25.116	98.045000	25.116	84.031000
25.146	99.145000	25.146	83.346000
25.176	81.764000	25.176	73.563000
25.205	81.147000	25.205	78.479000
25.235	83.268000	25.235	78.370000
25.265	83.137000	25.265	66.311000
25.295	89.190000	25.295	71.206000
25.325	77.041000	25.325	69.251000
25.355	65.542000	25.355	56.321000
25.385	64.777000	25.385	65.232000
25.414	68.338000	25.414	74.247000
25.444	61.987000	25.444	69.726000
25.474	61.781000	25.474	61.452000
25.504	60.117000	25.504	53.879000
25.534	63.608000	25.534	68.029000
25.564	58.071000	25.564	63.434000
25.594	60.822000	25.594	38.135000
25.624	55.047000	25.624	35.803000
25.653	41.580000	25.653	51.435000
25.683	48.593000	25.683	50.613000
25.713	33.401000	25.713	33.029000
25.743	35.165000	25.743	32.762000
25.773	37.042000	25.773	36.899000
25.803	36.151000	25.803	43.352000
25.833	36.663000	25.833	39.854000
25.862	39.188000	25.862	35.807000
25.892	44.813000	25.892	46.209000
25.922	35.537000	25.922	29.500000
25.952	35.072000	25.952	36.425000
25.982	36.375000	25.982	41.446000
26.012	35.138000	26.012	31.410000
26.042	29.718000	26.042	32.821000
26.071	29.634000	26.071	30.396000
26.101	38.466000	26.101	32.042000
26.131	19.841000	26.131	22.247000
26.161	23.001000	26.161	16.258000
26.191	20.701000	26.191	23.287000
26.221	12.425000	26.221	17.471000
26.251	13.975000	26.251	11.027000
26.281	16.974000	26.281	18.303000
26.310	15.836000	26.310	16.298000
26.340	14.127000	26.340	15.617000
26.370	13.735000	26.370	18.104000
26.400	12.645000	26.400	23.383000
26.430	13.257000	26.430	21.101000
26.460	25.625000	26.460	26.676000
26.490	41.264000	26.490	33.028000
26.519	45.776000	26.519	26.910000
26.549	43.401000	26.549	33.062000
26.579	35.422000	26.579	43.312000
26.609	34.313000	26.609	54.744000
26.639	26.756000	26.639	31.452000
26.669	28.813000	26.669	33.036000
26.699	21.711000	26.699	25.812000
26.728	26.590000	26.728	22.123000
26.758	24.724000	26.758	18.154000
26.788	23.878000	26.788	25.899000
26.818	15.181000	26.818	17.845000
26.848	6.973000	26.848	5.233000
26.878	18.916000	26.878	12.915000
26.908	30.448000	26.908	25.042000
26.938	21.486000	26.938	19.298000
26.967	23.899000	26.967	17.215000
26.997	16.511000	26.997	10.033000
27.027	8.932000	27.027	4.488000
27.057	8.338000	27.057	8.635000
27.087	16.602000	27.087	10.762000
27.117	21.799000	27.117	19.056000
27.147	15.767000	27.147	17.890000
27.176	9.632000	27.176	9.729000
27.206	15.214000	27.206	12.322000
27.236	8.219000	27.236	5.036000
27.266	3.776000	27.266	7.340000
27.296	5.010000	27.296	7.207000
27.326	7.827000	27.326	8.599000
27.356	22.074000	27.356	15.702000
27.385	17.509000	27.385	15.132000
27.415	8.322000	27.415	5.293000
27.445	14.195000	27.445	7.794000
27.475	19.509000	27.475	10.052000
27.505	24.916000	27.505	21.393000
27.535	20.932000	27.535	22.750000
27.565	17.608000	27.565	17.418000
27.595	9.074000	27.595	9.324000
27.624	3.439000	27.624	2.479000
27.654	5.044000	27.654	4.644000
