# Supplementary material for: Interrogating the structure and function of the human voltage-gated proton channel (hHv1) with a fluorescent noncanonical amino acid
Source: eLife. 2026 Apr 28;15:RP110161. doi: 10.7554/eLife.110161 (PMC13124150; doi:10.7554/eLife.110161)
Supplement: Figure 3—source data 3. [file elife-110161-fig3-data3.zip › hHv1-Y134Acd.asc]

10		10		10
hHv1 Y134Acd001:10_UV1_280nm		hHv1 Y134Acd001:10_UV2_385nm		hHv1 Y134Acd001:10_AD900
ml	mAU	ml	mAU	ml	mV
0.000	0.000000	0.000	0.000000	0.000	0.090000
0.037	0.072000	0.037	0.096000	0.042	0.110000
0.073	0.256000	0.073	0.252000	0.083	0.110000
0.110	0.043000	0.110	-0.002000	0.125	0.110000
0.146	0.066000	0.146	-0.039000	0.166	0.120000
0.183	0.054000	0.183	0.079000	0.208	0.070000
0.219	0.018000	0.219	-0.029000	0.249	0.060000
0.256	-0.005000	0.256	-0.127000	0.291	0.080000
0.292	0.041000	0.292	-0.054000	0.333	0.100000
0.329	0.281000	0.329	0.056000	0.374	0.080000
0.365	0.310000	0.365	0.114000	0.416	0.100000
0.402	0.143000	0.402	-0.014000	0.457	0.080000
0.438	0.132000	0.438	0.023000	0.499	0.090000
0.475	0.634000	0.475	0.122000	0.540	0.070000
0.511	3.882000	0.511	0.544000	0.582	0.100000
0.548	12.092000	0.548	1.446000	0.624	0.080000
0.585	22.788000	0.585	2.408000	0.665	0.110000
0.621	31.662000	0.621	3.302000	0.707	0.100000
0.658	37.612000	0.658	4.552000	0.748	0.130000
0.694	44.101000	0.694	6.090000	0.790	0.160000
0.731	52.102000	0.731	7.853000	0.831	0.280000
0.767	57.613000	0.767	9.345000	0.873	0.440000
0.804	58.783000	0.804	10.775000	0.915	0.590000
0.840	57.734000	0.840	11.939000	0.956	0.650000
0.877	53.382000	0.877	12.266000	0.998	0.690000
0.913	47.408000	0.913	12.707000	1.039	0.700000
0.950	42.118000	0.950	13.186000	1.081	0.710000
0.986	37.793000	0.986	13.494000	1.122	0.660000
1.023	34.717000	1.023	13.860000	1.164	0.620000
1.059	32.581000	1.059	14.244000	1.206	0.540000
1.096	31.251000	1.096	14.781000	1.247	0.470000
1.133	30.415000	1.133	15.265000	1.289	0.430000
1.169	29.932000	1.169	15.619000	1.330	0.360000
1.206	29.752000	1.206	15.973000	1.372	0.340000
1.242	29.713000	1.242	16.452000	1.413	0.270000
1.279	29.755000	1.279	16.803000	1.455	0.270000
1.315	30.001000	1.315	17.131000	1.497	0.260000
1.352	30.217000	1.352	17.479000	1.538	0.200000
1.388	30.368000	1.388	17.696000	1.580	0.170000
1.425	30.676000	1.425	17.915000	1.621	0.210000
1.461	30.983000	1.461	18.184000	1.663	0.200000
1.498	31.244000	1.498	18.503000	1.705	0.180000
1.534	31.441000	1.534	18.653000	1.746	0.150000
1.571	31.713000	1.571	18.981000	1.788	0.160000
1.607	31.955000	1.607	19.108000	1.829	0.170000
1.644	32.161000	1.644	19.225000	1.871	0.170000
1.681	32.355000	1.681	19.334000	1.912	0.140000
1.717	32.610000	1.717	19.531000	1.954	0.160000
1.754	32.804000	1.754	19.671000	1.996	0.120000
1.790	33.002000	1.790	19.790000	2.037	0.130000
1.827	33.132000	1.827	20.066000	2.079	0.140000
1.863	33.282000	1.863	20.003000	2.120	0.130000
1.900	33.479000	1.900	20.200000	2.162	0.080000
1.936	33.578000	1.936	20.236000	2.203	0.110000
1.973	33.808000	1.973	20.299000	2.245	0.100000
2.009	33.873000	2.009	20.452000	2.287	0.110000
2.046	33.973000	2.046	20.454000	2.328	0.110000
2.082	34.137000	2.082	20.477000	2.370	0.120000
2.119	34.184000	2.119	20.520000	2.411	0.070000
2.155	34.273000	2.155	20.642000	2.453	0.130000
2.192	34.441000	2.192	20.649000	2.494	0.110000
2.229	34.570000	2.229	20.719000	2.536	0.100000
2.265	34.690000	2.265	20.852000	2.578	0.100000
2.302	34.707000	2.302	20.931000	2.619	0.100000
2.338	34.787000	2.338	20.885000	2.661	0.120000
2.375	34.878000	2.375	20.965000	2.702	0.110000
2.411	34.908000	2.411	21.091000	2.744	0.110000
2.448	34.947000	2.448	21.026000	2.785	0.090000
2.484	35.063000	2.484	21.057000	2.827	0.100000
2.521	35.055000	2.521	21.153000	2.869	0.130000
2.557	35.171000	2.557	21.221000	2.910	0.120000
2.594	35.237000	2.594	21.154000	2.952	0.120000
2.630	35.239000	2.630	21.336000	2.993	0.120000
2.667	35.339000	2.667	21.226000	3.035	0.090000
2.703	35.424000	2.703	21.281000	3.076	0.120000
2.740	35.431000	2.740	21.212000	3.118	0.150000
2.777	35.558000	2.777	21.385000	3.160	0.140000
2.813	35.566000	2.813	21.359000	3.201	0.090000
2.850	35.561000	2.850	21.429000	3.243	0.120000
2.886	35.606000	2.886	21.367000	3.284	0.120000
2.923	35.685000	2.923	21.343000	3.326	0.120000
2.959	35.749000	2.959	21.427000	3.367	0.140000
2.996	35.840000	2.996	21.434000	3.409	0.130000
3.032	35.799000	3.032	21.540000	3.451	0.090000
3.069	35.920000	3.069	21.530000	3.492	0.120000
3.105	36.057000	3.105	21.723000	3.534	0.130000
3.142	36.025000	3.142	21.685000	3.575	0.120000
3.178	36.081000	3.178	21.633000	3.617	0.100000
3.215	36.120000	3.215	21.609000	3.658	0.090000
3.251	36.181000	3.251	21.614000	3.700	0.090000
3.288	36.207000	3.288	21.752000	3.742	0.130000
3.324	36.234000	3.324	21.857000	3.783	0.090000
3.361	36.289000	3.361	21.698000	3.825	0.100000
3.398	36.271000	3.398	21.699000	3.866	0.090000
3.434	36.305000	3.434	21.732000	3.908	0.100000
3.471	36.381000	3.471	21.868000	3.949	0.080000
3.507	36.411000	3.507	21.703000	3.991	0.100000
3.544	36.399000	3.544	21.892000	4.033	0.120000
3.580	36.417000	3.580	21.692000	4.074	0.100000
3.617	36.453000	3.617	21.826000	4.116	0.080000
3.653	36.454000	3.653	21.874000	4.157	0.100000
3.690	36.479000	3.690	21.870000	4.199	0.100000
3.726	36.578000	3.726	21.862000	4.240	0.120000
3.763	36.546000	3.763	21.838000	4.282	0.080000
3.799	36.586000	3.799	21.861000	4.324	0.060000
3.836	36.583000	3.836	21.878000	4.365	0.070000
3.872	36.604000	3.872	21.867000	4.407	0.090000
3.909	36.644000	3.909	21.792000	4.448	0.080000
3.946	36.696000	3.946	21.767000	4.490	0.100000
3.982	36.729000	3.982	21.982000	4.532	0.110000
4.019	36.700000	4.019	22.035000	4.573	0.100000
4.055	36.648000	4.055	21.966000	4.615	0.050000
4.092	36.668000	4.092	21.971000	4.656	0.080000
4.128	36.763000	4.128	21.913000	4.698	0.120000
4.165	36.733000	4.165	22.014000	4.739	0.070000
4.201	36.788000	4.201	21.966000	4.781	0.120000
4.238	36.759000	4.238	22.077000	4.823	0.130000
4.274	36.807000	4.274	22.059000	4.864	0.130000
4.311	36.743000	4.311	22.041000	4.906	0.130000
4.347	36.810000	4.347	22.040000	4.947	0.120000
4.384	36.767000	4.384	22.141000	4.989	0.100000
4.420	36.775000	4.420	22.099000	5.030	0.130000
4.457	36.841000	4.457	22.102000	5.072	0.130000
4.494	36.859000	4.494	22.128000	5.114	0.080000
4.530	36.930000	4.530	22.019000	5.155	0.100000
4.567	36.905000	4.567	22.004000	5.197	0.090000
4.603	36.871000	4.603	22.003000	5.238	0.110000
4.640	36.938000	4.640	22.054000	5.280	0.090000
4.676	36.890000	4.676	22.066000	5.321	0.110000
4.713	36.842000	4.713	22.119000	5.363	0.110000
4.749	36.896000	4.749	22.040000	5.405	0.100000
4.786	36.928000	4.786	21.989000	5.446	0.080000
4.822	36.817000	4.822	22.052000	5.488	0.120000
4.859	36.866000	4.859	22.085000	5.529	0.110000
4.895	36.865000	4.895	21.952000	5.571	0.100000
4.932	36.896000	4.932	22.032000	5.612	0.110000
4.968	36.898000	4.968	22.062000	5.654	0.100000
5.005	36.957000	5.005	22.075000	5.696	0.110000
5.042	36.932000	5.042	22.184000	5.737	0.100000
5.078	36.873000	5.078	22.174000	5.779	0.090000
5.115	36.950000	5.115	22.115000	5.820	0.080000
5.151	36.942000	5.151	22.057000	5.862	0.120000
5.188	36.911000	5.188	22.074000	5.903	0.090000
5.224	36.936000	5.224	22.202000	5.945	0.090000
5.261	36.938000	5.261	22.021000	5.987	0.100000
5.297	36.983000	5.297	22.137000	6.028	0.100000
5.334	36.982000	5.334	22.082000	6.070	0.090000
5.370	37.272000	5.370	23.268000	6.111	0.090000
5.407	43.755000	5.407	34.599000	6.153	0.100000
5.443	37.116000	5.443	22.369000	6.194	0.080000
5.480	37.127000	5.480	22.246000	6.236	0.080000
5.516	37.115000	5.516	22.140000	6.278	0.070000
5.553	37.140000	5.553	22.182000	6.319	0.090000
5.590	37.068000	5.590	22.138000	6.361	0.110000
5.626	37.075000	5.626	22.075000	6.402	0.090000
5.663	37.055000	5.663	22.098000	6.444	0.090000
5.699	37.066000	5.699	22.067000	6.485	0.140000
5.736	37.039000	5.736	22.105000	6.527	0.130000
5.772	36.984000	5.772	22.043000	6.569	0.080000
5.809	37.005000	5.809	22.011000	6.610	0.070000
5.845	37.022000	5.845	22.038000	6.652	0.040000
5.882	37.053000	5.882	22.167000	6.693	0.120000
5.918	37.015000	5.918	22.250000	6.735	0.110000
5.955	37.056000	5.955	22.193000	6.776	0.090000
5.991	37.111000	5.991	22.169000	6.818	0.100000
6.028	37.077000	6.028	22.158000	6.860	0.100000
6.064	37.092000	6.064	22.219000	6.901	0.110000
6.101	37.108000	6.101	22.223000	6.943	0.110000
6.138	37.154000	6.138	22.225000	6.984	0.080000
6.174	37.123000	6.174	22.092000	7.026	0.100000
6.211	37.093000	6.211	22.199000	7.067	0.110000
6.247	37.114000	6.247	21.991000	7.109	0.090000
6.284	37.061000	6.284	22.043000	7.151	0.100000
6.320	37.060000	6.320	22.125000	7.192	0.110000
6.357	37.088000	6.357	22.186000	7.234	0.080000
6.393	37.116000	6.393	22.132000	7.275	0.070000
6.430	37.025000	6.430	22.155000	7.317	0.060000
6.466	37.075000	6.466	22.116000	7.358	0.050000
6.503	37.111000	6.503	22.199000	7.400	0.080000
6.539	37.088000	6.539	22.034000	7.442	0.120000
6.576	37.117000	6.576	22.075000	7.483	0.110000
6.612	37.083000	6.612	22.084000	7.525	0.050000
6.649	37.157000	6.649	22.147000	7.566	0.090000
6.686	37.080000	6.686	22.134000	7.608	0.100000
6.722	37.064000	6.722	22.113000	7.650	0.100000
6.759	37.058000	6.759	22.175000	7.691	0.080000
6.795	37.124000	6.795	21.962000	7.733	0.110000
6.832	37.010000	6.832	22.063000	7.774	0.060000
6.868	37.078000	6.868	22.187000	7.816	0.090000
6.905	37.144000	6.905	22.134000	7.857	0.060000
6.941	37.065000	6.941	22.173000	7.899	0.060000
6.978	37.100000	6.978	22.014000	7.941	0.090000
7.014	37.116000	7.014	22.063000	7.982	0.100000
7.051	37.057000	7.051	22.101000	8.024	0.080000
7.087	37.074000	7.087	22.048000	8.065	0.100000
7.124	37.059000	7.124	22.037000	8.107	0.090000
7.160	37.032000	7.160	22.031000	8.148	0.080000
7.197	37.046000	7.197	21.935000	8.190	0.110000
7.234	37.070000	7.234	22.173000	8.232	0.110000
7.270	37.095000	7.270	22.095000	8.273	0.090000
7.307	37.087000	7.307	22.033000	8.315	0.110000
7.343	37.062000	7.343	22.014000	8.356	0.100000
7.380	37.104000	7.380	22.099000	8.398	0.110000
7.416	37.067000	7.416	21.911000	8.439	0.100000
7.453	37.072000	7.453	21.964000	8.481	0.080000
7.489	37.074000	7.489	22.096000	8.523	0.080000
7.526	37.140000	7.526	22.163000	8.564	0.090000
7.562	37.057000	7.562	22.119000	8.606	0.090000
7.599	37.070000	7.599	22.013000	8.647	0.100000
7.635	37.100000	7.635	22.060000	8.689	0.080000
7.672	37.065000	7.672	21.997000	8.730	0.080000
7.708	37.036000	7.708	21.991000	8.772	0.060000
7.745	37.014000	7.745	22.026000	8.814	0.080000
7.782	37.012000	7.782	21.901000	8.855	0.070000
7.818	37.099000	7.818	22.032000	8.897	0.080000
7.855	37.075000	7.855	22.176000	8.938	0.130000
7.891	37.060000	7.891	22.010000	8.980	0.120000
7.928	37.073000	7.928	22.023000	9.021	0.140000
7.964	37.028000	7.964	22.048000	9.063	0.170000
8.001	37.127000	8.001	21.941000	9.105	0.240000
8.037	37.055000	8.037	21.937000	9.146	0.310000
8.074	36.994000	8.074	21.914000	9.188	0.460000
8.110	37.037000	8.110	21.962000	9.229	0.590000
8.147	37.123000	8.147	21.946000	9.271	0.780000
8.183	37.127000	8.183	22.071000	9.312	0.990000
8.220	37.131000	8.220	22.012000	9.354	1.170000
8.256	37.102000	8.256	22.065000	9.396	1.410000
8.293	37.093000	8.293	21.962000	9.437	1.620000
8.330	37.062000	8.330	21.998000	9.479	1.870000
8.366	37.124000	8.366	21.978000	9.520	2.140000
8.403	37.203000	8.403	22.021000	9.562	2.410000
8.439	37.208000	8.439	22.134000	9.603	2.590000
8.476	37.227000	8.476	22.074000	9.645	2.870000
8.512	37.357000	8.512	21.892000	9.687	3.180000
8.549	37.476000	8.549	21.937000	9.728	3.430000
8.585	37.579000	8.585	22.089000	9.770	3.730000
8.622	37.599000	8.622	22.162000	9.811	4.010000
8.658	37.820000	8.658	22.204000	9.853	4.260000
8.695	38.085000	8.695	22.223000	9.894	4.530000
8.731	38.543000	8.731	22.376000	9.936	4.760000
8.768	39.251000	8.768	22.409000	9.978	5.010000
8.804	40.299000	8.804	22.808000	10.019	5.320000
8.841	41.799000	8.841	23.025000	10.061	5.560000
8.878	43.724000	8.878	23.512000	10.102	5.790000
8.914	46.124000	8.914	24.050000	10.144	6.100000
8.951	49.029000	8.951	24.775000	10.185	6.350000
8.987	52.277000	8.987	25.582000	10.227	6.640000
9.024	55.647000	9.024	26.371000	10.269	6.980000
9.060	59.050000	9.060	27.166000	10.310	7.320000
9.097	62.403000	9.097	27.792000	10.352	7.610000
9.133	65.684000	9.133	28.604000	10.393	8.010000
9.170	68.555000	9.170	29.121000	10.435	8.440000
9.206	71.123000	9.206	29.670000	10.477	8.930000
9.243	73.389000	9.243	29.991000	10.518	9.480000
9.279	75.515000	9.279	30.273000	10.560	10.030000
9.316	77.378000	9.316	30.589000	10.601	10.640000
9.352	79.340000	9.352	30.636000	10.643	11.440000
9.389	81.162000	9.389	30.874000	10.684	12.290000
9.426	82.802000	9.426	31.037000	10.726	13.390000
9.462	84.298000	9.462	31.109000	10.768	14.580000
9.499	85.626000	9.499	31.040000	10.809	15.890000
9.535	86.557000	9.535	30.844000	10.851	17.190000
9.572	87.364000	9.572	30.662000	10.892	18.930000
9.608	88.016000	9.608	30.350000	10.934	20.830000
9.645	88.555000	9.645	29.996000	10.975	23.000000
9.681	89.134000	9.681	29.913000	11.017	25.280000
9.718	89.769000	9.718	29.581000	11.059	27.650000
9.754	90.310000	9.754	29.207000	11.100	29.900000
9.791	91.109000	9.791	29.020000	11.142	32.740000
9.827	91.837000	9.827	28.889000	11.183	35.770000
9.864	92.617000	9.864	28.768000	11.225	39.500000
9.900	93.349000	9.900	28.613000	11.266	42.620000
9.937	94.314000	9.937	28.619000	11.308	46.280000
9.973	95.132000	9.973	28.462000	11.350	50.190000
10.010	95.952000	10.010	28.388000	11.391	55.020000
10.047	96.856000	10.047	28.404000	11.433	60.350000
10.083	97.755000	10.083	28.437000	11.474	65.990000
10.120	98.760000	10.120	28.584000	11.516	71.680000
10.156	99.740000	10.156	28.642000	11.557	76.760000
10.193	100.583000	10.193	28.863000	11.599	81.470000
10.229	101.352000	10.229	29.003000	11.641	86.020000
10.266	102.325000	10.266	29.098000	11.682	89.670000
10.302	103.272000	10.302	29.311000	11.724	92.120000
10.339	104.107000	10.339	29.543000	11.765	93.290000
10.375	105.135000	10.375	29.739000	11.807	93.170000
10.412	106.203000	10.412	30.119000	11.848	91.990000
10.448	107.464000	10.448	30.455000	11.890	89.490000
10.485	109.019000	10.485	30.945000	11.932	85.950000
10.521	110.697000	10.521	31.414000	11.973	81.420000
10.558	112.757000	10.558	32.208000	12.015	76.420000
10.595	115.079000	10.595	32.547000	12.056	71.700000
10.631	117.815000	10.631	33.392000	12.098	66.780000
10.668	120.852000	10.668	34.210000	12.139	61.670000
10.704	124.184000	10.704	35.029000	12.181	56.860000
10.741	127.826000	10.741	35.967000	12.223	52.490000
10.777	131.805000	10.777	36.994000	12.264	48.610000
10.814	136.229000	10.814	38.177000	12.306	45.720000
10.850	140.720000	10.850	39.213000	12.347	43.140000
10.887	145.550000	10.887	40.465000	12.389	40.780000
10.923	150.611000	10.923	41.765000	12.430	38.990000
10.960	156.064000	10.960	43.049000	12.472	37.530000
10.996	162.024000	10.996	44.670000	12.514	36.390000
11.033	168.766000	11.033	46.106000	12.555	35.690000
11.069	176.178000	11.069	48.019000	12.597	35.100000
11.106	184.622000	11.106	50.012000	12.638	34.570000
11.143	193.662000	11.143	52.232000	12.680	34.040000
11.179	204.016000	11.179	54.509000	12.721	33.560000
11.216	214.530000	11.216	57.223000	12.763	33.020000
11.252	225.157000	11.252	59.589000	12.805	32.440000
11.289	235.609000	11.289	61.996000	12.846	31.670000
11.325	245.157000	11.325	64.409000	12.888	30.640000
11.362	253.354000	11.362	66.453000	12.929	29.520000
11.398	259.825000	11.398	68.043000	12.971	28.240000
11.435	264.289000	11.435	69.142000	13.012	26.830000
11.471	266.399000	11.471	69.755000	13.054	25.650000
11.508	266.193000	11.508	69.978000	13.096	24.130000
11.544	263.473000	11.544	69.326000	13.137	22.660000
11.581	258.377000	11.581	68.295000	13.179	21.220000
11.617	250.980000	11.617	66.885000	13.220	19.730000
11.654	241.820000	11.654	64.933000	13.262	18.370000
11.691	231.423000	11.691	62.560000	13.303	17.280000
11.727	219.998000	11.727	59.938000	13.345	16.070000
11.764	208.187000	11.764	57.235000	13.387	14.910000
11.800	196.380000	11.800	54.570000	13.428	13.850000
11.837	185.326000	11.837	52.154000	13.470	12.870000
11.873	174.803000	11.873	49.770000	13.511	11.920000
11.910	165.780000	11.910	47.707000	13.553	11.210000
11.946	157.542000	11.946	45.851000	13.595	10.520000
11.983	150.766000	11.983	44.279000	13.636	9.730000
12.019	145.157000	12.019	42.936000	13.678	9.090000
12.056	140.652000	12.056	41.837000	13.719	8.440000
12.092	137.109000	12.092	40.914000	13.761	7.820000
12.129	134.436000	12.129	40.245000	13.802	7.390000
12.165	132.587000	12.165	39.592000	13.844	6.910000
12.202	131.314000	12.202	39.152000	13.886	6.360000
12.239	130.546000	12.239	38.956000	13.927	5.920000
12.275	130.219000	12.275	38.747000	13.969	5.460000
12.312	129.943000	12.312	38.420000	14.010	5.110000
12.348	129.724000	12.348	38.284000	14.052	4.770000
12.385	129.478000	12.385	38.204000	14.093	4.480000
12.421	129.143000	12.421	38.114000	14.135	4.170000
12.458	128.408000	12.458	37.728000	14.177	3.860000
12.494	127.280000	12.494	37.515000	14.218	3.630000
12.531	125.827000	12.531	37.091000	14.260	3.430000
12.567	123.845000	12.567	36.710000	14.301	3.220000
12.604	121.381000	12.604	36.287000	14.343	3.090000
12.640	118.641000	12.640	35.624000	14.384	2.910000
12.677	115.724000	12.677	35.026000	14.426	2.720000
12.713	112.282000	12.713	34.406000	14.468	2.570000
12.750	108.760000	12.750	33.594000	14.509	2.480000
12.787	105.143000	12.787	33.054000	14.551	2.360000
12.823	101.685000	12.823	32.347000	14.592	2.250000
12.860	98.165000	12.860	31.657000	14.634	2.150000
12.896	95.018000	12.896	30.984000	14.675	2.030000
12.933	91.869000	12.933	30.454000	14.717	1.930000
12.969	88.953000	12.969	29.766000	14.759	1.870000
13.006	86.253000	13.006	29.200000	14.800	1.820000
13.042	83.747000	13.042	28.660000	14.842	1.780000
13.079	81.443000	13.079	28.205000	14.883	1.690000
13.115	79.317000	13.115	27.856000	14.925	1.580000
13.152	77.488000	13.152	27.521000	14.966	1.580000
13.188	75.652000	13.188	26.989000	15.008	1.530000
13.225	74.028000	13.225	26.768000	15.050	1.490000
13.261	72.616000	13.261	26.414000	15.091	1.490000
13.298	71.287000	13.298	26.106000	15.133	1.460000
13.335	69.934000	13.335	25.838000	15.174	1.440000
13.371	68.795000	13.371	25.667000	15.216	1.450000
13.408	67.607000	13.408	25.440000	15.257	1.450000
13.444	66.633000	13.444	25.250000	15.299	1.450000
13.481	65.728000	13.481	24.932000	15.341	1.450000
13.517	64.957000	13.517	24.862000	15.382	1.390000
13.554	64.328000	13.554	24.713000	15.424	1.390000
13.590	63.650000	13.590	24.400000	15.465	1.320000
13.627	63.130000	13.627	24.253000	15.507	1.260000
13.663	62.783000	13.663	24.123000	15.548	1.220000
13.700	62.383000	13.700	23.981000	15.590	1.170000
13.736	62.215000	13.736	23.941000	15.632	1.100000
13.773	61.973000	13.773	23.607000	15.673	1.030000
13.809	61.749000	13.809	23.597000	15.715	1.000000
13.846	61.638000	13.846	23.543000	15.756	0.940000
13.883	61.432000	13.883	23.381000	15.798	0.850000
13.919	61.258000	13.919	23.351000	15.839	0.810000
13.956	60.768000	13.956	23.371000	15.881	0.740000
13.992	60.239000	13.992	23.029000	15.923	0.720000
14.029	59.581000	14.029	23.105000	15.964	0.660000
14.065	58.749000	14.065	23.130000	16.006	0.640000
14.102	57.749000	14.102	23.107000	16.047	0.620000
14.138	56.688000	14.138	22.865000	16.089	0.610000
14.175	55.673000	14.175	22.903000	16.130	0.560000
14.211	54.678000	14.211	22.932000	16.172	0.530000
14.248	53.818000	14.248	22.953000	16.214	0.520000
14.284	52.856000	14.284	22.874000	16.255	0.520000
14.321	52.060000	14.321	22.824000	16.297	0.490000
14.357	51.505000	14.357	22.945000	16.338	0.490000
14.394	51.094000	14.394	22.912000	16.380	0.440000
14.431	50.704000	14.431	22.889000	16.422	0.480000
14.467	50.539000	14.467	22.741000	16.463	0.450000
14.504	50.458000	14.504	22.831000	16.505	0.430000
14.540	50.693000	14.540	22.776000	16.546	0.440000
14.577	50.961000	14.577	22.897000	16.588	0.420000
14.613	51.229000	14.613	22.892000	16.629	0.470000
14.650	51.619000	14.650	22.973000	16.671	0.430000
14.686	52.063000	14.686	23.143000	16.713	0.490000
14.723	52.391000	14.723	23.035000	16.754	0.430000
14.759	52.748000	14.759	23.261000	16.796	0.450000
14.796	53.193000	14.796	23.425000	16.837	0.440000
14.832	53.761000	14.832	23.633000	16.879	0.440000
14.869	54.913000	14.869	24.078000	16.920	0.430000
14.905	56.596000	14.905	24.640000	16.962	0.400000
14.942	59.357000	14.942	25.664000	17.004	0.430000
14.979	62.806000	14.979	26.878000	17.045	0.440000
15.015	66.943000	15.015	28.285000	17.087	0.370000
15.052	70.450000	15.052	29.340000	17.128	0.400000
15.088	73.456000	15.088	29.960000	17.170	0.400000
15.125	74.952000	15.125	29.956000	17.211	0.380000
15.161	75.508000	15.161	29.287000	17.253	0.370000
15.198	74.474000	15.198	28.329000	17.295	0.370000
15.234	72.765000	15.234	27.128000	17.336	0.390000
15.271	70.382000	15.271	25.767000	17.378	0.370000
15.307	67.661000	15.307	24.724000	17.419	0.330000
15.344	64.747000	15.344	23.589000	17.461	0.390000
15.380	61.957000	15.380	22.819000	17.502	0.360000
15.417	59.168000	15.417	22.375000	17.544	0.420000
15.453	56.780000	15.453	21.932000	17.586	0.350000
15.490	54.693000	15.490	21.815000	17.627	0.340000
15.527	52.779000	15.527	21.723000	17.669	0.330000
15.563	51.233000	15.563	21.747000	17.710	0.330000
15.600	49.809000	15.600	21.802000	17.752	0.340000
15.636	48.542000	15.636	21.851000	17.793	0.370000
15.673	47.586000	15.673	21.996000	17.835	0.360000
15.709	46.797000	15.709	22.051000	17.877	0.380000
15.746	46.111000	15.746	22.318000	17.918	0.340000
15.782	45.444000	15.782	22.256000	17.960	0.340000
15.819	44.959000	15.819	22.315000	18.001	0.360000
15.855	44.451000	15.855	22.423000	18.043	0.330000
15.892	44.048000	15.892	22.498000	18.084	0.400000
15.928	43.650000	15.928	22.683000	18.126	0.370000
15.965	43.291000	15.965	22.449000	18.168	0.370000
16.001	42.997000	16.001	22.514000	18.209	0.380000
16.038	42.747000	16.038	22.366000	18.251	0.350000
16.075	42.367000	16.075	22.417000	18.292	0.370000
16.111	42.116000	16.111	22.448000	18.334	0.340000
16.148	41.902000	16.148	22.452000	18.375	0.390000
16.184	41.670000	16.184	22.396000	18.417	0.370000
16.221	41.409000	16.221	22.249000	18.459	0.390000
16.257	41.217000	16.257	22.257000	18.500	0.390000
16.294	41.030000	16.294	22.215000	18.542	0.390000
16.330	40.852000	16.330	22.184000	18.583	0.410000
16.367	40.706000	16.367	22.139000	18.625	0.350000
16.403	40.549000	16.403	22.090000	18.666	0.410000
16.440	40.388000	16.440	22.161000	18.708	0.380000
16.476	40.333000	16.476	22.180000	18.750	0.370000
16.513	40.215000	16.513	22.088000	18.791	0.390000
16.549	40.072000	16.549	22.087000	18.833	0.350000
16.586	39.984000	16.586	22.040000	18.874	0.370000
16.622	39.829000	16.622	22.089000	18.916	0.390000
16.659	39.733000	16.659	22.112000	18.957	0.360000
16.696	39.688000	16.696	21.996000	18.999	0.370000
16.732	39.591000	16.732	21.925000	19.041	0.350000
16.769	39.596000	16.769	22.013000	19.082	0.400000
16.805	39.518000	16.805	21.827000	19.124	0.330000
16.842	39.522000	16.842	21.890000	19.165	0.380000
16.878	39.504000	16.878	21.762000	19.207	0.380000
16.915	39.605000	16.915	21.874000	19.248	0.330000
16.951	40.072000	16.951	21.968000	19.290	0.350000
16.988	41.462000	16.988	21.873000	19.332	0.390000
17.024	43.890000	17.024	21.938000	19.373	0.360000
17.061	47.371000	17.061	22.043000	19.415	0.330000
17.097	51.282000	17.097	22.063000	19.456	0.360000
17.134	54.988000	17.134	22.110000	19.498	0.350000
17.170	57.755000	17.170	22.148000	19.540	0.370000
17.207	59.049000	17.207	22.118000	19.581	0.290000
17.244	58.605000	17.244	22.153000	19.623	0.350000
17.280	56.836000	17.280	22.342000	19.664	0.310000
17.317	54.302000	17.317	22.488000	19.706	0.320000
17.353	51.552000	17.353	22.586000	19.747	0.350000
17.390	49.147000	17.390	22.665000	19.789	0.310000
17.426	47.011000	17.426	22.605000	19.831	0.330000
17.463	45.372000	17.463	22.778000	19.872	0.310000
17.499	44.165000	17.499	22.687000	19.914	0.320000
17.536	43.375000	17.536	22.541000	19.955	0.320000
17.572	42.773000	17.572	22.368000	19.997	0.300000
17.609	42.333000	17.609	22.381000	20.038	0.340000
17.645	42.058000	17.645	22.313000	20.080	0.360000
17.682	41.869000	17.682	21.997000	20.122	0.320000
17.718	41.754000	17.718	21.879000	20.163	0.300000
17.755	41.549000	17.755	21.859000	20.205	0.350000
17.792	41.497000	17.792	21.683000	20.246	0.340000
17.828	41.381000	17.828	21.606000	20.288	0.340000
17.865	41.305000	17.865	21.585000	20.329	0.340000
17.901	41.319000	17.901	21.521000	20.371	0.340000
17.938	41.325000	17.938	21.465000	20.413	0.330000
17.974	41.480000	17.974	21.561000	20.454	0.290000
18.011	41.515000	18.011	21.469000	20.496	0.310000
18.047	41.641000	18.047	21.568000	20.537	0.320000
18.084	41.769000	18.084	21.636000	20.579	0.290000
18.120	42.182000	18.120	21.682000	20.620	0.300000
18.157	42.416000	18.157	21.810000	20.662	0.320000
18.193	42.693000	18.193	21.736000	20.704	0.300000
18.230	43.148000	18.230	21.760000	20.745	0.280000
18.266	43.520000	18.266	21.883000	20.787	0.280000
18.303	43.933000	18.303	22.028000	20.828	0.260000
18.340	44.371000	18.340	22.087000	20.870	0.260000
18.376	44.740000	18.376	22.185000	20.911	0.240000
18.413	45.000000	18.413	22.273000	20.953	0.300000
18.449	45.186000	18.449	22.256000	20.995	0.290000
18.486	45.145000	18.486	22.114000	21.036	0.270000
18.522	44.936000	18.522	22.002000	21.078	0.310000
18.559	44.598000	18.559	21.815000	21.119	0.330000
18.595	44.145000	18.595	21.618000	21.161	0.380000
18.632	43.615000	18.632	21.279000	21.202	0.350000
18.668	42.994000	18.668	21.145000	21.244	0.360000
18.705	42.345000	18.705	20.875000	21.286	0.380000
18.741	41.662000	18.741	20.600000	21.327	0.420000
18.778	41.066000	18.778	20.421000	21.369	0.390000
18.814	40.621000	18.814	20.170000	21.410	0.360000
18.851	40.224000	18.851	20.115000	21.452	0.370000
18.888	39.974000	18.888	20.245000	21.493	0.360000
18.924	39.830000	18.924	20.180000	21.535	0.380000
18.961	39.749000	18.961	20.370000	21.577	0.390000
18.997	39.735000	18.997	20.506000	21.618	0.400000
19.034	39.963000	19.034	20.783000	21.660	0.400000
19.070	40.086000	19.070	20.995000	21.701	0.380000
19.107	40.213000	19.107	21.085000	21.743	0.430000
19.143	40.260000	19.143	21.293000	21.784	0.420000
19.180	40.230000	19.180	21.421000	21.826	0.420000
19.216	40.184000	19.216	21.432000	21.868	0.420000
19.253	40.125000	19.253	21.534000	21.909	0.400000
19.289	40.186000	19.289	21.567000	21.951	0.380000
19.326	40.003000	19.326	21.602000	21.992	0.380000
19.362	39.847000	19.362	21.470000	22.034	0.400000
19.399	39.771000	19.399	21.446000	22.075	0.420000
19.436	39.766000	19.436	21.500000	22.117	0.400000
19.472	39.579000	19.472	21.430000	22.159	0.370000
19.509	39.566000	19.509	21.396000	22.200	0.390000
19.545	39.465000	19.545	21.457000	22.242	0.430000
19.582	39.436000	19.582	21.441000	22.283	0.370000
19.618	39.281000	19.618	21.316000	22.325	0.400000
19.655	39.158000	19.655	21.446000	22.366	0.410000
19.691	39.172000	19.691	21.423000	22.408	0.370000
19.728	39.052000	19.728	21.489000	22.450	0.420000
19.764	38.986000	19.764	21.600000	22.491	0.390000
19.801	38.950000	19.801	21.417000	22.533	0.360000
19.837	38.913000	19.837	21.362000	22.574	0.410000
19.874	38.756000	19.874	21.448000	22.616	0.400000
19.910	38.765000	19.910	21.380000	22.658	0.370000
19.947	38.701000	19.947	21.507000	22.699	0.360000
19.984	38.671000	19.984	21.585000	22.741	0.370000
20.020	38.548000	20.020	21.393000	22.782	0.360000
20.057	38.447000	20.057	21.480000	22.824	0.350000
20.093	38.424000	20.093	21.333000	22.865	0.370000
20.130	38.373000	20.130	21.350000	22.907	0.370000
20.166	38.309000	20.166	21.486000	22.949	0.380000
20.203	38.270000	20.203	21.369000	22.990	0.380000
20.239	38.228000	20.239	21.388000	23.032	0.390000
20.276	38.277000	20.276	21.579000	23.073	0.380000
20.312	38.221000	20.312	21.525000	23.115	0.410000
20.349	38.193000	20.349	21.460000	23.156	0.390000
20.385	38.248000	20.385	21.531000	23.198	0.380000
20.422	38.323000	20.422	21.586000	23.240	0.370000
20.458	38.372000	20.458	21.491000	23.281	0.340000
20.495	38.429000	20.495	21.580000	23.323	0.350000
20.532	38.509000	20.532	21.574000	23.364	0.460000
20.568	38.637000	20.568	21.703000	23.406	1.740000
20.605	38.684000	20.605	21.797000	23.447	4.030000
20.641	38.702000	20.641	21.804000	23.489	5.640000
20.678	38.671000	20.678	21.755000	23.531	6.670000
20.714	38.645000	20.714	21.710000	23.572	7.380000
20.751	38.693000	20.751	21.713000	23.614	8.100000
20.787	38.680000	20.787	21.749000	23.655	8.840000
20.824	39.168000	20.824	21.719000	23.697	8.670000
20.860	40.489000	20.860	21.844000	23.738	8.560000
20.897	41.491000	20.897	21.661000	23.780	9.040000
20.933	41.958000	20.933	21.701000	23.822	8.860000
20.970	41.752000	20.970	21.376000	23.863	8.510000
21.006	41.271000	21.006	21.341000	23.905	8.420000
21.043	40.532000	21.043	21.296000	23.946	8.050000
21.080	40.013000	21.080	21.288000	23.988	8.100000
21.116	39.531000	21.116	21.224000	24.029	8.000000
21.153	39.235000	21.153	21.228000	24.071	7.390000
21.189	38.953000	21.189	21.164000	24.113	6.800000
21.226	38.783000	21.226	21.183000	24.154	6.720000
21.262	38.699000	21.262	21.298000	24.196	6.640000
21.299	38.636000	21.299	21.347000	24.237	6.390000
21.335	38.524000	21.335	21.292000	24.279	6.110000
21.372	38.546000	21.372	21.273000	24.320	5.520000
21.408	38.507000	21.408	21.239000	24.362	5.060000
21.445	38.576000	21.445	21.209000	24.404	4.790000
21.481	38.503000	21.481	21.192000	24.445	4.480000
21.518	38.560000	21.518	21.230000	24.487	4.500000
21.554	38.533000	21.554	21.215000	24.528	4.560000
21.591	38.540000	21.591	21.189000	24.570	4.280000
21.628	38.518000	21.628	21.176000	24.611	3.930000
21.664	38.550000	21.664	21.011000	24.653	3.860000
21.701	38.511000	21.701	21.182000	24.695	4.320000
21.737	38.538000	21.737	21.104000	24.736	4.220000
21.774	38.496000	21.774	21.081000	24.778	3.880000
21.810	38.578000	21.810	21.163000	24.819	3.860000
21.847	38.636000	21.847	21.251000	24.861	3.890000
21.883	38.659000	21.883	21.120000	24.902	3.890000
21.920	38.749000	21.920	21.189000	24.944	3.810000
21.956	38.840000	21.956	21.201000	24.986	3.670000
21.993	38.978000	21.993	21.115000	25.027	3.720000
22.029	39.101000	22.029	21.128000	25.069	3.410000
22.066	39.131000	22.066	21.165000	25.110	3.450000
22.102	39.214000	22.102	21.150000	25.152	3.430000
22.139	39.259000	22.139	21.086000	25.193	3.350000
22.176	39.277000	22.176	21.131000	25.235	3.470000
22.212	39.236000	22.212	21.117000	25.277	3.020000
22.249	39.211000	22.249	21.170000	25.318	3.240000
22.285	39.148000	22.285	21.252000	25.360	3.880000
22.322	39.111000	22.322	21.198000	25.401	3.930000
22.358	38.994000	22.358	21.146000	25.443	3.880000
22.395	38.986000	22.395	21.047000	25.485	4.400000
22.431	38.808000	22.431	21.177000	25.526	4.650000
22.468	38.773000	22.468	21.152000	25.568	4.540000
22.504	38.725000	22.504	21.201000	25.609	4.620000
22.541	38.750000	22.541	21.173000	25.651	4.680000
22.577	38.782000	22.577	21.007000	25.692	4.760000
22.614	38.754000	22.614	21.006000	25.734	5.340000
22.650	38.846000	22.650	21.032000	25.776	4.960000
22.687	38.863000	22.687	21.032000	25.817	4.410000
22.723	39.003000	22.723	21.009000	25.859	4.470000
22.760	39.181000	22.760	20.973000	25.900	4.370000
22.797	39.415000	22.797	21.042000	25.942	3.880000
22.833	39.726000	22.833	21.086000	25.983	3.570000
22.870	39.963000	22.870	21.342000	26.025	3.310000
22.906	60.617000	22.906	41.621000	26.067	2.800000
22.943	143.274000	22.943	99.742000	26.108	2.470000
22.979	259.651000	22.979	223.945000	26.150	2.420000
23.016	364.541000	23.016	350.701000	26.191	2.300000
23.052	407.575000	23.052	395.895000	26.233	2.040000
23.089	531.686000	23.089	497.064000	26.274	1.790000
23.125	823.159000	23.125	752.291000	26.316	1.710000
23.162	970.834000	23.162	958.193000	26.358	1.560000
23.198	1027.093000	23.198	1072.265000	26.399	1.390000
23.235	930.651000	23.235	990.835000	26.441	1.340000
23.271	815.745000	23.271	825.948000	26.482	1.340000
23.308	728.457000	23.308	724.442000	26.524	1.290000
23.345	662.162000	23.345	631.890000	26.565	1.180000
23.381	651.365000	23.381	623.136000	26.607	1.130000
23.418	663.420000	23.418	606.392000	26.649	1.110000
23.454	573.567000	23.454	547.375000	26.690	1.000000
23.491	514.087000	23.491	493.236000	26.732	0.880000
23.527	472.734000	23.527	463.336000	26.773	0.860000
23.564	466.904000	23.564	455.506000	26.815	0.850000
23.600	471.639000	23.600	426.193000	26.856	0.810000
23.637	440.549000	23.637	402.695000	26.898	0.750000
23.673	437.513000	23.673	409.543000	26.940	0.730000
23.710	403.806000	23.710	374.483000	26.981	0.680000
23.746	322.686000	23.746	326.327000	27.023	0.640000
23.783	311.364000	23.783	287.455000	27.064	0.600000
23.819	297.007000	23.819	264.482000	27.106	0.570000
23.856	264.585000	23.856	268.317000	27.147	0.560000
23.893	274.748000	23.893	254.530000	27.189	0.540000
23.929	286.541000	23.929	269.382000	27.231	0.530000
23.966	299.259000	23.966	267.229000	27.272	0.470000
24.002	312.686000	24.002	275.147000	27.314	0.450000
24.039	286.392000	24.039	265.078000	27.355	0.450000
24.075	304.445000	24.075	269.494000	27.397	0.410000
24.112	294.526000	24.112	275.502000	27.438	0.410000
24.148	295.415000	24.148	278.038000	27.480	0.390000
24.185	286.666000	24.185	271.617000	27.522	0.350000
24.221	300.484000	24.221	288.086000	27.563	0.370000
24.258	308.333000	24.258	277.710000	27.605	0.350000
24.294	308.674000	24.294	291.570000	27.646	0.380000
24.331	301.498000	24.331	307.722000	27.688	0.340000
24.367	307.954000	24.367	297.041000	27.729	0.350000
24.404	297.050000	24.404	261.599000	27.771	0.410000
24.441	293.510000	24.441	276.599000	27.813	0.390000
24.477	294.848000	24.477	260.361000	27.854	0.340000
24.514	294.166000	24.514	269.947000	27.896	0.400000
24.550	281.718000	24.550	268.405000	27.937	0.380000
24.587	287.701000	24.587	258.175000	27.979	0.290000
24.623	283.793000	24.623	265.696000	28.020	0.310000
24.660	270.110000	24.660	268.457000	28.062	0.350000
24.696	273.839000	24.696	244.471000	28.104	0.370000
24.733	259.224000	24.733	229.231000	28.145	0.330000
24.769	245.895000	24.769	221.959000	28.187	0.300000
24.806	250.558000	24.806	224.137000	28.228	0.330000
24.842	240.363000	24.842	215.856000	28.270	0.310000
24.879	238.077000	24.879	227.059000	28.311	0.290000
24.915	245.482000	24.915	224.659000	28.353	0.250000
24.952	259.538000	24.952	239.742000	28.395	0.290000
24.989	269.781000	24.989	240.315000	28.436	0.270000
25.025	282.689000	25.025	248.355000	28.478	0.250000
25.062	270.256000	25.062	252.424000	28.519	0.270000
25.098	259.842000	25.098	246.387000	28.561	0.340000
25.135	264.332000	25.135	234.977000	28.603	0.350000
25.171	263.943000	25.171	231.272000	28.644	0.300000
25.208	250.341000	25.208	210.575000	28.686	0.270000
25.244	249.270000	25.244	212.488000	28.727	0.300000
25.281	243.015000	25.281	219.930000	28.769	0.290000
25.317	217.464000	25.317	197.069000	28.810	0.320000
25.354	226.647000	25.354	205.508000	28.852	0.290000
25.390	222.202000	25.390	204.212000	28.894	0.250000
25.427	217.746000	25.427	202.270000	28.935	0.280000
25.463	233.932000	25.463	195.223000	28.977	0.270000
25.500	208.338000	25.500	181.133000	29.018	0.290000
25.537	191.341000	25.537	173.980000	29.060	0.250000
25.573	196.255000	25.573	169.042000	29.101	0.260000
25.610	190.530000	25.610	175.272000	29.143	0.230000
25.646	191.296000	25.646	174.117000	29.185	0.220000
25.683	166.533000	25.683	151.469000	29.226	0.220000
25.719	162.574000	25.719	142.006000	29.268	0.220000
25.756	157.543000	25.756	145.156000	29.309	0.250000
25.792	158.344000	25.792	135.355000	29.351	0.230000
25.829	139.303000	25.829	121.978000	29.392	0.220000
25.865	138.470000	25.865	120.992000	29.434	0.250000
25.902	122.167000	25.902	111.294000	29.476	0.210000
25.938	120.227000	25.938	106.838000	29.517	0.260000
25.975	110.934000	25.975	97.801000	29.559	0.230000
26.011	107.878000	26.011	97.482000	29.600	0.200000
26.048	109.569000	26.048	93.554000	29.642	0.200000
26.085	118.044000	26.085	93.993000	29.683	0.200000
26.121	108.718000	26.121	90.152000	29.725	0.190000
26.158	99.196000	26.158	79.139000	29.767	0.200000
26.194	94.985000	26.194	82.483000	29.808	0.230000
26.231	104.227000	26.231	99.056000	29.850	0.230000
26.267	99.586000	26.267	77.216000	29.891	0.230000
26.304	95.387000	26.304	77.260000	29.933	0.190000
26.340	82.562000	26.340	65.050000	29.974	0.180000
26.377	89.604000	26.377	70.909000	30.016	0.210000
26.413	86.422000	26.413	67.426000	30.058	0.230000
26.450	79.432000	26.450	64.023000	30.099	0.230000
26.486	71.452000	26.486	54.146000	30.141	0.240000
26.523	74.545000	26.523	60.203000	30.182	0.240000
26.559	64.214000	26.559	48.159000	30.224	0.200000
26.596	63.688000	26.596	49.420000	30.265	0.200000
26.633	60.234000	26.633	42.344000	30.307	0.190000
26.669	58.973000	26.669	42.604000	30.349	0.200000
26.706	58.833000	26.706	44.298000	30.390	0.210000
26.742	61.300000	26.742	48.563000	30.432	0.200000
26.779	64.431000	26.779	49.577000	30.473	0.230000
26.815	58.008000	26.815	41.544000	30.515	0.260000
26.852	64.237000	26.852	41.365000	30.556	0.260000
26.888	57.051000	26.888	41.987000	30.598	0.230000
26.925	60.447000	26.925	42.484000	30.640	0.210000
26.961	56.338000	26.961	45.506000	30.681	0.250000
26.998	52.894000	26.998	40.923000	30.723	0.250000
27.034	49.580000	27.034	32.692000	30.764	0.220000
27.071	46.213000	27.071	32.193000	30.806	0.250000
27.107	44.670000	27.107	26.458000	30.847	0.230000
27.144	52.752000	27.144	29.849000	30.889	0.210000
27.181	58.366000	27.181	36.709000	30.931	0.260000
27.217	53.999000	27.217	44.184000	30.972	0.270000
27.254	42.169000	27.254	25.941000	31.014	0.270000
27.290	38.982000	27.290	20.164000	31.055	0.260000
27.327	41.758000	27.327	25.305000	31.097	0.240000
27.363	42.834000	27.363	24.107000	31.138	0.290000
27.400	48.999000	27.400	28.897000	31.180	0.250000
27.436	42.163000	27.436	25.543000	31.222	0.270000
27.473	42.467000	27.473	29.645000	31.263	0.300000
27.509	45.726000	27.509	27.689000	31.305	0.270000
27.546	47.544000	27.546	28.674000	31.346	0.280000
27.582	42.512000	27.582	24.908000	31.388	0.300000
27.619	46.026000	27.619	30.808000	31.430	0.280000
27.655	48.345000	27.655	30.004000	31.471	0.320000
27.692	52.352000	27.692	31.089000	31.513	0.310000
27.729	50.023000	27.729	31.490000	31.554	0.310000
27.765	52.469000	27.765	29.290000	31.596	0.290000
27.802	41.032000	27.802	23.612000	31.637	0.300000
27.838	40.681000	27.838	23.601000	31.679	0.290000
27.875	44.187000	27.875	23.382000	31.721	0.270000
27.911	48.428000	27.911	26.614000	31.762	0.250000
27.948	52.414000	27.948	38.330000	31.804	0.310000
27.984	46.042000	27.984	28.056000	31.845	0.280000
28.021	54.440000	28.021	37.062000	31.887	0.280000
28.057	46.091000	28.057	30.237000	31.928	0.270000
28.094	47.677000	28.094	33.098000	31.970	0.300000
28.130	46.918000	28.130	34.946000	32.012	0.240000
28.167	43.754000	28.167	32.622000	32.053	0.270000
28.203	39.354000	28.203	22.759000	32.095	0.270000
28.240	40.492000	28.240	24.394000	32.136	0.250000
28.277	38.461000	28.277	22.323000	32.178	0.210000
28.313	41.382000	28.313	24.141000	32.219	0.200000
28.350	50.257000	28.350	29.355000	32.261	0.200000
28.386	48.425000	28.386	35.792000	32.303	0.230000
28.423	46.661000	28.423	31.540000	32.344	0.170000
28.459	49.567000	28.459	33.113000	32.386	0.220000
28.496	38.402000	28.496	21.974000	32.427	0.220000
28.532	44.129000	28.532	24.579000	32.469	0.190000
28.569	42.769000	28.569	25.236000	32.510	0.260000
28.605	38.481000	28.605	21.500000	32.552	0.220000
28.642	40.503000	28.642	23.994000	32.594	0.190000
28.678	43.956000	28.678	25.659000	32.635	0.160000
28.715	45.098000	28.715	27.525000	32.677	0.180000
28.751	43.992000	28.751	26.480000	32.718	0.170000
28.788	45.535000	28.788	25.527000	32.760	0.180000
28.825	51.089000	28.825	36.520000	32.801	0.170000
28.861	42.555000	28.861	24.873000	32.843	0.160000
28.898	40.936000	28.898	21.541000	32.885	0.170000
28.934	42.501000	28.934	23.358000	32.926	0.160000
28.971	39.385000	28.971	21.467000	32.968	0.150000
29.007	42.961000	29.007	22.772000	33.009	0.180000
29.044	40.702000	29.044	22.974000	33.051	0.180000
29.080	40.417000	29.080	20.594000	33.092	0.160000
29.117	39.968000	29.117	22.560000	33.134	0.130000
29.153	41.850000	29.153	24.950000	33.176	0.150000
29.190	46.625000	29.190	26.879000	33.217	0.140000
29.226	39.621000	29.226	20.811000	33.259	0.100000
29.263	44.500000	29.263	26.876000	33.300	0.120000
29.299	39.785000	29.299	21.634000	33.342	0.140000
29.336	44.205000	29.336	26.677000	33.383	0.120000
29.372	45.457000	29.372	25.516000	33.425	0.140000
29.409	42.645000	29.409	24.179000	33.467	0.130000
29.446	43.027000	29.446	21.420000	33.508	0.120000
29.482	44.210000	29.482	25.238000	33.550	0.110000
29.519	44.672000	29.519	25.713000	33.591	0.150000
29.555	44.018000	29.555	23.568000	33.633	0.160000
29.592	48.821000	29.592	27.762000	33.674	0.170000
29.628	54.619000	29.628	29.803000	33.716	0.140000
29.665	46.225000	29.665	26.005000	33.758	0.160000
29.701	40.796000	29.701	20.024000	33.799	0.160000
29.738	41.006000	29.738	19.908000	33.841	0.120000
29.774	41.281000	29.774	19.884000	33.882	0.180000
29.811	41.514000	29.811	19.838000	33.924	0.160000
29.847	41.901000	29.847	19.851000	33.965	0.140000
29.884	42.209000	29.884	19.866000	34.007	0.170000
29.920	42.444000	29.920	19.908000
29.957	42.833000	29.957	19.860000
29.994	43.195000	29.994	19.796000
30.030	43.624000	30.030	19.744000
30.067	44.085000	30.067	19.709000
30.103	44.618000	30.103	19.904000
30.140	45.183000	30.140	19.835000
30.176	45.707000	30.176	19.955000
30.213	46.299000	30.213	20.019000
30.249	46.939000	30.249	19.880000
30.286	47.563000	30.286	19.904000
30.322	48.413000	30.322	19.818000
30.359	49.290000	30.359	19.778000
30.395	50.205000	30.395	19.759000
30.432	51.137000	30.432	19.831000
30.468	52.100000	30.468	19.831000
30.505	53.219000	30.505	19.776000
30.542	54.311000	30.542	19.778000
30.578	55.614000	30.578	19.831000
30.615	56.766000	30.615	19.856000
30.651	57.988000	30.651	19.890000
30.688	59.199000	30.688	19.819000
30.724	60.480000	30.724	19.887000
30.761	61.748000	30.761	19.763000
30.797	62.993000	30.797	19.812000
30.834	64.244000	30.834	19.756000
30.870	65.392000	30.870	19.733000
30.907	66.517000	30.907	19.783000
30.943	67.623000	30.943	19.924000
30.980	68.614000	30.980	19.977000
31.016	69.422000	31.016	19.840000
31.053	70.248000	31.053	19.811000
31.090	71.040000	31.090	19.881000
31.126	71.577000	31.126	19.834000
31.163	71.942000	31.163	19.836000
31.199	72.159000	31.199	19.869000
31.236	72.289000	31.236	19.713000
31.272	72.220000	31.272	19.697000
31.309	72.020000	31.309	19.821000
31.345	71.549000	31.345	19.758000
31.382	70.934000	31.382	19.777000
31.418	70.145000	31.418	19.760000
31.455	69.122000	31.455	19.813000
31.491	67.917000	31.491	19.648000
31.528	66.733000	31.528	19.642000
31.564	65.237000	31.564	19.791000
31.601	63.556000	31.601	19.861000
31.638	61.902000	31.638	19.667000
31.674	60.173000	31.674	19.661000
31.711	58.358000	31.711	19.744000
31.747	56.595000	31.747	19.807000
31.784	54.848000	31.784	19.739000
31.820	53.137000	31.820	19.814000
31.857	51.443000	31.857	19.734000
31.893	50.004000	31.893	19.810000
31.930	48.538000	31.930	19.747000
31.966	47.191000	31.966	19.675000
32.003	46.013000	32.003	19.637000
32.039	44.880000	32.039	19.678000
32.076	43.920000	32.076	19.719000
32.112	43.082000	32.112	19.646000
32.149	42.268000	32.149	19.615000
32.186	41.573000	32.186	19.605000
32.222	41.099000	32.222	19.598000
32.259	40.556000	32.259	19.657000
32.295	40.134000	32.295	19.630000
32.332	39.771000	32.332	19.630000
32.368	39.505000	32.368	19.572000
32.405	39.335000	32.405	19.612000
32.441	39.113000	32.441	19.583000
32.478	38.983000	32.478	19.641000
32.514	38.839000	32.514	19.788000
32.551	38.732000	32.551	19.685000
32.587	38.735000	32.587	19.581000
32.624	38.636000	32.624	19.497000
32.660	38.665000	32.660	19.617000
32.697	38.672000	32.697	19.558000
32.734	38.817000	32.734	19.627000
32.770	38.800000	32.770	19.614000
32.807	38.916000	32.807	19.624000
32.843	38.970000	32.843	19.654000
32.880	39.121000	32.880	19.701000
32.916	39.289000	32.916	19.662000
32.953	39.527000	32.953	19.726000
32.989	39.710000	32.989	19.555000
33.026	39.882000	33.026	19.612000
33.062	40.123000	33.062	19.659000
33.099	40.350000	33.099	19.704000
33.135	40.680000	33.135	19.676000
33.172	40.903000	33.172	19.543000
33.208	41.168000	33.208	19.537000
33.245	41.510000	33.245	19.571000
33.282	41.835000	33.282	19.414000
33.318	42.263000	33.318	19.569000
33.355	42.591000	33.355	19.606000
33.391	42.884000	33.391	19.683000
33.428	43.241000	33.428	19.476000
33.464	43.581000	33.464	19.645000
33.501	43.982000	33.501	19.593000
33.537	44.291000	33.537	19.661000
33.574	44.544000	33.574	19.516000
33.610	44.914000	33.610	19.518000
33.647	45.248000	33.647	19.484000
33.683	45.616000	33.683	19.388000
33.720	45.869000	33.720	19.432000
33.756	46.233000	33.756	19.613000
33.793	46.463000	33.793	19.511000
33.830	46.702000	33.830	19.533000
33.866	46.933000	33.866	19.585000
33.903	47.097000	33.903	19.570000
33.939	47.317000	33.939	19.483000
33.976	47.455000	33.976	19.565000
34.012	47.576000	34.012	19.548000
