# Supplementary material for: Interrogating the structure and function of the human voltage-gated proton channel (hHv1) with a fluorescent noncanonical amino acid
Source: eLife. 2026 Apr 28;15:RP110161. doi: 10.7554/eLife.110161 (PMC13124150; doi:10.7554/eLife.110161)
Supplement: Figure 3—source data 3. [file elife-110161-fig3-data3.zip › Notes.txt]

These files contain 6 columns for the FSEC run of the indicated hHv1-Acd protein.

Column 1: Elution volume (mL)
Column 2: Absorbance at 280 nm
Column 3: Elution volume (mL)
Column 4: Absorbance at 385 nm
Column 5: Elution volume (mL)
Column 6: Acd fluorescence signal (Ex/Em: 385 nm/450 nm)
