# Supplementary material for: Interrogating the structure and function of the human voltage-gated proton channel (hHv1) with a fluorescent noncanonical amino acid
Source: eLife. 2026 Apr 28;15:RP110161. doi: 10.7554/eLife.110161 (PMC13124150; doi:10.7554/eLife.110161)
Supplement: Figure 3—source data 3. [file elife-110161-fig3-data3.zip › hHv1-A18Acd.asc]

10		10		10
hHv1 A18Acd001:10_UV1_280nm		hHv1 A18Acd001:10_UV2_385nm		hHv1 A18Acd001:10_AD900
ml	mAU	ml	mAU	ml	mV
0.000	0.000000	0.000	-0.001000	0.000	0.140000
0.037	0.160000	0.037	0.164000	0.042	0.140000
0.073	0.204000	0.073	0.286000	0.083	0.160000
0.110	0.014000	0.110	0.139000	0.125	0.140000
0.146	-0.215000	0.146	-0.148000	0.166	0.150000
0.183	-0.539000	0.183	-0.350000	0.208	0.100000
0.219	-0.591000	0.219	-0.380000	0.249	0.140000
0.256	-0.670000	0.256	-0.449000	0.291	0.140000
0.292	-0.236000	0.292	-0.093000	0.333	0.130000
0.329	-0.239000	0.329	-0.227000	0.374	0.140000
0.365	-0.406000	0.365	-0.426000	0.416	0.120000
0.402	-0.566000	0.402	-0.496000	0.457	0.100000
0.438	-0.766000	0.438	-0.484000	0.499	0.130000
0.475	-0.795000	0.475	-0.552000	0.540	0.140000
0.511	-0.823000	0.511	-0.549000	0.582	0.130000
0.548	-0.862000	0.548	-0.431000	0.624	0.120000
0.584	-0.876000	0.584	-0.531000	0.665	0.110000
0.621	-0.870000	0.621	-0.591000	0.707	0.130000
0.657	-0.923000	0.657	-0.552000	0.748	0.120000
0.694	-0.903000	0.694	-0.655000	0.790	0.120000
0.730	-0.922000	0.730	-0.699000	0.831	0.130000
0.767	-0.891000	0.767	-0.617000	0.873	0.120000
0.804	-0.966000	0.804	-0.591000	0.915	0.130000
0.840	-1.010000	0.840	-0.597000	0.956	0.130000
0.877	-0.972000	0.877	-0.662000	0.998	0.130000
0.913	-1.010000	0.913	-0.726000	1.039	0.120000
0.950	-1.074000	0.950	-0.678000	1.081	0.130000
0.986	-1.056000	0.986	-0.644000	1.122	0.130000
1.023	-1.004000	1.023	-0.638000	1.164	0.120000
1.059	-1.057000	1.059	-0.769000	1.206	0.130000
1.096	-1.023000	1.096	-0.652000	1.247	0.120000
1.132	-1.070000	1.132	-0.672000	1.289	0.100000
1.169	-1.104000	1.169	-0.617000	1.330	0.120000
1.205	-1.109000	1.205	-0.744000	1.372	0.130000
1.242	-1.097000	1.242	-0.797000	1.413	0.100000
1.278	-1.047000	1.278	-0.655000	1.455	0.100000
1.315	-1.062000	1.315	-0.705000	1.497	0.120000
1.351	-1.155000	1.351	-0.710000	1.538	0.120000
1.388	-1.081000	1.388	-0.687000	1.580	0.120000
1.424	-1.139000	1.424	-0.563000	1.621	0.120000
1.461	-1.143000	1.461	-0.658000	1.663	0.140000
1.497	-1.136000	1.497	-0.733000	1.705	0.150000
1.534	-1.160000	1.534	-0.783000	1.746	0.130000
1.570	-1.168000	1.570	-0.692000	1.788	0.150000
1.607	-1.172000	1.607	-0.790000	1.829	0.150000
1.644	-1.224000	1.644	-0.872000	1.871	0.140000
1.680	-1.232000	1.680	-0.850000	1.912	0.110000
1.717	-1.183000	1.717	-0.824000	1.954	0.160000
1.753	-1.265000	1.753	-0.804000	1.996	0.150000
1.790	-1.300000	1.790	-0.831000	2.037	0.110000
1.826	-1.258000	1.826	-0.882000	2.079	0.130000
1.863	-1.301000	1.863	-0.937000	2.120	0.160000
1.899	-1.327000	1.899	-0.834000	2.162	0.150000
1.936	-1.256000	1.936	-0.916000	2.203	0.120000
1.972	-1.285000	1.972	-0.834000	2.245	0.140000
2.009	-1.280000	2.009	-0.917000	2.287	0.150000
2.045	-1.352000	2.045	-0.861000	2.328	0.140000
2.082	-1.353000	2.082	-0.856000	2.370	0.140000
2.118	-1.384000	2.118	-0.873000	2.411	0.140000
2.155	-1.337000	2.155	-1.000000	2.453	0.130000
2.191	-1.332000	2.191	-0.922000	2.494	0.130000
2.228	-1.404000	2.228	-0.934000	2.536	0.130000
2.264	-1.397000	2.264	-0.938000	2.578	0.130000
2.301	-1.444000	2.301	-0.931000	2.619	0.120000
2.337	-1.438000	2.337	-1.003000	2.661	0.120000
2.374	-1.469000	2.374	-0.942000	2.702	0.120000
2.411	-1.440000	2.411	-1.052000	2.744	0.100000
2.447	-1.464000	2.447	-1.045000	2.785	0.110000
2.484	-1.429000	2.484	-1.126000	2.827	0.110000
2.520	-1.437000	2.520	-1.095000	2.869	0.110000
2.557	-1.501000	2.557	-0.993000	2.910	0.090000
2.593	-1.493000	2.593	-0.891000	2.952	0.120000
2.630	-1.505000	2.630	-0.836000	2.993	0.100000
2.666	-1.538000	2.666	-0.961000	3.035	0.100000
2.703	-1.532000	2.703	-1.052000	3.076	0.100000
2.739	-1.552000	2.739	-1.016000	3.118	0.090000
2.776	-1.549000	2.776	-1.081000	3.160	0.100000
2.812	-1.544000	2.812	-1.007000	3.201	0.110000
2.849	-1.527000	2.849	-0.958000	3.243	0.110000
2.885	-1.501000	2.885	-1.168000	3.284	0.110000
2.922	-1.516000	2.922	-1.057000	3.326	0.110000
2.958	-1.583000	2.958	-1.203000	3.367	0.130000
2.995	-1.650000	2.995	-1.238000	3.409	0.130000
3.031	-1.723000	3.031	-1.116000	3.451	0.110000
3.068	-1.662000	3.068	-1.119000	3.492	0.140000
3.104	-1.690000	3.104	-1.106000	3.534	0.130000
3.141	-1.661000	3.141	-1.201000	3.575	0.130000
3.177	-1.732000	3.177	-1.294000	3.617	0.140000
3.214	-1.680000	3.214	-1.256000	3.658	0.140000
3.251	-1.773000	3.251	-1.223000	3.700	0.130000
3.287	-1.790000	3.287	-1.123000	3.742	0.140000
3.324	-1.798000	3.324	-1.343000	3.783	0.140000
3.360	-1.820000	3.360	-1.353000	3.825	0.140000
3.397	-1.779000	3.397	-1.332000	3.866	0.140000
3.433	-1.826000	3.433	-1.146000	3.908	0.130000
3.470	-1.831000	3.470	-1.310000	3.949	0.130000
3.506	-1.743000	3.506	-1.402000	3.991	0.120000
3.543	-1.758000	3.543	-1.230000	4.033	0.100000
3.579	-1.874000	3.579	-1.210000	4.074	0.120000
3.616	-1.871000	3.616	-1.254000	4.116	0.110000
3.652	-1.913000	3.652	-1.368000	4.157	0.110000
3.689	-1.913000	3.689	-1.324000	4.199	0.100000
3.725	-1.894000	3.725	-1.292000	4.240	0.110000
3.762	-1.957000	3.762	-1.253000	4.282	0.100000
3.798	-1.932000	3.798	-1.282000	4.324	0.110000
3.835	-1.920000	3.835	-1.302000	4.365	0.110000
3.871	-1.929000	3.871	-1.390000	4.407	0.090000
3.908	-1.934000	3.908	-1.299000	4.448	0.100000
3.944	-1.899000	3.944	-1.299000	4.490	0.100000
3.981	-1.973000	3.981	-1.376000	4.532	0.100000
4.018	-1.934000	4.018	-1.382000	4.573	0.110000
4.054	-1.929000	4.054	-1.374000	4.615	0.110000
4.091	-2.000000	4.091	-1.383000	4.656	0.090000
4.127	-1.995000	4.127	-1.374000	4.698	0.090000
4.164	-2.032000	4.164	-1.364000	4.739	0.090000
4.200	-2.021000	4.200	-1.518000	4.781	0.090000
4.237	-2.004000	4.237	-1.438000	4.823	0.080000
4.273	-2.002000	4.273	-1.452000	4.864	0.100000
4.310	-2.032000	4.310	-1.512000	4.906	0.090000
4.346	-2.105000	4.346	-1.397000	4.947	0.110000
4.383	-2.078000	4.383	-1.465000	4.989	0.100000
4.419	-2.093000	4.419	-1.429000	5.030	0.100000
4.456	-2.063000	4.456	-1.421000	5.072	0.120000
4.492	-2.021000	4.492	-1.490000	5.114	0.130000
4.529	-2.097000	4.529	-1.431000	5.155	0.110000
4.565	-2.173000	4.565	-1.412000	5.197	0.130000
4.602	-2.140000	4.602	-1.520000	5.238	0.120000
4.638	-2.157000	4.638	-1.421000	5.280	0.120000
4.675	-2.128000	4.675	-1.469000	5.321	0.130000
4.711	-2.197000	4.711	-1.439000	5.363	0.140000
4.748	-2.290000	4.748	-1.531000	5.405	0.130000
4.785	-2.247000	4.785	-1.479000	5.446	0.140000
4.821	-2.199000	4.821	-1.595000	5.488	0.120000
4.858	-2.265000	4.858	-1.590000	5.529	0.130000
4.894	-2.233000	4.894	-1.590000	5.571	0.120000
4.931	-2.225000	4.931	-1.522000	5.612	0.120000
4.967	-2.256000	4.967	-1.636000	5.654	0.120000
5.004	-2.251000	5.004	-1.435000	5.696	0.110000
5.040	-2.341000	5.040	-1.646000	5.737	0.110000
5.077	-2.325000	5.077	-1.615000	5.779	0.120000
5.113	-2.362000	5.113	-1.611000	5.820	0.110000
5.150	-2.391000	5.150	-1.737000	5.862	0.110000
5.186	-2.331000	5.186	-1.710000	5.903	0.120000
5.223	-2.304000	5.223	-1.699000	5.945	0.110000
5.259	-2.347000	5.259	-1.711000	5.987	0.120000
5.296	-2.363000	5.296	-1.675000	6.028	0.120000
5.332	-2.406000	5.332	-1.909000	6.070	0.110000
5.369	-2.350000	5.369	-1.663000	6.111	0.120000
5.405	-2.377000	5.405	-1.694000	6.153	0.100000
5.442	-2.424000	5.442	-1.739000	6.194	0.110000
5.478	-2.455000	5.478	-1.743000	6.236	0.100000
5.515	-2.451000	5.515	-1.707000	6.278	0.090000
5.551	-2.444000	5.551	-1.719000	6.319	0.100000
5.588	-2.521000	5.588	-1.798000	6.361	0.090000
5.625	-2.484000	5.625	-1.780000	6.402	0.080000
5.661	-2.456000	5.661	-1.905000	6.444	0.090000
5.698	-2.440000	5.698	-1.855000	6.485	0.080000
5.734	-2.472000	5.734	-1.950000	6.527	0.090000
5.771	-2.544000	5.771	-1.740000	6.569	0.080000
5.807	-2.501000	5.807	-1.770000	6.610	0.080000
5.844	-2.470000	5.844	-1.834000	6.652	0.100000
5.880	-2.470000	5.880	-1.828000	6.693	0.090000
5.917	-2.518000	5.917	-1.844000	6.735	0.100000
5.953	-2.498000	5.953	-1.876000	6.776	0.100000
5.990	-2.564000	5.990	-1.908000	6.818	0.100000
6.026	-2.609000	6.026	-1.887000	6.860	0.090000
6.063	-2.630000	6.063	-1.774000	6.901	0.130000
6.099	-2.562000	6.099	-1.926000	6.943	0.130000
6.136	-2.632000	6.136	-1.882000	6.984	0.130000
6.172	-2.669000	6.172	-1.975000	7.026	0.120000
6.209	-2.685000	6.209	-1.908000	7.067	0.120000
6.245	-2.647000	6.245	-1.845000	7.109	0.120000
6.282	-2.639000	6.282	-1.942000	7.151	0.120000
6.318	-2.588000	6.318	-1.960000	7.192	0.130000
6.355	-2.658000	6.355	-1.990000	7.234	0.130000
6.392	-2.679000	6.392	-1.924000	7.275	0.120000
6.428	-2.743000	6.428	-1.963000	7.317	0.110000
6.465	-2.666000	6.465	-1.946000	7.358	0.120000
6.501	-2.733000	6.501	-1.983000	7.400	0.120000
6.538	-2.761000	6.538	-1.970000	7.442	0.110000
6.574	-2.796000	6.574	-2.038000	7.483	0.110000
6.611	-2.746000	6.611	-2.002000	7.525	0.110000
6.647	-2.804000	6.647	-2.097000	7.566	0.100000
6.684	-2.885000	6.684	-2.103000	7.608	0.110000
6.720	-2.810000	6.720	-2.076000	7.650	0.100000
6.757	-2.816000	6.757	-2.008000	7.691	0.100000
6.793	-2.862000	6.793	-2.126000	7.733	0.110000
6.830	-2.943000	6.830	-2.058000	7.774	0.120000
6.866	-2.865000	6.866	-2.110000	7.816	0.100000
6.903	-2.874000	6.903	-2.092000	7.857	0.100000
6.939	-2.922000	6.939	-2.188000	7.899	0.100000
6.976	-2.892000	6.976	-2.220000	7.941	0.090000
7.012	-2.893000	7.012	-2.292000	7.982	0.090000
7.049	-2.897000	7.049	-2.165000	8.024	0.100000
7.085	-2.928000	7.085	-2.108000	8.065	0.090000
7.122	-2.968000	7.122	-2.237000	8.107	0.090000
7.158	-2.970000	7.158	-2.172000	8.148	0.100000
7.195	-2.943000	7.195	-2.141000	8.190	0.090000
7.232	-2.996000	7.232	-2.289000	8.232	0.080000
7.268	-2.966000	7.268	-2.239000	8.273	0.100000
7.305	-3.051000	7.305	-2.191000	8.315	0.080000
7.341	-3.023000	7.341	-2.233000	8.356	0.100000
7.378	-3.064000	7.378	-2.191000	8.398	0.100000
7.414	-3.067000	7.414	-2.297000	8.439	0.100000
7.451	-2.962000	7.451	-2.193000	8.481	0.120000
7.487	-2.985000	7.487	-2.163000	8.523	0.090000
7.524	-3.015000	7.524	-2.289000	8.564	0.100000
7.560	-3.031000	7.560	-2.298000	8.606	0.120000
7.597	-3.040000	7.597	-2.337000	8.647	0.110000
7.633	-3.073000	7.633	-2.258000	8.689	0.120000
7.670	-3.136000	7.670	-2.296000	8.730	0.120000
7.706	-3.125000	7.706	-2.350000	8.772	0.120000
7.743	-3.111000	7.743	-2.425000	8.814	0.120000
7.779	-3.135000	7.779	-2.289000	8.855	0.110000
7.816	-3.183000	7.816	-2.417000	8.897	0.120000
7.852	-3.128000	7.852	-2.336000	8.938	0.120000
7.889	-3.226000	7.889	-2.548000	8.980	0.110000
7.925	-3.208000	7.925	-2.387000	9.021	0.120000
7.962	-3.184000	7.962	-2.243000	9.063	0.120000
7.999	-3.192000	7.999	-2.293000	9.105	0.140000
8.035	-3.183000	8.035	-2.448000	9.146	0.160000
8.072	-3.186000	8.072	-2.341000	9.188	0.250000
8.108	-3.264000	8.108	-2.354000	9.229	0.360000
8.145	-3.230000	8.145	-2.462000	9.271	0.560000
8.181	-3.313000	8.181	-2.506000	9.312	0.810000
8.218	-3.248000	8.218	-2.488000	9.354	1.090000
8.254	-3.263000	8.254	-2.603000	9.396	1.350000
8.291	-3.329000	8.291	-2.546000	9.437	1.540000
8.327	-3.264000	8.327	-2.523000	9.479	1.750000
8.364	-3.277000	8.364	-2.497000	9.520	1.900000
8.400	-3.266000	8.400	-2.504000	9.562	2.090000
8.437	-3.316000	8.437	-2.485000	9.603	2.190000
8.473	-3.264000	8.473	-2.451000	9.645	2.310000
8.510	-3.293000	8.510	-2.418000	9.687	2.470000
8.546	-3.284000	8.546	-2.568000	9.728	2.550000
8.583	-3.357000	8.583	-2.524000	9.770	2.730000
8.619	-3.329000	8.619	-2.529000	9.811	2.870000
8.656	-3.374000	8.656	-2.552000	9.853	3.030000
8.692	-3.296000	8.692	-2.540000	9.894	3.180000
8.729	-3.231000	8.729	-2.524000	9.936	3.350000
8.766	-3.235000	8.766	-2.502000	9.978	3.560000
8.802	-3.122000	8.802	-2.528000	10.019	3.770000
8.839	-2.660000	8.839	-2.469000	10.061	4.010000
8.875	-0.488000	8.875	-2.132000	10.102	4.290000
8.912	7.311000	8.912	-1.211000	10.144	4.550000
8.948	25.336000	8.948	0.772000	10.185	4.840000
8.985	47.043000	8.985	3.299000	10.227	5.130000
9.021	62.899000	9.021	5.891000	10.269	5.490000
9.058	76.443000	9.058	8.719000	10.310	5.880000
9.094	91.374000	9.094	12.255000	10.352	6.210000
9.131	100.370000	9.131	15.329000	10.393	6.660000
9.167	102.677000	9.167	17.824000	10.435	6.990000
9.204	99.051000	9.204	19.349000	10.477	7.440000
9.240	92.240000	9.240	20.133000	10.518	7.920000
9.277	83.354000	9.277	20.329000	10.560	8.380000
9.313	75.877000	9.313	20.576000	10.601	8.910000
9.350	70.604000	9.350	20.376000	10.643	9.450000
9.386	66.608000	9.386	20.309000	10.684	9.890000
9.423	63.845000	9.423	20.362000	10.726	10.460000
9.459	61.929000	9.459	20.359000	10.768	11.090000
9.496	60.813000	9.496	20.439000	10.809	11.750000
9.532	60.027000	9.532	20.463000	10.851	12.450000
9.569	59.771000	9.569	20.519000	10.892	13.230000
9.606	59.801000	9.606	20.420000	10.934	13.960000
9.642	59.880000	9.642	20.540000	10.975	14.910000
9.679	60.336000	9.679	20.559000	11.017	15.990000
9.715	60.940000	9.715	20.696000	11.059	17.210000
9.752	61.710000	9.752	20.800000	11.100	18.620000
9.788	62.526000	9.788	20.953000	11.142	20.230000
9.825	63.424000	9.825	21.040000	11.183	21.800000
9.861	64.527000	9.861	21.112000	11.225	23.960000
9.898	65.682000	9.898	21.370000	11.266	26.320000
9.934	67.009000	9.934	21.571000	11.308	29.140000
9.971	68.417000	9.971	21.633000	11.350	32.310000
10.007	69.782000	10.007	21.784000	11.391	35.640000
10.044	71.334000	10.044	22.026000	11.433	38.970000
10.080	72.891000	10.080	22.347000	11.474	43.040000
10.117	74.529000	10.117	22.571000	11.516	47.330000
10.153	76.200000	10.153	22.941000	11.557	51.760000
10.190	77.821000	10.190	23.180000	11.599	55.990000
10.226	79.535000	10.226	23.355000	11.641	59.830000
10.263	81.190000	10.263	23.602000	11.682	62.920000
10.299	82.758000	10.299	23.746000	11.724	66.140000
10.336	84.091000	10.336	23.801000	11.765	68.690000
10.373	85.380000	10.373	24.117000	11.807	70.520000
10.409	86.534000	10.409	24.192000	11.848	71.610000
10.446	87.624000	10.446	24.339000	11.890	71.830000
10.482	88.620000	10.482	24.469000	11.932	71.440000
10.519	89.535000	10.519	24.487000	11.973	70.220000
10.555	90.466000	10.555	24.448000	12.015	68.240000
10.592	91.420000	10.592	24.686000	12.056	65.600000
10.628	92.544000	10.628	24.812000	12.098	62.500000
10.665	93.724000	10.665	25.040000	12.139	59.260000
10.701	95.098000	10.701	25.331000	12.181	55.990000
10.738	96.968000	10.738	25.627000	12.223	52.180000
10.774	99.019000	10.774	25.878000	12.264	48.400000
10.811	101.584000	10.811	26.432000	12.306	44.890000
10.847	104.688000	10.847	26.955000	12.347	41.560000
10.884	108.061000	10.884	27.604000	12.389	38.910000
10.920	112.430000	10.920	28.387000	12.430	36.570000
10.957	116.972000	10.957	29.379000	12.472	34.280000
10.993	122.611000	10.993	30.352000	12.514	32.360000
11.030	128.546000	11.030	31.559000	12.555	30.760000
11.066	135.766000	11.066	32.991000	12.597	29.550000
11.103	143.404000	11.103	34.369000	12.638	28.670000
11.139	152.240000	11.139	36.047000	12.680	28.000000
11.176	161.350000	11.176	37.843000	12.721	27.480000
11.213	171.348000	11.213	39.817000	12.763	27.130000
11.249	181.386000	11.249	41.725000	12.805	26.980000
11.286	191.755000	11.286	43.706000	12.846	26.890000
11.322	201.530000	11.322	45.414000	12.888	26.840000
11.359	210.699000	11.359	47.448000	12.929	26.840000
11.395	218.802000	11.395	48.971000	12.971	26.790000
11.432	225.860000	11.432	50.231000	13.012	26.700000
11.468	231.347000	11.468	51.496000	13.054	26.490000
11.505	235.190000	11.505	52.269000	13.096	26.260000
11.541	237.707000	11.541	52.783000	13.137	25.910000
11.578	238.263000	11.578	52.956000	13.179	25.410000
11.614	237.102000	11.614	52.809000	13.220	24.820000
11.651	234.250000	11.651	52.431000	13.262	24.130000
11.687	229.753000	11.687	51.435000	13.303	23.300000
11.724	223.959000	11.724	50.431000	13.345	22.460000
11.760	216.449000	11.760	48.999000	13.387	21.640000
11.797	208.124000	11.797	47.413000	13.428	20.790000
11.833	198.760000	11.833	45.760000	13.470	19.800000
11.870	189.213000	11.870	43.972000	13.511	18.850000
11.906	179.000000	11.906	41.931000	13.553	17.900000
11.943	169.399000	11.943	40.213000	13.595	16.920000
11.980	159.973000	11.980	38.447000	13.636	16.130000
12.016	151.585000	12.016	36.886000	13.678	15.250000
12.053	143.870000	12.053	35.384000	13.719	14.380000
12.089	137.253000	12.089	34.066000	13.761	13.470000
12.126	131.537000	12.126	32.942000	13.802	12.670000
12.162	126.758000	12.162	32.121000	13.844	11.870000
12.199	123.051000	12.199	31.356000	13.886	11.180000
12.235	119.886000	12.235	30.700000	13.927	10.470000
12.272	117.545000	12.272	30.231000	13.969	9.720000
12.308	115.659000	12.308	29.845000	14.010	9.040000
12.345	114.429000	12.345	29.585000	14.052	8.320000
12.381	113.374000	12.381	29.286000	14.093	7.710000
12.418	112.823000	12.418	28.808000	14.135	7.200000
12.454	112.433000	12.454	28.784000	14.177	6.610000
12.491	112.200000	12.491	28.698000	14.218	6.110000
12.527	112.057000	12.527	28.621000	14.260	5.650000
12.564	111.963000	12.564	28.288000	14.301	5.200000
12.600	111.639000	12.600	28.227000	14.343	4.800000
12.637	111.336000	12.637	28.016000	14.384	4.540000
12.673	110.899000	12.673	27.982000	14.426	4.270000
12.710	110.129000	12.710	27.767000	14.468	3.970000
12.747	109.290000	12.747	27.601000	14.509	3.730000
12.783	108.134000	12.783	27.262000	14.551	3.510000
12.820	106.700000	12.820	27.098000	14.592	3.330000
12.856	105.082000	12.856	26.719000	14.634	3.160000
12.893	103.235000	12.893	26.324000	14.675	3.030000
12.929	101.096000	12.929	25.987000	14.717	2.850000
12.966	98.939000	12.966	25.703000	14.759	2.750000
13.002	96.554000	13.002	25.203000	14.800	2.610000
13.039	94.162000	13.039	24.898000	14.842	2.520000
13.075	91.751000	13.075	24.417000	14.883	2.360000
13.112	89.342000	13.112	23.841000	14.925	2.260000
13.148	86.899000	13.148	23.478000	14.966	2.150000
13.185	84.625000	13.185	23.135000	15.008	2.060000
13.221	82.227000	13.221	22.656000	15.050	1.980000
13.258	80.046000	13.258	22.185000	15.091	1.910000
13.294	77.781000	13.294	21.696000	15.133	1.900000
13.331	75.684000	13.331	21.162000	15.174	1.810000
13.367	73.626000	13.367	20.880000	15.216	1.730000
13.404	71.640000	13.404	20.572000	15.257	1.730000
13.440	69.700000	13.440	20.216000	15.299	1.660000
13.477	67.808000	13.477	19.883000	15.341	1.620000
13.513	66.010000	13.513	19.546000	15.382	1.590000
13.550	64.216000	13.550	19.178000	15.424	1.540000
13.587	62.524000	13.587	18.946000	15.465	1.520000
13.623	60.814000	13.623	18.664000	15.507	1.490000
13.660	59.207000	13.660	18.331000	15.548	1.440000
13.696	57.681000	13.696	18.017000	15.590	1.400000
13.733	56.251000	13.733	17.863000	15.632	1.380000
13.769	54.753000	13.769	17.599000	15.673	1.310000
13.806	53.540000	13.806	17.345000	15.715	1.270000
13.842	52.234000	13.842	16.988000	15.756	1.190000
13.879	51.116000	13.879	16.874000	15.798	1.150000
13.915	50.148000	13.915	16.657000	15.839	1.100000
13.952	49.299000	13.952	16.438000	15.881	1.060000
13.988	48.365000	13.988	16.206000	15.923	1.030000
14.025	47.722000	14.025	16.157000	15.964	1.000000
14.061	47.008000	14.061	15.990000	16.006	0.960000
14.098	46.374000	14.098	15.724000	16.047	0.910000
14.134	45.865000	14.134	15.757000	16.089	0.880000
14.171	45.378000	14.171	15.680000	16.130	0.850000
14.207	44.815000	14.207	15.511000	16.172	0.830000
14.244	44.386000	14.244	15.420000	16.214	0.820000
14.280	43.897000	14.280	15.322000	16.255	0.790000
14.317	43.487000	14.317	15.292000	16.297	0.760000
14.354	43.073000	14.354	15.415000	16.338	0.760000
14.390	42.796000	14.390	15.231000	16.380	0.730000
14.427	42.518000	14.427	15.173000	16.422	0.730000
14.463	42.265000	14.463	15.142000	16.463	0.690000
14.500	42.043000	14.500	15.170000	16.505	0.720000
14.536	41.791000	14.536	15.140000	16.546	0.680000
14.573	41.800000	14.573	15.030000	16.588	0.670000
14.609	41.816000	14.609	14.885000	16.629	0.680000
14.646	41.906000	14.646	14.756000	16.671	0.660000
14.682	42.017000	14.682	14.779000	16.713	0.640000
14.719	42.382000	14.719	14.704000	16.754	0.630000
14.755	42.567000	14.755	14.722000	16.796	0.660000
14.792	42.881000	14.792	14.901000	16.837	0.650000
14.828	43.109000	14.828	14.921000	16.879	0.650000
14.865	43.519000	14.865	15.026000	16.920	0.630000
14.901	43.806000	14.901	14.849000	16.962	0.630000
14.938	44.123000	14.938	15.040000	17.004	0.670000
14.974	44.380000	14.974	15.097000	17.045	0.620000
15.011	44.770000	15.011	14.985000	17.087	0.660000
15.047	45.536000	15.047	15.100000	17.128	0.630000
15.084	46.385000	15.084	15.318000	17.170	0.670000
15.120	47.874000	15.120	15.546000	17.211	0.660000
15.157	49.765000	15.157	15.693000	17.253	0.680000
15.194	52.116000	15.194	16.568000	17.295	0.650000
15.230	54.162000	15.230	16.992000	17.336	0.680000
15.267	56.156000	15.267	17.713000	17.378	0.660000
15.303	57.126000	15.303	17.809000	17.419	0.670000
15.340	57.774000	15.340	17.924000	17.461	0.650000
15.376	57.384000	15.376	17.653000	17.502	0.670000
15.413	56.755000	15.413	17.438000	17.544	0.680000
15.449	55.500000	15.449	17.016000	17.586	0.680000
15.486	54.055000	15.486	16.562000	17.627	0.670000
15.522	52.373000	15.522	16.096000	17.669	0.690000
15.559	50.729000	15.559	15.842000	17.710	0.690000
15.595	49.062000	15.595	15.570000	17.752	0.670000
15.632	47.486000	15.632	15.312000	17.793	0.700000
15.668	45.802000	15.668	15.000000	17.835	0.680000
15.705	44.491000	15.705	14.884000	17.877	0.690000
15.741	43.048000	15.741	14.705000	17.918	0.690000
15.778	41.914000	15.778	14.643000	17.960	0.720000
15.814	40.841000	15.814	14.553000	18.001	0.730000
15.851	39.881000	15.851	14.375000	18.043	0.730000
15.887	38.982000	15.887	14.313000	18.084	0.730000
15.924	38.325000	15.924	14.220000	18.126	0.730000
15.961	37.670000	15.961	14.034000	18.168	0.730000
15.997	37.129000	15.997	14.040000	18.209	0.760000
16.034	36.635000	16.034	13.977000	18.251	0.740000
16.070	36.216000	16.070	13.894000	18.292	0.750000
16.107	35.772000	16.107	13.842000	18.334	0.760000
16.143	35.334000	16.143	13.757000	18.375	0.740000
16.180	35.005000	16.180	13.836000	18.417	0.760000
16.216	34.811000	16.216	13.632000	18.459	0.800000
16.253	34.515000	16.253	13.589000	18.500	0.780000
16.289	34.224000	16.289	13.547000	18.542	0.790000
16.326	34.143000	16.326	13.427000	18.583	0.810000
16.362	33.828000	16.362	13.389000	18.625	0.830000
16.399	33.669000	16.399	13.284000	18.666	0.820000
16.435	33.567000	16.435	13.360000	18.708	0.810000
16.472	33.393000	16.472	13.274000	18.750	0.820000
16.508	33.238000	16.508	13.239000	18.791	0.850000
16.545	33.084000	16.545	13.225000	18.833	0.820000
16.581	32.880000	16.581	13.184000	18.874	0.850000
16.618	32.876000	16.618	13.074000	18.916	0.860000
16.654	32.803000	16.654	13.109000	18.957	0.850000
16.691	32.711000	16.691	13.050000	18.999	0.860000
16.728	32.546000	16.728	13.027000	19.041	0.850000
16.764	32.569000	16.764	13.049000	19.082	0.850000
16.801	32.408000	16.801	12.868000	19.124	0.850000
16.837	32.332000	16.837	12.919000	19.165	0.840000
16.874	32.373000	16.874	13.053000	19.207	0.860000
16.910	32.260000	16.910	12.812000	19.248	0.880000
16.947	32.132000	16.947	12.775000	19.290	0.860000
16.983	32.157000	16.983	12.793000	19.332	0.860000
17.020	32.168000	17.020	12.876000	19.373	0.840000
17.056	32.047000	17.056	12.750000	19.415	0.840000
17.093	32.124000	17.093	12.827000	19.456	0.840000
17.129	32.524000	17.129	12.729000	19.498	0.850000
17.166	33.490000	17.166	12.779000	19.540	0.850000
17.202	34.966000	17.202	12.783000	19.581	0.830000
17.239	37.138000	17.239	12.829000	19.623	0.850000
17.275	39.483000	17.275	12.659000	19.664	0.830000
17.312	41.616000	17.312	12.687000	19.706	0.840000
17.348	43.155000	17.348	12.711000	19.747	0.850000
17.385	43.684000	17.385	12.663000	19.789	0.840000
17.421	43.190000	17.421	12.873000	19.831	0.830000
17.458	42.113000	17.458	12.656000	19.872	0.830000
17.494	40.617000	17.494	12.747000	19.914	0.830000
17.531	39.167000	17.531	12.857000	19.955	0.830000
17.568	37.898000	17.568	12.871000	19.997	0.840000
17.604	36.788000	17.604	12.888000	20.038	0.860000
17.641	35.997000	17.641	12.883000	20.080	0.840000
17.677	35.353000	17.677	12.674000	20.122	0.880000
17.714	34.889000	17.714	12.554000	20.163	0.870000
17.750	34.666000	17.750	12.601000	20.205	0.890000
17.787	34.424000	17.787	12.515000	20.246	0.890000
17.823	34.326000	17.823	12.547000	20.288	0.900000
17.860	34.211000	17.860	12.339000	20.329	0.910000
17.896	34.132000	17.896	12.219000	20.371	0.940000
17.933	34.003000	17.933	12.034000	20.413	0.920000
17.969	33.973000	17.969	11.956000	20.454	0.980000
18.006	33.897000	18.006	11.879000	20.496	0.990000
18.042	33.968000	18.042	11.867000	20.537	1.000000
18.079	34.016000	18.079	11.848000	20.579	1.020000
18.115	33.907000	18.115	11.894000	20.620	1.030000
18.152	34.065000	18.152	11.818000	20.662	1.080000
18.188	34.146000	18.188	11.657000	20.704	1.090000
18.225	34.326000	18.225	11.829000	20.745	1.130000
18.261	34.529000	18.261	11.782000	20.787	1.130000
18.298	34.928000	18.298	11.884000	20.828	1.130000
18.335	35.163000	18.335	11.771000	20.870	1.130000
18.371	35.633000	18.371	11.847000	20.911	1.140000
18.408	35.961000	18.408	11.636000	20.953	1.140000
18.444	36.314000	18.444	11.714000	20.995	1.160000
18.481	36.691000	18.481	11.798000	21.036	1.160000
18.517	37.073000	18.517	11.827000	21.078	1.150000
18.554	37.344000	18.554	11.817000	21.119	1.150000
18.590	37.462000	18.590	11.878000	21.161	1.160000
18.627	37.573000	18.627	11.804000	21.202	1.240000
18.663	37.517000	18.663	11.684000	21.244	1.370000
18.700	37.186000	18.700	11.433000	21.286	1.520000
18.736	36.848000	18.736	11.319000	21.327	1.710000
18.773	36.394000	18.773	11.258000	21.369	1.850000
18.809	35.857000	18.809	10.876000	21.410	1.950000
18.846	35.383000	18.846	10.613000	21.452	2.020000
18.882	34.780000	18.882	10.451000	21.493	2.090000
18.919	34.314000	18.919	10.288000	21.535	2.070000
18.955	33.728000	18.955	10.162000	21.577	2.140000
18.992	33.419000	18.992	10.148000	21.618	2.150000
19.028	32.980000	19.028	10.048000	21.660	2.140000
19.065	32.702000	19.065	10.114000	21.701	2.140000
19.101	32.495000	19.101	10.147000	21.743	2.200000
19.138	32.466000	19.138	10.340000	21.784	2.200000
19.175	32.372000	19.175	10.395000	21.826	2.170000
19.211	32.348000	19.211	10.554000	21.868	2.170000
19.248	32.463000	19.248	10.690000	21.909	2.170000
19.284	32.487000	19.284	10.810000	21.951	2.170000
19.321	32.388000	19.321	10.873000	21.992	2.170000
19.357	32.307000	19.357	10.969000	22.034	2.190000
19.394	32.335000	19.394	11.007000	22.075	2.180000
19.430	32.227000	19.430	11.140000	22.117	2.190000
19.467	32.041000	19.467	11.126000	22.159	2.200000
19.503	31.988000	19.503	10.958000	22.200	2.210000
19.540	31.922000	19.540	11.067000	22.242	2.150000
19.576	31.753000	19.576	11.063000	22.283	2.150000
19.613	31.741000	19.613	11.096000	22.325	2.150000
19.649	31.623000	19.649	11.088000	22.366	2.160000
19.686	31.571000	19.686	11.000000	22.408	2.130000
19.722	31.561000	19.722	10.920000	22.450	2.120000
19.759	31.518000	19.759	10.915000	22.491	2.100000
19.795	31.420000	19.795	10.947000	22.533	2.100000
19.832	31.367000	19.832	11.017000	22.574	2.060000
19.868	31.317000	19.868	10.914000	22.616	2.060000
19.905	31.291000	19.905	10.964000	22.658	2.060000
19.942	31.179000	19.942	10.978000	22.699	1.990000
19.978	31.090000	19.978	10.853000	22.741	1.950000
20.015	30.993000	20.015	10.907000	22.782	1.980000
20.051	30.954000	20.051	11.064000	22.824	1.910000
20.088	30.867000	20.088	11.052000	22.865	1.880000
20.124	30.858000	20.124	11.047000	22.907	1.870000
20.161	30.822000	20.161	11.042000	22.949	1.820000
20.197	30.688000	20.197	10.945000	22.990	1.800000
20.234	30.665000	20.234	10.964000	23.032	1.800000
20.270	30.636000	20.270	11.093000	23.073	1.770000
20.307	30.570000	20.307	10.984000	23.115	1.760000
20.343	30.596000	20.343	10.990000	23.156	1.700000
20.380	30.541000	20.380	11.082000	23.198	1.700000
20.416	30.554000	20.416	11.060000	23.240	1.680000
20.453	30.488000	20.453	11.043000	23.281	1.650000
20.489	30.492000	20.489	10.982000	23.323	1.630000
20.526	30.642000	20.526	11.060000	23.364	1.600000
20.562	30.694000	20.562	11.137000	23.406	1.580000
20.599	30.764000	20.599	11.179000	23.447	1.540000
20.635	30.751000	20.635	11.236000	23.489	1.510000
20.672	30.755000	20.672	11.131000	23.531	1.470000
20.709	30.796000	20.709	11.178000	23.572	1.460000
20.745	30.733000	20.745	11.310000	23.614	1.450000
20.782	30.713000	20.782	11.333000	23.655	1.430000
20.818	30.702000	20.818	11.323000	23.697	1.410000
20.855	30.624000	20.855	11.251000	23.738	1.460000
20.891	30.597000	20.891	11.363000	23.780	1.400000
20.928	30.642000	20.928	11.491000	23.822	1.370000
20.964	31.418000	20.964	11.600000	23.863	1.390000
21.001	33.128000	21.001	11.546000	23.905	1.470000
21.037	34.817000	21.037	11.483000	23.946	1.440000
21.074	35.975000	21.074	11.395000	23.988	1.340000
21.110	36.477000	21.110	11.248000	24.029	1.280000
21.147	36.492000	21.147	10.962000	24.071	1.230000
21.183	36.186000	21.183	10.778000	24.113	1.290000
21.220	35.736000	21.220	10.906000	24.154	1.290000
21.256	35.226000	21.256	10.775000	24.196	1.190000
21.293	34.727000	21.293	10.598000	24.237	1.180000
21.329	34.320000	21.329	10.746000	24.279	1.150000
21.366	34.111000	21.366	10.598000	24.320	1.150000
21.402	33.890000	21.402	10.563000	24.362	1.150000
21.439	33.808000	21.439	10.446000	24.404	1.110000
21.475	33.653000	21.475	10.560000	24.445	1.120000
21.512	33.661000	21.512	10.485000	24.487	1.080000
21.549	33.402000	21.549	10.407000	24.528	1.080000
21.585	33.396000	21.585	10.531000	24.570	1.060000
21.622	33.317000	21.622	10.412000	24.611	1.090000
21.658	33.314000	21.658	10.357000	24.653	1.070000
21.695	33.176000	21.695	10.424000	24.695	1.030000
21.731	33.171000	21.731	10.404000	24.736	1.010000
21.768	33.140000	21.768	10.248000	24.778	1.000000
21.804	33.058000	21.804	10.212000	24.819	1.030000
21.841	32.946000	21.841	10.198000	24.861	1.010000
21.877	33.015000	21.877	10.128000	24.902	0.960000
21.914	32.905000	21.914	10.218000	24.944	0.930000
21.950	32.993000	21.950	10.052000	24.986	0.950000
21.987	32.967000	21.987	10.214000	25.027	0.920000
22.023	33.049000	22.023	10.099000	25.069	0.920000
22.060	33.110000	22.060	10.230000	25.110	0.920000
22.096	33.115000	22.096	10.092000	25.152	0.880000
22.133	33.139000	22.133	10.072000	25.193	0.850000
22.169	33.196000	22.169	10.124000	25.235	0.900000
22.206	33.150000	22.206	10.077000	25.277	0.870000
22.242	33.139000	22.242	10.024000	25.318	0.870000
22.279	33.063000	22.279	10.018000	25.360	0.850000
22.316	32.963000	22.316	9.888000	25.401	0.890000
22.352	32.846000	22.352	10.002000	25.443	1.050000
22.389	32.838000	22.389	9.870000	25.485	1.340000
22.425	32.519000	22.425	9.992000	25.526	1.920000
22.462	32.416000	22.462	9.992000	25.568	2.790000
22.498	32.458000	22.498	9.941000	25.609	3.740000
22.535	32.296000	22.535	9.748000	25.651	4.650000
22.571	32.181000	22.571	9.774000	25.692	5.440000
22.608	31.892000	22.608	9.721000	25.734	5.970000
22.644	31.835000	22.644	9.753000	25.776	6.440000
22.681	31.741000	22.681	9.602000	25.817	6.680000
22.717	31.883000	22.717	9.654000	25.859	6.690000
22.754	31.847000	22.754	9.706000	25.900	6.580000
22.790	31.918000	22.790	9.663000	25.942	6.330000
22.827	31.914000	22.827	9.630000	25.983	5.980000
22.863	32.104000	22.863	9.619000	26.025	5.570000
22.900	32.241000	22.900	9.560000	26.067	5.090000
22.936	32.318000	22.936	9.516000	26.108	4.640000
22.973	32.412000	22.973	9.547000	26.150	4.200000
23.009	32.572000	23.009	9.534000	26.191	3.820000
23.046	32.720000	23.046	9.393000	26.233	3.480000
23.082	32.787000	23.082	9.453000	26.274	3.140000
23.119	32.813000	23.119	9.320000	26.316	2.820000
23.156	32.792000	23.156	9.311000	26.358	2.540000
23.192	39.955000	23.192	16.776000	26.399	2.330000
23.229	62.893000	23.229	44.791000	26.441	2.080000
23.265	83.665000	23.265	63.505000	26.482	1.970000
23.302	113.539000	23.302	86.753000	26.524	1.740000
23.338	160.716000	23.338	123.175000	26.565	1.600000
23.375	226.179000	23.375	165.343000	26.607	1.450000
23.411	305.852000	23.411	230.167000	26.649	1.330000
23.448	350.590000	23.448	263.754000	26.690	1.240000
23.484	370.143000	23.484	289.469000	26.732	1.120000
23.521	364.273000	23.521	293.664000	26.773	1.030000
23.557	355.571000	23.557	306.179000	26.815	0.960000
23.594	433.453000	23.594	386.672000	26.856	0.880000
23.630	559.374000	23.630	519.373000	26.898	0.810000
23.667	645.155000	23.667	610.849000	26.940	0.770000
23.703	647.790000	23.703	616.800000	26.981	0.710000
23.740	666.357000	23.740	631.205000	27.023	0.640000
23.776	699.957000	23.776	665.411000	27.064	0.640000
23.813	737.416000	23.813	707.748000	27.106	0.580000
23.849	766.030000	23.849	733.779000	27.147	0.550000
23.886	788.713000	23.886	755.826000	27.189	0.470000
23.923	812.664000	23.923	778.380000	27.231	0.470000
23.959	832.096000	23.959	800.371000	27.272	0.450000
23.996	844.783000	23.996	813.479000	27.314	0.420000
24.032	850.903000	24.032	821.363000	27.355	0.380000
24.069	849.959000	24.069	821.717000	27.397	0.370000
24.105	861.257000	24.105	831.792000	27.438	0.370000
24.142	869.725000	24.142	840.883000	27.480	0.310000
24.178	883.701000	24.178	851.506000	27.522	0.300000
24.215	890.865000	24.215	859.871000	27.563	0.280000
24.251	902.190000	24.251	872.495000	27.605	0.270000
24.288	905.456000	24.288	874.076000	27.646	0.260000
24.324	906.005000	24.324	876.856000	27.688	0.270000
24.361	904.279000	24.361	867.598000	27.729	0.230000
24.397	878.758000	24.397	851.598000	27.771	0.250000
24.434	845.223000	24.434	821.203000	27.813	0.230000
24.470	825.845000	24.470	799.638000	27.854	0.260000
24.507	764.632000	24.507	751.141000	27.896	0.200000
24.543	707.012000	24.543	685.193000	27.937	0.220000
24.580	608.005000	24.580	553.026000	27.979	0.210000
24.616	583.383000	24.616	541.962000	28.020	0.210000
24.653	578.544000	24.653	537.406000	28.062	0.180000
24.689	575.697000	24.689	533.839000	28.104	0.230000
24.726	573.738000	24.726	529.922000	28.145	0.170000
24.763	569.448000	24.763	526.561000	28.187	0.190000
24.799	567.684000	24.799	523.509000	28.228	0.200000
24.836	563.788000	24.836	520.396000	28.270	0.190000
24.872	560.612000	24.872	517.416000	28.311	0.170000
24.909	556.779000	24.909	513.082000	28.353	0.180000
24.945	554.654000	24.945	511.695000	28.395	0.210000
24.982	551.247000	24.982	507.533000	28.436	0.160000
25.018	550.791000	25.018	506.540000	28.478	0.180000
25.055	547.314000	25.055	502.710000	28.519	0.180000
25.091	547.803000	25.091	502.367000	28.561	0.180000
25.128	518.407000	25.128	480.725000	28.603	0.190000
25.164	495.663000	25.164	452.661000	28.644	0.140000
25.201	494.125000	25.201	449.592000	28.686	0.140000
25.237	497.706000	25.237	451.319000	28.727	0.180000
25.274	497.782000	25.274	448.312000	28.769	0.160000
25.310	501.355000	25.310	449.981000	28.810	0.170000
25.347	501.936000	25.347	447.021000	28.852	0.190000
25.383	503.039000	25.383	447.386000	28.894	0.140000
25.420	501.332000	25.420	444.495000	28.935	0.160000
25.456	501.895000	25.456	445.028000	28.977	0.200000
25.493	500.438000	25.493	444.715000	29.018	0.160000
25.530	501.976000	25.530	444.691000	29.060	0.160000
25.566	500.981000	25.566	444.971000	29.101	0.200000
25.603	501.251000	25.603	445.022000	29.143	0.170000
25.639	501.019000	25.639	445.564000	29.185	0.180000
25.676	502.746000	25.676	447.684000	29.226	0.170000
25.712	501.629000	25.712	448.069000	29.268	0.180000
25.749	496.128000	25.749	444.213000	29.309	0.180000
25.785	498.346000	25.785	446.389000	29.351	0.190000
25.822	500.678000	25.822	449.263000	29.392	0.130000
25.858	500.490000	25.858	449.824000	29.434	0.170000
25.895	500.534000	25.895	450.158000	29.476	0.150000
25.931	501.233000	25.931	452.079000	29.517	0.170000
25.968	501.100000	25.968	451.918000	29.559	0.190000
26.004	503.466000	26.004	454.213000	29.600	0.180000
26.041	503.171000	26.041	454.867000	29.642	0.170000
26.077	506.533000	26.077	457.726000	29.683	0.150000
26.114	509.315000	26.114	462.618000	29.725	0.130000
26.150	517.156000	26.150	471.327000	29.767	0.160000
26.187	517.735000	26.187	472.145000	29.808	0.170000
26.223	516.331000	26.223	470.120000	29.850	0.140000
26.260	515.547000	26.260	468.196000	29.891	0.140000
26.297	517.852000	26.297	471.278000	29.933	0.140000
26.333	520.338000	26.333	473.775000	29.974	0.170000
26.370	523.254000	26.370	476.893000	30.016	0.150000
26.406	525.796000	26.406	479.824000	30.058	0.170000
26.443	528.655000	26.443	482.845000	30.099	0.130000
26.479	531.209000	26.479	486.242000	30.141	0.150000
26.516	533.961000	26.516	489.466000	30.182	0.170000
26.552	537.100000	26.552	492.827000	30.224	0.160000
26.589	540.289000	26.589	496.367000	30.265	0.100000
26.625	544.119000	26.625	499.275000	30.307	0.150000
26.662	547.080000	26.662	503.311000	30.349	0.140000
26.698	550.760000	26.698	506.935000	30.390	0.150000
26.735	554.392000	26.735	511.534000	30.432	0.160000
26.771	563.366000	26.771	518.514000	30.473	0.150000
26.808	566.520000	26.808	522.007000	30.515	0.150000
26.844	570.183000	26.844	525.111000	30.556	0.180000
26.881	572.885000	26.881	529.324000	30.598	0.150000
26.917	576.549000	26.917	531.926000	30.640	0.190000
26.954	596.759000	26.954	552.582000	30.681	0.160000
26.990	651.260000	26.990	605.521000	30.723	0.160000
27.027	655.978000	27.027	607.453000	30.764	0.220000
27.063	661.115000	27.063	611.094000	30.806	0.180000
27.100	661.684000	27.100	612.513000	30.847	0.190000
27.137	665.942000	27.137	615.120000	30.889	0.200000
27.173	667.410000	27.173	616.482000	30.931	0.200000
27.210	670.377000	27.210	618.959000	30.972	0.220000
27.246	672.165000	27.246	621.002000	31.014	0.180000
27.283	674.831000	27.283	623.395000	31.055	0.220000
27.319	677.241000	27.319	624.952000	31.097	0.190000
27.356	679.321000	27.356	626.728000	31.138	0.210000
27.392	681.877000	27.392	628.463000	31.180	0.240000
27.429	684.031000	27.429	629.821000	31.222	0.250000
27.465	686.144000	27.465	632.514000	31.263	0.260000
27.502	686.998000	27.502	633.543000	31.305	0.230000
27.538	687.367000	27.538	635.349000	31.346	0.220000
27.575	689.192000	27.575	637.329000	31.388	0.240000
27.611	694.088000	27.611	640.581000	31.430	0.270000
27.648	696.803000	27.648	644.289000	31.471	0.240000
27.684	702.799000	27.684	647.706000	31.513	0.220000
27.721	704.611000	27.721	650.364000	31.554	0.260000
27.757	709.776000	27.757	654.370000	31.596	0.270000
27.794	711.493000	27.794	656.550000	31.637	0.280000
27.830	717.082000	27.830	660.782000	31.679	0.290000
27.867	719.111000	27.867	662.440000	31.721	0.290000
27.904	725.079000	27.904	667.421000	31.762	0.290000
27.940	728.403000	27.940	670.081000	31.804	0.290000
27.977	735.956000	27.977	674.577000	31.845	0.270000
28.013	738.155000	28.013	677.637000	31.887	0.270000
28.050	745.970000	28.050	681.849000	31.928	0.210000
28.086	746.532000	28.086	684.512000	31.970	0.260000
28.123	751.184000	28.123	687.140000	32.012	0.200000
28.159	751.562000	28.159	688.651000	32.053	0.240000
28.196	793.303000	28.196	709.209000	32.095	0.250000
28.232	826.890000	28.232	731.863000	32.136	0.230000
28.269	828.548000	28.269	733.340000	32.178	0.210000
28.305	832.403000	28.305	732.312000	32.219	0.210000
28.342	830.784000	28.342	730.908000	32.261	0.190000
28.378	831.547000	28.378	731.051000	32.303	0.170000
28.415	828.504000	28.415	727.648000	32.344	0.180000
28.451	827.859000	28.451	728.806000	32.386	0.200000
28.488	822.394000	28.488	722.728000	32.427	0.170000
28.524	822.030000	28.524	722.553000	32.469	0.170000
28.561	815.461000	28.561	717.371000	32.510	0.190000
28.597	816.464000	28.597	716.046000	32.552	0.180000
28.634	775.960000	28.634	693.810000	32.594	0.180000
28.670	774.035000	28.670	692.334000	32.635	0.140000
28.707	757.706000	28.707	692.561000	32.677	0.160000
28.744	793.868000	28.744	699.172000	32.718	0.170000
28.780	782.806000	28.780	689.297000	32.760	0.150000
28.817	777.890000	28.817	686.832000	32.801	0.120000
28.853	766.654000	28.853	675.211000	32.843	0.160000
28.890	760.254000	28.890	671.876000	32.885	0.150000
28.926	748.087000	28.926	660.400000	32.926	0.150000
28.963	740.578000	28.963	653.493000	32.968	0.130000
28.999	726.172000	28.999	643.784000	33.009	0.150000
29.036	717.689000	29.036	635.485000	33.051	0.170000
29.072	703.445000	29.072	628.288000	33.092	0.140000
29.109	692.853000	29.109	617.893000	33.134	0.140000
29.145	680.012000	29.145	610.023000	33.176	0.140000
29.182	667.565000	29.182	599.755000	33.217	0.150000
29.218	658.109000	29.218	590.618000	33.259	0.160000
29.255	643.508000	29.255	580.181000	33.300	0.160000
29.291	634.962000	29.291	571.627000	33.342	0.150000
29.328	619.730000	29.328	560.040000	33.383	0.140000
29.364	610.108000	29.364	553.434000	33.425	0.100000
29.401	595.313000	29.401	540.512000	33.467	0.140000
29.437	585.841000	29.437	534.951000	33.508	0.150000
29.474	571.311000	29.474	520.561000	33.550	0.110000
29.511	561.979000	29.511	513.751000	33.591	0.140000
29.547	545.925000	29.547	499.770000	33.633	0.130000
29.584	538.257000	29.584	491.562000	33.674	0.130000
29.620	520.189000	29.620	478.799000	33.716	0.140000
29.657	512.802000	29.657	470.734000	33.758	0.130000
29.693	497.624000	29.693	458.892000	33.799	0.140000
29.730	488.332000	29.730	452.100000	33.841	0.110000
29.766	474.381000	29.766	438.399000	33.882	0.140000
29.803	464.767000	29.803	430.976000	33.924	0.160000
29.839	453.286000	29.839	418.644000	33.965	0.140000
29.876	443.180000	29.876	410.767000	34.007	0.120000
29.912	431.701000	29.912	398.682000
29.949	421.505000	29.949	389.509000
29.985	411.396000	29.985	380.656000
30.022	402.437000	30.022	371.050000
30.058	393.025000	30.058	363.703000
30.095	384.235000	30.095	353.662000
30.131	376.569000	30.131	346.879000
30.168	377.861000	30.168	343.302000
30.204	382.307000	30.204	345.045000
30.241	380.700000	30.241	337.131000
30.278	378.502000	30.278	333.714000
30.314	378.290000	30.314	329.327000
30.351	385.849000	30.351	329.694000
30.387	378.114000	30.387	326.072000
30.424	360.187000	30.424	309.587000
30.460	358.470000	30.460	304.444000
30.497	356.979000	30.497	300.248000
30.533	353.689000	30.533	293.950000
30.570	350.642000	30.570	288.919000
30.606	345.789000	30.606	282.230000
30.643	342.766000	30.643	277.158000
30.679	336.755000	30.679	270.535000
30.716	340.196000	30.716	268.261000
30.752	356.444000	30.752	275.075000
30.789	347.825000	30.789	268.529000
30.825	339.971000	30.825	258.785000
30.862	334.128000	30.862	252.884000
30.898	327.626000	30.898	245.825000
30.935	319.677000	30.935	238.426000
30.971	313.363000	30.971	232.187000
31.008	307.203000	31.008	225.093000
31.044	302.898000	31.044	220.886000
31.081	296.914000	31.081	213.532000
31.118	291.907000	31.118	208.484000
31.154	285.501000	31.154	201.929000
31.191	282.568000	31.191	197.562000
31.227	295.549000	31.227	190.319000
31.264	264.810000	31.264	181.973000
31.300	257.276000	31.300	175.778000
31.337	252.829000	31.337	171.845000
31.373	246.721000	31.373	165.226000
31.410	242.010000	31.410	161.410000
31.446	235.669000	31.446	154.769000
31.483	230.739000	31.483	150.361000
31.519	224.221000	31.519	144.188000
31.556	218.893000	31.556	139.698000
31.592	212.451000	31.592	134.299000
31.629	208.024000	31.629	130.389000
31.665	202.581000	31.665	126.002000
31.702	196.773000	31.702	121.541000
31.738	190.475000	31.738	116.698000
31.775	183.703000	31.775	112.179000
31.811	177.386000	31.811	107.344000
31.848	170.649000	31.848	102.976000
31.885	164.791000	31.885	99.015000
31.921	158.375000	31.921	95.122000
31.958	152.341000	31.958	91.478000
31.994	145.707000	31.994	86.519000
32.031	139.397000	32.031	83.001000
32.067	131.839000	32.067	77.538000
32.104	125.575000	32.104	73.532000
32.140	117.313000	32.140	67.894000
32.177	111.375000	32.177	63.729000
32.213	103.108000	32.213	58.545000
32.250	97.205000	32.250	54.363000
32.286	89.711000	32.286	49.488000
32.323	83.782000	32.323	45.756000
32.359	77.007000	32.359	40.850000
32.396	71.868000	32.396	37.548000
32.432	66.433000	32.432	33.384000
32.469	61.748000	32.469	30.048000
32.505	56.611000	32.505	26.453000
32.542	52.348000	32.542	23.362000
32.578	47.748000	32.578	20.333000
32.615	44.079000	32.615	17.622000
32.651	40.303000	32.651	14.974000
32.688	37.124000	32.688	12.535000
32.725	34.270000	32.725	10.447000
32.761	31.546000	32.761	8.465000
32.798	29.717000	32.798	6.815000
32.834	28.018000	32.834	5.698000
32.871	27.193000	32.871	5.017000
32.907	27.150000	32.907	4.968000
32.944	27.316000	32.944	5.138000
32.980	27.513000	32.980	5.032000
33.017	27.580000	33.017	4.996000
33.053	27.694000	33.053	5.125000
33.090	27.920000	33.090	5.060000
33.126	28.113000	33.126	5.033000
33.163	28.352000	33.163	4.954000
33.199	28.587000	33.199	4.975000
33.236	28.877000	33.236	4.971000
33.272	29.172000	33.272	4.990000
33.309	29.573000	33.309	5.033000
33.345	29.843000	33.345	5.062000
33.382	30.248000	33.382	5.044000
33.418	30.463000	33.418	4.951000
33.455	30.831000	33.455	5.029000
33.492	31.257000	33.492	5.036000
33.528	31.538000	33.528	4.833000
33.565	31.956000	33.565	4.839000
33.601	32.314000	33.601	4.853000
33.638	32.730000	33.638	4.999000
33.674	33.102000	33.674	4.885000
33.711	33.483000	33.711	4.856000
33.747	33.767000	33.747	4.947000
33.784	34.092000	33.784	4.866000
33.820	34.433000	33.820	4.892000
33.857	34.767000	33.857	4.735000
33.893	35.129000	33.893	4.739000
33.930	35.372000	33.930	4.846000
33.966	35.718000	33.966	4.726000
34.003	35.985000	34.003	4.800000
