# Supplementary material for: Interrogating the structure and function of the human voltage-gated proton channel (hHv1) with a fluorescent noncanonical amino acid
Source: eLife. 2026 Apr 28;15:RP110161. doi: 10.7554/eLife.110161 (PMC13124150; doi:10.7554/eLife.110161)
Supplement: Figure 3—source data 3. [file elife-110161-fig3-data3.zip › hHv1-C107Acd.asc]

10		10		10
hHv1 C107Acd001:10_UV1_280nm		hHv1 C107Acd001:10_UV2_385nm		hHv1 C107Acd001:10_AD900
ml	mAU	ml	mAU	ml	mV
0.000	0.000000	0.000	0.000000	0.000	0.130000
0.037	0.031000	0.037	0.102000	0.042	0.150000
0.073	0.073000	0.073	0.060000	0.083	0.140000
0.110	-0.255000	0.110	-0.192000	0.125	0.160000
0.146	-0.375000	0.146	-0.352000	0.166	0.140000
0.183	-0.641000	0.183	-0.560000	0.208	0.120000
0.219	-0.781000	0.219	-0.676000	0.250	0.120000
0.256	-0.782000	0.256	-0.600000	0.291	0.110000
0.292	2.520000	0.292	1.227000	0.333	0.120000
0.329	3.992000	0.329	1.972000	0.374	0.110000
0.365	1.514000	0.365	0.720000	0.416	0.110000
0.402	0.552000	0.402	-0.093000	0.457	0.100000
0.438	-0.131000	0.438	-0.366000	0.499	0.100000
0.475	-0.497000	0.475	-0.633000	0.541	0.110000
0.511	-0.609000	0.511	-0.620000	0.582	0.120000
0.548	-0.678000	0.548	-0.561000	0.624	0.110000
0.585	-0.662000	0.585	-0.626000	0.665	0.110000
0.621	-0.663000	0.621	-0.701000	0.707	0.110000
0.658	-0.689000	0.658	-0.696000	0.749	0.090000
0.694	-0.728000	0.694	-0.784000	0.790	0.100000
0.731	-0.612000	0.731	-0.832000	0.832	0.100000
0.767	-0.624000	0.767	-0.708000	0.873	0.090000
0.804	-0.686000	0.804	-0.674000	0.915	0.090000
0.840	-0.539000	0.840	-0.616000	0.956	0.100000
0.877	-0.549000	0.877	-0.658000	0.998	0.080000
0.913	-0.556000	0.913	-0.651000	1.040	0.090000
0.950	-0.642000	0.950	-0.680000	1.081	0.100000
0.986	-0.602000	0.986	-0.629000	1.123	0.070000
1.023	-0.546000	1.023	-0.826000	1.164	0.080000
1.059	-0.650000	1.059	-0.683000	1.206	0.080000
1.096	-0.598000	1.096	-0.677000	1.248	0.090000
1.133	-0.602000	1.133	-0.650000	1.289	0.090000
1.169	-0.573000	1.169	-0.677000	1.331	0.070000
1.206	-0.598000	1.206	-0.657000	1.372	0.100000
1.242	-0.606000	1.242	-0.562000	1.414	0.110000
1.279	-0.617000	1.279	-0.734000	1.455	0.090000
1.315	-0.606000	1.315	-0.828000	1.497	0.100000
1.352	-0.601000	1.352	-0.618000	1.539	0.110000
1.388	-0.599000	1.388	-0.704000	1.580	0.110000
1.425	-0.758000	1.425	-0.644000	1.622	0.100000
1.461	-0.705000	1.461	-0.689000	1.663	0.090000
1.498	-0.676000	1.498	-0.778000	1.705	0.090000
1.534	-0.729000	1.534	-0.820000	1.747	0.160000
1.571	-0.784000	1.571	-0.701000	1.788	0.160000
1.607	-0.773000	1.607	-0.701000	1.830	0.110000
1.644	-0.875000	1.644	-0.641000	1.871	0.080000
1.681	-0.926000	1.681	-0.527000	1.913	0.070000
1.717	-0.871000	1.717	-0.654000	1.954	0.050000
1.754	-0.902000	1.754	-0.673000	1.996	0.070000
1.790	-1.015000	1.790	-0.726000	2.038	0.060000
1.827	-1.009000	1.827	-0.706000	2.079	0.050000
1.863	-0.950000	1.863	-0.769000	2.121	0.050000
1.900	-0.965000	1.900	-0.555000	2.162	0.040000
1.936	-1.034000	1.936	-0.642000	2.204	0.050000
1.973	-1.030000	1.973	-0.680000	2.246	0.050000
2.009	-1.101000	2.009	-0.767000	2.287	0.050000
2.046	-1.132000	2.046	-0.697000	2.329	0.040000
2.082	-1.178000	2.082	-0.629000	2.370	0.030000
2.119	-1.175000	2.119	-0.730000	2.412	0.020000
2.155	-1.222000	2.155	-0.491000	2.454	0.060000
2.192	-1.197000	2.192	-0.593000	2.495	0.020000
2.229	-1.377000	2.229	-0.697000	2.537	0.050000
2.265	-1.292000	2.265	-0.677000	2.578	0.050000
2.302	-1.318000	2.302	-0.707000	2.620	0.030000
2.338	-1.383000	2.338	-0.626000	2.661	0.040000
2.375	-1.320000	2.375	-0.599000	2.703	0.070000
2.411	-1.277000	2.411	-0.707000	2.745	0.010000
2.448	-1.359000	2.448	-0.813000	2.786	0.030000
2.484	-1.399000	2.484	-0.692000	2.828	0.050000
2.521	-1.410000	2.521	-0.704000	2.869	0.010000
2.557	-1.470000	2.557	-0.633000	2.911	0.020000
2.594	-1.467000	2.594	-0.692000	2.953	0.020000
2.630	-1.485000	2.630	-0.756000	2.994	0.050000
2.667	-1.559000	2.667	-0.692000	3.036	0.010000
2.703	-1.618000	2.703	-0.743000	3.077	0.030000
2.740	-1.558000	2.740	-0.814000	3.119	0.090000
2.777	-1.456000	2.777	-0.662000	3.160	0.020000
2.813	-1.587000	2.813	-0.766000	3.202	0.040000
2.850	-1.581000	2.850	-0.718000	3.244	0.040000
2.886	-1.588000	2.886	-0.769000	3.285	0.030000
2.923	-1.640000	2.923	-0.682000	3.327	0.070000
2.959	-1.626000	2.959	-0.693000	3.368	0.040000
2.996	-1.670000	2.996	-0.651000	3.410	0.050000
3.032	-1.675000	3.032	-0.631000	3.452	0.040000
3.069	-1.596000	3.069	-0.698000	3.493	0.030000
3.105	-1.627000	3.105	-0.779000	3.535	0.030000
3.142	-1.641000	3.142	-0.830000	3.576	0.070000
3.178	-1.569000	3.178	-0.847000	3.618	0.020000
3.215	-1.628000	3.215	-0.795000	3.659	0.020000
3.251	-1.646000	3.251	-0.698000	3.701	0.030000
3.288	-1.651000	3.288	-0.642000	3.743	0.040000
3.324	-1.609000	3.324	-0.697000	3.784	0.030000
3.361	-1.554000	3.361	-0.808000	3.826	0.050000
3.398	-1.556000	3.398	-0.767000	3.867	0.050000
3.434	-1.594000	3.434	-0.737000	3.909	0.030000
3.471	-1.539000	3.471	-0.756000	3.951	0.030000
3.507	-1.642000	3.507	-0.608000	3.992	0.040000
3.544	-1.609000	3.544	-0.760000	4.034	0.010000
3.580	-1.567000	3.580	-0.758000	4.075	0.050000
3.617	-1.551000	3.617	-0.810000	4.117	0.020000
3.653	-1.627000	3.653	-0.903000	4.158	0.020000
3.690	-1.606000	3.690	-0.905000	4.200	0.060000
3.726	-1.505000	3.726	-0.781000	4.242	0.000000
3.763	-1.603000	3.763	-0.690000	4.283	0.010000
3.799	-1.625000	3.799	-0.732000	4.325	0.030000
3.836	-1.572000	3.836	-0.802000	4.366	0.030000
3.872	-1.473000	3.872	-0.745000	4.408	0.000000
3.909	-1.539000	3.909	-0.679000	4.450	0.040000
3.946	-1.556000	3.946	-0.683000	4.491	0.040000
3.982	-1.500000	3.982	-0.868000	4.533	0.030000
4.019	-1.534000	4.019	-0.783000	4.574	0.010000
4.055	-1.516000	4.055	-0.660000	4.616	0.010000
4.092	-1.512000	4.092	-0.685000	4.658	0.010000
4.128	-1.494000	4.128	-0.705000	4.699	0.030000
4.165	-1.509000	4.165	-0.733000	4.741	0.030000
4.201	-1.571000	4.201	-0.789000	4.782	0.040000
4.238	-1.539000	4.238	-0.805000	4.824	0.070000
4.274	-1.526000	4.274	-0.735000	4.865	0.020000
4.311	-1.547000	4.311	-0.681000	4.907	0.020000
4.347	-1.508000	4.347	-0.795000	4.949	0.040000
4.384	-1.540000	4.384	-0.829000	4.990	0.020000
4.420	-1.532000	4.420	-0.855000	5.032	0.030000
4.457	-1.504000	4.457	-0.770000	5.073	0.040000
4.494	-1.438000	4.494	-0.867000	5.115	0.050000
4.530	-1.545000	4.530	-0.747000	5.157	0.010000
4.567	-1.576000	4.567	-0.770000	5.198	0.000000
4.603	-1.473000	4.603	-0.834000	5.240	0.050000
4.640	-1.417000	4.640	-0.780000	5.281	0.060000
4.676	-1.422000	4.676	-0.647000	5.323	0.000000
4.713	-1.493000	4.713	-0.813000	5.364	0.020000
4.749	-1.463000	4.749	-0.766000	5.406	0.040000
4.786	-1.464000	4.786	-0.815000	5.448	0.040000
4.822	-1.479000	4.822	-0.848000	5.489	0.010000
4.859	-1.437000	4.859	-0.723000	5.531	0.030000
4.895	-1.557000	4.895	-0.681000	5.572	0.010000
4.932	-1.558000	4.932	-0.871000	5.614	0.030000
4.968	-1.486000	4.968	-0.746000	5.656	0.020000
5.005	-1.531000	5.005	-0.816000	5.697	0.010000
5.042	-1.496000	5.042	-0.828000	5.739	0.000000
5.078	-1.426000	5.078	-0.978000	5.780	0.030000
5.115	-1.489000	5.115	-0.874000	5.822	0.000000
5.151	-1.439000	5.151	-0.825000	5.863	0.000000
5.188	-1.447000	5.188	-0.768000	5.905	0.000000
5.224	-1.403000	5.224	-0.851000	5.947	0.010000
5.261	-1.488000	5.261	-0.851000	5.988	0.000000
5.297	-1.426000	5.297	-0.904000	6.030	0.040000
5.334	-1.451000	5.334	-1.000000	6.071	0.000000
5.370	-1.500000	5.370	-0.849000	6.113	0.000000
5.407	-1.506000	5.407	-0.757000	6.155	0.010000
5.443	-1.448000	5.443	-0.828000	6.196	-0.010000
5.480	-1.422000	5.480	-0.917000	6.238	0.000000
5.516	-1.531000	5.516	-0.906000	6.279	0.030000
5.553	-1.512000	5.553	-0.839000	6.321	0.000000
5.590	-1.443000	5.590	-0.782000	6.362	0.000000
5.626	-1.492000	5.626	-0.838000	6.404	0.020000
5.663	-1.423000	5.663	-0.734000	6.446	0.010000
5.699	-1.400000	5.699	-0.921000	6.487	0.040000
5.736	-1.392000	5.736	-0.950000	6.529	0.010000
5.772	-1.389000	5.772	-0.758000	6.570	0.040000
5.809	-1.354000	5.809	-0.780000	6.612	0.000000
5.845	-1.379000	5.845	-0.972000	6.654	0.010000
5.882	-1.357000	5.882	-0.762000	6.695	0.040000
5.918	-1.377000	5.918	-0.771000	6.737	0.030000
5.955	-1.414000	5.955	-0.792000	6.778	0.020000
5.991	-1.536000	5.991	-0.829000	6.820	0.020000
6.028	-1.549000	6.028	-0.845000	6.861	0.000000
6.064	-1.519000	6.064	-0.996000	6.903	0.050000
6.101	-1.568000	6.101	-0.981000	6.945	0.020000
6.138	-1.499000	6.138	-0.836000	6.986	0.040000
6.174	-1.524000	6.174	-0.902000	7.028	0.020000
6.211	-1.480000	6.211	-0.999000	7.069	0.050000
6.247	-1.527000	6.247	-0.821000	7.111	0.010000
6.284	-1.575000	6.284	-0.866000	7.153	-0.010000
6.320	-1.604000	6.320	-0.818000	7.194	0.000000
6.357	-1.540000	6.357	-0.814000	7.236	0.010000
6.393	-1.587000	6.393	-0.950000	7.277	0.020000
6.430	-1.580000	6.430	-0.823000	7.319	0.030000
6.466	-1.722000	6.466	-0.820000	7.361	0.030000
6.503	-1.662000	6.503	-0.877000	7.402	0.040000
6.539	-1.684000	6.539	-0.961000	7.444	0.030000
6.576	-1.708000	6.576	-0.908000	7.485	0.000000
6.612	-1.785000	6.612	-0.719000	7.527	0.000000
6.649	-1.746000	6.649	-0.943000	7.568	0.000000
6.686	-1.728000	6.686	-0.789000	7.610	0.030000
6.722	-1.793000	6.722	-0.838000	7.652	0.000000
6.759	-1.815000	6.759	-0.829000	7.693	0.000000
6.795	-1.753000	6.795	-0.934000	7.735	0.000000
6.832	-1.767000	6.832	-0.822000	7.776	0.000000
6.868	-1.789000	6.868	-0.895000	7.818	0.000000
6.905	-1.868000	6.905	-0.895000	7.860	-0.010000
6.941	-1.933000	6.941	-0.897000	7.901	-0.020000
6.978	-1.893000	6.978	-0.831000	7.943	0.020000
7.014	-1.864000	7.014	-0.944000	7.984	-0.010000
7.051	-1.902000	7.051	-1.078000	8.026	0.000000
7.087	-1.872000	7.087	-0.866000	8.067	0.010000
7.124	-2.004000	7.124	-0.859000	8.109	0.000000
7.160	-1.958000	7.160	-0.885000	8.151	-0.010000
7.197	-1.880000	7.197	-0.892000	8.192	0.050000
7.234	-1.951000	7.234	-0.947000	8.234	0.000000
7.270	-1.922000	7.270	-0.866000	8.275	0.010000
7.307	-2.007000	7.307	-0.937000	8.317	0.030000
7.343	-1.990000	7.343	-0.902000	8.359	0.020000
7.380	-2.009000	7.380	-0.941000	8.400	0.000000
7.416	-1.981000	7.416	-0.902000	8.442	0.000000
7.453	-1.997000	7.453	-0.850000	8.483	0.040000
7.489	-2.036000	7.489	-1.057000	8.525	0.020000
7.526	-2.014000	7.526	-0.928000	8.566	0.020000
7.562	-2.027000	7.562	-0.870000	8.608	0.000000
7.599	-2.032000	7.599	-0.908000	8.650	0.010000
7.635	-2.050000	7.635	-0.930000	8.691	0.000000
7.672	-2.070000	7.672	-1.077000	8.733	0.020000
7.708	-2.144000	7.708	-1.034000	8.774	0.010000
7.745	-2.136000	7.745	-0.986000	8.816	0.010000
7.782	-2.168000	7.782	-0.961000	8.858	0.020000
7.818	-2.181000	7.818	-0.928000	8.899	0.020000
7.855	-2.160000	7.855	-1.063000	8.941	0.040000
7.891	-2.130000	7.891	-1.038000	8.982	0.000000
7.928	-2.236000	7.928	-0.854000	9.024	0.000000
7.964	-2.179000	7.964	-0.978000	9.065	0.010000
8.001	-2.185000	8.001	-0.997000	9.107	0.030000
8.037	-2.187000	8.037	-1.028000	9.149	0.020000
8.074	-2.241000	8.074	-1.071000	9.190	0.040000
8.110	-2.190000	8.110	-0.996000	9.232	0.030000
8.147	-2.213000	8.147	-1.016000	9.273	0.040000
8.183	-2.199000	8.183	-0.986000	9.315	0.090000
8.220	-2.235000	8.220	-0.947000	9.357	0.140000
8.256	-2.203000	8.256	-1.044000	9.398	0.160000
8.293	-2.172000	8.293	-0.982000	9.440	0.220000
8.330	-2.176000	8.330	-0.902000	9.481	0.190000
8.366	-2.142000	8.366	-0.927000	9.523	0.280000
8.403	-2.126000	8.403	-1.012000	9.565	0.330000
8.439	-2.066000	8.439	-1.112000	9.606	0.380000
8.476	-2.051000	8.476	-1.004000	9.648	0.450000
8.512	-2.070000	8.512	-1.009000	9.689	0.520000
8.549	-2.025000	8.549	-1.042000	9.731	0.550000
8.585	-2.016000	8.585	-1.038000	9.772	0.670000
8.622	-1.984000	8.622	-0.860000	9.814	0.750000
8.658	-1.939000	8.658	-0.932000	9.856	0.850000
8.695	-1.747000	8.695	-1.073000	9.897	0.990000
8.731	-1.719000	8.731	-0.830000	9.939	1.110000
8.768	-1.567000	8.768	-0.790000	9.980	1.240000
8.804	-1.252000	8.804	-0.740000	10.022	1.350000
8.841	-1.065000	8.841	-0.722000	10.064	1.510000
8.878	-0.632000	8.878	-0.642000	10.105	1.640000
8.914	-0.258000	8.914	-0.524000	10.147	1.780000
8.951	0.296000	8.951	-0.564000	10.188	1.970000
8.987	0.935000	8.987	-0.445000	10.230	2.060000
9.024	1.670000	9.024	-0.231000	10.271	2.210000
9.060	2.481000	9.060	-0.149000	10.313	2.400000
9.097	3.491000	9.097	0.033000	10.355	2.540000
9.133	4.367000	9.133	0.210000	10.396	2.680000
9.170	5.365000	9.170	0.419000	10.438	2.830000
9.206	6.329000	9.206	0.595000	10.479	2.960000
9.243	7.359000	9.243	0.663000	10.521	3.090000
9.279	8.366000	9.279	0.705000	10.563	3.260000
9.316	9.284000	9.316	0.840000	10.604	3.440000
9.352	10.332000	9.352	0.919000	10.646	3.610000
9.389	11.358000	9.389	0.857000	10.687	3.780000
9.426	12.281000	9.426	0.940000	10.729	3.990000
9.462	13.246000	9.462	0.918000	10.770	4.180000
9.499	14.178000	9.499	0.870000	10.812	4.490000
9.535	15.128000	9.535	1.003000	10.854	4.770000
9.572	16.185000	9.572	1.056000	10.895	5.130000
9.608	17.217000	9.608	0.896000	10.937	5.500000
9.645	18.285000	9.645	0.938000	10.978	5.890000
9.681	19.314000	9.681	0.883000	11.020	6.420000
9.718	20.347000	9.718	0.901000	11.062	6.990000
9.754	21.434000	9.754	0.892000	11.103	7.600000
9.791	22.541000	9.791	1.010000	11.145	8.310000
9.827	23.690000	9.827	0.851000	11.186	9.010000
9.864	24.803000	9.864	0.915000	11.228	9.810000
9.900	25.918000	9.900	1.089000	11.269	10.790000
9.937	27.174000	9.937	1.063000	11.311	11.790000
9.973	28.280000	9.973	1.177000	11.353	12.960000
10.010	29.381000	10.010	1.135000	11.394	14.200000
10.047	30.595000	10.047	1.161000	11.436	15.440000
10.083	31.720000	10.083	1.250000	11.477	16.820000
10.120	32.722000	10.120	1.439000	11.519	18.380000
10.156	33.717000	10.156	1.509000	11.561	20.060000
10.193	34.664000	10.193	1.604000	11.602	21.730000
10.229	35.666000	10.229	1.652000	11.644	23.290000
10.266	36.416000	10.266	1.629000	11.685	24.610000
10.302	37.157000	10.302	1.784000	11.727	25.840000
10.339	37.830000	10.339	1.927000	11.769	26.990000
10.375	38.421000	10.375	1.995000	11.810	27.820000
10.412	38.915000	10.412	2.087000	11.852	28.460000
10.448	39.432000	10.448	2.201000	11.893	28.780000
10.485	39.926000	10.485	2.387000	11.935	28.860000
10.521	40.578000	10.521	2.467000	11.976	28.760000
10.558	41.182000	10.558	2.557000	12.018	28.490000
10.595	41.919000	10.595	2.726000	12.060	28.160000
10.631	42.656000	10.631	3.058000	12.101	27.740000
10.668	43.500000	10.668	3.259000	12.143	27.330000
10.704	44.598000	10.704	3.447000	12.184	27.070000
10.741	45.598000	10.741	3.863000	12.226	26.880000
10.777	46.948000	10.777	4.067000	12.268	26.860000
10.814	48.405000	10.814	4.470000	12.309	27.090000
10.850	50.034000	10.850	4.665000	12.351	27.550000
10.887	51.754000	10.887	5.082000	12.392	28.420000
10.923	53.871000	10.923	5.563000	12.434	29.320000
10.960	56.074000	10.960	6.078000	12.475	30.580000
10.996	58.645000	10.996	6.444000	12.517	32.040000
11.033	61.349000	11.033	7.147000	12.559	33.660000
11.069	64.391000	11.069	7.770000	12.600	35.240000
11.106	67.918000	11.106	8.443000	12.642	36.700000
11.143	71.809000	11.143	9.257000	12.683	37.790000
11.179	76.046000	11.179	10.153000	12.725	38.730000
11.216	80.837000	11.216	11.197000	12.767	39.360000
11.252	85.972000	11.252	12.217000	12.808	39.620000
11.289	91.315000	11.289	13.331000	12.850	39.500000
11.325	96.897000	11.325	14.439000	12.891	39.010000
11.362	102.296000	11.362	15.515000	12.933	38.320000
11.398	107.641000	11.398	16.489000	12.974	37.260000
11.435	112.206000	11.435	17.510000	13.016	35.920000
11.471	116.439000	11.471	18.370000	13.058	34.410000
11.508	119.634000	11.508	19.054000	13.099	32.770000
11.544	121.952000	11.544	19.448000	13.141	31.080000
11.581	123.122000	11.581	19.730000	13.182	29.600000
11.617	123.455000	11.617	19.772000	13.224	27.810000
11.654	122.836000	11.654	19.950000	13.266	26.070000
11.691	121.331000	11.691	19.760000	13.307	24.310000
11.727	119.000000	11.727	19.374000	13.349	22.620000
11.764	116.564000	11.764	18.824000	13.390	21.030000
11.800	113.727000	11.800	18.405000	13.432	19.760000
11.837	110.789000	11.837	17.910000	13.473	18.280000
11.873	108.063000	11.873	17.472000	13.515	16.880000
11.910	105.840000	11.910	17.195000	13.557	15.580000
11.946	104.097000	11.946	16.824000	13.598	14.360000
11.983	102.965000	11.983	16.603000	13.640	13.260000
12.019	102.578000	12.019	16.628000	13.681	12.320000
12.056	103.087000	12.056	16.531000	13.723	11.320000
12.092	104.387000	12.092	16.823000	13.765	10.410000
12.129	106.414000	12.129	17.248000	13.806	9.490000
12.165	109.219000	12.165	17.755000	13.848	8.690000
12.202	112.673000	12.202	18.321000	13.889	7.970000
12.239	116.603000	12.239	19.115000	13.931	7.380000
12.275	120.653000	12.275	19.772000	13.973	6.720000
12.312	124.707000	12.312	20.454000	14.014	6.130000
12.348	128.102000	12.348	21.053000	14.056	5.590000
12.385	131.030000	12.385	21.427000	14.097	5.080000
12.421	133.175000	12.421	21.922000	14.139	4.650000
12.458	134.272000	12.458	22.054000	14.180	4.270000
12.494	134.274000	12.494	22.013000	14.222	3.900000
12.531	133.283000	12.531	21.938000	14.264	3.560000
12.567	131.335000	12.567	21.575000	14.305	3.220000
12.604	128.487000	12.604	21.107000	14.347	2.940000
12.640	124.837000	12.640	20.452000	14.388	2.710000
12.677	120.642000	12.677	19.667000	14.430	2.470000
12.713	115.920000	12.713	18.825000	14.472	2.300000
12.750	110.810000	12.750	17.923000	14.513	2.090000
12.787	105.505000	12.787	16.873000	14.555	1.890000
12.823	100.050000	12.823	15.955000	14.596	1.750000
12.860	94.764000	12.860	14.937000	14.638	1.610000
12.896	89.489000	12.896	14.067000	14.679	1.520000
12.933	84.260000	12.933	13.163000	14.721	1.420000
12.969	79.245000	12.969	12.226000	14.763	1.340000
13.006	74.527000	13.006	11.329000	14.804	1.250000
13.042	70.116000	13.042	10.480000	14.846	1.200000
13.079	65.736000	13.079	9.854000	14.887	1.150000
13.115	61.760000	13.115	9.071000	14.929	1.090000
13.152	57.790000	13.152	8.359000	14.971	1.050000
13.188	54.293000	13.188	7.737000	15.012	1.020000
13.225	50.877000	13.225	6.926000	15.054	0.950000
13.261	47.792000	13.261	6.498000	15.095	0.920000
13.298	44.797000	13.298	5.903000	15.137	0.890000
13.335	41.944000	13.335	5.507000	15.178	0.860000
13.371	39.365000	13.371	5.027000	15.220	0.840000
13.408	36.802000	13.408	4.580000	15.262	0.770000
13.444	34.455000	13.444	4.232000	15.303	0.760000
13.481	32.261000	13.481	3.822000	15.345	0.730000
13.517	30.213000	13.517	3.346000	15.386	0.670000
13.554	28.271000	13.554	3.056000	15.428	0.650000
13.590	26.569000	13.590	2.624000	15.470	0.610000
13.627	24.920000	13.627	2.508000	15.511	0.560000
13.663	23.399000	13.663	2.340000	15.553	0.540000
13.700	21.985000	13.700	1.975000	15.594	0.490000
13.736	20.687000	13.736	1.783000	15.636	0.460000
13.773	19.542000	13.773	1.517000	15.677	0.450000
13.809	18.525000	13.809	1.431000	15.719	0.400000
13.846	17.501000	13.846	1.233000	15.761	0.400000
13.883	16.571000	13.883	1.142000	15.802	0.340000
13.919	15.761000	13.919	0.979000	15.844	0.350000
13.956	15.062000	13.956	0.839000	15.885	0.320000
13.992	14.320000	13.992	0.635000	15.927	0.310000
14.029	13.536000	14.029	0.416000	15.969	0.260000
14.065	12.917000	14.065	0.430000	16.010	0.230000
14.102	12.208000	14.102	0.370000	16.052	0.270000
14.138	11.564000	14.138	0.250000	16.093	0.220000
14.175	11.063000	14.175	0.101000	16.135	0.210000
14.211	10.446000	14.211	0.015000	16.177	0.230000
14.248	9.975000	14.248	-0.095000	16.218	0.200000
14.284	9.593000	14.284	-0.052000	16.260	0.190000
14.321	9.183000	14.321	-0.077000	16.301	0.160000
14.357	8.888000	14.357	-0.076000	16.343	0.180000
14.394	8.632000	14.394	-0.201000	16.384	0.170000
14.431	8.566000	14.431	-0.249000	16.426	0.180000
14.467	8.461000	14.467	-0.174000	16.468	0.180000
14.504	8.532000	14.504	-0.202000	16.509	0.180000
14.540	8.727000	14.540	-0.206000	16.551	0.190000
14.577	9.037000	14.577	-0.108000	16.592	0.170000
14.613	9.426000	14.613	-0.108000	16.634	0.140000
14.650	9.807000	14.650	-0.154000	16.676	0.210000
14.686	10.245000	14.686	0.070000	16.717	0.190000
14.723	10.676000	14.723	-0.012000	16.759	0.160000
14.759	11.032000	14.759	0.073000	16.800	0.170000
14.796	11.366000	14.796	0.170000	16.842	0.150000
14.832	11.875000	14.832	0.145000	16.883	0.200000
14.869	12.459000	14.869	0.300000	16.925	0.170000
14.905	13.293000	14.905	0.393000	16.967	0.170000
14.942	14.475000	14.942	0.584000	17.008	0.180000
14.979	16.485000	14.979	1.009000	17.050	0.180000
15.015	18.790000	15.015	1.524000	17.091	0.170000
15.052	21.611000	15.052	2.284000	17.133	0.160000
15.088	24.162000	15.088	2.999000	17.175	0.160000
15.125	26.345000	15.125	3.579000	17.216	0.160000
15.161	27.567000	15.161	3.836000	17.258	0.170000
15.198	27.957000	15.198	3.726000	17.299	0.150000
15.234	27.540000	15.234	3.440000	17.341	0.180000
15.271	26.608000	15.271	3.027000	17.382	0.170000
15.307	25.175000	15.307	2.459000	17.424	0.140000
15.344	23.470000	15.344	2.108000	17.466	0.130000
15.380	21.612000	15.380	1.437000	17.507	0.140000
15.417	19.726000	15.417	1.429000	17.549	0.170000
15.453	17.650000	15.453	1.120000	17.590	0.170000
15.490	15.856000	15.490	0.897000	17.632	0.150000
15.527	14.058000	15.527	0.588000	17.674	0.160000
15.563	12.467000	15.563	0.517000	17.715	0.120000
15.600	10.976000	15.600	0.451000	17.757	0.120000
15.636	9.752000	15.636	0.359000	17.798	0.160000
15.673	8.459000	15.673	0.248000	17.840	0.140000
15.709	7.484000	15.709	0.205000	17.881	0.130000
15.746	6.549000	15.746	0.097000	17.923	0.170000
15.782	5.749000	15.782	0.137000	17.965	0.090000
15.819	5.070000	15.819	0.280000	18.006	0.140000
15.855	4.488000	15.855	0.068000	18.048	0.150000
15.892	3.952000	15.892	-0.109000	18.089	0.130000
15.928	3.514000	15.928	-0.113000	18.131	0.100000
15.965	3.130000	15.965	0.056000	18.173	0.140000
16.001	2.773000	16.001	-0.118000	18.214	0.150000
16.038	2.395000	16.038	-0.307000	18.256	0.160000
16.075	2.043000	16.075	-0.302000	18.297	0.150000
16.111	1.842000	16.111	-0.241000	18.339	0.130000
16.148	1.559000	16.148	-0.301000	18.380	0.170000
16.184	1.338000	16.184	-0.346000	18.422	0.170000
16.221	1.114000	16.221	-0.432000	18.464	0.140000
16.257	0.975000	16.257	-0.400000	18.505	0.140000
16.294	0.753000	16.294	-0.465000	18.547	0.180000
16.330	0.558000	16.330	-0.499000	18.588	0.160000
16.367	0.378000	16.367	-0.549000	18.630	0.140000
16.403	0.347000	16.403	-0.625000	18.672	0.160000
16.440	0.242000	16.440	-0.583000	18.713	0.190000
16.476	0.069000	16.476	-0.579000	18.755	0.150000
16.513	-0.027000	16.513	-0.461000	18.796	0.140000
16.549	-0.101000	16.549	-0.593000	18.838	0.150000
16.586	-0.255000	16.586	-0.627000	18.880	0.170000
16.622	-0.268000	16.622	-0.656000	18.921	0.140000
16.659	-0.313000	16.659	-0.669000	18.963	0.150000
16.696	-0.329000	16.696	-0.839000	19.004	0.130000
16.732	-0.455000	16.732	-0.675000	19.046	0.160000
16.769	-0.506000	16.769	-0.753000	19.087	0.140000
16.805	-0.535000	16.805	-0.737000	19.129	0.140000
16.842	-0.634000	16.842	-0.762000	19.171	0.170000
16.878	-0.672000	16.878	-0.538000	19.212	0.120000
16.915	-0.726000	16.915	-0.745000	19.254	0.180000
16.951	-0.683000	16.951	-0.760000	19.295	0.140000
16.988	-0.607000	16.988	-0.765000	19.337	0.170000
17.024	-0.153000	17.024	-0.751000	19.379	0.150000
17.061	0.756000	17.061	-0.837000	19.420	0.150000
17.097	2.019000	17.097	-0.853000	19.462	0.170000
17.134	3.475000	17.134	-0.822000	19.503	0.170000
17.170	4.796000	17.170	-0.706000	19.545	0.160000
17.207	5.681000	17.207	-0.837000	19.586	0.140000
17.244	5.939000	17.244	-0.786000	19.628	0.150000
17.280	5.658000	17.280	-0.671000	19.670	0.120000
17.317	4.983000	17.317	-0.644000	19.711	0.140000
17.353	4.177000	17.353	-0.548000	19.753	0.160000
17.390	3.364000	17.390	-0.546000	19.794	0.140000
17.426	2.652000	17.426	-0.570000	19.836	0.130000
17.463	2.110000	17.463	-0.599000	19.878	0.140000
17.499	1.671000	17.499	-0.629000	19.919	0.160000
17.536	1.399000	17.536	-0.680000	19.961	0.160000
17.572	1.193000	17.572	-0.628000	20.002	0.100000
17.609	1.129000	17.609	-0.760000	20.044	0.160000
17.645	1.027000	17.645	-0.908000	20.085	0.140000
17.682	1.058000	17.682	-0.894000	20.127	0.140000
17.718	0.935000	17.718	-0.988000	20.169	0.160000
17.755	0.964000	17.755	-1.038000	20.210	0.150000
17.792	1.006000	17.792	-1.047000	20.252	0.120000
17.828	0.881000	17.828	-0.992000	20.293	0.130000
17.865	0.877000	17.865	-1.152000	20.335	0.170000
17.901	0.944000	17.901	-1.158000	20.377	0.140000
17.938	0.930000	17.938	-1.188000	20.418	0.110000
17.974	1.075000	17.974	-1.258000	20.460	0.130000
18.011	1.156000	18.011	-1.099000	20.501	0.160000
18.047	1.262000	18.047	-1.189000	20.543	0.160000
18.084	1.412000	18.084	-1.070000	20.584	0.150000
18.120	1.751000	18.120	-1.106000	20.626	0.140000
18.157	2.071000	18.157	-1.168000	20.668	0.140000
18.193	2.337000	18.193	-1.023000	20.709	0.140000
18.230	2.797000	18.230	-1.078000	20.751	0.120000
18.266	3.144000	18.266	-1.072000	20.792	0.120000
18.303	3.537000	18.303	-0.981000	20.834	0.130000
18.340	3.923000	18.340	-0.927000	20.876	0.120000
18.376	4.137000	18.376	-0.934000	20.917	0.120000
18.413	4.323000	18.413	-0.952000	20.959	0.120000
18.449	4.469000	18.449	-1.069000	21.000	0.120000
18.486	4.544000	18.486	-1.149000	21.042	0.130000
18.522	4.318000	18.522	-1.286000	21.084	0.150000
18.559	4.035000	18.559	-1.456000	21.125	0.140000
18.595	3.620000	18.595	-1.492000	21.167	0.140000
18.632	3.234000	18.632	-1.720000	21.208	0.170000
18.668	2.743000	18.668	-1.841000	21.250	0.120000
18.705	2.134000	18.705	-1.983000	21.291	0.160000
18.741	1.528000	18.741	-2.169000	21.333	0.150000
18.778	1.167000	18.778	-2.125000	21.375	0.160000
18.814	0.770000	18.814	-2.302000	21.416	0.160000
18.851	0.475000	18.851	-2.355000	21.458	0.130000
18.888	0.266000	18.888	-2.178000	21.499	0.130000
18.924	0.140000	18.924	-2.217000	21.541	0.160000
18.961	0.130000	18.961	-1.979000	21.583	0.140000
18.997	0.118000	18.997	-1.873000	21.624	0.160000
19.034	0.061000	19.034	-1.712000	21.666	0.180000
19.070	0.129000	19.070	-1.633000	21.707	0.140000
19.107	0.093000	19.107	-1.450000	21.749	0.180000
19.143	-0.041000	19.143	-1.335000	21.790	0.160000
19.180	-0.066000	19.180	-1.105000	21.832	0.130000
19.216	-0.107000	19.216	-1.110000	21.874	0.160000
19.253	-0.209000	19.253	-1.163000	21.915	0.170000
19.289	-0.323000	19.289	-1.239000	21.957	0.170000
19.326	-0.428000	19.326	-0.977000	21.998	0.150000
19.362	-0.530000	19.362	-1.139000	22.040	0.160000
19.399	-0.671000	19.399	-1.104000	22.082	0.150000
19.436	-0.665000	19.436	-1.025000	22.123	0.150000
19.472	-0.802000	19.472	-1.190000	22.165	0.140000
19.509	-0.895000	19.509	-1.060000	22.206	0.120000
19.545	-0.914000	19.545	-0.962000	22.248	0.150000
19.582	-0.976000	19.582	-0.930000	22.289	0.140000
19.618	-0.981000	19.618	-1.034000	22.331	0.160000
19.655	-1.021000	19.655	-0.959000	22.373	0.110000
19.691	-1.012000	19.691	-1.016000	22.414	0.140000
19.728	-1.101000	19.728	-1.004000	22.456	0.150000
19.764	-1.035000	19.764	-0.899000	22.497	0.140000
19.801	-1.104000	19.801	-0.925000	22.539	0.140000
19.837	-1.154000	19.837	-1.019000	22.581	0.140000
19.874	-1.225000	19.874	-0.679000	22.622	0.130000
19.910	-1.268000	19.910	-0.767000	22.664	0.130000
19.947	-1.337000	19.947	-0.909000	22.705	0.120000
19.984	-1.373000	19.984	-0.867000	22.747	0.110000
20.020	-1.411000	20.020	-0.887000	22.788	0.110000
20.057	-1.508000	20.057	-0.919000	22.830	0.090000
20.093	-1.566000	20.093	-0.882000	22.872	0.090000
20.130	-1.606000	20.130	-0.815000	22.913	0.090000
20.166	-1.671000	20.166	-0.685000	22.955	0.080000
20.203	-1.790000	20.203	-0.787000	22.996	0.080000
20.239	-1.810000	20.239	-0.603000	23.038	0.090000
20.276	-1.799000	20.276	-0.584000	23.080	0.080000
20.312	-1.769000	20.312	-0.592000	23.121	0.080000
20.349	-1.741000	20.349	-0.551000	23.163	0.080000
20.385	-1.784000	20.385	-0.493000	23.204	0.190000
20.422	-1.724000	20.422	-0.406000	23.246	2.910000
20.458	-1.661000	20.458	-0.410000	23.288	6.900000
20.495	-1.552000	20.495	-0.325000	23.329	9.300000
20.532	-1.410000	20.532	-0.454000	23.371	10.590000
20.568	-1.296000	20.568	-0.276000	23.412	10.920000
20.605	-1.255000	20.605	-0.108000	23.454	10.500000
20.641	-1.221000	20.641	-0.131000	23.495	10.540000
20.678	-1.200000	20.678	-0.183000	23.537	11.240000
20.714	-1.306000	20.714	-0.017000	23.579	11.020000
20.751	-1.138000	20.751	-0.141000	23.620	10.280000
20.787	-0.844000	20.787	0.022000	23.662	10.300000
20.824	0.191000	20.824	0.039000	23.703	9.940000
20.860	1.326000	20.860	-0.071000	23.745	9.400000
20.897	1.959000	20.897	-0.370000	23.787	9.060000
20.933	2.138000	20.933	-0.528000	23.828	8.860000
20.970	1.921000	20.970	-0.811000	23.870	8.750000
21.006	1.435000	21.006	-0.907000	23.911	8.030000
21.043	0.935000	21.043	-1.005000	23.953	7.240000
21.080	0.470000	21.080	-1.158000	23.994	6.790000
21.116	0.020000	21.116	-1.184000	24.036	6.930000
21.153	-0.249000	21.153	-1.271000	24.078	7.220000
21.189	-0.475000	21.189	-1.237000	24.119	7.560000
21.226	-0.638000	21.226	-1.235000	24.161	7.670000
21.262	-0.834000	21.262	-1.249000	24.202	7.190000
21.299	-0.915000	21.299	-1.264000	24.244	7.330000
21.335	-1.045000	21.335	-1.288000	24.286	7.230000
21.372	-1.101000	21.372	-1.309000	24.327	6.480000
21.408	-1.219000	21.408	-1.332000	24.369	6.290000
21.445	-1.362000	21.445	-1.356000	24.410	6.580000
21.481	-1.382000	21.481	-1.350000	24.452	6.580000
21.518	-1.447000	21.518	-1.335000	24.493	6.270000
21.554	-1.511000	21.554	-1.316000	24.535	5.830000
21.591	-1.563000	21.591	-1.347000	24.577	5.340000
21.628	-1.587000	21.628	-1.346000	24.618	5.240000
21.664	-1.689000	21.664	-1.269000	24.660	5.250000
21.701	-1.565000	21.701	-1.320000	24.701	5.400000
21.737	-1.602000	21.737	-1.247000	24.743	5.500000
21.774	-1.608000	21.774	-1.210000	24.785	5.250000
21.810	-1.526000	21.810	-1.350000	24.826	5.180000
21.847	-1.464000	21.847	-1.296000	24.868	5.190000
21.883	-1.374000	21.883	-1.320000	24.909	5.050000
21.920	-1.219000	21.920	-1.300000	24.951	5.020000
21.956	-1.161000	21.956	-1.296000	24.992	4.800000
21.993	-1.129000	21.993	-1.356000	25.034	4.590000
22.029	-1.107000	22.029	-1.328000	25.076	4.770000
22.066	-1.141000	22.066	-1.287000	25.117	4.470000
22.102	-1.084000	22.102	-1.351000	25.159	4.340000
22.139	-1.018000	22.139	-1.305000	25.200	4.270000
22.176	-1.118000	22.176	-1.298000	25.242	3.790000
22.212	-1.166000	22.212	-1.359000	25.284	3.810000
22.249	-1.235000	22.249	-1.259000	25.325	3.680000
22.285	-1.296000	22.285	-1.330000	25.367	3.460000
22.322	-1.385000	22.322	-1.343000	25.408	3.780000
22.358	-1.481000	22.358	-1.369000	25.450	3.820000
22.395	-1.555000	22.395	-1.289000	25.492	3.430000
22.431	-1.528000	22.431	-1.247000	25.533	3.420000
22.468	-1.541000	22.468	-1.284000	25.575	3.100000
22.504	-1.558000	22.504	-1.315000	25.616	3.290000
22.541	-1.447000	22.541	-1.384000	25.658	3.620000
22.577	-1.224000	22.577	-1.297000	25.699	3.320000
22.614	-1.198000	22.614	-1.228000	25.741	3.290000
22.650	-0.783000	22.650	-0.693000	25.783	3.260000
22.687	0.472000	22.687	0.007000	25.824	2.780000
22.723	8.141000	22.723	8.325000	25.866	2.640000
22.760	34.413000	22.760	27.724000	25.907	2.570000
22.797	280.583000	22.797	254.194000	25.949	2.370000
22.833	756.830000	22.833	689.116000	25.991	2.100000
22.870	1031.849000	22.870	992.774000	26.032	2.100000
22.906	1136.875000	22.906	1123.686000	26.074	2.020000
22.943	1175.908000	22.943	1130.157000	26.115	1.600000
22.979	1152.061000	22.979	1078.134000	26.157	1.500000
23.016	1153.820000	23.016	1025.359000	26.198	1.570000
23.052	1015.730000	23.052	1017.157000	26.240	1.520000
23.089	959.365000	23.089	945.248000	26.282	1.440000
23.125	885.933000	23.125	896.857000	26.323	1.290000
23.162	824.367000	23.162	837.677000	26.365	1.000000
23.198	767.930000	23.198	765.815000	26.406	1.130000
23.235	707.369000	23.235	698.467000	26.448	1.110000
23.271	678.155000	23.271	653.039000	26.490	1.030000
23.308	610.581000	23.308	603.511000	26.531	0.950000
23.345	592.368000	23.345	581.867000	26.573	0.960000
23.381	553.047000	23.381	545.922000	26.614	1.050000
23.418	532.310000	23.418	537.011000	26.656	0.920000
23.454	498.709000	23.454	498.077000	26.697	0.740000
23.491	463.927000	23.491	454.345000	26.739	0.820000
23.527	409.028000	23.527	427.451000	26.781	0.910000
23.564	388.883000	23.564	383.986000	26.822	0.930000
23.600	368.299000	23.600	381.652000	26.864	1.010000
23.637	368.367000	23.637	377.774000	26.905	0.900000
23.673	359.531000	23.673	375.705000	26.947	0.730000
23.710	337.917000	23.710	343.811000	26.989	0.800000
23.746	341.437000	23.746	348.525000	27.030	1.010000
23.783	343.632000	23.783	338.507000	27.072	1.090000
23.819	316.439000	23.819	334.070000	27.113	0.860000
23.856	316.374000	23.856	344.484000	27.155	0.710000
23.893	319.127000	23.893	315.134000	27.196	0.730000
23.929	311.413000	23.929	341.310000	27.238	0.690000
23.966	314.238000	23.966	312.344000	27.280	0.570000
24.002	301.759000	24.002	288.779000	27.321	0.410000
24.039	266.456000	24.039	268.164000	27.363	0.350000
24.075	254.793000	24.075	274.934000	27.404	0.520000
24.112	234.764000	24.112	256.510000	27.446	0.500000
24.148	239.524000	24.148	236.016000	27.488	0.320000
24.185	247.411000	24.185	246.493000	27.529	0.390000
24.221	234.934000	24.221	237.866000	27.571	0.410000
24.258	213.071000	24.258	230.877000	27.612	0.300000
24.294	220.825000	24.294	237.694000	27.654	0.290000
24.331	223.115000	24.331	234.350000	27.696	0.280000
24.367	220.554000	24.367	227.419000	27.737	0.240000
24.404	195.761000	24.404	211.368000	27.779	0.300000
24.441	163.021000	24.441	213.536000	27.820	0.370000
24.477	169.717000	24.477	204.248000	27.862	0.400000
24.514	179.682000	24.514	178.593000	27.903	0.320000
24.550	178.237000	24.550	201.538000	27.945	0.400000
24.587	187.178000	24.587	201.510000	27.987	0.410000
24.623	179.519000	24.623	202.000000	28.028	0.410000
24.660	194.507000	24.660	193.622000	28.070	0.410000
24.696	192.663000	24.696	175.292000	28.111	0.340000
24.733	173.256000	24.733	152.325000	28.153	0.280000
24.769	151.758000	24.769	158.545000	28.195	0.290000
24.806	131.851000	24.806	149.966000	28.236	0.250000
24.842	119.827000	24.842	126.344000	28.278	0.180000
24.879	111.783000	24.879	129.314000	28.319	0.240000
24.915	132.170000	24.915	124.403000	28.361	0.290000
24.952	137.639000	24.952	136.417000	28.402	0.230000
24.989	125.941000	24.989	149.266000	28.444	0.210000
25.025	111.461000	25.025	150.201000	28.486	0.240000
25.062	122.176000	25.062	116.997000	28.527	0.260000
25.098	109.913000	25.098	120.448000	28.569	0.340000
25.135	122.631000	25.135	108.897000	28.610	0.300000
25.171	116.239000	25.171	107.143000	28.652	0.250000
25.208	94.979000	25.208	120.289000	28.694	0.240000
25.244	110.563000	25.244	97.743000	28.735	0.270000
25.281	93.043000	25.281	95.389000	28.777	0.280000
25.317	92.477000	25.317	80.791000	28.818	0.270000
25.354	76.998000	25.354	72.362000	28.860	0.210000
25.390	74.517000	25.390	88.982000	28.901	0.180000
25.427	65.540000	25.427	69.608000	28.943	0.180000
25.463	57.005000	25.463	68.284000	28.985	0.210000
25.500	52.301000	25.500	64.652000	29.026	0.190000
25.537	72.460000	25.537	62.747000	29.068	0.200000
25.573	63.852000	25.573	68.680000	29.109	0.180000
25.610	37.589000	25.610	48.762000	29.151	0.130000
25.646	52.389000	25.646	57.093000	29.193	0.160000
25.683	46.196000	25.683	65.338000	29.234	0.170000
25.719	47.823000	25.719	60.372000	29.276	0.160000
25.756	31.765000	25.756	59.447000	29.317	0.170000
25.792	47.755000	25.792	53.137000	29.359	0.140000
25.829	41.532000	25.829	55.635000	29.400	0.150000
25.865	49.286000	25.865	40.616000	29.442	0.190000
25.902	43.256000	25.902	41.123000	29.484	0.150000
25.938	42.715000	25.938	43.674000	29.525	0.270000
25.975	42.791000	25.975	58.815000	29.567	0.300000
26.011	35.527000	26.011	36.278000	29.608	0.270000
26.048	43.430000	26.048	34.199000	29.650	0.180000
26.085	29.613000	26.085	30.882000	29.692	0.140000
26.121	29.279000	26.121	41.311000	29.733	0.120000
26.158	37.341000	26.158	35.479000	29.775	0.170000
26.194	42.410000	26.194	29.198000	29.816	0.150000
26.231	47.666000	26.231	38.007000	29.858	0.170000
26.267	41.621000	26.267	42.526000	29.899	0.120000
26.304	27.465000	26.304	28.316000	29.941	0.160000
26.340	28.598000	26.340	31.327000	29.983	0.150000
26.377	24.669000	26.377	26.008000	30.024	0.140000
26.413	25.790000	26.413	31.867000	30.066	0.160000
26.450	36.938000	26.450	27.234000	30.107	0.160000
26.486	33.428000	26.486	35.887000	30.149	0.180000
26.523	31.550000	26.523	34.875000	30.191	0.100000
26.559	22.432000	26.559	23.537000	30.232	0.130000
26.596	33.726000	26.596	26.732000	30.274	0.200000
26.633	30.743000	26.633	24.610000	30.315	0.140000
26.669	27.877000	26.669	28.669000	30.357	0.170000
26.706	29.395000	26.706	31.095000	30.399	0.170000
26.742	23.574000	26.742	19.419000	30.440	0.140000
26.779	28.499000	26.779	31.695000	30.482	0.200000
26.815	25.142000	26.815	29.567000	30.523	0.190000
26.852	22.700000	26.852	14.168000	30.565	0.190000
26.888	29.239000	26.888	22.826000	30.606	0.200000
26.925	22.454000	26.925	32.532000	30.648	0.240000
26.961	20.415000	26.961	19.533000	30.690	0.250000
26.998	13.910000	26.998	13.622000	30.731	0.200000
27.034	13.381000	27.034	18.240000	30.773	0.170000
27.071	16.065000	27.071	23.327000	30.814	0.210000
27.107	21.550000	27.107	24.878000	30.856	0.190000
27.144	21.904000	27.144	24.089000	30.898	0.180000
27.181	17.237000	27.181	15.047000	30.939	0.180000
27.217	28.665000	27.217	26.630000	30.981	0.230000
27.254	20.756000	27.254	21.232000	31.022	0.190000
27.290	26.632000	27.290	25.275000	31.064	0.240000
27.327	21.053000	27.327	22.538000	31.105	0.250000
27.363	20.496000	27.363	25.359000	31.147	0.240000
27.400	22.255000	27.400	23.437000	31.189	0.220000
27.436	25.227000	27.436	36.815000	31.230	0.230000
27.473	21.505000	27.473	24.811000	31.272	0.210000
27.509	16.878000	27.509	13.350000	31.313	0.220000
27.546	14.189000	27.546	17.091000	31.355	0.250000
27.582	22.722000	27.582	31.403000	31.397	0.260000
27.619	22.528000	27.619	22.485000	31.438	0.240000
27.655	20.331000	27.655	13.049000	31.480	0.220000
27.692	15.197000	27.692	19.225000	31.521	0.210000
27.729	22.755000	27.729	24.713000	31.563	0.230000
27.765	32.994000	27.765	16.978000	31.604	0.270000
27.802	20.726000	27.802	18.609000	31.646	0.240000
27.838	17.759000	27.838	19.089000	31.688	0.290000
27.875	14.193000	27.875	15.580000	31.729	0.280000
27.911	17.129000	27.911	15.970000	31.771	0.240000
27.948	14.760000	27.948	20.198000	31.812	0.200000
27.984	20.007000	27.984	19.825000	31.854	0.200000
28.021	15.632000	28.021	23.164000	31.896	0.180000
28.057	15.789000	28.057	22.250000	31.937	0.220000
28.094	17.590000	28.094	17.168000	31.979	0.200000
28.130	11.792000	28.130	12.531000	32.020	0.170000
28.167	20.303000	28.167	17.522000	32.062	0.190000
28.203	14.001000	28.203	16.952000	32.103	0.190000
28.240	8.408000	28.240	12.591000	32.145	0.150000
28.277	13.089000	28.277	10.315000	32.187	0.150000
28.313	14.694000	28.313	17.174000	32.228	0.140000
28.350	16.391000	28.350	13.629000	32.270	0.150000
28.386	12.679000	28.386	9.038000	32.311	0.160000
28.423	8.762000	28.423	7.557000	32.353	0.140000
28.459	5.249000	28.459	6.180000	32.395	0.140000
28.496	17.177000	28.496	16.621000	32.436	0.150000
28.532	14.870000	28.532	11.503000	32.478	0.120000
28.569	19.894000	28.569	16.704000	32.519	0.120000
28.605	22.607000	28.605	13.160000	32.561	0.110000
28.642	18.092000	28.642	17.224000	32.603	0.100000
28.678	7.675000	28.678	10.955000	32.644	0.100000
28.715	15.320000	28.715	25.178000	32.686	0.100000
28.751	14.793000	28.751	14.222000	32.727	0.090000
28.788	11.142000	28.788	15.984000	32.769	0.090000
28.825	6.075000	28.825	12.882000	32.810	0.090000
28.861	8.730000	28.861	11.156000	32.852	0.100000
28.898	6.121000	28.898	5.055000	32.894	0.080000
28.934	13.075000	28.934	13.670000	32.935	0.070000
28.971	19.491000	28.971	21.440000	32.977	0.070000
29.007	20.655000	29.007	16.085000	33.018	0.060000
29.044	10.628000	29.044	13.230000	33.060	0.050000
29.080	12.585000	29.080	9.899000	33.102	0.050000
29.117	7.665000	29.117	9.544000	33.143	0.050000
29.153	5.864000	29.153	6.093000	33.185	0.050000
29.190	9.562000	29.190	8.489000	33.226	0.050000
29.226	6.911000	29.226	12.899000	33.268	0.030000
29.263	11.910000	29.263	7.017000	33.309	0.040000
29.299	4.413000	29.299	4.955000	33.351	0.050000
29.336	4.642000	29.336	4.491000	33.393	0.060000
29.372	5.785000	29.372	2.384000	33.434	0.060000
29.409	7.848000	29.409	4.635000	33.476	0.050000
29.446	3.553000	29.446	1.211000	33.517	0.060000
29.482	9.339000	29.482	7.062000	33.559	0.070000
29.519	5.221000	29.519	3.359000	33.601	0.060000
29.555	2.071000	29.555	0.091000	33.642	0.060000
29.592	6.021000	29.592	4.581000	33.684	0.080000
29.628	9.581000	29.628	5.171000	33.725	0.050000
29.665	11.172000	29.665	5.057000	33.767	0.070000
29.701	11.219000	29.701	2.090000	33.808	0.070000
29.738	16.271000	29.738	8.356000	33.850	0.050000
29.774	12.420000	29.774	14.296000	33.892	0.070000
29.811	11.300000	29.811	7.155000	33.933	0.050000
29.847	10.258000	29.847	8.115000	33.975	0.050000
29.884	13.434000	29.884	11.380000	34.016	0.060000
29.920	6.395000	29.920	1.431000
29.957	3.955000	29.957	-2.439000
29.994	11.762000	29.994	0.507000
30.030	16.315000	30.030	6.590000
30.067	6.126000	30.067	-1.747000
30.103	6.347000	30.103	-2.103000
30.140	11.947000	30.140	5.122000
30.176	14.970000	30.176	5.390000
30.213	20.053000	30.213	8.047000
30.249	21.585000	30.249	5.702000
30.286	12.930000	30.286	1.245000
30.322	17.381000	30.322	4.610000
30.359	17.355000	30.359	1.229000
30.395	15.412000	30.395	-1.586000
30.432	18.251000	30.432	0.858000
30.468	21.932000	30.468	4.879000
30.505	29.687000	30.505	9.762000
30.542	31.595000	30.542	9.986000
30.578	27.361000	30.578	5.421000
30.615	27.754000	30.615	4.767000
30.651	26.446000	30.651	1.625000
30.688	24.561000	30.688	-2.497000
30.724	25.623000	30.724	-2.618000
30.761	26.922000	30.761	-2.483000
30.797	29.606000	30.797	2.124000
30.834	34.609000	30.834	4.351000
30.870	30.356000	30.870	-1.967000
30.907	32.360000	30.907	-0.653000
30.943	32.332000	30.943	-0.996000
30.980	32.033000	30.980	-2.088000
31.016	32.460000	31.016	-2.469000
31.053	35.207000	31.053	0.836000
31.090	34.169000	31.090	-0.618000
31.126	34.310000	31.126	-1.012000
31.163	33.471000	31.163	-1.666000
31.199	32.768000	31.199	-2.548000
31.236	36.850000	31.236	-0.769000
31.272	36.066000	31.272	-0.034000
31.309	38.928000	31.309	3.025000
31.345	32.507000	31.345	2.673000
31.382	31.308000	31.382	2.010000
31.418	26.558000	31.418	-1.811000
31.455	24.872000	31.455	-2.506000
31.491	23.177000	31.491	-2.473000
31.528	21.260000	31.528	-2.639000
31.564	23.030000	31.564	0.833000
31.601	18.833000	31.601	-1.957000
31.638	15.795000	31.638	-2.533000
31.674	13.860000	31.674	-2.535000
31.711	12.143000	31.711	-2.507000
31.747	10.449000	31.747	-2.468000
31.784	8.892000	31.784	-2.427000
31.820	7.370000	31.820	-2.581000
31.857	6.023000	31.857	-2.568000
31.893	4.796000	31.893	-2.572000
31.930	3.771000	31.930	-2.548000
31.966	2.897000	31.966	-2.593000
32.003	2.033000	32.003	-2.604000
32.039	1.213000	32.039	-2.458000
32.076	0.635000	32.076	-2.521000
32.112	0.034000	32.112	-2.540000
32.149	-0.470000	32.149	-2.517000
32.186	-0.830000	32.186	-2.472000
32.222	-1.239000	32.222	-2.656000
32.259	-1.440000	32.259	-2.524000
32.295	-1.613000	32.295	-2.659000
32.332	-1.876000	32.332	-2.598000
32.368	-2.006000	32.368	-2.500000
32.405	-2.104000	32.405	-2.553000
32.441	-2.174000	32.441	-2.674000
32.478	-2.359000	32.478	-2.547000
32.514	-2.419000	32.514	-2.577000
32.551	-2.400000	32.551	-2.476000
32.587	-2.371000	32.587	-2.582000
32.624	-2.306000	32.624	-2.598000
32.660	-2.292000	32.660	-2.607000
32.697	-2.200000	32.697	-2.463000
32.734	-2.016000	32.734	-2.435000
32.770	-1.901000	32.770	-2.553000
32.807	-1.817000	32.807	-2.509000
32.843	-1.644000	32.843	-2.605000
32.880	-1.473000	32.880	-2.715000
32.916	-1.263000	32.916	-2.565000
32.953	-1.053000	32.953	-2.666000
32.989	-0.761000	32.989	-2.577000
33.026	-0.565000	33.026	-2.620000
33.062	-0.266000	33.062	-2.582000
33.099	-0.037000	33.099	-2.701000
33.135	0.333000	33.135	-2.653000
33.172	0.623000	33.172	-2.669000
33.208	0.922000	33.208	-2.478000
33.245	1.274000	33.245	-2.532000
33.282	1.661000	33.282	-2.556000
33.318	1.980000	33.318	-2.455000
33.355	2.391000	33.355	-2.540000
33.391	2.763000	33.391	-2.547000
33.428	3.242000	33.428	-2.660000
33.464	3.507000	33.464	-2.560000
33.501	3.848000	33.501	-2.528000
33.537	4.111000	33.537	-2.546000
33.574	4.516000	33.574	-2.555000
33.610	4.870000	33.610	-2.646000
33.647	5.286000	33.647	-2.581000
33.683	5.552000	33.683	-2.569000
33.720	5.820000	33.720	-2.579000
33.756	6.148000	33.756	-2.710000
33.793	6.389000	33.793	-2.667000
33.830	6.522000	33.830	-2.572000
33.866	6.704000	33.866	-2.613000
33.903	6.921000	33.903	-2.626000
33.939	6.989000	33.939	-2.537000
33.976	7.058000	33.976	-2.596000
34.012	7.183000	34.012	-2.584000
