# Supplementary material for: Interrogating the structure and function of the human voltage-gated proton channel (hHv1) with a fluorescent noncanonical amino acid
Source: eLife. 2026 Apr 28;15:RP110161. doi: 10.7554/eLife.110161 (PMC13124150; doi:10.7554/eLife.110161)
Supplement: Figure 3—source data 3. [file elife-110161-fig3-data3.zip › hHv1-Cysless1.asc]

10		10		10
hHv1 Cysless1001:10_UV1_280nm		hHv1 Cysless1001:10_UV2_385nm		hHv1 Cysless1001:10_AD900
ml	mAU	ml	mAU	ml	mV
0.000	0.000000	0.000	-0.015000	0.000	0.090000
0.037	0.134000	0.037	-0.056000	0.042	0.080000
0.073	0.115000	0.073	-0.064000	0.083	0.100000
0.110	-0.194000	0.110	-0.358000	0.125	0.100000
0.146	-0.198000	0.146	-0.199000	0.166	0.090000
0.183	-0.299000	0.183	-0.467000	0.208	0.100000
0.219	-0.367000	0.219	-0.323000	0.249	0.080000
0.256	0.363000	0.256	-0.083000	0.291	0.100000
0.292	1.379000	0.292	0.597000	0.333	0.110000
0.329	0.995000	0.329	0.394000	0.374	0.110000
0.365	0.304000	0.365	-0.063000	0.416	0.100000
0.402	-0.115000	0.402	-0.235000	0.457	0.150000
0.438	-0.092000	0.438	-0.340000	0.499	0.110000
0.475	-0.157000	0.475	-0.357000	0.540	0.100000
0.511	-0.120000	0.511	-0.325000	0.582	0.140000
0.548	-0.209000	0.548	-0.392000	0.624	0.130000
0.585	-0.162000	0.585	-0.340000	0.665	0.130000
0.621	-0.200000	0.621	-0.437000	0.707	0.140000
0.658	-0.217000	0.658	-0.403000	0.748	0.180000
0.694	-0.178000	0.694	-0.454000	0.790	0.160000
0.731	-0.170000	0.731	-0.378000	0.831	0.150000
0.767	-0.161000	0.767	-0.536000	0.873	0.160000
0.804	-0.117000	0.804	-0.493000	0.915	0.150000
0.840	-0.112000	0.840	-0.518000	0.956	0.140000
0.877	-0.148000	0.877	-0.474000	0.998	0.140000
0.913	-0.158000	0.913	-0.444000	1.039	0.110000
0.950	-0.065000	0.950	-0.460000	1.081	0.120000
0.986	-0.122000	0.986	-0.445000	1.122	0.120000
1.023	-0.067000	1.023	-0.453000	1.164	0.150000
1.059	-0.136000	1.059	-0.425000	1.206	0.150000
1.096	-0.156000	1.096	-0.435000	1.247	0.140000
1.133	-0.144000	1.133	-0.409000	1.289	0.140000
1.169	-0.085000	1.169	-0.415000	1.330	0.140000
1.206	-0.177000	1.206	-0.547000	1.372	0.160000
1.242	-0.156000	1.242	-0.585000	1.413	0.140000
1.279	-0.127000	1.279	-0.544000	1.455	0.100000
1.315	-0.093000	1.315	-0.671000	1.497	0.120000
1.352	-0.173000	1.352	-0.844000	1.538	0.140000
1.388	-0.311000	1.388	-0.693000	1.580	0.140000
1.425	-0.257000	1.425	-0.674000	1.621	0.140000
1.461	-0.284000	1.461	-0.523000	1.663	0.100000
1.498	-0.284000	1.498	-0.678000	1.705	0.160000
1.534	-0.389000	1.534	-0.611000	1.746	0.150000
1.571	-0.397000	1.571	-0.640000	1.788	0.150000
1.607	-0.417000	1.607	-0.606000	1.829	0.150000
1.644	-0.380000	1.644	-0.676000	1.871	0.160000
1.681	-0.423000	1.681	-0.697000	1.912	0.160000
1.717	-0.446000	1.717	-0.675000	1.954	0.100000
1.754	-0.429000	1.754	-0.628000	1.996	0.130000
1.790	-0.503000	1.790	-0.606000	2.037	0.120000
1.827	-0.546000	1.827	-0.599000	2.079	0.110000
1.863	-0.503000	1.863	-0.683000	2.120	0.110000
1.900	-0.567000	1.900	-0.747000	2.162	0.130000
1.936	-0.616000	1.936	-0.726000	2.203	0.120000
1.973	-0.595000	1.973	-0.647000	2.245	0.120000
2.009	-0.621000	2.009	-0.660000	2.287	0.110000
2.046	-0.726000	2.046	-0.664000	2.328	0.140000
2.082	-0.693000	2.082	-0.608000	2.370	0.140000
2.119	-0.821000	2.119	-0.727000	2.411	0.140000
2.155	-0.810000	2.155	-0.747000	2.453	0.150000
2.192	-0.790000	2.192	-0.812000	2.494	0.150000
2.229	-0.771000	2.229	-0.709000	2.536	0.140000
2.265	-0.852000	2.265	-0.787000	2.578	0.160000
2.302	-0.889000	2.302	-0.676000	2.619	0.160000
2.338	-0.900000	2.338	-0.754000	2.661	0.160000
2.375	-0.919000	2.375	-0.611000	2.702	0.160000
2.411	-0.926000	2.411	-0.791000	2.744	0.150000
2.448	-0.955000	2.448	-0.780000	2.785	0.140000
2.484	-0.963000	2.484	-0.764000	2.827	0.140000
2.521	-1.013000	2.521	-0.789000	2.869	0.140000
2.557	-1.005000	2.557	-0.780000	2.910	0.160000
2.594	-0.977000	2.594	-0.837000	2.952	0.100000
2.630	-1.088000	2.630	-0.765000	2.993	0.120000
2.667	-1.140000	2.667	-0.850000	3.035	0.140000
2.703	-1.100000	2.703	-0.884000	3.076	0.130000
2.740	-1.096000	2.740	-0.744000	3.118	0.150000
2.777	-1.053000	2.777	-0.794000	3.160	0.140000
2.813	-1.142000	2.813	-0.782000	3.201	0.140000
2.850	-1.070000	2.850	-0.876000	3.243	0.140000
2.886	-1.060000	2.886	-0.822000	3.284	0.140000
2.923	-1.074000	2.923	-0.851000	3.326	0.140000
2.959	-1.155000	2.959	-0.988000	3.367	0.150000
2.996	-1.172000	2.996	-0.960000	3.409	0.170000
3.032	-1.191000	3.032	-0.920000	3.451	0.110000
3.069	-1.156000	3.069	-0.867000	3.492	0.120000
3.105	-1.217000	3.105	-0.921000	3.534	0.110000
3.142	-1.159000	3.142	-1.002000	3.575	0.140000
3.178	-1.232000	3.178	-0.891000	3.617	0.130000
3.215	-1.231000	3.215	-0.903000	3.658	0.100000
3.251	-1.281000	3.251	-0.871000	3.700	0.150000
3.288	-1.314000	3.288	-0.933000	3.742	0.130000
3.324	-1.312000	3.324	-0.936000	3.783	0.100000
3.361	-1.283000	3.361	-0.912000	3.825	0.100000
3.398	-1.349000	3.398	-0.892000	3.866	0.120000
3.434	-1.285000	3.434	-1.025000	3.908	0.130000
3.471	-1.287000	3.471	-1.083000	3.949	0.130000
3.507	-1.272000	3.507	-1.000000	3.991	0.120000
3.544	-1.281000	3.544	-0.919000	4.033	0.110000
3.580	-1.347000	3.580	-0.930000	4.074	0.120000
3.617	-1.370000	3.617	-0.998000	4.116	0.150000
3.653	-1.331000	3.653	-1.045000	4.157	0.120000
3.690	-1.435000	3.690	-1.137000	4.199	0.140000
3.726	-1.375000	3.726	-1.068000	4.240	0.140000
3.763	-1.305000	3.763	-1.044000	4.282	0.180000
3.799	-1.359000	3.799	-1.017000	4.324	0.150000
3.836	-1.402000	3.836	-1.021000	4.365	0.170000
3.872	-1.418000	3.872	-1.014000	4.407	0.130000
3.909	-1.435000	3.909	-1.123000	4.448	0.140000
3.946	-1.361000	3.946	-1.177000	4.490	0.170000
3.982	-1.401000	3.982	-1.090000	4.532	0.180000
4.019	-1.385000	4.019	-1.183000	4.573	0.130000
4.055	-1.396000	4.055	-1.106000	4.615	0.170000
4.092	-1.406000	4.092	-1.113000	4.656	0.120000
4.128	-1.438000	4.128	-1.107000	4.698	0.150000
4.165	-1.415000	4.165	-1.126000	4.739	0.160000
4.201	-1.447000	4.201	-1.071000	4.781	0.170000
4.238	-1.503000	4.238	-1.167000	4.823	0.130000
4.274	-1.474000	4.274	-1.182000	4.864	0.160000
4.311	-1.424000	4.311	-1.143000	4.906	0.170000
4.347	-1.530000	4.347	-1.039000	4.947	0.160000
4.384	-1.495000	4.384	-1.179000	4.989	0.160000
4.420	-1.519000	4.420	-1.245000	5.030	0.130000
4.457	-1.408000	4.457	-1.224000	5.072	0.170000
4.494	-1.496000	4.494	-1.154000	5.114	0.130000
4.530	-1.479000	4.530	-1.144000	5.155	0.170000
4.567	-1.484000	4.567	-1.178000	5.197	0.140000
4.603	-1.507000	4.603	-1.247000	5.238	0.130000
4.640	-1.427000	4.640	-1.219000	5.280	0.150000
4.676	-1.437000	4.676	-1.319000	5.321	0.160000
4.713	-1.456000	4.713	-1.251000	5.363	0.120000
4.749	-1.504000	4.749	-1.175000	5.405	0.110000
4.786	-1.554000	4.786	-1.178000	5.446	0.130000
4.822	-1.508000	4.822	-1.235000	5.488	0.140000
4.859	-1.505000	4.859	-1.186000	5.529	0.150000
4.895	-1.503000	4.895	-1.149000	5.571	0.130000
4.932	-1.512000	4.932	-1.260000	5.612	0.160000
4.968	-1.502000	4.968	-1.180000	5.654	0.170000
5.005	-1.476000	5.005	-1.212000	5.696	0.160000
5.042	-1.476000	5.042	-1.278000	5.737	0.170000
5.078	-1.495000	5.078	-1.300000	5.779	0.140000
5.115	-1.489000	5.115	-1.311000	5.820	0.160000
5.151	-1.460000	5.151	-1.351000	5.862	0.150000
5.188	-1.518000	5.188	-1.290000	5.903	0.160000
5.224	-1.516000	5.224	-1.284000	5.945	0.150000
5.261	-1.530000	5.261	-1.289000	5.987	0.160000
5.297	-1.477000	5.297	-1.240000	6.028	0.160000
5.334	-1.498000	5.334	-1.327000	6.070	0.180000
5.370	-1.524000	5.370	-1.326000	6.111	0.130000
5.407	-1.585000	5.407	-1.307000	6.153	0.170000
5.443	-1.587000	5.443	-1.331000	6.194	0.140000
5.480	-1.479000	5.480	-1.336000	6.236	0.150000
5.516	-1.534000	5.516	-1.405000	6.278	0.160000
5.553	-1.509000	5.553	-1.327000	6.319	0.160000
5.590	-1.575000	5.590	-1.314000	6.361	0.120000
5.626	-1.576000	5.626	-1.360000	6.402	0.140000
5.663	-1.575000	5.663	-1.344000	6.444	0.160000
5.699	-1.589000	5.699	-1.461000	6.485	0.150000
5.736	-1.543000	5.736	-1.378000	6.527	0.150000
5.772	-1.541000	5.772	-1.370000	6.569	0.150000
5.809	-1.596000	5.809	-1.260000	6.610	0.160000
5.845	-1.628000	5.845	-1.378000	6.652	0.120000
5.882	-1.629000	5.882	-1.340000	6.693	0.160000
5.918	-1.591000	5.918	-1.261000	6.735	0.160000
5.955	-1.613000	5.955	-1.435000	6.776	0.130000
5.991	-1.635000	5.991	-1.450000	6.818	0.160000
6.028	-1.692000	6.028	-1.320000	6.860	0.120000
6.064	-1.691000	6.064	-1.371000	6.901	0.120000
6.101	-1.642000	6.101	-1.452000	6.943	0.130000
6.138	-1.740000	6.138	-1.519000	6.984	0.160000
6.174	-1.738000	6.174	-1.367000	7.026	0.130000
6.211	-1.689000	6.211	-1.390000	7.067	0.130000
6.247	-1.787000	6.247	-1.428000	7.109	0.160000
6.284	-1.705000	6.284	-1.462000	7.151	0.150000
6.320	-1.779000	6.320	-1.500000	7.192	0.130000
6.357	-1.795000	6.357	-1.545000	7.234	0.140000
6.393	-1.791000	6.393	-1.388000	7.275	0.130000
6.430	-1.847000	6.430	-1.496000	7.317	0.140000
6.466	-1.891000	6.466	-1.524000	7.358	0.110000
6.503	-1.874000	6.503	-1.534000	7.400	0.130000
6.539	-1.921000	6.539	-1.427000	7.442	0.180000
6.576	-1.965000	6.576	-1.431000	7.483	0.110000
6.612	-2.003000	6.612	-1.539000	7.525	0.160000
6.649	-1.993000	6.649	-1.620000	7.566	0.170000
6.686	-1.996000	6.686	-1.601000	7.608	0.130000
6.722	-2.001000	6.722	-1.596000	7.650	0.150000
6.759	-2.056000	6.759	-1.567000	7.691	0.150000
6.795	-2.019000	6.795	-1.527000	7.733	0.190000
6.832	-2.016000	6.832	-1.493000	7.774	0.160000
6.868	-2.078000	6.868	-1.482000	7.816	0.160000
6.905	-2.110000	6.905	-1.561000	7.857	0.120000
6.941	-2.131000	6.941	-1.530000	7.899	0.140000
6.978	-2.092000	6.978	-1.539000	7.941	0.160000
7.014	-2.138000	7.014	-1.529000	7.982	0.170000
7.051	-2.099000	7.051	-1.526000	8.024	0.120000
7.087	-2.177000	7.087	-1.589000	8.065	0.150000
7.124	-2.185000	7.124	-1.627000	8.107	0.120000
7.160	-2.180000	7.160	-1.603000	8.148	0.140000
7.197	-2.286000	7.197	-1.544000	8.190	0.150000
7.234	-2.285000	7.234	-1.569000	8.232	0.140000
7.270	-2.181000	7.270	-1.648000	8.273	0.150000
7.307	-2.270000	7.307	-1.645000	8.315	0.140000
7.343	-2.289000	7.343	-1.698000	8.356	0.140000
7.380	-2.371000	7.380	-1.687000	8.398	0.120000
7.416	-2.339000	7.416	-1.684000	8.439	0.140000
7.453	-2.393000	7.453	-1.672000	8.481	0.100000
7.489	-2.369000	7.489	-1.610000	8.523	0.150000
7.526	-2.428000	7.526	-1.651000	8.564	0.140000
7.562	-2.459000	7.562	-1.701000	8.606	0.120000
7.599	-2.428000	7.599	-1.722000	8.647	0.110000
7.635	-2.395000	7.635	-1.764000	8.689	0.150000
7.672	-2.475000	7.672	-1.798000	8.730	0.100000
7.708	-2.422000	7.708	-1.802000	8.772	0.100000
7.745	-2.516000	7.745	-1.716000	8.814	0.140000
7.782	-2.507000	7.782	-1.675000	8.855	0.100000
7.818	-2.534000	7.818	-1.712000	8.897	0.130000
7.855	-2.562000	7.855	-1.782000	8.938	0.080000
7.891	-2.558000	7.891	-1.703000	8.980	0.120000
7.928	-2.497000	7.928	-1.751000	9.021	0.130000
7.964	-2.549000	7.964	-1.719000	9.063	0.120000
8.001	-2.612000	8.001	-1.707000	9.105	0.140000
8.037	-2.544000	8.037	-1.849000	9.146	0.130000
8.074	-2.554000	8.074	-1.827000	9.188	0.110000
8.110	-2.685000	8.110	-1.784000	9.229	0.130000
8.147	-2.697000	8.147	-1.675000	9.271	0.180000
8.183	-2.680000	8.183	-1.681000	9.312	0.130000
8.220	-2.733000	8.220	-1.710000	9.354	0.210000
8.256	-2.742000	8.256	-1.828000	9.396	0.230000
8.293	-2.698000	8.293	-1.739000	9.437	0.200000
8.330	-2.637000	8.330	-1.879000	9.479	0.240000
8.366	-2.738000	8.366	-1.841000	9.520	0.210000
8.403	-2.671000	8.403	-1.840000	9.562	0.220000
8.439	-2.566000	8.439	-1.923000	9.603	0.270000
8.476	-2.636000	8.476	-1.740000	9.645	0.280000
8.512	-2.690000	8.512	-1.819000	9.687	0.280000
8.549	-2.676000	8.549	-1.766000	9.728	0.300000
8.585	-2.656000	8.585	-1.875000	9.770	0.300000
8.622	-2.571000	8.622	-1.861000	9.811	0.330000
8.658	-2.498000	8.658	-1.863000	9.853	0.350000
8.695	-2.312000	8.695	-1.957000	9.894	0.340000
8.731	-2.180000	8.731	-1.809000	9.936	0.360000
8.768	-1.816000	8.768	-1.603000	9.978	0.390000
8.804	-1.309000	8.804	-1.526000	10.019	0.430000
8.841	-0.539000	8.841	-1.389000	10.061	0.470000
8.878	0.422000	8.878	-1.142000	10.102	0.490000
8.914	1.592000	8.914	-0.918000	10.144	0.520000
8.951	3.047000	8.951	-0.543000	10.185	0.540000
8.987	4.480000	8.987	-0.175000	10.227	0.580000
9.024	6.113000	9.024	0.076000	10.269	0.630000
9.060	7.886000	9.060	0.328000	10.310	0.660000
9.097	9.575000	9.097	0.844000	10.352	0.700000
9.133	11.313000	9.133	1.233000	10.393	0.690000
9.170	13.078000	9.170	1.634000	10.435	0.750000
9.206	14.819000	9.206	1.933000	10.477	0.760000
9.243	16.661000	9.243	2.316000	10.518	0.790000
9.279	18.214000	9.279	2.550000	10.560	0.810000
9.316	19.862000	9.316	2.933000	10.601	0.840000
9.352	21.321000	9.352	3.051000	10.643	0.860000
9.389	22.837000	9.389	3.205000	10.684	0.900000
9.426	23.974000	9.426	3.367000	10.726	0.950000
9.462	25.254000	9.462	3.471000	10.768	0.950000
9.499	26.345000	9.499	3.453000	10.809	1.020000
9.535	27.487000	9.535	3.387000	10.851	1.050000
9.572	28.396000	9.572	3.290000	10.892	1.100000
9.608	29.760000	9.608	3.131000	10.934	1.200000
9.645	30.798000	9.645	3.133000	10.975	1.270000
9.681	32.128000	9.681	2.909000	11.017	1.320000
9.718	33.349000	9.718	2.746000	11.059	1.400000
9.754	34.850000	9.754	2.665000	11.100	1.480000
9.791	36.227000	9.791	2.366000	11.142	1.560000
9.827	37.794000	9.827	2.324000	11.183	1.710000
9.864	39.401000	9.864	2.072000	11.225	1.810000
9.900	41.045000	9.900	1.994000	11.266	1.970000
9.937	42.721000	9.937	1.759000	11.308	2.100000
9.973	44.294000	9.973	1.613000	11.350	2.230000
10.010	45.995000	10.010	1.598000	11.391	2.440000
10.047	47.486000	10.047	1.536000	11.433	2.620000
10.083	48.906000	10.083	1.476000	11.474	2.880000
10.120	50.319000	10.120	1.387000	11.516	3.150000
10.156	51.553000	10.156	1.325000	11.557	3.390000
10.193	52.803000	10.193	1.128000	11.599	3.640000
10.229	53.917000	10.229	1.089000	11.641	3.940000
10.266	55.008000	10.266	1.005000	11.682	4.220000
10.302	56.185000	10.302	0.909000	11.724	4.540000
10.339	57.110000	10.339	0.904000	11.765	4.760000
10.375	58.273000	10.375	0.850000	11.807	4.950000
10.412	59.371000	10.412	0.861000	11.848	5.120000
10.448	60.413000	10.448	0.904000	11.890	5.270000
10.485	61.713000	10.485	0.807000	11.932	5.320000
10.521	62.891000	10.521	0.712000	11.973	5.350000
10.558	64.349000	10.558	0.738000	12.015	5.300000
10.595	65.926000	10.595	0.700000	12.056	5.250000
10.631	67.677000	10.631	0.756000	12.098	5.100000
10.668	69.564000	10.668	0.721000	12.139	4.900000
10.704	71.704000	10.704	0.845000	12.181	4.670000
10.741	73.982000	10.741	0.910000	12.223	4.420000
10.777	76.685000	10.777	0.845000	12.264	4.120000
10.814	79.495000	10.814	0.775000	12.306	3.880000
10.850	82.708000	10.850	0.763000	12.347	3.560000
10.887	85.957000	10.887	0.775000	12.389	3.260000
10.923	89.793000	10.923	0.850000	12.430	2.980000
10.960	93.652000	10.960	0.872000	12.472	2.720000
10.996	97.961000	10.996	0.915000	12.514	2.500000
11.033	102.576000	11.033	0.903000	12.555	2.280000
11.069	107.979000	11.069	1.025000	12.597	2.090000
11.106	113.725000	11.106	0.984000	12.638	1.930000
11.143	120.635000	11.143	1.053000	12.680	1.770000
11.179	128.048000	11.179	0.989000	12.721	1.660000
11.216	136.539000	11.216	1.228000	12.763	1.600000
11.252	145.637000	11.252	1.440000	12.805	1.530000
11.289	155.991000	11.289	1.495000	12.846	1.470000
11.325	166.215000	11.325	1.593000	12.888	1.430000
11.362	177.000000	11.362	1.862000	12.929	1.400000
11.398	187.351000	11.398	2.083000	12.971	1.390000
11.435	197.131000	11.435	2.271000	13.012	1.370000
11.471	206.141000	11.471	2.385000	13.054	1.360000
11.508	213.896000	11.508	2.661000	13.096	1.350000
11.544	220.174000	11.544	2.774000	13.137	1.330000
11.581	224.533000	11.581	2.980000	13.179	1.330000
11.617	227.317000	11.617	3.060000	13.220	1.340000
11.654	228.158000	11.654	3.105000	13.262	1.320000
11.691	227.045000	11.691	3.065000	13.303	1.310000
11.727	224.142000	11.727	2.991000	13.345	1.290000
11.764	218.982000	11.764	3.097000	13.387	1.280000
11.800	212.544000	11.800	2.896000	13.428	1.250000
11.837	204.082000	11.837	2.789000	13.470	1.220000
11.873	194.741000	11.873	2.660000	13.511	1.180000
11.910	183.681000	11.910	2.464000	13.553	1.160000
11.946	172.336000	11.946	2.257000	13.595	1.110000
11.983	160.110000	11.983	1.938000	13.636	1.100000
12.019	148.067000	12.019	1.788000	13.678	1.060000
12.056	135.860000	12.056	1.483000	13.719	1.010000
12.092	124.666000	12.092	1.303000	13.761	0.970000
12.129	113.737000	12.129	1.185000	13.802	0.930000
12.165	103.944000	12.165	0.937000	13.844	0.890000
12.202	95.217000	12.202	0.701000	13.886	0.880000
12.239	87.688000	12.239	0.414000	13.927	0.830000
12.275	81.470000	12.275	0.197000	13.969	0.800000
12.312	76.074000	12.312	0.155000	14.010	0.750000
12.348	71.911000	12.348	0.094000	14.052	0.750000
12.385	68.525000	12.385	0.067000	14.093	0.730000
12.421	66.234000	12.421	0.041000	14.135	0.690000
12.458	64.416000	12.458	-0.090000	14.177	0.650000
12.494	63.293000	12.494	-0.188000	14.218	0.650000
12.531	62.604000	12.531	-0.182000	14.260	0.610000
12.567	62.370000	12.567	-0.302000	14.301	0.580000
12.604	62.207000	12.604	-0.288000	14.343	0.590000
12.640	62.466000	12.640	-0.383000	14.384	0.530000
12.677	62.698000	12.677	-0.374000	14.426	0.510000
12.713	62.952000	12.713	-0.372000	14.468	0.510000
12.750	63.080000	12.750	-0.444000	14.509	0.480000
12.787	63.124000	12.787	-0.468000	14.551	0.450000
12.823	63.067000	12.823	-0.617000	14.592	0.450000
12.860	62.711000	12.860	-0.614000	14.634	0.440000
12.896	62.334000	12.896	-0.749000	14.675	0.390000
12.933	61.506000	12.933	-0.805000	14.717	0.400000
12.969	60.557000	12.969	-0.924000	14.759	0.350000
13.006	59.285000	13.006	-0.871000	14.800	0.410000
13.042	57.921000	13.042	-1.005000	14.842	0.380000
13.079	56.383000	13.079	-1.011000	14.883	0.380000
13.115	54.673000	13.115	-1.173000	14.925	0.360000
13.152	52.920000	13.152	-1.095000	14.966	0.340000
13.188	51.134000	13.188	-1.213000	15.008	0.340000
13.225	49.278000	13.225	-1.195000	15.050	0.330000
13.261	47.367000	13.261	-1.419000	15.091	0.370000
13.298	45.436000	13.298	-1.413000	15.133	0.350000
13.335	43.578000	13.335	-1.399000	15.174	0.340000
13.371	41.739000	13.371	-1.419000	15.216	0.360000
13.408	39.966000	13.408	-1.342000	15.257	0.360000
13.444	38.286000	13.444	-1.551000	15.299	0.370000
13.481	36.520000	13.481	-1.679000	15.341	0.370000
13.517	34.851000	13.517	-1.654000	15.382	0.350000
13.554	33.173000	13.554	-1.772000	15.424	0.400000
13.590	31.695000	13.590	-1.734000	15.465	0.380000
13.627	30.151000	13.627	-1.775000	15.507	0.400000
13.663	28.631000	13.663	-1.671000	15.548	0.370000
13.700	27.243000	13.700	-1.786000	15.590	0.350000
13.736	25.814000	13.736	-1.815000	15.632	0.390000
13.773	24.537000	13.773	-1.797000	15.673	0.380000
13.809	23.398000	13.809	-1.869000	15.715	0.360000
13.846	22.054000	13.846	-1.764000	15.756	0.360000
13.883	21.005000	13.883	-1.881000	15.798	0.330000
13.919	19.975000	13.919	-1.739000	15.839	0.300000
13.956	19.047000	13.956	-1.960000	15.881	0.310000
13.992	18.151000	13.992	-1.995000	15.923	0.330000
14.029	17.353000	14.029	-1.916000	15.964	0.260000
14.065	16.606000	14.065	-1.959000	16.006	0.250000
14.102	15.930000	14.102	-1.862000	16.047	0.260000
14.138	15.297000	14.138	-2.025000	16.089	0.280000
14.175	14.677000	14.175	-2.013000	16.130	0.240000
14.211	14.068000	14.211	-1.989000	16.172	0.260000
14.248	13.542000	14.248	-2.018000	16.214	0.240000
14.284	13.025000	14.284	-1.919000	16.255	0.200000
14.321	12.452000	14.321	-1.822000	16.297	0.220000
14.357	11.846000	14.357	-2.124000	16.338	0.220000
14.394	11.329000	14.394	-2.005000	16.380	0.230000
14.431	10.770000	14.431	-2.054000	16.422	0.210000
14.467	10.170000	14.467	-2.002000	16.463	0.190000
14.504	9.520000	14.504	-2.085000	16.505	0.180000
14.540	9.057000	14.540	-1.988000	16.546	0.170000
14.577	8.534000	14.577	-2.095000	16.588	0.200000
14.613	8.204000	14.613	-2.126000	16.629	0.160000
14.650	7.942000	14.650	-2.198000	16.671	0.200000
14.686	7.670000	14.686	-2.025000	16.713	0.140000
14.723	7.517000	14.723	-1.997000	16.754	0.190000
14.759	7.438000	14.759	-2.098000	16.796	0.160000
14.796	7.477000	14.796	-2.037000	16.837	0.190000
14.832	7.523000	14.832	-2.043000	16.879	0.190000
14.869	7.787000	14.869	-1.929000	16.920	0.180000
14.905	8.146000	14.905	-1.770000	16.962	0.150000
14.942	8.536000	14.942	-1.780000	17.004	0.190000
14.979	8.962000	14.979	-1.723000	17.045	0.180000
15.015	9.424000	15.015	-1.743000	17.087	0.160000
15.052	10.072000	15.052	-1.629000	17.128	0.170000
15.088	10.543000	15.088	-1.511000	17.170	0.190000
15.125	11.143000	15.125	-1.448000	17.211	0.140000
15.161	11.840000	15.161	-1.481000	17.253	0.190000
15.198	12.837000	15.198	-1.321000	17.295	0.170000
15.234	14.060000	15.234	-1.185000	17.336	0.170000
15.271	15.972000	15.271	-0.806000	17.378	0.170000
15.307	18.219000	15.307	-0.497000	17.419	0.190000
15.344	21.138000	15.344	0.284000	17.461	0.150000
15.380	24.112000	15.380	1.135000	17.502	0.170000
15.417	26.844000	15.417	1.992000	17.544	0.190000
15.453	28.831000	15.453	2.401000	17.586	0.200000
15.490	30.088000	15.490	2.695000	17.627	0.190000
15.527	30.438000	15.527	2.787000	17.669	0.170000
15.563	30.108000	15.563	2.794000	17.710	0.190000
15.600	29.026000	15.600	2.502000	17.752	0.180000
15.636	27.589000	15.636	2.262000	17.793	0.180000
15.673	25.766000	15.673	1.817000	17.835	0.180000
15.709	24.003000	15.709	1.402000	17.877	0.220000
15.746	21.880000	15.746	1.026000	17.918	0.240000
15.782	20.029000	15.782	0.878000	17.960	0.200000
15.819	17.799000	15.819	0.414000	18.001	0.230000
15.855	16.112000	15.855	0.397000	18.043	0.210000
15.892	14.153000	15.892	-0.069000	18.084	0.240000
15.928	12.650000	15.928	-0.315000	18.126	0.180000
15.965	11.156000	15.965	-0.489000	18.168	0.240000
16.001	9.876000	16.001	-0.553000	18.209	0.240000
16.038	8.569000	16.038	-0.728000	18.251	0.240000
16.075	7.584000	16.075	-0.959000	18.292	0.190000
16.111	6.600000	16.111	-1.187000	18.334	0.200000
16.148	5.754000	16.148	-1.185000	18.375	0.200000
16.184	5.032000	16.184	-1.229000	18.417	0.210000
16.221	4.438000	16.221	-1.299000	18.459	0.220000
16.257	3.809000	16.257	-1.289000	18.500	0.210000
16.294	3.254000	16.294	-1.436000	18.542	0.200000
16.330	2.847000	16.330	-1.513000	18.583	0.190000
16.367	2.411000	16.367	-1.483000	18.625	0.210000
16.403	2.056000	16.403	-1.632000	18.666	0.200000
16.440	1.728000	16.440	-1.638000	18.708	0.190000
16.476	1.447000	16.476	-1.755000	18.750	0.200000
16.513	1.089000	16.513	-1.904000	18.791	0.200000
16.549	0.805000	16.549	-1.956000	18.833	0.210000
16.586	0.610000	16.586	-1.990000	18.874	0.250000
16.622	0.345000	16.622	-2.011000	18.916	0.260000
16.659	0.185000	16.659	-2.186000	18.957	0.250000
16.696	0.023000	16.696	-2.071000	18.999	0.190000
16.732	-0.215000	16.732	-2.074000	19.041	0.260000
16.769	-0.346000	16.769	-2.070000	19.082	0.230000
16.805	-0.478000	16.805	-2.145000	19.124	0.250000
16.842	-0.611000	16.842	-2.161000	19.165	0.230000
16.878	-0.717000	16.878	-2.240000	19.207	0.280000
16.915	-0.830000	16.915	-2.247000	19.248	0.260000
16.951	-0.921000	16.951	-2.216000	19.290	0.250000
16.988	-1.012000	16.988	-2.226000	19.332	0.240000
17.024	-1.109000	17.024	-2.372000	19.373	0.220000
17.061	-1.182000	17.061	-2.334000	19.415	0.240000
17.097	-1.276000	17.097	-2.330000	19.456	0.270000
17.134	-1.370000	17.134	-2.322000	19.498	0.230000
17.170	-1.388000	17.170	-2.282000	19.540	0.250000
17.207	-1.459000	17.207	-2.338000	19.581	0.290000
17.244	-1.498000	17.244	-2.273000	19.623	0.310000
17.280	-1.462000	17.280	-2.360000	19.664	0.270000
17.317	-1.211000	17.317	-2.408000	19.706	0.270000
17.353	-0.816000	17.353	-2.198000	19.747	0.250000
17.390	-0.041000	17.390	-2.227000	19.789	0.280000
17.426	0.717000	17.426	-2.320000	19.831	0.290000
17.463	1.755000	17.463	-2.223000	19.872	0.290000
17.499	2.770000	17.499	-2.173000	19.914	0.290000
17.536	3.335000	17.536	-2.318000	19.955	0.280000
17.572	3.539000	17.572	-2.247000	19.997	0.260000
17.609	3.402000	17.609	-2.095000	20.038	0.250000
17.645	3.073000	17.645	-2.115000	20.080	0.210000
17.682	2.622000	17.682	-2.189000	20.122	0.280000
17.718	2.141000	17.718	-1.928000	20.163	0.210000
17.755	1.814000	17.755	-2.091000	20.205	0.270000
17.792	1.492000	17.792	-2.097000	20.246	0.230000
17.828	1.326000	17.828	-1.990000	20.288	0.260000
17.865	1.219000	17.865	-2.008000	20.329	0.260000
17.901	1.173000	17.901	-2.038000	20.371	0.260000
17.938	1.143000	17.938	-2.118000	20.413	0.250000
17.974	1.187000	17.974	-2.129000	20.454	0.250000
18.011	1.234000	18.011	-2.246000	20.496	0.260000
18.047	1.233000	18.047	-2.242000	20.537	0.250000
18.084	1.230000	18.084	-2.370000	20.579	0.260000
18.120	1.253000	18.120	-2.369000	20.620	0.210000
18.157	1.143000	18.157	-2.302000	20.662	0.180000
18.193	1.093000	18.193	-2.283000	20.704	0.220000
18.230	1.081000	18.230	-2.452000	20.745	0.240000
18.266	1.121000	18.266	-2.533000	20.787	0.170000
18.303	1.080000	18.303	-2.557000	20.828	0.240000
18.340	0.997000	18.340	-2.632000	20.870	0.170000
18.376	1.063000	18.376	-2.554000	20.911	0.220000
18.413	1.120000	18.413	-2.560000	20.953	0.200000
18.449	1.264000	18.449	-2.509000	20.995	0.220000
18.486	1.361000	18.486	-2.528000	21.036	0.210000
18.522	1.693000	18.522	-2.588000	21.078	0.200000
18.559	1.951000	18.559	-2.597000	21.119	0.230000
18.595	2.291000	18.595	-2.512000	21.161	0.190000
18.632	2.563000	18.632	-2.565000	21.202	0.150000
18.668	2.936000	18.668	-2.275000	21.244	0.210000
18.705	3.212000	18.705	-2.307000	21.286	0.170000
18.741	3.414000	18.741	-2.394000	21.327	0.170000
18.778	3.571000	18.778	-2.407000	21.369	0.160000
18.814	3.574000	18.814	-2.387000	21.410	0.170000
18.851	3.435000	18.851	-2.393000	21.452	0.190000
18.888	3.351000	18.888	-2.485000	21.493	0.190000
18.924	3.067000	18.924	-2.708000	21.535	0.190000
18.961	2.619000	18.961	-2.857000	21.577	0.240000
18.997	2.252000	18.997	-2.910000	21.618	0.240000
19.034	1.839000	19.034	-3.023000	21.660	0.250000
19.070	1.362000	19.070	-3.170000	21.701	0.230000
19.107	0.843000	19.107	-3.178000	21.743	0.260000
19.143	0.436000	19.143	-3.400000	21.784	0.290000
19.180	-0.005000	19.180	-3.490000	21.826	0.250000
19.216	-0.274000	19.216	-3.510000	21.868	0.240000
19.253	-0.465000	19.253	-3.528000	21.909	0.260000
19.289	-0.650000	19.289	-3.409000	21.951	0.260000
19.326	-0.850000	19.326	-3.337000	21.992	0.230000
19.362	-0.790000	19.362	-3.363000	22.034	0.210000
19.399	-0.808000	19.399	-3.224000	22.075	0.210000
19.436	-0.860000	19.436	-3.192000	22.117	0.210000
19.472	-0.885000	19.472	-2.988000	22.159	0.230000
19.509	-0.955000	19.509	-2.884000	22.200	0.250000
19.545	-0.868000	19.545	-2.955000	22.242	0.220000
19.582	-0.848000	19.582	-2.792000	22.283	0.220000
19.618	-1.042000	19.618	-2.774000	22.325	0.220000
19.655	-1.138000	19.655	-2.837000	22.366	0.220000
19.691	-1.253000	19.691	-2.749000	22.408	0.200000
19.728	-1.321000	19.728	-2.679000	22.450	0.230000
19.764	-1.427000	19.764	-2.648000	22.491	0.220000
19.801	-1.495000	19.801	-2.746000	22.533	0.180000
19.837	-1.541000	19.837	-2.723000	22.574	0.180000
19.874	-1.582000	19.874	-2.763000	22.616	0.190000
19.910	-1.717000	19.910	-2.715000	22.658	0.190000
19.947	-1.773000	19.947	-2.778000	22.699	0.230000
19.984	-1.775000	19.984	-2.690000	22.741	0.230000
20.020	-1.903000	20.020	-2.719000	22.782	0.210000
20.057	-1.896000	20.057	-2.782000	22.824	0.230000
20.093	-1.952000	20.093	-2.741000	22.865	0.210000
20.130	-2.007000	20.130	-2.660000	22.907	0.190000
20.166	-2.058000	20.166	-2.568000	22.949	0.220000
20.203	-2.120000	20.203	-2.564000	22.990	0.220000
20.239	-2.110000	20.239	-2.666000	23.032	0.190000
20.276	-2.216000	20.276	-2.712000	23.073	0.170000
20.312	-2.241000	20.312	-2.690000	23.115	0.200000
20.349	-2.318000	20.349	-2.705000	23.156	0.190000
20.385	-2.357000	20.385	-2.586000	23.198	0.180000
20.422	-2.456000	20.422	-2.597000	23.240	0.200000
20.458	-2.487000	20.458	-2.611000	23.281	0.150000
20.495	-2.525000	20.495	-2.710000	23.323	0.200000
20.532	-2.555000	20.532	-2.555000	23.364	0.190000
20.568	-2.582000	20.568	-2.727000	23.406	0.200000
20.605	-2.681000	20.605	-2.604000	23.447	0.180000
20.641	-2.747000	20.641	-2.653000	23.489	0.180000
20.678	-2.751000	20.678	-2.625000	23.531	0.180000
20.714	-2.747000	20.714	-2.756000	23.572	0.190000
20.751	-2.643000	20.751	-2.541000	23.614	0.160000
20.787	-2.652000	20.787	-2.664000	23.655	0.180000
20.824	-2.568000	20.824	-2.563000	23.697	0.170000
20.860	-2.570000	20.860	-2.569000	23.738	0.160000
20.897	-2.501000	20.897	-2.492000	23.780	0.150000
20.933	-2.474000	20.933	-2.438000	23.822	0.160000
20.970	-2.406000	20.970	-2.355000	23.863	0.160000
21.006	-2.350000	21.006	-2.331000	23.905	0.160000
21.043	-2.301000	21.043	-2.261000	23.946	0.150000
21.080	-2.255000	21.080	-2.298000	23.988	0.140000
21.116	-2.225000	21.116	-2.433000	24.029	0.140000
21.153	-2.140000	21.153	-2.342000	24.071	0.160000
21.189	-1.736000	21.189	-2.399000	24.113	0.110000
21.226	-0.928000	21.226	-2.344000	24.154	0.110000
21.262	-0.242000	21.262	-2.369000	24.196	0.140000
21.299	0.317000	21.299	-2.461000	24.237	0.160000
21.335	0.584000	21.335	-2.455000	24.279	0.130000
21.372	0.597000	21.372	-2.653000	24.320	0.150000
21.408	0.488000	21.408	-2.716000	24.362	0.140000
21.445	0.034000	21.445	-2.827000	24.404	0.180000
21.481	-0.459000	21.481	-2.926000	24.445	0.160000
21.518	-0.833000	21.518	-2.995000	24.487	0.140000
21.554	-1.129000	21.554	-2.858000	24.528	0.160000
21.591	-1.434000	21.591	-3.013000	24.570	0.170000
21.628	-1.556000	21.628	-2.893000	24.611	0.150000
21.664	-1.777000	21.664	-2.982000	24.653	0.160000
21.701	-1.841000	21.701	-2.901000	24.695	0.170000
21.737	-1.948000	21.737	-2.957000	24.736	0.170000
21.774	-1.927000	21.774	-2.986000	24.778	0.150000
21.810	-1.964000	21.810	-2.975000	24.819	0.130000
21.847	-1.977000	21.847	-3.026000	24.861	0.170000
21.883	-2.063000	21.883	-3.022000	24.902	0.150000
21.920	-2.055000	21.920	-3.066000	24.944	0.130000
21.956	-2.100000	21.956	-3.039000	24.986	0.160000
21.993	-2.078000	21.993	-2.965000	25.027	0.150000
22.029	-2.087000	22.029	-3.065000	25.069	0.150000
22.066	-2.014000	22.066	-3.083000	25.110	0.160000
22.102	-2.130000	22.102	-3.047000	25.152	0.140000
22.139	-2.106000	22.139	-3.029000	25.193	0.160000
22.176	-2.127000	22.176	-3.085000	25.235	0.150000
22.212	-2.002000	22.212	-2.930000	25.277	0.140000
22.249	-2.061000	22.249	-3.058000	25.318	0.130000
22.285	-1.960000	22.285	-3.031000	25.360	0.110000
22.322	-1.912000	22.322	-3.079000	25.401	0.160000
22.358	-1.781000	22.358	-3.146000	25.443	0.160000
22.395	-1.743000	22.395	-3.061000	25.485	0.150000
22.431	-1.724000	22.431	-3.071000	25.526	0.150000
22.468	-1.620000	22.468	-3.028000	25.568	0.140000
22.504	-1.586000	22.504	-3.038000	25.609	0.120000
22.541	-1.537000	22.541	-3.067000	25.651	0.170000
22.577	-1.521000	22.577	-3.106000	25.692	0.110000
22.614	-1.588000	22.614	-3.009000	25.734	0.150000
22.650	-1.606000	22.650	-3.084000	25.776	0.260000
22.687	-1.677000	22.687	-3.134000	25.817	0.330000
22.723	-1.727000	22.723	-2.971000	25.859	0.420000
22.760	-1.792000	22.760	-3.079000	25.900	0.490000
22.797	-1.908000	22.797	-2.980000	25.942	0.580000
22.833	-1.963000	22.833	-3.010000	25.983	0.620000
22.870	-2.071000	22.870	-2.981000	26.025	0.650000
22.906	-2.121000	22.906	-3.046000	26.067	0.660000
22.943	-2.208000	22.943	-3.193000	26.108	0.700000
22.979	-2.291000	22.979	-3.153000	26.150	0.640000
23.016	-2.344000	23.016	-3.132000	26.191	0.640000
23.052	-2.336000	23.052	-3.061000	26.233	0.610000
23.089	-2.252000	23.089	-3.122000	26.274	0.590000
23.125	-2.237000	23.125	-3.170000	26.316	0.590000
23.162	-2.044000	23.162	-3.218000	26.358	0.580000
23.198	-2.074000	23.198	-3.082000	26.399	0.560000
23.235	-1.925000	23.235	-3.134000	26.441	0.540000
23.271	-1.801000	23.271	-3.036000	26.482	0.500000
23.308	-1.576000	23.308	-3.024000	26.524	0.490000
23.345	-1.310000	23.345	-3.141000	26.565	0.500000
23.381	-1.116000	23.381	-3.097000	26.607	0.460000
23.418	-0.975000	23.418	-3.149000	26.649	0.450000
23.454	-0.875000	23.454	-3.104000	26.690	0.470000
23.491	-0.677000	23.491	-3.136000	26.732	0.440000
23.527	-0.560000	23.527	-3.125000	26.773	0.400000
23.564	-0.511000	23.564	-3.088000	26.815	0.390000
23.600	-0.462000	23.600	-3.096000	26.856	0.380000
23.637	-0.445000	23.637	-3.297000	26.898	0.390000
23.673	-0.531000	23.673	-3.120000	26.940	0.360000
23.710	-0.537000	23.710	-3.143000	26.981	0.340000
23.746	-0.742000	23.746	-3.114000	27.023	0.300000
23.783	-0.782000	23.783	-3.185000	27.064	0.330000
23.819	-0.973000	23.819	-3.095000	27.106	0.330000
23.856	-1.133000	23.856	-3.138000	27.147	0.290000
23.893	-1.315000	23.893	-3.245000	27.189	0.300000
23.929	-1.330000	23.929	-3.241000	27.231	0.290000
23.966	-1.521000	23.966	-3.099000	27.272	0.280000
24.002	-1.636000	24.002	-3.152000	27.314	0.250000
24.039	-1.837000	24.039	-3.168000	27.355	0.260000
24.075	-1.973000	24.075	-3.213000	27.397	0.250000
24.112	-2.054000	24.112	-3.254000	27.438	0.230000
24.148	-2.140000	24.148	-3.258000	27.480	0.230000
24.185	-2.244000	24.185	-3.149000	27.522	0.200000
24.221	-2.319000	24.221	-3.282000	27.563	0.150000
24.258	-2.458000	24.258	-3.279000	27.605	0.150000
24.294	-2.526000	24.294	-3.167000	27.646	0.160000
24.331	-2.597000	24.331	-3.347000	27.688	0.160000
24.367	-2.691000	24.367	-3.209000	27.729	0.110000
24.404	-2.638000	24.404	-3.146000	27.771	0.170000
24.441	-2.729000	24.441	-3.238000	27.813	0.170000
24.477	-2.776000	24.477	-3.274000	27.854	0.100000
24.514	-2.854000	24.514	-3.247000	27.896	0.120000
24.550	-2.825000	24.550	-3.267000	27.937	0.130000
24.587	-2.780000	24.587	-3.261000	27.979	0.140000
24.623	-2.662000	24.623	-3.262000	28.020	0.100000
24.660	-2.711000	24.660	-3.305000	28.062	0.150000
24.696	-2.598000	24.696	-3.292000	28.104	0.110000
24.733	-2.575000	24.733	-3.250000	28.145	0.140000
24.769	-2.480000	24.769	-3.231000	28.187	0.100000
24.806	-2.369000	24.806	-3.219000	28.228	0.140000
24.842	-2.402000	24.842	-3.239000	28.270	0.120000
24.879	-2.347000	24.879	-3.135000	28.311	0.070000
24.915	-2.323000	24.915	-3.185000	28.353	0.080000
24.952	-2.383000	24.952	-3.211000	28.395	0.080000
24.989	-2.368000	24.989	-3.399000	28.436	0.080000
25.025	-2.322000	25.025	-3.299000	28.478	0.100000
25.062	-2.460000	25.062	-3.225000	28.519	0.130000
25.098	-2.368000	25.098	-3.204000	28.561	0.110000
25.135	-2.439000	25.135	-3.281000	28.603	0.120000
25.171	-2.479000	25.171	-3.209000	28.644	0.090000
25.208	-2.484000	25.208	-3.391000	28.686	0.110000
25.244	-2.581000	25.244	-3.301000	28.727	0.120000
25.281	-2.464000	25.281	-3.325000	28.769	0.070000
25.317	-2.475000	25.317	-3.283000	28.810	0.120000
25.354	-2.364000	25.354	-3.230000	28.852	0.100000
25.390	-2.011000	25.390	-3.257000	28.894	0.100000
25.427	-1.332000	25.427	-3.041000	28.935	0.110000
25.463	0.688000	25.463	-2.273000	28.977	0.080000
25.500	4.708000	25.500	-0.897000	29.018	0.090000
25.537	9.719000	25.537	0.924000	29.060	0.090000
25.573	13.868000	25.573	2.355000	29.101	0.080000
25.610	15.838000	25.610	2.388000	29.143	0.070000
25.646	15.332000	25.646	1.272000	29.185	0.090000
25.683	13.090000	25.683	-0.746000	29.226	0.080000
25.719	10.350000	25.719	-2.559000	29.268	0.070000
25.756	7.961000	25.756	-4.015000	29.309	0.090000
25.792	6.010000	25.792	-4.885000	29.351	0.100000
25.829	4.569000	25.829	-5.552000	29.392	0.100000
25.865	3.355000	25.865	-5.895000	29.434	0.080000
25.902	2.308000	25.902	-6.237000	29.476	0.100000
25.938	1.384000	25.938	-6.479000	29.517	0.110000
25.975	0.536000	25.975	-6.527000	29.559	0.090000
26.011	-0.171000	26.011	-6.709000	29.600	0.110000
26.048	-0.889000	26.048	-6.713000	29.642	0.110000
26.085	-1.395000	26.085	-6.749000	29.683	0.090000
26.121	-1.847000	26.121	-6.846000	29.725	0.100000
26.158	-2.212000	26.158	-6.871000	29.767	0.100000
26.194	-2.602000	26.194	-6.815000	29.808	0.110000
26.231	-2.803000	26.231	-6.773000	29.850	0.100000
26.267	-3.068000	26.267	-6.740000	29.891	0.090000
26.304	-3.205000	26.304	-6.843000	29.933	0.090000
26.340	-3.333000	26.340	-6.525000	29.974	0.100000
26.377	-3.479000	26.377	-6.514000	30.016	0.080000
26.413	-3.505000	26.413	-6.425000	30.058	0.090000
26.450	-3.567000	26.450	-6.379000	30.099	0.090000
26.486	-3.623000	26.486	-6.294000	30.141	0.080000
26.523	-3.556000	26.523	-6.161000	30.182	0.090000
26.559	-3.613000	26.559	-6.002000	30.224	0.080000
26.596	-3.681000	26.596	-6.034000	30.265	0.080000
26.633	-3.733000	26.633	-6.002000	30.307	0.080000
26.669	-3.737000	26.669	-5.770000	30.349	0.080000
26.706	-3.709000	26.706	-5.761000	30.390	0.080000
26.742	-3.581000	26.742	-5.680000	30.432	0.080000
26.779	-3.640000	26.779	-5.608000	30.473	0.080000
26.815	-3.513000	26.815	-5.477000	30.515	0.060000
26.852	-3.484000	26.852	-5.276000	30.556	0.070000
26.888	-3.367000	26.888	-5.236000	30.598	0.070000
26.925	-3.380000	26.925	-5.263000	30.640	0.070000
26.961	-3.374000	26.961	-5.114000	30.681	0.050000
26.998	-3.239000	26.998	-4.964000	30.723	0.050000
27.034	-3.177000	27.034	-4.905000	30.764	0.050000
27.071	-3.102000	27.071	-4.834000	30.806	0.050000
27.107	-3.131000	27.107	-4.828000	30.847	0.050000
27.144	-3.033000	27.144	-4.744000	30.889	0.050000
27.181	-3.007000	27.181	-4.721000	30.931	0.060000
27.217	-2.972000	27.217	-4.644000	30.972	0.050000
27.254	-2.868000	27.254	-4.476000	31.014	0.060000
27.290	-2.914000	27.290	-4.491000	31.055	0.080000
27.327	-2.863000	27.327	-4.479000	31.097	0.090000
27.363	-2.767000	27.363	-4.366000	31.138	0.090000
27.400	-2.660000	27.400	-4.442000	31.180	0.120000
27.436	-2.643000	27.436	-4.342000	31.222	0.120000
27.473	-2.669000	27.473	-4.230000	31.263	0.110000
27.509	-2.654000	27.509	-4.173000	31.305	0.140000
27.546	-2.593000	27.546	-4.134000	31.346	0.140000
27.582	-2.617000	27.582	-4.202000	31.388	0.120000
27.619	-2.553000	27.619	-4.049000	31.430	0.120000
27.655	-2.607000	27.655	-4.134000	31.471	0.120000
27.692	-2.527000	27.692	-4.053000	31.513	0.170000
27.729	-2.547000	27.729	-4.173000	31.554	0.140000
27.765	-2.477000	27.765	-3.975000	31.596	0.180000
27.802	-2.437000	27.802	-4.055000	31.637	0.160000
27.838	-2.417000	27.838	-4.100000	31.679	0.160000
27.875	-2.345000	27.875	-4.143000	31.721	0.190000
27.911	-2.375000	27.911	-4.105000	31.762	0.190000
27.948	-2.365000	27.948	-4.085000	31.804	0.170000
27.984	-2.343000	27.984	-4.020000	31.845	0.190000
28.021	-2.284000	28.021	-4.019000	31.887	0.180000
28.057	-2.410000	28.057	-4.056000	31.928	0.170000
28.094	-2.448000	28.094	-4.056000	31.970	0.180000
28.130	-2.409000	28.130	-4.070000	32.012	0.150000
28.167	-2.422000	28.167	-3.965000	32.053	0.180000
28.203	-2.382000	28.203	-4.028000	32.095	0.180000
28.240	-2.359000	28.240	-4.095000	32.136	0.160000
28.277	-2.346000	28.277	-3.988000	32.178	0.180000
28.313	-2.353000	28.313	-4.121000	32.219	0.140000
28.350	-2.396000	28.350	-3.987000	32.261	0.160000
28.386	-2.400000	28.386	-4.025000	32.303	0.170000
28.423	-2.381000	28.423	-3.984000	32.344	0.130000
28.459	-2.380000	28.459	-4.127000	32.386	0.130000
28.496	-2.396000	28.496	-4.091000	32.427	0.130000
28.532	-2.493000	28.532	-4.071000	32.469	0.130000
28.569	-2.492000	28.569	-4.022000	32.510	0.120000
28.605	-2.434000	28.605	-4.103000	32.552	0.120000
28.642	-2.449000	28.642	-4.168000	32.594	0.110000
28.678	-2.473000	28.678	-4.019000	32.635	0.100000
28.715	-2.549000	28.715	-4.026000	32.677	0.120000
28.751	-2.518000	28.751	-4.161000	32.718	0.100000
28.788	-2.591000	28.788	-4.059000	32.760	0.100000
28.825	-2.573000	28.825	-4.023000	32.801	0.090000
28.861	-2.625000	28.861	-4.023000	32.843	0.080000
28.898	-2.613000	28.898	-3.985000	32.885	0.100000
28.934	-2.702000	28.934	-4.099000	32.926	0.090000
28.971	-2.688000	28.971	-4.113000	32.968	0.070000
29.007	-2.738000	29.007	-4.042000	33.009	0.080000
29.044	-2.759000	29.044	-4.050000	33.051	0.060000
29.080	-2.767000	29.080	-4.084000	33.092	0.070000
29.117	-2.826000	29.117	-4.112000	33.134	0.070000
29.153	-2.862000	29.153	-4.053000	33.176	0.080000
29.190	-2.886000	29.190	-4.016000	33.217	0.070000
29.226	-2.802000	29.226	-4.113000	33.259	0.060000
29.263	-2.790000	29.263	-4.046000	33.300	0.050000
29.299	-2.767000	29.299	-4.050000	33.342	0.060000
29.336	-2.830000	29.336	-4.070000	33.383	0.050000
29.372	-2.767000	29.372	-4.158000	33.425	0.060000
29.409	-2.731000	29.409	-4.102000	33.467	0.070000
29.446	-2.750000	29.446	-4.162000	33.508	0.060000
29.482	-2.599000	29.482	-4.115000	33.550	0.050000
29.519	-2.548000	29.519	-4.111000	33.591	0.050000
29.555	-2.556000	29.555	-4.058000	33.633	0.040000
29.592	-2.422000	29.592	-4.146000	33.674	0.050000
29.628	-2.402000	29.628	-4.144000	33.716	0.060000
29.665	-2.244000	29.665	-4.233000	33.758	0.050000
29.701	-2.246000	29.701	-4.071000	33.799	0.060000
29.738	-2.200000	29.738	-4.181000	33.841	0.050000
29.774	-2.050000	29.774	-4.272000	33.882	0.050000
29.811	-1.954000	29.811	-4.301000	33.924	0.050000
29.847	-1.830000	29.847	-4.166000	33.965	0.040000
29.884	-1.689000	29.884	-4.306000	34.007	0.040000
29.920	-1.576000	29.920	-4.211000
29.957	-1.448000	29.957	-4.230000
29.994	-1.229000	29.994	-4.202000
30.030	-1.131000	30.030	-4.220000
30.067	-0.996000	30.067	-4.153000
30.103	-0.764000	30.103	-4.172000
30.140	-0.594000	30.140	-4.147000
30.176	-0.417000	30.176	-4.245000
30.213	-0.190000	30.213	-4.214000
30.249	0.137000	30.249	-4.187000
30.286	0.342000	30.286	-4.212000
30.322	0.696000	30.322	-4.172000
30.359	0.947000	30.359	-4.262000
30.395	1.297000	30.395	-4.269000
30.432	1.637000	30.432	-4.250000
30.468	2.122000	30.468	-4.230000
30.505	2.641000	30.505	-4.217000
30.542	3.195000	30.542	-4.222000
30.578	3.737000	30.578	-4.290000
30.615	4.426000	30.615	-4.270000
30.651	5.114000	30.651	-4.196000
30.688	5.825000	30.688	-4.252000
30.724	6.654000	30.724	-4.244000
30.761	7.679000	30.761	-4.267000
30.797	8.613000	30.797	-4.175000
30.834	9.665000	30.834	-4.324000
30.870	10.749000	30.870	-4.331000
30.907	11.953000	30.907	-4.216000
30.943	13.152000	30.943	-4.195000
30.980	14.477000	30.980	-4.250000
31.016	15.801000	31.016	-4.243000
31.053	16.995000	31.053	-4.319000
31.090	18.330000	31.090	-4.336000
31.126	19.615000	31.126	-4.297000
31.163	20.950000	31.163	-4.281000
31.199	22.169000	31.199	-4.366000
31.236	23.373000	31.236	-4.200000
31.272	24.458000	31.272	-4.255000
31.309	25.523000	31.309	-4.293000
31.345	26.488000	31.345	-4.285000
31.382	27.430000	31.382	-4.223000
31.418	28.104000	31.418	-4.285000
31.455	28.845000	31.455	-4.298000
31.491	29.363000	31.491	-4.391000
31.528	29.858000	31.528	-4.241000
31.564	30.122000	31.564	-4.375000
31.601	30.295000	31.601	-4.258000
31.638	30.278000	31.638	-4.380000
31.674	30.128000	31.674	-4.186000
31.711	29.731000	31.711	-4.336000
31.747	29.175000	31.747	-4.358000
31.784	28.500000	31.784	-4.437000
31.820	27.560000	31.820	-4.372000
31.857	26.463000	31.857	-4.248000
31.893	25.293000	31.893	-4.301000
31.930	23.942000	31.930	-4.346000
31.966	22.461000	31.966	-4.352000
32.003	20.899000	32.003	-4.362000
32.039	19.217000	32.039	-4.353000
32.076	17.487000	32.076	-4.354000
32.112	15.779000	32.112	-4.381000
32.149	14.045000	32.149	-4.328000
32.186	12.332000	32.186	-4.322000
32.222	10.689000	32.222	-4.427000
32.259	9.171000	32.259	-4.335000
32.295	7.641000	32.295	-4.430000
32.332	6.236000	32.332	-4.466000
32.368	4.996000	32.368	-4.356000
32.405	3.890000	32.405	-4.379000
32.441	2.869000	32.441	-4.249000
32.478	1.855000	32.478	-4.344000
32.514	1.061000	32.514	-4.397000
32.551	0.383000	32.551	-4.426000
32.587	-0.340000	32.587	-4.218000
32.624	-0.913000	32.624	-4.317000
32.660	-1.358000	32.660	-4.388000
32.697	-1.798000	32.697	-4.343000
32.734	-2.158000	32.734	-4.326000
32.770	-2.498000	32.770	-4.256000
32.807	-2.751000	32.807	-4.361000
32.843	-2.923000	32.843	-4.369000
32.880	-3.124000	32.880	-4.283000
32.916	-3.308000	32.916	-4.416000
32.953	-3.340000	32.953	-4.452000
32.989	-3.470000	32.989	-4.450000
33.026	-3.476000	33.026	-4.306000
33.062	-3.496000	33.062	-4.527000
33.099	-3.493000	33.099	-4.255000
33.135	-3.510000	33.135	-4.416000
33.172	-3.394000	33.172	-4.258000
33.208	-3.357000	33.208	-4.447000
33.245	-3.252000	33.245	-4.449000
33.282	-3.169000	33.282	-4.460000
33.318	-3.020000	33.318	-4.445000
33.355	-2.856000	33.355	-4.436000
33.391	-2.668000	33.391	-4.379000
33.428	-2.472000	33.428	-4.411000
33.464	-2.239000	33.464	-4.351000
33.501	-1.956000	33.501	-4.480000
33.537	-1.669000	33.537	-4.446000
33.574	-1.521000	33.574	-4.468000
33.610	-1.125000	33.610	-4.484000
33.647	-0.766000	33.647	-4.414000
33.683	-0.406000	33.683	-4.383000
33.720	-0.070000	33.720	-4.474000
33.756	0.163000	33.756	-4.449000
33.793	0.571000	33.793	-4.502000
33.830	0.936000	33.830	-4.486000
33.866	1.320000	33.866	-4.574000
33.903	1.701000	33.903	-4.565000
33.939	2.048000	33.939	-4.464000
33.976	2.399000	33.976	-4.489000
34.012	2.699000	34.012	-4.560000
