# Supplementary material for: Interrogating the structure and function of the human voltage-gated proton channel (hHv1) with a fluorescent noncanonical amino acid
Source: eLife. 2026 Apr 28;15:RP110161. doi: 10.7554/eLife.110161 (PMC13124150; doi:10.7554/eLife.110161)
Supplement: Figure 3—source data 3. [file elife-110161-fig3-data3.zip › hHv1-Cysless2.asc]

10		10		10
hHv1 Cysless2001:10_UV1_280nm		hHv1 Cysless2001:10_UV2_385nm		hHv1 Cysless2001:10_AD900
ml	mAU	ml	mAU	ml	mV
0.000	0.000000	0.000	0.000000	0.000	0.010000
0.037	0.048000	0.037	0.058000	0.042	0.020000
0.073	0.199000	0.073	0.183000	0.083	0.000000
0.110	0.208000	0.110	0.201000	0.125	0.010000
0.146	-0.078000	0.146	-0.164000	0.166	0.020000
0.183	-0.039000	0.183	-0.129000	0.208	0.020000
0.219	-0.041000	0.219	-0.121000	0.250	0.020000
0.256	-0.277000	0.256	-0.219000	0.291	0.010000
0.292	-0.224000	0.292	-0.301000	0.333	0.020000
0.329	-0.235000	0.329	-0.262000	0.374	0.040000
0.365	0.931000	0.365	0.386000	0.416	0.020000
0.402	1.169000	0.402	0.580000	0.457	0.030000
0.438	0.723000	0.438	0.367000	0.499	0.040000
0.475	0.000000	0.475	-0.094000	0.541	0.030000
0.511	-0.185000	0.511	-0.075000	0.582	0.030000
0.548	-0.251000	0.548	-0.244000	0.624	0.050000
0.585	-0.323000	0.585	-0.321000	0.665	0.050000
0.621	-0.369000	0.621	-0.310000	0.707	0.050000
0.658	-0.293000	0.658	-0.207000	0.749	0.060000
0.694	-0.375000	0.694	-0.225000	0.790	0.050000
0.731	-0.317000	0.731	-0.413000	0.832	0.040000
0.767	-0.369000	0.767	-0.357000	0.873	0.040000
0.804	-0.379000	0.804	-0.450000	0.915	0.050000
0.840	-0.343000	0.840	-0.469000	0.956	0.030000
0.877	-0.339000	0.877	-0.485000	0.998	0.020000
0.913	-0.368000	0.913	-0.463000	1.040	0.030000
0.950	-0.340000	0.950	-0.410000	1.081	0.020000
0.986	-0.258000	0.986	-0.363000	1.123	0.020000
1.023	-0.236000	1.023	-0.423000	1.164	0.020000
1.059	-0.263000	1.059	-0.387000	1.206	0.030000
1.096	-0.269000	1.096	-0.390000	1.248	0.020000
1.133	-0.211000	1.133	-0.295000	1.289	0.030000
1.169	-0.241000	1.169	-0.325000	1.331	0.020000
1.206	-0.179000	1.206	-0.374000	1.372	0.010000
1.242	-0.185000	1.242	-0.429000	1.414	0.030000
1.279	-0.176000	1.279	-0.412000	1.455	0.030000
1.315	-0.231000	1.315	-0.334000	1.497	0.020000
1.352	-0.184000	1.352	-0.326000	1.539	0.020000
1.388	-0.069000	1.388	-0.228000	1.580	0.020000
1.425	-0.071000	1.425	-0.372000	1.622	0.020000
1.461	-0.149000	1.461	-0.448000	1.663	0.020000
1.498	-0.172000	1.498	-0.392000	1.705	0.030000
1.534	-0.178000	1.534	-0.334000	1.747	0.030000
1.571	-0.039000	1.571	-0.463000	1.788	0.010000
1.607	-0.065000	1.607	-0.453000	1.830	0.020000
1.644	-0.115000	1.644	-0.413000	1.871	0.030000
1.681	-0.150000	1.681	-0.467000	1.913	0.020000
1.717	-0.115000	1.717	-0.399000	1.954	0.020000
1.754	-0.046000	1.754	-0.343000	1.996	0.010000
1.790	-0.122000	1.790	-0.363000	2.038	0.030000
1.827	-0.103000	1.827	-0.318000	2.079	0.040000
1.863	-0.126000	1.863	-0.355000	2.121	0.020000
1.900	-0.158000	1.900	-0.469000	2.162	0.050000
1.936	-0.180000	1.936	-0.449000	2.204	0.050000
1.973	-0.164000	1.973	-0.489000	2.246	0.040000
2.009	-0.246000	2.009	-0.446000	2.287	0.050000
2.046	-0.283000	2.046	-0.516000	2.329	0.050000
2.082	-0.283000	2.082	-0.588000	2.370	0.050000
2.119	-0.351000	2.119	-0.433000	2.412	0.050000
2.155	-0.319000	2.155	-0.399000	2.454	0.040000
2.192	-0.365000	2.192	-0.505000	2.495	0.040000
2.229	-0.376000	2.229	-0.411000	2.537	0.040000
2.265	-0.347000	2.265	-0.533000	2.578	0.040000
2.302	-0.505000	2.302	-0.446000	2.620	0.030000
2.338	-0.472000	2.338	-0.377000	2.661	0.030000
2.375	-0.443000	2.375	-0.380000	2.703	0.030000
2.411	-0.498000	2.411	-0.331000	2.745	0.020000
2.448	-0.557000	2.448	-0.529000	2.786	0.020000
2.484	-0.607000	2.484	-0.518000	2.828	0.020000
2.521	-0.699000	2.521	-0.396000	2.869	0.020000
2.557	-0.623000	2.557	-0.489000	2.911	0.010000
2.594	-0.670000	2.594	-0.571000	2.953	0.020000
2.630	-0.698000	2.630	-0.427000	2.994	0.020000
2.667	-0.686000	2.667	-0.434000	3.036	0.020000
2.703	-0.661000	2.703	-0.534000	3.077	0.020000
2.740	-0.762000	2.740	-0.376000	3.119	0.010000
2.777	-0.764000	2.777	-0.339000	3.160	0.020000
2.813	-0.752000	2.813	-0.503000	3.202	0.010000
2.850	-0.769000	2.850	-0.506000	3.244	0.020000
2.886	-0.834000	2.886	-0.504000	3.285	0.010000
2.923	-0.846000	2.923	-0.445000	3.327	0.010000
2.959	-0.849000	2.959	-0.440000	3.368	0.010000
2.996	-0.906000	2.996	-0.653000	3.410	0.030000
3.032	-0.882000	3.032	-0.545000	3.452	0.020000
3.069	-0.952000	3.069	-0.504000	3.493	0.010000
3.105	-0.943000	3.105	-0.593000	3.535	0.010000
3.142	-0.988000	3.142	-0.565000	3.576	0.000000
3.178	-0.916000	3.178	-0.510000	3.618	0.010000
3.215	-1.031000	3.215	-0.551000	3.659	0.030000
3.251	-1.035000	3.251	-0.531000	3.701	0.010000
3.288	-1.038000	3.288	-0.564000	3.743	0.030000
3.324	-1.036000	3.324	-0.505000	3.784	0.030000
3.361	-1.096000	3.361	-0.544000	3.826	0.030000
3.398	-1.065000	3.398	-0.435000	3.867	0.050000
3.434	-1.065000	3.434	-0.489000	3.909	0.050000
3.471	-1.115000	3.471	-0.490000	3.951	0.020000
3.507	-1.083000	3.507	-0.661000	3.992	0.040000
3.544	-1.103000	3.544	-0.603000	4.034	0.060000
3.580	-1.079000	3.580	-0.579000	4.075	0.050000
3.617	-1.093000	3.617	-0.534000	4.117	0.050000
3.653	-1.119000	3.653	-0.480000	4.158	0.050000
3.690	-1.135000	3.690	-0.453000	4.200	0.060000
3.726	-1.157000	3.726	-0.485000	4.242	0.040000
3.763	-1.167000	3.763	-0.548000	4.283	0.050000
3.799	-1.049000	3.799	-0.498000	4.325	0.050000
3.836	-1.132000	3.836	-0.648000	4.366	0.050000
3.872	-1.141000	3.872	-0.587000	4.408	0.050000
3.909	-1.149000	3.909	-0.648000	4.450	0.040000
3.946	-1.154000	3.946	-0.610000	4.491	0.040000
3.982	-1.122000	3.982	-0.545000	4.533	0.030000
4.019	-1.094000	4.019	-0.481000	4.574	0.030000
4.055	-1.095000	4.055	-0.422000	4.616	0.030000
4.092	-1.097000	4.092	-0.429000	4.658	0.030000
4.128	-1.242000	4.128	-0.452000	4.699	0.020000
4.165	-1.105000	4.165	-0.494000	4.741	0.030000
4.201	-1.179000	4.201	-0.577000	4.782	0.030000
4.238	-1.131000	4.238	-0.523000	4.824	0.030000
4.274	-1.190000	4.274	-0.595000	4.865	0.030000
4.311	-1.137000	4.311	-0.603000	4.907	0.040000
4.347	-1.098000	4.347	-0.713000	4.949	0.040000
4.384	-1.119000	4.384	-0.619000	4.990	0.030000
4.420	-1.112000	4.420	-0.596000	5.032	0.030000
4.457	-1.127000	4.457	-0.605000	5.073	0.020000
4.494	-1.072000	4.494	-0.728000	5.115	0.030000
4.530	-1.126000	4.530	-0.533000	5.157	0.030000
4.567	-1.141000	4.567	-0.485000	5.198	0.020000
4.603	-1.098000	4.603	-0.552000	5.240	0.030000
4.640	-1.104000	4.640	-0.572000	5.281	0.030000
4.676	-1.094000	4.676	-0.634000	5.323	0.030000
4.713	-1.087000	4.713	-0.725000	5.364	0.040000
4.749	-1.113000	4.749	-0.633000	5.406	0.030000
4.786	-1.131000	4.786	-0.691000	5.448	0.050000
4.822	-1.110000	4.822	-0.632000	5.489	0.050000
4.859	-1.137000	4.859	-0.727000	5.531	0.040000
4.895	-1.124000	4.895	-0.579000	5.572	0.060000
4.932	-1.069000	4.932	-0.666000	5.614	0.060000
4.968	-0.996000	4.968	-0.560000	5.656	0.040000
5.005	-1.074000	5.005	-0.488000	5.697	0.060000
5.042	-1.143000	5.042	-0.677000	5.739	0.060000
5.078	-1.094000	5.078	-0.640000	5.780	0.060000
5.115	-1.031000	5.115	-0.661000	5.822	0.060000
5.151	-1.093000	5.151	-0.677000	5.863	0.070000
5.188	-1.119000	5.188	-0.531000	5.905	0.060000
5.224	-1.100000	5.224	-0.636000	5.947	0.050000
5.261	-1.103000	5.261	-0.554000	5.988	0.050000
5.297	-1.069000	5.297	-0.660000	6.030	0.060000
5.334	-1.108000	5.334	-0.644000	6.071	0.050000
5.370	-1.075000	5.370	-0.581000	6.113	0.060000
5.407	-1.115000	5.407	-0.759000	6.155	0.040000
5.443	-1.053000	5.443	-0.734000	6.196	0.050000
5.480	-0.943000	5.480	-0.733000	6.238	0.050000
5.516	-1.052000	5.516	-0.713000	6.279	0.030000
5.553	-0.984000	5.553	-0.709000	6.321	0.030000
5.590	-1.018000	5.590	-0.708000	6.362	0.030000
5.626	-1.012000	5.626	-0.791000	6.404	0.040000
5.663	-1.000000	5.663	-0.770000	6.446	0.030000
5.699	-1.029000	5.699	-0.642000	6.487	0.030000
5.736	-1.061000	5.736	-0.654000	6.529	0.030000
5.772	-1.005000	5.772	-0.748000	6.570	0.030000
5.809	-1.021000	5.809	-0.775000	6.612	0.030000
5.845	-1.047000	5.845	-0.682000	6.654	0.020000
5.882	-1.029000	5.882	-0.606000	6.695	0.020000
5.918	-1.090000	5.918	-0.748000	6.737	0.010000
5.955	-1.051000	5.955	-0.662000	6.778	0.010000
5.991	-1.107000	5.991	-0.771000	6.820	0.030000
6.028	-1.036000	6.028	-0.652000	6.861	0.010000
6.064	-1.063000	6.064	-0.664000	6.903	0.000000
6.101	-1.062000	6.101	-0.690000	6.945	0.010000
6.138	-1.096000	6.138	-0.888000	6.986	0.010000
6.174	-1.051000	6.174	-0.789000	7.028	0.020000
6.211	-1.049000	6.211	-0.770000	7.069	0.030000
6.247	-1.037000	6.247	-0.628000	7.111	0.010000
6.284	-1.066000	6.284	-0.694000	7.153	0.040000
6.320	-1.124000	6.320	-0.686000	7.194	0.040000
6.357	-1.135000	6.357	-0.717000	7.236	0.030000
6.393	-1.125000	6.393	-0.822000	7.277	0.040000
6.430	-1.148000	6.430	-0.768000	7.319	0.050000
6.466	-1.207000	6.466	-0.833000	7.361	0.030000
6.503	-1.212000	6.503	-0.847000	7.402	0.050000
6.539	-1.210000	6.539	-0.775000	7.444	0.060000
6.576	-1.192000	6.576	-0.674000	7.485	0.050000
6.612	-1.287000	6.612	-0.683000	7.527	0.040000
6.649	-1.262000	6.649	-0.770000	7.568	0.050000
6.686	-1.287000	6.686	-0.820000	7.610	0.050000
6.722	-1.293000	6.722	-0.779000	7.652	0.040000
6.759	-1.306000	6.759	-0.757000	7.693	0.030000
6.795	-1.314000	6.795	-0.842000	7.735	0.040000
6.832	-1.286000	6.832	-0.782000	7.776	0.040000
6.868	-1.335000	6.868	-0.790000	7.818	0.040000
6.905	-1.347000	6.905	-0.802000	7.860	0.040000
6.941	-1.414000	6.941	-0.760000	7.901	0.030000
6.978	-1.354000	6.978	-0.782000	7.943	0.020000
7.014	-1.396000	7.014	-0.690000	7.984	0.020000
7.051	-1.434000	7.051	-0.850000	8.026	0.030000
7.087	-1.405000	7.087	-0.829000	8.067	0.030000
7.124	-1.478000	7.124	-0.768000	8.109	0.030000
7.160	-1.461000	7.160	-0.789000	8.151	0.030000
7.197	-1.435000	7.197	-0.688000	8.192	0.020000
7.234	-1.472000	7.234	-0.833000	8.234	0.020000
7.270	-1.450000	7.270	-0.822000	8.275	0.020000
7.307	-1.519000	7.307	-0.882000	8.317	0.010000
7.343	-1.551000	7.343	-0.851000	8.359	0.010000
7.380	-1.496000	7.380	-0.835000	8.400	0.010000
7.416	-1.450000	7.416	-0.865000	8.442	0.000000
7.453	-1.543000	7.453	-0.861000	8.483	0.000000
7.489	-1.503000	7.489	-0.767000	8.525	0.020000
7.526	-1.548000	7.526	-0.829000	8.566	0.000000
7.562	-1.671000	7.562	-0.875000	8.608	0.000000
7.599	-1.655000	7.599	-0.888000	8.650	0.000000
7.635	-1.666000	7.635	-0.971000	8.691	0.000000
7.672	-1.667000	7.672	-0.860000	8.733	0.010000
7.708	-1.657000	7.708	-0.787000	8.774	0.000000
7.745	-1.697000	7.745	-0.880000	8.816	0.010000
7.782	-1.703000	7.782	-0.933000	8.858	0.020000
7.818	-1.702000	7.818	-0.872000	8.899	0.020000
7.855	-1.764000	7.855	-0.883000	8.941	0.010000
7.891	-1.788000	7.891	-0.826000	8.982	0.040000
7.928	-1.768000	7.928	-0.907000	9.024	0.040000
7.964	-1.829000	7.964	-0.727000	9.065	0.060000
8.001	-1.860000	8.001	-0.826000	9.107	0.080000
8.037	-1.762000	8.037	-0.932000	9.149	0.100000
8.074	-1.831000	8.074	-0.881000	9.190	0.110000
8.110	-1.798000	8.110	-0.979000	9.232	0.120000
8.147	-1.851000	8.147	-0.895000	9.273	0.140000
8.183	-1.776000	8.183	-0.952000	9.315	0.130000
8.220	-1.758000	8.220	-0.790000	9.357	0.150000
8.256	-1.759000	8.256	-0.795000	9.398	0.160000
8.293	-1.833000	8.293	-0.805000	9.440	0.190000
8.330	-1.786000	8.330	-0.825000	9.481	0.160000
8.366	-1.822000	8.366	-0.911000	9.523	0.210000
8.403	-1.756000	8.403	-0.728000	9.565	0.220000
8.439	-1.831000	8.439	-0.808000	9.606	0.250000
8.476	-1.785000	8.476	-0.844000	9.648	0.270000
8.512	-1.792000	8.512	-0.746000	9.689	0.240000
8.549	-1.736000	8.549	-0.910000	9.731	0.270000
8.585	-1.650000	8.585	-0.824000	9.772	0.270000
8.622	-1.574000	8.622	-0.896000	9.814	0.300000
8.658	-1.395000	8.658	-0.713000	9.856	0.340000
8.695	-1.042000	8.695	-0.786000	9.897	0.370000
8.731	-0.616000	8.731	-0.719000	9.939	0.390000
8.768	-0.002000	8.768	-0.514000	9.980	0.390000
8.804	0.957000	8.804	-0.159000	10.022	0.480000
8.841	2.234000	8.841	0.099000	10.064	0.460000
8.878	3.694000	8.878	0.377000	10.105	0.510000
8.914	5.301000	8.914	0.710000	10.147	0.520000
8.951	7.160000	8.951	1.026000	10.188	0.560000
8.987	8.978000	8.987	1.396000	10.230	0.570000
9.024	10.954000	9.024	1.832000	10.271	0.620000
9.060	12.846000	9.060	2.149000	10.313	0.620000
9.097	14.526000	9.097	2.631000	10.355	0.650000
9.133	16.070000	9.133	2.891000	10.396	0.670000
9.170	17.484000	9.170	3.053000	10.438	0.690000
9.206	18.773000	9.206	3.287000	10.479	0.680000
9.243	19.883000	9.243	3.359000	10.521	0.720000
9.279	20.752000	9.279	3.475000	10.563	0.760000
9.316	21.530000	9.316	3.403000	10.604	0.760000
9.352	22.325000	9.352	3.398000	10.646	0.800000
9.389	23.132000	9.389	3.431000	10.687	0.850000
9.426	23.860000	9.426	3.238000	10.729	0.850000
9.462	24.670000	9.462	3.147000	10.770	0.890000
9.499	25.494000	9.499	2.966000	10.812	0.950000
9.535	26.482000	9.535	2.789000	10.854	0.990000
9.572	27.542000	9.572	2.733000	10.895	1.070000
9.608	28.956000	9.608	2.470000	10.937	1.110000
9.645	30.338000	9.645	2.366000	10.978	1.200000
9.681	31.889000	9.681	2.317000	11.020	1.290000
9.718	33.518000	9.718	2.164000	11.062	1.390000
9.754	35.110000	9.754	2.231000	11.103	1.500000
9.791	36.767000	9.791	2.067000	11.145	1.630000
9.827	38.180000	9.827	1.993000	11.186	1.750000
9.864	39.421000	9.864	1.894000	11.228	1.870000
9.900	40.602000	9.900	1.856000	11.269	2.030000
9.937	41.582000	9.937	1.793000	11.311	2.260000
9.973	42.519000	9.973	1.681000	11.353	2.450000
10.010	43.215000	10.010	1.476000	11.394	2.720000
10.047	43.808000	10.047	1.381000	11.436	2.950000
10.083	44.357000	10.083	1.359000	11.477	3.180000
10.120	44.840000	10.120	1.178000	11.519	3.470000
10.156	45.415000	10.156	1.083000	11.561	3.740000
10.193	45.926000	10.193	1.159000	11.602	3.960000
10.229	46.494000	10.229	1.062000	11.644	4.190000
10.266	47.166000	10.266	0.898000	11.685	4.380000
10.302	47.744000	10.302	0.997000	11.727	4.480000
10.339	48.293000	10.339	0.823000	11.769	4.590000
10.375	49.022000	10.375	0.868000	11.810	4.600000
10.412	49.571000	10.412	0.740000	11.852	4.530000
10.448	50.289000	10.448	0.752000	11.893	4.440000
10.485	51.200000	10.485	0.680000	11.935	4.310000
10.521	52.240000	10.521	0.685000	11.976	4.150000
10.558	53.418000	10.558	0.676000	12.018	3.930000
10.595	54.893000	10.595	0.782000	12.060	3.670000
10.631	56.635000	10.631	0.620000	12.101	3.410000
10.668	58.737000	10.668	0.707000	12.143	3.130000
10.704	61.049000	10.704	0.843000	12.184	2.890000
10.741	63.744000	10.741	0.847000	12.226	2.660000
10.777	66.787000	10.777	0.823000	12.268	2.430000
10.814	69.976000	10.814	0.913000	12.309	2.120000
10.850	73.609000	10.850	0.958000	12.351	1.980000
10.887	77.447000	10.887	0.920000	12.392	1.790000
10.923	81.713000	10.923	1.003000	12.434	1.630000
10.960	86.356000	10.960	1.173000	12.475	1.510000
10.996	91.800000	10.996	1.161000	12.517	1.440000
11.033	97.891000	11.033	1.300000	12.559	1.350000
11.069	104.616000	11.069	1.452000	12.600	1.270000
11.106	112.411000	11.106	1.575000	12.642	1.240000
11.143	120.905000	11.143	1.737000	12.683	1.200000
11.179	130.084000	11.179	1.871000	12.725	1.200000
11.216	139.630000	11.216	2.008000	12.767	1.180000
11.252	149.290000	11.252	2.248000	12.808	1.170000
11.289	158.434000	11.289	2.346000	12.850	1.180000
11.325	166.952000	11.325	2.464000	12.891	1.160000
11.362	174.450000	11.362	2.606000	12.933	1.180000
11.398	180.440000	11.398	2.862000	12.974	1.190000
11.435	184.640000	11.435	2.956000	13.016	1.210000
11.471	187.178000	11.471	2.918000	13.058	1.210000
11.508	187.491000	11.508	3.046000	13.099	1.210000
11.544	186.131000	11.544	2.963000	13.141	1.180000
11.581	182.650000	11.581	2.960000	13.182	1.210000
11.617	177.555000	11.617	2.887000	13.224	1.200000
11.654	170.852000	11.654	2.704000	13.266	1.180000
11.691	162.805000	11.691	2.647000	13.307	1.140000
11.727	153.544000	11.727	2.299000	13.349	1.120000
11.764	143.452000	11.764	2.255000	13.390	1.070000
11.800	132.850000	11.800	2.053000	13.432	1.050000
11.837	121.900000	11.837	1.871000	13.473	1.020000
11.873	111.466000	11.873	1.669000	13.515	0.980000
11.910	101.397000	11.910	1.503000	13.557	0.940000
11.946	92.031000	11.946	1.386000	13.598	0.900000
11.983	83.490000	11.983	1.125000	13.640	0.880000
12.019	75.987000	12.019	0.956000	13.681	0.820000
12.056	69.656000	12.056	0.966000	13.723	0.820000
12.092	64.484000	12.092	0.769000	13.765	0.770000
12.129	60.205000	12.129	0.767000	13.806	0.730000
12.165	56.848000	12.165	0.704000	13.848	0.730000
12.202	54.215000	12.202	0.737000	13.889	0.670000
12.239	52.433000	12.239	0.659000	13.931	0.690000
12.275	51.362000	12.275	0.512000	13.973	0.620000
12.312	50.754000	12.312	0.442000	14.014	0.560000
12.348	50.484000	12.348	0.566000	14.056	0.550000
12.385	50.519000	12.385	0.515000	14.097	0.540000
12.421	50.952000	12.421	0.528000	14.139	0.500000
12.458	51.499000	12.458	0.478000	14.180	0.480000
12.494	52.046000	12.494	0.414000	14.222	0.460000
12.531	52.587000	12.531	0.473000	14.264	0.460000
12.567	53.215000	12.567	0.351000	14.305	0.470000
12.604	53.672000	12.604	0.288000	14.347	0.410000
12.640	53.955000	12.640	0.243000	14.388	0.420000
12.677	54.093000	12.677	0.154000	14.430	0.370000
12.713	53.982000	12.713	0.030000	14.472	0.380000
12.750	53.713000	12.750	0.034000	14.513	0.360000
12.787	53.251000	12.787	0.062000	14.555	0.350000
12.823	52.644000	12.823	-0.052000	14.596	0.340000
12.860	51.710000	12.860	-0.028000	14.638	0.300000
12.896	50.672000	12.896	-0.068000	14.679	0.310000
12.933	49.444000	12.933	-0.192000	14.721	0.320000
12.969	48.028000	12.969	-0.172000	14.763	0.320000
13.006	46.627000	13.006	-0.094000	14.804	0.310000
13.042	45.128000	13.042	-0.323000	14.846	0.310000
13.079	43.630000	13.079	-0.226000	14.887	0.300000
13.115	42.009000	13.115	-0.306000	14.929	0.290000
13.152	40.355000	13.152	-0.316000	14.971	0.320000
13.188	38.819000	13.188	-0.320000	15.012	0.310000
13.225	37.149000	13.225	-0.402000	15.054	0.290000
13.261	35.557000	13.261	-0.567000	15.095	0.290000
13.298	34.035000	13.298	-0.545000	15.137	0.320000
13.335	32.513000	13.335	-0.499000	15.178	0.300000
13.371	30.977000	13.371	-0.542000	15.220	0.290000
13.408	29.468000	13.408	-0.524000	15.262	0.250000
13.444	27.925000	13.444	-0.456000	15.303	0.300000
13.481	26.450000	13.481	-0.584000	15.345	0.320000
13.517	25.122000	13.517	-0.654000	15.386	0.290000
13.554	23.741000	13.554	-0.662000	15.428	0.280000
13.590	22.422000	13.590	-0.729000	15.470	0.270000
13.627	21.113000	13.627	-0.711000	15.511	0.310000
13.663	19.985000	13.663	-0.713000	15.553	0.260000
13.700	18.909000	13.700	-0.799000	15.594	0.260000
13.736	17.907000	13.736	-0.717000	15.636	0.240000
13.773	16.942000	13.773	-0.725000	15.677	0.240000
13.809	16.043000	13.809	-0.801000	15.719	0.180000
13.846	15.448000	13.846	-0.720000	15.761	0.230000
13.883	14.699000	13.883	-0.784000	15.802	0.190000
13.919	14.165000	13.919	-0.822000	15.844	0.190000
13.956	13.551000	13.956	-0.906000	15.885	0.200000
13.992	13.113000	13.992	-0.749000	15.927	0.200000
14.029	12.694000	14.029	-0.781000	15.969	0.180000
14.065	12.289000	14.065	-0.806000	16.010	0.150000
14.102	11.786000	14.102	-0.823000	16.052	0.180000
14.138	11.278000	14.138	-0.944000	16.093	0.150000
14.175	10.742000	14.175	-0.784000	16.135	0.180000
14.211	10.308000	14.211	-0.838000	16.177	0.130000
14.248	9.869000	14.248	-0.919000	16.218	0.130000
14.284	9.396000	14.284	-0.843000	16.260	0.120000
14.321	8.963000	14.321	-0.820000	16.301	0.110000
14.357	8.529000	14.357	-0.773000	16.343	0.150000
14.394	8.211000	14.394	-0.901000	16.384	0.130000
14.431	7.972000	14.431	-0.769000	16.426	0.120000
14.467	7.775000	14.467	-0.810000	16.468	0.120000
14.504	7.575000	14.504	-0.789000	16.509	0.140000
14.540	7.619000	14.540	-0.802000	16.551	0.100000
14.577	7.670000	14.577	-0.687000	16.592	0.140000
14.613	7.833000	14.613	-0.732000	16.634	0.140000
14.650	8.091000	14.650	-0.619000	16.676	0.140000
14.686	8.460000	14.686	-0.570000	16.717	0.130000
14.723	9.014000	14.723	-0.537000	16.759	0.110000
14.759	9.569000	14.759	-0.480000	16.800	0.130000
14.796	10.340000	14.796	-0.379000	16.842	0.130000
14.832	11.044000	14.832	-0.140000	16.883	0.140000
14.869	11.845000	14.869	0.068000	16.925	0.110000
14.905	12.607000	14.905	0.058000	16.967	0.140000
14.942	13.432000	14.942	0.423000	17.008	0.100000
14.979	14.495000	14.979	0.516000	17.050	0.140000
15.015	15.880000	15.015	0.776000	17.091	0.110000
15.052	17.902000	15.052	1.314000	17.133	0.100000
15.088	20.710000	15.088	2.091000	17.175	0.130000
15.125	24.645000	15.125	3.122000	17.216	0.110000
15.161	28.804000	15.161	4.346000	17.258	0.130000
15.198	33.046000	15.198	5.383000	17.299	0.150000
15.234	36.277000	15.234	5.854000	17.341	0.160000
15.271	38.121000	15.271	5.891000	17.382	0.150000
15.307	38.510000	15.307	5.392000	17.424	0.140000
15.344	37.600000	15.344	4.336000	17.466	0.160000
15.380	35.456000	15.380	3.221000	17.507	0.160000
15.417	32.800000	15.417	2.261000	17.549	0.130000
15.453	29.850000	15.453	1.395000	17.590	0.130000
15.490	26.713000	15.490	0.592000	17.632	0.120000
15.527	23.715000	15.527	0.197000	17.674	0.160000
15.563	21.050000	15.563	-0.106000	17.715	0.160000
15.600	18.554000	15.600	-0.140000	17.757	0.160000
15.636	16.230000	15.636	-0.195000	17.798	0.150000
15.673	14.431000	15.673	-0.254000	17.840	0.180000
15.709	12.660000	15.709	-0.254000	17.881	0.170000
15.746	11.138000	15.746	-0.354000	17.923	0.180000
15.782	9.918000	15.782	-0.378000	17.965	0.150000
15.819	8.821000	15.819	-0.341000	18.006	0.150000
15.855	7.806000	15.855	-0.442000	18.048	0.150000
15.892	6.923000	15.892	-0.328000	18.089	0.140000
15.928	6.205000	15.928	-0.268000	18.131	0.140000
15.965	5.567000	15.965	-0.372000	18.173	0.160000
16.001	5.018000	16.001	-0.415000	18.214	0.160000
16.038	4.522000	16.038	-0.367000	18.256	0.150000
16.075	4.138000	16.075	-0.444000	18.297	0.140000
16.111	3.778000	16.111	-0.447000	18.339	0.170000
16.148	3.334000	16.148	-0.599000	18.380	0.160000
16.184	2.994000	16.184	-0.637000	18.422	0.170000
16.221	2.623000	16.221	-0.599000	18.464	0.150000
16.257	2.204000	16.257	-0.531000	18.505	0.140000
16.294	2.099000	16.294	-0.685000	18.547	0.140000
16.330	1.839000	16.330	-0.651000	18.588	0.180000
16.367	1.669000	16.367	-0.807000	18.630	0.140000
16.403	1.432000	16.403	-0.738000	18.672	0.160000
16.440	1.199000	16.440	-0.799000	18.713	0.140000
16.476	1.032000	16.476	-0.773000	18.755	0.150000
16.513	0.839000	16.513	-0.759000	18.796	0.140000
16.549	0.812000	16.549	-0.890000	18.838	0.140000
16.586	0.735000	16.586	-0.961000	18.880	0.180000
16.622	0.577000	16.622	-1.059000	18.921	0.130000
16.659	0.435000	16.659	-0.939000	18.963	0.130000
16.696	0.177000	16.696	-0.938000	19.004	0.180000
16.732	0.120000	16.732	-1.099000	19.046	0.190000
16.769	0.120000	16.769	-1.038000	19.087	0.140000
16.805	-0.044000	16.805	-1.066000	19.129	0.190000
16.842	-0.084000	16.842	-1.045000	19.171	0.200000
16.878	-0.235000	16.878	-1.019000	19.212	0.190000
16.915	-0.216000	16.915	-1.001000	19.254	0.190000
16.951	-0.298000	16.951	-1.067000	19.295	0.170000
16.988	-0.341000	16.988	-1.132000	19.337	0.160000
17.024	-0.440000	17.024	-1.025000	19.379	0.190000
17.061	-0.451000	17.061	-1.100000	19.420	0.170000
17.097	-0.402000	17.097	-1.037000	19.462	0.130000
17.134	-0.243000	17.134	-1.106000	19.503	0.150000
17.170	0.159000	17.170	-1.130000	19.545	0.150000
17.207	0.987000	17.207	-1.055000	19.586	0.190000
17.244	1.986000	17.244	-1.056000	19.628	0.150000
17.280	3.059000	17.280	-1.013000	19.670	0.150000
17.317	3.896000	17.317	-0.988000	19.711	0.130000
17.353	4.379000	17.353	-0.851000	19.753	0.170000
17.390	4.333000	17.390	-0.846000	19.794	0.160000
17.426	3.910000	17.426	-0.863000	19.836	0.150000
17.463	3.366000	17.463	-0.792000	19.878	0.150000
17.499	2.825000	17.499	-0.762000	19.919	0.140000
17.536	2.441000	17.536	-0.685000	19.961	0.160000
17.572	2.200000	17.572	-0.671000	20.002	0.170000
17.609	2.007000	17.609	-0.695000	20.044	0.160000
17.645	1.939000	17.645	-0.686000	20.085	0.130000
17.682	1.948000	17.682	-0.648000	20.127	0.160000
17.718	1.958000	17.718	-0.783000	20.169	0.150000
17.755	1.910000	17.755	-0.879000	20.210	0.160000
17.792	1.869000	17.792	-1.080000	20.252	0.120000
17.828	1.806000	17.828	-1.062000	20.293	0.150000
17.865	1.776000	17.865	-1.270000	20.335	0.120000
17.901	1.731000	17.901	-1.258000	20.377	0.130000
17.938	1.649000	17.938	-1.353000	20.418	0.140000
17.974	1.610000	17.974	-1.382000	20.460	0.150000
18.011	1.579000	18.011	-1.412000	20.501	0.150000
18.047	1.525000	18.047	-1.285000	20.543	0.150000
18.084	1.409000	18.084	-1.290000	20.584	0.150000
18.120	1.420000	18.120	-1.156000	20.626	0.140000
18.157	1.451000	18.157	-1.219000	20.668	0.100000
18.193	1.497000	18.193	-1.239000	20.709	0.130000
18.230	1.608000	18.230	-1.216000	20.751	0.160000
18.266	1.775000	18.266	-1.137000	20.792	0.140000
18.303	2.003000	18.303	-1.316000	20.834	0.120000
18.340	2.319000	18.340	-1.310000	20.876	0.130000
18.376	2.659000	18.376	-1.204000	20.917	0.120000
18.413	2.910000	18.413	-1.125000	20.959	0.120000
18.449	3.241000	18.449	-1.083000	21.000	0.160000
18.486	3.564000	18.486	-0.982000	21.042	0.140000
18.522	3.741000	18.522	-0.962000	21.084	0.160000
18.559	3.939000	18.559	-0.970000	21.125	0.160000
18.595	3.916000	18.595	-1.067000	21.167	0.150000
18.632	3.826000	18.632	-0.905000	21.208	0.160000
18.668	3.542000	18.668	-1.008000	21.250	0.150000
18.705	3.200000	18.705	-1.206000	21.291	0.130000
18.741	2.746000	18.741	-1.439000	21.333	0.130000
18.778	2.273000	18.778	-1.662000	21.375	0.160000
18.814	1.666000	18.814	-1.723000	21.416	0.150000
18.851	1.179000	18.851	-2.049000	21.458	0.150000
18.888	0.693000	18.888	-2.158000	21.499	0.140000
18.924	0.375000	18.924	-2.190000	21.541	0.120000
18.961	0.036000	18.961	-2.327000	21.583	0.140000
18.997	-0.031000	18.997	-2.243000	21.624	0.140000
19.034	-0.208000	19.034	-2.199000	21.666	0.140000
19.070	-0.169000	19.070	-2.050000	21.707	0.120000
19.107	-0.022000	19.107	-1.944000	21.749	0.120000
19.143	0.151000	19.143	-1.776000	21.790	0.120000
19.180	0.124000	19.180	-1.730000	21.832	0.140000
19.216	0.175000	19.216	-1.426000	21.874	0.120000
19.253	0.230000	19.253	-1.241000	21.915	0.120000
19.289	0.206000	19.289	-1.270000	21.957	0.130000
19.326	0.213000	19.326	-1.243000	21.998	0.150000
19.362	0.112000	19.362	-1.189000	22.040	0.130000
19.399	-0.032000	19.399	-1.217000	22.082	0.140000
19.436	-0.043000	19.436	-1.169000	22.123	0.140000
19.472	-0.206000	19.472	-1.190000	22.165	0.100000
19.509	-0.211000	19.509	-1.287000	22.206	0.130000
19.545	-0.281000	19.545	-1.187000	22.248	0.100000
19.582	-0.354000	19.582	-1.090000	22.289	0.140000
19.618	-0.394000	19.618	-1.281000	22.331	0.130000
19.655	-0.445000	19.655	-1.240000	22.373	0.080000
19.691	-0.551000	19.691	-1.178000	22.414	0.150000
19.728	-0.544000	19.728	-1.194000	22.456	0.130000
19.764	-0.489000	19.764	-1.357000	22.497	0.140000
19.801	-0.542000	19.801	-1.263000	22.539	0.110000
19.837	-0.487000	19.837	-1.176000	22.581	0.130000
19.874	-0.593000	19.874	-1.241000	22.622	0.150000
19.910	-0.671000	19.910	-1.176000	22.664	0.160000
19.947	-0.675000	19.947	-1.166000	22.705	0.120000
19.984	-0.722000	19.984	-1.210000	22.747	0.150000
20.020	-0.792000	20.020	-1.192000	22.788	0.120000
20.057	-0.833000	20.057	-1.121000	22.830	0.130000
20.093	-0.851000	20.093	-1.158000	22.872	0.130000
20.130	-0.915000	20.130	-1.108000	22.913	0.130000
20.166	-0.990000	20.166	-1.156000	22.955	0.120000
20.203	-1.018000	20.203	-1.254000	22.996	0.110000
20.239	-1.124000	20.239	-1.179000	23.038	0.100000
20.276	-1.102000	20.276	-1.197000	23.080	0.120000
20.312	-1.166000	20.312	-1.112000	23.121	0.140000
20.349	-1.254000	20.349	-1.137000	23.163	0.110000
20.385	-1.221000	20.385	-1.146000	23.204	0.070000
20.422	-1.229000	20.422	-1.068000	23.246	0.130000
20.458	-1.279000	20.458	-1.059000	23.288	1.040000
20.495	-1.199000	20.495	-1.180000	23.329	5.850000
20.532	-1.169000	20.532	-1.026000	23.371	13.940000
20.568	-1.139000	20.568	-1.018000	23.412	18.650000
20.605	-1.180000	20.605	-1.056000	23.454	19.880000
20.641	-1.056000	20.641	-1.057000	23.495	19.160000
20.678	-0.951000	20.678	-1.101000	23.537	18.240000
20.714	-0.845000	20.714	-1.084000	23.579	17.450000
20.751	-0.755000	20.751	-1.003000	23.620	16.730000
20.787	-0.533000	20.787	-0.934000	23.662	15.980000
20.824	-0.406000	20.824	-1.058000	23.703	15.710000
20.860	-0.099000	20.860	-1.182000	23.745	14.850000
20.897	0.361000	20.897	-1.341000	23.787	14.000000
20.933	0.921000	20.933	-1.265000	23.828	14.040000
20.970	1.496000	20.970	-1.380000	23.870	13.970000
21.006	1.583000	21.006	-1.353000	23.911	13.430000
21.043	1.367000	21.043	-1.438000	23.953	13.380000
21.080	0.937000	21.080	-1.455000	23.994	13.360000
21.116	0.655000	21.116	-1.436000	24.036	12.970000
21.153	0.320000	21.153	-1.514000	24.078	12.510000
21.189	0.156000	21.189	-1.495000	24.119	12.210000
21.226	-0.107000	21.226	-1.474000	24.161	11.910000
21.262	-0.232000	21.262	-1.509000	24.202	11.140000
21.299	-0.320000	21.299	-1.478000	24.244	10.540000
21.335	-0.505000	21.335	-1.543000	24.286	10.420000
21.372	-0.560000	21.372	-1.407000	24.327	10.530000
21.408	-0.648000	21.408	-1.523000	24.369	10.660000
21.445	-0.678000	21.445	-1.645000	24.410	10.310000
21.481	-0.718000	21.481	-1.504000	24.452	10.220000
21.518	-0.649000	21.518	-1.541000	24.493	10.000000
21.554	-0.692000	21.554	-1.471000	24.535	9.840000
21.591	-0.713000	21.591	-1.465000	24.577	9.440000
21.628	-0.695000	21.628	-1.559000	24.618	8.980000
21.664	-0.689000	21.664	-1.510000	24.660	9.170000
21.701	-0.721000	21.701	-1.498000	24.701	9.280000
21.737	-0.694000	21.737	-1.583000	24.743	8.770000
21.774	-0.659000	21.774	-1.529000	24.785	8.410000
21.810	-0.775000	21.810	-1.630000	24.826	8.520000
21.847	-0.741000	21.847	-1.544000	24.868	8.500000
21.883	-0.772000	21.883	-1.412000	24.909	8.340000
21.920	-0.737000	21.920	-1.535000	24.951	8.420000
21.956	-0.694000	21.956	-1.549000	24.992	8.340000
21.993	-0.649000	21.993	-1.616000	25.034	8.080000
22.029	-0.625000	22.029	-1.647000	25.076	7.590000
22.066	-0.517000	22.066	-1.599000	25.117	7.320000
22.102	-0.482000	22.102	-1.550000	25.159	6.990000
22.139	-0.435000	22.139	-1.649000	25.200	6.760000
22.176	-0.446000	22.176	-1.492000	25.242	6.940000
22.212	-0.377000	22.212	-1.516000	25.284	6.880000
22.249	-0.305000	22.249	-1.579000	25.325	6.860000
22.285	-0.273000	22.285	-1.669000	25.367	6.750000
22.322	-0.266000	22.322	-1.577000	25.408	6.570000
22.358	-0.304000	22.358	-1.577000	25.450	6.440000
22.395	-0.335000	22.395	-1.598000	25.492	6.250000
22.431	-0.425000	22.431	-1.578000	25.533	6.290000
22.468	-0.522000	22.468	-1.532000	25.575	6.460000
22.504	-0.584000	22.504	-1.586000	25.616	6.630000
22.541	-0.715000	22.541	-1.653000	25.658	6.380000
22.577	-0.731000	22.577	-1.628000	25.699	6.140000
22.614	-0.811000	22.614	-1.577000	25.741	5.970000
22.650	-0.858000	22.650	-1.690000	25.783	6.000000
22.687	-0.942000	22.687	-1.587000	25.824	6.060000
22.723	-0.861000	22.723	-1.620000	25.866	5.600000
22.760	-0.879000	22.760	-1.619000	25.907	5.460000
22.797	-0.788000	22.797	-1.820000	25.949	5.410000
22.833	-0.707000	22.833	-1.665000	25.991	5.110000
22.870	-0.047000	22.870	1.415000	26.032	5.130000
22.906	31.284000	22.906	29.528000	26.074	5.190000
22.943	175.832000	22.943	178.680000	26.115	5.170000
22.979	1032.293000	22.979	1012.414000	26.157	5.130000
23.016	1723.120000	23.016	1793.381000	26.198	5.050000
23.052	1931.517000	23.052	1979.593000	26.240	4.990000
23.089	2129.208000	23.089	2053.789000	26.282	4.800000
23.125	2045.040000	23.125	2045.785000	26.323	4.340000
23.162	2085.735000	23.162	2015.698000	26.365	4.280000
23.198	1891.060000	23.198	1894.893000	26.406	4.080000
23.235	1696.563000	23.235	1765.158000	26.448	3.570000
23.271	1544.071000	23.271	1528.193000	26.490	2.780000
23.308	1361.557000	23.308	1321.515000	26.531	2.010000
23.345	1263.394000	23.345	1233.098000	26.573	1.930000
23.381	1141.654000	23.381	1099.792000	26.614	1.960000
23.418	1025.507000	23.418	1044.949000	26.656	1.950000
23.454	969.935000	23.454	936.576000	26.697	1.950000
23.491	904.366000	23.491	887.072000	26.739	1.660000
23.527	832.360000	23.527	795.087000	26.781	1.520000
23.564	759.617000	23.564	768.567000	26.822	1.680000
23.600	717.882000	23.600	737.203000	26.864	1.680000
23.637	703.566000	23.637	706.193000	26.905	1.540000
23.673	698.283000	23.673	703.277000	26.947	1.680000
23.710	674.716000	23.710	669.455000	26.989	1.510000
23.746	660.206000	23.746	660.711000	27.030	1.180000
23.783	641.918000	23.783	659.206000	27.072	1.020000
23.819	634.328000	23.819	621.490000	27.113	0.990000
23.856	598.366000	23.856	622.297000	27.155	0.990000
23.893	601.295000	23.893	603.792000	27.196	0.920000
23.929	593.570000	23.929	618.475000	27.238	0.710000
23.966	601.220000	23.966	596.695000	27.280	0.700000
24.002	579.904000	24.002	567.042000	27.321	0.760000
24.039	597.202000	24.039	562.375000	27.363	0.670000
24.075	565.197000	24.075	567.512000	27.404	0.570000
24.112	581.873000	24.112	570.613000	27.446	0.620000
24.148	551.342000	24.148	549.794000	27.488	0.540000
24.185	580.423000	24.185	554.575000	27.529	0.480000
24.221	576.684000	24.221	551.128000	27.571	0.420000
24.258	520.255000	24.258	529.135000	27.612	0.420000
24.294	495.651000	24.294	522.116000	27.654	0.400000
24.331	483.326000	24.331	512.122000	27.696	0.420000
24.367	494.094000	24.367	482.306000	27.737	0.410000
24.404	470.232000	24.404	492.318000	27.779	0.440000
24.441	465.882000	24.441	456.871000	27.820	0.510000
24.477	448.989000	24.477	444.583000	27.862	0.500000
24.514	436.750000	24.514	470.553000	27.903	0.460000
24.550	436.928000	24.550	455.393000	27.945	0.380000
24.587	442.989000	24.587	440.705000	27.987	0.350000
24.623	419.515000	24.623	430.848000	28.028	0.340000
24.660	410.660000	24.660	436.300000	28.070	0.390000
24.696	392.098000	24.696	401.413000	28.111	0.380000
24.733	400.778000	24.733	408.565000	28.153	0.310000
24.769	395.554000	24.769	390.226000	28.195	0.330000
24.806	392.641000	24.806	404.947000	28.236	0.330000
24.842	376.242000	24.842	392.407000	28.278	0.310000
24.879	383.899000	24.879	368.940000	28.319	0.320000
24.915	369.447000	24.915	365.312000	28.361	0.310000
24.952	362.007000	24.952	371.806000	28.402	0.330000
24.989	358.142000	24.989	356.709000	28.444	0.300000
25.025	349.737000	25.025	344.062000	28.486	0.310000
25.062	334.329000	25.062	340.422000	28.527	0.320000
25.098	324.516000	25.098	333.310000	28.569	0.290000
25.135	317.416000	25.135	319.367000	28.610	0.300000
25.171	316.406000	25.171	308.511000	28.652	0.310000
25.208	320.845000	25.208	289.949000	28.694	0.310000
25.244	288.776000	25.244	303.740000	28.735	0.300000
25.281	288.009000	25.281	290.816000	28.777	0.310000
25.317	303.855000	25.317	299.966000	28.818	0.270000
25.354	272.793000	25.354	305.484000	28.860	0.270000
25.390	282.616000	25.390	300.500000	28.901	0.290000
25.427	286.870000	25.427	293.227000	28.943	0.300000
25.463	275.830000	25.463	279.697000	28.985	0.270000
25.500	254.735000	25.500	279.223000	29.026	0.300000
25.537	276.218000	25.537	264.700000	29.068	0.280000
25.573	258.953000	25.573	273.804000	29.109	0.290000
25.610	257.887000	25.610	273.129000	29.151	0.350000
25.646	274.415000	25.646	244.555000	29.193	0.310000
25.683	258.361000	25.683	248.192000	29.234	0.320000
25.719	255.525000	25.719	247.599000	29.276	0.340000
25.756	255.178000	25.756	225.914000	29.317	0.290000
25.792	214.684000	25.792	232.145000	29.359	0.290000
25.829	227.773000	25.829	243.669000	29.400	0.300000
25.865	229.684000	25.865	223.890000	29.442	0.270000
25.902	229.416000	25.902	226.115000	29.484	0.270000
25.938	209.144000	25.938	212.692000	29.525	0.310000
25.975	165.863000	25.975	175.199000	29.567	0.280000
26.011	145.129000	26.011	180.933000	29.608	0.250000
26.048	151.359000	26.048	180.977000	29.650	0.250000
26.085	158.160000	26.085	149.253000	29.692	0.250000
26.121	177.403000	26.121	154.464000	29.733	0.250000
26.158	153.919000	26.158	146.700000	29.775	0.260000
26.194	125.959000	26.194	142.166000	29.816	0.230000
26.231	143.802000	26.231	145.987000	29.858	0.260000
26.267	133.196000	26.267	136.107000	29.899	0.260000
26.304	123.319000	26.304	137.681000	29.941	0.230000
26.340	126.230000	26.340	145.446000	29.983	0.270000
26.377	123.270000	26.377	136.386000	30.024	0.260000
26.413	116.158000	26.413	127.604000	30.066	0.300000
26.450	107.690000	26.450	117.446000	30.107	0.260000
26.486	105.512000	26.486	112.699000	30.149	0.280000
26.523	106.855000	26.523	109.957000	30.191	0.230000
26.559	99.807000	26.559	107.248000	30.232	0.270000
26.596	80.791000	26.596	99.323000	30.274	0.260000
26.633	88.265000	26.633	104.302000	30.315	0.210000
26.669	89.361000	26.669	108.858000	30.357	0.260000
26.706	79.041000	26.706	92.635000	30.399	0.260000
26.742	88.669000	26.742	88.958000	30.440	0.220000
26.779	84.277000	26.779	94.121000	30.482	0.260000
26.815	85.077000	26.815	96.130000	30.523	0.230000
26.852	76.443000	26.852	82.075000	30.565	0.250000
26.888	81.689000	26.888	85.191000	30.606	0.280000
26.925	72.860000	26.925	72.283000	30.648	0.210000
26.961	69.508000	26.961	77.699000	30.690	0.260000
26.998	65.432000	26.998	77.626000	30.731	0.240000
27.034	62.712000	27.034	72.518000	30.773	0.250000
27.071	63.676000	27.071	65.652000	30.814	0.260000
27.107	68.071000	27.107	68.406000	30.856	0.280000
27.144	58.394000	27.144	60.154000	30.898	0.230000
27.181	62.726000	27.181	64.506000	30.939	0.260000
27.217	54.819000	27.217	59.560000	30.981	0.250000
27.254	46.700000	27.254	57.624000	31.022	0.240000
27.290	42.276000	27.290	48.804000	31.064	0.300000
27.327	35.465000	27.327	40.610000	31.105	0.300000
27.363	31.085000	27.363	37.162000	31.147	0.310000
27.400	33.292000	27.400	38.011000	31.189	0.310000
27.436	36.858000	27.436	46.372000	31.230	0.330000
27.473	33.332000	27.473	40.599000	31.272	0.310000
27.509	30.724000	27.509	39.869000	31.313	0.300000
27.546	32.792000	27.546	43.562000	31.355	0.360000
27.582	22.113000	27.582	23.625000	31.397	0.350000
27.619	19.199000	27.619	20.353000	31.438	0.340000
27.655	26.442000	27.655	31.122000	31.480	0.340000
27.692	26.791000	27.692	30.181000	31.521	0.320000
27.729	20.356000	27.729	20.995000	31.563	0.300000
27.765	14.746000	27.765	15.268000	31.604	0.330000
27.802	22.067000	27.802	25.803000	31.646	0.330000
27.838	24.609000	27.838	31.606000	31.688	0.350000
27.875	36.849000	27.875	31.967000	31.729	0.330000
27.911	24.609000	27.911	32.666000	31.771	0.300000
27.948	23.983000	27.948	19.097000	31.812	0.320000
27.984	21.479000	27.984	22.070000	31.854	0.310000
28.021	22.760000	28.021	18.044000	31.896	0.300000
28.057	19.239000	28.057	20.750000	31.937	0.300000
28.094	14.298000	28.094	20.965000	31.979	0.300000
28.130	19.014000	28.130	16.366000	32.020	0.270000
28.167	14.480000	28.167	16.585000	32.062	0.240000
28.203	6.786000	28.203	5.736000	32.103	0.230000
28.240	6.503000	28.240	8.932000	32.145	0.270000
28.277	9.830000	28.277	14.660000	32.187	0.220000
28.313	16.351000	28.313	17.961000	32.228	0.200000
28.350	12.912000	28.350	13.539000	32.270	0.200000
28.386	3.598000	28.386	3.446000	32.311	0.200000
28.423	4.166000	28.423	1.415000	32.353	0.230000
28.459	7.475000	28.459	8.463000	32.395	0.210000
28.496	16.808000	28.496	15.061000	32.436	0.210000
28.532	20.398000	28.532	20.824000	32.478	0.190000
28.569	12.693000	28.569	11.482000	32.519	0.230000
28.605	10.123000	28.605	11.117000	32.561	0.220000
28.642	7.604000	28.642	6.680000	32.603	0.220000
28.678	5.149000	28.678	4.865000	32.644	0.240000
28.715	17.513000	28.715	15.296000	32.686	0.190000
28.751	20.380000	28.751	17.724000	32.727	0.200000
28.788	3.741000	28.788	2.435000	32.769	0.210000
28.825	8.852000	28.825	8.399000	32.810	0.220000
28.861	8.220000	28.861	7.411000	32.852	0.240000
28.898	7.568000	28.898	8.811000	32.894	0.180000
28.934	6.054000	28.934	8.714000	32.935	0.210000
28.971	7.355000	28.971	3.948000	32.977	0.190000
29.007	5.738000	29.007	2.420000	33.018	0.200000
29.044	14.084000	29.044	13.391000	33.060	0.170000
29.080	7.264000	29.080	6.148000	33.102	0.210000
29.117	1.838000	29.117	-1.389000	33.143	0.170000
29.153	2.999000	29.153	1.178000	33.185	0.180000
29.190	9.898000	29.190	10.665000	33.226	0.170000
29.226	15.859000	29.226	17.396000	33.268	0.170000
29.263	19.005000	29.263	12.071000	33.309	0.170000
29.299	11.912000	29.299	7.453000	33.351	0.150000
29.336	6.865000	29.336	6.764000	33.393	0.160000
29.372	10.951000	29.372	16.182000	33.434	0.180000
29.409	4.915000	29.409	3.522000	33.476	0.170000
29.446	14.625000	29.446	9.934000	33.517	0.180000
29.482	24.267000	29.482	19.578000	33.559	0.160000
29.519	24.009000	29.519	18.554000	33.601	0.160000
29.555	18.306000	29.555	21.006000	33.642	0.160000
29.592	13.657000	29.592	13.889000	33.684	0.140000
29.628	3.347000	29.628	2.209000	33.725	0.160000
29.665	12.489000	29.665	4.329000	33.767	0.150000
29.701	8.926000	29.701	5.521000	33.808	0.150000
29.738	3.952000	29.738	-0.251000	33.850	0.160000
29.774	10.932000	29.774	6.772000	33.892	0.160000
29.811	17.649000	29.811	14.820000	33.933	0.160000
29.847	29.320000	29.847	19.871000	33.975	0.140000
29.884	12.544000	29.884	12.799000	34.016	0.140000
29.920	11.618000	29.920	20.672000
29.957	21.606000	29.957	20.601000
29.994	17.826000	29.994	16.230000
30.030	7.318000	30.030	7.294000
30.067	9.417000	30.067	5.197000
30.103	5.653000	30.103	0.778000
30.140	8.053000	30.140	6.319000
30.176	10.892000	30.176	8.126000
30.213	15.815000	30.213	17.503000
30.249	18.949000	30.249	12.227000
30.286	7.790000	30.286	2.404000
30.322	9.346000	30.322	1.542000
30.359	13.694000	30.359	7.327000
30.395	23.645000	30.395	14.302000
30.432	15.012000	30.432	11.494000
30.468	22.674000	30.468	16.870000
30.505	18.877000	30.505	13.036000
30.542	12.120000	30.542	3.553000
30.578	17.971000	30.578	10.991000
30.615	29.656000	30.615	25.761000
30.651	15.497000	30.651	2.334000
30.688	12.820000	30.688	-1.825000
30.724	21.214000	30.724	5.325000
30.761	18.120000	30.761	4.623000
30.797	24.566000	30.797	8.454000
30.834	18.364000	30.834	-0.848000
30.870	19.420000	30.870	-2.096000
30.907	22.737000	30.907	0.119000
30.943	24.718000	30.943	0.742000
30.980	33.911000	30.980	8.132000
31.016	27.765000	31.016	7.823000
31.053	28.709000	31.053	3.585000
31.090	28.389000	31.090	-0.832000
31.126	29.295000	31.126	0.639000
31.163	29.632000	31.163	0.119000
31.199	36.421000	31.199	1.430000
31.236	31.647000	31.236	1.261000
31.272	29.617000	31.272	-0.459000
31.309	33.564000	31.309	3.326000
31.345	40.565000	31.345	12.273000
31.382	34.980000	31.382	5.210000
31.418	33.295000	31.418	2.295000
31.455	37.385000	31.455	7.356000
31.491	32.148000	31.491	3.572000
31.528	31.025000	31.528	4.512000
31.564	29.309000	31.564	1.551000
31.601	26.837000	31.601	1.255000
31.638	23.239000	31.638	0.279000
31.674	26.819000	31.674	6.512000
31.711	32.756000	31.711	14.969000
31.747	21.026000	31.747	3.900000
31.784	22.932000	31.784	1.146000
31.820	23.346000	31.820	8.309000
31.857	12.248000	31.857	-1.297000
31.893	11.595000	31.893	2.734000
31.930	9.566000	31.930	-0.933000
31.966	15.804000	31.966	4.247000
32.003	14.731000	32.003	5.703000
32.039	8.524000	32.039	1.277000
32.076	11.881000	32.076	6.513000
32.112	12.978000	32.112	8.493000
32.149	19.001000	32.149	12.178000
32.186	15.377000	32.186	8.790000
32.222	12.810000	32.222	5.983000
32.259	4.278000	32.259	1.590000
32.295	4.042000	32.295	1.730000
32.332	6.074000	32.332	4.971000
32.368	0.118000	32.368	-1.415000
32.405	-0.660000	32.405	-1.451000
32.441	1.842000	32.441	-0.308000
32.478	7.477000	32.478	3.876000
32.514	-0.359000	32.514	-0.970000
32.551	-0.814000	32.551	-1.882000
32.587	0.951000	32.587	-0.065000
32.624	0.878000	32.624	-0.246000
32.660	-1.018000	32.660	-2.161000
32.697	-1.560000	32.697	-2.476000
32.734	-1.629000	32.734	-2.454000
32.770	-1.555000	32.770	-2.489000
32.807	-1.618000	32.807	-2.449000
32.843	-1.571000	32.843	-2.488000
32.880	-1.487000	32.880	-2.539000
32.916	-1.527000	32.916	-2.578000
32.953	-1.445000	32.953	-2.551000
32.989	-1.354000	32.989	-2.524000
33.026	0.554000	33.026	-2.125000
33.062	1.501000	33.062	-1.050000
33.099	-0.755000	33.099	-2.438000
33.135	-0.387000	33.135	-0.455000
33.172	1.923000	33.172	2.270000
33.208	-0.406000	33.208	-2.326000
33.245	-0.381000	33.245	-2.409000
33.282	-0.145000	33.282	-2.602000
33.318	0.150000	33.318	-2.490000
33.355	0.440000	33.355	-2.522000
33.391	0.655000	33.391	-2.512000
33.428	0.920000	33.428	-2.623000
33.464	1.183000	33.464	-2.519000
33.501	1.523000	33.501	-2.475000
33.537	1.841000	33.537	-2.527000
33.574	2.139000	33.574	-2.449000
33.610	2.461000	33.610	-2.469000
33.647	2.785000	33.647	-2.540000
33.683	3.174000	33.683	-2.589000
33.720	3.425000	33.720	-2.600000
33.756	3.769000	33.756	-2.545000
33.793	4.093000	33.793	-2.517000
33.830	4.365000	33.830	-2.535000
33.866	4.691000	33.866	-2.638000
33.903	4.979000	33.903	-2.577000
33.939	5.203000	33.939	-2.434000
33.976	5.475000	33.976	-2.479000
34.012	5.705000	34.012	-2.624000
