# Supplementary material for: Interrogating the structure and function of the human voltage-gated proton channel (hHv1) with a fluorescent noncanonical amino acid
Source: eLife. 2026 Apr 28;15:RP110161. doi: 10.7554/eLife.110161 (PMC13124150; doi:10.7554/eLife.110161)
Supplement: Figure 3—source data 3. [file elife-110161-fig3-data3.zip › hHv1-F159Acd.asc]

10		10		10
hHv1 F159Acd001:10_UV1_280nm		hHv1 F159Acd001:10_UV2_385nm		hHv1 F159Acd001:10_AD900
ml	mAU	ml	mAU	ml	mV
0.000	0.000000	0.000	0.000000	0.000	0.080000
0.037	0.139000	0.037	0.072000	0.042	0.090000
0.073	0.042000	0.073	0.079000	0.083	0.090000
0.110	-0.208000	0.110	-0.323000	0.125	0.090000
0.146	-0.354000	0.146	-0.217000	0.166	0.090000
0.183	-0.401000	0.183	-0.303000	0.208	0.070000
0.219	-0.384000	0.219	-0.315000	0.249	0.070000
0.256	1.529000	0.256	0.553000	0.291	0.070000
0.292	2.770000	0.292	1.348000	0.333	0.080000
0.329	1.555000	0.329	0.790000	0.374	0.060000
0.365	0.723000	0.365	0.399000	0.416	0.070000
0.402	0.136000	0.402	-0.008000	0.457	0.070000
0.438	-0.008000	0.438	-0.124000	0.499	0.060000
0.475	-0.088000	0.475	-0.234000	0.540	0.080000
0.511	-0.166000	0.511	-0.252000	0.582	0.080000
0.548	-0.088000	0.548	-0.335000	0.624	0.060000
0.584	-0.138000	0.584	-0.283000	0.665	0.060000
0.621	-0.212000	0.621	-0.382000	0.707	0.060000
0.657	-0.139000	0.657	-0.247000	0.748	0.060000
0.694	-0.156000	0.694	-0.273000	0.790	0.060000
0.730	-0.183000	0.730	-0.234000	0.831	0.060000
0.767	-0.191000	0.767	-0.282000	0.873	0.050000
0.804	-0.116000	0.804	-0.254000	0.915	0.050000
0.840	-0.087000	0.840	-0.241000	0.956	0.050000
0.877	-0.068000	0.877	-0.212000	0.998	0.030000
0.913	-0.148000	0.913	-0.327000	1.039	0.040000
0.950	-0.110000	0.950	-0.389000	1.081	0.050000
0.986	-0.098000	0.986	-0.385000	1.122	0.030000
1.023	-0.059000	1.023	-0.314000	1.164	0.030000
1.059	-0.173000	1.059	-0.433000	1.206	0.040000
1.096	-0.140000	1.096	-0.342000	1.247	0.040000
1.132	-0.180000	1.132	-0.214000	1.289	0.050000
1.169	-0.107000	1.169	-0.352000	1.330	0.050000
1.205	-0.170000	1.205	-0.345000	1.372	0.050000
1.242	-0.179000	1.242	-0.453000	1.413	0.060000
1.278	-0.198000	1.278	-0.307000	1.455	0.060000
1.315	-0.236000	1.315	-0.261000	1.497	0.050000
1.351	-0.192000	1.351	-0.418000	1.538	0.080000
1.388	-0.269000	1.388	-0.291000	1.580	0.070000
1.424	-0.341000	1.424	-0.467000	1.621	0.050000
1.461	-0.387000	1.461	-0.475000	1.663	0.070000
1.497	-0.398000	1.497	-0.384000	1.705	0.060000
1.534	-0.405000	1.534	-0.507000	1.746	0.060000
1.570	-0.473000	1.570	-0.501000	1.788	0.070000
1.607	-0.397000	1.607	-0.446000	1.829	0.060000
1.644	-0.415000	1.644	-0.478000	1.871	0.060000
1.680	-0.449000	1.680	-0.456000	1.912	0.060000
1.717	-0.530000	1.717	-0.504000	1.954	0.050000
1.753	-0.567000	1.753	-0.399000	1.996	0.060000
1.790	-0.652000	1.790	-0.797000	2.037	0.040000
1.826	-0.598000	1.826	-0.492000	2.079	0.030000
1.863	-0.732000	1.863	-0.421000	2.120	0.030000
1.899	-0.671000	1.899	-0.339000	2.162	0.040000
1.936	-0.769000	1.936	-0.465000	2.203	0.030000
1.972	-0.781000	1.972	-0.587000	2.245	0.010000
2.009	-0.780000	2.009	-0.561000	2.287	0.020000
2.045	-0.855000	2.045	-0.474000	2.328	0.020000
2.082	-0.959000	2.082	-0.566000	2.370	0.010000
2.118	-0.924000	2.118	-0.524000	2.411	0.020000
2.155	-0.931000	2.155	-0.507000	2.453	0.010000
2.191	-1.011000	2.191	-0.460000	2.494	0.000000
2.228	-1.003000	2.228	-0.473000	2.536	0.010000
2.264	-1.048000	2.264	-0.464000	2.578	0.010000
2.301	-1.105000	2.301	-0.553000	2.619	0.000000
2.337	-1.100000	2.337	-0.459000	2.661	0.010000
2.374	-1.131000	2.374	-0.560000	2.702	-0.010000
2.411	-1.202000	2.411	-0.659000	2.744	0.000000
2.447	-1.218000	2.447	-0.604000	2.785	0.000000
2.484	-1.214000	2.484	-0.547000	2.827	-0.010000
2.520	-1.225000	2.520	-0.461000	2.869	-0.010000
2.557	-1.226000	2.557	-0.476000	2.910	0.000000
2.593	-1.202000	2.593	-0.408000	2.952	0.000000
2.630	-1.214000	2.630	-0.633000	2.993	0.000000
2.666	-1.207000	2.666	-0.571000	3.035	0.000000
2.703	-1.238000	2.703	-0.604000	3.076	0.010000
2.739	-1.294000	2.739	-0.438000	3.118	0.010000
2.776	-1.280000	2.776	-0.565000	3.160	0.000000
2.812	-1.271000	2.812	-0.648000	3.201	0.000000
2.849	-1.382000	2.849	-0.566000	3.243	0.020000
2.885	-1.377000	2.885	-0.552000	3.284	0.000000
2.922	-1.362000	2.922	-0.613000	3.326	0.010000
2.958	-1.329000	2.958	-0.663000	3.367	0.010000
2.995	-1.358000	2.995	-0.620000	3.409	0.000000
3.031	-1.364000	3.031	-0.513000	3.451	0.010000
3.068	-1.393000	3.068	-0.636000	3.492	0.000000
3.104	-1.381000	3.104	-0.804000	3.534	0.000000
3.141	-1.381000	3.141	-0.702000	3.575	0.000000
3.177	-1.426000	3.177	-0.698000	3.617	-0.010000
3.214	-1.375000	3.214	-0.640000	3.658	-0.010000
3.251	-1.350000	3.251	-0.656000	3.700	0.000000
3.287	-1.345000	3.287	-0.697000	3.742	0.010000
3.324	-1.319000	3.324	-0.648000	3.783	0.000000
3.360	-1.412000	3.360	-0.676000	3.825	0.010000
3.397	-1.413000	3.397	-0.718000	3.866	-0.010000
3.433	-1.353000	3.433	-0.618000	3.908	0.000000
3.470	-1.342000	3.470	-0.442000	3.949	0.000000
3.506	-1.404000	3.506	-0.677000	3.991	0.040000
3.543	-1.389000	3.543	-0.668000	4.033	-0.020000
3.579	-1.326000	3.579	-0.711000	4.074	-0.010000
3.616	-1.469000	3.616	-0.744000	4.116	0.030000
3.652	-1.351000	3.652	-0.825000	4.157	0.010000
3.689	-1.333000	3.689	-0.662000	4.199	0.000000
3.725	-1.378000	3.725	-0.798000	4.240	0.000000
3.762	-1.401000	3.762	-0.840000	4.282	0.000000
3.798	-1.420000	3.798	-0.770000	4.324	0.000000
3.835	-1.391000	3.835	-0.796000	4.365	0.000000
3.871	-1.350000	3.871	-0.678000	4.407	-0.010000
3.908	-1.367000	3.908	-0.856000	4.448	0.020000
3.944	-1.450000	3.944	-0.805000	4.490	0.000000
3.981	-1.362000	3.981	-0.903000	4.532	-0.010000
4.018	-1.341000	4.018	-0.817000	4.573	-0.020000
4.054	-1.385000	4.054	-0.728000	4.615	0.000000
4.091	-1.383000	4.091	-0.725000	4.656	0.020000
4.127	-1.384000	4.127	-0.811000	4.698	0.000000
4.164	-1.463000	4.164	-0.772000	4.739	-0.010000
4.200	-1.422000	4.200	-0.749000	4.781	0.030000
4.237	-1.358000	4.237	-0.777000	4.823	0.000000
4.273	-1.381000	4.273	-0.754000	4.864	-0.020000
4.310	-1.384000	4.310	-0.729000	4.906	0.040000
4.346	-1.389000	4.346	-0.752000	4.947	0.000000
4.383	-1.431000	4.383	-0.808000	4.989	0.010000
4.419	-1.361000	4.419	-0.823000	5.030	0.000000
4.456	-1.379000	4.456	-0.823000	5.072	0.020000
4.492	-1.439000	4.492	-0.871000	5.114	0.000000
4.529	-1.455000	4.529	-0.763000	5.155	0.000000
4.565	-1.443000	4.565	-0.843000	5.197	-0.010000
4.602	-1.450000	4.602	-0.910000	5.238	0.020000
4.638	-1.498000	4.638	-0.835000	5.280	0.000000
4.675	-1.430000	4.675	-0.849000	5.321	0.000000
4.711	-1.533000	4.711	-0.878000	5.363	0.000000
4.748	-1.435000	4.748	-0.867000	5.405	0.040000
4.785	-1.437000	4.785	-0.814000	5.446	0.010000
4.821	-1.484000	4.821	-0.872000	5.488	0.000000
4.858	-1.452000	4.858	-0.846000	5.529	0.010000
4.894	-1.429000	4.894	-0.848000	5.571	-0.020000
4.931	-1.434000	4.931	-0.898000	5.612	0.000000
4.967	-1.462000	4.967	-0.863000	5.654	0.010000
5.004	-1.487000	5.004	-0.940000	5.696	-0.020000
5.040	-1.506000	5.040	-0.859000	5.737	-0.030000
5.077	-1.562000	5.077	-0.796000	5.779	0.000000
5.113	-1.501000	5.113	-0.958000	5.820	0.010000
5.150	-1.507000	5.150	-0.850000	5.862	-0.020000
5.186	-1.473000	5.186	-0.895000	5.903	0.020000
5.223	-1.483000	5.223	-0.953000	5.945	-0.020000
5.259	-1.443000	5.259	-0.848000	5.987	-0.020000
5.296	-1.475000	5.296	-1.046000	6.028	-0.010000
5.332	-1.551000	5.332	-0.939000	6.070	-0.020000
5.369	-1.453000	5.369	-0.956000	6.111	0.000000
5.405	-1.422000	5.405	-1.084000	6.153	-0.020000
5.442	-1.516000	5.442	-0.999000	6.194	-0.020000
5.478	-1.487000	5.478	-0.942000	6.236	0.000000
5.515	-1.434000	5.515	-0.997000	6.278	-0.010000
5.551	-1.473000	5.551	-0.971000	6.319	-0.040000
5.588	-1.544000	5.588	-0.949000	6.361	-0.020000
5.625	-1.546000	5.625	-1.026000	6.402	0.020000
5.661	-1.477000	5.661	-0.899000	6.444	-0.030000
5.698	-1.520000	5.698	-1.053000	6.485	-0.010000
5.734	-1.590000	5.734	-1.065000	6.527	0.000000
5.771	-1.560000	5.771	-0.998000	6.569	0.000000
5.807	-1.545000	5.807	-0.928000	6.610	0.020000
5.844	-1.560000	5.844	-0.988000	6.652	0.010000
5.880	-1.586000	5.880	-1.126000	6.693	-0.020000
5.917	-1.693000	5.917	-1.022000	6.735	0.000000
5.953	-1.628000	5.953	-1.072000	6.776	0.020000
5.990	-1.651000	5.990	-0.964000	6.818	0.020000
6.026	-1.671000	6.026	-0.928000	6.860	0.010000
6.063	-1.627000	6.063	-0.919000	6.901	0.010000
6.099	-1.697000	6.099	-1.020000	6.943	0.030000
6.136	-1.709000	6.136	-1.037000	6.984	0.040000
6.172	-1.700000	6.172	-0.982000	7.026	0.000000
6.209	-1.686000	6.209	-1.019000	7.067	0.020000
6.245	-1.691000	6.245	-1.070000	7.109	0.000000
6.282	-1.717000	6.282	-1.048000	7.151	-0.030000
6.318	-1.779000	6.318	-0.997000	7.192	0.000000
6.355	-1.803000	6.355	-1.029000	7.234	-0.010000
6.392	-1.786000	6.392	-1.089000	7.275	-0.010000
6.428	-1.815000	6.428	-1.037000	7.317	0.000000
6.465	-1.842000	6.465	-1.176000	7.358	0.000000
6.501	-1.817000	6.501	-1.041000	7.400	-0.030000
6.538	-1.831000	6.538	-1.192000	7.442	0.000000
6.574	-1.857000	6.574	-1.128000	7.483	-0.010000
6.611	-1.933000	6.611	-1.090000	7.525	0.000000
6.647	-1.933000	6.647	-1.052000	7.566	-0.020000
6.684	-1.871000	6.684	-1.013000	7.608	-0.010000
6.720	-1.882000	6.720	-1.201000	7.650	0.000000
6.757	-1.965000	6.757	-1.174000	7.691	-0.020000
6.793	-2.049000	6.793	-1.082000	7.733	-0.040000
6.830	-1.982000	6.830	-1.156000	7.774	-0.030000
6.866	-1.988000	6.866	-1.085000	7.816	-0.030000
6.903	-2.036000	6.903	-1.095000	7.857	-0.010000
6.939	-2.086000	6.939	-1.007000	7.899	-0.040000
6.976	-2.082000	6.976	-1.150000	7.941	-0.020000
7.012	-2.007000	7.012	-1.080000	7.982	-0.020000
7.049	-2.049000	7.049	-1.255000	8.024	0.000000
7.085	-2.154000	7.085	-1.231000	8.065	-0.040000
7.122	-2.061000	7.122	-1.067000	8.107	-0.010000
7.158	-2.134000	7.158	-1.161000	8.148	-0.020000
7.195	-2.143000	7.195	-1.198000	8.190	-0.010000
7.232	-2.135000	7.232	-1.105000	8.232	0.010000
7.268	-2.138000	7.268	-1.146000	8.273	0.000000
7.305	-2.111000	7.305	-1.167000	8.315	-0.010000
7.341	-2.203000	7.341	-1.206000	8.356	0.010000
7.378	-2.221000	7.378	-1.115000	8.398	-0.010000
7.414	-2.148000	7.414	-1.204000	8.439	-0.020000
7.451	-2.208000	7.451	-1.187000	8.481	0.000000
7.487	-2.251000	7.487	-1.171000	8.523	-0.010000
7.524	-2.273000	7.524	-1.201000	8.564	-0.010000
7.560	-2.249000	7.560	-1.099000	8.606	0.010000
7.597	-2.357000	7.597	-1.226000	8.647	0.010000
7.633	-2.382000	7.633	-1.278000	8.689	0.000000
7.670	-2.361000	7.670	-1.237000	8.730	0.010000
7.706	-2.332000	7.706	-1.158000	8.772	0.020000
7.743	-2.346000	7.743	-1.257000	8.814	0.000000
7.779	-2.374000	7.779	-1.330000	8.855	-0.020000
7.816	-2.345000	7.816	-1.147000	8.897	0.000000
7.852	-2.337000	7.852	-1.090000	8.938	0.010000
7.889	-2.363000	7.889	-1.216000	8.980	0.010000
7.925	-2.365000	7.925	-1.160000	9.021	-0.010000
7.962	-2.395000	7.962	-1.006000	9.063	0.000000
7.999	-2.423000	7.999	-1.173000	9.105	0.000000
8.035	-2.390000	8.035	-1.246000	9.146	0.020000
8.072	-2.485000	8.072	-1.281000	9.188	0.040000
8.108	-2.422000	8.108	-1.116000	9.229	0.060000
8.145	-2.466000	8.145	-1.151000	9.271	0.080000
8.181	-2.481000	8.181	-1.234000	9.312	0.130000
8.218	-2.477000	8.218	-1.201000	9.354	0.080000
8.254	-2.488000	8.254	-1.178000	9.396	0.140000
8.291	-2.483000	8.291	-1.243000	9.437	0.170000
8.327	-2.507000	8.327	-1.219000	9.479	0.170000
8.364	-2.375000	8.364	-1.204000	9.520	0.220000
8.400	-2.402000	8.400	-1.206000	9.562	0.270000
8.437	-2.391000	8.437	-1.270000	9.603	0.320000
8.473	-2.366000	8.473	-1.185000	9.645	0.300000
8.510	-2.308000	8.510	-1.213000	9.687	0.370000
8.546	-2.221000	8.546	-1.130000	9.728	0.460000
8.583	-2.076000	8.583	-1.138000	9.770	0.530000
8.619	-1.837000	8.619	-1.007000	9.811	0.600000
8.656	-1.591000	8.656	-1.035000	9.853	0.700000
8.692	-1.228000	8.692	-1.036000	9.894	0.760000
8.729	-0.699000	8.729	-1.021000	9.936	0.850000
8.766	-0.047000	8.766	-0.807000	9.978	0.930000
8.802	0.688000	8.802	-0.862000	10.019	1.020000
8.839	1.553000	8.839	-0.619000	10.061	1.130000
8.875	2.406000	8.875	-0.558000	10.102	1.200000
8.912	3.296000	8.912	-0.324000	10.144	1.310000
8.948	4.204000	8.948	-0.034000	10.185	1.410000
8.985	5.047000	8.985	-0.130000	10.227	1.520000
9.021	5.959000	9.021	0.003000	10.269	1.600000
9.058	6.719000	9.058	0.179000	10.310	1.690000
9.094	7.447000	9.094	0.324000	10.352	1.830000
9.131	8.052000	9.131	0.288000	10.393	1.980000
9.167	8.576000	9.167	0.418000	10.435	2.090000
9.204	9.197000	9.204	0.574000	10.477	2.210000
9.240	9.885000	9.240	0.617000	10.518	2.340000
9.277	10.371000	9.277	0.590000	10.560	2.550000
9.313	10.867000	9.313	0.714000	10.601	2.700000
9.350	11.541000	9.350	0.641000	10.643	2.920000
9.386	12.172000	9.386	0.728000	10.684	3.150000
9.423	12.839000	9.423	0.653000	10.726	3.350000
9.459	13.487000	9.459	0.748000	10.768	3.630000
9.496	14.182000	9.496	0.737000	10.809	3.910000
9.532	14.714000	9.532	0.665000	10.851	4.240000
9.569	15.364000	9.569	0.551000	10.892	4.580000
9.606	15.864000	9.606	0.673000	10.934	4.900000
9.642	16.442000	9.642	0.512000	10.975	5.230000
9.679	16.940000	9.679	0.466000	11.017	5.620000
9.715	17.460000	9.715	0.374000	11.059	6.040000
9.752	17.944000	9.752	0.417000	11.100	6.510000
9.788	18.530000	9.788	0.355000	11.142	6.970000
9.825	19.012000	9.825	0.344000	11.183	7.490000
9.861	19.565000	9.861	0.257000	11.225	7.880000
9.898	20.195000	9.898	0.250000	11.266	8.460000
9.934	20.853000	9.934	0.245000	11.308	9.050000
9.971	21.416000	9.971	0.275000	11.350	9.720000
10.007	22.005000	10.007	0.320000	11.391	10.440000
10.044	22.646000	10.044	0.312000	11.433	11.280000
10.080	23.283000	10.080	0.383000	11.474	12.030000
10.117	24.022000	10.117	0.305000	11.516	13.020000
10.153	24.586000	10.153	0.366000	11.557	14.000000
10.190	25.253000	10.190	0.448000	11.599	15.020000
10.226	25.837000	10.226	0.484000	11.641	16.010000
10.263	26.524000	10.263	0.508000	11.682	16.850000
10.299	27.134000	10.299	0.480000	11.724	17.500000
10.336	27.648000	10.336	0.612000	11.765	18.020000
10.373	28.147000	10.373	0.679000	11.807	18.390000
10.409	28.698000	10.409	0.808000	11.848	18.500000
10.446	29.239000	10.446	0.792000	11.890	18.400000
10.482	29.887000	10.482	1.047000	11.932	18.060000
10.519	30.461000	10.519	1.038000	11.973	17.560000
10.555	31.032000	10.555	1.263000	12.015	16.910000
10.592	31.720000	10.592	1.384000	12.056	16.060000
10.628	32.499000	10.628	1.609000	12.098	15.080000
10.665	33.278000	10.665	1.693000	12.139	14.130000
10.701	34.228000	10.701	1.894000	12.181	13.190000
10.738	35.084000	10.738	2.107000	12.223	12.420000
10.774	36.081000	10.774	2.269000	12.264	11.560000
10.811	37.102000	10.811	2.423000	12.306	10.820000
10.847	38.087000	10.847	2.702000	12.347	10.150000
10.884	39.165000	10.884	2.819000	12.389	9.590000
10.920	40.371000	10.920	3.007000	12.430	9.180000
10.957	41.585000	10.957	3.282000	12.472	8.870000
10.993	42.894000	10.993	3.590000	12.514	8.570000
11.030	44.361000	11.030	3.865000	12.555	8.430000
11.066	46.002000	11.066	4.164000	12.597	8.390000
11.103	47.904000	11.103	4.565000	12.638	8.450000
11.139	49.893000	11.139	5.167000	12.680	8.560000
11.176	52.171000	11.176	5.477000	12.721	8.790000
11.213	54.833000	11.213	6.019000	12.763	9.090000
11.249	57.391000	11.249	6.504000	12.805	9.490000
11.286	60.180000	11.286	7.044000	12.846	9.940000
11.322	62.949000	11.322	7.571000	12.888	10.410000
11.359	65.325000	11.359	8.014000	12.929	10.860000
11.395	67.525000	11.395	8.476000	12.971	11.340000
11.432	69.274000	11.432	8.702000	13.012	11.810000
11.468	70.496000	11.468	8.984000	13.054	12.180000
11.505	71.132000	11.505	9.165000	13.096	12.520000
11.541	71.195000	11.541	9.413000	13.137	12.740000
11.578	70.658000	11.578	9.226000	13.179	12.900000
11.614	69.364000	11.614	9.002000	13.220	12.940000
11.651	67.454000	11.651	8.762000	13.262	12.900000
11.687	65.028000	11.687	8.358000	13.303	12.710000
11.724	62.163000	11.724	7.909000	13.345	12.490000
11.760	59.082000	11.760	7.380000	13.387	12.120000
11.797	55.759000	11.797	6.871000	13.428	11.770000
11.833	52.464000	11.833	6.311000	13.470	11.360000
11.870	49.340000	11.870	5.807000	13.511	10.850000
11.906	46.258000	11.906	5.275000	13.553	10.310000
11.943	43.631000	11.943	4.804000	13.595	9.780000
11.980	41.341000	11.980	4.526000	13.636	9.160000
12.016	39.320000	12.016	4.108000	13.678	8.650000
12.053	37.685000	12.053	3.796000	13.719	8.090000
12.089	36.428000	12.089	3.451000	13.761	7.510000
12.126	35.538000	12.126	3.246000	13.802	6.900000
12.162	34.855000	12.162	3.157000	13.844	6.340000
12.199	34.445000	12.199	3.198000	13.886	5.760000
12.235	34.392000	12.235	3.053000	13.927	5.280000
12.272	34.478000	12.272	3.056000	13.969	4.790000
12.308	34.856000	12.308	3.145000	14.010	4.270000
12.345	35.429000	12.345	3.153000	14.052	3.840000
12.381	36.220000	12.381	3.242000	14.093	3.390000
12.418	37.016000	12.418	3.350000	14.135	3.030000
12.454	38.096000	12.454	3.430000	14.177	2.740000
12.491	39.252000	12.491	3.676000	14.218	2.440000
12.527	40.521000	12.527	3.966000	14.260	2.140000
12.564	41.836000	12.564	4.119000	14.301	1.890000
12.600	43.217000	12.600	4.451000	14.343	1.650000
12.637	44.465000	12.637	4.586000	14.384	1.480000
12.673	45.679000	12.673	4.774000	14.426	1.340000
12.710	46.785000	12.710	5.131000	14.468	1.190000
12.747	47.681000	12.747	5.418000	14.509	1.050000
12.783	48.388000	12.783	5.439000	14.551	0.960000
12.820	48.793000	12.820	5.435000	14.592	0.850000
12.856	48.909000	12.856	5.536000	14.634	0.760000
12.893	48.765000	12.893	5.616000	14.675	0.720000
12.929	48.381000	12.929	5.613000	14.717	0.650000
12.966	47.768000	12.966	5.459000	14.759	0.590000
13.002	46.802000	13.002	5.438000	14.800	0.560000
13.039	45.725000	13.039	5.146000	14.842	0.530000
13.075	44.431000	13.075	4.933000	14.883	0.490000
13.112	43.102000	13.112	4.685000	14.925	0.510000
13.148	41.531000	13.148	4.539000	14.966	0.460000
13.185	39.871000	13.185	4.137000	15.008	0.490000
13.221	38.187000	13.221	3.943000	15.050	0.430000
13.258	36.490000	13.258	3.730000	15.091	0.430000
13.294	34.657000	13.294	3.350000	15.133	0.380000
13.331	32.930000	13.331	2.999000	15.174	0.380000
13.367	31.157000	13.367	2.752000	15.216	0.380000
13.404	29.401000	13.404	2.436000	15.257	0.360000
13.440	27.631000	13.440	2.161000	15.299	0.330000
13.477	25.994000	13.477	1.919000	15.341	0.340000
13.513	24.237000	13.513	1.644000	15.382	0.280000
13.550	22.720000	13.550	1.309000	15.424	0.280000
13.587	21.118000	13.587	1.091000	15.465	0.290000
13.623	19.682000	13.623	0.761000	15.507	0.240000
13.660	18.361000	13.660	0.588000	15.548	0.220000
13.696	17.097000	13.696	0.360000	15.590	0.210000
13.733	15.940000	13.733	0.147000	15.632	0.180000
13.769	14.824000	13.769	0.032000	15.673	0.220000
13.806	13.870000	13.806	-0.197000	15.715	0.180000
13.842	12.976000	13.842	-0.348000	15.756	0.180000
13.879	12.118000	13.879	-0.555000	15.798	0.150000
13.915	11.322000	13.915	-0.662000	15.839	0.170000
13.952	10.618000	13.952	-0.823000	15.881	0.130000
13.988	9.983000	13.988	-0.847000	15.923	0.160000
14.025	9.346000	14.025	-0.889000	15.964	0.150000
14.061	8.813000	14.061	-1.004000	16.006	0.140000
14.098	8.241000	14.098	-1.076000	16.047	0.140000
14.134	7.622000	14.134	-1.178000	16.089	0.120000
14.171	7.231000	14.171	-1.198000	16.130	0.120000
14.207	6.795000	14.207	-1.201000	16.172	0.110000
14.244	6.343000	14.244	-1.230000	16.214	0.110000
14.280	6.038000	14.280	-1.424000	16.255	0.120000
14.317	5.851000	14.317	-1.346000	16.297	0.090000
14.354	5.628000	14.354	-1.351000	16.338	0.090000
14.390	5.418000	14.390	-1.355000	16.380	0.100000
14.427	5.384000	14.427	-1.376000	16.422	0.060000
14.463	5.394000	14.463	-1.324000	16.463	0.110000
14.500	5.429000	14.500	-1.308000	16.505	0.100000
14.536	5.523000	14.536	-1.345000	16.546	0.100000
14.573	5.707000	14.573	-1.261000	16.588	0.080000
14.609	5.896000	14.609	-1.225000	16.629	0.080000
14.646	6.129000	14.646	-1.131000	16.671	0.120000
14.682	6.392000	14.682	-1.143000	16.713	0.140000
14.719	6.656000	14.719	-1.122000	16.754	0.110000
14.755	6.912000	14.755	-0.968000	16.796	0.070000
14.792	7.198000	14.792	-1.022000	16.837	0.120000
14.828	7.530000	14.828	-0.947000	16.879	0.120000
14.865	7.826000	14.865	-0.908000	16.920	0.120000
14.901	8.440000	14.901	-0.710000	16.962	0.120000
14.938	9.123000	14.938	-0.748000	17.004	0.140000
14.974	10.077000	14.974	-0.479000	17.045	0.140000
15.011	11.286000	15.011	-0.356000	17.087	0.130000
15.047	12.533000	15.047	-0.086000	17.128	0.090000
15.084	13.810000	15.084	0.406000	17.170	0.110000
15.120	14.935000	15.120	0.816000	17.211	0.120000
15.157	15.702000	15.157	0.957000	17.253	0.110000
15.194	16.043000	15.194	1.049000	17.295	0.060000
15.230	16.015000	15.230	1.129000	17.336	0.100000
15.267	15.596000	15.267	0.919000	17.378	0.090000
15.303	14.934000	15.303	0.735000	17.419	0.100000
15.340	13.991000	15.340	0.488000	17.461	0.110000
15.376	13.024000	15.376	0.205000	17.502	0.110000
15.413	11.941000	15.413	-0.062000	17.544	0.120000
15.449	10.842000	15.449	-0.240000	17.586	0.110000
15.486	9.827000	15.486	-0.343000	17.627	0.110000
15.522	8.879000	15.522	-0.428000	17.669	0.100000
15.559	7.985000	15.559	-0.672000	17.710	0.100000
15.595	7.067000	15.595	-0.724000	17.752	0.100000
15.632	6.303000	15.632	-0.744000	17.793	0.090000
15.668	5.647000	15.668	-0.988000	17.835	0.100000
15.705	4.971000	15.705	-1.028000	17.877	0.100000
15.741	4.395000	15.741	-1.101000	17.918	0.090000
15.778	3.949000	15.778	-1.141000	17.960	0.100000
15.814	3.488000	15.814	-1.133000	18.001	0.080000
15.851	2.970000	15.851	-1.139000	18.043	0.080000
15.887	2.667000	15.887	-1.150000	18.084	0.090000
15.924	2.310000	15.924	-1.107000	18.126	0.080000
15.961	2.000000	15.961	-1.107000	18.168	0.090000
15.997	1.650000	15.997	-1.275000	18.209	0.080000
16.034	1.457000	16.034	-1.308000	18.251	0.100000
16.070	1.298000	16.070	-1.285000	18.292	0.110000
16.107	1.001000	16.107	-1.188000	18.334	0.100000
16.143	0.849000	16.143	-1.278000	18.375	0.110000
16.180	0.659000	16.180	-1.277000	18.417	0.130000
16.216	0.473000	16.216	-1.261000	18.459	0.100000
16.253	0.330000	16.253	-1.326000	18.500	0.120000
16.289	0.177000	16.289	-1.430000	18.542	0.120000
16.326	0.051000	16.326	-1.406000	18.583	0.110000
16.362	-0.074000	16.362	-1.542000	18.625	0.110000
16.399	-0.134000	16.399	-1.490000	18.666	0.120000
16.435	-0.273000	16.435	-1.642000	18.708	0.100000
16.472	-0.386000	16.472	-1.424000	18.750	0.080000
16.508	-0.503000	16.508	-1.572000	18.791	0.110000
16.545	-0.567000	16.545	-1.546000	18.833	0.120000
16.581	-0.682000	16.581	-1.640000	18.874	0.110000
16.618	-0.712000	16.618	-1.632000	18.916	0.070000
16.654	-0.825000	16.654	-1.596000	18.957	0.110000
16.691	-0.913000	16.691	-1.557000	18.999	0.110000
16.728	-0.986000	16.728	-1.561000	19.041	0.110000
16.764	-0.970000	16.764	-1.601000	19.082	0.100000
16.801	-1.069000	16.801	-1.696000	19.124	0.120000
16.837	-1.125000	16.837	-1.702000	19.165	0.120000
16.874	-1.086000	16.874	-1.710000	19.207	0.100000
16.910	-0.992000	16.910	-1.727000	19.248	0.100000
16.947	-0.791000	16.947	-1.719000	19.290	0.110000
16.983	-0.311000	16.983	-1.684000	19.332	0.100000
17.020	0.378000	17.020	-1.645000	19.373	0.110000
17.056	1.448000	17.056	-1.684000	19.415	0.100000
17.093	2.498000	17.093	-1.648000	19.456	0.110000
17.129	3.545000	17.129	-1.498000	19.498	0.110000
17.166	4.164000	17.166	-1.490000	19.540	0.110000
17.202	4.436000	17.202	-1.507000	19.581	0.100000
17.239	4.302000	17.239	-1.558000	19.623	0.100000
17.275	3.875000	17.275	-1.276000	19.664	0.100000
17.312	3.388000	17.312	-1.299000	19.706	0.080000
17.348	2.876000	17.348	-1.368000	19.747	0.090000
17.385	2.335000	17.385	-1.339000	19.789	0.090000
17.421	1.948000	17.421	-1.287000	19.831	0.090000
17.458	1.529000	17.458	-1.337000	19.872	0.080000
17.494	1.318000	17.494	-1.314000	19.914	0.070000
17.531	1.149000	17.531	-1.332000	19.955	0.100000
17.568	1.011000	17.568	-1.475000	19.997	0.090000
17.604	0.945000	17.604	-1.670000	20.038	0.070000
17.641	0.834000	17.641	-1.684000	20.080	0.080000
17.677	0.776000	17.677	-1.703000	20.122	0.090000
17.714	0.762000	17.714	-1.785000	20.163	0.060000
17.750	0.717000	17.750	-1.931000	20.205	0.090000
17.787	0.705000	17.787	-1.986000	20.246	0.080000
17.823	0.780000	17.823	-1.902000	20.288	0.060000
17.860	0.736000	17.860	-1.800000	20.329	0.080000
17.896	0.751000	17.896	-1.847000	20.371	0.080000
17.933	0.785000	17.933	-1.912000	20.413	0.080000
17.969	0.964000	17.969	-1.865000	20.454	0.080000
18.006	1.105000	18.006	-1.845000	20.496	0.080000
18.042	1.249000	18.042	-1.753000	20.537	0.070000
18.079	1.554000	18.079	-1.778000	20.579	0.070000
18.115	1.877000	18.115	-1.675000	20.620	0.060000
18.152	2.236000	18.152	-1.731000	20.662	0.060000
18.188	2.607000	18.188	-1.671000	20.704	0.050000
18.225	2.948000	18.225	-1.621000	20.745	0.050000
18.261	3.392000	18.261	-1.592000	20.787	0.050000
18.298	3.809000	18.298	-1.470000	20.828	0.050000
18.335	4.168000	18.335	-1.364000	20.870	0.040000
18.371	4.441000	18.371	-1.303000	20.911	0.020000
18.408	4.565000	18.408	-1.273000	20.953	0.040000
18.444	4.570000	18.444	-1.388000	20.995	0.040000
18.481	4.430000	18.481	-1.529000	21.036	0.050000
18.517	4.114000	18.517	-1.681000	21.078	0.060000
18.554	3.697000	18.554	-1.766000	21.119	0.080000
18.590	3.334000	18.590	-2.001000	21.161	0.090000
18.627	2.838000	18.627	-2.309000	21.202	0.090000
18.663	2.340000	18.663	-2.525000	21.244	0.090000
18.700	1.723000	18.700	-2.746000	21.286	0.100000
18.736	1.168000	18.736	-2.905000	21.327	0.110000
18.773	0.591000	18.773	-2.975000	21.369	0.090000
18.809	0.224000	18.809	-3.182000	21.410	0.080000
18.846	-0.144000	18.846	-3.331000	21.452	0.090000
18.882	-0.316000	18.882	-3.204000	21.493	0.080000
18.919	-0.509000	18.919	-3.083000	21.535	0.070000
18.955	-0.491000	18.955	-3.110000	21.577	0.080000
18.992	-0.450000	18.992	-2.833000	21.618	0.080000
19.028	-0.421000	19.028	-2.599000	21.660	0.080000
19.065	-0.385000	19.065	-2.458000	21.701	0.080000
19.101	-0.393000	19.101	-2.246000	21.743	0.060000
19.138	-0.406000	19.138	-2.216000	21.784	0.090000
19.175	-0.385000	19.175	-2.184000	21.826	0.070000
19.211	-0.509000	19.211	-2.130000	21.868	0.070000
19.248	-0.561000	19.248	-1.989000	21.909	0.090000
19.284	-0.661000	19.284	-1.909000	21.951	0.080000
19.321	-0.769000	19.321	-1.903000	21.992	0.060000
19.357	-0.836000	19.357	-1.847000	22.034	0.070000
19.394	-1.008000	19.394	-1.957000	22.075	0.070000
19.430	-1.055000	19.430	-1.893000	22.117	0.080000
19.467	-1.049000	19.467	-1.814000	22.159	0.070000
19.503	-1.119000	19.503	-2.001000	22.200	0.070000
19.540	-1.197000	19.540	-1.793000	22.242	0.070000
19.576	-1.209000	19.576	-1.838000	22.283	0.070000
19.613	-1.345000	19.613	-1.928000	22.325	0.050000
19.649	-1.301000	19.649	-1.981000	22.366	0.070000
19.686	-1.388000	19.686	-1.964000	22.408	0.060000
19.722	-1.446000	19.722	-1.906000	22.450	0.060000
19.759	-1.451000	19.759	-1.956000	22.491	0.050000
19.795	-1.509000	19.795	-1.875000	22.533	0.050000
19.832	-1.535000	19.832	-1.906000	22.574	0.050000
19.868	-1.605000	19.868	-1.900000	22.616	0.050000
19.905	-1.711000	19.905	-1.870000	22.658	0.050000
19.942	-1.760000	19.942	-1.813000	22.699	0.040000
19.978	-1.766000	19.978	-1.897000	22.741	0.040000
20.015	-1.798000	20.015	-1.991000	22.782	0.030000
20.051	-1.895000	20.051	-1.995000	22.824	0.020000
20.088	-2.031000	20.088	-2.043000	22.865	0.030000
20.124	-2.058000	20.124	-1.933000	22.907	0.030000
20.161	-2.063000	20.161	-1.899000	22.949	0.010000
20.197	-2.068000	20.197	-1.876000	22.990	0.010000
20.234	-2.126000	20.234	-1.980000	23.032	0.010000
20.270	-2.095000	20.270	-1.941000	23.073	0.010000
20.307	-2.115000	20.307	-1.724000	23.115	0.000000
20.343	-2.133000	20.343	-1.909000	23.156	0.000000
20.380	-2.087000	20.380	-1.856000	23.198	0.000000
20.416	-1.969000	20.416	-1.738000	23.240	0.000000
20.453	-1.870000	20.453	-1.771000	23.281	0.000000
20.489	-1.798000	20.489	-1.751000	23.323	0.000000
20.526	-1.736000	20.526	-1.664000	23.364	0.000000
20.562	-1.645000	20.562	-1.646000	23.406	0.000000
20.599	-1.642000	20.599	-1.619000	23.447	0.000000
20.635	-1.620000	20.635	-1.727000	23.489	0.030000
20.672	-1.685000	20.672	-1.656000	23.531	0.030000
20.709	-1.650000	20.709	-1.591000	23.572	0.030000
20.745	-1.521000	20.745	-1.506000	23.614	0.030000
20.782	-1.137000	20.782	-1.636000	23.655	0.030000
20.818	-0.568000	20.818	-1.538000	23.697	0.030000
20.855	-0.137000	20.855	-1.600000	23.738	0.030000
20.891	0.188000	20.891	-1.856000	23.780	0.020000
20.928	0.397000	20.928	-1.973000	23.822	0.030000
20.964	0.368000	20.964	-2.077000	23.863	0.010000
21.001	0.241000	21.001	-2.260000	23.905	0.010000
21.037	-0.185000	21.037	-2.244000	23.946	0.010000
21.074	-0.683000	21.074	-2.279000	23.988	0.010000
21.110	-1.083000	21.110	-2.288000	24.029	0.020000
21.147	-1.445000	21.147	-2.401000	24.071	0.020000
21.183	-1.685000	21.183	-2.343000	24.113	0.010000
21.220	-1.863000	21.220	-2.503000	24.154	0.000000
21.256	-1.989000	21.256	-2.459000	24.196	0.000000
21.293	-2.106000	21.293	-2.586000	24.237	0.000000
21.329	-2.163000	21.329	-2.441000	24.279	0.000000
21.366	-2.252000	21.366	-2.414000	24.320	0.000000
21.402	-2.242000	21.402	-2.379000	24.362	0.000000
21.439	-2.334000	21.439	-2.356000	24.404	0.000000
21.475	-2.357000	21.475	-2.443000	24.445	0.000000
21.512	-2.382000	21.512	-2.622000	24.487	0.000000
21.549	-2.432000	21.549	-2.469000	24.528	0.000000
21.585	-2.378000	21.585	-2.393000	24.570	0.000000
21.622	-2.345000	21.622	-2.436000	24.611	0.030000
21.658	-2.437000	21.658	-2.559000	24.653	0.000000
21.695	-2.399000	21.695	-2.410000	24.695	-0.010000
21.731	-2.413000	21.731	-2.465000	24.736	0.000000
21.768	-2.271000	21.768	-2.511000	24.778	0.000000
21.804	-2.181000	21.804	-2.526000	24.819	-0.010000
21.841	-2.165000	21.841	-2.573000	24.861	0.000000
21.877	-2.059000	21.877	-2.504000	24.902	0.020000
21.914	-1.981000	21.914	-2.511000	24.944	-0.020000
21.950	-1.866000	21.950	-2.540000	24.986	0.000000
21.987	-1.801000	21.987	-2.583000	25.027	0.020000
22.023	-1.752000	22.023	-2.514000	25.069	0.010000
22.060	-1.782000	22.060	-2.440000	25.110	0.000000
22.096	-1.700000	22.096	-2.592000	25.152	0.030000
22.133	-1.730000	22.133	-2.385000	25.193	0.080000
22.169	-1.698000	22.169	-2.534000	25.235	0.120000
22.206	-1.713000	22.206	-2.583000	25.277	0.180000
22.242	-1.770000	22.242	-2.500000	25.318	0.210000
22.279	-1.883000	22.279	-2.537000	25.360	0.290000
22.316	-1.975000	22.316	-2.586000	25.401	0.340000
22.352	-1.935000	22.352	-2.543000	25.443	0.400000
22.389	-2.059000	22.389	-2.316000	25.485	0.400000
22.425	-2.156000	22.425	-2.443000	25.526	0.380000
22.462	-2.243000	22.462	-2.566000	25.568	0.320000
22.498	-2.293000	22.498	-2.563000	25.609	0.300000
22.535	-2.253000	22.535	-2.634000	25.651	0.280000
22.571	-2.367000	22.571	-2.610000	25.692	0.240000
22.608	-2.268000	22.608	-2.615000	25.734	0.250000
22.644	-2.139000	22.644	-2.676000	25.776	0.200000
22.681	-2.120000	22.681	-2.555000	25.817	0.220000
22.717	-1.943000	22.717	-2.441000	25.859	0.160000
22.754	-1.752000	22.754	-2.555000	25.900	0.170000
22.790	-1.662000	22.790	-2.537000	25.942	0.130000
22.827	-1.513000	22.827	-2.596000	25.983	0.160000
22.863	-1.209000	22.863	-2.563000	26.025	0.120000
22.900	-1.021000	22.900	-2.574000	26.067	0.100000
22.936	-0.811000	22.936	-2.542000	26.108	0.120000
22.973	-0.554000	22.973	-2.549000	26.150	0.120000
23.009	-0.527000	23.009	-2.593000	26.191	0.130000
23.046	-0.494000	23.046	-2.548000	26.233	0.120000
23.082	-0.422000	23.082	-2.541000	26.274	0.110000
23.119	-0.409000	23.119	-2.624000	26.316	0.110000
23.156	-0.492000	23.156	-2.614000	26.358	0.090000
23.192	7.257000	23.192	3.209000	26.399	0.070000
23.229	21.135000	23.229	23.385000	26.441	0.070000
23.265	28.697000	23.265	25.569000	26.482	0.060000
23.302	30.792000	23.302	26.481000	26.524	0.040000
23.338	28.515000	23.338	32.860000	26.565	0.040000
23.375	23.478000	23.375	31.336000	26.607	0.030000
23.411	11.942000	23.411	15.192000	26.649	0.030000
23.448	25.960000	23.448	25.120000	26.690	0.030000
23.484	32.131000	23.484	35.128000	26.732	0.020000
23.521	23.682000	23.521	19.261000	26.773	0.030000
23.557	29.551000	23.557	25.804000	26.815	0.000000
23.594	45.111000	23.594	43.634000	26.856	0.040000
23.630	50.995000	23.630	45.843000	26.898	0.050000
23.667	81.494000	23.667	69.651000	26.940	0.010000
23.703	85.120000	23.703	72.600000	26.981	0.020000
23.740	102.191000	23.740	88.755000	27.023	0.030000
23.776	110.836000	23.776	96.674000	27.064	0.020000
23.813	134.249000	23.813	120.829000	27.106	0.010000
23.849	144.333000	23.849	126.033000	27.147	0.010000
23.886	161.954000	23.886	141.233000	27.189	0.000000
23.923	176.738000	23.923	154.489000	27.231	0.000000
23.959	194.185000	23.959	168.129000	27.272	0.000000
23.996	206.299000	23.996	179.942000	27.314	0.000000
24.032	222.112000	24.032	192.310000	27.355	0.000000
24.069	238.763000	24.069	210.937000	27.397	-0.010000
24.105	250.248000	24.105	218.751000	27.438	0.020000
24.142	261.360000	24.142	226.271000	27.480	0.000000
24.178	274.337000	24.178	237.915000	27.522	0.010000
24.215	288.186000	24.215	247.420000	27.563	0.000000
24.251	299.413000	24.251	258.720000	27.605	0.000000
24.288	312.593000	24.288	267.502000	27.646	-0.010000
24.324	322.685000	24.324	276.578000	27.688	-0.010000
24.361	330.770000	24.361	284.874000	27.729	-0.010000
24.397	314.581000	24.397	261.461000	27.771	0.000000
24.434	261.766000	24.434	226.456000	27.813	-0.010000
24.470	265.673000	24.470	227.818000	27.854	0.000000
24.507	273.272000	24.507	234.573000	27.896	0.010000
24.543	275.818000	24.543	237.306000	27.937	-0.010000
24.580	284.249000	24.580	241.812000	27.979	-0.010000
24.616	284.049000	24.616	242.717000	28.020	0.000000
24.653	290.882000	24.653	246.837000	28.062	0.010000
24.689	289.704000	24.689	244.931000	28.104	-0.040000
24.726	293.135000	24.726	249.226000	28.145	0.020000
24.763	291.446000	24.763	244.565000	28.187	-0.020000
24.799	293.608000	24.799	249.669000	28.228	-0.020000
24.836	289.557000	24.836	260.095000	28.270	-0.030000
24.872	295.617000	24.872	241.578000	28.311	-0.010000
24.909	294.957000	24.909	231.849000	28.353	-0.020000
24.945	298.229000	24.945	233.293000	28.395	-0.020000
24.982	301.241000	24.982	235.225000	28.436	0.010000
25.018	307.150000	25.018	236.990000	28.478	-0.010000
25.055	310.530000	25.055	239.333000	28.519	-0.020000
25.091	312.842000	25.091	240.218000	28.561	0.010000
25.128	311.726000	25.128	239.285000	28.603	-0.010000
25.164	307.914000	25.164	237.257000	28.644	-0.030000
25.201	304.678000	25.201	234.459000	28.686	0.020000
25.237	299.782000	25.237	232.292000	28.727	0.010000
25.274	297.847000	25.274	230.561000	28.769	0.010000
25.310	294.635000	25.310	228.543000	28.810	-0.010000
25.347	293.164000	25.347	228.490000	28.852	0.000000
25.383	291.425000	25.383	225.731000	28.894	0.040000
25.420	289.819000	25.420	225.406000	28.935	0.010000
25.456	287.367000	25.456	223.404000	28.977	0.020000
25.493	286.901000	25.493	222.539000	29.018	-0.010000
25.530	283.593000	25.530	220.234000	29.060	-0.010000
25.566	283.615000	25.566	218.958000	29.101	-0.010000
25.603	280.627000	25.603	216.769000	29.143	0.020000
25.639	280.156000	25.639	215.992000	29.185	-0.020000
25.676	277.587000	25.676	212.945000	29.226	-0.020000
25.712	279.608000	25.712	212.457000	29.268	0.010000
25.749	277.291000	25.749	211.453000	29.309	-0.030000
25.785	271.464000	25.785	206.580000	29.351	-0.010000
25.822	270.746000	25.822	204.518000	29.392	0.000000
25.858	271.296000	25.858	203.849000	29.434	0.000000
25.895	273.400000	25.895	209.280000	29.476	-0.010000
25.931	269.444000	25.931	202.561000	29.517	-0.030000
25.968	265.519000	25.968	200.428000	29.559	0.000000
26.004	262.705000	26.004	197.116000	29.600	0.000000
26.041	258.267000	26.041	194.845000	29.642	-0.030000
26.077	254.349000	26.077	191.240000	29.683	-0.020000
26.114	250.638000	26.114	188.399000	29.725	0.000000
26.150	245.828000	26.150	185.362000	29.767	-0.020000
26.187	243.177000	26.187	182.353000	29.808	-0.010000
26.223	238.604000	26.223	179.370000	29.850	-0.020000
26.260	236.838000	26.260	177.665000	29.891	-0.030000
26.297	240.869000	26.297	181.013000	29.933	-0.020000
26.333	237.919000	26.333	178.413000	29.974	-0.030000
26.370	230.742000	26.370	172.340000	30.016	-0.030000
26.406	225.530000	26.406	169.334000	30.058	-0.010000
26.443	218.489000	26.443	164.032000	30.099	-0.010000
26.479	214.500000	26.479	160.667000	30.141	0.000000
26.516	207.356000	26.516	156.052000	30.182	-0.020000
26.552	203.287000	26.552	152.323000	30.224	0.010000
26.589	196.655000	26.589	148.796000	30.265	0.000000
26.625	194.108000	26.625	145.998000	30.307	-0.020000
26.662	187.317000	26.662	141.010000	30.349	-0.010000
26.698	179.684000	26.698	135.904000	30.390	-0.010000
26.735	173.761000	26.735	131.131000	30.432	0.020000
26.771	172.264000	26.771	132.498000	30.473	0.030000
26.808	178.373000	26.808	134.323000	30.515	0.030000
26.844	172.321000	26.844	130.112000	30.556	0.030000
26.881	166.190000	26.881	125.335000	30.598	0.000000
26.917	148.996000	26.917	117.724000	30.640	0.010000
26.954	109.960000	26.954	95.660000	30.681	0.000000
26.990	113.793000	26.990	91.189000	30.723	0.010000
27.027	112.276000	27.027	89.499000	30.764	0.020000
27.063	109.757000	27.063	86.899000	30.806	0.030000
27.100	107.205000	27.100	84.468000	30.847	0.050000
27.137	103.854000	27.137	81.758000	30.889	0.060000
27.173	101.070000	27.173	79.178000	30.931	0.080000
27.210	97.340000	27.210	75.800000	30.972	0.090000
27.246	94.125000	27.246	73.126000	31.014	0.100000
27.283	89.287000	27.283	69.304000	31.055	0.120000
27.319	85.576000	27.319	66.416000	31.097	0.130000
27.356	81.574000	27.356	62.698000	31.138	0.100000
27.392	77.949000	27.392	59.859000	31.180	0.110000
27.429	73.670000	27.429	56.133000	31.222	0.080000
27.465	70.044000	27.465	52.940000	31.263	0.080000
27.502	65.368000	27.502	49.327000	31.305	0.130000
27.538	61.946000	27.538	46.265000	31.346	0.120000
27.575	57.491000	27.575	42.949000	31.388	0.110000
27.611	53.760000	27.611	39.808000	31.430	0.110000
27.648	49.475000	27.648	36.675000	31.471	0.110000
27.684	45.641000	27.684	33.610000	31.513	0.140000
27.721	41.906000	27.721	30.400000	31.554	0.120000
27.757	38.140000	27.757	27.733000	31.596	0.110000
27.794	34.957000	27.794	24.887000	31.637	0.120000
27.830	31.315000	27.830	22.300000	31.679	0.100000
27.867	28.189000	27.867	19.538000	31.721	0.100000
27.904	24.864000	27.904	16.989000	31.762	0.110000
27.940	21.732000	27.940	14.800000	31.804	0.110000
27.977	18.660000	27.977	12.168000	31.845	0.080000
28.013	15.876000	28.013	10.136000	31.887	0.110000
28.050	13.131000	28.050	7.930000	31.928	0.090000
28.086	10.874000	28.086	6.055000	31.970	0.080000
28.123	8.314000	28.123	4.047000	32.012	0.080000
28.159	6.344000	28.159	2.270000	32.053	0.050000
28.196	4.095000	28.196	0.720000	32.095	0.060000
28.232	2.459000	28.232	-0.533000	32.136	0.040000
28.269	0.911000	28.269	-1.771000	32.178	0.030000
28.305	-0.177000	28.305	-2.363000	32.219	0.020000
28.342	-0.951000	28.342	-3.049000	32.261	0.000000
28.378	-1.148000	28.378	-3.114000	32.303	0.000000
28.415	-1.130000	28.415	-3.121000	32.344	0.050000
28.451	-1.144000	28.451	-3.099000	32.386	-0.010000
28.488	-1.249000	28.488	-3.143000	32.427	-0.010000
28.524	-1.247000	28.524	-3.139000	32.469	-0.020000
28.561	-1.251000	28.561	-3.215000	32.510	0.000000
28.597	-1.284000	28.597	-3.209000	32.552	0.000000
28.634	-1.267000	28.634	-3.090000	32.594	-0.030000
28.670	-1.407000	28.670	-3.151000	32.635	0.020000
28.707	-1.450000	28.707	-3.211000	32.677	-0.010000
28.744	-1.300000	28.744	-3.141000	32.718	-0.010000
28.780	-1.327000	28.780	-3.185000	32.760	-0.020000
28.817	-1.354000	28.817	-3.119000	32.801	-0.040000
28.853	-1.402000	28.853	-3.194000	32.843	-0.010000
28.890	-1.299000	28.890	-3.233000	32.885	0.000000
28.926	-1.246000	28.926	-3.131000	32.926	-0.020000
28.963	-1.265000	28.963	-3.159000	32.968	-0.010000
28.999	-1.185000	28.999	-3.340000	33.009	-0.020000
29.036	-1.169000	29.036	-3.177000	33.051	-0.020000
29.072	-0.933000	29.072	-3.115000	33.092	-0.030000
29.109	-0.864000	29.109	-3.191000	33.134	-0.030000
29.145	-0.730000	29.145	-3.143000	33.176	0.000000
29.182	1.144000	29.182	-1.345000	33.217	-0.020000
29.218	-0.284000	29.218	-2.964000	33.259	-0.030000
29.255	-0.460000	29.255	-3.170000	33.300	-0.040000
29.291	-0.311000	29.291	-3.189000	33.342	-0.040000
29.328	-0.228000	29.328	-3.265000	33.383	-0.040000
29.364	-0.065000	29.364	-3.135000	33.425	-0.030000
29.401	0.024000	29.401	-3.144000	33.467	-0.010000
29.437	0.226000	29.437	-3.199000	33.508	-0.010000
29.474	0.379000	29.474	-3.157000	33.550	-0.010000
29.511	0.558000	29.511	-3.236000	33.591	-0.010000
29.547	0.761000	29.547	-3.150000	33.633	-0.040000
29.584	1.006000	29.584	-3.229000	33.674	-0.010000
29.620	1.181000	29.620	-3.271000	33.716	-0.010000
29.657	1.460000	29.657	-3.186000	33.758	-0.010000
29.693	1.729000	29.693	-3.260000	33.799	0.000000
29.730	1.997000	29.730	-3.267000	33.841	-0.010000
29.766	2.279000	29.766	-3.170000	33.882	-0.020000
29.803	2.473000	29.803	-3.078000	33.924	-0.030000
29.839	2.898000	29.839	-3.263000	33.965	-0.010000
29.876	3.341000	29.876	-3.238000	34.007	0.000000
29.912	3.765000	29.912	-3.147000
29.949	4.199000	29.949	-3.269000
29.985	4.775000	29.985	-3.202000
30.022	5.409000	30.022	-3.248000
30.058	6.041000	30.058	-3.197000
30.095	6.760000	30.095	-3.172000
30.131	7.533000	30.131	-3.341000
30.168	8.349000	30.168	-3.260000
30.204	9.310000	30.204	-3.201000
30.241	10.321000	30.241	-3.097000
30.278	11.385000	30.278	-3.288000
30.314	12.515000	30.314	-3.226000
30.351	13.636000	30.351	-3.347000
30.387	14.966000	30.387	-3.390000
30.424	16.239000	30.424	-3.289000
30.460	17.540000	30.460	-3.268000
30.497	18.854000	30.497	-3.293000
30.533	20.284000	30.533	-3.228000
30.570	21.510000	30.570	-3.232000
30.606	22.898000	30.606	-3.348000
30.643	24.231000	30.643	-3.361000
30.679	25.398000	30.679	-3.351000
30.716	26.526000	30.716	-3.282000
30.752	27.687000	30.752	-3.222000
30.789	28.730000	30.789	-3.271000
30.825	29.642000	30.825	-3.197000
30.862	30.473000	30.862	-3.142000
30.898	31.305000	30.898	-3.265000
30.935	31.923000	30.935	-3.366000
30.971	32.525000	30.971	-3.266000
31.008	33.017000	31.008	-3.194000
31.044	33.291000	31.044	-3.214000
31.081	33.423000	31.081	-3.257000
31.118	33.423000	31.118	-3.328000
31.154	33.212000	31.154	-3.291000
31.191	32.964000	31.191	-3.286000
31.227	32.407000	31.227	-3.202000
31.264	31.809000	31.264	-3.341000
31.300	30.939000	31.300	-3.250000
31.337	29.975000	31.337	-3.253000
31.373	28.722000	31.373	-3.255000
31.410	27.346000	31.410	-3.281000
31.446	25.875000	31.446	-3.196000
31.483	24.276000	31.483	-3.368000
31.519	22.588000	31.519	-3.420000
31.556	20.756000	31.556	-3.370000
31.592	18.970000	31.592	-3.312000
31.629	17.080000	31.629	-3.347000
31.665	15.270000	31.665	-3.407000
31.702	13.514000	31.702	-3.229000
31.738	11.861000	31.738	-3.149000
31.775	10.247000	31.775	-3.320000
31.811	8.716000	31.811	-3.405000
31.848	7.304000	31.848	-3.467000
31.885	6.095000	31.885	-3.339000
31.921	4.971000	31.921	-3.381000
31.958	3.912000	31.958	-3.396000
31.994	2.985000	31.994	-3.410000
32.031	2.165000	32.031	-3.308000
32.067	1.473000	32.067	-3.390000
32.104	0.797000	32.104	-3.362000
32.140	0.336000	32.140	-3.426000
32.177	-0.164000	32.177	-3.337000
32.213	-0.629000	32.213	-3.309000
32.250	-0.984000	32.250	-3.336000
32.286	-1.279000	32.286	-3.359000
32.323	-1.404000	32.323	-3.375000
32.359	-1.692000	32.359	-3.470000
32.396	-1.841000	32.396	-3.425000
32.432	-1.973000	32.432	-3.347000
32.469	-2.109000	32.469	-3.372000
32.505	-2.152000	32.505	-3.431000
32.542	-2.220000	32.542	-3.262000
32.578	-2.076000	32.578	-3.392000
32.615	-2.015000	32.615	-3.386000
32.651	-1.985000	32.651	-3.255000
32.688	-1.879000	32.688	-3.342000
32.725	-1.803000	32.725	-3.428000
32.761	-1.695000	32.761	-3.385000
32.798	-1.493000	32.798	-3.421000
32.834	-1.336000	32.834	-3.292000
32.871	-1.109000	32.871	-3.474000
32.907	-0.910000	32.907	-3.439000
32.944	-0.653000	32.944	-3.356000
32.980	-0.371000	32.980	-3.357000
33.017	-0.065000	33.017	-3.466000
33.053	0.219000	33.053	-3.404000
33.090	0.616000	33.090	-3.482000
33.126	0.907000	33.126	-3.426000
33.163	1.316000	33.163	-3.428000
33.199	1.698000	33.199	-3.311000
33.236	2.057000	33.236	-3.442000
33.272	2.407000	33.272	-3.423000
33.309	2.727000	33.309	-3.471000
33.345	3.131000	33.345	-3.458000
33.382	3.496000	33.382	-3.404000
33.418	3.858000	33.418	-3.496000
33.455	4.222000	33.455	-3.501000
33.492	4.546000	33.492	-3.398000
33.528	4.918000	33.528	-3.435000
33.565	5.174000	33.565	-3.509000
33.601	5.577000	33.601	-3.519000
33.638	5.861000	33.638	-3.556000
33.674	6.048000	33.674	-3.511000
33.711	6.421000	33.711	-3.516000
33.747	6.613000	33.747	-3.399000
33.784	6.788000	33.784	-3.514000
33.820	7.065000	33.820	-3.517000
33.857	7.167000	33.857	-3.476000
33.893	7.251000	33.893	-3.428000
33.930	7.448000	33.930	-3.508000
33.966	7.441000	33.966	-3.496000
34.003	7.454000	34.003	-3.440000
