# Supplementary material for: Interrogating the structure and function of the human voltage-gated proton channel (hHv1) with a fluorescent noncanonical amino acid
Source: eLife. 2026 Apr 28;15:RP110161. doi: 10.7554/eLife.110161 (PMC13124150; doi:10.7554/eLife.110161)
Supplement: Figure 3—source data 3. [file elife-110161-fig3-data3.zip › hHv1-F195Acd.asc]

10		10		10
hHv1 F195Acd001:10_UV1_280nm		hHv1 F195Acd001:10_UV2_385nm		hHv1 F195Acd001:10_AD900
ml	mAU	ml	mAU	ml	mV
0.000	0.002000	0.000	0.001000	0.000	0.060000
0.037	0.026000	0.037	0.025000	0.042	0.070000
0.073	0.072000	0.073	-0.008000	0.083	0.090000
0.110	0.060000	0.110	-0.121000	0.125	0.040000
0.146	0.034000	0.146	0.073000	0.166	0.090000
0.183	0.139000	0.183	0.118000	0.208	0.090000
0.219	0.269000	0.219	0.092000	0.249	0.090000
0.256	0.154000	0.256	0.055000	0.291	0.090000
0.292	0.088000	0.292	0.120000	0.333	0.090000
0.329	0.032000	0.329	0.034000	0.374	0.090000
0.365	0.039000	0.365	0.037000	0.416	0.070000
0.402	0.004000	0.402	-0.071000	0.457	0.070000
0.438	0.073000	0.438	-0.175000	0.499	0.080000
0.475	0.016000	0.475	0.042000	0.540	0.080000
0.511	0.028000	0.511	0.096000	0.582	0.080000
0.548	0.081000	0.548	-0.051000	0.624	0.050000
0.585	0.026000	0.585	-0.093000	0.665	0.060000
0.621	0.002000	0.621	-0.015000	0.707	0.060000
0.658	-0.007000	0.658	-0.066000	0.748	0.060000
0.694	-0.051000	0.694	-0.059000	0.790	0.050000
0.731	0.005000	0.731	0.154000	0.831	0.060000
0.767	-0.012000	0.767	0.080000	0.873	0.060000
0.804	0.027000	0.804	0.095000	0.915	0.070000
0.840	-0.075000	0.840	-0.076000	0.956	0.070000
0.877	-0.035000	0.877	0.077000	0.998	0.070000
0.913	-0.040000	0.913	0.032000	1.039	0.090000
0.950	-0.051000	0.950	-0.022000	1.081	0.080000
0.986	-0.006000	0.986	-0.060000	1.122	0.070000
1.023	0.012000	1.023	-0.121000	1.164	0.100000
1.059	-0.018000	1.059	-0.039000	1.206	0.100000
1.096	0.029000	1.096	-0.108000	1.247	0.090000
1.133	-0.033000	1.133	-0.063000	1.289	0.100000
1.169	-0.057000	1.169	0.018000	1.330	0.110000
1.206	-0.050000	1.206	-0.097000	1.372	0.060000
1.242	-0.010000	1.242	-0.021000	1.413	0.100000
1.279	-0.070000	1.279	-0.149000	1.455	0.040000
1.315	-0.011000	1.315	0.013000	1.497	0.100000
1.352	-0.045000	1.352	-0.093000	1.538	0.080000
1.388	-0.100000	1.388	-0.068000	1.580	0.080000
1.425	-0.107000	1.425	-0.097000	1.621	0.080000
1.461	-0.100000	1.461	-0.167000	1.663	0.090000
1.498	-0.039000	1.498	-0.231000	1.705	0.080000
1.534	-0.128000	1.534	-0.181000	1.746	0.100000
1.571	-0.097000	1.571	-0.189000	1.788	0.080000
1.607	-0.092000	1.607	-0.147000	1.829	0.050000
1.644	-0.103000	1.644	-0.148000	1.871	0.080000
1.681	-0.097000	1.681	-0.094000	1.912	0.090000
1.717	-0.133000	1.717	-0.077000	1.954	0.080000
1.754	-0.091000	1.754	-0.187000	1.996	0.080000
1.790	-0.089000	1.790	-0.274000	2.037	0.080000
1.827	-0.099000	1.827	-0.241000	2.079	0.080000
1.863	-0.068000	1.863	-0.207000	2.120	0.070000
1.900	-0.129000	1.900	-0.194000	2.162	0.060000
1.936	-0.131000	1.936	-0.242000	2.203	0.070000
1.973	-0.154000	1.973	-0.271000	2.245	0.070000
2.009	-0.092000	2.009	-0.164000	2.287	0.080000
2.046	-0.147000	2.046	-0.145000	2.328	0.060000
2.082	-0.169000	2.082	-0.213000	2.370	0.060000
2.119	-0.117000	2.119	-0.220000	2.411	0.060000
2.155	-0.095000	2.155	-0.288000	2.453	0.070000
2.192	-0.165000	2.192	-0.199000	2.494	0.070000
2.229	-0.176000	2.229	-0.265000	2.536	0.070000
2.265	-0.154000	2.265	-0.409000	2.578	0.050000
2.302	-0.107000	2.302	-0.286000	2.619	0.070000
2.338	-0.119000	2.338	-0.294000	2.661	0.060000
2.375	-0.144000	2.375	-0.185000	2.702	0.060000
2.411	-0.223000	2.411	-0.211000	2.744	0.080000
2.448	-0.160000	2.448	-0.211000	2.785	0.070000
2.484	-0.071000	2.484	-0.324000	2.827	0.080000
2.521	-0.122000	2.521	-0.195000	2.869	0.090000
2.557	-0.207000	2.557	-0.229000	2.910	0.100000
2.594	-0.091000	2.594	-0.201000	2.952	0.080000
2.630	-0.064000	2.630	-0.326000	2.993	0.100000
2.667	-0.098000	2.667	-0.259000	3.035	0.110000
2.703	-0.023000	2.703	-0.164000	3.076	0.140000
2.740	0.157000	2.740	-0.207000	3.118	0.270000
2.777	1.275000	2.777	-0.178000	3.160	0.350000
2.813	7.828000	2.813	0.174000	3.201	0.450000
2.850	25.159000	2.850	1.217000	3.243	0.520000
2.886	41.595000	2.886	2.020000	3.284	0.620000
2.923	51.609000	2.923	2.644000	3.326	0.610000
2.959	57.121000	2.959	4.055000	3.367	0.590000
2.996	63.792000	2.996	5.727000	3.409	0.530000
3.032	73.827000	3.032	7.756000	3.451	0.500000
3.069	80.872000	3.069	9.677000	3.492	0.430000
3.105	81.144000	3.105	11.142000	3.534	0.370000
3.142	75.987000	3.142	12.134000	3.575	0.330000
3.178	68.136000	3.178	12.685000	3.617	0.280000
3.215	57.736000	3.215	12.878000	3.658	0.200000
3.251	48.418000	3.251	12.974000	3.700	0.230000
3.288	41.567000	3.288	12.995000	3.742	0.210000
3.324	36.775000	3.324	13.294000	3.783	0.180000
3.361	33.308000	3.361	13.530000	3.825	0.180000
3.398	30.852000	3.398	13.688000	3.866	0.160000
3.434	29.323000	3.434	13.860000	3.908	0.130000
3.471	28.431000	3.471	14.285000	3.949	0.150000
3.507	27.935000	3.507	14.790000	3.991	0.130000
3.544	28.047000	3.544	15.091000	4.033	0.120000
3.580	28.047000	3.580	15.642000	4.074	0.110000
3.617	28.070000	3.617	15.873000	4.116	0.140000
3.653	28.245000	3.653	16.165000	4.157	0.100000
3.690	28.330000	3.690	16.400000	4.199	0.110000
3.726	28.558000	3.726	16.797000	4.240	0.120000
3.763	28.792000	3.763	16.887000	4.282	0.100000
3.799	29.095000	3.799	17.151000	4.324	0.100000
3.836	29.358000	3.836	17.279000	4.365	0.080000
3.872	29.620000	3.872	17.340000	4.407	0.100000
3.909	29.831000	3.909	17.641000	4.448	0.120000
3.946	30.046000	3.946	17.915000	4.490	0.080000
3.982	30.324000	3.982	17.964000	4.532	0.110000
4.019	30.524000	4.019	18.030000	4.573	0.100000
4.055	30.632000	4.055	18.219000	4.615	0.100000
4.092	30.845000	4.092	18.364000	4.656	0.100000
4.128	31.168000	4.128	18.427000	4.698	0.110000
4.165	31.297000	4.165	18.653000	4.739	0.080000
4.201	31.505000	4.201	18.638000	4.781	0.110000
4.238	31.711000	4.238	18.761000	4.823	0.070000
4.274	31.866000	4.274	18.866000	4.864	0.130000
4.311	32.011000	4.311	19.005000	4.906	0.080000
4.347	32.194000	4.347	19.144000	4.947	0.070000
4.384	32.382000	4.384	19.173000	4.989	0.100000
4.420	32.526000	4.420	19.263000	5.030	0.080000
4.457	32.666000	4.457	19.254000	5.072	0.080000
4.494	32.723000	4.494	19.339000	5.114	0.120000
4.530	32.830000	4.530	19.523000	5.155	0.100000
4.567	33.026000	4.567	19.555000	5.197	0.100000
4.603	33.125000	4.603	19.491000	5.238	0.080000
4.640	33.319000	4.640	19.654000	5.280	0.080000
4.676	33.438000	4.676	19.693000	5.321	0.060000
4.713	33.504000	4.713	19.672000	5.363	0.040000
4.749	33.651000	4.749	19.753000	5.405	0.050000
4.786	33.752000	4.786	19.766000	5.446	0.090000
4.822	33.821000	4.822	19.803000	5.488	0.100000
4.859	33.906000	4.859	19.760000	5.529	0.100000
4.895	34.028000	4.895	19.926000	5.571	0.090000
4.932	34.126000	4.932	19.930000	5.612	0.060000
4.968	34.232000	4.968	20.030000	5.654	0.090000
5.005	34.312000	5.005	20.075000	5.696	0.080000
5.042	34.362000	5.042	20.082000	5.737	0.050000
5.078	34.586000	5.078	20.077000	5.779	0.090000
5.115	34.640000	5.115	20.053000	5.820	0.100000
5.151	34.739000	5.151	20.215000	5.862	0.080000
5.188	34.899000	5.188	20.359000	5.903	0.100000
5.224	35.002000	5.224	20.356000	5.945	0.070000
5.261	35.134000	5.261	20.338000	5.987	0.080000
5.297	35.158000	5.297	20.379000	6.028	0.090000
5.334	35.181000	5.334	20.443000	6.070	0.090000
5.370	35.328000	5.370	20.473000	6.111	0.110000
5.407	35.401000	5.407	20.495000	6.153	0.100000
5.443	35.479000	5.443	20.479000	6.194	0.060000
5.480	35.567000	5.480	20.571000	6.236	0.080000
5.516	35.672000	5.516	20.546000	6.278	0.080000
5.553	35.654000	5.553	20.517000	6.319	0.070000
5.590	35.756000	5.590	20.610000	6.361	0.100000
5.626	35.846000	5.626	20.674000	6.402	0.110000
5.663	35.839000	5.663	20.747000	6.444	0.110000
5.699	35.851000	5.699	20.727000	6.485	0.110000
5.736	35.971000	5.736	20.714000	6.527	0.090000
5.772	35.990000	5.772	20.694000	6.569	0.090000
5.809	36.007000	5.809	20.659000	6.610	0.100000
5.845	36.119000	5.845	20.786000	6.652	0.100000
5.882	36.120000	5.882	20.831000	6.693	0.060000
5.918	36.226000	5.918	20.819000	6.735	0.100000
5.955	36.269000	5.955	20.848000	6.776	0.100000
5.991	36.310000	5.991	20.723000	6.818	0.110000
6.028	36.319000	6.028	20.694000	6.860	0.100000
6.064	36.362000	6.064	20.783000	6.901	0.090000
6.101	36.444000	6.101	20.742000	6.943	0.050000
6.138	36.519000	6.138	20.844000	6.984	0.050000
6.174	36.521000	6.174	20.808000	7.026	0.050000
6.211	36.558000	6.211	20.814000	7.067	0.070000
6.247	36.572000	6.247	20.866000	7.109	0.060000
6.284	36.644000	6.284	20.905000	7.151	0.090000
6.320	36.633000	6.320	20.845000	7.192	0.090000
6.357	36.634000	6.357	20.912000	7.234	0.100000
6.393	36.654000	6.393	20.993000	7.275	0.090000
6.430	36.783000	6.430	21.027000	7.317	0.100000
6.466	36.769000	6.466	21.023000	7.358	0.100000
6.503	36.784000	6.503	20.866000	7.400	0.100000
6.539	36.858000	6.539	20.973000	7.442	0.090000
6.576	36.870000	6.576	20.986000	7.483	0.100000
6.612	36.900000	6.612	21.067000	7.525	0.100000
6.649	36.958000	6.649	20.909000	7.566	0.090000
6.686	36.947000	6.686	20.905000	7.608	0.060000
6.722	36.962000	6.722	21.012000	7.650	0.090000
6.759	36.977000	6.759	20.935000	7.691	0.070000
6.795	37.022000	6.795	21.062000	7.733	0.090000
6.832	37.042000	6.832	20.960000	7.774	0.080000
6.868	37.045000	6.868	20.945000	7.816	0.100000
6.905	37.103000	6.905	20.988000	7.857	0.060000
6.941	37.096000	6.941	21.010000	7.899	0.080000
6.978	37.145000	6.978	20.985000	7.941	0.110000
7.014	37.078000	7.014	20.973000	7.982	0.070000
7.051	37.171000	7.051	21.009000	8.024	0.050000
7.087	37.195000	7.087	21.075000	8.065	0.070000
7.124	37.201000	7.124	21.011000	8.107	0.070000
7.160	37.243000	7.160	21.125000	8.148	0.090000
7.197	37.244000	7.197	21.067000	8.190	0.070000
7.234	37.287000	7.234	21.093000	8.232	0.070000
7.270	37.310000	7.270	21.023000	8.273	0.070000
7.307	37.325000	7.307	20.906000	8.315	0.060000
7.343	37.390000	7.343	21.107000	8.356	0.070000
7.380	37.312000	7.380	21.049000	8.398	0.070000
7.416	37.392000	7.416	20.990000	8.439	0.060000
7.453	37.372000	7.453	21.119000	8.481	0.080000
7.489	37.385000	7.489	21.076000	8.523	0.080000
7.526	37.376000	7.526	21.183000	8.564	0.090000
7.562	37.443000	7.562	21.138000	8.606	0.060000
7.599	37.452000	7.599	20.981000	8.647	0.080000
7.635	37.438000	7.635	21.088000	8.689	0.100000
7.672	37.400000	7.672	21.023000	8.730	0.090000
7.708	37.449000	7.708	21.091000	8.772	0.090000
7.745	37.478000	7.745	21.049000	8.814	0.110000
7.782	37.485000	7.782	21.270000	8.855	0.100000
7.818	37.525000	7.818	21.156000	8.897	0.120000
7.855	37.486000	7.855	21.010000	8.938	0.160000
7.891	37.489000	7.891	21.151000	8.980	0.160000
7.928	37.553000	7.928	21.083000	9.021	0.250000
7.964	37.618000	7.964	21.100000	9.063	0.310000
8.001	37.594000	8.001	21.050000	9.105	0.390000
8.037	37.609000	8.037	21.061000	9.146	0.450000
8.074	37.644000	8.074	20.992000	9.188	0.590000
8.110	37.675000	8.110	21.083000	9.229	0.750000
8.147	37.648000	8.147	20.994000	9.271	0.910000
8.183	37.756000	8.183	21.157000	9.312	1.130000
8.220	37.729000	8.220	21.104000	9.354	1.360000
8.256	37.809000	8.256	20.991000	9.396	1.540000
8.293	37.854000	8.293	21.085000	9.437	1.750000
8.330	37.852000	8.330	21.082000	9.479	1.990000
8.366	37.898000	8.366	21.091000	9.520	2.180000
8.403	38.059000	8.403	21.119000	9.562	2.350000
8.439	38.256000	8.439	21.241000	9.603	2.540000
8.476	38.463000	8.476	21.395000	9.645	2.680000
8.512	38.833000	8.512	21.308000	9.687	2.740000
8.549	39.341000	8.549	21.374000	9.728	2.810000
8.585	40.002000	8.585	21.325000	9.770	2.910000
8.622	40.838000	8.622	21.736000	9.811	3.000000
8.658	42.008000	8.658	21.908000	9.853	3.020000
8.695	43.388000	8.695	22.123000	9.894	3.060000
8.731	45.040000	8.731	22.497000	9.936	3.140000
8.768	46.916000	8.768	22.908000	9.978	3.200000
8.804	49.012000	8.804	23.198000	10.019	3.280000
8.841	51.323000	8.841	23.864000	10.061	3.360000
8.878	53.956000	8.878	24.499000	10.102	3.450000
8.914	56.635000	8.914	25.076000	10.144	3.520000
8.951	59.499000	8.951	26.012000	10.185	3.650000
8.987	62.452000	8.987	26.624000	10.227	3.810000
9.024	65.446000	9.024	27.308000	10.269	3.920000
9.060	68.298000	9.060	27.990000	10.310	4.080000
9.097	71.154000	9.097	28.805000	10.352	4.250000
9.133	73.660000	9.133	29.214000	10.393	4.420000
9.170	75.854000	9.170	29.813000	10.435	4.640000
9.206	77.626000	9.206	30.474000	10.477	4.890000
9.243	79.030000	9.243	30.485000	10.518	5.160000
9.279	80.049000	9.279	30.668000	10.560	5.430000
9.316	80.493000	9.316	30.653000	10.601	5.720000
9.352	80.537000	9.352	30.538000	10.643	6.000000
9.389	80.311000	9.389	30.279000	10.684	6.360000
9.426	79.742000	9.426	29.978000	10.726	6.760000
9.462	78.924000	9.462	29.507000	10.768	7.190000
9.499	78.094000	9.499	29.162000	10.809	7.600000
9.535	77.069000	9.535	28.764000	10.851	8.050000
9.572	76.250000	9.572	28.197000	10.892	8.480000
9.608	75.352000	9.608	27.815000	10.934	8.970000
9.645	74.620000	9.645	27.308000	10.975	9.560000
9.681	74.088000	9.681	27.067000	11.017	10.190000
9.718	73.653000	9.718	26.883000	11.059	10.890000
9.754	73.439000	9.754	26.467000	11.100	11.620000
9.791	73.308000	9.791	26.351000	11.142	12.360000
9.827	73.316000	9.827	26.145000	11.183	13.350000
9.864	73.478000	9.864	26.035000	11.225	14.460000
9.900	73.672000	9.900	25.955000	11.266	15.710000
9.937	74.001000	9.937	25.797000	11.308	17.020000
9.973	74.392000	9.973	25.621000	11.350	18.400000
10.010	74.845000	10.010	25.597000	11.391	19.720000
10.047	75.270000	10.047	25.687000	11.433	21.280000
10.083	75.858000	10.083	25.733000	11.474	22.830000
10.120	76.349000	10.120	25.871000	11.516	24.250000
10.156	76.910000	10.156	25.798000	11.557	25.630000
10.193	77.536000	10.193	25.837000	11.599	26.690000
10.229	78.080000	10.229	25.978000	11.641	27.570000
10.266	78.623000	10.266	26.118000	11.682	28.340000
10.302	79.151000	10.302	26.156000	11.724	28.800000
10.339	79.724000	10.339	26.246000	11.765	29.000000
10.375	80.268000	10.375	26.325000	11.807	28.900000
10.412	80.733000	10.412	26.474000	11.848	28.570000
10.448	81.241000	10.448	26.570000	11.890	28.020000
10.485	81.650000	10.485	26.709000	11.932	27.180000
10.521	81.988000	10.521	26.733000	11.973	26.160000
10.558	82.340000	10.558	26.828000	12.015	24.980000
10.595	82.646000	10.595	26.798000	12.056	23.710000
10.631	82.988000	10.631	27.067000	12.098	22.560000
10.668	83.368000	10.668	27.105000	12.139	21.400000
10.704	83.791000	10.704	27.132000	12.181	20.190000
10.741	84.333000	10.741	27.204000	12.223	19.100000
10.777	85.065000	10.777	27.393000	12.264	18.150000
10.814	85.862000	10.814	27.644000	12.306	17.370000
10.850	87.020000	10.850	27.901000	12.347	16.780000
10.887	88.259000	10.887	27.938000	12.389	16.320000
10.923	89.694000	10.923	28.365000	12.430	15.970000
10.960	91.614000	10.960	28.861000	12.472	15.740000
10.996	93.783000	10.996	29.234000	12.514	15.650000
11.033	96.210000	11.033	29.753000	12.555	15.660000
11.069	98.811000	11.069	30.398000	12.597	15.720000
11.106	101.691000	11.106	31.030000	12.638	15.820000
11.143	104.519000	11.143	31.904000	12.680	15.970000
11.179	107.468000	11.179	32.515000	12.721	16.160000
11.216	110.283000	11.216	33.109000	12.763	16.280000
11.252	112.873000	11.252	33.718000	12.805	16.370000
11.289	115.418000	11.289	34.292000	12.846	16.420000
11.325	117.367000	11.325	34.772000	12.888	16.390000
11.362	118.948000	11.362	35.166000	12.929	16.280000
11.398	120.218000	11.398	35.504000	12.971	16.030000
11.435	120.867000	11.435	35.653000	13.012	15.750000
11.471	120.989000	11.471	35.648000	13.054	15.390000
11.508	120.599000	11.508	35.618000	13.096	15.030000
11.544	119.674000	11.544	35.549000	13.137	14.590000
11.581	118.333000	11.581	35.350000	13.179	14.090000
11.617	116.462000	11.617	34.844000	13.220	13.510000
11.654	114.192000	11.654	34.431000	13.262	12.940000
11.691	111.765000	11.691	34.052000	13.303	12.380000
11.727	108.946000	11.727	33.516000	13.345	11.880000
11.764	106.046000	11.764	32.828000	13.387	11.290000
11.800	103.152000	11.800	32.167000	13.428	10.690000
11.837	100.409000	11.837	31.528000	13.470	10.130000
11.873	97.854000	11.873	30.966000	13.511	9.540000
11.910	95.550000	11.910	30.445000	13.553	8.980000
11.946	93.691000	11.946	30.048000	13.595	8.540000
11.983	92.112000	11.983	29.685000	13.636	7.980000
12.019	90.935000	12.019	29.269000	13.678	7.440000
12.056	90.102000	12.056	28.999000	13.719	6.900000
12.092	89.612000	12.092	28.796000	13.761	6.360000
12.129	89.385000	12.129	28.746000	13.802	5.880000
12.165	89.611000	12.165	28.515000	13.844	5.490000
12.202	90.009000	12.202	28.575000	13.886	5.030000
12.239	90.517000	12.239	28.553000	13.927	4.620000
12.275	91.262000	12.275	28.544000	13.969	4.190000
12.312	92.018000	12.312	28.661000	14.010	3.840000
12.348	92.806000	12.348	28.690000	14.052	3.500000
12.385	93.576000	12.385	28.617000	14.093	3.260000
12.421	94.190000	12.421	28.751000	14.135	2.980000
12.458	94.652000	12.458	28.764000	14.177	2.710000
12.494	94.916000	12.494	28.792000	14.218	2.460000
12.531	95.074000	12.531	28.795000	14.260	2.270000
12.567	94.768000	12.567	28.843000	14.301	2.090000
12.604	94.256000	12.604	28.757000	14.343	1.920000
12.640	93.630000	12.640	28.688000	14.384	1.770000
12.677	92.770000	12.677	28.447000	14.426	1.680000
12.713	91.502000	12.713	28.345000	14.468	1.520000
12.750	90.204000	12.750	28.185000	14.509	1.440000
12.787	88.834000	12.787	27.949000	14.551	1.350000
12.823	87.309000	12.823	27.700000	14.592	1.280000
12.860	85.689000	12.860	27.423000	14.634	1.230000
12.896	84.010000	12.896	27.167000	14.675	1.160000
12.933	82.407000	12.933	27.001000	14.717	1.130000
12.969	80.839000	12.969	26.686000	14.759	1.100000
13.006	79.135000	13.006	26.480000	14.800	1.030000
13.042	77.593000	13.042	26.093000	14.842	1.000000
13.079	75.999000	13.079	25.812000	14.883	0.990000
13.115	74.520000	13.115	25.676000	14.925	0.950000
13.152	73.001000	13.152	25.448000	14.966	0.930000
13.188	71.637000	13.188	25.282000	15.008	0.910000
13.225	70.118000	13.225	25.058000	15.050	0.880000
13.261	68.811000	13.261	24.773000	15.091	0.870000
13.298	67.482000	13.298	24.569000	15.133	0.840000
13.335	66.180000	13.335	24.509000	15.174	0.840000
13.371	64.959000	13.371	24.155000	15.216	0.820000
13.408	63.765000	13.408	23.997000	15.257	0.810000
13.444	62.531000	13.444	23.814000	15.299	0.810000
13.481	61.384000	13.481	23.572000	15.341	0.800000
13.517	60.299000	13.517	23.412000	15.382	0.780000
13.554	59.355000	13.554	23.133000	15.424	0.780000
13.590	58.414000	13.590	23.081000	15.465	0.780000
13.627	57.510000	13.627	22.893000	15.507	0.730000
13.663	56.799000	13.663	22.698000	15.548	0.720000
13.700	55.949000	13.700	22.458000	15.590	0.690000
13.736	55.233000	13.736	22.416000	15.632	0.690000
13.773	54.606000	13.773	22.314000	15.673	0.660000
13.809	54.008000	13.809	22.274000	15.715	0.660000
13.846	53.404000	13.846	22.073000	15.756	0.610000
13.883	52.820000	13.883	22.078000	15.798	0.600000
13.919	52.261000	13.919	21.967000	15.839	0.590000
13.956	51.745000	13.956	22.020000	15.881	0.550000
13.992	51.176000	13.992	21.999000	15.923	0.530000
14.029	50.715000	14.029	21.824000	15.964	0.540000
14.065	50.213000	14.065	21.845000	16.006	0.530000
14.102	49.821000	14.102	21.798000	16.047	0.500000
14.138	49.443000	14.138	21.686000	16.089	0.480000
14.175	49.030000	14.175	21.653000	16.130	0.480000
14.211	48.737000	14.211	21.669000	16.172	0.460000
14.248	48.480000	14.248	21.609000	16.214	0.440000
14.284	48.243000	14.284	21.495000	16.255	0.430000
14.321	48.091000	14.321	21.593000	16.297	0.440000
14.357	48.060000	14.357	21.606000	16.338	0.440000
14.394	48.046000	14.394	21.562000	16.380	0.420000
14.431	48.187000	14.431	21.585000	16.422	0.470000
14.467	48.268000	14.467	21.664000	16.463	0.420000
14.504	48.474000	14.504	21.625000	16.505	0.420000
14.540	48.787000	14.540	21.702000	16.546	0.430000
14.577	49.033000	14.577	21.698000	16.588	0.440000
14.613	49.398000	14.613	21.679000	16.629	0.420000
14.650	49.635000	14.650	21.777000	16.671	0.430000
14.686	50.021000	14.686	21.810000	16.713	0.420000
14.723	50.389000	14.723	21.676000	16.754	0.430000
14.759	50.676000	14.759	21.816000	16.796	0.420000
14.796	51.046000	14.796	21.797000	16.837	0.400000
14.832	51.389000	14.832	21.902000	16.879	0.370000
14.869	51.960000	14.869	21.898000	16.920	0.430000
14.905	52.668000	14.905	22.036000	16.962	0.360000
14.942	53.525000	14.942	22.209000	17.004	0.420000
14.979	54.576000	14.979	22.569000	17.045	0.390000
15.015	55.581000	15.015	22.854000	17.087	0.380000
15.052	56.479000	15.052	23.310000	17.128	0.410000
15.088	57.225000	15.088	23.626000	17.170	0.400000
15.125	57.610000	15.125	23.765000	17.211	0.360000
15.161	57.657000	15.161	23.825000	17.253	0.400000
15.198	57.460000	15.198	23.882000	17.295	0.420000
15.234	56.968000	15.234	23.869000	17.336	0.390000
15.271	56.443000	15.271	23.803000	17.378	0.360000
15.307	55.759000	15.307	23.569000	17.419	0.350000
15.344	54.815000	15.344	23.476000	17.461	0.360000
15.380	53.912000	15.380	23.374000	17.502	0.360000
15.417	53.016000	15.417	23.091000	17.544	0.380000
15.453	52.030000	15.453	23.140000	17.586	0.370000
15.490	51.140000	15.490	22.976000	17.627	0.360000
15.527	50.259000	15.527	22.806000	17.669	0.370000
15.563	49.434000	15.563	22.653000	17.710	0.400000
15.600	48.657000	15.600	22.464000	17.752	0.400000
15.636	47.957000	15.636	22.308000	17.793	0.360000
15.673	47.231000	15.673	22.317000	17.835	0.410000
15.709	46.653000	15.709	22.159000	17.877	0.380000
15.746	46.146000	15.746	22.041000	17.918	0.380000
15.782	45.635000	15.782	21.860000	17.960	0.410000
15.819	45.127000	15.819	21.858000	18.001	0.430000
15.855	44.671000	15.855	21.881000	18.043	0.400000
15.892	44.322000	15.892	21.729000	18.084	0.380000
15.928	43.923000	15.928	21.631000	18.126	0.410000
15.965	43.656000	15.965	21.541000	18.168	0.440000
16.001	43.335000	16.001	21.513000	18.209	0.420000
16.038	43.063000	16.038	21.601000	18.251	0.430000
16.075	42.825000	16.075	21.412000	18.292	0.460000
16.111	42.597000	16.111	21.454000	18.334	0.410000
16.148	42.302000	16.148	21.343000	18.375	0.450000
16.184	42.108000	16.184	21.357000	18.417	0.430000
16.221	41.982000	16.221	21.385000	18.459	0.450000
16.257	41.762000	16.257	21.275000	18.500	0.450000
16.294	41.645000	16.294	21.284000	18.542	0.470000
16.330	41.503000	16.330	21.221000	18.583	0.470000
16.367	41.460000	16.367	21.161000	18.625	0.450000
16.403	41.288000	16.403	21.207000	18.666	0.450000
16.440	41.115000	16.440	21.119000	18.708	0.460000
16.476	41.114000	16.476	21.075000	18.750	0.430000
16.513	40.956000	16.513	21.118000	18.791	0.460000
16.549	40.898000	16.549	21.056000	18.833	0.430000
16.586	40.732000	16.586	21.060000	18.874	0.470000
16.622	40.681000	16.622	20.968000	18.916	0.460000
16.659	40.593000	16.659	21.027000	18.957	0.460000
16.696	40.519000	16.696	21.092000	18.999	0.440000
16.732	40.514000	16.732	21.098000	19.041	0.450000
16.769	40.537000	16.769	21.082000	19.082	0.460000
16.805	40.541000	16.805	21.038000	19.124	0.480000
16.842	40.683000	16.842	21.029000	19.165	0.440000
16.878	41.116000	16.878	20.930000	19.207	0.450000
16.915	42.007000	16.915	20.951000	19.248	0.470000
16.951	43.305000	16.951	20.860000	19.290	0.440000
16.988	44.795000	16.988	20.967000	19.332	0.470000
17.024	46.494000	17.024	21.062000	19.373	0.480000
17.061	48.010000	17.061	21.189000	19.415	0.430000
17.097	49.069000	17.097	21.112000	19.456	0.440000
17.134	49.575000	17.134	21.246000	19.498	0.440000
17.170	49.415000	17.170	21.095000	19.540	0.450000
17.207	48.951000	17.207	21.078000	19.581	0.460000
17.244	48.173000	17.244	21.185000	19.623	0.440000
17.280	47.266000	17.280	21.176000	19.664	0.460000
17.317	46.505000	17.317	21.210000	19.706	0.460000
17.353	45.685000	17.353	21.257000	19.747	0.480000
17.390	45.032000	17.390	21.267000	19.789	0.460000
17.426	44.494000	17.426	21.154000	19.831	0.480000
17.463	44.066000	17.463	21.166000	19.872	0.460000
17.499	43.817000	17.499	21.060000	19.914	0.490000
17.536	43.583000	17.536	21.195000	19.955	0.470000
17.572	43.500000	17.572	21.087000	19.997	0.500000
17.609	43.354000	17.609	21.019000	20.038	0.490000
17.645	43.393000	17.645	21.047000	20.080	0.480000
17.682	43.404000	17.682	20.976000	20.122	0.480000
17.718	43.369000	17.718	20.862000	20.163	0.510000
17.755	43.290000	17.755	20.854000	20.205	0.500000
17.792	43.268000	17.792	20.823000	20.246	0.470000
17.828	43.297000	17.828	20.889000	20.288	0.500000
17.865	43.343000	17.865	20.850000	20.329	0.490000
17.901	43.395000	17.901	20.890000	20.371	0.490000
17.938	43.410000	17.938	20.751000	20.413	0.470000
17.974	43.570000	17.974	20.711000	20.454	0.460000
18.011	43.644000	18.011	20.834000	20.496	0.480000
18.047	43.831000	18.047	20.857000	20.537	0.470000
18.084	44.084000	18.084	20.823000	20.579	0.470000
18.120	44.437000	18.120	20.832000	20.620	0.470000
18.157	44.630000	18.157	20.932000	20.662	0.460000
18.193	44.940000	18.193	21.056000	20.704	0.480000
18.230	45.214000	18.230	21.133000	20.745	0.470000
18.266	45.448000	18.266	20.976000	20.787	0.460000
18.303	45.689000	18.303	21.011000	20.828	0.460000
18.340	45.816000	18.340	21.089000	20.870	0.450000
18.376	45.831000	18.376	21.034000	20.911	0.440000
18.413	45.786000	18.413	21.100000	20.953	0.440000
18.449	45.696000	18.449	20.970000	20.995	0.490000
18.486	45.498000	18.486	20.763000	21.036	0.480000
18.522	45.148000	18.522	20.540000	21.078	0.530000
18.559	44.811000	18.559	20.504000	21.119	0.520000
18.595	44.627000	18.595	20.363000	21.161	0.590000
18.632	44.273000	18.632	20.200000	21.202	0.610000
18.668	43.908000	18.668	20.115000	21.244	0.600000
18.705	43.511000	18.705	20.180000	21.286	0.610000
18.741	43.095000	18.741	20.102000	21.327	0.610000
18.778	42.728000	18.778	20.041000	21.369	0.620000
18.814	42.489000	18.814	20.043000	21.410	0.610000
18.851	42.288000	18.851	19.926000	21.452	0.630000
18.888	42.166000	18.888	20.094000	21.493	0.620000
18.924	42.027000	18.924	20.030000	21.535	0.660000
18.961	41.883000	18.961	20.247000	21.577	0.650000
18.997	41.914000	18.997	20.259000	21.618	0.650000
19.034	41.850000	19.034	20.389000	21.660	0.680000
19.070	41.832000	19.070	20.345000	21.701	0.690000
19.107	41.826000	19.107	20.496000	21.743	0.670000
19.143	41.859000	19.143	20.610000	21.784	0.670000
19.180	41.769000	19.180	20.649000	21.826	0.690000
19.216	41.731000	19.216	20.763000	21.868	0.700000
19.253	41.625000	19.253	20.915000	21.909	0.700000
19.289	41.641000	19.289	20.892000	21.951	0.690000
19.326	41.510000	19.326	20.822000	21.992	0.730000
19.362	41.427000	19.362	20.934000	22.034	0.720000
19.399	41.325000	19.399	20.852000	22.075	0.720000
19.436	41.304000	19.436	20.803000	22.117	0.750000
19.472	41.242000	19.472	20.736000	22.159	0.720000
19.509	41.245000	19.509	20.751000	22.200	0.750000
19.545	41.224000	19.545	20.861000	22.242	0.760000
19.582	41.106000	19.582	20.956000	22.283	0.760000
19.618	41.126000	19.618	20.859000	22.325	0.760000
19.655	41.078000	19.655	20.817000	22.366	0.790000
19.691	41.099000	19.691	20.949000	22.408	0.800000
19.728	41.103000	19.728	20.780000	22.450	0.800000
19.764	41.055000	19.764	20.761000	22.491	0.810000
19.801	41.031000	19.801	20.867000	22.533	0.830000
19.837	40.905000	19.837	20.785000	22.574	0.830000
19.874	40.851000	19.874	20.762000	22.616	0.840000
19.910	40.811000	19.910	20.820000	22.658	0.870000
19.947	40.785000	19.947	20.779000	22.699	0.860000
19.984	40.814000	19.984	20.787000	22.741	0.870000
20.020	40.736000	20.020	20.791000	22.782	0.890000
20.057	40.695000	20.057	20.704000	22.824	0.900000
20.093	40.621000	20.093	20.771000	22.865	0.910000
20.130	40.593000	20.130	20.848000	22.907	0.940000
20.166	40.519000	20.166	20.652000	22.949	0.940000
20.203	40.467000	20.203	20.679000	22.990	0.960000
20.239	40.497000	20.239	20.712000	23.032	0.960000
20.276	40.431000	20.276	20.784000	23.073	0.980000
20.312	40.535000	20.312	20.882000	23.115	1.000000
20.349	40.496000	20.349	20.846000	23.156	1.020000
20.385	40.498000	20.385	20.881000	23.198	1.030000
20.422	40.532000	20.422	20.828000	23.240	1.050000
20.458	40.587000	20.458	20.830000	23.281	1.060000
20.495	40.618000	20.495	20.890000	23.323	1.100000
20.532	40.749000	20.532	20.744000	23.364	1.120000
20.568	40.835000	20.568	20.775000	23.406	1.100000
20.605	40.784000	20.605	20.845000	23.447	1.140000
20.641	40.857000	20.641	20.752000	23.489	1.150000
20.678	40.943000	20.678	20.846000	23.531	1.170000
20.714	41.095000	20.714	20.942000	23.572	1.170000
20.751	41.747000	20.751	21.071000	23.614	1.210000
20.787	42.727000	20.787	20.897000	23.655	1.200000
20.824	43.469000	20.824	21.030000	23.697	1.230000
20.860	43.868000	20.860	20.927000	23.738	1.230000
20.897	43.911000	20.897	20.851000	23.780	1.260000
20.933	43.667000	20.933	20.644000	23.822	1.250000
20.970	43.315000	20.970	20.708000	23.863	1.270000
21.006	42.829000	21.006	20.626000	23.905	1.270000
21.043	42.434000	21.043	20.623000	23.946	1.280000
21.080	42.057000	21.080	20.660000	23.988	1.300000
21.116	41.832000	21.116	20.555000	24.029	1.310000
21.153	41.699000	21.153	20.492000	24.071	1.310000
21.189	41.465000	21.189	20.587000	24.113	1.330000
21.226	41.346000	21.226	20.511000	24.154	1.320000
21.262	41.241000	21.262	20.534000	24.196	1.320000
21.299	41.186000	21.299	20.516000	24.237	1.340000
21.335	41.197000	21.335	20.425000	24.279	1.330000
21.372	41.186000	21.372	20.561000	24.320	1.350000
21.408	41.172000	21.408	20.413000	24.362	1.360000
21.445	41.147000	21.445	20.504000	24.404	1.330000
21.481	41.140000	21.481	20.437000	24.445	1.340000
21.518	41.223000	21.518	20.467000	24.487	1.350000
21.554	41.208000	21.554	20.475000	24.528	1.330000
21.591	41.217000	21.591	20.618000	24.570	1.320000
21.628	41.225000	21.628	20.555000	24.611	1.350000
21.664	41.242000	21.664	20.335000	24.653	1.310000
21.701	41.246000	21.701	20.395000	24.695	1.310000
21.737	41.286000	21.737	20.542000	24.736	1.340000
21.774	41.233000	21.774	20.587000	24.778	1.340000
21.810	41.326000	21.810	20.579000	24.819	1.330000
21.847	41.372000	21.847	20.476000	24.861	1.310000
21.883	41.438000	21.883	20.401000	24.902	1.330000
21.920	41.529000	21.920	20.478000	24.944	1.330000
21.956	41.610000	21.956	20.454000	24.986	1.300000
21.993	41.700000	21.993	20.446000	25.027	1.320000
22.029	41.798000	22.029	20.360000	25.069	1.320000
22.066	41.856000	22.066	20.534000	25.110	1.290000
22.102	41.868000	22.102	20.536000	25.152	1.280000
22.139	41.896000	22.139	20.520000	25.193	1.290000
22.176	41.886000	22.176	20.530000	25.235	1.290000
22.212	41.947000	22.212	20.404000	25.277	1.370000
22.249	41.919000	22.249	20.611000	25.318	1.930000
22.285	41.935000	22.285	20.594000	25.360	4.060000
22.322	41.808000	22.322	20.599000	25.401	8.490000
22.358	41.842000	22.358	20.478000	25.443	13.580000
22.395	41.772000	22.395	20.518000	25.485	18.310000
22.431	41.768000	22.431	20.554000	25.526	20.000000
22.468	41.710000	22.468	20.446000	25.568	19.300000
22.504	41.713000	22.504	20.583000	25.609	17.270000
22.541	41.655000	22.541	20.562000	25.651	14.960000
22.577	41.677000	22.577	20.617000	25.692	12.940000
22.614	41.754000	22.614	20.574000	25.734	10.830000
22.650	41.823000	22.650	20.563000	25.776	9.050000
22.687	41.907000	22.687	20.532000	25.817	7.590000
22.723	42.023000	22.723	20.550000	25.859	6.400000
22.760	42.179000	22.760	20.599000	25.900	5.480000
22.797	42.320000	22.797	20.533000	25.942	4.800000
22.833	42.618000	22.833	20.591000	25.983	4.100000
22.870	42.805000	22.870	20.605000	26.025	3.580000
22.906	43.045000	22.906	20.515000	26.067	3.120000
22.943	43.253000	22.943	20.552000	26.108	2.750000
22.979	43.538000	22.979	20.606000	26.150	2.440000
23.016	43.729000	23.016	20.588000	26.191	2.190000
23.052	43.894000	23.052	20.507000	26.233	1.930000
23.089	43.992000	23.089	20.599000	26.274	1.760000
23.125	44.120000	23.125	20.583000	26.316	1.570000
23.162	44.234000	23.162	20.507000	26.358	1.400000
23.198	44.264000	23.198	20.691000	26.399	1.290000
23.235	44.282000	23.235	20.659000	26.441	1.190000
23.271	44.207000	23.271	20.614000	26.482	1.090000
23.308	44.125000	23.308	20.757000	26.524	1.000000
23.345	44.063000	23.345	20.689000	26.565	0.910000
23.381	44.007000	23.381	20.505000	26.607	0.880000
23.418	43.879000	23.418	20.528000	26.649	0.800000
23.454	43.749000	23.454	20.705000	26.690	0.750000
23.491	43.605000	23.491	20.645000	26.732	0.730000
23.527	43.501000	23.527	20.559000	26.773	0.680000
23.564	43.391000	23.564	20.623000	26.815	0.610000
23.600	43.224000	23.600	20.583000	26.856	0.620000
23.637	43.153000	23.637	20.697000	26.898	0.550000
23.673	43.167000	23.673	20.606000	26.940	0.530000
23.710	43.009000	23.710	20.555000	26.981	0.520000
23.746	42.860000	23.746	20.734000	27.023	0.460000
23.783	42.785000	23.783	20.639000	27.064	0.460000
23.819	42.756000	23.819	20.596000	27.106	0.420000
23.856	42.681000	23.856	20.725000	27.147	0.370000
23.893	42.576000	23.893	20.605000	27.189	0.360000
23.929	42.549000	23.929	20.578000	27.231	0.370000
23.966	42.553000	23.966	20.642000	27.272	0.330000
24.002	42.459000	24.002	20.559000	27.314	0.340000
24.039	42.500000	24.039	20.523000	27.355	0.280000
24.075	42.401000	24.075	20.617000	27.397	0.250000
24.112	42.429000	24.112	20.534000	27.438	0.270000
24.148	42.421000	24.148	20.694000	27.480	0.240000
24.185	42.484000	24.185	20.613000	27.522	0.270000
24.221	42.490000	24.221	20.654000	27.563	0.260000
24.258	42.510000	24.258	20.714000	27.605	0.240000
24.294	42.624000	24.294	20.594000	27.646	0.230000
24.331	42.695000	24.331	20.702000	27.688	0.190000
24.367	42.756000	24.367	20.627000	27.729	0.230000
24.404	42.707000	24.404	20.654000	27.771	0.230000
24.441	42.724000	24.441	20.556000	27.813	0.180000
24.477	42.743000	24.477	20.501000	27.854	0.180000
24.514	42.746000	24.514	20.585000	27.896	0.210000
24.550	42.728000	24.550	20.683000	27.937	0.150000
24.587	42.654000	24.587	20.748000	27.979	0.200000
24.623	42.697000	24.623	20.583000	28.020	0.200000
24.660	42.660000	24.660	20.561000	28.062	0.160000
24.696	42.573000	24.696	20.544000	28.104	0.150000
24.733	42.560000	24.733	20.566000	28.145	0.180000
24.769	42.494000	24.769	20.516000	28.187	0.190000
24.806	42.499000	24.806	20.513000	28.228	0.190000
24.842	42.385000	24.842	20.448000	28.270	0.180000
24.879	42.433000	24.879	20.407000	28.311	0.190000
24.915	42.409000	24.915	20.440000	28.353	0.170000
24.952	42.453000	24.952	20.519000	28.395	0.190000
24.989	42.494000	24.989	20.460000	28.436	0.200000
25.025	42.757000	25.025	20.543000	28.478	0.190000
25.062	43.877000	25.062	20.709000	28.519	0.140000
25.098	47.778000	25.098	21.921000	28.561	0.180000
25.135	64.737000	25.135	26.312000	28.603	0.200000
25.171	92.616000	25.171	33.028000	28.644	0.190000
25.208	113.594000	25.208	37.472000	28.686	0.180000
25.244	123.267000	25.244	39.065000	28.727	0.150000
25.281	119.875000	25.281	37.177000	28.769	0.200000
25.317	107.418000	25.317	33.275000	28.810	0.140000
25.354	92.062000	25.354	29.111000	28.852	0.170000
25.390	78.917000	25.390	25.838000	28.894	0.160000
25.427	69.165000	25.427	23.468000	28.935	0.170000
25.463	62.000000	25.463	21.628000	28.977	0.140000
25.500	56.845000	25.500	20.449000	29.018	0.150000
25.537	52.961000	25.537	19.764000	29.060	0.150000
25.573	50.077000	25.573	19.063000	29.101	0.160000
25.610	47.919000	25.610	18.593000	29.143	0.160000
25.646	46.183000	25.646	18.128000	29.185	0.160000
25.683	44.766000	25.683	17.905000	29.226	0.150000
25.719	43.704000	25.719	17.784000	29.268	0.150000
25.756	42.922000	25.756	17.585000	29.309	0.140000
25.792	42.306000	25.792	17.409000	29.351	0.150000
25.829	41.740000	25.829	17.358000	29.392	0.140000
25.865	41.325000	25.865	17.324000	29.434	0.150000
25.902	40.926000	25.902	17.342000	29.476	0.110000
25.938	40.682000	25.938	17.420000	29.517	0.130000
25.975	40.358000	25.975	17.323000	29.559	0.130000
26.011	40.156000	26.011	17.206000	29.600	0.150000
26.048	39.910000	26.048	17.144000	29.642	0.130000
26.085	39.865000	26.085	17.342000	29.683	0.090000
26.121	39.741000	26.121	17.428000	29.725	0.130000
26.158	39.577000	26.158	17.588000	29.767	0.120000
26.194	39.483000	26.194	17.476000	29.808	0.110000
26.231	39.457000	26.231	17.543000	29.850	0.100000
26.267	39.316000	26.267	17.634000	29.891	0.100000
26.304	39.285000	26.304	17.648000	29.933	0.140000
26.340	39.228000	26.340	17.729000	29.974	0.130000
26.377	39.230000	26.377	17.826000	30.016	0.120000
26.413	39.218000	26.413	17.933000	30.058	0.140000
26.450	39.191000	26.450	18.047000	30.099	0.150000
26.486	39.205000	26.486	18.054000	30.141	0.160000
26.523	39.152000	26.523	18.155000	30.182	0.100000
26.559	39.120000	26.559	18.279000	30.224	0.160000
26.596	39.168000	26.596	18.287000	30.265	0.100000
26.633	39.158000	26.633	18.308000	30.307	0.140000
26.669	39.143000	26.669	18.361000	30.349	0.150000
26.706	39.205000	26.706	18.406000	30.390	0.140000
26.742	39.215000	26.742	18.501000	30.432	0.130000
26.779	39.240000	26.779	18.581000	30.473	0.120000
26.815	39.248000	26.815	18.720000	30.515	0.130000
26.852	39.205000	26.852	18.782000	30.556	0.140000
26.888	39.241000	26.888	18.869000	30.598	0.170000
26.925	39.272000	26.925	18.943000	30.640	0.140000
26.961	39.220000	26.961	18.883000	30.681	0.150000
26.998	39.187000	26.998	18.977000	30.723	0.170000
27.034	39.182000	27.034	18.961000	30.764	0.160000
27.071	39.225000	27.071	19.024000	30.806	0.130000
27.107	39.255000	27.107	19.063000	30.847	0.160000
27.144	39.344000	27.144	19.136000	30.889	0.160000
27.181	39.333000	27.181	19.119000	30.931	0.190000
27.217	39.357000	27.217	19.129000	30.972	0.160000
27.254	39.342000	27.254	19.194000	31.014	0.160000
27.290	39.403000	27.290	19.219000	31.055	0.190000
27.327	39.443000	27.327	19.201000	31.097	0.190000
27.363	39.446000	27.363	19.228000	31.138	0.170000
27.400	39.447000	27.400	19.176000	31.180	0.210000
27.436	39.434000	27.436	19.090000	31.222	0.220000
27.473	39.495000	27.473	19.225000	31.263	0.190000
27.509	39.463000	27.509	19.264000	31.305	0.190000
27.546	39.439000	27.546	19.261000	31.346	0.180000
27.582	39.519000	27.582	19.290000	31.388	0.240000
27.619	39.542000	27.619	19.238000	31.430	0.230000
27.655	39.613000	27.655	19.305000	31.471	0.190000
27.692	39.611000	27.692	19.322000	31.513	0.220000
27.729	39.585000	27.729	19.293000	31.554	0.230000
27.765	39.570000	27.765	19.311000	31.596	0.230000
27.802	39.488000	27.802	19.213000	31.637	0.200000
27.838	39.501000	27.838	19.346000	31.679	0.260000
27.875	39.565000	27.875	19.309000	31.721	0.200000
27.911	39.595000	27.911	19.282000	31.762	0.250000
27.948	39.585000	27.948	19.297000	31.804	0.190000
27.984	39.583000	27.984	19.269000	31.845	0.230000
28.021	39.581000	28.021	19.232000	31.887	0.240000
28.057	39.549000	28.057	19.330000	31.928	0.220000
28.094	39.593000	28.094	19.320000	31.970	0.190000
28.130	39.637000	28.130	19.251000	32.012	0.200000
28.167	39.622000	28.167	19.312000	32.053	0.220000
28.203	39.512000	28.203	19.326000	32.095	0.230000
28.240	39.536000	28.240	19.342000	32.136	0.170000
28.277	39.537000	28.277	19.307000	32.178	0.180000
28.313	39.593000	28.313	19.216000	32.219	0.170000
28.350	39.565000	28.350	19.315000	32.261	0.150000
28.386	39.570000	28.386	19.201000	32.303	0.190000
28.423	39.571000	28.423	19.159000	32.344	0.140000
28.459	39.557000	28.459	19.187000	32.386	0.160000
28.496	39.545000	28.496	19.206000	32.427	0.160000
28.532	39.510000	28.532	19.192000	32.469	0.150000
28.569	39.515000	28.569	19.246000	32.510	0.150000
28.605	39.594000	28.605	19.164000	32.552	0.090000
28.642	39.535000	28.642	19.116000	32.594	0.080000
28.678	39.573000	28.678	19.261000	32.635	0.080000
28.715	39.539000	28.715	19.149000	32.677	0.100000
28.751	39.584000	28.751	19.163000	32.718	0.110000
28.788	39.581000	28.788	19.260000	32.760	0.090000
28.825	39.597000	28.825	19.213000	32.801	0.120000
28.861	39.634000	28.861	19.158000	32.843	0.130000
28.898	39.661000	28.898	19.180000	32.885	0.110000
28.934	39.687000	28.934	19.211000	32.926	0.110000
28.971	39.667000	28.971	19.224000	32.968	0.090000
29.007	39.810000	29.007	19.092000	33.009	0.110000
29.044	39.803000	29.044	19.191000	33.051	0.090000
29.080	39.843000	29.080	19.196000	33.092	0.090000
29.117	40.033000	29.117	19.148000	33.134	0.100000
29.153	40.055000	29.153	19.283000	33.176	0.080000
29.190	40.066000	29.190	19.181000	33.217	0.110000
29.226	40.204000	29.226	19.153000	33.259	0.070000
29.263	40.329000	29.263	19.148000	33.300	0.100000
29.299	40.448000	29.299	19.157000	33.342	0.100000
29.336	40.563000	29.336	19.152000	33.383	0.090000
29.372	40.558000	29.372	19.211000	33.425	0.110000
29.409	40.711000	29.409	19.203000	33.467	0.090000
29.446	40.873000	29.446	19.073000	33.508	0.120000
29.482	41.037000	29.482	19.221000	33.550	0.120000
29.519	41.132000	29.519	19.108000	33.591	0.090000
29.555	41.343000	29.555	19.128000	33.633	0.090000
29.592	41.486000	29.592	19.170000	33.674	0.150000
29.628	41.676000	29.628	19.205000	33.716	0.110000
29.665	41.779000	29.665	19.182000	33.758	0.080000
29.701	41.998000	29.701	19.127000	33.799	0.110000
29.738	42.069000	29.738	19.142000	33.841	0.070000
29.774	42.235000	29.774	19.059000	33.882	0.130000
29.811	42.394000	29.811	19.026000	33.924	0.110000
29.847	42.599000	29.847	19.117000	33.965	0.100000
29.884	42.816000	29.884	19.122000	34.007	0.120000
29.920	43.041000	29.920	19.040000
29.957	43.385000	29.957	19.106000
29.994	43.638000	29.994	19.129000
30.030	43.959000	30.030	19.092000
30.067	44.330000	30.067	19.173000
30.103	44.693000	30.103	19.129000
30.140	45.178000	30.140	19.073000
30.176	45.669000	30.176	19.208000
30.213	46.178000	30.213	19.045000
30.249	46.766000	30.249	19.002000
30.286	47.491000	30.286	18.924000
30.322	48.066000	30.322	19.039000
30.359	48.855000	30.359	19.006000
30.395	49.649000	30.395	19.009000
30.432	50.636000	30.432	19.078000
30.468	51.566000	30.468	19.095000
30.505	52.649000	30.505	19.164000
30.542	53.776000	30.542	19.112000
30.578	54.852000	30.578	19.010000
30.615	56.040000	30.615	19.045000
30.651	57.237000	30.651	19.134000
30.688	58.427000	30.688	19.015000
30.724	59.688000	30.724	19.116000
30.761	60.981000	30.761	19.037000
30.797	62.294000	30.797	19.108000
30.834	63.489000	30.834	19.026000
30.870	64.558000	30.870	19.027000
30.907	65.620000	30.907	19.049000
30.943	66.741000	30.943	19.044000
30.980	67.593000	30.980	19.129000
31.016	68.376000	31.016	19.199000
31.053	69.051000	31.053	18.988000
31.090	69.789000	31.090	19.099000
31.126	70.340000	31.126	19.010000
31.163	70.784000	31.163	18.998000
31.199	71.138000	31.199	19.012000
31.236	71.294000	31.236	19.033000
31.272	71.336000	31.272	18.960000
31.309	71.291000	31.309	18.908000
31.345	71.074000	31.345	19.094000
31.382	70.748000	31.382	19.049000
31.418	70.288000	31.418	18.926000
31.455	69.591000	31.455	19.089000
31.491	68.691000	31.491	19.024000
31.528	67.799000	31.528	19.055000
31.564	66.730000	31.564	19.049000
31.601	65.413000	31.601	19.050000
31.638	64.091000	31.638	18.959000
31.674	62.736000	31.674	19.064000
31.711	61.186000	31.711	19.045000
31.747	59.698000	31.747	18.985000
31.784	58.164000	31.784	18.982000
31.820	56.627000	31.820	19.030000
31.857	55.097000	31.857	18.991000
31.893	53.687000	31.893	19.090000
31.930	52.328000	31.930	19.076000
31.966	50.922000	31.966	18.991000
32.003	49.616000	32.003	18.957000
32.039	48.529000	32.039	19.067000
32.076	47.476000	32.076	19.024000
32.112	46.548000	32.112	19.022000
32.149	45.553000	32.149	18.961000
32.186	44.770000	32.186	18.993000
32.222	44.117000	32.222	18.973000
32.259	43.469000	32.259	18.941000
32.295	42.918000	32.295	19.013000
32.332	42.443000	32.332	19.005000
32.368	42.086000	32.368	19.048000
32.405	41.732000	32.405	18.926000
32.441	41.387000	32.441	19.034000
32.478	41.043000	32.478	18.946000
32.514	40.900000	32.514	18.974000
32.551	40.766000	32.551	18.983000
32.587	40.608000	32.587	18.832000
32.624	40.538000	32.624	19.005000
32.660	40.521000	32.660	18.831000
32.697	40.471000	32.697	18.873000
32.734	40.397000	32.734	19.014000
32.770	40.420000	32.770	18.952000
32.807	40.460000	32.807	18.902000
32.843	40.567000	32.843	19.013000
32.880	40.631000	32.880	18.932000
32.916	40.690000	32.916	19.103000
32.953	40.857000	32.953	19.052000
32.989	41.037000	32.989	18.798000
33.026	41.280000	33.026	18.922000
33.062	41.436000	33.062	18.937000
33.099	41.699000	33.099	18.963000
33.135	42.000000	33.135	19.040000
33.172	42.300000	33.172	18.898000
33.208	42.559000	33.208	18.852000
33.245	42.839000	33.245	18.836000
33.282	43.162000	33.282	18.890000
33.318	43.479000	33.318	18.818000
33.355	43.826000	33.355	18.946000
33.391	44.118000	33.391	18.947000
33.428	44.443000	33.428	18.819000
33.464	44.872000	33.464	18.806000
33.501	45.220000	33.501	18.795000
33.537	45.553000	33.537	18.853000
33.574	45.941000	33.574	18.834000
33.610	46.254000	33.610	18.796000
33.647	46.589000	33.647	18.956000
33.683	46.875000	33.683	18.864000
33.720	47.245000	33.720	18.724000
33.756	47.500000	33.756	18.889000
33.793	47.727000	33.793	18.896000
33.830	47.974000	33.830	18.886000
33.866	48.246000	33.866	18.848000
33.903	48.429000	33.903	18.900000
33.939	48.616000	33.939	18.864000
33.976	48.777000	33.976	18.849000
34.012	48.951000	34.012	18.889000
