# Supplementary material for: Interrogating the structure and function of the human voltage-gated proton channel (hHv1) with a fluorescent noncanonical amino acid
Source: eLife. 2026 Apr 28;15:RP110161. doi: 10.7554/eLife.110161 (PMC13124150; doi:10.7554/eLife.110161)
Supplement: Figure 3—source data 3. [file elife-110161-fig3-data3.zip › hHv1-F247Acd.asc]

10		10		10
hHv1 F247Acd001:10_UV1_280nm		hHv1 F247Acd001:10_UV2_385nm		hHv1 F247Acd001:10_AD900
ml	mAU	ml	mAU	ml	mV
0.000	0.000000	0.000	0.000000	0.000	0.070000
0.037	0.087000	0.037	0.004000	0.042	0.060000
0.073	0.270000	0.073	0.181000	0.083	0.070000
0.110	-0.071000	0.110	-0.246000	0.125	0.060000
0.146	0.024000	0.146	-0.128000	0.166	0.070000
0.183	-0.182000	0.183	-0.362000	0.208	0.060000
0.219	-0.159000	0.219	-0.308000	0.249	0.080000
0.256	-0.118000	0.256	-0.324000	0.291	0.070000
0.292	1.225000	0.292	0.232000	0.333	0.070000
0.329	1.033000	0.329	0.198000	0.374	0.070000
0.365	0.667000	0.365	0.057000	0.416	0.080000
0.402	0.274000	0.402	-0.095000	0.457	0.070000
0.438	0.124000	0.438	-0.312000	0.499	0.070000
0.475	0.111000	0.475	-0.406000	0.540	0.080000
0.511	0.109000	0.511	-0.348000	0.582	0.070000
0.548	0.045000	0.548	-0.329000	0.624	0.060000
0.585	0.054000	0.585	-0.372000	0.665	0.080000
0.621	0.084000	0.621	-0.219000	0.707	0.060000
0.658	0.061000	0.658	-0.338000	0.748	0.070000
0.694	0.124000	0.694	-0.420000	0.790	0.080000
0.731	0.110000	0.731	-0.383000	0.831	0.080000
0.767	0.157000	0.767	-0.409000	0.873	0.080000
0.804	0.120000	0.804	-0.286000	0.915	0.070000
0.840	0.106000	0.840	-0.329000	0.956	0.080000
0.877	0.171000	0.877	-0.423000	0.998	0.090000
0.913	0.163000	0.913	-0.457000	1.039	0.090000
0.950	0.243000	0.950	-0.292000	1.081	0.090000
0.986	0.305000	0.986	-0.338000	1.122	0.110000
1.023	0.209000	1.023	-0.294000	1.164	0.100000
1.059	0.257000	1.059	-0.342000	1.206	0.100000
1.096	0.258000	1.096	-0.271000	1.247	0.110000
1.133	0.161000	1.133	-0.286000	1.289	0.110000
1.169	0.233000	1.169	-0.196000	1.330	0.100000
1.206	0.174000	1.206	-0.355000	1.372	0.100000
1.242	0.177000	1.242	-0.293000	1.413	0.100000
1.279	0.229000	1.279	-0.293000	1.455	0.100000
1.315	0.154000	1.315	-0.203000	1.497	0.080000
1.352	0.163000	1.352	-0.308000	1.538	0.090000
1.388	0.183000	1.388	-0.372000	1.580	0.100000
1.425	0.080000	1.425	-0.262000	1.621	0.080000
1.461	0.136000	1.461	-0.305000	1.663	0.090000
1.498	0.184000	1.498	-0.402000	1.705	0.080000
1.534	0.082000	1.534	-0.335000	1.746	0.090000
1.571	0.158000	1.571	-0.343000	1.788	0.080000
1.607	0.104000	1.607	-0.316000	1.829	0.070000
1.644	0.038000	1.644	-0.178000	1.871	0.090000
1.681	0.057000	1.681	-0.301000	1.912	0.080000
1.717	0.007000	1.717	-0.437000	1.954	0.080000
1.754	-0.005000	1.754	-0.269000	1.996	0.070000
1.790	-0.019000	1.790	-0.195000	2.037	0.060000
1.827	-0.039000	1.827	-0.245000	2.079	0.070000
1.863	-0.002000	1.863	-0.272000	2.120	0.080000
1.900	-0.048000	1.900	-0.246000	2.162	0.060000
1.936	-0.125000	1.936	-0.338000	2.203	0.070000
1.973	-0.111000	1.973	-0.294000	2.245	0.080000
2.009	-0.180000	2.009	-0.397000	2.287	0.060000
2.046	-0.147000	2.046	-0.361000	2.328	0.060000
2.082	-0.156000	2.082	-0.239000	2.370	0.070000
2.119	-0.211000	2.119	-0.202000	2.411	0.060000
2.155	-0.242000	2.155	-0.294000	2.453	0.060000
2.192	-0.224000	2.192	-0.163000	2.494	0.070000
2.229	-0.336000	2.229	-0.289000	2.536	0.070000
2.265	-0.356000	2.265	0.065000	2.578	0.070000
2.302	-0.358000	2.302	-0.253000	2.619	0.060000
2.338	-0.364000	2.338	-0.223000	2.661	0.070000
2.375	-0.411000	2.375	-0.220000	2.702	0.100000
2.411	-0.285000	2.411	-0.219000	2.744	0.080000
2.448	-0.203000	2.448	-0.100000	2.785	0.090000
2.484	-0.419000	2.484	-0.258000	2.827	0.110000
2.521	-0.383000	2.521	-0.263000	2.869	0.110000
2.557	-0.388000	2.557	-0.318000	2.910	0.100000
2.594	-0.406000	2.594	-0.304000	2.952	0.110000
2.630	-0.468000	2.630	-0.150000	2.993	0.110000
2.667	-0.341000	2.667	-0.219000	3.035	0.120000
2.703	-0.443000	2.703	-0.322000	3.076	0.100000
2.740	-0.458000	2.740	-0.443000	3.118	0.100000
2.777	-0.472000	2.777	-0.400000	3.160	0.100000
2.813	-0.507000	2.813	-0.317000	3.201	0.100000
2.850	-0.452000	2.850	-0.280000	3.243	0.100000
2.886	-0.482000	2.886	-0.217000	3.284	0.090000
2.923	-0.532000	2.923	-0.325000	3.326	0.090000
2.959	-0.523000	2.959	-0.246000	3.367	0.090000
2.996	-0.501000	2.996	-0.178000	3.409	0.090000
3.032	-0.440000	3.032	-0.314000	3.451	0.090000
3.069	-0.466000	3.069	-0.201000	3.492	0.080000
3.105	-0.470000	3.105	-0.230000	3.534	0.090000
3.142	-0.453000	3.142	-0.255000	3.575	0.090000
3.178	-0.502000	3.178	-0.367000	3.617	0.090000
3.215	-0.402000	3.215	-0.109000	3.658	0.090000
3.251	-0.468000	3.251	-0.328000	3.700	0.080000
3.288	-0.499000	3.288	-0.329000	3.742	0.070000
3.324	-0.458000	3.324	-0.251000	3.783	0.080000
3.361	-0.530000	3.361	-0.288000	3.825	0.080000
3.398	-0.583000	3.398	-0.445000	3.866	0.080000
3.434	-0.491000	3.434	-0.344000	3.908	0.070000
3.471	-0.475000	3.471	-0.315000	3.949	0.080000
3.507	-0.430000	3.507	-0.275000	3.991	0.070000
3.544	-0.428000	3.544	-0.276000	4.033	0.060000
3.580	-0.383000	3.580	-0.344000	4.074	0.080000
3.617	-0.398000	3.617	-0.254000	4.116	0.070000
3.653	-0.379000	3.653	-0.341000	4.157	0.080000
3.690	-0.356000	3.690	-0.258000	4.199	0.060000
3.726	-0.374000	3.726	-0.268000	4.240	0.070000
3.763	-0.404000	3.763	-0.239000	4.282	0.080000
3.799	-0.308000	3.799	-0.299000	4.324	0.060000
3.836	-0.346000	3.836	-0.207000	4.365	0.070000
3.872	-0.335000	3.872	-0.220000	4.407	0.110000
3.909	-0.327000	3.909	-0.218000	4.448	0.080000
3.946	-0.341000	3.946	-0.253000	4.490	0.100000
3.982	-0.297000	3.982	-0.135000	4.532	0.120000
4.019	-0.341000	4.019	-0.215000	4.573	0.110000
4.055	-0.362000	4.055	-0.191000	4.615	0.110000
4.092	-0.347000	4.092	-0.223000	4.656	0.120000
4.128	-0.258000	4.128	-0.082000	4.698	0.110000
4.165	-0.326000	4.165	-0.210000	4.739	0.120000
4.201	-0.337000	4.201	-0.191000	4.781	0.120000
4.238	-0.341000	4.238	-0.223000	4.823	0.110000
4.274	-0.331000	4.274	-0.167000	4.864	0.110000
4.311	-0.374000	4.311	-0.292000	4.906	0.100000
4.347	-0.383000	4.347	-0.206000	4.947	0.110000
4.384	-0.313000	4.384	-0.339000	4.989	0.100000
4.420	-0.396000	4.420	-0.257000	5.030	0.100000
4.457	-0.322000	4.457	-0.419000	5.072	0.100000
4.494	-0.269000	4.494	-0.362000	5.114	0.100000
4.530	-0.289000	4.530	-0.270000	5.155	0.100000
4.567	-0.351000	4.567	-0.246000	5.197	0.100000
4.603	-0.358000	4.603	-0.323000	5.238	0.100000
4.640	-0.365000	4.640	-0.435000	5.280	0.090000
4.676	-0.283000	4.676	-0.425000	5.321	0.100000
4.713	-0.262000	4.713	-0.258000	5.363	0.090000
4.749	-0.349000	4.749	-0.372000	5.405	0.090000
4.786	-0.272000	4.786	-0.345000	5.446	0.090000
4.822	-0.355000	4.822	-0.274000	5.488	0.090000
4.859	-0.372000	4.859	-0.280000	5.529	0.090000
4.895	-0.365000	4.895	-0.253000	5.571	0.080000
4.932	-0.303000	4.932	-0.314000	5.612	0.070000
4.968	-0.293000	4.968	-0.332000	5.654	0.080000
5.005	-0.261000	5.005	-0.211000	5.696	0.080000
5.042	-0.303000	5.042	-0.350000	5.737	0.080000
5.078	-0.266000	5.078	-0.311000	5.779	0.090000
5.115	-0.310000	5.115	-0.265000	5.820	0.080000
5.151	-0.299000	5.151	-0.258000	5.862	0.070000
5.188	-0.253000	5.188	-0.373000	5.903	0.080000
5.224	-0.281000	5.224	-0.269000	5.945	0.090000
5.261	-0.240000	5.261	-0.370000	5.987	0.100000
5.297	-0.226000	5.297	-0.367000	6.028	0.070000
5.334	-0.250000	5.334	-0.340000	6.070	0.100000
5.370	-0.305000	5.370	-0.348000	6.111	0.100000
5.407	-0.300000	5.407	-0.366000	6.153	0.090000
5.443	-0.267000	5.443	-0.302000	6.194	0.120000
5.480	-0.285000	5.480	-0.225000	6.236	0.110000
5.516	-0.283000	5.516	-0.395000	6.278	0.090000
5.553	-0.243000	5.553	-0.318000	6.319	0.110000
5.590	-0.273000	5.590	-0.259000	6.361	0.100000
5.626	-0.267000	5.626	-0.334000	6.402	0.100000
5.663	-0.303000	5.663	-0.414000	6.444	0.090000
5.699	-0.296000	5.699	-0.344000	6.485	0.090000
5.736	-0.314000	5.736	-0.439000	6.527	0.090000
5.772	-0.314000	5.772	-0.435000	6.569	0.100000
5.809	-0.308000	5.809	-0.445000	6.610	0.090000
5.845	-0.308000	5.845	-0.306000	6.652	0.080000
5.882	-0.358000	5.882	-0.409000	6.693	0.080000
5.918	-0.368000	5.918	-0.272000	6.735	0.070000
5.955	-0.370000	5.955	-0.481000	6.776	0.080000
5.991	-0.402000	5.991	-0.430000	6.818	0.090000
6.028	-0.339000	6.028	-0.362000	6.860	0.080000
6.064	-0.416000	6.064	-0.280000	6.901	0.080000
6.101	-0.376000	6.101	-0.243000	6.943	0.090000
6.138	-0.357000	6.138	-0.356000	6.984	0.090000
6.174	-0.328000	6.174	-0.416000	7.026	0.080000
6.211	-0.382000	6.211	-0.428000	7.067	0.080000
6.247	-0.413000	6.247	-0.339000	7.109	0.080000
6.284	-0.424000	6.284	-0.380000	7.151	0.080000
6.320	-0.465000	6.320	-0.380000	7.192	0.080000
6.357	-0.496000	6.357	-0.471000	7.234	0.070000
6.393	-0.560000	6.393	-0.365000	7.275	0.070000
6.430	-0.542000	6.430	-0.301000	7.317	0.070000
6.466	-0.579000	6.466	-0.383000	7.358	0.080000
6.503	-0.495000	6.503	-0.410000	7.400	0.060000
6.539	-0.537000	6.539	-0.432000	7.442	0.070000
6.576	-0.586000	6.576	-0.354000	7.483	0.060000
6.612	-0.595000	6.612	-0.449000	7.525	0.070000
6.649	-0.616000	6.649	-0.400000	7.566	0.070000
6.686	-0.666000	6.686	-0.251000	7.608	0.070000
6.722	-0.639000	6.722	-0.413000	7.650	0.090000
6.759	-0.693000	6.759	-0.412000	7.691	0.100000
6.795	-0.725000	6.795	-0.338000	7.733	0.060000
6.832	-0.783000	6.832	-0.411000	7.774	0.110000
6.868	-0.726000	6.868	-0.471000	7.816	0.110000
6.905	-0.708000	6.905	-0.323000	7.857	0.090000
6.941	-0.715000	6.941	-0.335000	7.899	0.110000
6.978	-0.751000	6.978	-0.413000	7.941	0.100000
7.014	-0.743000	7.014	-0.456000	7.982	0.090000
7.051	-0.789000	7.051	-0.477000	8.024	0.120000
7.087	-0.891000	7.087	-0.317000	8.065	0.120000
7.124	-0.828000	7.124	-0.403000	8.107	0.120000
7.160	-0.851000	7.160	-0.476000	8.148	0.110000
7.197	-0.860000	7.197	-0.455000	8.190	0.110000
7.234	-0.878000	7.234	-0.442000	8.232	0.110000
7.270	-0.955000	7.270	-0.536000	8.273	0.110000
7.307	-0.899000	7.307	-0.520000	8.315	0.090000
7.343	-0.887000	7.343	-0.441000	8.356	0.100000
7.380	-1.011000	7.380	-0.396000	8.398	0.100000
7.416	-1.008000	7.416	-0.418000	8.439	0.100000
7.453	-0.984000	7.453	-0.429000	8.481	0.100000
7.489	-1.026000	7.489	-0.374000	8.523	0.120000
7.526	-1.018000	7.526	-0.365000	8.564	0.100000
7.562	-1.076000	7.562	-0.476000	8.606	0.100000
7.599	-1.042000	7.599	-0.550000	8.647	0.090000
7.635	-1.084000	7.635	-0.612000	8.689	0.090000
7.672	-1.089000	7.672	-0.559000	8.730	0.130000
7.708	-1.111000	7.708	-0.528000	8.772	0.090000
7.745	-1.107000	7.745	-0.518000	8.814	0.140000
7.782	-1.110000	7.782	-0.516000	8.855	0.170000
7.818	-1.066000	7.818	-0.347000	8.897	0.140000
7.855	-1.103000	7.855	-0.449000	8.938	0.160000
7.891	-1.131000	7.891	-0.467000	8.980	0.190000
7.928	-1.202000	7.928	-0.569000	9.021	0.180000
7.964	-1.179000	7.964	-0.450000	9.063	0.220000
8.001	-1.232000	8.001	-0.480000	9.105	0.170000
8.037	-1.163000	8.037	-0.406000	9.146	0.240000
8.074	-1.134000	8.074	-0.487000	9.188	0.260000
8.110	-1.081000	8.110	-0.410000	9.229	0.220000
8.147	-1.081000	8.147	-0.457000	9.271	0.270000
8.183	-0.970000	8.183	-0.450000	9.312	0.250000
8.220	-0.879000	8.220	-0.383000	9.354	0.310000
8.256	-0.805000	8.256	-0.289000	9.396	0.320000
8.293	-0.638000	8.293	-0.250000	9.437	0.310000
8.330	-0.461000	8.330	-0.210000	9.479	0.370000
8.366	-0.281000	8.366	-0.147000	9.520	0.350000
8.403	-0.037000	8.403	-0.052000	9.562	0.370000
8.439	0.041000	8.439	-0.005000	9.603	0.410000
8.476	0.307000	8.476	0.052000	9.645	0.440000
8.512	0.549000	8.512	0.072000	9.687	0.480000
8.549	0.765000	8.549	0.213000	9.728	0.540000
8.585	1.086000	8.585	0.376000	9.770	0.580000
8.622	1.397000	8.622	0.267000	9.811	0.590000
8.658	1.624000	8.658	0.436000	9.853	0.670000
8.695	1.943000	8.695	0.549000	9.894	0.740000
8.731	2.259000	8.731	0.624000	9.936	0.830000
8.768	2.493000	8.768	0.743000	9.978	0.920000
8.804	2.893000	8.804	0.890000	10.019	1.030000
8.841	3.248000	8.841	0.898000	10.061	1.130000
8.878	3.558000	8.878	1.016000	10.102	1.230000
8.914	3.996000	8.914	1.075000	10.144	1.350000
8.951	4.331000	8.951	1.244000	10.185	1.480000
8.987	4.721000	8.987	1.344000	10.227	1.640000
9.024	5.225000	9.024	1.500000	10.269	1.760000
9.060	5.582000	9.060	1.493000	10.310	1.880000
9.097	6.055000	9.097	1.548000	10.352	2.020000
9.133	6.575000	9.133	1.769000	10.393	2.120000
9.170	7.116000	9.170	1.873000	10.435	2.270000
9.206	7.576000	9.206	1.862000	10.477	2.390000
9.243	8.187000	9.243	1.956000	10.518	2.470000
9.279	8.675000	9.279	2.041000	10.560	2.570000
9.316	9.224000	9.316	1.953000	10.601	2.610000
9.352	9.744000	9.352	2.162000	10.643	2.680000
9.389	10.392000	9.389	2.185000	10.684	2.770000
9.426	11.018000	9.426	2.142000	10.726	2.810000
9.462	11.605000	9.462	2.188000	10.768	2.880000
9.499	12.285000	9.499	2.268000	10.809	2.930000
9.535	13.021000	9.535	2.156000	10.851	3.000000
9.572	13.706000	9.572	2.086000	10.892	3.050000
9.608	14.452000	9.608	2.059000	10.934	3.090000
9.645	15.235000	9.645	2.080000	10.975	3.180000
9.681	15.981000	9.681	2.031000	11.017	3.260000
9.718	16.912000	9.718	1.980000	11.059	3.350000
9.754	17.896000	9.754	1.923000	11.100	3.420000
9.791	18.893000	9.791	1.939000	11.142	3.570000
9.827	20.019000	9.827	2.008000	11.183	3.720000
9.864	21.104000	9.864	1.970000	11.225	3.880000
9.900	22.359000	9.900	1.912000	11.266	4.060000
9.937	23.627000	9.937	1.931000	11.308	4.260000
9.973	24.906000	9.973	2.108000	11.350	4.460000
10.010	26.256000	10.010	2.003000	11.391	4.750000
10.047	27.627000	10.047	2.041000	11.433	5.050000
10.083	28.858000	10.083	2.210000	11.474	5.430000
10.120	30.120000	10.120	2.172000	11.516	5.800000
10.156	31.222000	10.156	2.183000	11.557	6.190000
10.193	32.282000	10.193	2.132000	11.599	6.580000
10.229	33.231000	10.229	2.104000	11.641	7.020000
10.266	34.092000	10.266	2.199000	11.682	7.500000
10.302	34.801000	10.302	2.184000	11.724	7.990000
10.339	35.445000	10.339	2.127000	11.765	8.460000
10.375	35.952000	10.375	2.286000	11.807	8.960000
10.412	36.343000	10.412	2.277000	11.848	9.380000
10.448	36.548000	10.448	2.237000	11.890	9.890000
10.485	36.843000	10.485	2.180000	11.932	10.360000
10.521	36.957000	10.521	2.266000	11.973	10.800000
10.558	37.070000	10.558	2.170000	12.015	11.200000
10.595	37.070000	10.595	2.098000	12.056	11.570000
10.631	37.078000	10.631	2.312000	12.098	11.890000
10.668	37.164000	10.668	2.290000	12.139	12.230000
10.704	37.138000	10.704	2.224000	12.181	12.560000
10.741	37.084000	10.741	2.206000	12.223	12.900000
10.777	37.123000	10.777	2.205000	12.264	13.330000
10.814	37.160000	10.814	2.269000	12.306	13.710000
10.850	37.105000	10.850	2.305000	12.347	14.180000
10.887	37.123000	10.887	2.412000	12.389	14.780000
10.923	37.210000	10.923	2.463000	12.430	15.550000
10.960	37.341000	10.960	2.452000	12.472	16.290000
10.996	37.539000	10.996	2.480000	12.514	17.200000
11.033	37.730000	11.033	2.565000	12.555	17.970000
11.069	37.998000	11.069	2.734000	12.597	18.800000
11.106	38.298000	11.106	2.877000	12.638	19.660000
11.143	38.737000	11.143	3.053000	12.680	20.420000
11.179	39.312000	11.179	3.236000	12.721	21.140000
11.216	39.827000	11.216	3.317000	12.763	21.750000
11.252	40.463000	11.252	3.460000	12.805	22.140000
11.289	41.177000	11.289	3.586000	12.846	22.610000
11.325	41.889000	11.325	3.768000	12.888	23.060000
11.362	42.637000	11.362	3.977000	12.929	23.470000
11.398	43.557000	11.398	4.212000	12.971	23.960000
11.435	44.408000	11.435	4.491000	13.012	24.500000
11.471	45.234000	11.471	4.772000	13.054	25.060000
11.508	46.050000	11.508	4.963000	13.096	25.780000
11.544	46.977000	11.544	5.086000	13.137	26.590000
11.581	47.785000	11.581	5.397000	13.179	27.510000
11.617	48.515000	11.617	5.384000	13.220	28.430000
11.654	49.335000	11.654	5.730000	13.262	29.310000
11.691	50.147000	11.691	5.955000	13.303	29.950000
11.727	50.804000	11.727	6.205000	13.345	30.640000
11.764	51.394000	11.764	6.182000	13.387	31.170000
11.800	51.989000	11.800	6.369000	13.428	31.500000
11.837	52.494000	11.837	6.348000	13.470	31.600000
11.873	52.884000	11.873	6.390000	13.511	31.440000
11.910	53.426000	11.910	6.517000	13.553	31.140000
11.946	54.014000	11.946	6.636000	13.595	30.570000
11.983	54.809000	11.983	6.863000	13.636	29.710000
12.019	55.663000	12.019	6.824000	13.678	28.640000
12.056	56.774000	12.056	7.003000	13.719	27.350000
12.092	58.109000	12.092	7.207000	13.761	25.930000
12.129	59.909000	12.129	7.585000	13.802	24.580000
12.165	61.864000	12.165	7.559000	13.844	22.900000
12.202	64.085000	12.202	8.001000	13.886	21.130000
12.239	66.416000	12.239	8.454000	13.927	19.280000
12.275	68.866000	12.275	8.640000	13.969	17.490000
12.312	71.274000	12.312	9.049000	14.010	15.780000
12.348	73.701000	12.348	9.384000	14.052	14.410000
12.385	75.708000	12.385	9.518000	14.093	12.820000
12.421	77.621000	12.421	9.730000	14.135	11.410000
12.458	79.007000	12.458	9.903000	14.177	10.140000
12.494	80.117000	12.494	10.076000	14.218	9.040000
12.531	80.953000	12.531	10.191000	14.260	8.070000
12.567	81.430000	12.567	10.130000	14.301	7.310000
12.604	81.596000	12.604	10.212000	14.343	6.570000
12.640	81.609000	12.640	10.302000	14.384	5.870000
12.677	81.738000	12.677	10.422000	14.426	5.340000
12.713	81.848000	12.713	10.453000	14.468	4.850000
12.750	82.114000	12.750	10.726000	14.509	4.420000
12.787	82.587000	12.787	10.875000	14.551	4.120000
12.823	83.301000	12.823	11.104000	14.592	3.800000
12.860	84.247000	12.860	11.348000	14.634	3.500000
12.896	85.434000	12.896	11.671000	14.675	3.300000
12.933	86.752000	12.933	11.893000	14.717	3.090000
12.969	88.198000	12.969	12.345000	14.759	2.900000
13.006	89.317000	13.006	12.805000	14.800	2.800000
13.042	90.290000	13.042	13.052000	14.842	2.620000
13.079	91.092000	13.079	13.290000	14.883	2.500000
13.115	91.534000	13.115	13.307000	14.925	2.420000
13.152	91.308000	13.152	13.400000	14.966	2.330000
13.188	90.731000	13.188	13.350000	15.008	2.260000
13.225	89.706000	13.225	13.114000	15.050	2.220000
13.261	88.175000	13.261	12.821000	15.091	2.140000
13.298	86.132000	13.298	12.671000	15.133	2.120000
13.335	83.715000	13.335	12.298000	15.174	2.050000
13.371	80.890000	13.371	11.796000	15.216	2.030000
13.408	77.708000	13.408	11.264000	15.257	2.050000
13.444	74.106000	13.444	10.741000	15.299	2.040000
13.481	70.358000	13.481	10.095000	15.341	2.010000
13.517	66.397000	13.517	9.481000	15.382	2.030000
13.554	62.326000	13.554	8.770000	15.424	1.990000
13.590	58.243000	13.590	8.117000	15.465	1.970000
13.627	54.043000	13.627	7.276000	15.507	1.930000
13.663	49.982000	13.663	6.618000	15.548	1.880000
13.700	46.112000	13.700	5.772000	15.590	1.850000
13.736	42.528000	13.736	5.153000	15.632	1.780000
13.773	39.033000	13.773	4.525000	15.673	1.730000
13.809	35.902000	13.809	3.979000	15.715	1.660000
13.846	33.112000	13.846	3.588000	15.756	1.580000
13.883	30.604000	13.883	3.146000	15.798	1.530000
13.919	28.515000	13.919	2.701000	15.839	1.480000
13.956	26.621000	13.956	2.379000	15.881	1.420000
13.992	24.960000	13.992	2.185000	15.923	1.390000
14.029	23.357000	14.029	2.071000	15.964	1.350000
14.065	22.014000	14.065	1.809000	16.006	1.310000
14.102	20.681000	14.102	1.531000	16.047	1.270000
14.138	19.466000	14.138	1.491000	16.089	1.250000
14.175	18.430000	14.175	1.298000	16.130	1.240000
14.211	17.438000	14.211	1.186000	16.172	1.210000
14.248	16.570000	14.248	1.150000	16.214	1.170000
14.284	15.712000	14.284	1.176000	16.255	1.180000
14.321	15.116000	14.321	1.027000	16.297	1.180000
14.357	14.504000	14.357	0.906000	16.338	1.130000
14.394	14.088000	14.394	0.830000	16.380	1.160000
14.431	13.747000	14.431	0.919000	16.422	1.160000
14.467	13.509000	14.467	0.825000	16.463	1.150000
14.504	13.342000	14.504	0.754000	16.505	1.150000
14.540	13.263000	14.540	0.932000	16.546	1.150000
14.577	13.373000	14.577	0.916000	16.588	1.130000
14.613	13.616000	14.613	0.849000	16.629	1.120000
14.650	13.828000	14.650	1.086000	16.671	1.140000
14.686	14.220000	14.686	1.061000	16.713	1.130000
14.723	14.635000	14.723	1.145000	16.754	1.130000
14.759	15.069000	14.759	1.090000	16.796	1.120000
14.796	15.523000	14.796	1.215000	16.837	1.120000
14.832	16.073000	14.832	1.229000	16.879	1.130000
14.869	16.593000	14.869	1.362000	16.920	1.140000
14.905	17.474000	14.905	1.384000	16.962	1.130000
14.942	18.506000	14.942	1.476000	17.004	1.150000
14.979	19.987000	14.979	1.935000	17.045	1.150000
15.015	21.774000	15.015	2.276000	17.087	1.150000
15.052	24.004000	15.052	2.899000	17.128	1.160000
15.088	26.009000	15.088	3.493000	17.170	1.160000
15.125	27.763000	15.125	4.054000	17.211	1.160000
15.161	28.913000	15.161	4.309000	17.253	1.170000
15.198	29.403000	15.198	4.637000	17.295	1.170000
15.234	29.143000	15.234	4.483000	17.336	1.170000
15.271	28.377000	15.271	4.313000	17.378	1.190000
15.307	27.190000	15.307	3.961000	17.419	1.190000
15.344	25.698000	15.344	3.587000	17.461	1.210000
15.380	24.011000	15.380	3.144000	17.502	1.210000
15.417	22.342000	15.417	2.842000	17.544	1.190000
15.453	20.621000	15.453	2.593000	17.586	1.220000
15.490	18.933000	15.490	2.418000	17.627	1.220000
15.527	17.408000	15.527	2.184000	17.669	1.230000
15.563	16.002000	15.563	2.030000	17.710	1.260000
15.600	14.606000	15.600	1.763000	17.752	1.260000
15.636	13.332000	15.636	1.566000	17.793	1.250000
15.673	12.252000	15.673	1.405000	17.835	1.290000
15.709	11.366000	15.709	1.281000	17.877	1.310000
15.746	10.423000	15.746	1.122000	17.918	1.300000
15.782	9.682000	15.782	1.102000	17.960	1.330000
15.819	8.922000	15.819	1.030000	18.001	1.350000
15.855	8.278000	15.855	0.974000	18.043	1.320000
15.892	7.795000	15.892	0.899000	18.084	1.390000
15.928	7.331000	15.928	0.773000	18.126	1.380000
15.965	6.805000	15.965	0.696000	18.168	1.370000
16.001	6.426000	16.001	0.654000	18.209	1.400000
16.038	6.142000	16.038	0.630000	18.251	1.400000
16.075	5.769000	16.075	0.651000	18.292	1.410000
16.111	5.500000	16.111	0.657000	18.334	1.410000
16.148	5.244000	16.148	0.468000	18.375	1.420000
16.184	4.996000	16.184	0.521000	18.417	1.410000
16.221	4.817000	16.221	0.400000	18.459	1.420000
16.257	4.590000	16.257	0.441000	18.500	1.440000
16.294	4.374000	16.294	0.427000	18.542	1.430000
16.330	4.193000	16.330	0.394000	18.583	1.440000
16.367	4.020000	16.367	0.246000	18.625	1.440000
16.403	3.871000	16.403	0.186000	18.666	1.450000
16.440	3.806000	16.440	0.271000	18.708	1.490000
16.476	3.659000	16.476	0.299000	18.750	1.500000
16.513	3.540000	16.513	0.279000	18.791	1.520000
16.549	3.470000	16.549	0.274000	18.833	1.510000
16.586	3.447000	16.586	0.144000	18.874	1.530000
16.622	3.286000	16.622	0.193000	18.916	1.540000
16.659	3.174000	16.659	0.258000	18.957	1.520000
16.696	3.048000	16.696	0.259000	18.999	1.530000
16.732	2.993000	16.732	0.151000	19.041	1.530000
16.769	2.944000	16.769	0.202000	19.082	1.530000
16.805	2.882000	16.805	0.194000	19.124	1.510000
16.842	2.885000	16.842	0.149000	19.165	1.520000
16.878	2.844000	16.878	0.099000	19.207	1.490000
16.915	2.846000	16.915	0.138000	19.248	1.490000
16.951	2.910000	16.951	0.086000	19.290	1.470000
16.988	3.086000	16.988	0.033000	19.332	1.490000
17.024	3.392000	17.024	0.160000	19.373	1.460000
17.061	3.966000	17.061	0.236000	19.415	1.440000
17.097	4.676000	17.097	0.256000	19.456	1.450000
17.134	5.385000	17.134	0.276000	19.498	1.450000
17.170	6.068000	17.170	0.210000	19.540	1.440000
17.207	6.521000	17.207	0.316000	19.581	1.420000
17.244	6.656000	17.244	0.277000	19.623	1.400000
17.280	6.471000	17.280	0.229000	19.664	1.420000
17.317	6.147000	17.317	0.405000	19.706	1.390000
17.353	5.983000	17.353	0.483000	19.747	1.360000
17.390	5.792000	17.390	0.475000	19.789	1.370000
17.426	5.562000	17.426	0.518000	19.831	1.340000
17.463	5.478000	17.463	0.644000	19.872	1.330000
17.499	5.526000	17.499	0.587000	19.914	1.320000
17.536	5.500000	17.536	0.566000	19.955	1.310000
17.572	5.531000	17.572	0.489000	19.997	1.290000
17.609	5.578000	17.609	0.346000	20.038	1.270000
17.645	5.641000	17.645	0.461000	20.080	1.240000
17.682	5.676000	17.682	0.218000	20.122	1.200000
17.718	5.730000	17.718	0.243000	20.163	1.200000
17.755	5.708000	17.755	0.256000	20.205	1.180000
17.792	5.730000	17.792	0.228000	20.246	1.160000
17.828	5.711000	17.828	0.021000	20.288	1.150000
17.865	5.586000	17.865	0.079000	20.329	1.130000
17.901	5.617000	17.901	0.074000	20.371	1.080000
17.938	5.497000	17.938	-0.027000	20.413	1.090000
17.974	5.529000	17.974	0.042000	20.454	1.070000
18.011	5.545000	18.011	0.021000	20.496	1.060000
18.047	5.626000	18.047	-0.013000	20.537	1.050000
18.084	5.742000	18.084	0.050000	20.579	1.020000
18.120	5.938000	18.120	0.002000	20.620	0.990000
18.157	6.118000	18.157	0.296000	20.662	0.980000
18.193	6.505000	18.193	0.138000	20.704	0.950000
18.230	6.836000	18.230	0.219000	20.745	0.920000
18.266	7.136000	18.266	0.255000	20.787	0.890000
18.303	7.473000	18.303	0.292000	20.828	0.840000
18.340	7.773000	18.340	0.247000	20.870	0.820000
18.376	8.040000	18.376	0.471000	20.911	0.790000
18.413	8.205000	18.413	0.451000	20.953	0.730000
18.449	8.308000	18.449	0.395000	20.995	0.720000
18.486	8.250000	18.486	0.292000	21.036	0.720000
18.522	8.115000	18.522	0.158000	21.078	0.760000
18.559	7.822000	18.559	0.143000	21.119	0.950000
18.595	7.473000	18.595	-0.059000	21.161	1.140000
18.632	7.042000	18.632	-0.247000	21.202	1.290000
18.668	6.638000	18.668	-0.346000	21.244	1.430000
18.705	6.100000	18.705	-0.492000	21.286	1.500000
18.741	5.569000	18.741	-0.586000	21.327	1.550000
18.778	5.128000	18.778	-0.771000	21.369	1.600000
18.814	4.669000	18.814	-0.971000	21.410	1.600000
18.851	4.299000	18.851	-1.053000	21.452	1.650000
18.888	4.037000	18.888	-0.888000	21.493	1.630000
18.924	3.842000	18.924	-0.851000	21.535	1.600000
18.961	3.782000	18.961	-0.750000	21.577	1.620000
18.997	3.862000	18.997	-0.651000	21.618	1.600000
19.034	3.804000	19.034	-0.482000	21.660	1.610000
19.070	3.829000	19.070	-0.354000	21.701	1.610000
19.107	3.767000	19.107	-0.265000	21.743	1.590000
19.143	3.866000	19.143	-0.131000	21.784	1.570000
19.180	3.875000	19.180	0.020000	21.826	1.550000
19.216	3.851000	19.216	0.064000	21.868	1.550000
19.253	3.788000	19.253	0.029000	21.909	1.530000
19.289	3.602000	19.289	0.029000	21.951	1.530000
19.326	3.501000	19.326	0.039000	21.992	1.510000
19.362	3.398000	19.362	0.166000	22.034	1.510000
19.399	3.314000	19.399	0.098000	22.075	1.500000
19.436	3.192000	19.436	0.002000	22.117	1.500000
19.472	3.122000	19.472	0.066000	22.159	1.490000
19.509	2.993000	19.509	0.086000	22.200	1.480000
19.545	2.884000	19.545	0.065000	22.242	1.450000
19.582	2.810000	19.582	0.173000	22.283	1.470000
19.618	2.783000	19.618	0.035000	22.325	1.440000
19.655	2.621000	19.655	-0.052000	22.366	1.430000
19.691	2.598000	19.691	0.129000	22.408	1.400000
19.728	2.612000	19.728	0.103000	22.450	1.420000
19.764	2.599000	19.764	0.011000	22.491	1.410000
19.801	2.524000	19.801	0.094000	22.533	1.390000
19.837	2.487000	19.837	0.084000	22.574	1.400000
19.874	2.384000	19.874	0.040000	22.616	1.360000
19.910	2.357000	19.910	0.092000	22.658	1.350000
19.947	2.246000	19.947	0.111000	22.699	1.340000
19.984	2.204000	19.984	0.090000	22.741	1.320000
20.020	2.167000	20.020	0.078000	22.782	1.310000
20.057	2.075000	20.057	0.105000	22.824	1.300000
20.093	1.847000	20.093	0.020000	22.865	1.290000
20.130	1.755000	20.130	0.137000	22.907	1.300000
20.166	1.742000	20.166	0.068000	22.949	1.280000
20.203	1.720000	20.203	0.089000	22.990	1.260000
20.239	1.698000	20.239	0.140000	23.032	1.280000
20.276	1.562000	20.276	0.120000	23.073	1.290000
20.312	1.522000	20.312	0.144000	23.115	1.240000
20.349	1.540000	20.349	0.119000	23.156	1.260000
20.385	1.506000	20.385	0.080000	23.198	1.230000
20.422	1.575000	20.422	0.131000	23.240	1.260000
20.458	1.577000	20.458	0.123000	23.281	1.240000
20.495	1.564000	20.495	0.094000	23.323	1.230000
20.532	1.566000	20.532	0.097000	23.364	1.200000
20.568	1.616000	20.568	0.099000	23.406	1.240000
20.605	1.644000	20.605	0.199000	23.447	1.400000
20.641	1.562000	20.641	0.179000	23.489	1.640000
20.678	1.580000	20.678	0.210000	23.531	1.520000
20.714	1.519000	20.714	0.185000	23.572	1.320000
20.751	1.457000	20.751	0.221000	23.614	1.520000
20.787	1.628000	20.787	0.142000	23.655	1.550000
20.824	2.536000	20.824	0.314000	23.697	1.350000
20.860	4.221000	20.860	0.256000	23.738	1.220000
20.897	5.438000	20.897	0.458000	23.780	1.200000
20.933	6.012000	20.933	0.417000	23.822	1.210000
20.970	6.104000	20.970	0.337000	23.863	1.150000
21.006	5.687000	21.006	0.252000	23.905	1.250000
21.043	5.197000	21.043	0.184000	23.946	1.320000
21.080	4.755000	21.080	0.133000	23.988	1.180000
21.116	4.349000	21.116	0.106000	24.029	1.070000
21.153	4.123000	21.153	0.116000	24.071	1.130000
21.189	3.827000	21.189	0.066000	24.113	1.100000
21.226	3.635000	21.226	-0.065000	24.154	1.070000
21.262	3.450000	21.262	0.044000	24.196	1.050000
21.299	3.419000	21.299	0.047000	24.237	1.040000
21.335	3.357000	21.335	0.021000	24.279	1.050000
21.372	3.198000	21.372	-0.095000	24.320	1.110000
21.408	3.190000	21.408	-0.025000	24.362	1.090000
21.445	3.109000	21.445	-0.135000	24.404	1.030000
21.481	3.084000	21.481	-0.008000	24.445	1.020000
21.518	3.077000	21.518	-0.020000	24.487	1.070000
21.554	3.166000	21.554	0.017000	24.528	1.130000
21.591	3.083000	21.591	-0.039000	24.570	1.050000
21.628	3.039000	21.628	-0.017000	24.611	1.030000
21.664	3.022000	21.664	-0.096000	24.653	1.000000
21.701	2.993000	21.701	-0.031000	24.695	0.980000
21.737	3.021000	21.737	-0.126000	24.736	0.990000
21.774	2.982000	21.774	-0.106000	24.778	1.000000
21.810	2.999000	21.810	0.056000	24.819	0.980000
21.847	3.022000	21.847	-0.068000	24.861	1.060000
21.883	3.037000	21.883	-0.116000	24.902	1.070000
21.920	3.082000	21.920	-0.098000	24.944	1.000000
21.956	3.117000	21.956	-0.149000	24.986	1.020000
21.993	3.135000	21.993	-0.204000	25.027	1.030000
22.029	3.257000	22.029	-0.078000	25.069	1.070000
22.066	3.328000	22.066	-0.046000	25.110	1.120000
22.102	3.409000	22.102	-0.012000	25.152	1.100000
22.139	3.434000	22.139	-0.167000	25.193	0.970000
22.176	3.340000	22.176	-0.101000	25.235	1.000000
22.212	3.337000	22.212	-0.164000	25.277	1.110000
22.249	3.333000	22.249	-0.082000	25.318	1.520000
22.285	3.281000	22.285	-0.153000	25.360	2.450000
22.322	3.125000	22.322	-0.104000	25.401	4.030000
22.358	3.033000	22.358	-0.022000	25.443	6.820000
22.395	2.847000	22.395	-0.033000	25.485	9.430000
22.431	2.895000	22.431	-0.108000	25.526	10.790000
22.468	2.748000	22.468	-0.093000	25.568	11.210000
22.504	2.647000	22.504	-0.119000	25.609	11.000000
22.541	2.573000	22.541	-0.159000	25.651	10.550000
22.577	2.576000	22.577	-0.203000	25.692	9.860000
22.614	2.475000	22.614	-0.297000	25.734	9.140000
22.650	2.475000	22.650	-0.183000	25.776	8.450000
22.687	2.505000	22.687	-0.129000	25.817	7.790000
22.723	2.533000	22.723	-0.233000	25.859	7.250000
22.760	2.577000	22.760	-0.287000	25.900	6.770000
22.797	2.736000	22.797	-0.199000	25.942	6.190000
22.833	2.876000	22.833	-0.218000	25.983	5.770000
22.870	3.019000	22.870	-0.283000	26.025	5.350000
22.906	3.227000	22.906	-0.171000	26.067	4.980000
22.943	6.072000	22.943	3.568000	26.108	4.700000
22.979	27.444000	22.979	19.525000	26.150	4.430000
23.016	59.343000	23.016	61.344000	26.191	4.120000
23.052	69.610000	23.052	60.030000	26.233	3.820000
23.089	128.040000	23.089	101.669000	26.274	3.560000
23.125	166.766000	23.125	140.505000	26.316	3.340000
23.162	219.117000	23.162	176.796000	26.358	3.130000
23.198	260.187000	23.198	220.760000	26.399	2.920000
23.235	318.070000	23.235	270.775000	26.441	2.740000
23.271	331.001000	23.271	300.107000	26.482	2.550000
23.308	257.993000	23.308	241.787000	26.524	2.380000
23.345	173.159000	23.345	181.393000	26.565	2.280000
23.381	188.948000	23.381	187.495000	26.607	2.080000
23.418	204.277000	23.418	209.659000	26.649	1.970000
23.454	252.857000	23.454	254.137000	26.690	1.840000
23.491	313.435000	23.491	316.438000	26.732	1.730000
23.527	367.842000	23.527	352.847000	26.773	1.620000
23.564	394.653000	23.564	385.853000	26.815	1.520000
23.600	416.744000	23.600	408.994000	26.856	1.440000
23.637	446.296000	23.637	444.269000	26.898	1.370000
23.673	301.219000	23.673	285.181000	26.940	1.320000
23.710	298.309000	23.710	258.537000	26.981	1.210000
23.746	316.321000	23.746	277.119000	27.023	1.070000
23.783	335.904000	23.783	287.412000	27.064	0.960000
23.819	374.536000	23.819	318.320000	27.106	0.910000
23.856	411.268000	23.856	355.932000	27.147	0.840000
23.893	414.593000	23.893	350.011000	27.189	0.780000
23.929	422.604000	23.929	360.370000	27.231	0.680000
23.966	431.715000	23.966	372.226000	27.272	0.670000
24.002	441.500000	24.002	380.913000	27.314	0.610000
24.039	446.883000	24.039	373.078000	27.355	0.600000
24.075	450.392000	24.075	396.155000	27.397	0.560000
24.112	456.212000	24.112	404.805000	27.438	0.530000
24.148	461.457000	24.148	410.820000	27.480	0.570000
24.185	471.153000	24.185	414.309000	27.522	0.550000
24.221	359.850000	24.221	345.187000	27.563	0.490000
24.258	341.272000	24.258	338.444000	27.605	0.450000
24.294	345.952000	24.294	344.178000	27.646	0.410000
24.331	369.181000	24.331	367.557000	27.688	0.460000
24.367	383.205000	24.367	379.793000	27.729	0.380000
24.404	394.661000	24.404	396.448000	27.771	0.360000
24.441	397.298000	24.441	395.148000	27.813	0.380000
24.477	416.814000	24.477	408.680000	27.854	0.370000
24.514	423.389000	24.514	417.182000	27.896	0.350000
24.550	429.184000	24.550	424.742000	27.937	0.330000
24.587	424.419000	24.587	418.670000	27.979	0.350000
24.623	412.946000	24.623	404.800000	28.020	0.320000
24.660	430.398000	24.660	427.163000	28.062	0.310000
24.696	449.056000	24.696	435.107000	28.104	0.360000
24.733	437.874000	24.733	424.983000	28.145	0.340000
24.769	425.069000	24.769	414.705000	28.187	0.310000
24.806	427.235000	24.806	418.832000	28.228	0.290000
24.842	432.591000	24.842	421.383000	28.270	0.330000
24.879	422.346000	24.879	411.195000	28.311	0.340000
24.915	443.337000	24.915	428.732000	28.353	0.320000
24.952	431.941000	24.952	420.396000	28.395	0.320000
24.989	423.157000	24.989	409.540000	28.436	0.300000
25.025	437.525000	25.025	431.045000	28.478	0.290000
25.062	462.696000	25.062	459.790000	28.519	0.290000
25.098	457.860000	25.098	433.561000	28.561	0.280000
25.135	449.391000	25.135	419.627000	28.603	0.290000
25.171	453.568000	25.171	419.888000	28.644	0.280000
25.208	454.711000	25.208	417.929000	28.686	0.260000
25.244	456.923000	25.244	416.437000	28.727	0.240000
25.281	452.178000	25.281	413.330000	28.769	0.270000
25.317	445.768000	25.317	408.279000	28.810	0.270000
25.354	437.514000	25.354	403.723000	28.852	0.200000
25.390	432.010000	25.390	401.905000	28.894	0.260000
25.427	429.235000	25.427	399.661000	28.935	0.200000
25.463	423.671000	25.463	400.199000	28.977	0.230000
25.500	408.369000	25.500	385.577000	29.018	0.240000
25.537	400.408000	25.537	380.657000	29.060	0.260000
25.573	395.088000	25.573	377.144000	29.101	0.250000
25.610	388.944000	25.610	371.598000	29.143	0.210000
25.646	384.538000	25.646	369.590000	29.185	0.230000
25.683	377.835000	25.683	362.823000	29.226	0.190000
25.719	373.489000	25.719	359.901000	29.268	0.180000
25.756	366.433000	25.756	354.221000	29.309	0.190000
25.792	363.935000	25.792	351.227000	29.351	0.220000
25.829	356.089000	25.829	346.028000	29.392	0.230000
25.865	353.932000	25.865	343.534000	29.434	0.210000
25.902	346.691000	25.902	336.845000	29.476	0.190000
25.938	341.560000	25.938	333.000000	29.517	0.190000
25.975	345.038000	25.975	332.584000	29.559	0.180000
26.011	359.625000	26.011	333.603000	29.600	0.180000
26.048	334.092000	26.048	326.032000	29.642	0.150000
26.085	328.924000	26.085	322.033000	29.683	0.170000
26.121	322.966000	26.121	316.562000	29.725	0.170000
26.158	317.881000	26.158	311.511000	29.767	0.190000
26.194	312.118000	26.194	306.526000	29.808	0.180000
26.231	307.150000	26.231	301.326000	29.850	0.210000
26.267	301.065000	26.267	296.571000	29.891	0.210000
26.304	281.071000	26.304	281.258000	29.933	0.140000
26.340	270.361000	26.340	270.421000	29.974	0.200000
26.377	264.500000	26.377	264.831000	30.016	0.170000
26.413	259.510000	26.413	259.916000	30.058	0.170000
26.450	253.133000	26.450	254.207000	30.099	0.180000
26.486	248.599000	26.486	249.630000	30.141	0.170000
26.523	242.750000	26.523	244.172000	30.182	0.210000
26.559	237.864000	26.559	239.817000	30.224	0.180000
26.596	232.345000	26.596	233.825000	30.265	0.150000
26.633	231.567000	26.633	231.079000	30.307	0.160000
26.669	243.700000	26.669	235.481000	30.349	0.180000
26.706	258.060000	26.706	245.700000	30.390	0.160000
26.742	281.469000	26.742	260.375000	30.432	0.170000
26.779	280.064000	26.779	260.035000	30.473	0.160000
26.815	276.511000	26.815	256.264000	30.515	0.150000
26.852	272.778000	26.852	251.925000	30.556	0.190000
26.888	267.924000	26.888	247.031000	30.598	0.180000
26.925	263.555000	26.925	242.441000	30.640	0.180000
26.961	251.835000	26.961	233.444000	30.681	0.190000
26.998	244.850000	26.998	227.208000	30.723	0.200000
27.034	240.950000	27.034	222.561000	30.764	0.180000
27.071	245.675000	27.071	227.221000	30.806	0.190000
27.107	231.378000	27.107	214.483000	30.847	0.200000
27.144	225.433000	27.144	207.201000	30.889	0.160000
27.181	221.327000	27.181	203.344000	30.931	0.210000
27.217	217.362000	27.217	198.831000	30.972	0.230000
27.254	213.310000	27.254	194.896000	31.014	0.230000
27.290	209.153000	27.290	190.273000	31.055	0.200000
27.327	205.481000	27.327	186.392000	31.097	0.190000
27.363	200.847000	27.363	181.938000	31.138	0.230000
27.400	196.989000	27.400	177.660000	31.180	0.180000
27.436	192.085000	27.436	172.940000	31.222	0.200000
27.473	188.354000	27.473	169.429000	31.263	0.220000
27.509	184.058000	27.509	164.831000	31.305	0.210000
27.546	179.937000	27.546	161.327000	31.346	0.210000
27.582	175.144000	27.582	156.594000	31.388	0.250000
27.619	170.803000	27.619	152.635000	31.430	0.230000
27.655	165.324000	27.655	146.956000	31.471	0.290000
27.692	158.673000	27.692	141.512000	31.513	0.190000
27.729	153.358000	27.729	136.751000	31.554	0.280000
27.765	149.459000	27.765	132.486000	31.596	0.270000
27.802	151.143000	27.802	134.524000	31.637	0.210000
27.838	143.122000	27.838	125.374000	31.679	0.280000
27.875	138.541000	27.875	121.199000	31.721	0.210000
27.911	134.235000	27.911	117.175000	31.762	0.270000
27.948	129.717000	27.948	112.789000	31.804	0.270000
27.984	137.023000	27.984	124.066000	31.845	0.240000
28.021	117.465000	28.021	101.727000	31.887	0.250000
28.057	112.100000	28.057	96.770000	31.928	0.240000
28.094	107.376000	28.094	92.056000	31.970	0.200000
28.130	102.187000	28.130	87.425000	32.012	0.250000
28.167	97.327000	28.167	83.195000	32.053	0.230000
28.203	92.318000	28.203	78.142000	32.095	0.170000
28.240	87.746000	28.240	74.333000	32.136	0.180000
28.277	82.678000	28.277	69.584000	32.178	0.170000
28.313	78.673000	28.313	65.616000	32.219	0.180000
28.350	73.597000	28.350	61.262000	32.261	0.180000
28.386	69.555000	28.386	57.401000	32.303	0.170000
28.423	64.684000	28.423	53.063000	32.344	0.160000
28.459	60.830000	28.459	49.546000	32.386	0.140000
28.496	56.378000	28.496	45.473000	32.427	0.150000
28.532	52.382000	28.532	42.157000	32.469	0.120000
28.569	48.382000	28.569	38.449000	32.510	0.100000
28.605	44.708000	28.605	35.380000	32.552	0.140000
28.642	40.940000	28.642	31.932000	32.594	0.130000
28.678	37.628000	28.678	29.027000	32.635	0.120000
28.715	33.965000	28.715	25.931000	32.677	0.150000
28.751	30.929000	28.751	23.099000	32.718	0.110000
28.788	27.469000	28.788	20.436000	32.760	0.110000
28.825	24.462000	28.825	17.796000	32.801	0.130000
28.861	21.517000	28.861	15.329000	32.843	0.100000
28.898	18.814000	28.898	12.870000	32.885	0.120000
28.934	16.135000	28.934	10.786000	32.926	0.100000
28.971	13.469000	28.971	8.693000	32.968	0.120000
29.007	11.266000	29.007	6.726000	33.009	0.100000
29.044	8.975000	29.044	4.874000	33.051	0.080000
29.080	7.280000	29.080	3.438000	33.092	0.130000
29.117	5.586000	29.117	2.124000	33.134	0.140000
29.153	4.246000	29.153	0.990000	33.176	0.100000
29.190	3.131000	29.190	-0.029000	33.217	0.120000
29.226	2.318000	29.226	-0.621000	33.259	0.130000
29.263	1.776000	29.263	-1.089000	33.300	0.110000
29.299	1.606000	29.299	-1.304000	33.342	0.140000
29.336	1.643000	29.336	-1.289000	33.383	0.120000
29.372	1.757000	29.372	-1.329000	33.425	0.130000
29.409	1.923000	29.409	-1.351000	33.467	0.120000
29.446	2.116000	29.446	-1.440000	33.508	0.140000
29.482	2.185000	29.482	-1.314000	33.550	0.120000
29.519	2.333000	29.519	-1.339000	33.591	0.110000
29.555	2.475000	29.555	-1.208000	33.633	0.140000
29.592	2.689000	29.592	-1.270000	33.674	0.120000
29.628	2.859000	29.628	-1.217000	33.716	0.110000
29.665	3.032000	29.665	-1.397000	33.758	0.110000
29.701	3.167000	29.701	-1.348000	33.799	0.120000
29.738	3.434000	29.738	-1.379000	33.841	0.100000
29.774	3.636000	29.774	-1.325000	33.882	0.110000
29.811	3.798000	29.811	-1.359000	33.924	0.110000
29.847	4.050000	29.847	-1.239000	33.965	0.130000
29.884	4.369000	29.884	-1.318000	34.007	0.130000
29.920	4.634000	29.920	-1.268000
29.957	10.062000	29.957	9.864000
29.994	14.658000	29.994	5.891000
30.030	5.681000	30.030	-1.449000
30.067	6.149000	30.067	-1.289000
30.103	6.560000	30.103	-1.383000
30.140	7.024000	30.140	-1.441000
30.176	7.557000	30.176	-1.419000
30.213	8.178000	30.213	-1.521000
30.249	8.878000	30.249	-1.430000
30.286	9.593000	30.286	-1.389000
30.322	10.360000	30.322	-1.445000
30.359	11.225000	30.359	-1.442000
30.395	12.135000	30.395	-1.426000
30.432	13.178000	30.432	-1.576000
30.468	14.172000	30.468	-1.415000
30.505	15.304000	30.505	-1.405000
30.542	16.530000	30.542	-1.441000
30.578	17.635000	30.578	-1.410000
30.615	18.852000	30.615	-1.350000
30.651	20.150000	30.651	-1.420000
30.688	21.516000	30.688	-1.431000
30.724	22.723000	30.724	-1.349000
30.761	24.099000	30.761	-1.364000
30.797	25.278000	30.797	-1.336000
30.834	26.530000	30.834	-1.369000
30.870	27.686000	30.870	-1.364000
30.907	28.743000	30.907	-1.459000
30.943	29.666000	30.943	-1.491000
30.980	30.505000	30.980	-1.546000
31.016	31.381000	31.016	-1.313000
31.053	31.951000	31.053	-1.416000
31.090	32.461000	31.090	-1.431000
31.126	32.931000	31.126	-1.350000
31.163	33.113000	31.163	-1.390000
31.199	33.180000	31.199	-1.373000
31.236	33.007000	31.236	-1.321000
31.272	32.690000	31.272	-1.335000
31.309	32.108000	31.309	-1.240000
31.345	31.357000	31.345	-1.429000
31.382	30.546000	31.382	-1.545000
31.418	29.411000	31.418	-1.446000
31.455	28.126000	31.455	-1.419000
31.491	26.767000	31.491	-1.398000
31.528	25.173000	31.528	-1.403000
31.564	23.524000	31.564	-1.528000
31.601	21.825000	31.601	-1.550000
31.638	20.151000	31.638	-1.437000
31.674	18.358000	31.674	-1.284000
31.711	16.544000	31.711	-1.497000
31.747	14.902000	31.747	-1.453000
31.784	13.340000	31.784	-1.379000
31.820	11.744000	31.820	-1.506000
31.857	10.308000	31.857	-1.636000
31.893	8.946000	31.893	-1.363000
31.930	7.790000	31.930	-1.385000
31.966	6.658000	31.966	-1.475000
32.003	5.723000	32.003	-1.337000
32.039	4.867000	32.039	-1.435000
32.076	4.080000	32.076	-1.496000
32.112	3.465000	32.112	-1.418000
32.149	2.835000	32.149	-1.436000
32.186	2.401000	32.186	-1.501000
32.222	1.948000	32.222	-1.494000
32.259	1.479000	32.259	-1.497000
32.295	1.162000	32.295	-1.383000
32.332	0.929000	32.332	-1.412000
32.368	0.734000	32.368	-1.331000
32.405	0.640000	32.405	-1.498000
32.441	0.424000	32.441	-1.517000
32.478	0.334000	32.478	-1.382000
32.514	0.326000	32.514	-1.334000
32.551	0.179000	32.551	-1.433000
32.587	0.156000	32.587	-1.438000
32.624	0.135000	32.624	-1.393000
32.660	0.056000	32.660	-1.329000
32.697	0.080000	32.697	-1.399000
32.734	0.230000	32.734	-1.395000
32.770	0.263000	32.770	-1.552000
32.807	0.357000	32.807	-1.497000
32.843	0.434000	32.843	-1.322000
32.880	0.585000	32.880	-1.402000
32.916	0.728000	32.916	-1.449000
32.953	0.928000	32.953	-1.542000
32.989	1.027000	32.989	-1.434000
33.026	1.281000	33.026	-1.423000
33.062	1.474000	33.062	-1.487000
33.099	1.632000	33.099	-1.450000
33.135	1.891000	33.135	-1.491000
33.172	2.226000	33.172	-1.500000
33.208	2.488000	33.208	-1.525000
33.245	2.767000	33.245	-1.387000
33.282	3.083000	33.282	-1.526000
33.318	3.392000	33.318	-1.486000
33.355	3.745000	33.355	-1.496000
33.391	3.989000	33.391	-1.577000
33.428	4.411000	33.428	-1.552000
33.464	4.781000	33.464	-1.456000
33.501	5.119000	33.501	-1.475000
33.537	5.480000	33.537	-1.440000
33.574	5.780000	33.574	-1.500000
33.610	6.198000	33.610	-1.408000
33.647	6.427000	33.647	-1.452000
33.683	6.808000	33.683	-1.438000
33.720	7.042000	33.720	-1.434000
33.756	7.328000	33.756	-1.440000
33.793	7.563000	33.793	-1.450000
33.830	7.824000	33.830	-1.433000
33.866	8.003000	33.866	-1.475000
33.903	8.211000	33.903	-1.480000
33.939	8.436000	33.939	-1.492000
33.976	8.534000	33.976	-1.409000
34.012	8.629000	34.012	-1.447000
