# Supplementary material for: Interrogating the structure and function of the human voltage-gated proton channel (hHv1) with a fluorescent noncanonical amino acid
Source: eLife. 2026 Apr 28;15:RP110161. doi: 10.7554/eLife.110161 (PMC13124150; doi:10.7554/eLife.110161)
Supplement: Figure 3—source data 3. [file elife-110161-fig3-data3.zip › hHv1-I217Acd.asc]

10		10		10
hHv1 I217Acd001:10_UV1_280nm		hHv1 I217Acd001:10_UV2_385nm		hHv1 I217Acd001:10_AD900
ml	mAU	ml	mAU	ml	mV
0.000	0.000000	0.000	0.000000	0.000	0.100000
0.037	0.064000	0.037	0.090000	0.042	0.070000
0.073	-0.223000	0.073	-0.194000	0.083	0.060000
0.110	-0.179000	0.110	-0.235000	0.125	0.050000
0.146	-0.379000	0.146	-0.347000	0.166	0.060000
0.183	-0.283000	0.183	-0.279000	0.208	0.070000
0.219	0.465000	0.219	-0.028000	0.249	0.080000
0.256	1.247000	0.256	0.480000	0.291	0.060000
0.292	0.885000	0.292	0.278000	0.333	0.070000
0.329	0.315000	0.329	0.003000	0.374	0.090000
0.365	0.023000	0.365	-0.322000	0.416	0.090000
0.402	-0.142000	0.402	-0.334000	0.457	0.090000
0.438	-0.185000	0.438	-0.359000	0.499	0.090000
0.475	-0.126000	0.475	-0.411000	0.540	0.100000
0.511	-0.182000	0.511	-0.338000	0.582	0.090000
0.548	-0.191000	0.548	-0.352000	0.624	0.080000
0.585	-0.185000	0.585	-0.267000	0.665	0.090000
0.621	-0.139000	0.621	-0.217000	0.707	0.090000
0.658	-0.094000	0.658	-0.301000	0.748	0.080000
0.694	-0.096000	0.694	-0.348000	0.790	0.090000
0.731	-0.145000	0.731	-0.337000	0.831	0.090000
0.767	-0.056000	0.767	-0.435000	0.873	0.090000
0.804	-0.070000	0.804	-0.333000	0.915	0.090000
0.840	-0.100000	0.840	-0.389000	0.956	0.090000
0.877	-0.166000	0.877	-0.600000	0.998	0.090000
0.913	-0.078000	0.913	-0.560000	1.039	0.080000
0.950	-0.115000	0.950	-0.451000	1.081	0.080000
0.986	-0.065000	0.986	-0.493000	1.122	0.070000
1.023	-0.119000	1.023	-0.401000	1.164	0.090000
1.059	-0.125000	1.059	-0.495000	1.206	0.090000
1.096	-0.085000	1.096	-0.487000	1.247	0.090000
1.133	-0.108000	1.133	-0.412000	1.289	0.070000
1.169	-0.081000	1.169	-0.506000	1.330	0.070000
1.206	-0.041000	1.206	-0.493000	1.372	0.080000
1.242	-0.079000	1.242	-0.552000	1.413	0.080000
1.279	-0.082000	1.279	-0.499000	1.455	0.090000
1.315	-0.133000	1.315	-0.427000	1.497	0.070000
1.352	-0.144000	1.352	-0.395000	1.538	0.050000
1.388	-0.090000	1.388	-0.433000	1.580	0.070000
1.425	-0.130000	1.425	-0.386000	1.621	0.080000
1.461	-0.175000	1.461	-0.373000	1.663	0.050000
1.498	-0.215000	1.498	-0.593000	1.705	0.060000
1.534	-0.258000	1.534	-0.538000	1.746	0.070000
1.571	-0.243000	1.571	-0.353000	1.788	0.060000
1.607	-0.297000	1.607	-0.430000	1.829	0.060000
1.644	-0.295000	1.644	-0.510000	1.871	0.060000
1.681	-0.325000	1.681	-0.448000	1.912	0.060000
1.717	-0.289000	1.717	-0.408000	1.954	0.070000
1.754	-0.303000	1.754	-0.463000	1.996	0.050000
1.790	-0.375000	1.790	-0.313000	2.037	0.060000
1.827	-0.410000	1.827	-0.412000	2.079	0.080000
1.863	-0.406000	1.863	-0.488000	2.120	0.070000
1.900	-0.490000	1.900	-0.427000	2.162	0.070000
1.936	-0.532000	1.936	-0.482000	2.203	0.090000
1.973	-0.504000	1.973	-0.453000	2.245	0.080000
2.009	-0.549000	2.009	-0.363000	2.287	0.090000
2.046	-0.574000	2.046	-0.411000	2.328	0.090000
2.082	-0.635000	2.082	-0.434000	2.370	0.080000
2.119	-0.655000	2.119	-0.473000	2.411	0.090000
2.155	-0.627000	2.155	-0.327000	2.453	0.070000
2.192	-0.637000	2.192	-0.420000	2.494	0.080000
2.229	-0.683000	2.229	-0.415000	2.536	0.080000
2.265	-0.671000	2.265	-0.420000	2.578	0.070000
2.302	-0.738000	2.302	-0.493000	2.619	0.060000
2.338	-0.757000	2.338	-0.487000	2.661	0.080000
2.375	-0.842000	2.375	-0.487000	2.702	0.060000
2.411	-0.814000	2.411	-0.537000	2.744	0.060000
2.448	-0.786000	2.448	-0.507000	2.785	0.050000
2.484	-0.846000	2.484	-0.459000	2.827	0.050000
2.521	-0.789000	2.521	-0.448000	2.869	0.060000
2.557	-0.786000	2.557	-0.455000	2.910	0.050000
2.594	-0.893000	2.594	-0.537000	2.952	0.050000
2.630	-0.934000	2.630	-0.542000	2.993	0.050000
2.667	-0.921000	2.667	-0.433000	3.035	0.050000
2.703	-0.917000	2.703	-0.487000	3.076	0.040000
2.740	-1.014000	2.740	-0.541000	3.118	0.050000
2.777	-0.917000	2.777	-0.493000	3.160	0.060000
2.813	-1.025000	2.813	-0.465000	3.201	0.060000
2.850	-1.065000	2.850	-0.516000	3.243	0.030000
2.886	-1.025000	2.886	-0.454000	3.284	0.040000
2.923	-1.023000	2.923	-0.550000	3.326	0.040000
2.959	-1.063000	2.959	-0.569000	3.367	0.030000
2.996	-1.075000	2.996	-0.500000	3.409	0.040000
3.032	-1.050000	3.032	-0.584000	3.451	0.040000
3.069	-1.098000	3.069	-0.595000	3.492	0.040000
3.105	-1.123000	3.105	-0.638000	3.534	0.040000
3.142	-1.123000	3.142	-0.580000	3.575	0.050000
3.178	-1.156000	3.178	-0.632000	3.617	0.050000
3.215	-1.163000	3.215	-0.661000	3.658	0.050000
3.251	-1.146000	3.251	-0.534000	3.700	0.040000
3.288	-1.129000	3.288	-0.612000	3.742	0.070000
3.324	-1.121000	3.324	-0.550000	3.783	0.070000
3.361	-1.247000	3.361	-0.662000	3.825	0.060000
3.398	-1.244000	3.398	-0.633000	3.866	0.080000
3.434	-1.201000	3.434	-0.638000	3.908	0.080000
3.471	-1.187000	3.471	-0.649000	3.949	0.090000
3.507	-1.216000	3.507	-0.665000	3.991	0.090000
3.544	-1.230000	3.544	-0.697000	4.033	0.090000
3.580	-1.159000	3.580	-0.647000	4.074	0.080000
3.617	-1.179000	3.617	-0.668000	4.116	0.080000
3.653	-1.203000	3.653	-0.709000	4.157	0.070000
3.690	-1.122000	3.690	-0.657000	4.199	0.070000
3.726	-1.120000	3.726	-0.678000	4.240	0.070000
3.763	-1.173000	3.763	-0.685000	4.282	0.060000
3.799	-1.141000	3.799	-0.581000	4.324	0.060000
3.836	-1.173000	3.836	-0.690000	4.365	0.070000
3.872	-1.136000	3.872	-0.720000	4.407	0.060000
3.909	-1.181000	3.909	-0.641000	4.448	0.060000
3.946	-1.146000	3.946	-0.744000	4.490	0.060000
3.982	-1.175000	3.982	-0.751000	4.532	0.050000
4.019	-1.203000	4.019	-0.615000	4.573	0.050000
4.055	-1.210000	4.055	-0.790000	4.615	0.050000
4.092	-1.222000	4.092	-0.604000	4.656	0.050000
4.128	-1.177000	4.128	-0.774000	4.698	0.060000
4.165	-1.214000	4.165	-0.714000	4.739	0.060000
4.201	-1.230000	4.201	-0.719000	4.781	0.050000
4.238	-1.225000	4.238	-0.755000	4.823	0.040000
4.274	-1.177000	4.274	-0.851000	4.864	0.050000
4.311	-1.277000	4.311	-0.732000	4.906	0.050000
4.347	-1.226000	4.347	-0.766000	4.947	0.040000
4.384	-1.218000	4.384	-0.796000	4.989	0.040000
4.420	-1.228000	4.420	-0.761000	5.030	0.050000
4.457	-1.241000	4.457	-0.843000	5.072	0.030000
4.494	-1.191000	4.494	-0.837000	5.114	0.040000
4.530	-1.197000	4.530	-0.798000	5.155	0.040000
4.567	-1.234000	4.567	-0.799000	5.197	0.040000
4.603	-1.240000	4.603	-0.758000	5.238	0.040000
4.640	-1.259000	4.640	-0.784000	5.280	0.030000
4.676	-1.221000	4.676	-0.740000	5.321	0.050000
4.713	-1.191000	4.713	-0.813000	5.363	0.060000
4.749	-1.200000	4.749	-0.744000	5.405	0.040000
4.786	-1.252000	4.786	-0.801000	5.446	0.070000
4.822	-1.303000	4.822	-0.782000	5.488	0.070000
4.859	-1.268000	4.859	-0.838000	5.529	0.060000
4.895	-1.203000	4.895	-0.726000	5.571	0.080000
4.932	-1.269000	4.932	-0.734000	5.612	0.080000
4.968	-1.269000	4.968	-0.757000	5.654	0.060000
5.005	-1.279000	5.005	-1.002000	5.696	0.080000
5.042	-1.286000	5.042	-0.889000	5.737	0.080000
5.078	-1.316000	5.078	-0.913000	5.779	0.090000
5.115	-1.303000	5.115	-0.828000	5.820	0.080000
5.151	-1.297000	5.151	-0.935000	5.862	0.080000
5.188	-1.292000	5.188	-0.900000	5.903	0.080000
5.224	-1.342000	5.224	-0.781000	5.945	0.070000
5.261	-1.284000	5.261	-0.800000	5.987	0.060000
5.297	-1.176000	5.297	-0.802000	6.028	0.070000
5.334	-1.217000	5.334	-0.787000	6.070	0.070000
5.370	-1.295000	5.370	-0.825000	6.111	0.070000
5.407	-1.295000	5.407	-0.796000	6.153	0.060000
5.443	-1.258000	5.443	-0.839000	6.194	0.060000
5.480	-1.223000	5.480	-0.944000	6.236	0.050000
5.516	-1.313000	5.516	-0.940000	6.278	0.050000
5.553	-1.369000	5.553	-0.923000	6.319	0.070000
5.590	-1.405000	5.590	-0.906000	6.361	0.060000
5.626	-1.354000	5.626	-1.037000	6.402	0.050000
5.663	-1.357000	5.663	-0.938000	6.444	0.050000
5.699	-1.306000	5.699	-0.920000	6.485	0.050000
5.736	-1.364000	5.736	-0.925000	6.527	0.040000
5.772	-1.314000	5.772	-0.826000	6.569	0.040000
5.809	-1.303000	5.809	-0.932000	6.610	0.040000
5.845	-1.305000	5.845	-0.888000	6.652	0.050000
5.882	-1.453000	5.882	-0.938000	6.693	0.050000
5.918	-1.401000	5.918	-0.971000	6.735	0.050000
5.955	-1.409000	5.955	-0.910000	6.776	0.030000
5.991	-1.418000	5.991	-0.903000	6.818	0.030000
6.028	-1.488000	6.028	-0.903000	6.860	0.040000
6.064	-1.483000	6.064	-0.976000	6.901	0.020000
6.101	-1.507000	6.101	-0.847000	6.943	0.030000
6.138	-1.405000	6.138	-0.901000	6.984	0.040000
6.174	-1.512000	6.174	-0.942000	7.026	0.040000
6.211	-1.552000	6.211	-1.004000	7.067	0.050000
6.247	-1.519000	6.247	-0.892000	7.109	0.050000
6.284	-1.538000	6.284	-1.010000	7.151	0.060000
6.320	-1.561000	6.320	-1.045000	7.192	0.060000
6.357	-1.518000	6.357	-0.997000	7.234	0.040000
6.393	-1.551000	6.393	-1.010000	7.275	0.070000
6.430	-1.527000	6.430	-0.968000	7.317	0.080000
6.466	-1.645000	6.466	-1.029000	7.358	0.070000
6.503	-1.630000	6.503	-1.019000	7.400	0.070000
6.539	-1.615000	6.539	-1.106000	7.442	0.070000
6.576	-1.674000	6.576	-1.065000	7.483	0.080000
6.612	-1.647000	6.612	-1.034000	7.525	0.070000
6.649	-1.655000	6.649	-0.987000	7.566	0.060000
6.686	-1.695000	6.686	-1.072000	7.608	0.060000
6.722	-1.796000	6.722	-0.976000	7.650	0.050000
6.759	-1.765000	6.759	-1.143000	7.691	0.060000
6.795	-1.715000	6.795	-0.994000	7.733	0.070000
6.832	-1.780000	6.832	-1.009000	7.774	0.060000
6.868	-1.837000	6.868	-1.070000	7.816	0.060000
6.905	-1.854000	6.905	-1.106000	7.857	0.050000
6.941	-1.907000	6.941	-1.044000	7.899	0.060000
6.978	-1.841000	6.978	-1.007000	7.941	0.040000
7.014	-1.832000	7.014	-1.107000	7.982	0.050000
7.051	-1.871000	7.051	-1.096000	8.024	0.050000
7.087	-1.857000	7.087	-0.986000	8.065	0.050000
7.124	-1.849000	7.124	-1.028000	8.107	0.050000
7.160	-1.922000	7.160	-1.043000	8.148	0.050000
7.197	-1.937000	7.197	-1.049000	8.190	0.050000
7.234	-1.947000	7.234	-0.971000	8.232	0.040000
7.270	-1.889000	7.270	-0.991000	8.273	0.040000
7.307	-1.914000	7.307	-1.044000	8.315	0.030000
7.343	-1.948000	7.343	-1.028000	8.356	0.030000
7.380	-1.984000	7.380	-1.112000	8.398	0.040000
7.416	-1.986000	7.416	-1.045000	8.439	0.020000
7.453	-1.995000	7.453	-1.124000	8.481	0.020000
7.489	-1.991000	7.489	-1.080000	8.523	0.030000
7.526	-2.069000	7.526	-1.205000	8.564	0.030000
7.562	-2.053000	7.562	-1.229000	8.606	0.030000
7.599	-2.061000	7.599	-1.200000	8.647	0.020000
7.635	-2.042000	7.635	-1.217000	8.689	0.030000
7.672	-2.148000	7.672	-1.268000	8.730	0.050000
7.708	-2.177000	7.708	-1.101000	8.772	0.060000
7.745	-2.127000	7.745	-1.259000	8.814	0.070000
7.782	-2.210000	7.782	-1.179000	8.855	0.110000
7.818	-2.136000	7.818	-1.166000	8.897	0.100000
7.855	-2.150000	7.855	-1.251000	8.938	0.120000
7.891	-2.172000	7.891	-1.193000	8.980	0.160000
7.928	-2.155000	7.928	-1.138000	9.021	0.230000
7.964	-2.113000	7.964	-1.136000	9.063	0.240000
8.001	-2.209000	8.001	-1.200000	9.105	0.330000
8.037	-2.221000	8.037	-1.212000	9.146	0.410000
8.074	-2.166000	8.074	-1.073000	9.188	0.500000
8.110	-2.142000	8.110	-1.124000	9.229	0.570000
8.147	-2.222000	8.147	-1.155000	9.271	0.710000
8.183	-2.161000	8.183	-1.252000	9.312	0.810000
8.220	-2.208000	8.220	-1.120000	9.354	0.910000
8.256	-2.149000	8.256	-1.240000	9.396	1.010000
8.293	-2.168000	8.293	-1.178000	9.437	1.130000
8.330	-2.119000	8.330	-1.164000	9.479	1.220000
8.366	-1.998000	8.366	-1.157000	9.520	1.320000
8.403	-1.911000	8.403	-1.116000	9.562	1.420000
8.439	-1.720000	8.439	-1.124000	9.603	1.510000
8.476	-1.509000	8.476	-1.097000	9.645	1.600000
8.512	-1.148000	8.512	-0.948000	9.687	1.690000
8.549	-0.611000	8.549	-0.944000	9.728	1.780000
8.585	0.167000	8.585	-0.717000	9.770	1.880000
8.622	1.246000	8.622	-0.530000	9.811	1.980000
8.658	2.645000	8.658	-0.234000	9.853	2.050000
8.695	4.348000	8.695	0.219000	9.894	2.200000
8.731	6.312000	8.731	0.611000	9.936	2.340000
8.768	8.422000	8.768	1.169000	9.978	2.500000
8.804	10.875000	8.804	1.677000	10.019	2.710000
8.841	13.376000	8.841	2.199000	10.061	2.880000
8.878	16.013000	8.878	2.788000	10.102	3.070000
8.914	18.691000	8.914	3.591000	10.144	3.240000
8.951	21.468000	8.951	4.062000	10.185	3.410000
8.987	24.121000	8.987	4.726000	10.227	3.630000
9.024	26.928000	9.024	5.302000	10.269	3.760000
9.060	29.460000	9.060	5.778000	10.310	3.900000
9.097	31.857000	9.097	6.188000	10.352	4.020000
9.133	33.930000	9.133	6.498000	10.393	4.170000
9.170	35.892000	9.170	6.870000	10.435	4.320000
9.206	37.508000	9.206	6.893000	10.477	4.510000
9.243	38.619000	9.243	6.989000	10.518	4.620000
9.279	39.533000	9.279	6.930000	10.560	4.780000
9.316	40.077000	9.316	6.782000	10.601	4.930000
9.352	40.424000	9.352	6.560000	10.643	5.120000
9.389	40.692000	9.389	6.204000	10.684	5.310000
9.426	40.777000	9.426	5.894000	10.726	5.500000
9.462	40.842000	9.462	5.749000	10.768	5.750000
9.499	40.979000	9.499	5.391000	10.809	6.020000
9.535	41.054000	9.535	5.123000	10.851	6.290000
9.572	41.420000	9.572	4.708000	10.892	6.640000
9.608	41.851000	9.608	4.414000	10.934	6.980000
9.645	42.494000	9.645	4.281000	10.975	7.430000
9.681	43.603000	9.681	4.279000	11.017	7.920000
9.718	44.887000	9.718	4.328000	11.059	8.430000
9.754	46.300000	9.754	4.624000	11.100	8.890000
9.791	47.864000	9.791	4.772000	11.142	9.580000
9.827	49.496000	9.827	4.887000	11.183	10.270000
9.864	51.059000	9.864	5.110000	11.225	11.050000
9.900	52.398000	9.900	5.278000	11.266	11.950000
9.937	53.569000	9.937	5.426000	11.308	12.830000
9.973	54.495000	9.973	5.587000	11.350	13.730000
10.010	55.257000	10.010	5.659000	11.391	14.810000
10.047	55.921000	10.047	5.561000	11.433	16.040000
10.083	56.322000	10.083	5.593000	11.474	17.200000
10.120	56.684000	10.120	5.654000	11.516	18.440000
10.156	56.980000	10.156	5.516000	11.557	19.520000
10.193	57.014000	10.193	5.425000	11.599	20.530000
10.229	57.140000	10.229	5.432000	11.641	21.600000
10.266	57.152000	10.266	5.324000	11.682	22.470000
10.302	57.161000	10.302	5.245000	11.724	23.240000
10.339	56.999000	10.339	5.145000	11.765	23.900000
10.375	56.990000	10.375	5.196000	11.807	24.290000
10.412	56.857000	10.412	5.044000	11.848	24.600000
10.448	56.899000	10.448	5.128000	11.890	24.800000
10.485	56.796000	10.485	5.091000	11.932	24.940000
10.521	56.967000	10.521	4.964000	11.973	24.960000
10.558	57.113000	10.558	4.979000	12.015	24.980000
10.595	57.367000	10.595	5.068000	12.056	24.990000
10.631	57.756000	10.631	5.146000	12.098	25.060000
10.668	58.197000	10.668	5.280000	12.139	25.250000
10.704	58.913000	10.704	5.246000	12.181	25.580000
10.741	59.773000	10.741	5.538000	12.223	26.060000
10.777	60.859000	10.777	5.736000	12.264	26.750000
10.814	62.097000	10.814	5.970000	12.306	27.520000
10.850	63.544000	10.850	6.381000	12.347	28.520000
10.887	65.098000	10.887	6.728000	12.389	29.760000
10.923	66.914000	10.923	7.045000	12.430	31.090000
10.960	68.981000	10.960	7.491000	12.472	32.500000
10.996	71.237000	10.996	7.858000	12.514	33.890000
11.033	73.851000	11.033	8.468000	12.555	35.040000
11.069	76.720000	11.069	9.065000	12.597	36.140000
11.106	79.748000	11.106	9.682000	12.638	37.080000
11.143	83.145000	11.143	10.438000	12.680	37.770000
11.179	86.593000	11.179	11.285000	12.721	38.160000
11.216	90.084000	11.216	12.041000	12.763	38.180000
11.252	93.563000	11.252	12.814000	12.805	37.970000
11.289	96.870000	11.289	13.549000	12.846	37.460000
11.325	99.966000	11.325	14.287000	12.888	36.630000
11.362	102.949000	11.362	14.926000	12.929	35.600000
11.398	105.270000	11.398	15.418000	12.971	34.320000
11.435	107.281000	11.435	15.818000	13.012	32.920000
11.471	108.911000	11.471	16.173000	13.054	31.610000
11.508	110.042000	11.508	16.427000	13.096	30.060000
11.544	110.883000	11.544	16.654000	13.137	28.390000
11.581	111.254000	11.581	16.572000	13.179	26.670000
11.617	111.314000	11.617	16.700000	13.220	24.990000
11.654	111.127000	11.654	16.557000	13.262	23.340000
11.691	110.711000	11.691	16.321000	13.303	21.990000
11.727	110.326000	11.727	16.219000	13.345	20.460000
11.764	110.074000	11.764	16.178000	13.387	18.970000
11.800	109.848000	11.800	16.053000	13.428	17.550000
11.837	109.975000	11.837	16.007000	13.470	16.240000
11.873	110.466000	11.873	15.959000	13.511	15.020000
11.910	111.331000	11.910	15.951000	13.553	14.010000
11.946	112.664000	11.946	16.147000	13.595	12.970000
11.983	114.450000	11.983	16.422000	13.636	11.930000
12.019	116.732000	12.019	16.817000	13.678	10.960000
12.056	119.585000	12.056	17.399000	13.719	10.100000
12.092	122.939000	12.092	17.875000	13.761	9.290000
12.129	126.665000	12.129	18.570000	13.802	8.680000
12.165	130.413000	12.165	19.198000	13.844	7.960000
12.202	134.233000	12.202	19.930000	13.886	7.300000
12.239	137.995000	12.239	20.389000	13.927	6.710000
12.275	141.398000	12.275	21.137000	13.969	6.120000
12.312	144.246000	12.312	21.613000	14.010	5.660000
12.348	146.640000	12.348	22.107000	14.052	5.270000
12.385	148.166000	12.385	22.370000	14.093	4.810000
12.421	148.877000	12.421	22.541000	14.135	4.390000
12.458	148.677000	12.458	22.478000	14.177	4.080000
12.494	147.627000	12.494	22.278000	14.218	3.710000
12.531	145.711000	12.531	21.818000	14.260	3.460000
12.567	142.933000	12.567	21.314000	14.301	3.210000
12.604	139.626000	12.604	20.672000	14.343	2.960000
12.640	135.820000	12.640	19.945000	14.384	2.720000
12.677	131.499000	12.677	19.148000	14.426	2.510000
12.713	127.004000	12.713	18.297000	14.468	2.370000
12.750	122.194000	12.750	17.281000	14.509	2.190000
12.787	117.412000	12.787	16.252000	14.551	2.070000
12.823	112.796000	12.823	15.088000	14.592	1.970000
12.860	108.330000	12.860	14.087000	14.634	1.850000
12.896	104.131000	12.896	13.083000	14.675	1.720000
12.933	100.198000	12.933	12.124000	14.717	1.670000
12.969	96.458000	12.969	11.255000	14.759	1.590000
13.006	93.009000	13.006	10.469000	14.800	1.530000
13.042	89.852000	13.042	9.583000	14.842	1.450000
13.079	86.893000	13.079	8.914000	14.883	1.430000
13.115	84.246000	13.115	8.097000	14.925	1.380000
13.152	81.543000	13.152	7.361000	14.966	1.350000
13.188	78.972000	13.188	6.730000	15.008	1.330000
13.225	76.423000	13.225	6.246000	15.050	1.320000
13.261	73.930000	13.261	5.694000	15.091	1.290000
13.298	71.296000	13.298	5.268000	15.133	1.280000
13.335	68.605000	13.335	4.677000	15.174	1.330000
13.371	65.893000	13.371	4.228000	15.216	1.350000
13.408	63.113000	13.408	3.821000	15.257	1.350000
13.444	60.175000	13.444	3.550000	15.299	1.370000
13.481	57.122000	13.481	3.237000	15.341	1.360000
13.517	54.114000	13.517	2.821000	15.382	1.340000
13.554	51.077000	13.554	2.444000	15.424	1.280000
13.590	47.988000	13.590	2.151000	15.465	1.250000
13.627	44.856000	13.627	1.894000	15.507	1.200000
13.663	41.773000	13.663	1.671000	15.548	1.150000
13.700	38.885000	13.700	1.447000	15.590	1.090000
13.736	36.162000	13.736	1.169000	15.632	1.030000
13.773	33.528000	13.773	1.094000	15.673	0.970000
13.809	31.146000	13.809	1.001000	15.715	0.890000
13.846	28.820000	13.846	0.765000	15.756	0.860000
13.883	26.802000	13.883	0.701000	15.798	0.820000
13.919	24.931000	13.919	0.551000	15.839	0.740000
13.956	23.297000	13.956	0.398000	15.881	0.720000
13.992	21.713000	13.992	0.091000	15.923	0.670000
14.029	20.272000	14.029	0.152000	15.964	0.640000
14.065	19.113000	14.065	0.238000	16.006	0.590000
14.102	17.929000	14.102	0.089000	16.047	0.590000
14.138	16.864000	14.138	-0.092000	16.089	0.550000
14.175	15.912000	14.175	-0.505000	16.130	0.520000
14.211	15.081000	14.211	-0.116000	16.172	0.520000
14.248	14.360000	14.248	-0.236000	16.214	0.480000
14.284	13.732000	14.284	-0.235000	16.255	0.430000
14.321	13.322000	14.321	-0.396000	16.297	0.420000
14.357	12.997000	14.357	-0.247000	16.338	0.440000
14.394	12.802000	14.394	-0.302000	16.380	0.430000
14.431	12.715000	14.431	-0.223000	16.422	0.380000
14.467	12.774000	14.467	-0.283000	16.463	0.390000
14.504	13.082000	14.504	-0.131000	16.505	0.380000
14.540	13.528000	14.540	-0.150000	16.546	0.330000
14.577	14.030000	14.577	0.004000	16.588	0.380000
14.613	14.638000	14.613	0.109000	16.629	0.360000
14.650	15.217000	14.650	0.044000	16.671	0.350000
14.686	15.956000	14.686	0.235000	16.713	0.360000
14.723	16.628000	14.723	0.376000	16.754	0.370000
14.759	17.523000	14.759	0.509000	16.796	0.320000
14.796	18.744000	14.796	0.646000	16.837	0.320000
14.832	20.404000	14.832	0.976000	16.879	0.320000
14.869	22.994000	14.869	1.572000	16.920	0.300000
14.905	26.506000	14.905	2.706000	16.962	0.280000
14.942	30.372000	14.942	3.937000	17.004	0.320000
14.979	34.461000	14.979	5.244000	17.045	0.290000
15.015	37.784000	15.015	6.177000	17.087	0.280000
15.052	40.058000	15.052	6.743000	17.128	0.300000
15.088	41.544000	15.088	6.957000	17.170	0.290000
15.125	41.928000	15.125	6.687000	17.211	0.290000
15.161	41.317000	15.161	6.315000	17.253	0.280000
15.198	40.045000	15.198	5.820000	17.295	0.290000
15.234	38.264000	15.234	5.280000	17.336	0.290000
15.271	35.962000	15.271	4.760000	17.378	0.300000
15.307	33.382000	15.307	4.154000	17.419	0.290000
15.344	30.860000	15.344	3.751000	17.461	0.280000
15.380	28.279000	15.380	3.293000	17.502	0.320000
15.417	25.963000	15.417	2.863000	17.544	0.280000
15.453	23.423000	15.453	2.448000	17.586	0.280000
15.490	21.151000	15.490	2.110000	17.627	0.300000
15.527	18.927000	15.527	1.785000	17.669	0.300000
15.563	16.944000	15.563	1.418000	17.710	0.280000
15.600	15.029000	15.600	1.006000	17.752	0.300000
15.636	13.356000	15.636	0.792000	17.793	0.290000
15.673	11.766000	15.673	0.618000	17.835	0.280000
15.709	10.556000	15.709	0.307000	17.877	0.290000
15.746	9.378000	15.746	0.244000	17.918	0.300000
15.782	8.419000	15.782	0.108000	17.960	0.270000
15.819	7.596000	15.819	0.019000	18.001	0.250000
15.855	6.807000	15.855	-0.122000	18.043	0.280000
15.892	6.149000	15.892	-0.104000	18.084	0.300000
15.928	5.547000	15.928	-0.195000	18.126	0.290000
15.965	5.031000	15.965	-0.327000	18.168	0.280000
16.001	4.531000	16.001	-0.347000	18.209	0.280000
16.038	4.131000	16.038	-0.493000	18.251	0.280000
16.075	3.762000	16.075	-0.452000	18.292	0.270000
16.111	3.400000	16.111	-0.439000	18.334	0.280000
16.148	3.063000	16.148	-0.609000	18.375	0.270000
16.184	2.803000	16.184	-0.671000	18.417	0.260000
16.221	2.563000	16.221	-0.749000	18.459	0.260000
16.257	2.276000	16.257	-0.708000	18.500	0.310000
16.294	2.044000	16.294	-0.727000	18.542	0.270000
16.330	1.940000	16.330	-0.845000	18.583	0.270000
16.367	1.619000	16.367	-0.891000	18.625	0.260000
16.403	1.397000	16.403	-0.904000	18.666	0.260000
16.440	1.216000	16.440	-0.913000	18.708	0.290000
16.476	1.206000	16.476	-1.026000	18.750	0.270000
16.513	0.942000	16.513	-0.993000	18.791	0.260000
16.549	0.844000	16.549	-1.024000	18.833	0.270000
16.586	0.728000	16.586	-1.040000	18.874	0.270000
16.622	0.600000	16.622	-1.095000	18.916	0.270000
16.659	0.495000	16.659	-1.150000	18.957	0.310000
16.696	0.429000	16.696	-1.069000	18.999	0.300000
16.732	0.321000	16.732	-1.156000	19.041	0.320000
16.769	0.248000	16.769	-1.114000	19.082	0.310000
16.805	0.215000	16.805	-1.120000	19.124	0.290000
16.842	0.177000	16.842	-1.167000	19.165	0.300000
16.878	0.160000	16.878	-1.210000	19.207	0.260000
16.915	0.263000	16.915	-1.146000	19.248	0.290000
16.951	0.461000	16.951	-1.197000	19.290	0.280000
16.988	1.020000	16.988	-1.267000	19.332	0.260000
17.024	1.705000	17.024	-1.188000	19.373	0.260000
17.061	2.486000	17.061	-1.155000	19.415	0.290000
17.097	3.323000	17.097	-1.100000	19.456	0.280000
17.134	4.000000	17.134	-1.138000	19.498	0.270000
17.170	4.352000	17.170	-0.953000	19.540	0.270000
17.207	4.503000	17.207	-0.900000	19.581	0.240000
17.244	4.220000	17.244	-1.015000	19.623	0.270000
17.280	3.906000	17.280	-0.988000	19.664	0.270000
17.317	3.628000	17.317	-0.902000	19.706	0.250000
17.353	3.382000	17.353	-0.757000	19.747	0.240000
17.390	3.146000	17.390	-0.755000	19.789	0.220000
17.426	3.000000	17.426	-0.740000	19.831	0.250000
17.463	2.889000	17.463	-0.806000	19.872	0.280000
17.499	2.866000	17.499	-0.712000	19.914	0.280000
17.536	2.881000	17.536	-0.637000	19.955	0.270000
17.572	2.912000	17.572	-0.818000	19.997	0.260000
17.609	2.952000	17.609	-0.910000	20.038	0.280000
17.645	3.041000	17.645	-0.918000	20.080	0.260000
17.682	3.036000	17.682	-0.965000	20.122	0.210000
17.718	2.996000	17.718	-1.020000	20.163	0.240000
17.755	3.011000	17.755	-1.117000	20.205	0.250000
17.792	2.902000	17.792	-1.274000	20.246	0.220000
17.828	2.853000	17.828	-1.291000	20.288	0.280000
17.865	2.780000	17.865	-1.406000	20.329	0.220000
17.901	2.705000	17.901	-1.435000	20.371	0.250000
17.938	2.688000	17.938	-1.371000	20.413	0.220000
17.974	2.760000	17.974	-1.408000	20.454	0.240000
18.011	2.853000	18.011	-1.394000	20.496	0.190000
18.047	2.876000	18.047	-1.382000	20.537	0.250000
18.084	3.040000	18.084	-1.372000	20.579	0.230000
18.120	3.253000	18.120	-1.345000	20.620	0.200000
18.157	3.523000	18.157	-1.303000	20.662	0.230000
18.193	3.870000	18.193	-1.205000	20.704	0.260000
18.230	4.262000	18.230	-1.248000	20.745	0.260000
18.266	4.615000	18.266	-1.009000	20.787	0.230000
18.303	4.895000	18.303	-1.109000	20.828	0.200000
18.340	5.047000	18.340	-1.013000	20.870	0.220000
18.376	5.185000	18.376	-1.149000	20.911	0.260000
18.413	5.257000	18.413	-1.085000	20.953	0.260000
18.449	5.167000	18.449	-1.148000	20.995	0.220000
18.486	5.071000	18.486	-1.348000	21.036	0.240000
18.522	4.810000	18.522	-1.455000	21.078	0.260000
18.559	4.464000	18.559	-1.678000	21.119	0.270000
18.595	4.042000	18.595	-1.774000	21.161	0.330000
18.632	3.670000	18.632	-1.843000	21.202	0.340000
18.668	3.197000	18.668	-2.088000	21.244	0.300000
18.705	2.785000	18.705	-2.139000	21.286	0.340000
18.741	2.290000	18.741	-2.371000	21.327	0.340000
18.778	1.897000	18.778	-2.428000	21.369	0.320000
18.814	1.437000	18.814	-2.420000	21.410	0.320000
18.851	1.071000	18.851	-2.347000	21.452	0.320000
18.888	0.849000	18.888	-2.505000	21.493	0.320000
18.924	0.704000	18.924	-2.401000	21.535	0.310000
18.961	0.725000	18.961	-2.419000	21.577	0.300000
18.997	0.635000	18.997	-2.086000	21.618	0.290000
19.034	0.532000	19.034	-2.096000	21.660	0.320000
19.070	0.569000	19.070	-1.952000	21.701	0.320000
19.107	0.581000	19.107	-1.846000	21.743	0.310000
19.143	0.584000	19.143	-1.694000	21.784	0.310000
19.180	0.500000	19.180	-1.565000	21.826	0.290000
19.216	0.422000	19.216	-1.598000	21.868	0.290000
19.253	0.307000	19.253	-1.596000	21.909	0.300000
19.289	0.209000	19.289	-1.502000	21.951	0.270000
19.326	0.097000	19.326	-1.546000	21.992	0.300000
19.362	-0.016000	19.362	-1.565000	22.034	0.250000
19.399	-0.113000	19.399	-1.483000	22.075	0.260000
19.436	-0.124000	19.436	-1.357000	22.117	0.300000
19.472	-0.200000	19.472	-1.628000	22.159	0.270000
19.509	-0.129000	19.509	-1.534000	22.200	0.280000
19.545	-0.204000	19.545	-1.438000	22.242	0.230000
19.582	-0.325000	19.582	-1.460000	22.283	0.280000
19.618	-0.385000	19.618	-1.649000	22.325	0.280000
19.655	-0.428000	19.655	-1.651000	22.366	0.270000
19.691	-0.404000	19.691	-1.541000	22.408	0.290000
19.728	-0.490000	19.728	-1.584000	22.450	0.310000
19.764	-0.536000	19.764	-1.505000	22.491	0.280000
19.801	-0.590000	19.801	-1.461000	22.533	0.270000
19.837	-0.668000	19.837	-1.570000	22.574	0.280000
19.874	-0.707000	19.874	-1.432000	22.616	0.280000
19.910	-0.714000	19.910	-1.556000	22.658	0.280000
19.947	-0.775000	19.947	-1.588000	22.699	0.280000
19.984	-0.799000	19.984	-1.508000	22.741	0.290000
20.020	-0.950000	20.020	-1.574000	22.782	0.290000
20.057	-0.899000	20.057	-1.444000	22.824	0.270000
20.093	-0.934000	20.093	-1.484000	22.865	0.300000
20.130	-1.062000	20.130	-1.619000	22.907	0.290000
20.166	-1.064000	20.166	-1.578000	22.949	0.290000
20.203	-1.057000	20.203	-1.577000	22.990	0.250000
20.239	-1.068000	20.239	-1.413000	23.032	0.290000
20.276	-1.140000	20.276	-1.493000	23.073	0.240000
20.312	-1.078000	20.312	-1.478000	23.115	0.280000
20.349	-1.031000	20.349	-1.350000	23.156	0.260000
20.385	-1.035000	20.385	-1.439000	23.198	0.240000
20.422	-0.989000	20.422	-1.462000	23.240	0.260000
20.458	-0.756000	20.458	-1.410000	23.281	0.290000
20.495	-0.678000	20.495	-1.476000	23.323	0.260000
20.532	-0.601000	20.532	-1.392000	23.364	0.220000
20.568	-0.480000	20.568	-1.444000	23.406	0.260000
20.605	-0.489000	20.605	-1.305000	23.447	0.240000
20.641	-0.469000	20.641	-1.246000	23.489	0.230000
20.678	-0.397000	20.678	-1.245000	23.531	0.230000
20.714	-0.422000	20.714	-1.092000	23.572	0.240000
20.751	-0.125000	20.751	-1.149000	23.614	0.240000
20.787	0.521000	20.787	-1.221000	23.655	0.270000
20.824	1.202000	20.824	-1.040000	23.697	0.260000
20.860	1.847000	20.860	-1.077000	23.738	0.230000
20.897	2.179000	20.897	-1.155000	23.780	0.210000
20.933	2.309000	20.933	-1.330000	23.822	0.220000
20.970	2.289000	20.970	-1.488000	23.863	0.220000
21.006	2.036000	21.006	-1.653000	23.905	0.250000
21.043	1.568000	21.043	-1.636000	23.946	0.270000
21.080	0.969000	21.080	-1.611000	23.988	0.270000
21.116	0.662000	21.116	-1.601000	24.029	0.280000
21.153	0.281000	21.153	-1.641000	24.071	0.240000
21.189	0.079000	21.189	-1.719000	24.113	0.240000
21.226	-0.107000	21.226	-1.724000	24.154	0.240000
21.262	-0.231000	21.262	-1.691000	24.196	0.250000
21.299	-0.285000	21.299	-1.832000	24.237	0.290000
21.335	-0.379000	21.335	-1.827000	24.279	0.280000
21.372	-0.429000	21.372	-1.773000	24.320	0.240000
21.408	-0.460000	21.408	-1.723000	24.362	0.290000
21.445	-0.440000	21.445	-1.768000	24.404	0.290000
21.481	-0.465000	21.481	-1.717000	24.445	0.260000
21.518	-0.445000	21.518	-1.782000	24.487	0.280000
21.554	-0.413000	21.554	-1.813000	24.528	0.250000
21.591	-0.488000	21.591	-1.840000	24.570	0.280000
21.628	-0.489000	21.628	-1.630000	24.611	0.230000
21.664	-0.462000	21.664	-1.706000	24.653	0.240000
21.701	-0.555000	21.701	-1.947000	24.695	0.270000
21.737	-0.557000	21.737	-1.786000	24.736	0.230000
21.774	-0.582000	21.774	-1.798000	24.778	0.260000
21.810	-0.523000	21.810	-1.828000	24.819	0.280000
21.847	-0.467000	21.847	-1.823000	24.861	0.240000
21.883	-0.413000	21.883	-1.770000	24.902	0.230000
21.920	-0.395000	21.920	-1.902000	24.944	0.260000
21.956	-0.268000	21.956	-1.831000	24.986	0.290000
21.993	-0.200000	21.993	-1.786000	25.027	0.250000
22.029	-0.146000	22.029	-1.893000	25.069	0.230000
22.066	-0.040000	22.066	-1.830000	25.110	0.280000
22.102	0.004000	22.102	-1.870000	25.152	0.290000
22.139	-0.027000	22.139	-1.836000	25.193	0.270000
22.176	0.046000	22.176	-1.744000	25.235	0.320000
22.212	0.030000	22.212	-1.725000	25.277	0.500000
22.249	0.069000	22.249	-1.724000	25.318	1.070000
22.285	-0.051000	22.285	-1.812000	25.360	2.020000
22.322	-0.059000	22.322	-1.856000	25.401	2.990000
22.358	-0.191000	22.358	-1.851000	25.443	3.750000
22.395	-0.292000	22.395	-1.795000	25.485	4.070000
22.431	-0.423000	22.431	-1.823000	25.526	3.990000
22.468	-0.504000	22.468	-1.927000	25.568	3.710000
22.504	-0.571000	22.504	-1.899000	25.609	3.380000
22.541	-0.620000	22.541	-1.814000	25.651	3.030000
22.577	-0.640000	22.577	-2.027000	25.692	2.690000
22.614	-0.661000	22.614	-1.880000	25.734	2.340000
22.650	-0.662000	22.650	-1.829000	25.776	2.070000
22.687	-0.476000	22.687	-1.942000	25.817	1.870000
22.723	-0.500000	22.723	-1.968000	25.859	1.640000
22.760	-0.378000	22.760	-1.804000	25.900	1.510000
22.797	-0.255000	22.797	-2.096000	25.942	1.360000
22.833	-0.151000	22.833	-1.864000	25.983	1.230000
22.870	0.034000	22.870	-1.817000	26.025	1.110000
22.906	0.153000	22.906	-1.980000	26.067	1.030000
22.943	0.355000	22.943	-1.959000	26.108	0.940000
22.979	0.474000	22.979	-1.879000	26.150	0.880000
23.016	0.523000	23.016	-1.902000	26.191	0.790000
23.052	0.688000	23.052	-1.985000	26.233	0.760000
23.089	0.714000	23.089	-1.940000	26.274	0.720000
23.125	0.810000	23.125	-1.918000	26.316	0.650000
23.162	0.781000	23.162	-1.869000	26.358	0.600000
23.198	0.721000	23.198	-1.819000	26.399	0.610000
23.235	0.728000	23.235	-1.843000	26.441	0.530000
23.271	0.584000	23.271	-1.922000	26.482	0.500000
23.308	0.471000	23.308	-1.883000	26.524	0.500000
23.345	0.375000	23.345	-1.927000	26.565	0.460000
23.381	0.229000	23.381	-1.942000	26.607	0.440000
23.418	0.158000	23.418	-1.953000	26.649	0.440000
23.454	-0.053000	23.454	-1.925000	26.690	0.430000
23.491	-0.097000	23.491	-1.795000	26.732	0.400000
23.527	-0.204000	23.527	-2.051000	26.773	0.370000
23.564	-0.394000	23.564	-2.033000	26.815	0.360000
23.600	-0.481000	23.600	-1.960000	26.856	0.360000
23.637	-0.633000	23.637	-1.866000	26.898	0.330000
23.673	-0.703000	23.673	-2.052000	26.940	0.300000
23.710	-0.841000	23.710	-2.043000	26.981	0.320000
23.746	-0.866000	23.746	-1.907000	27.023	0.290000
23.783	-0.912000	23.783	-1.987000	27.064	0.300000
23.819	-1.045000	23.819	-1.930000	27.106	0.260000
23.856	-1.094000	23.856	-1.933000	27.147	0.240000
23.893	-1.204000	23.893	-2.065000	27.189	0.240000
23.929	-1.233000	23.929	-2.002000	27.231	0.220000
23.966	-1.262000	23.966	-2.058000	27.272	0.220000
24.002	-1.272000	24.002	-2.119000	27.314	0.240000
24.039	-1.306000	24.039	-2.142000	27.355	0.240000
24.075	-1.339000	24.075	-2.175000	27.397	0.180000
24.112	-1.290000	24.112	-2.041000	27.438	0.200000
24.148	-1.312000	24.148	-2.142000	27.480	0.190000
24.185	-1.245000	24.185	-1.998000	27.522	0.220000
24.221	-1.219000	24.221	-1.972000	27.563	0.220000
24.258	-1.198000	24.258	-2.075000	27.605	0.190000
24.294	-1.044000	24.294	-2.028000	27.646	0.220000
24.331	-1.036000	24.331	-1.962000	27.688	0.210000
24.367	-1.004000	24.367	-2.080000	27.729	0.170000
24.404	-0.926000	24.404	-2.020000	27.771	0.170000
24.441	-0.868000	24.441	-2.110000	27.813	0.190000
24.477	-0.780000	24.477	-2.100000	27.854	0.180000
24.514	-0.860000	24.514	-1.983000	27.896	0.190000
24.550	-0.849000	24.550	-2.067000	27.937	0.160000
24.587	-0.905000	24.587	-2.160000	27.979	0.170000
24.623	-0.997000	24.623	-2.166000	28.020	0.140000
24.660	-1.007000	24.660	-2.122000	28.062	0.110000
24.696	-1.047000	24.696	-2.126000	28.104	0.160000
24.733	-1.054000	24.733	-2.095000	28.145	0.130000
24.769	-1.009000	24.769	-2.064000	28.187	0.150000
24.806	-1.051000	24.806	-2.096000	28.228	0.130000
24.842	-1.052000	24.842	-2.019000	28.270	0.150000
24.879	-0.970000	24.879	-2.022000	28.311	0.150000
24.915	-0.821000	24.915	-1.898000	28.353	0.150000
24.952	-0.587000	24.952	-2.053000	28.395	0.150000
24.989	0.158000	24.989	-1.924000	28.436	0.120000
25.025	2.403000	25.025	-1.079000	28.478	0.120000
25.062	8.116000	25.062	0.921000	28.519	0.130000
25.098	17.910000	25.098	3.769000	28.561	0.160000
25.135	27.403000	25.135	6.233000	28.603	0.130000
25.171	32.287000	25.171	7.006000	28.644	0.150000
25.208	31.572000	25.208	5.994000	28.686	0.140000
25.244	26.569000	25.244	3.712000	28.727	0.150000
25.281	20.126000	25.281	1.019000	28.769	0.130000
25.317	14.243000	25.317	-1.080000	28.810	0.130000
25.354	9.641000	25.354	-2.524000	28.852	0.110000
25.390	6.440000	25.390	-3.577000	28.894	0.120000
25.427	4.196000	25.427	-4.095000	28.935	0.120000
25.463	2.447000	25.463	-4.544000	28.977	0.090000
25.500	1.089000	25.500	-4.869000	29.018	0.100000
25.537	0.088000	25.537	-5.033000	29.060	0.080000
25.573	-0.741000	25.573	-5.212000	29.101	0.140000
25.610	-1.312000	25.610	-5.439000	29.143	0.070000
25.646	-1.754000	25.646	-5.625000	29.185	0.120000
25.683	-2.234000	25.683	-5.531000	29.226	0.130000
25.719	-2.442000	25.719	-5.533000	29.268	0.140000
25.756	-2.589000	25.756	-5.667000	29.309	0.140000
25.792	-2.816000	25.792	-5.684000	29.351	0.110000
25.829	-2.942000	25.829	-5.663000	29.392	0.100000
25.865	-2.979000	25.865	-5.629000	29.434	0.130000
25.902	-3.006000	25.902	-5.552000	29.476	0.130000
25.938	-3.059000	25.938	-5.473000	29.517	0.130000
25.975	-3.097000	25.975	-5.462000	29.559	0.130000
26.011	-3.132000	26.011	-5.406000	29.600	0.110000
26.048	-3.108000	26.048	-5.174000	29.642	0.090000
26.085	-3.117000	26.085	-5.035000	29.683	0.130000
26.121	-3.115000	26.121	-5.042000	29.725	0.120000
26.158	-3.028000	26.158	-4.989000	29.767	0.090000
26.194	-3.014000	26.194	-4.944000	29.808	0.100000
26.231	-3.044000	26.231	-4.894000	29.850	0.080000
26.267	-3.024000	26.267	-4.822000	29.891	0.110000
26.304	-2.960000	26.304	-4.767000	29.933	0.110000
26.340	-2.884000	26.340	-4.687000	29.974	0.070000
26.377	-2.847000	26.377	-4.551000	30.016	0.120000
26.413	-2.833000	26.413	-4.406000	30.058	0.120000
26.450	-2.787000	26.450	-4.313000	30.099	0.100000
26.486	-2.692000	26.486	-4.212000	30.141	0.100000
26.523	-2.635000	26.523	-4.120000	30.182	0.100000
26.559	-2.575000	26.559	-4.071000	30.224	0.100000
26.596	-2.535000	26.596	-3.959000	30.265	0.120000
26.633	-2.459000	26.633	-3.844000	30.307	0.110000
26.669	-2.380000	26.669	-3.770000	30.349	0.070000
26.706	-2.414000	26.706	-3.649000	30.390	0.090000
26.742	-2.328000	26.742	-3.562000	30.432	0.110000
26.779	-2.221000	26.779	-3.557000	30.473	0.110000
26.815	-2.201000	26.815	-3.435000	30.515	0.090000
26.852	-2.229000	26.852	-3.477000	30.556	0.090000
26.888	-2.143000	26.888	-3.348000	30.598	0.090000
26.925	-2.047000	26.925	-3.263000	30.640	0.090000
26.961	-1.994000	26.961	-3.320000	30.681	0.100000
26.998	-1.896000	26.998	-3.331000	30.723	0.120000
27.034	-1.907000	27.034	-3.203000	30.764	0.090000
27.071	-1.830000	27.071	-3.171000	30.806	0.130000
27.107	-1.850000	27.107	-3.175000	30.847	0.120000
27.144	-1.812000	27.144	-3.026000	30.889	0.150000
27.181	-1.698000	27.181	-3.030000	30.931	0.140000
27.217	-1.644000	27.217	-3.010000	30.972	0.150000
27.254	-1.600000	27.254	-2.995000	31.014	0.180000
27.290	-1.513000	27.290	-3.012000	31.055	0.180000
27.327	-1.466000	27.327	-2.883000	31.097	0.190000
27.363	-1.550000	27.363	-2.921000	31.138	0.160000
27.400	-1.428000	27.400	-2.931000	31.180	0.200000
27.436	-1.371000	27.436	-3.046000	31.222	0.200000
27.473	-1.323000	27.473	-2.899000	31.263	0.180000
27.509	-1.193000	27.509	-2.996000	31.305	0.190000
27.546	-1.153000	27.546	-2.789000	31.346	0.220000
27.582	-1.170000	27.582	-2.901000	31.388	0.190000
27.619	-1.139000	27.619	-2.898000	31.430	0.190000
27.655	-1.038000	27.655	-2.912000	31.471	0.210000
27.692	-1.047000	27.692	-2.835000	31.513	0.200000
27.729	-1.017000	27.729	-2.817000	31.554	0.190000
27.765	-0.877000	27.765	-2.860000	31.596	0.220000
27.802	-0.832000	27.802	-2.870000	31.637	0.200000
27.838	-0.780000	27.838	-2.894000	31.679	0.170000
27.875	-0.756000	27.875	-2.912000	31.721	0.210000
27.911	-0.754000	27.911	-2.880000	31.762	0.210000
27.948	-0.721000	27.948	-2.937000	31.804	0.190000
27.984	-0.660000	27.984	-2.858000	31.845	0.170000
28.021	-0.674000	28.021	-2.819000	31.887	0.170000
28.057	-0.595000	28.057	-2.873000	31.928	0.200000
28.094	-0.532000	28.094	-3.013000	31.970	0.150000
28.130	-0.553000	28.130	-2.919000	32.012	0.180000
28.167	-0.525000	28.167	-2.986000	32.053	0.180000
28.203	-0.455000	28.203	-2.979000	32.095	0.160000
28.240	-0.410000	28.240	-2.936000	32.136	0.130000
28.277	-0.309000	28.277	-2.920000	32.178	0.140000
28.313	-0.381000	28.313	-2.896000	32.219	0.140000
28.350	-0.425000	28.350	-2.784000	32.261	0.120000
28.386	-0.395000	28.386	-2.765000	32.303	0.070000
28.423	-0.315000	28.423	-2.926000	32.344	0.100000
28.459	-0.377000	28.459	-2.781000	32.386	0.070000
28.496	-0.332000	28.496	-2.859000	32.427	0.100000
28.532	-0.306000	28.532	-2.852000	32.469	0.110000
28.569	-0.369000	28.569	-2.960000	32.510	0.100000
28.605	-0.306000	28.605	-2.860000	32.552	0.050000
28.642	-0.262000	28.642	-2.897000	32.594	0.120000
28.678	-0.228000	28.678	-2.855000	32.635	0.110000
28.715	-0.326000	28.715	-2.991000	32.677	0.090000
28.751	-0.269000	28.751	-2.956000	32.718	0.120000
28.788	-0.294000	28.788	-2.989000	32.760	0.110000
28.825	-0.300000	28.825	-3.015000	32.801	0.100000
28.861	-0.342000	28.861	-2.893000	32.843	0.090000
28.898	-0.228000	28.898	-2.884000	32.885	0.110000
28.934	-0.216000	28.934	-2.977000	32.926	0.080000
28.971	-0.213000	28.971	-2.911000	32.968	0.110000
29.007	-0.061000	29.007	-2.915000	33.009	0.100000
29.044	0.005000	29.044	-2.906000	33.051	0.100000
29.080	-0.016000	29.080	-2.960000	33.092	0.100000
29.117	0.066000	29.117	-2.911000	33.134	0.100000
29.153	0.082000	29.153	-2.920000	33.176	0.100000
29.190	0.208000	29.190	-2.959000	33.217	0.100000
29.226	0.317000	29.226	-2.903000	33.259	0.090000
29.263	0.422000	29.263	-2.826000	33.300	0.090000
29.299	0.488000	29.299	-2.874000	33.342	0.090000
29.336	0.603000	29.336	-2.837000	33.383	0.080000
29.372	0.695000	29.372	-2.976000	33.425	0.080000
29.409	0.834000	29.409	-2.916000	33.467	0.080000
29.446	0.973000	29.446	-3.076000	33.508	0.070000
29.482	1.100000	29.482	-3.039000	33.550	0.070000
29.519	1.295000	29.519	-2.961000	33.591	0.070000
29.555	1.324000	29.555	-2.991000	33.633	0.070000
29.592	1.547000	29.592	-3.068000	33.674	0.060000
29.628	1.748000	29.628	-3.001000	33.716	0.070000
29.665	1.903000	29.665	-3.003000	33.758	0.060000
29.701	2.128000	29.701	-2.930000	33.799	0.050000
29.738	2.309000	29.738	-2.917000	33.841	0.070000
29.774	2.551000	29.774	-3.040000	33.882	0.050000
29.811	2.848000	29.811	-3.027000	33.924	0.040000
29.847	3.056000	29.847	-3.112000	33.965	0.060000
29.884	3.384000	29.884	-3.075000	34.007	0.050000
29.920	3.613000	29.920	-3.011000
29.957	4.012000	29.957	-3.050000
29.994	4.394000	29.994	-2.941000
30.030	4.749000	30.030	-3.030000
30.067	5.294000	30.067	-3.033000
30.103	5.779000	30.103	-3.002000
30.140	6.364000	30.140	-2.992000
30.176	7.093000	30.176	-3.034000
30.213	7.712000	30.213	-3.057000
30.249	8.411000	30.249	-3.060000
30.286	9.252000	30.286	-3.045000
30.322	10.121000	30.322	-3.108000
30.359	11.192000	30.359	-3.107000
30.395	12.101000	30.395	-3.120000
30.432	13.121000	30.432	-3.009000
30.468	14.283000	30.468	-2.896000
30.505	15.434000	30.505	-2.950000
30.542	16.627000	30.542	-2.992000
30.578	17.814000	30.578	-3.029000
30.615	19.116000	30.615	-3.042000
30.651	20.376000	30.651	-2.957000
30.688	21.682000	30.688	-2.947000
30.724	22.904000	30.724	-3.042000
30.761	24.025000	30.761	-3.038000
30.797	25.132000	30.797	-3.135000
30.834	26.258000	30.834	-3.100000
30.870	27.323000	30.870	-3.071000
30.907	28.264000	30.907	-3.107000
30.943	29.122000	30.943	-3.128000
30.980	29.977000	30.980	-3.150000
31.016	30.713000	31.016	-3.188000
31.053	31.316000	31.053	-3.135000
31.090	31.816000	31.090	-3.079000
31.126	32.243000	31.126	-3.017000
31.163	32.587000	31.163	-3.005000
31.199	32.807000	31.199	-3.090000
31.236	32.820000	31.236	-3.074000
31.272	32.802000	31.272	-3.058000
31.309	32.561000	31.309	-3.160000
31.345	32.130000	31.345	-2.993000
31.382	31.560000	31.382	-3.011000
31.418	30.877000	31.418	-3.040000
31.455	30.017000	31.455	-3.074000
31.491	29.066000	31.491	-3.067000
31.528	27.872000	31.528	-3.213000
31.564	26.524000	31.564	-3.090000
31.601	25.071000	31.601	-3.133000
31.638	23.547000	31.638	-3.096000
31.674	21.960000	31.674	-3.180000
31.711	20.260000	31.711	-3.178000
31.747	18.626000	31.747	-3.097000
31.784	16.834000	31.784	-3.191000
31.820	15.164000	31.820	-3.046000
31.857	13.513000	31.857	-3.127000
31.893	11.962000	31.893	-3.107000
31.930	10.533000	31.930	-3.049000
31.966	9.153000	31.966	-3.109000
32.003	7.851000	32.003	-3.190000
32.039	6.694000	32.039	-3.121000
32.076	5.562000	32.076	-3.038000
32.112	4.666000	32.112	-3.013000
32.149	3.713000	32.149	-3.092000
32.186	2.957000	32.186	-3.253000
32.222	2.256000	32.222	-3.262000
32.259	1.647000	32.259	-3.253000
32.295	1.215000	32.295	-3.208000
32.332	0.739000	32.332	-3.034000
32.368	0.345000	32.368	-3.192000
32.405	0.039000	32.405	-3.104000
32.441	-0.192000	32.441	-3.196000
32.478	-0.444000	32.478	-3.220000
32.514	-0.672000	32.514	-3.083000
32.551	-0.798000	32.551	-3.123000
32.587	-0.864000	32.587	-3.024000
32.624	-0.887000	32.624	-3.138000
32.660	-0.944000	32.660	-3.257000
32.697	-0.906000	32.697	-3.207000
32.734	-0.982000	32.734	-3.255000
32.770	-0.890000	32.770	-3.044000
32.807	-0.740000	32.807	-3.061000
32.843	-0.695000	32.843	-3.155000
32.880	-0.485000	32.880	-3.057000
32.916	-0.311000	32.916	-3.240000
32.953	-0.099000	32.953	-3.168000
32.989	0.105000	32.989	-3.069000
33.026	0.414000	33.026	-3.116000
33.062	0.672000	33.062	-3.134000
33.099	0.924000	33.099	-3.184000
33.135	1.240000	33.135	-3.183000
33.172	1.576000	33.172	-3.160000
33.208	1.865000	33.208	-3.192000
33.245	2.160000	33.245	-3.201000
33.282	2.500000	33.282	-3.278000
33.318	2.817000	33.318	-3.145000
33.355	3.224000	33.355	-3.290000
33.391	3.542000	33.391	-3.161000
33.428	3.905000	33.428	-3.162000
33.464	4.271000	33.464	-3.206000
33.501	4.617000	33.501	-3.272000
33.537	4.913000	33.537	-3.139000
33.574	5.309000	33.574	-3.217000
33.610	5.632000	33.610	-3.056000
33.647	5.901000	33.647	-3.235000
33.683	6.218000	33.683	-3.212000
33.720	6.517000	33.720	-3.190000
33.756	6.832000	33.756	-3.300000
33.793	6.981000	33.793	-3.166000
33.830	7.196000	33.830	-3.222000
33.866	7.391000	33.866	-3.247000
33.903	7.609000	33.903	-3.227000
33.939	7.723000	33.939	-3.149000
33.976	7.841000	33.976	-3.238000
34.012	7.839000	34.012	-3.193000
