# Supplementary material for: Interrogating the structure and function of the human voltage-gated proton channel (hHv1) with a fluorescent noncanonical amino acid
Source: eLife. 2026 Apr 28;15:RP110161. doi: 10.7554/eLife.110161 (PMC13124150; doi:10.7554/eLife.110161)
Supplement: Figure 3—source data 3. [file elife-110161-fig3-data3.zip › hHv1-K125Acd.asc]

10		10		10
hHv1 K125Acd001:10_UV1_280nm		hHv1 K125Acd001:10_UV2_385nm		hHv1 K125Acd001:10_AD900
ml	mAU	ml	mAU	ml	mV
0.000	0.000000	0.000	0.001000	0.000	0.140000
0.037	0.126000	0.037	-0.037000	0.042	0.140000
0.073	0.271000	0.073	-0.038000	0.083	0.130000
0.110	-0.096000	0.110	-0.331000	0.125	0.160000
0.146	-0.215000	0.146	-0.462000	0.166	0.130000
0.183	-0.469000	0.183	-0.525000	0.208	0.130000
0.219	-0.603000	0.219	-0.495000	0.249	0.160000
0.256	-0.130000	0.256	-0.273000	0.291	0.090000
0.292	2.935000	0.292	1.260000	0.333	0.140000
0.329	2.099000	0.329	0.874000	0.374	0.150000
0.365	0.896000	0.365	0.221000	0.416	0.150000
0.402	0.268000	0.402	-0.011000	0.457	0.150000
0.438	-0.146000	0.438	-0.354000	0.499	0.160000
0.475	-0.312000	0.475	-0.389000	0.540	0.110000
0.511	-0.341000	0.511	-0.568000	0.582	0.150000
0.548	-0.289000	0.548	-0.637000	0.624	0.170000
0.585	-0.397000	0.585	-0.536000	0.665	0.120000
0.621	-0.375000	0.621	-0.520000	0.707	0.150000
0.658	-0.367000	0.658	-0.545000	0.748	0.150000
0.694	-0.330000	0.694	-0.605000	0.790	0.150000
0.731	-0.355000	0.731	-0.676000	0.831	0.140000
0.767	-0.341000	0.767	-0.781000	0.873	0.130000
0.804	-0.308000	0.804	-0.709000	0.915	0.130000
0.840	-0.284000	0.840	-0.508000	0.956	0.130000
0.877	-0.314000	0.877	-0.663000	0.998	0.130000
0.913	-0.276000	0.913	-0.529000	1.039	0.120000
0.950	-0.292000	0.950	-0.587000	1.081	0.120000
0.986	-0.344000	0.986	-0.552000	1.122	0.120000
1.023	-0.281000	1.023	-0.546000	1.164	0.120000
1.059	-0.265000	1.059	-0.635000	1.206	0.130000
1.096	-0.298000	1.096	-0.665000	1.247	0.120000
1.133	-0.324000	1.133	-0.637000	1.289	0.120000
1.169	-0.399000	1.169	-0.764000	1.330	0.120000
1.206	-0.302000	1.206	-0.643000	1.372	0.130000
1.242	-0.249000	1.242	-0.530000	1.413	0.110000
1.279	-0.213000	1.279	-0.569000	1.455	0.100000
1.315	-0.420000	1.315	-0.601000	1.497	0.130000
1.352	-0.339000	1.352	-0.507000	1.538	0.120000
1.388	-0.368000	1.388	-0.568000	1.580	0.110000
1.425	-0.475000	1.425	-0.714000	1.621	0.110000
1.461	-0.512000	1.461	-0.787000	1.663	0.120000
1.498	-0.602000	1.498	-0.692000	1.705	0.120000
1.534	-0.516000	1.534	-0.774000	1.746	0.120000
1.571	-0.528000	1.571	-0.747000	1.788	0.110000
1.607	-0.565000	1.607	-0.656000	1.829	0.100000
1.644	-0.647000	1.644	-0.640000	1.871	0.100000
1.681	-0.740000	1.681	-0.636000	1.912	0.100000
1.717	-0.712000	1.717	-0.761000	1.954	0.100000
1.754	-0.751000	1.754	-0.767000	1.996	0.100000
1.790	-0.778000	1.790	-0.766000	2.037	0.100000
1.827	-0.847000	1.827	-0.818000	2.079	0.100000
1.863	-0.828000	1.863	-0.799000	2.120	0.100000
1.900	-0.871000	1.900	-0.765000	2.162	0.100000
1.936	-0.818000	1.936	-0.767000	2.203	0.090000
1.973	-0.872000	1.973	-0.730000	2.245	0.070000
2.009	-0.944000	2.009	-0.739000	2.287	0.080000
2.046	-0.957000	2.046	-0.719000	2.328	0.090000
2.082	-1.006000	2.082	-0.548000	2.370	0.080000
2.119	-1.050000	2.119	-0.695000	2.411	0.080000
2.155	-1.179000	2.155	-0.701000	2.453	0.070000
2.192	-1.126000	2.192	-0.710000	2.494	0.060000
2.229	-1.023000	2.229	-0.757000	2.536	0.050000
2.265	-1.160000	2.265	-0.722000	2.578	0.060000
2.302	-1.173000	2.302	-0.701000	2.619	0.060000
2.338	-1.150000	2.338	-0.678000	2.661	0.050000
2.375	-1.227000	2.375	-0.697000	2.702	0.040000
2.411	-1.181000	2.411	-0.736000	2.744	0.040000
2.448	-1.172000	2.448	-0.780000	2.785	0.040000
2.484	-1.247000	2.484	-0.811000	2.827	0.030000
2.521	-1.196000	2.521	-0.636000	2.869	0.030000
2.557	-1.232000	2.557	-0.680000	2.910	0.040000
2.594	-1.210000	2.594	-0.548000	2.952	0.030000
2.630	-1.290000	2.630	-0.550000	2.993	0.020000
2.667	-1.277000	2.667	-0.582000	3.035	0.040000
2.703	-1.288000	2.703	-0.571000	3.076	0.060000
2.740	-1.359000	2.740	-0.764000	3.118	0.050000
2.777	-1.338000	2.777	-0.708000	3.160	0.040000
2.813	-1.358000	2.813	-0.650000	3.201	0.030000
2.850	-1.339000	2.850	-0.635000	3.243	0.060000
2.886	-1.385000	2.886	-0.752000	3.284	0.020000
2.923	-1.333000	2.923	-0.721000	3.326	0.060000
2.959	-1.363000	2.959	-0.665000	3.367	0.030000
2.996	-1.439000	2.996	-0.672000	3.409	0.040000
3.032	-1.444000	3.032	-0.650000	3.451	0.020000
3.069	-1.353000	3.069	-0.695000	3.492	0.020000
3.105	-1.476000	3.105	-0.673000	3.534	0.040000
3.142	-1.418000	3.142	-0.701000	3.575	0.040000
3.178	-1.397000	3.178	-0.713000	3.617	0.040000
3.215	-1.473000	3.215	-0.836000	3.658	0.050000
3.251	-1.517000	3.251	-0.680000	3.700	0.040000
3.288	-1.389000	3.288	-0.715000	3.742	0.040000
3.324	-1.515000	3.324	-0.790000	3.783	0.050000
3.361	-1.410000	3.361	-0.810000	3.825	0.040000
3.398	-1.369000	3.398	-0.683000	3.866	0.060000
3.434	-1.485000	3.434	-0.655000	3.908	0.040000
3.471	-1.477000	3.471	-0.650000	3.949	0.040000
3.507	-1.401000	3.507	-0.616000	3.991	0.040000
3.544	-1.440000	3.544	-0.519000	4.033	0.030000
3.580	-1.429000	3.580	-0.589000	4.074	0.020000
3.617	-1.466000	3.617	-0.648000	4.116	0.030000
3.653	-1.348000	3.653	-0.579000	4.157	0.020000
3.690	-1.457000	3.690	-0.615000	4.199	0.040000
3.726	-1.421000	3.726	-0.585000	4.240	0.040000
3.763	-1.384000	3.763	-0.812000	4.282	0.020000
3.799	-1.448000	3.799	-0.738000	4.324	0.030000
3.836	-1.430000	3.836	-0.690000	4.365	0.020000
3.872	-1.461000	3.872	-0.649000	4.407	0.070000
3.909	-1.418000	3.909	-0.683000	4.448	0.020000
3.946	-1.411000	3.946	-0.722000	4.490	0.040000
3.982	-1.467000	3.982	-0.732000	4.532	0.080000
4.019	-1.414000	4.019	-0.671000	4.573	0.060000
4.055	-1.427000	4.055	-0.673000	4.615	0.020000
4.092	-1.356000	4.092	-0.553000	4.656	0.040000
4.128	-1.354000	4.128	-0.677000	4.698	0.060000
4.165	-1.370000	4.165	-0.629000	4.739	0.020000
4.201	-1.331000	4.201	-0.806000	4.781	0.020000
4.238	-1.378000	4.238	-0.617000	4.823	0.010000
4.274	-1.268000	4.274	-0.612000	4.864	0.010000
4.311	-1.253000	4.311	-0.546000	4.906	0.010000
4.347	-1.321000	4.347	-0.679000	4.947	0.030000
4.384	-1.242000	4.384	-0.654000	4.989	0.040000
4.420	-1.340000	4.420	-0.484000	5.030	0.030000
4.457	-1.316000	4.457	-0.608000	5.072	0.010000
4.494	-1.346000	4.494	-0.701000	5.114	0.060000
4.530	-1.327000	4.530	-0.591000	5.155	0.020000
4.567	-1.307000	4.567	-0.682000	5.197	0.030000
4.603	-1.279000	4.603	-0.580000	5.238	0.030000
4.640	-1.234000	4.640	-0.576000	5.280	0.000000
4.676	-1.200000	4.676	-0.710000	5.321	0.010000
4.713	-1.261000	4.713	-0.683000	5.363	0.040000
4.749	-1.197000	4.749	-0.605000	5.405	0.020000
4.786	-1.254000	4.786	-0.618000	5.446	0.060000
4.822	-1.202000	4.822	-0.684000	5.488	0.070000
4.859	-1.230000	4.859	-0.705000	5.529	0.040000
4.895	-1.245000	4.895	-0.627000	5.571	0.050000
4.932	-1.222000	4.932	-0.671000	5.612	0.030000
4.968	-1.203000	4.968	-0.576000	5.654	0.080000
5.005	-1.227000	5.005	-0.803000	5.696	0.030000
5.042	-1.229000	5.042	-0.583000	5.737	0.020000
5.078	-1.134000	5.078	-0.717000	5.779	0.010000
5.115	-1.147000	5.115	-0.657000	5.820	0.020000
5.151	-1.235000	5.151	-0.707000	5.862	0.020000
5.188	-1.166000	5.188	-0.623000	5.903	0.020000
5.224	-1.239000	5.224	-0.753000	5.945	0.010000
5.261	-1.193000	5.261	-0.643000	5.987	0.010000
5.297	-1.156000	5.297	-0.769000	6.028	0.040000
5.334	-1.112000	5.334	-0.705000	6.070	0.020000
5.370	-1.124000	5.370	-0.706000	6.111	0.030000
5.407	-1.130000	5.407	-0.498000	6.153	0.020000
5.443	-1.219000	5.443	-0.680000	6.194	0.040000
5.480	-1.163000	5.480	-0.647000	6.236	0.040000
5.516	-1.160000	5.516	-0.651000	6.278	0.010000
5.553	-1.134000	5.553	-0.605000	6.319	0.010000
5.590	-1.125000	5.590	-0.690000	6.361	0.010000
5.626	-1.141000	5.626	-0.825000	6.402	0.060000
5.663	-1.145000	5.663	-0.709000	6.444	0.000000
5.699	-1.127000	5.699	-0.673000	6.485	0.040000
5.736	-1.129000	5.736	-0.707000	6.527	0.020000
5.772	-1.122000	5.772	-0.629000	6.569	0.000000
5.809	-1.141000	5.809	-0.640000	6.610	0.010000
5.845	-1.099000	5.845	-0.591000	6.652	0.020000
5.882	-1.107000	5.882	-0.651000	6.693	0.010000
5.918	-1.129000	5.918	-0.634000	6.735	0.000000
5.955	-1.127000	5.955	-0.575000	6.776	0.030000
5.991	-1.150000	5.991	-0.561000	6.818	0.020000
6.028	-1.143000	6.028	-0.598000	6.860	-0.010000
6.064	-1.096000	6.064	-0.832000	6.901	0.060000
6.101	-1.153000	6.101	-0.792000	6.943	0.020000
6.138	-1.169000	6.138	-0.657000	6.984	0.010000
6.174	-1.213000	6.174	-0.687000	7.026	0.050000
6.211	-1.148000	6.211	-0.709000	7.067	0.040000
6.247	-1.300000	6.247	-0.783000	7.109	0.010000
6.284	-1.283000	6.284	-0.674000	7.151	0.010000
6.320	-1.279000	6.320	-0.683000	7.192	0.010000
6.357	-1.248000	6.357	-0.704000	7.234	0.010000
6.393	-1.298000	6.393	-0.699000	7.275	0.010000
6.430	-1.217000	6.430	-0.703000	7.317	0.020000
6.466	-1.294000	6.466	-0.641000	7.358	0.020000
6.503	-1.400000	6.503	-0.569000	7.400	0.030000
6.539	-1.344000	6.539	-0.687000	7.442	0.000000
6.576	-1.405000	6.576	-0.570000	7.483	0.000000
6.612	-1.416000	6.612	-0.675000	7.525	0.010000
6.649	-1.376000	6.649	-0.738000	7.566	0.020000
6.686	-1.470000	6.686	-0.777000	7.608	0.010000
6.722	-1.460000	6.722	-0.654000	7.650	0.050000
6.759	-1.517000	6.759	-0.712000	7.691	0.030000
6.795	-1.522000	6.795	-0.761000	7.733	0.020000
6.832	-1.543000	6.832	-0.777000	7.774	0.010000
6.868	-1.556000	6.868	-0.683000	7.816	0.040000
6.905	-1.557000	6.905	-0.793000	7.857	0.020000
6.941	-1.539000	6.941	-0.773000	7.899	0.040000
6.978	-1.630000	6.978	-0.848000	7.941	0.010000
7.014	-1.634000	7.014	-0.759000	7.982	0.060000
7.051	-1.615000	7.051	-0.839000	8.024	0.020000
7.087	-1.607000	7.087	-0.752000	8.065	0.020000
7.124	-1.654000	7.124	-0.729000	8.107	0.000000
7.160	-1.698000	7.160	-0.817000	8.148	0.030000
7.197	-1.651000	7.197	-0.856000	8.190	0.020000
7.234	-1.729000	7.234	-0.824000	8.232	0.000000
7.270	-1.703000	7.270	-0.859000	8.273	0.030000
7.307	-1.750000	7.307	-0.709000	8.315	0.040000
7.343	-1.705000	7.343	-0.754000	8.356	0.000000
7.380	-1.734000	7.380	-0.767000	8.398	0.040000
7.416	-1.776000	7.416	-0.689000	8.439	0.000000
7.453	-1.830000	7.453	-0.724000	8.481	0.020000
7.489	-1.788000	7.489	-0.654000	8.523	0.060000
7.526	-1.837000	7.526	-0.770000	8.564	0.040000
7.562	-1.878000	7.562	-0.945000	8.606	0.010000
7.599	-1.921000	7.599	-0.858000	8.647	0.020000
7.635	-1.929000	7.635	-0.838000	8.689	0.020000
7.672	-1.892000	7.672	-0.879000	8.730	0.070000
7.708	-1.963000	7.708	-0.840000	8.772	0.070000
7.745	-2.014000	7.745	-0.826000	8.814	0.050000
7.782	-1.983000	7.782	-0.797000	8.855	0.070000
7.818	-1.999000	7.818	-0.794000	8.897	0.060000
7.855	-1.991000	7.855	-0.866000	8.938	0.040000
7.891	-2.039000	7.891	-0.818000	8.980	0.030000
7.928	-2.027000	7.928	-0.786000	9.021	0.030000
7.964	-1.993000	7.964	-0.989000	9.063	0.070000
8.001	-2.032000	8.001	-0.845000	9.105	0.060000
8.037	-2.048000	8.037	-0.893000	9.146	0.050000
8.074	-2.016000	8.074	-0.833000	9.188	0.020000
8.110	-2.040000	8.110	-0.733000	9.229	0.030000
8.147	-2.055000	8.147	-0.874000	9.271	0.040000
8.183	-2.083000	8.183	-0.961000	9.312	0.040000
8.220	-2.025000	8.220	-0.838000	9.354	0.070000
8.256	-2.020000	8.256	-0.828000	9.396	0.100000
8.293	-2.064000	8.293	-0.906000	9.437	0.130000
8.330	-1.980000	8.330	-0.840000	9.479	0.150000
8.366	-2.067000	8.366	-0.800000	9.520	0.200000
8.403	-1.996000	8.403	-0.827000	9.562	0.200000
8.439	-2.046000	8.439	-0.706000	9.603	0.230000
8.476	-1.993000	8.476	-0.767000	9.645	0.320000
8.512	-1.941000	8.512	-0.766000	9.687	0.360000
8.549	-1.897000	8.549	-0.874000	9.728	0.440000
8.585	-1.847000	8.585	-0.786000	9.770	0.500000
8.622	-1.869000	8.622	-0.874000	9.811	0.610000
8.658	-1.822000	8.658	-0.723000	9.853	0.680000
8.695	-1.771000	8.695	-0.833000	9.894	0.780000
8.731	-1.664000	8.731	-0.870000	9.936	0.920000
8.768	-1.619000	8.768	-0.744000	9.978	1.060000
8.804	-1.546000	8.804	-0.670000	10.019	1.200000
8.841	-1.444000	8.841	-0.739000	10.061	1.340000
8.878	-1.332000	8.878	-0.582000	10.102	1.510000
8.914	-1.196000	8.914	-0.690000	10.144	1.710000
8.951	-0.944000	8.951	-0.661000	10.185	1.860000
8.987	-0.689000	8.987	-0.487000	10.227	2.070000
9.024	-0.215000	9.024	-0.436000	10.269	2.260000
9.060	0.205000	9.060	-0.294000	10.310	2.470000
9.097	0.746000	9.097	-0.171000	10.352	2.700000
9.133	1.394000	9.133	-0.199000	10.393	2.880000
9.170	2.216000	9.170	-0.090000	10.435	3.170000
9.206	2.991000	9.206	0.048000	10.477	3.420000
9.243	4.146000	9.243	0.290000	10.518	3.690000
9.279	5.211000	9.279	0.455000	10.560	3.990000
9.316	6.369000	9.316	0.615000	10.601	4.280000
9.352	7.526000	9.352	0.662000	10.643	4.710000
9.389	8.808000	9.389	0.806000	10.684	5.140000
9.426	10.071000	9.426	1.069000	10.726	5.640000
9.462	11.470000	9.462	1.269000	10.768	6.150000
9.499	12.882000	9.499	1.313000	10.809	6.700000
9.535	14.320000	9.535	1.456000	10.851	7.400000
9.572	15.852000	9.572	1.442000	10.892	8.150000
9.608	17.328000	9.608	1.422000	10.934	9.050000
9.645	19.107000	9.645	1.508000	10.975	9.950000
9.681	20.707000	9.681	1.663000	11.017	10.840000
9.718	22.455000	9.718	1.645000	11.059	11.850000
9.754	24.156000	9.754	1.824000	11.100	12.930000
9.791	25.975000	9.791	1.710000	11.142	14.180000
9.827	27.764000	9.827	1.711000	11.183	15.410000
9.864	29.622000	9.864	1.834000	11.225	16.660000
9.900	31.331000	9.900	1.895000	11.266	17.850000
9.937	33.099000	9.937	1.912000	11.308	19.050000
9.973	34.647000	9.973	2.042000	11.350	20.410000
10.010	36.464000	10.010	2.118000	11.391	21.730000
10.047	38.052000	10.047	2.030000	11.433	23.060000
10.083	39.610000	10.083	2.208000	11.474	24.390000
10.120	41.142000	10.120	2.163000	11.516	25.580000
10.156	42.804000	10.156	2.329000	11.557	26.940000
10.193	44.384000	10.193	2.415000	11.599	28.390000
10.229	46.096000	10.229	2.496000	11.641	29.960000
10.266	47.687000	10.266	2.677000	11.682	31.640000
10.302	49.278000	10.302	2.857000	11.724	33.340000
10.339	50.937000	10.339	3.108000	11.765	34.840000
10.375	52.759000	10.375	3.107000	11.807	36.390000
10.412	54.542000	10.412	3.475000	11.848	37.940000
10.448	56.416000	10.448	3.590000	11.890	39.210000
10.485	58.300000	10.485	3.917000	11.932	40.170000
10.521	60.352000	10.521	4.459000	11.973	40.760000
10.558	62.695000	10.558	4.861000	12.015	40.900000
10.595	64.719000	10.595	5.265000	12.056	40.750000
10.631	67.112000	10.631	5.661000	12.098	40.150000
10.668	69.518000	10.668	6.095000	12.139	39.210000
10.704	72.227000	10.704	6.735000	12.181	37.970000
10.741	74.865000	10.741	7.208000	12.223	36.600000
10.777	77.757000	10.777	7.740000	12.264	35.320000
10.814	80.765000	10.814	8.409000	12.306	33.960000
10.850	83.964000	10.850	9.170000	12.347	32.680000
10.887	87.024000	10.887	9.701000	12.389	31.590000
10.923	90.410000	10.923	10.362000	12.430	30.770000
10.960	93.644000	10.960	11.070000	12.472	30.210000
10.996	97.007000	10.996	11.769000	12.514	29.890000
11.033	100.218000	11.033	12.522000	12.555	29.650000
11.069	103.467000	11.069	13.221000	12.597	29.560000
11.106	106.802000	11.106	13.882000	12.638	29.450000
11.143	109.998000	11.143	14.555000	12.680	29.300000
11.179	113.011000	11.179	15.255000	12.721	29.050000
11.216	116.191000	11.216	15.879000	12.763	28.690000
11.252	119.373000	11.252	16.589000	12.805	28.120000
11.289	122.709000	11.289	17.264000	12.846	27.270000
11.325	126.348000	11.325	17.982000	12.888	26.260000
11.362	129.998000	11.362	18.832000	12.929	25.090000
11.398	134.317000	11.398	19.555000	12.971	23.820000
11.435	138.695000	11.435	20.472000	13.012	22.630000
11.471	143.366000	11.471	21.485000	13.054	21.170000
11.508	147.388000	11.508	22.148000	13.096	19.660000
11.544	151.645000	11.544	23.097000	13.137	18.180000
11.581	155.234000	11.581	23.938000	13.179	16.710000
11.617	158.029000	11.617	24.663000	13.220	15.320000
11.654	159.606000	11.654	25.123000	13.262	14.230000
11.691	160.263000	11.691	25.497000	13.303	12.940000
11.727	159.733000	11.727	25.521000	13.345	11.790000
11.764	157.949000	11.764	25.243000	13.387	10.670000
11.800	155.000000	11.800	24.932000	13.428	9.740000
11.837	151.145000	11.837	24.350000	13.470	8.900000
11.873	146.356000	11.873	23.611000	13.511	8.230000
11.910	141.190000	11.910	22.824000	13.553	7.470000
11.946	135.529000	11.946	21.737000	13.595	6.820000
11.983	130.272000	11.983	20.981000	13.636	6.270000
12.019	125.154000	12.019	20.018000	13.678	5.790000
12.056	120.888000	12.056	19.178000	13.719	5.360000
12.092	117.239000	12.092	18.644000	13.761	5.030000
12.129	114.914000	12.129	18.101000	13.802	4.670000
12.165	113.387000	12.165	17.918000	13.844	4.380000
12.202	112.765000	12.202	17.802000	13.886	4.100000
12.239	113.024000	12.239	17.849000	13.927	3.840000
12.275	113.680000	12.275	17.917000	13.969	3.630000
12.312	114.515000	12.312	17.844000	14.010	3.450000
12.348	115.500000	12.348	18.060000	14.052	3.290000
12.385	116.272000	12.385	18.099000	14.093	3.150000
12.421	116.549000	12.421	18.045000	14.135	3.040000
12.458	116.078000	12.458	17.924000	14.177	2.950000
12.494	114.880000	12.494	17.599000	14.218	2.840000
12.531	112.887000	12.531	17.201000	14.260	2.770000
12.567	110.032000	12.567	16.642000	14.301	2.710000
12.604	106.419000	12.604	15.878000	14.343	2.690000
12.640	102.217000	12.640	15.026000	14.384	2.680000
12.677	97.407000	12.677	14.197000	14.426	2.650000
12.713	92.349000	12.713	13.126000	14.468	2.620000
12.750	87.062000	12.750	12.082000	14.509	2.600000
12.787	81.795000	12.787	11.188000	14.551	2.530000
12.823	76.560000	12.823	10.268000	14.592	2.540000
12.860	71.397000	12.860	9.312000	14.634	2.490000
12.896	66.638000	12.896	8.529000	14.675	2.420000
12.933	61.869000	12.933	7.788000	14.717	2.340000
12.969	57.626000	12.969	7.050000	14.759	2.270000
13.006	53.562000	13.006	6.258000	14.800	2.130000
13.042	49.892000	13.042	5.651000	14.842	2.060000
13.079	46.424000	13.079	5.112000	14.883	1.940000
13.115	43.708000	13.115	4.439000	14.925	1.800000
13.152	41.015000	13.152	3.929000	14.966	1.750000
13.188	38.722000	13.188	3.656000	15.008	1.600000
13.225	36.558000	13.225	3.267000	15.050	1.510000
13.261	34.948000	13.261	2.938000	15.091	1.420000
13.298	33.487000	13.298	2.652000	15.133	1.300000
13.335	32.205000	13.335	2.540000	15.174	1.210000
13.371	31.022000	13.371	2.209000	15.216	1.140000
13.408	30.050000	13.408	1.908000	15.257	1.070000
13.444	29.269000	13.444	1.796000	15.299	1.000000
13.481	28.472000	13.481	1.715000	15.341	0.900000
13.517	27.826000	13.517	1.581000	15.382	0.880000
13.554	27.166000	13.554	1.297000	15.424	0.840000
13.590	26.799000	13.590	1.336000	15.465	0.770000
13.627	26.246000	13.627	1.285000	15.507	0.760000
13.663	25.793000	13.663	1.251000	15.548	0.720000
13.700	25.473000	13.700	1.132000	15.590	0.660000
13.736	25.199000	13.736	0.950000	15.632	0.660000
13.773	24.912000	13.773	0.893000	15.673	0.600000
13.809	24.856000	13.809	1.045000	15.715	0.590000
13.846	24.874000	13.846	0.975000	15.756	0.540000
13.883	24.921000	13.883	0.882000	15.798	0.520000
13.919	25.079000	13.919	0.858000	15.839	0.480000
13.956	25.340000	13.956	0.746000	15.881	0.450000
13.992	25.726000	13.992	0.810000	15.923	0.420000
14.029	26.128000	14.029	0.610000	15.964	0.400000
14.065	26.580000	14.065	0.579000	16.006	0.400000
14.102	26.866000	14.102	0.625000	16.047	0.360000
14.138	27.096000	14.138	0.744000	16.089	0.350000
14.175	27.275000	14.175	0.692000	16.130	0.350000
14.211	27.215000	14.211	0.660000	16.172	0.300000
14.248	26.798000	14.248	0.797000	16.214	0.300000
14.284	26.319000	14.284	0.750000	16.255	0.280000
14.321	25.500000	14.321	0.705000	16.297	0.270000
14.357	24.593000	14.357	0.627000	16.338	0.270000
14.394	23.561000	14.394	0.595000	16.380	0.250000
14.431	22.304000	14.431	0.601000	16.422	0.260000
14.467	20.989000	14.467	0.471000	16.463	0.240000
14.504	19.707000	14.504	0.413000	16.505	0.210000
14.540	18.448000	14.540	0.406000	16.546	0.200000
14.577	17.172000	14.577	0.435000	16.588	0.190000
14.613	16.113000	14.613	0.256000	16.629	0.210000
14.650	15.080000	14.650	0.294000	16.671	0.220000
14.686	14.187000	14.686	0.253000	16.713	0.220000
14.723	13.386000	14.723	0.184000	16.754	0.170000
14.759	12.815000	14.759	0.142000	16.796	0.180000
14.796	12.385000	14.796	0.218000	16.837	0.170000
14.832	12.148000	14.832	0.273000	16.879	0.180000
14.869	11.852000	14.869	0.220000	16.920	0.150000
14.905	11.809000	14.905	0.246000	16.962	0.190000
14.942	11.729000	14.942	0.157000	17.004	0.170000
14.979	11.857000	14.979	0.236000	17.045	0.150000
15.015	11.930000	15.015	0.255000	17.087	0.180000
15.052	12.222000	15.052	0.393000	17.128	0.170000
15.088	12.321000	15.088	0.474000	17.170	0.150000
15.125	12.769000	15.125	0.702000	17.211	0.210000
15.161	13.087000	15.161	0.526000	17.253	0.210000
15.198	14.467000	15.198	0.935000	17.295	0.190000
15.234	15.444000	15.234	1.119000	17.336	0.200000
15.271	17.854000	15.271	1.832000	17.378	0.170000
15.307	19.275000	15.307	2.296000	17.419	0.190000
15.344	21.961000	15.344	3.331000	17.461	0.190000
15.380	23.161000	15.380	3.689000	17.502	0.170000
15.417	24.670000	15.417	4.213000	17.544	0.170000
15.453	24.931000	15.453	3.983000	17.586	0.140000
15.490	25.121000	15.490	3.982000	17.627	0.140000
15.527	24.301000	15.527	3.384000	17.669	0.170000
15.563	23.493000	15.563	3.104000	17.710	0.180000
15.600	21.957000	15.600	2.623000	17.752	0.130000
15.636	20.716000	15.636	2.334000	17.793	0.170000
15.673	18.954000	15.673	1.895000	17.835	0.150000
15.709	17.646000	15.709	1.723000	17.877	0.130000
15.746	15.935000	15.746	1.177000	17.918	0.160000
15.782	14.710000	15.782	1.254000	17.960	0.150000
15.819	13.100000	15.819	0.952000	18.001	0.170000
15.855	11.981000	15.855	0.786000	18.043	0.160000
15.892	10.373000	15.892	0.629000	18.084	0.150000
15.928	9.647000	15.928	0.744000	18.126	0.120000
15.965	8.358000	15.965	0.431000	18.168	0.130000
16.001	7.752000	16.001	0.446000	18.209	0.150000
16.038	6.927000	16.038	0.339000	18.251	0.160000
16.075	6.308000	16.075	0.468000	18.292	0.150000
16.111	5.698000	16.111	0.219000	18.334	0.120000
16.148	5.206000	16.148	0.379000	18.375	0.120000
16.184	4.616000	16.184	0.342000	18.417	0.130000
16.221	4.197000	16.221	0.356000	18.459	0.180000
16.257	3.695000	16.257	0.389000	18.500	0.150000
16.294	3.485000	16.294	0.205000	18.542	0.140000
16.330	3.120000	16.330	0.172000	18.583	0.160000
16.367	2.929000	16.367	0.138000	18.625	0.160000
16.403	2.693000	16.403	0.102000	18.666	0.150000
16.440	2.402000	16.440	-0.030000	18.708	0.140000
16.476	2.253000	16.476	0.059000	18.750	0.130000
16.513	1.913000	16.513	0.123000	18.791	0.190000
16.549	1.747000	16.549	-0.011000	18.833	0.190000
16.586	1.490000	16.586	-0.027000	18.874	0.130000
16.622	1.436000	16.622	0.025000	18.916	0.180000
16.659	1.284000	16.659	-0.118000	18.957	0.160000
16.696	1.155000	16.696	-0.197000	18.999	0.170000
16.732	1.105000	16.732	-0.228000	19.041	0.130000
16.769	0.949000	16.769	-0.224000	19.082	0.190000
16.805	0.897000	16.805	-0.237000	19.124	0.140000
16.842	0.787000	16.842	-0.310000	19.165	0.150000
16.878	0.720000	16.878	-0.277000	19.207	0.150000
16.915	0.654000	16.915	-0.279000	19.248	0.180000
16.951	0.594000	16.951	-0.269000	19.290	0.150000
16.988	0.528000	16.988	-0.478000	19.332	0.120000
17.024	0.546000	17.024	-0.377000	19.373	0.170000
17.061	0.412000	17.061	-0.430000	19.415	0.160000
17.097	0.450000	17.097	-0.364000	19.456	0.170000
17.134	0.342000	17.134	-0.416000	19.498	0.150000
17.170	0.327000	17.170	-0.348000	19.540	0.160000
17.207	0.226000	17.207	-0.286000	19.581	0.160000
17.244	0.216000	17.244	-0.356000	19.623	0.120000
17.280	0.151000	17.280	-0.391000	19.664	0.160000
17.317	0.139000	17.317	-0.416000	19.706	0.140000
17.353	0.297000	17.353	-0.471000	19.747	0.170000
17.390	0.581000	17.390	-0.403000	19.789	0.150000
17.426	1.094000	17.426	-0.416000	19.831	0.160000
17.463	1.793000	17.463	-0.399000	19.872	0.160000
17.499	2.761000	17.499	-0.528000	19.914	0.160000
17.536	3.654000	17.536	-0.420000	19.955	0.120000
17.572	4.425000	17.572	-0.277000	19.997	0.130000
17.609	4.818000	17.609	-0.371000	20.038	0.150000
17.645	4.915000	17.645	-0.278000	20.080	0.150000
17.682	4.555000	17.682	-0.338000	20.122	0.140000
17.718	4.059000	17.718	-0.206000	20.163	0.110000
17.755	3.609000	17.755	-0.301000	20.205	0.100000
17.792	3.127000	17.792	-0.207000	20.246	0.140000
17.828	2.675000	17.828	-0.125000	20.288	0.160000
17.865	2.389000	17.865	-0.099000	20.329	0.140000
17.901	2.195000	17.901	-0.186000	20.371	0.150000
17.938	1.988000	17.938	-0.160000	20.413	0.090000
17.974	1.976000	17.974	-0.322000	20.454	0.130000
18.011	2.030000	18.011	-0.201000	20.496	0.170000
18.047	1.897000	18.047	-0.395000	20.537	0.160000
18.084	1.917000	18.084	-0.451000	20.579	0.150000
18.120	1.871000	18.120	-0.489000	20.620	0.150000
18.157	1.889000	18.157	-0.569000	20.662	0.160000
18.193	1.925000	18.193	-0.691000	20.704	0.160000
18.230	1.897000	18.230	-0.493000	20.745	0.170000
18.266	1.923000	18.266	-0.703000	20.787	0.150000
18.303	1.918000	18.303	-0.698000	20.828	0.130000
18.340	2.002000	18.340	-0.782000	20.870	0.170000
18.376	2.000000	18.376	-0.829000	20.911	0.130000
18.413	2.191000	18.413	-0.638000	20.953	0.130000
18.449	2.286000	18.449	-0.680000	20.995	0.150000
18.486	2.427000	18.486	-0.716000	21.036	0.150000
18.522	2.645000	18.522	-0.699000	21.078	0.150000
18.559	3.003000	18.559	-0.675000	21.119	0.130000
18.595	3.275000	18.595	-0.693000	21.161	0.130000
18.632	3.733000	18.632	-0.760000	21.202	0.140000
18.668	4.050000	18.668	-0.599000	21.244	0.130000
18.705	4.538000	18.705	-0.554000	21.286	0.120000
18.741	4.708000	18.741	-0.577000	21.327	0.110000
18.778	5.103000	18.778	-0.517000	21.369	0.120000
18.814	5.406000	18.814	-0.596000	21.410	0.110000
18.851	5.601000	18.851	-0.423000	21.452	0.110000
18.888	5.783000	18.888	-0.559000	21.493	0.090000
18.924	5.819000	18.924	-0.613000	21.535	0.110000
18.961	5.610000	18.961	-0.818000	21.577	0.120000
18.997	5.394000	18.997	-0.893000	21.618	0.150000
19.034	4.981000	19.034	-1.137000	21.660	0.150000
19.070	4.632000	19.070	-1.212000	21.701	0.160000
19.107	4.044000	19.107	-1.247000	21.743	0.190000
19.143	3.647000	19.143	-1.460000	21.784	0.170000
19.180	3.079000	19.180	-1.742000	21.826	0.170000
19.216	2.626000	19.216	-1.735000	21.868	0.180000
19.253	2.203000	19.253	-1.967000	21.909	0.160000
19.289	1.807000	19.289	-1.876000	21.951	0.130000
19.326	1.525000	19.326	-1.961000	21.992	0.160000
19.362	1.214000	19.362	-1.950000	22.034	0.180000
19.399	1.037000	19.399	-1.843000	22.075	0.160000
19.436	0.997000	19.436	-1.776000	22.117	0.160000
19.472	0.981000	19.472	-1.546000	22.159	0.180000
19.509	1.030000	19.509	-1.355000	22.200	0.150000
19.545	0.979000	19.545	-1.314000	22.242	0.180000
19.582	0.872000	19.582	-1.152000	22.283	0.150000
19.618	0.952000	19.618	-1.053000	22.325	0.180000
19.655	0.874000	19.655	-1.035000	22.366	0.150000
19.691	0.779000	19.691	-0.993000	22.408	0.150000
19.728	0.609000	19.728	-0.899000	22.450	0.180000
19.764	0.542000	19.764	-0.795000	22.491	0.130000
19.801	0.461000	19.801	-0.817000	22.533	0.190000
19.837	0.349000	19.837	-0.775000	22.574	0.170000
19.874	0.291000	19.874	-0.771000	22.616	0.160000
19.910	0.123000	19.910	-0.710000	22.658	0.140000
19.947	0.052000	19.947	-0.657000	22.699	0.160000
19.984	-0.065000	19.984	-0.768000	22.741	0.160000
20.020	-0.033000	20.020	-0.741000	22.782	0.160000
20.057	-0.168000	20.057	-0.639000	22.824	0.170000
20.093	-0.189000	20.093	-0.655000	22.865	0.160000
20.130	-0.231000	20.130	-0.709000	22.907	0.140000
20.166	-0.293000	20.166	-0.561000	22.949	0.150000
20.203	-0.316000	20.203	-0.628000	22.990	0.160000
20.239	-0.357000	20.239	-0.553000	23.032	0.160000
20.276	-0.362000	20.276	-0.516000	23.073	0.160000
20.312	-0.428000	20.312	-0.596000	23.115	0.130000
20.349	-0.538000	20.349	-0.627000	23.156	0.120000
20.385	-0.504000	20.385	-0.647000	23.198	0.160000
20.422	-0.553000	20.422	-0.479000	23.240	0.160000
20.458	-0.634000	20.458	-0.448000	23.281	0.140000
20.495	-0.676000	20.495	-0.479000	23.323	0.160000
20.532	-0.813000	20.532	-0.423000	23.364	0.140000
20.568	-0.876000	20.568	-0.498000	23.406	0.140000
20.605	-0.844000	20.605	-0.410000	23.447	0.130000
20.641	-1.020000	20.641	-0.520000	23.489	0.140000
20.678	-1.139000	20.678	-0.604000	23.531	0.130000
20.714	-1.163000	20.714	-0.394000	23.572	0.140000
20.751	-1.175000	20.751	-0.293000	23.614	0.130000
20.787	-1.225000	20.787	-0.298000	23.655	0.130000
20.824	-1.295000	20.824	-0.303000	23.697	0.130000
20.860	-1.139000	20.860	-0.321000	23.738	0.140000
20.897	-1.193000	20.897	-0.381000	23.780	0.140000
20.933	-1.070000	20.933	-0.330000	23.822	0.120000
20.970	-1.002000	20.970	-0.175000	23.863	0.150000
21.006	-1.026000	21.006	-0.013000	23.905	1.170000
21.043	-0.913000	21.043	-0.010000	23.946	4.820000
21.080	-0.867000	21.080	0.113000	23.988	7.970000
21.116	-0.810000	21.116	0.142000	24.029	9.190000
21.153	-0.791000	21.153	0.290000	24.071	9.720000
21.189	-0.759000	21.189	0.369000	24.113	9.790000
21.226	-0.682000	21.226	0.411000	24.154	9.930000
21.262	-0.756000	21.262	0.496000	24.196	9.610000
21.299	-0.617000	21.299	0.555000	24.237	9.140000
21.335	-0.105000	21.335	0.553000	24.279	8.750000
21.372	1.023000	21.372	0.630000	24.320	8.470000
21.408	1.759000	21.408	0.215000	24.362	8.180000
21.445	2.283000	21.445	-0.039000	24.404	8.030000
21.481	2.270000	21.481	-0.381000	24.445	7.890000
21.518	2.119000	21.518	-0.686000	24.487	7.590000
21.554	1.428000	21.554	-0.707000	24.528	6.940000
21.591	0.895000	21.591	-0.900000	24.570	6.580000
21.628	0.278000	21.628	-0.933000	24.611	6.690000
21.664	-0.147000	21.664	-1.006000	24.653	6.580000
21.701	-0.543000	21.701	-0.960000	24.695	6.680000
21.737	-0.839000	21.737	-0.992000	24.736	6.850000
21.774	-0.979000	21.774	-1.111000	24.778	6.620000
21.810	-1.091000	21.810	-1.141000	24.819	6.320000
21.847	-1.160000	21.847	-1.294000	24.861	6.100000
21.883	-1.211000	21.883	-1.178000	24.902	5.800000
21.920	-1.329000	21.920	-1.089000	24.944	5.890000
21.956	-1.378000	21.956	-1.092000	24.986	5.780000
21.993	-1.351000	21.993	-1.209000	25.027	5.430000
22.029	-1.380000	22.029	-1.134000	25.069	5.490000
22.066	-1.419000	22.066	-1.170000	25.110	5.520000
22.102	-1.450000	22.102	-1.029000	25.152	5.110000
22.139	-1.386000	22.139	-1.326000	25.193	5.070000
22.176	-1.476000	22.176	-1.204000	25.235	4.670000
22.212	-1.416000	22.212	-1.242000	25.277	4.280000
22.249	-1.349000	22.249	-1.244000	25.318	4.200000
22.285	-1.356000	22.285	-1.145000	25.360	4.090000
22.322	-1.309000	22.322	-1.072000	25.401	4.220000
22.358	-1.251000	22.358	-1.017000	25.443	4.080000
22.395	-1.098000	22.395	-1.069000	25.485	3.710000
22.431	-1.051000	22.431	-1.086000	25.526	3.470000
22.468	-1.000000	22.468	-1.076000	25.568	3.300000
22.504	-0.915000	22.504	-1.050000	25.609	3.240000
22.541	-0.816000	22.541	-1.042000	25.651	3.210000
22.577	-0.752000	22.577	-1.121000	25.692	3.380000
22.614	-0.721000	22.614	-1.122000	25.734	3.340000
22.650	-0.707000	22.650	-1.127000	25.776	3.130000
22.687	-0.730000	22.687	-1.019000	25.817	3.090000
22.723	-0.743000	22.723	-1.153000	25.859	3.120000
22.760	-0.757000	22.760	-1.114000	25.900	3.440000
22.797	-0.801000	22.797	-1.141000	25.942	3.390000
22.833	-0.762000	22.833	-1.088000	25.983	3.450000
22.870	-0.877000	22.870	-1.012000	26.025	3.440000
22.906	-1.033000	22.906	-1.182000	26.067	3.240000
22.943	-1.068000	22.943	-1.124000	26.108	2.980000
22.979	-1.133000	22.979	-0.974000	26.150	2.740000
23.016	-1.230000	23.016	-1.156000	26.191	2.290000
23.052	-1.242000	23.052	-1.096000	26.233	2.100000
23.089	-1.145000	23.089	-1.121000	26.274	1.940000
23.125	-1.090000	23.125	-1.086000	26.316	1.920000
23.162	-0.924000	23.162	-1.062000	26.358	1.860000
23.198	-0.771000	23.198	-1.074000	26.399	1.650000
23.235	-0.528000	23.235	-1.028000	26.441	1.940000
23.271	1.563000	23.271	-0.546000	26.482	1.860000
23.308	6.257000	23.308	3.518000	26.524	1.760000
23.345	21.631000	23.345	20.196000	26.565	2.010000
23.381	32.069000	23.381	46.078000	26.607	2.390000
23.418	42.191000	23.418	41.022000	26.649	2.120000
23.454	248.518000	23.454	239.649000	26.690	1.610000
23.491	698.734000	23.491	700.586000	26.732	1.600000
23.527	949.921000	23.527	941.764000	26.773	1.530000
23.564	985.326000	23.564	955.838000	26.815	1.160000
23.600	987.665000	23.600	997.853000	26.856	1.090000
23.637	945.400000	23.637	925.000000	26.898	1.130000
23.673	918.911000	23.673	936.208000	26.940	1.130000
23.710	866.437000	23.710	873.754000	26.981	1.230000
23.746	829.296000	23.746	812.645000	27.023	1.000000
23.783	776.558000	23.783	772.998000	27.064	1.020000
23.819	773.753000	23.819	726.870000	27.106	1.030000
23.856	687.829000	23.856	647.065000	27.147	0.760000
23.893	625.931000	23.893	614.475000	27.189	0.520000
23.929	579.636000	23.929	570.917000	27.231	0.580000
23.966	554.867000	23.966	540.255000	27.272	0.610000
24.002	548.450000	24.002	502.486000	27.314	0.520000
24.039	465.835000	24.039	472.152000	27.355	0.530000
24.075	456.514000	24.075	461.925000	27.397	0.470000
24.112	435.279000	24.112	452.471000	27.438	0.550000
24.148	430.122000	24.148	428.699000	27.480	0.720000
24.185	405.783000	24.185	391.633000	27.522	0.750000
24.221	352.659000	24.221	381.913000	27.563	0.540000
24.258	337.325000	24.258	342.768000	27.605	0.360000
24.294	297.385000	24.294	274.707000	27.646	0.400000
24.331	268.150000	24.331	261.966000	27.688	0.500000
24.367	255.533000	24.367	270.075000	27.729	0.450000
24.404	229.348000	24.404	235.677000	27.771	0.370000
24.441	246.923000	24.441	247.741000	27.813	0.310000
24.477	223.281000	24.477	238.753000	27.854	0.270000
24.514	216.523000	24.514	206.481000	27.896	0.350000
24.550	207.468000	24.550	174.647000	27.937	0.320000
24.587	212.857000	24.587	223.858000	27.979	0.230000
24.623	182.433000	24.623	212.525000	28.020	0.260000
24.660	203.719000	24.660	183.956000	28.062	0.240000
24.696	173.944000	24.696	189.780000	28.104	0.320000
24.733	179.844000	24.733	167.378000	28.145	0.240000
24.769	166.363000	24.769	154.341000	28.187	0.220000
24.806	159.379000	24.806	150.237000	28.228	0.220000
24.842	153.609000	24.842	129.109000	28.270	0.170000
24.879	149.079000	24.879	150.300000	28.311	0.200000
24.915	159.849000	24.915	166.905000	28.353	0.220000
24.952	142.669000	24.952	148.113000	28.395	0.150000
24.989	148.534000	24.989	155.613000	28.436	0.180000
25.025	138.779000	25.025	159.110000	28.478	0.170000
25.062	144.336000	25.062	124.144000	28.519	0.180000
25.098	136.987000	25.098	140.601000	28.561	0.200000
25.135	130.300000	25.135	136.428000	28.603	0.150000
25.171	132.338000	25.171	92.976000	28.644	0.150000
25.208	124.408000	25.208	109.104000	28.686	0.150000
25.244	109.146000	25.244	103.345000	28.727	0.160000
25.281	129.476000	25.281	113.696000	28.769	0.170000
25.317	105.966000	25.317	110.977000	28.810	0.160000
25.354	90.296000	25.354	113.327000	28.852	0.120000
25.390	83.724000	25.390	114.265000	28.894	0.150000
25.427	94.438000	25.427	98.104000	28.935	0.170000
25.463	73.652000	25.463	80.171000	28.977	0.180000
25.500	65.454000	25.500	84.969000	29.018	0.160000
25.537	85.679000	25.537	76.642000	29.060	0.160000
25.573	86.858000	25.573	96.789000	29.101	0.130000
25.610	108.684000	25.610	71.655000	29.143	0.180000
25.646	86.385000	25.646	83.521000	29.185	0.140000
25.683	87.491000	25.683	79.955000	29.226	0.150000
25.719	97.842000	25.719	76.777000	29.268	0.160000
25.756	68.613000	25.756	67.915000	29.309	0.170000
25.792	63.172000	25.792	81.858000	29.351	0.130000
25.829	62.284000	25.829	63.881000	29.392	0.140000
25.865	64.195000	25.865	70.226000	29.434	0.160000
25.902	61.429000	25.902	62.876000	29.476	0.140000
25.938	69.768000	25.938	62.150000	29.517	0.140000
25.975	53.779000	25.975	58.580000	29.559	0.140000
26.011	54.472000	26.011	50.940000	29.600	0.190000
26.048	58.655000	26.048	47.656000	29.642	0.250000
26.085	44.962000	26.085	53.280000	29.683	0.220000
26.121	48.556000	26.121	71.055000	29.725	0.160000
26.158	39.476000	26.158	69.164000	29.767	0.130000
26.194	41.475000	26.194	60.056000	29.808	0.150000
26.231	44.378000	26.231	49.991000	29.850	0.140000
26.267	32.952000	26.267	28.979000	29.891	0.150000
26.304	29.504000	26.304	39.250000	29.933	0.150000
26.340	25.142000	26.340	52.319000	29.974	0.130000
26.377	30.000000	26.377	44.106000	30.016	0.150000
26.413	25.456000	26.413	27.013000	30.058	0.150000
26.450	34.777000	26.450	28.642000	30.099	0.140000
26.486	23.245000	26.486	28.089000	30.141	0.130000
26.523	35.274000	26.523	37.663000	30.182	0.120000
26.559	44.184000	26.559	42.480000	30.224	0.120000
26.596	28.821000	26.596	30.956000	30.265	0.120000
26.633	19.519000	26.633	34.285000	30.307	0.110000
26.669	32.349000	26.669	32.750000	30.349	0.110000
26.706	27.316000	26.706	28.092000	30.390	0.110000
26.742	20.245000	26.742	26.911000	30.432	0.120000
26.779	13.460000	26.779	20.055000	30.473	0.120000
26.815	26.945000	26.815	21.911000	30.515	0.120000
26.852	37.392000	26.852	30.671000	30.556	0.130000
26.888	32.209000	26.888	20.326000	30.598	0.110000
26.925	23.285000	26.925	23.660000	30.640	0.150000
26.961	24.069000	26.961	18.677000	30.681	0.150000
26.998	20.560000	26.998	16.192000	30.723	0.130000
27.034	29.653000	27.034	19.617000	30.764	0.150000
27.071	30.584000	27.071	25.551000	30.806	0.140000
27.107	17.757000	27.107	24.606000	30.847	0.140000
27.144	23.592000	27.144	24.403000	30.889	0.160000
27.181	20.224000	27.181	21.590000	30.931	0.140000
27.217	18.200000	27.217	21.786000	30.972	0.150000
27.254	20.127000	27.254	17.378000	31.014	0.150000
27.290	16.888000	27.290	14.842000	31.055	0.140000
27.327	25.133000	27.327	21.972000	31.097	0.150000
27.363	15.409000	27.363	19.701000	31.138	0.150000
27.400	16.989000	27.400	20.571000	31.180	0.130000
27.436	17.023000	27.436	21.562000	31.222	0.090000
27.473	16.590000	27.473	13.720000	31.263	0.140000
27.509	16.029000	27.509	15.754000	31.305	0.160000
27.546	11.509000	27.546	13.897000	31.346	0.180000
27.582	16.916000	27.582	23.204000	31.388	0.170000
27.619	17.099000	27.619	19.435000	31.430	0.130000
27.655	15.065000	27.655	16.659000	31.471	0.170000
27.692	12.321000	27.692	11.848000	31.513	0.140000
27.729	7.907000	27.729	5.119000	31.554	0.160000
27.765	10.222000	27.765	4.968000	31.596	0.170000
27.802	12.657000	27.802	5.145000	31.637	0.180000
27.838	21.094000	27.838	16.265000	31.679	0.190000
27.875	9.711000	27.875	10.504000	31.721	0.200000
27.911	10.593000	27.911	10.798000	31.762	0.230000
27.948	13.870000	27.948	11.152000	31.804	0.160000
27.984	10.558000	27.984	7.738000	31.845	0.190000
28.021	14.201000	28.021	6.515000	31.887	0.200000
28.057	11.169000	28.057	13.650000	31.928	0.190000
28.094	15.964000	28.094	20.275000	31.970	0.200000
28.130	20.460000	28.130	16.454000	32.012	0.180000
28.167	18.062000	28.167	20.826000	32.053	0.210000
28.203	8.234000	28.203	9.819000	32.095	0.210000
28.240	8.721000	28.240	8.918000	32.136	0.190000
28.277	15.170000	28.277	7.665000	32.178	0.210000
28.313	11.328000	28.313	10.875000	32.219	0.230000
28.350	11.722000	28.350	10.100000	32.261	0.230000
28.386	10.369000	28.386	10.683000	32.303	0.160000
28.423	6.140000	28.423	5.632000	32.344	0.230000
28.459	4.738000	28.459	11.280000	32.386	0.240000
28.496	12.895000	28.496	15.512000	32.427	0.200000
28.532	5.340000	28.532	5.406000	32.469	0.220000
28.569	9.241000	28.569	2.216000	32.510	0.210000
28.605	8.060000	28.605	7.983000	32.552	0.210000
28.642	9.616000	28.642	13.235000	32.594	0.190000
28.678	5.199000	28.678	4.195000	32.635	0.150000
28.715	6.342000	28.715	2.310000	32.677	0.160000
28.751	11.290000	28.751	5.808000	32.718	0.150000
28.788	9.408000	28.788	5.929000	32.760	0.150000
28.825	7.001000	28.825	8.673000	32.801	0.180000
28.861	12.453000	28.861	6.807000	32.843	0.150000
28.898	9.394000	28.898	5.784000	32.885	0.140000
28.934	6.693000	28.934	5.932000	32.926	0.140000
28.971	4.421000	28.971	6.312000	32.968	0.130000
29.007	3.289000	29.007	3.726000	33.009	0.120000
29.044	3.189000	29.044	3.890000	33.051	0.100000
29.080	0.800000	29.080	0.328000	33.092	0.080000
29.117	0.613000	29.117	0.529000	33.134	0.080000
29.153	-1.185000	29.153	-1.721000	33.176	0.070000
29.190	2.777000	29.190	1.800000	33.217	0.070000
29.226	8.138000	29.226	6.235000	33.259	0.060000
29.263	5.701000	29.263	3.337000	33.300	0.060000
29.299	1.106000	29.299	1.343000	33.342	0.050000
29.336	4.881000	29.336	6.838000	33.383	0.050000
29.372	4.207000	29.372	7.049000	33.425	0.040000
29.409	-1.097000	29.409	-1.498000	33.467	0.030000
29.446	-0.227000	29.446	-0.571000	33.508	0.040000
29.482	7.012000	29.482	2.647000	33.550	0.020000
29.519	2.914000	29.519	0.922000	33.591	0.030000
29.555	-0.889000	29.555	-1.731000	33.633	0.010000
29.592	-0.868000	29.592	-1.892000	33.674	0.020000
29.628	-0.556000	29.628	-1.775000	33.716	0.050000
29.665	-0.299000	29.665	-0.820000	33.758	0.020000
29.701	0.064000	29.701	-1.014000	33.799	0.070000
29.738	0.647000	29.738	-1.833000	33.841	0.030000
29.774	3.634000	29.774	1.192000	33.882	0.000000
29.811	0.972000	29.811	-1.029000	33.924	0.030000
29.847	2.438000	29.847	-0.047000	33.965	0.020000
29.884	0.693000	29.884	-1.738000	34.007	0.050000
29.920	0.060000	29.920	-1.883000
29.957	0.967000	29.957	-0.523000
29.994	3.025000	29.994	1.652000
30.030	0.545000	30.030	-1.709000
30.067	0.572000	30.067	-1.899000
30.103	0.871000	30.103	-1.895000
30.140	1.038000	30.140	-1.812000
30.176	1.274000	30.176	-1.922000
30.213	1.456000	30.213	-1.855000
30.249	1.742000	30.249	-1.861000
30.286	1.912000	30.286	-1.830000
30.322	2.238000	30.322	-1.839000
30.359	2.465000	30.359	-1.854000
30.395	2.778000	30.395	-1.778000
30.432	3.185000	30.432	-1.758000
30.468	3.531000	30.468	-1.952000
30.505	3.906000	30.505	-1.821000
30.542	4.364000	30.542	-1.847000
30.578	4.840000	30.578	-1.860000
30.615	5.363000	30.615	-1.844000
30.651	5.956000	30.651	-1.963000
30.688	6.662000	30.688	-1.828000
30.724	7.297000	30.724	-1.812000
30.761	8.085000	30.761	-1.866000
30.797	8.865000	30.797	-1.855000
30.834	9.742000	30.834	-1.900000
30.870	10.748000	30.870	-1.829000
30.907	11.782000	30.907	-1.965000
30.943	12.730000	30.943	-1.823000
30.980	13.835000	30.980	-1.870000
31.016	15.019000	31.016	-1.811000
31.053	16.244000	31.053	-1.852000
31.090	17.505000	31.090	-1.889000
31.126	18.871000	31.126	-1.828000
31.163	20.190000	31.163	-1.907000
31.199	21.462000	31.199	-1.931000
31.236	22.842000	31.236	-1.835000
31.272	24.098000	31.272	-1.844000
31.309	25.346000	31.309	-1.849000
31.345	26.611000	31.345	-1.743000
31.382	27.725000	31.382	-1.850000
31.418	28.795000	31.418	-1.914000
31.455	29.887000	31.455	-1.962000
31.491	30.825000	31.491	-1.882000
31.528	31.801000	31.528	-1.856000
31.564	32.621000	31.564	-1.919000
31.601	33.351000	31.601	-1.912000
31.638	33.901000	31.638	-1.785000
31.674	34.472000	31.674	-1.882000
31.711	34.839000	31.711	-1.838000
31.747	35.159000	31.747	-1.948000
31.784	35.310000	31.784	-1.931000
31.820	35.354000	31.820	-1.963000
31.857	35.151000	31.857	-1.908000
31.893	34.907000	31.893	-1.953000
31.930	34.360000	31.930	-1.950000
31.966	33.838000	31.966	-1.945000
32.003	32.975000	32.003	-1.951000
32.039	31.964000	32.039	-1.987000
32.076	30.743000	32.076	-1.953000
32.112	29.346000	32.112	-1.961000
32.149	27.796000	32.149	-1.920000
32.186	26.113000	32.186	-2.101000
32.222	24.401000	32.222	-2.039000
32.259	22.649000	32.259	-1.945000
32.295	20.805000	32.295	-1.510000
32.332	20.404000	32.332	0.660000
32.368	17.384000	32.368	-1.259000
32.405	15.105000	32.405	-1.822000
32.441	13.417000	32.441	-1.920000
32.478	11.695000	32.478	-2.002000
32.514	10.014000	32.514	-1.919000
32.551	8.582000	32.551	-1.939000
32.587	7.169000	32.587	-1.929000
32.624	5.946000	32.624	-1.980000
32.660	4.855000	32.660	-1.851000
32.697	3.846000	32.697	-1.941000
32.734	2.997000	32.734	-1.870000
32.770	2.250000	32.770	-2.007000
32.807	1.648000	32.807	-1.944000
32.843	1.101000	32.843	-1.944000
32.880	0.539000	32.880	-1.955000
32.916	0.132000	32.916	-1.937000
32.953	-0.183000	32.953	-1.942000
32.989	-0.496000	32.989	-1.876000
33.026	-0.820000	33.026	-1.842000
33.062	-0.927000	33.062	-1.887000
33.099	-1.037000	33.099	-1.812000
33.135	-1.213000	33.135	-1.832000
33.172	-1.203000	33.172	-2.038000
33.208	-1.301000	33.208	-2.015000
33.245	-1.277000	33.245	-1.949000
33.282	-1.300000	33.282	-1.850000
33.318	-1.213000	33.318	-1.935000
33.355	-1.185000	33.355	-2.008000
33.391	-1.000000	33.391	-1.841000
33.428	-0.953000	33.428	-1.990000
33.464	-0.807000	33.464	-2.004000
33.501	-0.685000	33.501	-1.805000
33.537	-0.350000	33.537	-1.865000
33.574	-0.176000	33.574	-1.979000
33.610	-0.008000	33.610	-1.954000
33.647	0.262000	33.647	-1.979000
33.683	0.583000	33.683	-2.062000
33.720	0.783000	33.720	-2.017000
33.756	1.079000	33.756	-1.896000
33.793	1.442000	33.793	-1.993000
33.830	1.811000	33.830	-1.864000
33.866	2.204000	33.866	-1.948000
33.903	2.499000	33.903	-1.991000
33.939	2.758000	33.939	-1.934000
33.976	3.160000	33.976	-2.069000
34.012	3.639000	34.012	-1.904000
