# Supplementary material for: Interrogating the structure and function of the human voltage-gated proton channel (hHv1) with a fluorescent noncanonical amino acid
Source: eLife. 2026 Apr 28;15:RP110161. doi: 10.7554/eLife.110161 (PMC13124150; doi:10.7554/eLife.110161)
Supplement: Figure 3—source data 3. [file elife-110161-fig3-data3.zip › hHv1-K169Acd.asc]

10		10		10
hHv1 K169Acd001:10_UV1_280nm		hHv1 K169Acd001:10_UV2_385nm		hHv1 K169Acd001:10_AD900
ml	mAU	ml	mAU	ml	mV
0.000	0.000000	0.000	0.003000	0.000	0.050000
0.037	0.095000	0.037	0.220000	0.042	0.040000
0.073	0.050000	0.073	0.188000	0.083	0.040000
0.110	-0.303000	0.110	-0.218000	0.125	0.030000
0.146	-0.258000	0.146	-0.249000	0.166	0.040000
0.183	-0.468000	0.183	-0.294000	0.208	0.050000
0.219	-0.426000	0.219	-0.254000	0.249	0.030000
0.256	-0.246000	0.256	-0.254000	0.291	0.030000
0.292	2.482000	0.292	1.009000	0.332	0.050000
0.329	1.943000	0.329	0.954000	0.374	0.050000
0.365	1.191000	0.365	0.524000	0.416	0.040000
0.402	0.459000	0.402	0.153000	0.457	0.050000
0.438	0.043000	0.438	-0.201000	0.499	0.060000
0.475	-0.164000	0.475	-0.327000	0.540	0.060000
0.511	-0.247000	0.511	-0.410000	0.582	0.060000
0.548	-0.237000	0.548	-0.382000	0.623	0.060000
0.584	-0.272000	0.584	-0.465000	0.665	0.060000
0.621	-0.295000	0.621	-0.364000	0.707	0.060000
0.657	-0.305000	0.657	-0.329000	0.748	0.060000
0.694	-0.303000	0.694	-0.246000	0.790	0.080000
0.730	-0.305000	0.730	-0.523000	0.831	0.080000
0.767	-0.326000	0.767	-0.498000	0.873	0.070000
0.804	-0.399000	0.804	-0.419000	0.914	0.070000
0.840	-0.336000	0.840	-0.491000	0.956	0.070000
0.877	-0.309000	0.877	-0.576000	0.997	0.090000
0.913	-0.291000	0.913	-0.479000	1.039	0.080000
0.950	-0.273000	0.950	-0.471000	1.081	0.080000
0.986	-0.294000	0.986	-0.500000	1.122	0.080000
1.023	-0.345000	1.023	-0.498000	1.164	0.060000
1.059	-0.367000	1.059	-0.452000	1.205	0.060000
1.096	-0.352000	1.096	-0.447000	1.247	0.080000
1.132	-0.352000	1.132	-0.483000	1.288	0.060000
1.169	-0.426000	1.169	-0.558000	1.330	0.060000
1.205	-0.448000	1.205	-0.533000	1.372	0.060000
1.242	-0.442000	1.242	-0.416000	1.413	0.060000
1.278	-0.526000	1.278	-0.497000	1.455	0.060000
1.315	-0.481000	1.315	-0.543000	1.496	0.060000
1.351	-0.401000	1.351	-0.422000	1.538	0.050000
1.388	-0.521000	1.388	-0.446000	1.579	0.060000
1.424	-0.559000	1.424	-0.501000	1.621	0.060000
1.461	-0.641000	1.461	-0.528000	1.662	0.050000
1.497	-0.716000	1.497	-0.499000	1.704	0.050000
1.534	-0.655000	1.534	-0.524000	1.746	0.050000
1.570	-0.727000	1.570	-0.561000	1.787	0.040000
1.607	-0.773000	1.607	-0.598000	1.829	0.050000
1.644	-0.723000	1.644	-0.510000	1.870	0.040000
1.680	-0.773000	1.680	-0.552000	1.912	0.050000
1.717	-0.774000	1.717	-0.499000	1.953	0.030000
1.753	-0.820000	1.753	-0.434000	1.995	0.020000
1.790	-0.841000	1.790	-0.566000	2.037	0.050000
1.826	-0.901000	1.826	-0.609000	2.078	0.030000
1.863	-0.912000	1.863	-0.647000	2.120	0.020000
1.899	-0.943000	1.899	-0.609000	2.161	0.030000
1.936	-0.941000	1.936	-0.649000	2.203	0.040000
1.972	-1.015000	1.972	-0.634000	2.244	0.050000
2.009	-1.121000	2.009	-0.689000	2.286	0.020000
2.045	-1.055000	2.045	-0.586000	2.327	0.060000
2.082	-1.176000	2.082	-0.674000	2.369	0.060000
2.118	-1.182000	2.118	-0.643000	2.411	0.040000
2.155	-1.224000	2.155	-0.807000	2.452	0.060000
2.191	-1.203000	2.191	-0.712000	2.494	0.070000
2.228	-1.260000	2.228	-0.695000	2.535	0.050000
2.264	-1.301000	2.264	-0.664000	2.577	0.070000
2.301	-1.298000	2.301	-0.624000	2.618	0.080000
2.337	-1.317000	2.337	-0.547000	2.660	0.080000
2.374	-1.359000	2.374	-0.676000	2.702	0.080000
2.411	-1.362000	2.411	-0.651000	2.743	0.070000
2.447	-1.381000	2.447	-0.718000	2.785	0.080000
2.484	-1.408000	2.484	-0.811000	2.826	0.070000
2.520	-1.434000	2.520	-0.748000	2.868	0.060000
2.557	-1.413000	2.557	-0.694000	2.909	0.070000
2.593	-1.487000	2.593	-0.741000	2.951	0.070000
2.630	-1.507000	2.630	-0.735000	2.992	0.060000
2.666	-1.582000	2.666	-0.838000	3.034	0.050000
2.703	-1.579000	2.703	-0.791000	3.076	0.050000
2.739	-1.627000	2.739	-0.749000	3.117	0.050000
2.776	-1.594000	2.776	-0.714000	3.159	0.050000
2.812	-1.565000	2.812	-0.867000	3.200	0.040000
2.849	-1.642000	2.849	-0.775000	3.242	0.050000
2.885	-1.572000	2.885	-0.830000	3.283	0.050000
2.922	-1.615000	2.922	-0.746000	3.325	0.040000
2.958	-1.642000	2.958	-0.823000	3.367	0.040000
2.995	-1.597000	2.995	-0.762000	3.408	0.040000
3.031	-1.676000	3.031	-0.894000	3.450	0.040000
3.068	-1.627000	3.068	-0.931000	3.491	0.040000
3.104	-1.669000	3.104	-0.791000	3.533	0.050000
3.141	-1.636000	3.141	-0.838000	3.574	0.050000
3.177	-1.664000	3.177	-0.820000	3.616	0.040000
3.214	-1.660000	3.214	-0.759000	3.657	0.030000
3.251	-1.696000	3.251	-0.836000	3.699	0.020000
3.287	-1.710000	3.287	-0.705000	3.741	0.030000
3.324	-1.707000	3.324	-0.951000	3.782	0.030000
3.360	-1.693000	3.360	-0.978000	3.824	0.050000
3.397	-1.756000	3.397	-0.887000	3.865	0.040000
3.433	-1.714000	3.433	-0.855000	3.907	0.050000
3.470	-1.713000	3.470	-0.913000	3.948	0.050000
3.506	-1.815000	3.506	-0.970000	3.990	0.040000
3.543	-1.773000	3.543	-0.884000	4.032	0.060000
3.579	-1.661000	3.579	-0.957000	4.073	0.070000
3.616	-1.758000	3.616	-0.946000	4.115	0.050000
3.652	-1.715000	3.652	-0.970000	4.156	0.070000
3.689	-1.784000	3.689	-1.099000	4.198	0.080000
3.725	-1.697000	3.725	-0.921000	4.239	0.060000
3.762	-1.743000	3.762	-0.853000	4.281	0.080000
3.798	-1.734000	3.798	-0.830000	4.322	0.080000
3.835	-1.729000	3.835	-1.119000	4.364	0.080000
3.871	-1.758000	3.871	-1.016000	4.406	0.080000
3.908	-1.794000	3.908	-0.955000	4.447	0.080000
3.944	-1.792000	3.944	-0.874000	4.489	0.070000
3.981	-1.803000	3.981	-0.982000	4.530	0.070000
4.018	-1.802000	4.018	-0.965000	4.572	0.080000
4.054	-1.823000	4.054	-0.969000	4.613	0.060000
4.091	-1.773000	4.091	-1.042000	4.655	0.070000
4.127	-1.773000	4.127	-1.033000	4.697	0.050000
4.164	-1.766000	4.164	-1.031000	4.738	0.050000
4.200	-1.832000	4.200	-1.105000	4.780	0.050000
4.237	-1.861000	4.237	-0.978000	4.821	0.040000
4.273	-1.883000	4.273	-1.201000	4.863	0.040000
4.310	-1.790000	4.310	-1.102000	4.904	0.050000
4.346	-1.840000	4.346	-1.133000	4.946	0.040000
4.383	-1.856000	4.383	-1.108000	4.987	0.040000
4.419	-1.842000	4.419	-1.120000	5.029	0.040000
4.456	-1.861000	4.456	-1.184000	5.071	0.040000
4.492	-1.835000	4.492	-1.072000	5.112	0.030000
4.529	-1.863000	4.529	-0.995000	5.154	0.030000
4.565	-1.867000	4.565	-1.006000	5.195	0.040000
4.602	-1.833000	4.602	-1.054000	5.237	0.040000
4.638	-1.872000	4.638	-1.232000	5.278	0.050000
4.675	-1.857000	4.675	-1.154000	5.320	0.030000
4.711	-1.793000	4.711	-1.186000	5.361	0.020000
4.748	-1.784000	4.748	-1.122000	5.403	0.020000
4.785	-1.832000	4.785	-1.110000	5.445	0.020000
4.821	-1.816000	4.821	-1.127000	5.486	0.020000
4.858	-1.799000	4.858	-1.155000	5.528	0.030000
4.894	-1.867000	4.894	-1.112000	5.569	0.030000
4.931	-1.832000	4.931	-1.197000	5.611	0.050000
4.967	-1.843000	4.967	-1.240000	5.652	0.040000
5.004	-1.841000	5.004	-1.353000	5.694	0.030000
5.040	-1.849000	5.040	-1.251000	5.736	0.060000
5.077	-1.862000	5.077	-1.191000	5.777	0.050000
5.113	-1.879000	5.113	-1.070000	5.819	0.050000
5.150	-1.855000	5.150	-1.043000	5.860	0.070000
5.186	-1.887000	5.186	-1.210000	5.902	0.070000
5.223	-1.872000	5.223	-1.315000	5.943	0.070000
5.259	-1.872000	5.259	-1.257000	5.985	0.070000
5.296	-1.880000	5.296	-1.250000	6.026	0.060000
5.332	-1.880000	5.332	-1.203000	6.068	0.070000
5.369	-1.869000	5.369	-1.305000	6.110	0.070000
5.405	-1.879000	5.405	-1.273000	6.151	0.060000
5.442	-1.935000	5.442	-1.226000	6.193	0.060000
5.478	-1.865000	5.478	-1.266000	6.234	0.060000
5.515	-1.865000	5.515	-1.300000	6.276	0.060000
5.551	-1.929000	5.551	-1.368000	6.317	0.060000
5.588	-1.944000	5.588	-1.302000	6.359	0.060000
5.625	-1.934000	5.625	-1.354000	6.401	0.050000
5.661	-1.885000	5.661	-1.410000	6.442	0.050000
5.698	-1.948000	5.698	-1.375000	6.484	0.050000
5.734	-2.006000	5.734	-1.181000	6.525	0.050000
5.771	-1.906000	5.771	-1.235000	6.567	0.040000
5.807	-1.999000	5.807	-1.304000	6.608	0.040000
5.844	-2.046000	5.844	-1.326000	6.650	0.040000
5.880	-2.013000	5.880	-1.410000	6.691	0.040000
5.917	-2.028000	5.917	-1.387000	6.733	0.040000
5.953	-1.991000	5.953	-1.341000	6.775	0.020000
5.990	-2.078000	5.990	-1.287000	6.816	0.030000
6.026	-2.081000	6.026	-1.345000	6.858	0.020000
6.063	-2.170000	6.063	-1.331000	6.899	0.010000
6.099	-2.141000	6.099	-1.394000	6.941	0.010000
6.136	-2.136000	6.136	-1.370000	6.982	0.020000
6.172	-2.219000	6.172	-1.336000	7.024	0.000000
6.209	-2.198000	6.209	-1.467000	7.066	0.010000
6.245	-2.145000	6.245	-1.396000	7.107	0.020000
6.282	-2.211000	6.282	-1.398000	7.149	0.010000
6.318	-2.216000	6.318	-1.487000	7.190	0.020000
6.355	-2.311000	6.355	-1.568000	7.232	0.010000
6.392	-2.292000	6.392	-1.499000	7.273	0.020000
6.428	-2.375000	6.428	-1.467000	7.315	0.050000
6.465	-2.353000	6.465	-1.505000	7.356	0.030000
6.501	-2.385000	6.501	-1.417000	7.398	0.020000
6.538	-2.441000	6.538	-1.377000	7.440	0.040000
6.574	-2.342000	6.574	-1.513000	7.481	0.040000
6.611	-2.366000	6.611	-1.439000	7.523	0.030000
6.647	-2.407000	6.647	-1.466000	7.564	0.040000
6.684	-2.471000	6.684	-1.609000	7.606	0.050000
6.720	-2.522000	6.720	-1.520000	7.647	0.050000
6.757	-2.499000	6.757	-1.462000	7.689	0.060000
6.793	-2.573000	6.793	-1.506000	7.731	0.050000
6.830	-2.543000	6.830	-1.589000	7.772	0.060000
6.866	-2.551000	6.866	-1.496000	7.814	0.050000
6.903	-2.517000	6.903	-1.348000	7.855	0.040000
6.939	-2.615000	6.939	-1.586000	7.897	0.050000
6.976	-2.677000	6.976	-1.492000	7.938	0.060000
7.012	-2.662000	7.012	-1.472000	7.980	0.060000
7.049	-2.642000	7.049	-1.559000	8.021	0.050000
7.085	-2.613000	7.085	-1.592000	8.063	0.040000
7.122	-2.679000	7.122	-1.538000	8.105	0.060000
7.158	-2.737000	7.158	-1.546000	8.146	0.030000
7.195	-2.741000	7.195	-1.614000	8.188	0.040000
7.232	-2.725000	7.232	-1.545000	8.229	0.050000
7.268	-2.780000	7.268	-1.577000	8.271	0.040000
7.305	-2.808000	7.305	-1.667000	8.312	0.030000
7.341	-2.832000	7.341	-1.608000	8.354	0.030000
7.378	-2.877000	7.378	-1.588000	8.396	0.020000
7.414	-2.813000	7.414	-1.678000	8.437	0.040000
7.451	-2.830000	7.451	-1.635000	8.479	0.030000
7.487	-2.923000	7.487	-1.668000	8.520	0.020000
7.524	-2.985000	7.524	-1.758000	8.562	0.030000
7.560	-3.049000	7.560	-1.760000	8.603	0.020000
7.597	-3.027000	7.597	-1.815000	8.645	0.020000
7.633	-3.037000	7.633	-1.789000	8.686	0.030000
7.670	-3.050000	7.670	-1.775000	8.728	0.020000
7.706	-3.007000	7.706	-1.780000	8.770	0.020000
7.743	-3.035000	7.743	-1.743000	8.811	0.040000
7.779	-3.047000	7.779	-1.610000	8.853	0.040000
7.816	-3.029000	7.816	-1.654000	8.894	0.040000
7.852	-3.051000	7.852	-1.718000	8.936	0.040000
7.889	-3.126000	7.889	-1.709000	8.977	0.080000
7.925	-3.121000	7.925	-1.746000	9.019	0.110000
7.962	-3.102000	7.962	-1.631000	9.061	0.130000
7.999	-3.140000	7.999	-1.793000	9.102	0.130000
8.035	-3.116000	8.035	-1.647000	9.144	0.200000
8.072	-3.103000	8.072	-1.856000	9.185	0.250000
8.108	-3.149000	8.108	-1.784000	9.227	0.330000
8.145	-3.125000	8.145	-1.737000	9.268	0.430000
8.181	-3.071000	8.181	-1.641000	9.310	0.540000
8.218	-3.079000	8.218	-1.719000	9.351	0.660000
8.254	-3.179000	8.254	-1.791000	9.393	0.750000
8.291	-3.208000	8.291	-1.650000	9.435	0.870000
8.327	-3.110000	8.327	-1.632000	9.476	1.010000
8.364	-3.161000	8.364	-1.557000	9.518	1.070000
8.400	-3.027000	8.400	-1.700000	9.559	1.190000
8.437	-3.036000	8.437	-1.661000	9.601	1.280000
8.473	-3.038000	8.473	-1.659000	9.642	1.370000
8.510	-3.015000	8.510	-1.586000	9.684	1.440000
8.546	-2.793000	8.546	-1.626000	9.726	1.520000
8.583	-2.679000	8.583	-1.720000	9.767	1.590000
8.619	-2.406000	8.619	-1.544000	9.809	1.650000
8.656	-2.063000	8.656	-1.511000	9.850	1.720000
8.692	-1.658000	8.692	-1.473000	9.892	1.820000
8.729	-0.983000	8.729	-1.236000	9.933	1.850000
8.766	-0.111000	8.766	-1.100000	9.975	1.970000
8.802	1.065000	8.802	-1.009000	10.016	2.040000
8.839	2.334000	8.839	-0.574000	10.058	2.190000
8.875	3.934000	8.875	-0.291000	10.100	2.310000
8.912	5.642000	8.912	0.010000	10.141	2.440000
8.948	7.541000	8.948	0.408000	10.183	2.570000
8.985	9.469000	8.985	0.930000	10.224	2.750000
9.021	11.490000	9.021	1.303000	10.266	2.940000
9.058	13.389000	9.058	1.779000	10.307	3.170000
9.094	15.223000	9.094	2.329000	10.349	3.430000
9.131	16.847000	9.131	2.766000	10.391	3.690000
9.167	18.223000	9.167	3.084000	10.432	3.980000
9.204	19.535000	9.204	3.428000	10.474	4.330000
9.240	20.575000	9.240	3.633000	10.515	4.740000
9.277	21.328000	9.277	3.685000	10.557	5.250000
9.313	21.855000	9.313	3.840000	10.598	5.790000
9.350	22.282000	9.350	3.805000	10.640	6.300000
9.386	22.508000	9.386	3.699000	10.681	6.900000
9.423	22.685000	9.423	3.676000	10.723	7.580000
9.459	22.783000	9.459	3.503000	10.765	8.270000
9.496	22.808000	9.496	3.455000	10.806	9.080000
9.532	22.888000	9.532	3.256000	10.848	9.900000
9.569	22.985000	9.569	2.954000	10.889	10.570000
9.606	23.122000	9.606	2.749000	10.931	11.370000
9.642	23.250000	9.642	2.493000	10.972	12.220000
9.679	23.478000	9.679	2.437000	11.014	13.030000
9.715	23.825000	9.715	2.399000	11.055	13.830000
9.752	24.075000	9.752	2.169000	11.097	14.610000
9.788	24.493000	9.788	2.110000	11.139	15.230000
9.825	25.028000	9.825	1.965000	11.180	15.870000
9.861	25.545000	9.861	1.916000	11.222	16.460000
9.898	26.167000	9.898	1.860000	11.263	16.980000
9.934	26.816000	9.934	1.803000	11.305	17.490000
9.971	27.592000	9.971	1.707000	11.346	17.900000
10.007	28.480000	10.007	1.664000	11.388	18.220000
10.044	29.337000	10.044	1.625000	11.430	18.580000
10.080	30.322000	10.080	1.680000	11.471	18.950000
10.117	31.313000	10.117	1.676000	11.513	19.340000
10.153	32.281000	10.153	1.736000	11.554	19.700000
10.190	33.391000	10.190	1.727000	11.596	20.080000
10.226	34.509000	10.226	1.809000	11.637	20.370000
10.263	35.581000	10.263	1.795000	11.679	20.710000
10.299	36.844000	10.299	2.135000	11.720	20.960000
10.336	38.109000	10.336	2.323000	11.762	21.080000
10.373	39.348000	10.373	2.305000	11.804	21.100000
10.409	40.673000	10.409	2.745000	11.845	20.910000
10.446	42.087000	10.446	3.065000	11.887	20.660000
10.482	43.581000	10.482	3.250000	11.928	20.170000
10.519	45.074000	10.519	3.478000	11.970	19.460000
10.555	46.720000	10.555	3.900000	12.011	18.620000
10.592	48.348000	10.592	4.193000	12.053	17.680000
10.628	49.981000	10.628	4.536000	12.095	16.720000
10.665	51.489000	10.665	4.847000	12.136	15.860000
10.701	53.203000	10.701	5.134000	12.178	14.890000
10.738	54.694000	10.738	5.510000	12.219	13.900000
10.774	56.067000	10.774	5.880000	12.261	13.020000
10.811	57.357000	10.811	6.101000	12.302	12.290000
10.847	58.637000	10.847	6.480000	12.344	11.640000
10.884	59.721000	10.884	6.770000	12.385	11.170000
10.920	60.556000	10.920	7.000000	12.427	10.690000
10.957	61.370000	10.957	7.145000	12.469	10.330000
10.993	61.981000	10.993	7.309000	12.510	10.110000
11.030	62.404000	11.030	7.558000	12.552	9.930000
11.066	62.804000	11.066	7.675000	12.593	9.820000
11.103	63.088000	11.103	7.741000	12.635	9.760000
11.139	63.379000	11.139	7.783000	12.676	9.750000
11.176	63.568000	11.176	7.996000	12.718	9.710000
11.213	63.852000	11.213	8.113000	12.760	9.700000
11.249	64.195000	11.249	8.032000	12.801	9.680000
11.286	64.615000	11.286	8.273000	12.843	9.640000
11.322	65.099000	11.322	8.493000	12.884	9.580000
11.359	65.576000	11.359	8.587000	12.926	9.430000
11.395	66.018000	11.395	8.728000	12.967	9.290000
11.432	66.285000	11.432	8.869000	13.009	9.080000
11.468	66.307000	11.468	8.955000	13.050	8.820000
11.505	66.060000	11.505	8.980000	13.092	8.610000
11.541	65.531000	11.541	8.972000	13.134	8.380000
11.578	64.550000	11.578	8.766000	13.175	8.060000
11.614	63.245000	11.614	8.513000	13.217	7.760000
11.651	61.573000	11.651	8.385000	13.258	7.430000
11.687	59.532000	11.687	8.021000	13.300	7.130000
11.724	57.199000	11.724	7.608000	13.341	6.820000
11.760	54.680000	11.760	6.994000	13.383	6.530000
11.797	51.980000	11.797	6.542000	13.425	6.220000
11.833	49.306000	11.833	5.983000	13.466	5.920000
11.870	46.756000	11.870	5.436000	13.508	5.660000
11.906	44.423000	11.906	5.076000	13.549	5.340000
11.943	42.219000	11.943	4.629000	13.591	5.110000
11.980	40.315000	11.980	4.323000	13.632	4.860000
12.016	38.708000	12.016	3.942000	13.674	4.610000
12.053	37.473000	12.053	3.691000	13.715	4.300000
12.089	36.420000	12.089	3.607000	13.757	4.110000
12.126	35.658000	12.126	3.449000	13.799	3.830000
12.162	35.144000	12.162	3.099000	13.840	3.620000
12.199	34.934000	12.199	3.101000	13.882	3.410000
12.235	34.844000	12.235	3.016000	13.923	3.190000
12.272	34.852000	12.272	2.942000	13.965	2.980000
12.308	34.962000	12.308	2.984000	14.006	2.760000
12.345	35.168000	12.345	2.881000	14.048	2.590000
12.381	35.404000	12.381	2.901000	14.090	2.450000
12.418	35.486000	12.418	2.783000	14.131	2.280000
12.454	35.617000	12.454	2.966000	14.173	2.070000
12.491	35.551000	12.491	2.898000	14.214	1.950000
12.527	35.473000	12.527	2.858000	14.256	1.800000
12.564	35.164000	12.564	2.749000	14.297	1.690000
12.600	34.654000	12.600	2.572000	14.339	1.590000
12.637	34.042000	12.637	2.559000	14.380	1.500000
12.673	33.371000	12.673	2.459000	14.422	1.390000
12.710	32.522000	12.710	2.307000	14.464	1.310000
12.747	31.595000	12.747	2.133000	14.505	1.240000
12.783	30.675000	12.783	1.932000	14.547	1.160000
12.820	29.671000	12.820	1.845000	14.588	1.110000
12.856	28.645000	12.856	1.656000	14.630	1.080000
12.893	27.609000	12.893	1.592000	14.671	1.030000
12.929	26.585000	12.929	1.456000	14.713	0.980000
12.966	25.666000	12.966	1.235000	14.755	0.930000
13.002	24.805000	13.002	0.972000	14.796	0.920000
13.039	23.763000	13.039	0.961000	14.838	0.880000
13.075	22.968000	13.075	0.758000	14.879	0.870000
13.112	22.167000	13.112	0.569000	14.921	0.840000
13.148	21.316000	13.148	0.396000	14.962	0.800000
13.185	20.641000	13.185	0.291000	15.004	0.780000
13.221	19.836000	13.221	0.292000	15.045	0.780000
13.258	19.012000	13.258	0.062000	15.087	0.760000
13.294	18.365000	13.294	-0.043000	15.129	0.730000
13.331	17.587000	13.331	-0.116000	15.170	0.740000
13.367	16.932000	13.367	-0.230000	15.212	0.730000
13.404	16.164000	13.404	-0.327000	15.253	0.690000
13.440	15.389000	13.440	-0.511000	15.295	0.670000
13.477	14.714000	13.477	-0.594000	15.336	0.680000
13.513	14.012000	13.513	-0.802000	15.378	0.650000
13.550	13.355000	13.550	-0.719000	15.420	0.630000
13.587	12.783000	13.587	-0.847000	15.461	0.600000
13.623	12.215000	13.623	-1.009000	15.503	0.590000
13.660	11.658000	13.660	-1.062000	15.544	0.530000
13.696	11.198000	13.696	-1.100000	15.586	0.520000
13.733	10.685000	13.733	-1.091000	15.627	0.510000
13.769	10.301000	13.769	-1.269000	15.669	0.460000
13.806	9.914000	13.806	-1.454000	15.710	0.450000
13.842	9.567000	13.842	-1.407000	15.752	0.410000
13.879	9.244000	13.879	-1.398000	15.794	0.450000
13.915	8.855000	13.915	-1.521000	15.835	0.410000
13.952	8.563000	13.952	-1.552000	15.877	0.380000
13.988	8.193000	13.988	-1.609000	15.918	0.390000
14.025	7.864000	14.025	-1.732000	15.960	0.340000
14.061	7.582000	14.061	-1.748000	16.001	0.340000
14.098	7.186000	14.098	-1.708000	16.043	0.350000
14.134	6.793000	14.134	-1.761000	16.084	0.320000
14.171	6.523000	14.171	-1.789000	16.126	0.340000
14.207	6.228000	14.207	-1.884000	16.168	0.300000
14.244	5.928000	14.244	-1.836000	16.209	0.290000
14.280	5.635000	14.280	-1.899000	16.251	0.300000
14.317	5.575000	14.317	-1.897000	16.292	0.290000
14.354	5.435000	14.354	-1.859000	16.334	0.290000
14.390	5.425000	14.390	-1.854000	16.375	0.250000
14.427	5.415000	14.427	-1.903000	16.417	0.290000
14.463	5.444000	14.463	-1.899000	16.459	0.230000
14.500	5.696000	14.500	-1.924000	16.500	0.290000
14.536	5.926000	14.536	-1.901000	16.542	0.260000
14.573	6.163000	14.573	-1.862000	16.583	0.250000
14.609	6.524000	14.609	-1.709000	16.625	0.260000
14.646	6.984000	14.646	-1.675000	16.666	0.220000
14.682	7.411000	14.682	-1.693000	16.708	0.230000
14.719	7.857000	14.719	-1.488000	16.749	0.250000
14.755	8.183000	14.755	-1.519000	16.791	0.210000
14.792	8.588000	14.792	-1.548000	16.833	0.210000
14.828	9.026000	14.828	-1.300000	16.874	0.240000
14.865	9.578000	14.865	-1.170000	16.916	0.240000
14.901	10.303000	14.901	-1.007000	16.957	0.230000
14.938	11.374000	14.938	-0.804000	16.999	0.220000
14.974	12.942000	14.974	-0.418000	17.040	0.200000
15.011	14.765000	15.011	0.012000	17.082	0.190000
15.047	16.933000	15.047	0.695000	17.124	0.190000
15.084	18.999000	15.084	1.393000	17.165	0.230000
15.120	20.507000	15.120	1.819000	17.207	0.220000
15.157	21.377000	15.157	1.970000	17.248	0.200000
15.194	21.429000	15.194	1.839000	17.290	0.200000
15.230	20.867000	15.230	1.445000	17.331	0.190000
15.267	19.770000	15.267	1.007000	17.373	0.210000
15.303	18.251000	15.303	0.545000	17.414	0.160000
15.340	16.656000	15.340	0.036000	17.456	0.210000
15.376	14.910000	15.376	-0.563000	17.498	0.220000
15.413	13.419000	15.413	-0.887000	17.539	0.200000
15.449	11.805000	15.449	-0.975000	17.581	0.180000
15.486	10.404000	15.486	-1.232000	17.622	0.200000
15.522	9.032000	15.522	-1.448000	17.664	0.190000
15.559	7.857000	15.559	-1.470000	17.705	0.210000
15.595	6.802000	15.595	-1.540000	17.747	0.190000
15.632	5.887000	15.632	-1.601000	17.789	0.230000
15.668	5.072000	15.668	-1.673000	17.830	0.230000
15.705	4.326000	15.705	-1.632000	17.872	0.200000
15.741	3.728000	15.741	-1.850000	17.913	0.250000
15.778	3.240000	15.778	-1.695000	17.955	0.200000
15.814	2.711000	15.814	-1.646000	17.996	0.230000
15.851	2.267000	15.851	-1.690000	18.038	0.220000
15.887	1.903000	15.887	-1.754000	18.079	0.190000
15.924	1.531000	15.924	-1.782000	18.121	0.220000
15.961	1.234000	15.961	-1.748000	18.163	0.240000
15.997	0.949000	15.997	-1.720000	18.204	0.220000
16.034	0.658000	16.034	-1.853000	18.246	0.200000
16.070	0.366000	16.070	-2.032000	18.287	0.220000
16.107	0.068000	16.107	-2.060000	18.329	0.240000
16.143	-0.109000	16.143	-1.957000	18.370	0.210000
16.180	-0.268000	16.180	-2.062000	18.412	0.200000
16.216	-0.482000	16.216	-2.067000	18.454	0.170000
16.253	-0.711000	16.253	-2.189000	18.495	0.190000
16.289	-0.821000	16.289	-2.096000	18.537	0.240000
16.326	-1.014000	16.326	-2.128000	18.578	0.230000
16.362	-1.181000	16.362	-2.092000	18.620	0.250000
16.399	-1.317000	16.399	-2.204000	18.661	0.230000
16.435	-1.356000	16.435	-2.103000	18.703	0.240000
16.472	-1.471000	16.472	-2.065000	18.744	0.220000
16.508	-1.574000	16.508	-2.241000	18.786	0.170000
16.545	-1.712000	16.545	-2.317000	18.828	0.210000
16.581	-1.790000	16.581	-2.355000	18.869	0.230000
16.618	-1.892000	16.618	-2.307000	18.911	0.230000
16.654	-2.008000	16.654	-2.273000	18.952	0.220000
16.691	-2.114000	16.691	-2.257000	18.994	0.190000
16.728	-2.144000	16.728	-2.288000	19.035	0.210000
16.764	-2.224000	16.764	-2.258000	19.077	0.240000
16.801	-2.280000	16.801	-2.409000	19.119	0.200000
16.837	-2.254000	16.837	-2.563000	19.160	0.190000
16.874	-2.352000	16.874	-2.437000	19.202	0.230000
16.910	-2.301000	16.910	-2.367000	19.243	0.210000
16.947	-2.326000	16.947	-2.425000	19.285	0.210000
16.983	-2.039000	16.983	-2.480000	19.326	0.240000
17.020	-1.478000	17.020	-2.433000	19.368	0.230000
17.056	-0.736000	17.056	-2.404000	19.409	0.210000
17.093	0.308000	17.093	-2.393000	19.451	0.210000
17.129	1.495000	17.129	-2.352000	19.493	0.250000
17.166	2.403000	17.166	-2.316000	19.534	0.190000
17.202	2.926000	17.202	-2.216000	19.576	0.240000
17.239	3.023000	17.239	-2.202000	19.617	0.250000
17.275	2.714000	17.275	-2.148000	19.659	0.200000
17.312	2.194000	17.312	-2.135000	19.700	0.190000
17.348	1.606000	17.348	-2.034000	19.742	0.200000
17.385	1.055000	17.385	-2.110000	19.784	0.230000
17.421	0.594000	17.421	-1.975000	19.825	0.230000
17.458	0.217000	17.458	-1.963000	19.867	0.230000
17.494	-0.054000	17.494	-2.177000	19.908	0.220000
17.531	-0.261000	17.531	-2.143000	19.950	0.200000
17.568	-0.386000	17.568	-2.278000	19.991	0.200000
17.604	-0.490000	17.604	-2.360000	20.033	0.170000
17.641	-0.519000	17.641	-2.462000	20.074	0.200000
17.677	-0.501000	17.677	-2.410000	20.116	0.200000
17.714	-0.616000	17.714	-2.538000	20.158	0.170000
17.750	-0.596000	17.750	-2.693000	20.199	0.210000
17.787	-0.680000	17.787	-2.668000	20.241	0.200000
17.823	-0.756000	17.823	-2.731000	20.282	0.210000
17.860	-0.697000	17.860	-2.916000	20.324	0.180000
17.896	-0.713000	17.896	-2.830000	20.365	0.180000
17.933	-0.621000	17.933	-2.906000	20.407	0.220000
17.969	-0.629000	17.969	-2.749000	20.449	0.190000
18.006	-0.490000	18.006	-2.728000	20.490	0.190000
18.042	-0.362000	18.042	-2.768000	20.532	0.170000
18.079	-0.222000	18.079	-2.758000	20.573	0.150000
18.115	0.076000	18.115	-2.693000	20.615	0.160000
18.152	0.331000	18.152	-2.611000	20.656	0.140000
18.188	0.664000	18.188	-2.703000	20.698	0.150000
18.225	1.066000	18.225	-2.490000	20.739	0.170000
18.261	1.504000	18.261	-2.439000	20.781	0.160000
18.298	1.827000	18.298	-2.386000	20.823	0.150000
18.335	2.232000	18.335	-2.372000	20.864	0.180000
18.371	2.573000	18.371	-2.146000	20.906	0.180000
18.408	2.723000	18.408	-2.196000	20.947	0.160000
18.444	2.883000	18.444	-2.211000	20.989	0.180000
18.481	2.856000	18.481	-2.356000	21.030	0.180000
18.517	2.555000	18.517	-2.579000	21.072	0.170000
18.554	2.295000	18.554	-2.719000	21.113	0.250000
18.590	1.836000	18.590	-2.899000	21.155	0.230000
18.627	1.363000	18.627	-3.270000	21.197	0.260000
18.663	0.724000	18.663	-3.462000	21.238	0.260000
18.700	0.124000	18.700	-3.719000	21.280	0.240000
18.736	-0.488000	18.736	-3.861000	21.321	0.260000
18.773	-1.019000	18.773	-3.936000	21.363	0.250000
18.809	-1.433000	18.809	-4.120000	21.404	0.250000
18.846	-1.731000	18.846	-4.137000	21.446	0.250000
18.882	-1.990000	18.882	-4.117000	21.488	0.290000
18.919	-2.098000	18.919	-4.152000	21.529	0.290000
18.955	-2.097000	18.955	-3.902000	21.571	0.270000
18.992	-2.036000	18.992	-3.820000	21.612	0.260000
19.028	-1.981000	19.028	-3.503000	21.654	0.250000
19.065	-1.902000	19.065	-3.303000	21.695	0.270000
19.101	-1.912000	19.101	-3.073000	21.737	0.240000
19.138	-1.812000	19.138	-3.029000	21.778	0.280000
19.175	-1.857000	19.175	-2.944000	21.820	0.220000
19.211	-1.947000	19.211	-2.912000	21.862	0.280000
19.248	-1.916000	19.248	-3.011000	21.903	0.270000
19.284	-2.079000	19.284	-2.898000	21.945	0.220000
19.321	-2.253000	19.321	-2.823000	21.986	0.220000
19.357	-2.228000	19.357	-2.938000	22.028	0.230000
19.394	-2.324000	19.394	-2.749000	22.069	0.270000
19.430	-2.368000	19.430	-2.843000	22.111	0.280000
19.467	-2.453000	19.467	-2.773000	22.153	0.280000
19.503	-2.542000	19.503	-2.767000	22.194	0.270000
19.540	-2.536000	19.540	-2.747000	22.236	0.280000
19.576	-2.623000	19.576	-2.880000	22.277	0.240000
19.613	-2.653000	19.613	-2.791000	22.319	0.210000
19.649	-2.725000	19.649	-2.817000	22.360	0.260000
19.686	-2.709000	19.686	-2.779000	22.402	0.260000
19.722	-2.711000	19.722	-2.790000	22.443	0.220000
19.759	-2.743000	19.759	-2.909000	22.485	0.250000
19.795	-2.821000	19.795	-2.732000	22.527	0.270000
19.832	-2.827000	19.832	-2.859000	22.568	0.230000
19.868	-2.845000	19.868	-2.887000	22.610	0.260000
19.905	-2.906000	19.905	-2.862000	22.651	0.270000
19.942	-2.995000	19.942	-2.773000	22.693	0.270000
19.978	-3.159000	19.978	-2.826000	22.734	0.220000
20.015	-3.111000	20.015	-2.859000	22.776	0.240000
20.051	-3.185000	20.051	-2.768000	22.818	0.290000
20.088	-3.235000	20.088	-2.679000	22.859	0.270000
20.124	-3.269000	20.124	-2.776000	22.901	0.230000
20.161	-3.365000	20.161	-2.715000	22.942	0.250000
20.197	-3.379000	20.197	-2.829000	22.984	0.260000
20.234	-3.418000	20.234	-2.771000	23.025	0.270000
20.270	-3.460000	20.270	-2.702000	23.067	0.230000
20.307	-3.443000	20.307	-2.817000	23.108	0.210000
20.343	-3.451000	20.343	-2.752000	23.150	0.250000
20.380	-3.469000	20.380	-2.824000	23.192	0.240000
20.416	-3.391000	20.416	-2.790000	23.233	0.200000
20.453	-3.278000	20.453	-2.913000	23.275	0.480000
20.489	-3.172000	20.489	-2.636000	23.316	3.450000
20.526	-3.155000	20.526	-2.741000	23.358	7.740000
20.562	-3.029000	20.562	-2.621000	23.399	9.950000
20.599	-3.034000	20.599	-2.491000	23.441	11.310000
20.635	-3.017000	20.635	-2.548000	23.483	12.440000
20.672	-3.082000	20.672	-2.597000	23.524	12.790000
20.709	-3.011000	20.709	-2.741000	23.566	12.370000
20.745	-3.016000	20.745	-2.450000	23.607	11.900000
20.782	-3.003000	20.782	-2.392000	23.649	11.900000
20.818	-2.434000	20.818	-2.584000	23.690	11.770000
20.855	-1.467000	20.855	-2.511000	23.732	11.250000
20.891	-0.734000	20.891	-2.689000	23.773	10.520000
20.928	-0.472000	20.928	-2.806000	23.815	9.870000
20.964	-0.580000	20.964	-2.911000	23.857	9.390000
21.001	-0.858000	21.001	-2.947000	23.898	9.130000
21.037	-1.257000	21.037	-3.065000	23.940	8.500000
21.074	-1.654000	21.074	-2.972000	23.981	8.050000
21.110	-2.159000	21.110	-3.002000	24.023	8.110000
21.147	-2.560000	21.147	-3.114000	24.064	7.780000
21.183	-2.772000	21.183	-3.158000	24.106	7.530000
21.220	-2.944000	21.220	-3.339000	24.148	7.300000
21.256	-3.128000	21.256	-3.377000	24.189	7.010000
21.293	-3.258000	21.293	-3.333000	24.231	6.980000
21.329	-3.268000	21.329	-3.273000	24.272	6.940000
21.366	-3.377000	21.366	-3.120000	24.314	6.660000
21.402	-3.405000	21.402	-3.269000	24.355	6.480000
21.439	-3.344000	21.439	-3.133000	24.397	6.440000
21.475	-3.547000	21.475	-3.378000	24.438	6.260000
21.512	-3.459000	21.512	-3.311000	24.480	6.050000
21.549	-3.571000	21.549	-3.237000	24.522	5.870000
21.585	-3.522000	21.585	-3.206000	24.563	5.560000
21.622	-3.565000	21.622	-3.251000	24.605	5.340000
21.658	-3.532000	21.658	-3.260000	24.646	5.090000
21.695	-3.547000	21.695	-3.221000	24.688	4.990000
21.731	-3.489000	21.731	-3.257000	24.729	4.940000
21.768	-3.404000	21.768	-3.270000	24.771	4.480000
21.804	-3.330000	21.804	-3.159000	24.813	4.300000
21.841	-3.265000	21.841	-3.367000	24.854	4.590000
21.877	-3.224000	21.877	-3.286000	24.896	4.460000
21.914	-3.167000	21.914	-3.293000	24.937	3.970000
21.950	-3.055000	21.950	-3.311000	24.979	3.490000
21.987	-3.014000	21.987	-3.241000	25.020	3.320000
22.023	-2.905000	22.023	-3.344000	25.062	3.600000
22.060	-2.858000	22.060	-3.317000	25.103	3.170000
22.096	-2.782000	22.096	-3.340000	25.145	2.720000
22.133	-2.874000	22.133	-3.354000	25.187	2.910000
22.169	-2.937000	22.169	-3.264000	25.228	2.730000
22.206	-2.910000	22.206	-3.234000	25.270	3.080000
22.242	-3.035000	22.242	-3.204000	25.311	3.570000
22.279	-3.055000	22.279	-3.232000	25.353	3.710000
22.316	-3.158000	22.316	-3.257000	25.394	3.900000
22.352	-3.195000	22.352	-3.260000	25.436	4.200000
22.389	-3.326000	22.389	-3.430000	25.478	4.880000
22.425	-3.363000	22.425	-3.334000	25.519	5.290000
22.462	-3.446000	22.462	-3.297000	25.561	5.200000
22.498	-3.493000	22.498	-3.394000	25.602	5.110000
22.535	-3.548000	22.535	-3.325000	25.644	4.890000
22.571	-3.490000	22.571	-3.281000	25.685	4.430000
22.608	-3.469000	22.608	-3.287000	25.727	3.980000
22.644	-3.460000	22.644	-3.336000	25.768	3.770000
22.681	-1.603000	22.681	-2.877000	25.810	3.400000
22.717	-0.265000	22.717	-1.015000	25.852	3.080000
22.754	4.414000	22.754	5.817000	25.893	2.890000
22.790	0.144000	22.790	-0.206000	25.935	2.900000
22.827	-2.497000	22.827	-3.351000	25.976	2.700000
22.863	103.771000	22.863	99.931000	26.018	2.480000
22.900	560.413000	22.900	539.809000	26.059	2.320000
22.936	919.571000	22.936	880.496000	26.101	2.120000
22.973	1073.918000	22.973	977.887000	26.142	2.080000
23.009	988.568000	23.009	995.216000	26.184	1.930000
23.046	1031.489000	23.046	1030.987000	26.226	1.750000
23.082	1002.183000	23.082	1019.088000	26.267	1.840000
23.119	936.317000	23.119	967.491000	26.309	1.780000
23.156	912.813000	23.156	853.968000	26.350	1.500000
23.192	841.217000	23.192	851.222000	26.392	1.370000
23.229	788.712000	23.229	775.972000	26.433	1.280000
23.265	720.345000	23.265	701.558000	26.475	1.190000
23.302	680.895000	23.302	659.058000	26.517	1.200000
23.338	618.939000	23.338	612.602000	26.558	1.170000
23.375	590.263000	23.375	552.886000	26.600	1.080000
23.411	543.955000	23.411	561.104000	26.641	1.080000
23.448	539.829000	23.448	530.767000	26.683	0.980000
23.484	499.867000	23.484	489.650000	26.724	0.880000
23.521	441.236000	23.521	439.788000	26.766	0.870000
23.557	432.297000	23.557	410.452000	26.807	0.860000
23.594	404.704000	23.594	386.379000	26.849	0.850000
23.630	374.953000	23.630	375.893000	26.891	0.810000
23.667	366.402000	23.667	321.017000	26.932	0.740000
23.703	352.470000	23.703	318.924000	26.974	0.690000
23.740	326.569000	23.740	326.279000	27.015	0.610000
23.776	336.222000	23.776	323.218000	27.057	0.650000
23.813	317.334000	23.813	292.309000	27.098	0.590000
23.849	305.427000	23.849	309.770000	27.140	0.560000
23.886	291.420000	23.886	293.076000	27.182	0.530000
23.923	293.014000	23.923	294.858000	27.223	0.500000
23.959	287.128000	23.959	291.762000	27.265	0.480000
23.996	276.507000	23.996	282.119000	27.306	0.520000
24.032	265.832000	24.032	249.960000	27.348	0.490000
24.069	266.299000	24.069	239.769000	27.389	0.400000
24.105	252.999000	24.105	243.391000	27.431	0.410000
24.142	233.430000	24.142	223.596000	27.472	0.450000
24.178	230.008000	24.178	240.298000	27.514	0.420000
24.215	240.545000	24.215	225.460000	27.556	0.390000
24.251	236.809000	24.251	215.124000	27.597	0.370000
24.288	224.239000	24.288	232.160000	27.639	0.420000
24.324	210.144000	24.324	240.934000	27.680	0.430000
24.361	221.330000	24.361	230.904000	27.722	0.420000
24.397	222.300000	24.397	222.640000	27.763	0.410000
24.434	215.428000	24.434	193.955000	27.805	0.360000
24.470	194.074000	24.470	190.036000	27.847	0.330000
24.507	209.232000	24.507	203.997000	27.888	0.380000
24.543	208.965000	24.543	219.661000	27.930	0.390000
24.580	199.315000	24.580	193.836000	27.971	0.430000
24.616	215.850000	24.616	183.433000	28.013	0.380000
24.653	223.209000	24.653	193.108000	28.054	0.400000
24.689	195.082000	24.689	189.416000	28.096	0.350000
24.726	186.619000	24.726	193.014000	28.137	0.370000
24.763	193.588000	24.763	191.434000	28.179	0.310000
24.799	187.637000	24.799	176.444000	28.221	0.310000
24.836	167.841000	24.836	169.532000	28.262	0.280000
24.872	169.810000	24.872	174.295000	28.304	0.300000
24.909	162.990000	24.909	158.047000	28.345	0.270000
24.945	184.908000	24.945	157.473000	28.387	0.330000
24.982	176.018000	24.982	159.311000	28.428	0.320000
25.018	185.652000	25.018	156.671000	28.470	0.320000
25.055	193.465000	25.055	180.243000	28.512	0.330000
25.091	187.894000	25.091	171.897000	28.553	0.360000
25.128	207.920000	25.128	166.553000	28.595	0.340000
25.164	202.929000	25.164	168.845000	28.636	0.290000
25.201	193.614000	25.201	175.176000	28.678	0.280000
25.237	173.750000	25.237	152.351000	28.719	0.240000
25.274	163.829000	25.274	146.530000	28.761	0.280000
25.310	167.012000	25.310	142.169000	28.802	0.250000
25.347	172.679000	25.347	144.077000	28.844	0.330000
25.383	163.703000	25.383	150.950000	28.886	0.290000
25.420	155.713000	25.420	148.255000	28.927	0.260000
25.456	162.359000	25.456	140.710000	28.969	0.280000
25.493	164.515000	25.493	140.691000	29.010	0.310000
25.530	155.582000	25.530	122.386000	29.052	0.270000
25.566	134.187000	25.566	108.917000	29.093	0.240000
25.603	132.418000	25.603	111.411000	29.135	0.220000
25.639	132.440000	25.639	110.372000	29.177	0.210000
25.676	125.789000	25.676	100.178000	29.218	0.230000
25.712	130.628000	25.712	108.691000	29.260	0.210000
25.749	127.853000	25.749	115.860000	29.301	0.210000
25.785	120.399000	25.785	110.426000	29.343	0.230000
25.822	133.269000	25.822	113.331000	29.384	0.190000
25.858	117.542000	25.858	114.227000	29.426	0.190000
25.895	117.252000	25.895	108.571000	29.467	0.260000
25.931	114.668000	25.931	109.956000	29.509	0.240000
25.968	94.963000	25.968	85.335000	29.551	0.190000
26.004	90.369000	26.004	81.291000	29.592	0.200000
26.041	88.622000	26.041	88.450000	29.634	0.200000
26.077	87.723000	26.077	89.279000	29.675	0.190000
26.114	84.081000	26.114	72.255000	29.717	0.180000
26.150	72.133000	26.150	66.950000	29.758	0.210000
26.187	73.059000	26.187	66.398000	29.800	0.200000
26.223	72.111000	26.223	66.490000	29.842	0.200000
26.260	83.500000	26.260	66.167000	29.883	0.210000
26.297	60.646000	26.297	56.672000	29.925	0.170000
26.333	62.710000	26.333	57.759000	29.966	0.210000
26.370	62.485000	26.370	65.907000	30.008	0.200000
26.406	56.086000	26.406	46.434000	30.049	0.190000
26.443	60.685000	26.443	51.549000	30.091	0.190000
26.479	55.697000	26.479	55.535000	30.132	0.190000
26.516	55.758000	26.516	51.788000	30.174	0.180000
26.552	51.749000	26.552	47.726000	30.216	0.180000
26.589	51.703000	26.589	44.361000	30.257	0.160000
26.625	38.678000	26.625	32.738000	30.299	0.190000
26.662	63.494000	26.662	49.169000	30.340	0.200000
26.698	55.450000	26.698	52.174000	30.382	0.200000
26.735	37.619000	26.735	34.111000	30.423	0.190000
26.771	40.896000	26.771	37.317000	30.465	0.180000
26.808	47.055000	26.808	44.255000	30.507	0.170000
26.844	38.774000	26.844	36.899000	30.548	0.180000
26.881	32.020000	26.881	24.768000	30.590	0.210000
26.917	33.852000	26.917	26.884000	30.631	0.240000
26.954	48.329000	26.954	34.876000	30.673	0.250000
26.990	38.899000	26.990	23.600000	30.714	0.270000
27.027	23.893000	27.027	21.528000	30.756	0.200000
27.063	27.775000	27.063	21.654000	30.797	0.220000
27.100	20.580000	27.100	12.985000	30.839	0.190000
27.137	14.314000	27.137	11.440000	30.881	0.190000
27.173	11.432000	27.173	8.894000	30.922	0.250000
27.210	17.596000	27.210	16.392000	30.964	0.210000
27.246	22.164000	27.246	18.066000	31.005	0.230000
27.283	22.173000	27.283	15.274000	31.047	0.270000
27.319	13.883000	27.319	16.224000	31.088	0.260000
27.356	19.203000	27.356	22.189000	31.130	0.220000
27.392	20.527000	27.392	28.275000	31.172	0.300000
27.429	23.781000	27.429	28.720000	31.213	0.280000
27.465	21.629000	27.465	19.340000	31.255	0.250000
27.502	16.508000	27.502	20.030000	31.296	0.260000
27.538	17.190000	27.538	18.413000	31.338	0.280000
27.575	4.205000	27.575	13.375000	31.379	0.260000
27.611	15.156000	27.611	23.471000	31.421	0.270000
27.648	14.733000	27.648	20.214000	31.462	0.260000
27.684	10.232000	27.684	12.072000	31.504	0.260000
27.721	16.218000	27.721	20.593000	31.546	0.260000
27.757	14.864000	27.757	14.433000	31.587	0.280000
27.794	14.919000	27.794	9.038000	31.629	0.280000
27.830	17.430000	27.830	15.009000	31.670	0.230000
27.867	10.846000	27.867	14.270000	31.712	0.280000
27.904	13.582000	27.904	16.163000	31.753	0.260000
27.940	6.488000	27.940	6.458000	31.795	0.230000
27.977	1.483000	27.977	2.811000	31.836	0.250000
28.013	17.029000	28.013	14.722000	31.878	0.250000
28.050	14.323000	28.050	17.481000	31.920	0.210000
28.086	3.427000	28.086	2.037000	31.961	0.180000
28.123	9.226000	28.123	8.062000	32.003	0.200000
28.159	2.981000	28.159	7.115000	32.044	0.190000
28.196	8.392000	28.196	6.769000	32.086	0.160000
28.232	5.856000	28.232	8.219000	32.127	0.160000
28.269	8.247000	28.269	7.070000	32.169	0.190000
28.305	3.329000	28.305	0.288000	32.211	0.170000
28.342	6.442000	28.342	11.537000	32.252	0.140000
28.378	24.456000	28.378	27.075000	32.294	0.150000
28.415	27.898000	28.415	30.462000	32.335	0.120000
28.451	24.180000	28.451	29.445000	32.377	0.120000
28.488	15.833000	28.488	18.422000	32.418	0.150000
28.524	7.564000	28.524	10.328000	32.460	0.150000
28.561	1.797000	28.561	2.084000	32.501	0.110000
28.597	-2.059000	28.597	-2.721000	32.543	0.120000
28.634	-3.006000	28.634	-4.144000	32.585	0.140000
28.670	-3.144000	28.670	-3.810000	32.626	0.090000
28.707	1.929000	28.707	3.164000	32.668	0.090000
28.744	2.101000	28.744	5.079000	32.709	0.110000
28.780	7.866000	28.780	8.921000	32.751	0.120000
28.817	6.561000	28.817	12.979000	32.792	0.100000
28.853	9.233000	28.853	20.560000	32.834	0.120000
28.890	4.911000	28.890	8.849000	32.876	0.220000
28.926	1.454000	28.926	4.670000	32.917	0.240000
28.963	6.129000	28.963	7.193000	32.959	0.150000
28.999	1.321000	28.999	-0.083000	33.000	0.130000
29.036	3.019000	29.036	1.135000	33.042	0.110000
29.072	-1.806000	29.072	-2.271000	33.083	0.100000
29.109	-2.176000	29.109	-2.789000	33.125	0.130000
29.145	-0.859000	29.145	-2.193000	33.166	0.130000
29.182	-3.152000	29.182	-4.391000	33.208	0.110000
29.218	-3.014000	29.218	-4.309000	33.250	0.130000
29.255	-0.925000	29.255	-1.744000	33.291	0.120000
29.291	1.633000	29.291	1.880000	33.333	0.110000
29.328	-2.112000	29.328	-3.390000	33.374	0.120000
29.364	-2.478000	29.364	-4.365000	33.416	0.110000
29.401	-1.956000	29.401	-3.107000	33.457	0.110000
29.437	-2.059000	29.437	-4.164000	33.499	0.110000
29.474	-2.063000	29.474	-4.258000	33.541	0.110000
29.511	-1.857000	29.511	-4.387000	33.582	0.110000
29.547	-1.754000	29.547	-4.351000	33.624	0.100000
29.584	-1.556000	29.584	-4.381000	33.665	0.100000
29.620	-1.335000	29.620	-4.488000	33.707	0.110000
29.657	-1.120000	29.657	-4.431000	33.748	0.110000
29.693	-0.924000	29.693	-4.409000	33.790	0.100000
29.730	-0.641000	29.730	-4.422000	33.831	0.110000
29.766	-0.327000	29.766	-4.526000	33.873	0.110000
29.803	0.013000	29.803	-4.458000	33.915	0.090000
29.839	0.233000	29.839	-4.427000	33.956	0.090000
29.876	0.667000	29.876	-4.424000	33.998	0.100000
29.912	1.015000	29.912	-4.460000
29.949	1.431000	29.949	-4.470000
29.985	1.859000	29.985	-4.531000
30.022	2.410000	30.022	-4.503000
30.058	2.936000	30.058	-4.529000
30.095	3.670000	30.095	-4.516000
30.131	4.336000	30.131	-4.382000
30.168	5.101000	30.168	-4.446000
30.204	5.898000	30.204	-4.587000
30.241	6.731000	30.241	-4.522000
30.278	7.638000	30.278	-4.464000
30.314	8.679000	30.314	-4.465000
30.351	9.822000	30.351	-4.446000
30.387	10.956000	30.387	-4.558000
30.424	12.112000	30.424	-4.449000
30.460	13.414000	30.460	-4.429000
30.497	14.537000	30.497	-4.379000
30.533	15.747000	30.533	-4.470000
30.570	17.101000	30.570	-4.407000
30.606	18.383000	30.606	-4.458000
30.643	19.682000	30.643	-4.557000
30.679	20.981000	30.679	-4.573000
30.716	22.243000	30.716	-4.352000
30.752	26.296000	30.752	-1.903000
30.789	24.910000	30.789	-4.199000
30.825	25.618000	30.825	-4.567000
30.862	26.663000	30.862	-4.562000
30.898	27.531000	30.898	-4.558000
30.935	28.230000	30.935	-4.502000
30.971	28.991000	30.971	-4.489000
31.008	29.534000	31.008	-4.517000
31.044	30.002000	31.044	-4.487000
31.081	30.232000	31.081	-4.499000
31.118	30.353000	31.118	-4.501000
31.154	30.302000	31.154	-4.505000
31.191	30.097000	31.191	-4.414000
31.227	29.566000	31.227	-4.543000
31.264	28.970000	31.264	-4.471000
31.300	28.188000	31.300	-4.611000
31.337	27.178000	31.337	-4.547000
31.373	26.003000	31.373	-4.529000
31.410	24.650000	31.410	-4.568000
31.446	23.159000	31.446	-4.531000
31.483	21.571000	31.483	-4.527000
31.519	19.790000	31.519	-4.570000
31.556	17.931000	31.556	-4.663000
31.592	16.134000	31.592	-4.624000
31.629	14.328000	31.629	-4.606000
31.665	12.537000	31.665	-4.719000
31.702	10.773000	31.702	-4.590000
31.738	9.156000	31.738	-4.611000
31.775	7.539000	31.775	-4.637000
31.811	6.130000	31.811	-4.636000
31.848	4.711000	31.848	-4.654000
31.885	3.418000	31.885	-4.632000
31.921	2.285000	31.921	-4.762000
31.958	1.300000	31.958	-4.775000
31.994	0.394000	31.994	-4.623000
32.031	-0.412000	32.031	-4.525000
32.067	-1.110000	32.067	-4.598000
32.104	-1.730000	32.104	-4.711000
32.140	-2.189000	32.140	-4.659000
32.177	-2.593000	32.177	-4.675000
32.213	-3.038000	32.213	-4.741000
32.250	-3.247000	32.250	-4.726000
32.286	-3.609000	32.286	-4.773000
32.323	-3.788000	32.323	-4.642000
32.359	-4.036000	32.359	-4.654000
32.396	-4.119000	32.396	-4.689000
32.432	-4.257000	32.432	-4.693000
32.469	-4.366000	32.469	-4.663000
32.505	-4.405000	32.505	-4.670000
32.542	-4.464000	32.542	-4.774000
32.578	-4.504000	32.578	-4.730000
32.615	-4.439000	32.615	-4.709000
32.651	-4.409000	32.651	-4.539000
32.688	-4.371000	32.688	-4.482000
32.725	-4.305000	32.725	-4.764000
32.761	-4.267000	32.761	-4.641000
32.798	-4.184000	32.798	-4.581000
32.834	-4.029000	32.834	-4.768000
32.871	-3.850000	32.871	-4.682000
32.907	-3.746000	32.907	-4.765000
32.944	-3.583000	32.944	-4.646000
32.980	-3.435000	32.980	-4.741000
33.017	-3.204000	33.017	-4.693000
33.053	-2.899000	33.053	-4.606000
33.090	-2.714000	33.090	-4.697000
33.126	-2.476000	33.126	-4.625000
33.163	-2.089000	33.163	-4.645000
33.199	-1.838000	33.199	-4.649000
33.236	-1.558000	33.236	-4.793000
33.272	-1.183000	33.272	-4.722000
33.309	-0.842000	33.309	-4.860000
33.345	-0.389000	33.345	-4.757000
33.382	-0.114000	33.382	-4.721000
33.418	0.329000	33.418	-4.790000
33.455	0.632000	33.455	-4.666000
33.492	1.005000	33.492	-4.654000
33.528	1.372000	33.528	-4.679000
33.565	1.692000	33.565	-4.710000
33.601	2.043000	33.601	-4.686000
33.638	2.472000	33.638	-4.632000
33.674	2.805000	33.674	-4.684000
33.711	3.102000	33.711	-4.723000
33.747	3.380000	33.747	-4.696000
33.784	3.700000	33.784	-4.631000
33.820	3.941000	33.820	-4.661000
33.857	4.286000	33.857	-4.725000
33.893	4.441000	33.893	-4.795000
33.930	4.610000	33.930	-4.811000
33.966	4.833000	33.966	-4.792000
34.003	4.868000	34.003	-4.685000
