# Supplementary material for: Interrogating the structure and function of the human voltage-gated proton channel (hHv1) with a fluorescent noncanonical amino acid
Source: eLife. 2026 Apr 28;15:RP110161. doi: 10.7554/eLife.110161 (PMC13124150; doi:10.7554/eLife.110161)
Supplement: Figure 3—source data 4. [file elife-110161-fig3-data4.zip › LFA hHv1-Acd1.dat]

Time	A18Acd	Q56Acd	A18Acd2	Q56Acd2	M91Acd	V103Acd	C107Acd	Cysless1
s
0	1447793	1498919	1417379	1413398.5	1424174	1441635	1467031	1478313.5
5	1450102.5	1485843	1417705	1413102	1420834	1440789	1467095	1479739.5
10	1448338	1486000.5	1417797	1412321.5	1419666	1442831	1470187	1475456
15	1452354	1490752	1415602.5	1412995.5	1418413	1437835.5	1469197.5	1477389.5
20	1449294	1493010.5	1414924	1410666	1416760	1441278.5	1467465.5	1477958
25	1450678.5	1495076	1415412	1411141.5	1416250	1441734.5	1467697.5	1476862.5
30	1453210.5	1495508	1416868.5	1411089.5	1417725	1439583.5	1469056.5	1475640.5
35	1458021	1494958	1413815	1411840	1417196.5	1441142.5	1468929	1474405.5
40	1456224	1497561	1415767	1412297.5	1417876	1442114	1471101.5	1480035
45	1456300	1497793	1414933	1410838	1420027	1440263	1472263	1477023
50	1457697.5	1499047	1415626.5	1412078	1422634	1439514.5	1470033.5	1476978.5
55	1455712	1499235	1416630	1410327	1424123.5	1442942	1468529.5	1475871.5
60	1455816.5	1502178.5	1417446.5	1411252.5	1423239.5	1444630.5	1470460.5	1481866
65	1456747.5	1496962	1421571.5	1410489	1423547.5	1442262	1470222.5	1476376
70	1455796.5	1501334	1418902	1412451.5	1421322	1441879	1468152	1478997
75	1455054.5	1497733.5	1415272.5	1410968	1422751	1445867	1470149	1477266.5
80	1456494	1499034.5	1416554	1408424	1419175.5	1442982	1470711	1479047.5
85	1454648	1498619.5	1419856	1407912	1418717.5	1443147.5	1471477.5	1475891
90	1454892.5	1497577	1416694	1409479.5	1418407	1443098	1468186.5	1474903
95	1454235.5	1498446.5	1418380	1412309	1419866.5	1439865.5	1472925	1475900.5
100	1456326	1500986.5	1416228	1410239.5	1420918.5	1442031.5	1470253.5	1477920
105	1456826.5	1501459.5	1416963.5	1410481	1417718.5	1439479	1469100	1478462
110	1456738.5	1500669.5	1416900	1408476.5	1419319.5	1438273	1473803.5	1477263
115	1456280	1499405.5	1416974	1409333	1419205.5	1438624	1470952	1474593
120	1457594.5	1503467	1415207.5	1408130.5	1419254.5	1439621.5	1468693.5	1475723
125	1457658	1498674	1416085	1412446	1419142	1438037.5	1475536.5	1476656
130	1457164	1502252	1414381.5	1411005.5	1415671	1438093	1468429	1479875
135	1459185	1499075.5	1415346	1410200	1422108	1437280.5	1471305	1480671.5
140	1458033	1501694	1414450.5	1408603	1419075.5	1439477.5	1472352.5	1478560
145	1454983.5	1499270	1415486	1411433.5	1418079.5	1438271.5	1468413.5	1478647.5
150	1457842.5	1499797.5	1411817	1410215	1419716.5	1437739.5	1471576.5	1477345
155	1455790.5	1499309.5	1413615	1410666	1416882.5	1436190.5	1470567	1477377.5
160	1458327	1499542	1417669	1409332	1417914	1438775	1470311	1480471
165	1459811.5	1495723.5	1418092	1410106.5	1418761	1433771	1470653	1475845.5
170	1457035	1498931	1420991.5	1410528	1414807.5	1434490.5	1469886.5	1475752
175	1455290	1499129.5	1422410.5	1409712.5	1419294.5	1438520.5	1469040	1481354.5
180	1457459.5	1500411.5	1418355	1411599.5	1420300	1436554.5	1471834	1476655
185	1092480	1202346.5	991308	1061976	975434	1054396.5	953064	960058
190	1007290	1134333.5	906211.5	990191.5	889346.5	963425.5	865841.5	885107.5
195	951109	1087287.5	850921	941695.5	829585	896726.5	807832.5	831876
200	915431	1052181.5	812867.5	906583.5	785377.5	846466	767352.5	797989
205	887491	1025794	783948	882661.5	745795.5	805893.5	735175	767872
210	867788.5	1005233	763064.5	860928.5	715472.5	774745	710812	744446
215	850515.5	991938.5	746914	845741.5	691716.5	747553.5	689717	725275.5
220	836921	978806	729912.5	832694.5	668377	721703	672143.5	709091.5
225	826652.5	966765.5	718904.5	820953.5	649160.5	699851	656377.5	696574
230	815729.5	960080	705415.5	811628	631348.5	681128.5	642969.5	683766
235	810065.5	949953.5	695901	803168.5	613321.5	661952.5	630995	669846.5
240	802212.5	947501	686324	795873	599209.5	646430	620667.5	662594.5
245	797157.5	940926.5	678094.5	790289	583610	629987	610520.5	652184
250	791666	935544.5	669401.5	785249.5	572920.5	618347	602690.5	645370.5
255	786468.5	932565.5	663783	778881.5	562557	605350.5	594897.5	636669
260	783267.5	928724	656483.5	775009	552258.5	592447	586182.5	628886.5
265	777156.5	925017	649906	768671	543137	582245	579658	622452
270	775408	924840	643372.5	765164	534293	571966.5	575734	617827
275	773079	919533.5	637024.5	764112	524618.5	564235.5	567089.5	611120.5
280	769789.5	917891	631457.5	760593.5	520068	555459.5	560905.5	605763
285	766543	915926	626947.5	757750.5	514378	546521	555331	601685
290	764174	913691	621174.5	753103	509849.5	541323	552463	597975.5
295	762480.5	910376.5	617125.5	750739.5	502367	534179.5	547839	592168.5
300	759659.5	910379	612969.5	747606.5	496260	529101	543149	589946
305	756074	907741	609307	745685.5	491584.5	522339	539388	587318
310	754753.5	907797	605680.5	741533	487833.5	517741	539001.5	583313.5
315	752865.5	905221.5	601410	739674	483548	513921	533553.5	580632.5
320	751040	904244.5	599499	738798.5	478711.5	506712.5	531933.5	579412.5
325	749913.5	905095	595762.5	734336.5	476301	503268	528131.5	578000.5
330	747063.5	902797	593867.5	734005.5	474381	499480.5	527172.5	574530
335	747102	902812	590244	730449	470761.5	497813	525666	572876
340	743564	902171	586387	728964	470144.5	492234	522614	569062.5
345	742722	901441.5	583384.5	727602	466550	490454	521233	567935.5
350	741006	901302	580853	725529.5	463955.5	487167.5	519164	565147
355	739057	898076	579389	725278.5	464376.5	483628.5	518166	564817
360	737405	898193.5	577373.5	722370	463351.5	481083.5	517512	562040.5
365	736510.5	898056	575617	720255	460445	477931.5	514986.5	561419
370	736071	895473.5	572394.5	720518.5	458559	476631	514285.5	560667.5
375	733423.5	897116.5	568870.5	716953.5	457102	473870.5	514597.5	560070
380	732222.5	896090.5	567980	717463	453966	471368.5	512714.5	558777
385	731533	894691.5	565568	716424.5	451764.5	469997.5	510985	558097.5
390	729904.5	893711.5	564032.5	714810	450835	467268.5	511128	557696.5
395	728553	893037.5	562634.5	714247.5	450624	467190.5	510143	555349.5
400	726770.5	894300.5	561539	712751.5	450087	464492.5	509292.5	556024.5
405	724733	891215.5	559269.5	712417	449991	464471	508855.5	554929.5
410	724945.5	892140.5	558436.5	710548.5	448502	461207.5	508886	555181
415	724367	891747	556099.5	709894.5	447511.5	460317	510014	553363
420	721033.5	890098	553796	708632.5	447240.5	458247.5	508535	553271
425	721306	889938	553279.5	707869.5	446447.5	457958.5	509339	553236.5
430	720088.5	890978	553062.5	706536.5	448072.5	456806	508676.5	551342.5
435	719877.5	891393.5	552210.5	703443	446035	456966.5	508238	550640.5
440	717526	890441.5	551629.5	704147	446125.5	456721	507108.5	551214.5
445	717046	890262.5	550276.5	703030	444704.5	454492.5	507583	551226.5
450	715346	886831.5	550302	703430	445016	453810	507027	551696
455	716053	888572.5	548308	704757	443488	452689.5	506735	552479
460	712892.5	887993	547394.5	700572	444046	451632	507918.5	552951.5
465	712406	890213.5	545887.5	701503.5	443293.5	450076	508914	552119
470	711054.5	887823	544250	700546	442367	449794.5	509343.5	552135
475	711313	886962.5	544257	701137.5	442515	449632.5	508991.5	551884.5
480	709264.5	888040	543450	701079	442397	450116	507871.5	552169
485	709297.5	886882	541629	699277.5	442419	448367	507338.5	552717
490	707259	887691.5	541642.5	699566.5	442418	447109.5	508802	551141
495	707625.5	887713.5	542767	697387	443156	448023.5	508012.5	550517.5
500	706361	886650.5	541308.5	697147	443579	445094	508979.5	550761.5
505	705351.5	885851.5	540632	698357	444269	444946	507888	551854
510	705675	884279	540142	695075.5	442710	445956.5	508897.5	550835
515	703996	886347.5	539170	696684	444218	447017	509553	553242.5
520	702859	883547	539280	696016	443921.5	445511	509737	552124.5
525	702456.5	885680	538451	697063	442937	443472	510578.5	552430
530	702686.5	885265	537091	696153	444173	443550.5	510056	552539.5
535	700143.5	884169	537499	696106.5	442852.5	442236	510204.5	551375.5
540	699760	883751	537137.5	697656.5	444494.5	443323	510267.5	551689
545	700789.5	883945	536408	695327	442564	441923	510591	552460.5
550	698987	883773	536465.5	697466.5	442727.5	441672	511372	551943.5
555	698405	880365	536571.5	695703.5	443876	441859.5	511831.5	551599
560	699384	884046.5	535621	693506	443202	440948.5	511361	553736
565	697172	880193	535784	694996.5	443649	440587.5	512662.5	553443
570	697905	879338.5	535907.5	696656	443618.5	441336	513090	551672
575	696162.5	879359.5	535690	694915	442987	440056.5	511881	554012.5
580	695851	879210	534204	692347	443704	439695.5	513074	555465
585	696238.5	879155	535197.5	694217.5	444824.5	439839	512911	554145
590	693537	878960.5	534839.5	694944.5	446834.5	439640	514529	554282.5
595	693922.5	879366	534813	695308.5	447308	438257	514968.5	554971
600	692427.5	878663	534785	696575.5	447844	439525.5	514094.5	555378
605	693292	876787.5	533809.5	695948	449805	439730.5	514596.5	556204.5
610	143812.5	154838	134993.5	142804	152209.5	161900	151491	150016.5
615	139904	148790.5	132704	138828	150638.5	160828.5	148991.5	146388.5
620	138251.5	146528	131339.5	137177	149845.5	160970	147529.5	145561.5
625	137235	144116.5	130495.5	137170	149709	161246.5	146578	145093
630	136757	143311	129779.5	136183.5	150714.5	161612.5	145935	144067
635	136607	142416	129415	135246	151027	161457	145610	144360
640	136342	142414.5	129378.5	135222	150437.5	162992.5	145790.5	143318.5
645	136240	142029.5	129313.5	135412.5	149807.5	162334	145149.5	144107.5
650	136037	141336.5	129344.5	135103.5	149660.5	161246	145413.5	143642.5
655	135700	141565.5	128753.5	134981	149573	161311.5	145317.5	143121
660	135391.5	140909.5	128832.5	135074.5	149945	161744	145137.5	143656.5
665	136193	141088	129484	135658	149231	161252.5	145276.5	143228
670	136016.5	141019.5	129328	135586	149050	161028.5	144420	143338.5
675	136340	140881.5	128820	135501.5	148756.5	160907	145312	143776
680	136029.5	141771	129313	135230.5	149894	161018	145082.5	143201
685	136414	141053	129203	135351.5	149607.5	160639	145351.5	143471
690	136652	140791	129635.5	135695.5	149738	160219	145110	144125
695	136376.5	141189.5	129631.5	135655.5	149121	160808.5	145767	143379.5
700	137325.5	141072.5	129840	135521	149622.5	160729.5	145155.5	142837.5
705	137023.5	141841	129707.5	136191	150880.5	160696	145436	143731
710	137435	142866	130006.5	135894.5	151043	160484	145716.5	143760
715	137046	142714.5	129744	136180.5	152034.5	160706.5	145571	143393.5
720	136961.5	143040	130346	136207.5	151798.5	160972.5	145486.5	144110
725	137022	143552.5	130285	136493.5	151668.5	160709.5	145748	144216
730	137466.5	143866.5	130599	136138	151849	160632	145846.5	144751
