# Supplementary material for: Interrogating the structure and function of the human voltage-gated proton channel (hHv1) with a fluorescent noncanonical amino acid
Source: eLife. 2026 Apr 28;15:RP110161. doi: 10.7554/eLife.110161 (PMC13124150; doi:10.7554/eLife.110161)
Supplement: Figure 3—source data 4. [file elife-110161-fig3-data4.zip › LFA hHv1-Acd2.dat]

Time	K125Acd	Y134Acd	F159Acd	K169Acd	F195Acd	Empty
s
0	1392653.5	1416742	1453967	1447906	1475325	1481633
5	1389762.5	1421785	1451710	1450125.5	1473892.5	1484735
10	1388706.5	1415884	1458181.5	1451172	1474931	1482012.5
15	1392780.5	1420913.5	1458947	1448266.5	1475500.5	1483696
20	1391965.5	1420778.5	1455263.5	1452237.5	1473123	1482940
25	1393196.5	1419982	1453576.5	1450080	1477665.5	1484032
30	1395374	1421663.5	1454498.5	1452252	1477788.5	1484139
35	1392757.5	1421547	1451256.5	1451849	1478530	1483490.5
40	1396712.5	1421109	1443189.5	1452774.5	1476672	1483720
45	1396247.5	1416653	1450939.5	1450988.5	1476073.5	1487080.5
50	1396192.5	1421181	1449875.5	1453704.5	1474441	1484474
55	1396085	1420880	1450729	1448671	1477885	1482929.5
60	1395806.5	1419654	1454340	1451649.5	1473791	1487253
65	1395891	1420829	1455967	1454240	1475792.5	1484969.5
70	1394760	1421268.5	1454578.5	1452028.5	1475473.5	1484741
75	1400198	1419749	1455245.5	1454074.5	1477378.5	1483899
80	1397536	1419262.5	1454213.5	1454762.5	1477163.5	1486266
85	1397293	1422355.5	1457240.5	1453158.5	1477119.5	1483585
90	1396379.5	1421651	1457289.5	1454140	1476874.5	1486552
95	1395256.5	1419940.5	1453585.5	1456424	1475651	1483871
100	1398085.5	1421368.5	1454476	1456502.5	1477677	1486476
105	1395449.5	1421721.5	1456327	1453335.5	1477263	1486978
110	1394051	1422120.5	1456141	1455291.5	1478855	1487553.5
115	1402419	1421825	1454238.5	1454083	1477557.5	1486537
120	1398407	1423252	1458586	1455316.5	1475438.5	1484910.5
125	1401061.5	1423100	1458072	1456622.5	1478766	1484651
130	1399609	1424525.5	1453585.5	1455522.5	1477456.5	1485044
135	1399980	1423841.5	1459085	1453695.5	1477461	1485873.5
140	1403236.5	1424433.5	1457547.5	1455460.5	1473131.5	1487715
145	1402812	1425711.5	1456972	1453419	1478772	1485440.5
150	1403262	1424114.5	1457643.5	1450896.5	1479843.5	1484500
155	1400307	1423934.5	1454020	1453782.5	1476952	1484226.5
160	1404819	1420487	1457156	1457689	1476900	1486142
165	1396988.5	1425307.5	1459590.5	1455866.5	1478385	1485034
170	1402875.5	1422484.5	1453473	1454416	1476013.5	1484298.5
175	1402000	1423817	1458014	1457835	1475782	1485562.5
180	1401700.5	1425149.5	1458233	1456036	1478135.5	1485327.5
185	789694	615181.5	957952	908312	1160237.5	1461978
190	705741	560669.5	883015	876010	1089199.5	1456633
195	656776	525045	833754	856600.5	1028094.5	1451208
200	621304.5	503083	796808.5	843029	986609.5	1447084.5
205	593972.5	485010.5	765711.5	832162	948033	1442435.5
210	574133	470864	740005.5	825340	916829	1437968.5
215	557312	457081	719583.5	819980	888968.5	1432886.5
220	541351.5	447035.5	699207	813878.5	866914	1431365
225	528562	438352	681993.5	809802.5	846184	1427084.5
230	516618.5	431304.5	666052.5	805393	827268.5	1422209.5
235	507724	425257.5	651688	803341	809815.5	1422419.5
240	497580	419871.5	638512.5	802293.5	793238	1416702.5
245	489500.5	414793.5	628095.5	799457	778466.5	1411633.5
250	481880	410256	615983.5	796067.5	762910	1409283.5
255	478340	407225.5	605852.5	797482.5	751889.5	1407208.5
260	472253	404211	595515	794680	739006	1402553.5
265	467436.5	402946	588629	794655	725261.5	1397214.5
270	463621.5	400033.5	580183	793524	714332.5	1395188.5
275	459461.5	399709	573204	792445	704390.5	1395741.5
280	455463	397969	566650.5	789328	694899.5	1390329.5
285	451397	396264.5	560695.5	791056.5	687569	1388528.5
290	447926	395248	553554.5	788682.5	680044	1381811
295	445405	394591.5	549649	790273.5	670164.5	1379483.5
300	444020.5	394191	544953.5	789182	663055.5	1376425.5
305	441968.5	391706	540625	787033	655634.5	1373696
310	441694	393381	535671	789649.5	647529	1369262.5
315	436843	392610.5	531354.5	787862.5	641567.5	1368590
320	436754.5	392856	527274.5	787394.5	635338.5	1366452.5
325	436027.5	392374	525020	786470.5	629183.5	1363231.5
330	434237	392953	521190	787602.5	623074.5	1361658
335	433813	393323	518472.5	786475	619353	1354130
340	432772.5	391892	513679.5	786067	613570.5	1350817.5
345	432608.5	392352	511946.5	785508	610592	1349184
350	431128.5	391968.5	508713.5	784583	605270	1349429.5
355	433599.5	391383	506567.5	782550.5	600519.5	1344990.5
360	430598.5	391984.5	505496	785800.5	597012.5	1343350
365	429840	392546	502835	786115	593695.5	1338323
370	429575	392721.5	499613.5	787275.5	591639.5	1337767.5
375	430614.5	393247.5	498630.5	788763.5	587508	1332796.5
380	430774	393786.5	496978	786797.5	582572.5	1329635
385	430132	394853.5	494942.5	787278	580353	1328286
390	430330.5	394489.5	494606.5	788735.5	578278.5	1323315.5
395	428316	394922.5	491632	787452.5	574920	1322008.5
400	430812	395369	491283	787388.5	573513	1320776.5
405	430873	395212	491912	787594	570182.5	1318770
410	431069.5	396144.5	489869	787414	569294.5	1315159.5
415	429164	396166.5	488844	786869	565630.5	1311928.5
420	429601.5	397604.5	487888	787942	563047.5	1308537.5
425	431556.5	397628	487699.5	789374	561560	1305286.5
430	431518.5	398431	486495.5	788385	558746.5	1306322.5
435	430689.5	398629	485421	787816	556323.5	1305122.5
440	431239.5	399535.5	484804.5	790248.5	555820.5	1299174.5
445	431589	401166.5	483694	789150	552292	1298020.5
450	432330.5	400763	483350	790807	551347	1290592
455	434635.5	400893	483516	789842	550506.5	1294348
460	433633	399935	480951.5	789762.5	547457	1290604
465	436307	402339	481283	791654	548458.5	1288836
470	434769	402611.5	481075.5	791296.5	545699.5	1287041
475	436043.5	402510	481389	790793.5	544570.5	1283870
480	434966.5	404371	481175	791760.5	542781	1282232
485	435664.5	403474.5	481894	791104	542830	1277626.5
490	435676	403783.5	479445	792169.5	540883	1278030
495	436784	406498.5	478737.5	792800	539133.5	1276044
500	437435.5	405788	478733	793231.5	538225.5	1274292.5
505	438612	406860.5	478048.5	792251.5	538153	1273049
510	439650.5	406352.5	478950.5	793088.5	535685.5	1270055
515	440635.5	408377.5	478105.5	793265	533690.5	1270243.5
520	441804	409262.5	478122.5	793361.5	534376.5	1267046
525	440302	410375.5	478206.5	793937	533702	1265254.5
530	442131	409366.5	477554.5	794976.5	532369.5	1260921
535	441574	409980	477140.5	793792	532723.5	1260307.5
540	444239	410292	476458.5	793328.5	530964.5	1258502.5
545	444648	411311	477001	794500	529238.5	1254665
550	445344.5	412205	477134.5	794774	529338	1253106
555	444586.5	412218	476644.5	794528.5	529658	1250988
560	444771.5	413567	475254	793762	527001.5	1249370
565	445000.5	414015	476209	794448.5	526542	1248676.5
570	446020.5	414920.5	476385	795267	527767	1245762.5
575	448600	415018	477008.5	796145	527377	1241386
580	449007.5	415018	475741	796407.5	526306	1242915.5
585	449290	415449	477280	795645	526609.5	1239552.5
590	450237.5	416240	475854	794494	523758.5	1240358
595	449832.5	417758.5	475509	794275.5	525141	1237121.5
600	451827	418092	474818	796526	525346	1235959.5
605	452002	418024.5	476350	797099.5	524951	1235152.5
610	131703.5	131502.5	151292	136087.5	168197	161658
615	130882.5	131039	152055.5	134016.5	169195.5	158513
620	130608.5	130912.5	151550	133566	169862	156297
625	130271.5	129985	151273	133021	170179.5	154438
630	130648	129902.5	151564.5	132765.5	169130.5	152819.5
635	129661	129722.5	151463	132474	170155.5	152340
640	130719.5	129316.5	151178	132471.5	170256	151295.5
645	129558.5	129591	151318	132575	169896	151022
650	129508	129835	151513	132304	169741.5	150008.5
655	129429	130522	152253	132373.5	169467	149918.5
660	129297	129639	151234.5	132087.5	168987.5	148878.5
665	129459.5	128975.5	151307.5	133067.5	169150.5	148770
670	129428	130251.5	150948.5	132361	169658.5	149026
675	128667	130093.5	150969	133186.5	168856	148937.5
680	128886	129858.5	151330.5	132454	168765	148616.5
685	129124.5	129801.5	151332	132985	168977.5	147629.5
690	128948.5	129705	151564.5	133639	169496.5	147738
695	129437.5	130067	151445	133446.5	169025.5	147671
700	129287.5	129997.5	152138	133861	168622.5	148306.5
705	129539.5	130481.5	151911	134099.5	168588	148283.5
710	129650.5	129868.5	151340	134299.5	169001	147758
715	129868	130290	151643.5	134309.5	168752	147284
720	129705.5	130448.5	151670	134421	168525.5	147391
725	129897.5	130875	152525.5	134637	168411.5	147414.5
730	129527.5	130632.5	152183	134871	168557.5	147271
