# Supplementary material for: Interrogating the structure and function of the human voltage-gated proton channel (hHv1) with a fluorescent noncanonical amino acid
Source: eLife. 2026 Apr 28;15:RP110161. doi: 10.7554/eLife.110161 (PMC13124150; doi:10.7554/eLife.110161)
Supplement: Figure 3—source data 4. [file elife-110161-fig3-data4.zip › LFA hHv1-Acd3.dat]

Time	I217Acd	F247Acd	Cysless2	Cysless1	Cysless1Small
s
0	1404944.5	1461270.5	1451428	1470101.5	1416651.6
5	1401026.5	1460750.5	1452797.5	1468729.5	1420618
10	1403077	1461285	1450646	1470773.5	1419144
15	1406361	1460515	1450006	1469159.5	1418106.6
20	1406735.5	1459812.5	1450875.5	1467680.5	1417534.8
25	1407296.5	1460488	1451486	1468482.5	1418557.2
30	1409374	1462936	1450430.5	1468802	1418527.6
35	1410051.5	1460787.5	1449885	1464901.5	1417101.2
40	1414208	1461720.5	1450801	1471018.5	1416945
45	1412974.5	1461834.5	1449209	1471647	1414368.2
50	1413877	1459497	1449108	1466740	1415528.4
55	1415614	1462255.5	1449077.5	1471154.5	1412558.4
60	1415188.5	1457029	1452670.5	1470941.5	1414387.6
65	1415524	1460697	1451787.5	1468348	1414544.2
70	1416881.5	1460545.5	1448916.5	1471838.5	1414457.6
75	1413792.5	1460086.5	1451602	1470717.5	1413064
80	1416495	1461744	1449624	1471886.5	1413655.4
85	1417305	1460984	1449010.5	1471671	1411619.4
90	1414748	1460210.5	1446821	1468550	1413492
95	1418201	1458634	1449003	1471689	1411213.2
100	1419465	1460921.5	1445956.5	1470576	1411696.8
105	1415741	1458625.5	1450435.5	1467784.5	1408897
110	1414767	1456111.5	1451567.5	1471360	1412153.6
115	1420404	1458973	1448956.5	1473446.5	1411653.2
120	1418390.5	1462001	1450731	1469738.5	1410454.4
125	1422245.5	1457366.5	1449098	1469848	1410869.8
130	1422423	1461354.5	1447723	1470531.5	1410812
135	1422790	1455129	1450931	1470801	1410079
140	1421763	1457442	1449021.5	1470010.5	1413249.6
145	1420171	1456719.5	1453359	1472415.5	1410324
150	1423741.5	1457262.5	1453584.5	1471326	1411791.2
155	1420548	1457741	1452303	1470455	1412763.4
160	1421901.5	1463218	1449383	1470971.5	1411974.8
165	1424511.5	1459504	1452050.5	1472664	1411429.4
170	1420898.5	1458840.5	1452378.5	1469049.5	1411954
175	1422822	1456775.5	1452449	1468028.5	1411491.4
180	1421863	1459253.5	1449513	1472658.5	1414021.8
185	844676	928885.5	302907	1035696	927172
190	755273.5	840051.5	274561.5	940028	857532.5
195	699910	778341.5	258829.5	879554	813682.5
200	659434.5	731658.5	250306.5	834606.5	782611
205	629955.5	697774.5	243127	803372.5	755282
210	603359	667180	238941	777049.5	736556.5
215	584752	641597.5	234975.5	756442.5	722553
220	569008.5	621664.5	231759	738692.5	710680
225	556817.5	601543	230712	722327.5	699046.5
230	543867.5	585791.5	229612	708217	687746.5
235	533057	571813	228031.5	695985	678056
240	522923.5	557741.5	227085.5	683464	672036
245	515661	546287.5	226571.5	674567	664403.5
250	507824.5	534178	226612.5	665341	655281.5
255	499354	523649	226040.5	656577	648375.5
260	494222	514447.5	225243.5	646361	644501.5
265	489186.5	505206	225333	639691	637998
270	482698.5	498260	224733	634170.5	634996.5
275	478536.5	490997	224999	626166.5	626774
280	472329.5	483488	224018.5	621916.5	621544.5
285	468555	478171.5	224539	614798.5	620260.5
290	463405.5	471976	225233	609140	616101.5
295	461362	467175	225157.5	603753.5	611740.5
300	458099.5	462417.5	226208.5	598889.5	608530
305	453655.5	456467.5	225602	595834.5	605675.5
310	451959	453678.5	226057.5	591612	601707.5
315	449763	450302.5	226516	588179	598565
320	446113	447696	226459	584793	596384
325	444745.5	443759.5	227407.5	581999.5	591838.5
330	442461	441997	227988.5	575968	589822.5
335	440924	439164.5	228169.5	575845	589027.5
340	438832	436484	228697.5	571785.5	587146.5
345	437828	435327	229387	569805	584207.5
350	435934.5	432093.5	229823.5	567769.5	581082.5
355	433599	429797	230056	565384	583416
360	433640	427799	229860	564141	580615
365	433252	426735	230707.5	561932.5	579045.5
370	431801.5	425840.5	231426	559162	577945.5
375	432081	423897.5	232171.5	557004	576696
380	429841.5	423318	233308.5	556628.5	576788.5
385	428840	422544	232543	555284.5	577722
390	428787.5	422136	234164	554454	576239.5
395	429398.5	420006.5	234855	553213	576987.5
400	429387.5	418779.5	234696	551746	577444
405	429994	418237.5	236262	549211	576662.5
410	429863	417778	236571	549651	574535.5
415	429609	417279	237383.5	549118	576496
420	429058	415501.5	237712	549129	577745
425	429079.5	415872	238051.5	548081.5	575761
430	427815	416042	238749.5	546324	577001.5
435	429032.5	414872.5	239166.5	546039	576352
440	429066	414436	239789.5	545553	578554
445	428930.5	413669.5	240152	545464.5	577664
450	428986	412732.5	240930.5	543677	576365.5
455	430011.5	413543.5	241820.5	543459	575087.5
460	429254.5	411608.5	242583	543426	576212
465	430108.5	410567.5	244057	542725.5	575451
470	428064	413049.5	243220.5	542457.5	574476
475	430637	411962	245033	541720	574700.5
480	430719	411866.5	245817.5	541124	574127
485	431637	411523.5	245790.5	541177.5	572590.5
490	431229	412301.5	246045.5	541178.5	571235.5
495	431391.5	412126.5	247803	538983	571108
500	432429	411888.5	247105	538901	569688
505	433298	411216.5	248995.5	539603	570821.5
510	432246.5	412010	248681	538476	570009
515	433236.5	412266	249459.5	538741.5	569314.5
520	433094.5	412630.5	249961	539672	568387.5
525	435152.5	412855	251260	539570.5	567297
530	435733.5	412337	252251	537766.5	567093.5
535	435767.5	413607	252671	536842.5	566724.5
540	436223.5	412321	252597	537631	565858.5
545	435609.5	412754.5	252664.5	537688	565222
550	436862.5	412759.5	254302.5	537359	563791.5
555	437115.5	412787.5	254365.5	536629.5	564350
560	438049	412783.5	255191.5	537423.5	565785
565	437396.5	412924.5	255883.5	534815.5	563826
570	439928	412970.5	256603	535886	562374.5
575	439756	412771.5	258304.5	534779	564303
580	440498	414567	258138.5	536548.5	565307
585	441983.5	414014.5	258462	535835.5	562273
590	442519	415095	258339	535680	562948.5
595	444392	414439.5	260561.5	534221	562631.5
600	445773.5	413407.5	260716.5	535190.5	563569.5
605	446038	414204	261588.5	535347	562473
610	133199.5	146959.5	134123	141453	140448
615	131516.5	145715.5	130988	138458.5	138522.5
620	129238	145813.5	130612	136869	137675
625	129165	145744.5	129710.5	135968	136958
630	128078	145544	129656	134884.5	136637
635	127671.5	145081.5	129550.5	134584.5	136362.5
640	126997.5	145561.5	130108.5	134022.5	135582
645	127218.5	145205.5	129061.5	134168	135546.5
650	126937.5	145120.5	129365	133659.5	135577.5
655	126749.5	144866.5	129606.5	134217	135499.5
660	126552	144804	129619	134082.5	135739.5
665	126589	144901.5	129862	133816.5	135492.5
670	126499	144746	130283.5	133228.5	136050
675	126249	144476	129534.5	133056	135592.5
680	125971.5	144989	129909	133287	136234
685	126194.5	145407	130182.5	133671	136031.5
690	127044	145002	130540	133576.5	136440
695	126693	144820.5	130152.5	133401.5	136224
700	127387.5	145459.5	130850.5	133796.5	136856.5
705	126882.5	146604	130889	134007.5	137188
710	127701.5	145644	131393	134120	136864
715	127866	145338.5	131438.5	133968	136346.5
720	127685.5	145232.5	132082	133758	137507
725	128522.5	144513.5	131982.5	134296	137836.5
730	128469	144878.5	132364.5	134106	137477
