# Supplementary material for: Interrogating the structure and function of the human voltage-gated proton channel (hHv1) with a fluorescent noncanonical amino acid
Source: eLife. 2026 Apr 28;15:RP110161. doi: 10.7554/eLife.110161 (PMC13124150; doi:10.7554/eLife.110161)
Supplement: Figure 3—source data 4. [file elife-110161-fig3-data4.zip › Notes.txt]

The files contain the ACMA fluorescence signal of the indicated hHv1-Acd protein at the top of the column. The first column contain the time (s).
