# Supplementary material for: Interrogating the structure and function of the human voltage-gated proton channel (hHv1) with a fluorescent noncanonical amino acid
Source: eLife. 2026 Apr 28;15:RP110161. doi: 10.7554/eLife.110161 (PMC13124150; doi:10.7554/eLife.110161)
Supplement: Figure 3—figure supplement 2—source data 1. [file elife-110161-fig3-figsupp2-data1.zip]

Archive with 10 entries (10 files):
- 1uM_hHv1.asc
- 2.5uM_hHv1.asc
- 5uM_hHv1.asc
- 10uM hHv1 SDS.asc
- 10uM_hHv1.asc
- 20uM_hHv1.asc
- 100nM_hHv1.asc
- 200nM_hHv1.asc
- 500nM_hHv1.asc
- Notes.txt
