# Supplementary material for: Interrogating the structure and function of the human voltage-gated proton channel (hHv1) with a fluorescent noncanonical amino acid
Source: eLife. 2026 Apr 28;15:RP110161. doi: 10.7554/eLife.110161 (PMC13124150; doi:10.7554/eLife.110161)
Supplement: Figure 3—figure supplement 2—source data 1. [file elife-110161-fig3-figsupp2-data1.zip › 1uM_hHv1.asc]

10		10
1uM hHv1 001:10_UV1_280nm		1uM hHv1 001:10_AD900
ml	mAU	ml	mV
0.000	0.742000	0.000	-0.280000
0.030	-7.705000	0.033	-0.660000
0.060	-18.533000	0.066	-0.910000
0.090	-26.061000	0.100	2.690000
0.119	-30.721000	0.133	2.870000
0.149	-36.055000	0.166	2.690000
0.179	-42.918000	0.199	2.470000
0.209	-47.133000	0.233	2.680000
0.239	-53.445000	0.266	2.670000
0.269	-57.470000	0.299	2.610000
0.299	-56.819000	0.332	2.410000
0.328	-57.856000	0.366	2.150000
0.358	-62.777000	0.399	1.890000
0.388	-70.019000	0.432	1.860000
0.418	-73.446000	0.465	1.890000
0.448	-81.411000	0.498	1.730000
0.478	-85.812000	0.532	1.630000
0.508	-91.151000	0.565	1.510000
0.537	-95.364000	0.598	1.420000
0.567	-100.335000	0.631	1.240000
0.597	-106.185000	0.665	0.870000
0.627	-109.506000	0.698	0.830000
0.657	-115.697000	0.731	0.880000
0.687	-119.225000	0.764	0.890000
0.717	-123.133000	0.798	0.720000
0.746	-126.658000	0.831	0.420000
0.776	-130.013000	0.864	0.280000
0.806	-133.759000	0.897	0.170000
0.836	-136.258000	0.930	0.350000
0.866	-140.500000	0.964	0.190000
0.896	-142.852000	0.997	-0.250000
0.926	-145.955000	1.030	-0.350000
0.955	-148.957000	1.063	-0.480000
0.985	-151.444000	1.097	-0.750000
1.015	-154.433000	1.130	-0.790000
1.045	-156.813000	1.163	-0.760000
1.075	-159.898000	1.196	-0.740000
1.105	-162.224000	1.230	-0.970000
1.135	-164.870000	1.263	-1.160000
1.164	-168.050000	1.296	-1.270000
1.194	-170.713000	1.329	-1.280000
1.224	-176.001000	1.362	-1.460000
1.254	-180.221000	1.396	-1.720000
1.284	-182.199000	1.429	-1.920000
1.314	-183.420000	1.462	-2.110000
1.344	-184.630000	1.495	-2.140000
1.373	-185.722000	1.529	-2.350000
1.403	-186.282000	1.562	-2.290000
1.433	-186.907000	1.595	-2.420000
1.463	-187.116000	1.628	-2.420000
1.493	-187.272000	1.662	-2.850000
1.523	-187.336000	1.695	-3.070000
1.553	-187.354000	1.728	-3.090000
1.583	-187.361000	1.761	-3.230000
1.612	-187.343000	1.794	-3.320000
1.642	-187.249000	1.828	-3.380000
1.672	-187.234000	1.861	-3.440000
1.702	-187.238000	1.894	-3.450000
1.732	-187.217000	1.927	-3.450000
1.762	-187.266000	1.961	-3.670000
1.792	-187.274000	1.994	-3.680000
1.821	-187.280000	2.027	-3.820000
1.851	-187.296000	2.060	-4.090000
1.881	-187.353000	2.094	-4.360000
1.911	-187.385000	2.127	-4.570000
1.941	-187.315000	2.160	-4.720000
1.971	-187.302000	2.193	-4.950000
2.001	-187.297000	2.227	-5.080000
2.030	-187.575000	2.260	-5.140000
2.060	-187.870000	2.293	-5.200000
2.090	-187.876000	2.326	-5.160000
2.120	-187.899000	2.359	-5.370000
2.150	-187.920000	2.393	-5.610000
2.180	-187.931000	2.426	-5.700000
2.210	-187.936000	2.459	-5.690000
2.239	-187.945000	2.492	-5.710000
2.269	-187.943000	2.526	-5.850000
2.299	-187.939000	2.559	-5.840000
2.329	-187.887000	2.592	-6.190000
2.359	-187.939000	2.625	-6.310000
2.389	-187.967000	2.659	-6.490000
2.419	-187.941000	2.692	-6.500000
2.448	-187.953000	2.725	-6.660000
2.478	-187.922000	2.758	-6.810000
2.508	-187.938000	2.791	-6.980000
2.538	-187.957000	2.825	-7.030000
2.568	-187.944000	2.858	-7.200000
2.598	-187.934000	2.891	-7.260000
2.628	-187.944000	2.924	-7.260000
2.657	-187.964000	2.958	-7.260000
2.687	-187.950000	2.991	-7.250000
2.717	-187.949000	3.024	-7.250000
2.747	-187.974000	3.057	-7.260000
2.777	-187.968000	3.091	-7.260000
2.807	-187.994000	3.124	-7.270000
2.837	-188.002000	3.157	-7.270000
2.866	-179.106000	3.190	-7.260000
2.896	-175.852000	3.223	-7.260000
2.926	-187.974000	3.257	-7.260000
2.956	-187.975000	3.290	-7.260000
2.986	-187.983000	3.323	-7.280000
3.016	-187.976000	3.356	-7.270000
3.046	-187.979000	3.390	-7.270000
3.075	-187.986000	3.423	-7.270000
3.105	-187.989000	3.456	-7.270000
3.135	-187.974000	3.489	-7.260000
3.165	-187.951000	3.523	-7.270000
3.195	-187.963000	3.556	-7.270000
3.225	-187.991000	3.589	-7.270000
3.255	-187.976000	3.622	-7.280000
3.284	-187.973000	3.655	-7.280000
3.314	-187.961000	3.689	-7.280000
3.344	-187.992000	3.722	-7.270000
3.374	-187.997000	3.755	-7.280000
3.404	-187.989000	3.788	-7.280000
3.434	-188.006000	3.822	-7.270000
3.464	-188.008000	3.855	-7.270000
3.493	-187.984000	3.888	-7.280000
3.523	-187.995000	3.921	-7.270000
3.553	-187.984000	3.955	-7.280000
3.583	-187.988000	3.988	-7.290000
3.613	-187.985000	4.021	-7.280000
3.643	-188.002000	4.054	-7.290000
3.673	-187.993000	4.087	-7.290000
3.702	-187.997000	4.121	-7.270000
3.732	-187.985000	4.154	-7.290000
3.762	-187.990000	4.187	-7.290000
3.792	-187.995000	4.220	-7.280000
3.822	-187.997000	4.254	-7.280000
3.852	-187.992000	4.287	-7.280000
3.882	-187.991000	4.320	-7.280000
3.911	-188.019000	4.353	-7.260000
3.941	-188.019000	4.387	-7.270000
3.971	-188.027000	4.420	-7.270000
4.001	-188.029000	4.453	-7.270000
4.031	-188.017000	4.486	-7.260000
4.061	-188.044000	4.519	-7.240000
4.091	-188.043000	4.553	-7.250000
4.120	-188.003000	4.586	-7.250000
4.150	-188.009000	4.619	-7.250000
4.180	-188.009000	4.652	-7.250000
4.210	-188.033000	4.686	-7.250000
4.240	-188.039000	4.719	-7.260000
4.270	-188.053000	4.752	-7.260000
4.300	-188.034000	4.785	-7.260000
4.329	-188.040000	4.819	-7.260000
4.359	-188.012000	4.852	-7.270000
4.389	-187.994000	4.885	-7.250000
4.419	-188.023000	4.918	-7.270000
4.449	-188.030000	4.951	-7.270000
4.479	-188.015000	4.985	-7.270000
4.509	-188.001000	5.018	-7.280000
4.539	-188.027000	5.051	-7.280000
4.568	-188.044000	5.084	-7.270000
4.598	-188.026000	5.118	-7.260000
4.628	-188.043000	5.151	-7.270000
4.658	-188.043000	5.184	-7.280000
4.688	-188.026000	5.217	-7.270000
4.718	-188.006000	5.251	-7.280000
4.748	-187.998000	5.284	-7.250000
4.777	-188.010000	5.317	-7.270000
4.807	-188.017000	5.350	-7.280000
4.837	-188.039000	5.383	-7.260000
4.867	-188.033000	5.417	-7.280000
4.897	-188.010000	5.450	-7.280000
4.927	-187.986000	5.483	-7.250000
4.957	-188.050000	5.516	-7.290000
4.986	-188.040000	5.550	-7.280000
5.016	-188.040000	5.583	-7.260000
5.046	-188.035000	5.616	-7.290000
5.076	-188.008000	5.649	-7.280000
5.106	-188.015000	5.683	-7.280000
5.136	-188.021000	5.716	-7.290000
5.166	-187.995000	5.749	-7.280000
5.195	-188.002000	5.782	-7.270000
5.225	-187.986000	5.816	-7.300000
5.255	-188.008000	5.849	-7.290000
5.285	-188.018000	5.882	-7.270000
5.315	-188.017000	5.915	-7.290000
5.345	-188.021000	5.948	-7.290000
5.375	-187.989000	5.982	-7.270000
5.404	-188.010000	6.015	-7.260000
5.434	-187.982000	6.048	-7.270000
5.464	-187.986000	6.081	-7.280000
5.494	-187.974000	6.115	-7.270000
5.524	-187.981000	6.148	-7.270000
5.554	-187.993000	6.181	-7.240000
5.584	-187.987000	6.214	-7.230000
5.613	-187.981000	6.248	-7.240000
5.643	-187.952000	6.281	-7.250000
5.673	-187.964000	6.314	-7.240000
5.703	-187.976000	6.347	-7.240000
5.733	-187.990000	6.380	-7.240000
5.763	-187.972000	6.414	-7.270000
5.793	-187.978000	6.447	-7.270000
5.822	-188.002000	6.480	-7.260000
5.852	-188.009000	6.513	-7.290000
5.882	-187.998000	6.547	-7.280000
5.912	-188.015000	6.580	-7.280000
5.942	-187.990000	6.613	-7.280000
5.972	-187.967000	6.646	-7.280000
6.002	-187.967000	6.680	-7.280000
6.031	-187.993000	6.713	-7.280000
6.061	-187.988000	6.746	-7.280000
6.091	-187.978000	6.779	-7.280000
6.121	-187.982000	6.812	-7.260000
6.151	-187.998000	6.846	-7.270000
6.181	-187.998000	6.879	-7.270000
6.211	-188.013000	6.912	-7.290000
6.240	-188.003000	6.945	-7.280000
6.270	-187.963000	6.979	-7.260000
6.300	-187.954000	7.012	-7.270000
6.330	-187.986000	7.045	-7.270000
6.360	-187.992000	7.078	-7.270000
6.390	-187.990000	7.112	-7.260000
6.420	-187.992000	7.145	-7.290000
6.449	-188.022000	7.178	-7.280000
6.479	-187.991000	7.211	-7.270000
6.509	-187.999000	7.244	-7.290000
6.539	-188.020000	7.278	-7.280000
6.569	-188.009000	7.311	-7.270000
6.599	-188.004000	7.344	-7.300000
6.629	-188.007000	7.377	-7.290000
6.658	-187.988000	7.411	-7.280000
6.688	-187.976000	7.444	-7.290000
6.718	-187.980000	7.477	-7.280000
6.748	-187.946000	7.510	-7.290000
6.778	-187.968000	7.544	-7.300000
6.808	-187.979000	7.577	-7.290000
6.838	-187.974000	7.610	-7.270000
6.867	-187.970000	7.643	-7.280000
6.897	-187.960000	7.676	-7.280000
6.927	-187.977000	7.710	-7.280000
6.957	-187.978000	7.743	-7.290000
6.987	-187.996000	7.776	-7.250000
7.017	-188.007000	7.809	-7.260000
7.047	-188.027000	7.843	-7.250000
7.076	-188.020000	7.876	-7.240000
7.106	-188.015000	7.909	-7.240000
7.136	-188.002000	7.942	-7.240000
7.166	-188.015000	7.976	-7.240000
7.196	-188.047000	8.009	-7.250000
7.226	-188.033000	8.042	-7.250000
7.256	-188.026000	8.075	-7.250000
7.285	-188.032000	8.108	-7.250000
7.315	-188.025000	8.142	-7.270000
7.345	-188.049000	8.175	-7.240000
7.375	-188.004000	8.208	-7.260000
7.405	-188.015000	8.241	-7.260000
7.435	-188.056000	8.275	-7.260000
7.465	-188.028000	8.308	-7.270000
7.495	-188.020000	8.341	-7.270000
7.524	-187.998000	8.374	-7.270000
7.554	-188.001000	8.408	-7.260000
7.584	-188.027000	8.441	-7.280000
7.614	-188.025000	8.474	-7.260000
7.644	-188.028000	8.507	-7.260000
7.674	-188.037000	8.540	-7.270000
7.704	-188.034000	8.574	-7.260000
7.733	-188.013000	8.607	-7.270000
7.763	-187.982000	8.640	-7.270000
7.793	-187.979000	8.673	-7.270000
7.823	-188.009000	8.707	-7.280000
7.853	-188.031000	8.740	-7.270000
7.883	-188.011000	8.773	-7.270000
7.913	-188.013000	8.806	-7.270000
7.942	-187.998000	8.840	-7.270000
7.972	-187.993000	8.873	-7.280000
8.002	-188.000000	8.906	-7.270000
8.032	-188.020000	8.939	-7.280000
8.062	-187.980000	8.972	-7.300000
8.092	-187.998000	9.006	-7.290000
8.122	-188.025000	9.039	-7.290000
8.151	-187.994000	9.072	-7.280000
8.181	-188.015000	9.105	-7.290000
8.211	-188.032000	9.139	-7.280000
8.241	-188.020000	9.172	-7.280000
8.271	-188.025000	9.205	-7.290000
8.301	-188.020000	9.238	-7.280000
8.331	-188.032000	9.272	-7.290000
8.360	-188.043000	9.305	-7.290000
8.390	-188.010000	9.338	-7.280000
8.420	-188.002000	9.371	-7.270000
8.450	-188.001000	9.405	-7.270000
8.480	-188.003000	9.438	-7.270000
8.510	-187.988000	9.471	-7.270000
8.540	-187.979000	9.504	-7.260000
8.569	-187.973000	9.537	-7.250000
8.599	-187.974000	9.571	-7.240000
8.629	-188.008000	9.604	-7.250000
8.659	-187.992000	9.637	-7.250000
8.689	-187.997000	9.670	-7.240000
8.719	-187.958000	9.704	-7.240000
8.749	-187.971000	9.737	-7.250000
8.778	-187.997000	9.770	-7.260000
8.808	-187.991000	9.803	-7.250000
8.838	-187.976000	9.837	-7.260000
8.868	-187.990000	9.870	-7.280000
8.898	-188.024000	9.903	-7.270000
8.928	-188.022000	9.936	-7.270000
8.958	-187.980000	9.969	-7.270000
8.987	-187.997000	10.003	-7.260000
9.017	-187.966000	10.036	-7.260000
9.047	-187.972000	10.069	-7.260000
9.077	-187.969000	10.102	-7.280000
9.107	-187.969000	10.136	-7.280000
9.137	-187.967000	10.169	-7.270000
9.167	-187.950000	10.202	-7.260000
9.196	-187.944000	10.235	-7.250000
9.226	-187.935000	10.269	-6.630000
9.256	-187.923000	10.302	-5.240000
9.286	-187.919000	10.335	-4.000000
9.316	-187.924000	10.368	-2.500000
9.346	-187.880000	10.401	-1.040000
9.376	-187.896000	10.435	0.470000
9.405	-187.889000	10.468	2.780000
9.435	-187.918000	10.501	5.370000
9.465	-187.904000	10.534	7.370000
9.495	-187.905000	10.568	9.870000
9.525	-187.914000	10.601	12.840000
9.555	-187.885000	10.634	15.240000
9.585	-187.877000	10.667	18.620000
9.614	-187.889000	10.701	22.190000
9.644	-187.893000	10.734	24.910000
9.674	-187.877000	10.767	28.340000
9.704	-187.856000	10.800	31.710000
9.734	-187.866000	10.833	34.350000
9.764	-187.866000	10.867	37.960000
9.794	-187.872000	10.900	41.330000
9.823	-187.866000	10.933	43.730000
9.853	-187.870000	10.966	46.760000
9.883	-187.835000	11.000	49.770000
9.913	-187.814000	11.033	52.360000
9.943	-187.817000	11.066	55.720000
9.973	-187.794000	11.099	59.790000
10.003	-187.803000	11.133	63.410000
10.032	-187.778000	11.166	69.510000
10.062	-187.756000	11.199	77.300000
10.092	-187.730000	11.232	84.590000
10.122	-187.741000	11.265	96.130000
10.152	-187.706000	11.299	110.580000
10.182	-187.694000	11.332	123.390000
10.212	-187.683000	11.365	142.070000
10.242	-187.693000	11.398	161.900000
10.271	-187.698000	11.432	177.750000
10.301	-187.650000	11.465	197.770000
10.331	-187.604000	11.498	216.350000
10.361	-187.569000	11.531	228.450000
10.391	-187.542000	11.565	241.400000
10.421	-187.507000	11.598	250.560000
10.451	-187.519000	11.631	255.190000
10.480	-187.500000	11.664	257.470000
10.510	-187.393000	11.697	255.350000
10.540	-187.371000	11.731	251.110000
10.570	-187.362000	11.764	242.450000
10.600	-187.341000	11.797	231.380000
10.630	-187.331000	11.830	222.030000
10.660	-187.286000	11.864	208.710000
10.689	-187.245000	11.897	194.660000
10.719	-187.226000	11.930	183.560000
10.749	-187.207000	11.963	169.360000
10.779	-187.201000	11.997	155.620000
10.809	-187.148000	12.030	146.030000
10.839	-187.109000	12.063	134.440000
10.869	-187.069000	12.096	124.050000
10.898	-187.024000	12.129	116.930000
10.928	-186.967000	12.163	108.550000
10.958	-186.924000	12.196	101.690000
10.988	-186.851000	12.229	97.450000
11.018	-186.688000	12.262	92.710000
11.048	-186.578000	12.296	89.270000
11.078	-186.450000	12.329	87.060000
11.107	-186.247000	12.362	84.810000
11.137	-186.063000	12.395	82.840000
11.167	-185.832000	12.429	81.600000
11.197	-185.627000	12.462	80.310000
11.227	-185.437000	12.495	79.040000
11.257	-185.293000	12.528	77.860000
11.287	-185.169000	12.561	76.390000
11.316	-185.064000	12.595	74.610000
11.346	-185.029000	12.628	72.980000
11.376	-184.990000	12.661	71.310000
11.406	-184.996000	12.694	68.930000
11.436	-185.041000	12.728	67.380000
11.466	-185.130000	12.761	65.060000
11.496	-185.226000	12.794	62.820000
11.525	-185.351000	12.827	61.350000
11.555	-185.459000	12.861	59.580000
11.585	-185.578000	12.894	58.090000
11.615	-185.733000	12.927	57.250000
11.645	-185.813000	12.960	56.670000
11.675	-185.951000	12.994	56.730000
11.705	-186.081000	13.027	57.100000
11.734	-186.142000	13.060	58.380000
11.764	-186.254000	13.093	60.200000
11.794	-186.342000	13.126	62.110000
11.824	-186.394000	13.160	64.950000
11.854	-186.449000	13.193	67.960000
11.884	-186.511000	13.226	70.210000
11.914	-186.535000	13.259	73.480000
11.943	-186.564000	13.293	75.910000
11.973	-186.605000	13.326	77.700000
12.003	-186.626000	13.359	79.000000
12.033	-186.633000	13.392	79.300000
12.063	-186.671000	13.426	78.730000
12.093	-186.686000	13.459	77.590000
12.123	-186.689000	13.492	75.640000
12.152	-186.682000	13.525	73.580000
12.182	-186.685000	13.558	70.060000
12.212	-186.714000	13.592	66.430000
12.242	-186.743000	13.625	62.850000
12.272	-186.773000	13.658	58.620000
12.302	-186.774000	13.691	54.330000
12.332	-186.827000	13.725	50.710000
12.361	-186.870000	13.758	46.140000
12.391	-186.896000	13.791	42.130000
12.421	-186.920000	13.824	38.660000
12.451	-186.953000	13.858	34.810000
12.481	-186.982000	13.891	31.570000
12.511	-187.025000	13.924	28.750000
12.541	-187.065000	13.957	25.630000
12.570	-187.134000	13.990	23.220000
12.600	-187.201000	14.024	20.830000
12.630	-187.182000	14.057	18.570000
12.660	-187.220000	14.090	16.660000
12.690	-187.234000	14.123	14.970000
12.720	-187.227000	14.157	13.170000
12.750	-187.228000	14.190	11.840000
12.779	-187.226000	14.223	10.870000
12.809	-187.221000	14.256	9.960000
12.839	-187.155000	14.290	8.850000
12.869	-187.153000	14.323	7.920000
12.899	-187.129000	14.356	6.940000
12.929	-187.096000	14.389	6.150000
12.959	-187.073000	14.422	5.420000
12.988	-187.076000	14.456	4.410000
13.018	-187.045000	14.489	3.710000
13.048	-187.003000	14.522	3.040000
13.078	-186.989000	14.555	2.410000
13.108	-186.999000	14.589	1.780000
13.138	-187.002000	14.622	1.120000
13.168	-186.990000	14.655	0.380000
13.198	-187.003000	14.688	0.090000
13.227	-187.047000	14.722	-0.480000
13.257	-187.059000	14.755	-1.210000
13.287	-187.117000	14.788	-1.700000
13.317	-187.176000	14.821	-1.890000
13.347	-187.232000	14.854	-2.340000
13.377	-187.246000	14.888	-2.960000
13.407	-187.278000	14.921	-3.570000
13.436	-187.331000	14.954	-4.020000
13.466	-187.351000	14.987	-4.190000
13.496	-187.396000	15.021	-4.490000
13.526	-187.455000	15.054	-4.780000
13.556	-187.520000	15.087	-5.050000
13.586	-187.564000	15.120	-5.190000
13.616	-187.600000	15.154	-5.710000
13.645	-187.608000	15.187	-6.060000
13.675	-187.642000	15.220	-6.320000
13.705	-187.677000	15.253	-6.690000
13.735	-187.681000	15.286	-6.970000
13.765	-187.711000	15.320	-7.220000
13.795	-187.714000	15.353	-7.270000
13.825	-187.733000	15.386	-7.280000
13.854	-187.744000	15.419	-7.260000
13.884	-187.732000	15.453	-7.280000
13.914	-187.750000	15.486	-7.280000
13.944	-187.768000	15.519	-7.270000
13.974	-187.771000	15.552	-7.270000
14.004	-187.748000	15.586	-7.290000
14.034	-187.806000	15.619	-7.270000
14.063	-187.792000	15.652	-7.270000
14.093	-187.824000	15.685	-7.290000
14.123	-187.813000	15.718	-7.290000
14.153	-187.802000	15.752	-7.280000
14.183	-187.785000	15.785	-7.300000
14.213	-187.817000	15.818	-7.290000
14.243	-187.800000	15.851	-7.270000
14.272	-187.848000	15.885	-7.280000
14.302	-187.831000	15.918	-7.280000
14.332	-187.858000	15.951	-7.270000
14.362	-187.843000	15.984	-7.280000
14.392	-187.873000	16.018	-7.290000
14.422	-187.862000	16.051	-7.290000
14.452	-187.857000	16.084	-7.270000
14.481	-187.888000	16.117	-7.270000
14.511	-187.869000	16.150	-7.250000
14.541	-187.880000	16.184	-7.230000
14.571	-187.889000	16.217	-7.250000
14.601	-187.888000	16.250	-7.260000
14.631	-187.881000	16.283	-7.250000
14.661	-187.853000	16.317	-7.260000
14.690	-187.834000	16.350	-7.260000
14.720	-187.843000	16.383	-7.260000
14.750	-187.824000	16.416	-7.270000
14.780	-187.845000	16.450	-7.250000
14.810	-187.843000	16.483	-7.250000
14.840	-187.812000	16.516	-7.260000
14.870	-187.805000	16.549	-7.250000
14.899	-187.815000	16.583	-7.250000
14.929	-187.811000	16.616	-7.250000
14.959	-187.788000	16.649	-7.270000
14.989	-187.784000	16.682	-7.270000
15.019	-187.809000	16.715	-7.270000
15.049	-187.820000	16.749	-7.260000
15.079	-187.829000	16.782	-7.260000
15.108	-187.852000	16.815	-7.250000
15.138	-187.834000	16.848	-7.270000
15.168	-187.825000	16.882	-7.290000
15.198	-187.814000	16.915	-7.290000
15.228	-187.841000	16.948	-7.280000
15.258	-187.847000	16.981	-7.270000
15.288	-187.840000	17.015	-7.270000
15.317	-187.881000	17.048	-7.290000
15.347	-187.891000	17.081	-7.270000
15.377	-187.913000	17.114	-7.250000
15.407	-187.931000	17.147	-7.260000
15.437	-187.901000	17.181	-7.270000
15.467	-187.904000	17.214	-7.270000
15.497	-187.909000	17.247	-7.250000
15.526	-187.911000	17.280	-7.280000
15.556	-187.862000	17.314	-7.280000
15.586	-187.863000	17.347	-7.270000
15.616	-187.875000	17.380	-7.290000
15.646	-187.886000	17.413	-7.270000
15.676	-187.875000	17.447	-7.280000
15.706	-187.877000	17.480	-7.290000
15.735	-187.904000	17.513	-7.280000
15.765	-187.896000	17.546	-7.260000
15.795	-187.883000	17.579	-7.300000
15.825	-187.910000	17.613	-7.300000
15.855	-187.926000	17.646	-7.260000
15.885	-187.933000	17.679	-7.280000
15.915	-187.933000	17.712	-7.300000
15.944	-187.899000	17.746	-7.300000
15.974	-187.906000	17.779	-7.270000
16.004	-187.919000	17.812	-7.280000
16.034	-187.904000	17.845	-7.280000
16.064	-187.899000	17.879	-7.260000
16.094	-187.898000	17.912	-7.260000
16.124	-187.902000	17.945	-7.250000
16.154	-187.913000	17.978	-7.250000
16.183	-187.898000	18.011	-7.250000
16.213	-187.896000	18.045	-7.250000
16.243	-187.917000	18.078	-7.260000
16.273	-187.922000	18.111	-7.250000
16.303	-187.951000	18.144	-7.240000
16.333	-187.944000	18.178	-7.250000
16.363	-187.919000	18.211	-7.260000
16.392	-187.909000	18.244	-7.280000
16.422	-187.945000	18.277	-7.270000
16.452	-187.939000	18.311	-7.270000
16.482	-187.925000	18.344	-7.280000
16.512	-187.905000	18.377	-7.270000
16.542	-187.906000	18.410	-7.270000
16.572	-187.905000	18.443	-7.280000
16.601	-187.931000	18.477	-7.260000
16.631	-187.918000	18.510	-7.280000
16.661	-187.946000	18.543	-7.270000
16.691	-187.927000	18.576	-7.270000
16.721	-187.970000	18.610	-7.260000
16.751	-187.951000	18.643	-7.260000
16.781	-187.904000	18.676	-7.270000
16.810	-187.928000	18.709	-7.270000
16.840	-187.958000	18.743	-7.280000
16.870	-187.943000	18.776	-7.260000
16.900	-187.907000	18.809	-7.260000
16.930	-187.901000	18.842	-7.260000
16.960	-187.912000	18.875	-7.260000
16.990	-187.905000	18.909	-7.270000
17.019	-187.924000	18.942	-7.280000
17.049	-187.930000	18.975	-7.270000
17.079	-187.899000	19.008	-7.280000
17.109	-187.921000	19.042	-7.290000
17.139	-187.928000	19.075	-7.280000
17.169	-187.915000	19.108	-7.280000
17.199	-187.903000	19.141	-7.290000
17.228	-187.950000	19.175	-7.280000
17.258	-187.935000	19.208	-7.280000
17.288	-187.900000	19.241	-7.280000
17.318	-187.899000	19.274	-7.280000
17.348	-187.895000	19.307	-7.280000
17.378	-187.945000	19.341	-7.290000
17.408	-187.928000	19.374	-7.280000
17.437	-187.948000	19.407	-7.280000
17.467	-187.946000	19.440	-7.270000
17.497	-187.934000	19.474	-7.270000
17.527	-187.939000	19.507	-7.260000
17.557	-187.933000	19.540	-7.260000
17.587	-187.925000	19.573	-7.260000
17.617	-187.875000	19.607	-7.260000
17.646	-187.903000	19.640	-7.250000
17.676	-187.937000	19.673	-7.250000
17.706	-187.920000	19.706	-7.250000
17.736	-187.910000	19.739	-7.250000
17.766	-187.898000	19.773	-7.250000
17.796	-187.890000	19.806	-7.250000
17.826	-187.894000	19.839	-7.260000
17.855	-187.885000	19.872	-7.250000
17.885	-187.902000	19.906	-7.240000
17.915	-187.918000	19.939	-7.260000
17.945	-187.915000	19.972	-7.270000
17.975	-187.864000	20.005	-7.250000
18.005	-187.877000	20.039	-7.270000
18.035	-187.898000	20.072	-7.260000
18.064	-187.896000	20.105	-7.270000
18.094	-187.892000	20.138	-7.250000
18.124	-187.903000	20.172	-7.270000
18.154	-187.882000	20.205	-7.260000
18.184	-187.887000	20.238	-7.260000
18.214	-187.893000	20.271	-7.290000
18.244	-187.897000	20.304	-7.280000
18.273	-187.901000	20.338	-7.280000
18.303	-187.854000	20.371	-7.270000
18.333	-187.818000	20.404	-7.270000
18.363	-187.852000	20.437	-7.260000
18.393	-187.862000	20.471	-7.270000
18.423	-187.852000	20.504	-7.280000
18.453	-187.863000	20.537	-7.280000
18.482	-187.869000	20.570	-7.260000
18.512	-187.910000	20.604	-7.280000
18.542	-187.929000	20.637	-7.280000
18.572	-187.938000	20.670	-7.270000
18.602	-187.937000	20.703	-7.270000
18.632	-187.967000	20.736	-7.290000
18.662	-187.973000	20.770	-7.280000
18.691	-187.967000	20.803	-7.290000
18.721	-187.986000	20.836	-7.290000
18.751	-187.978000	20.869	-7.280000
18.781	-187.968000	20.903	-7.290000
18.811	-187.970000	20.936	-7.280000
18.841	-187.969000	20.969	-7.270000
18.871	-187.980000	21.002	-7.300000
18.900	-187.942000	21.036	-7.290000
18.930	-187.954000	21.069	-7.270000
18.960	-187.933000	21.102	-7.280000
18.990	-187.927000	21.135	-7.280000
19.020	-187.928000	21.168	-7.280000
19.050	-187.933000	21.202	-7.270000
19.080	-187.928000	21.235	-7.280000
19.110	-187.936000	21.268	-7.250000
19.139	-187.933000	21.301	-7.240000
19.169	-187.909000	21.335	-7.250000
19.199	-187.909000	21.368	-7.250000
19.229	-187.902000	21.401	-7.270000
19.259	-187.908000	21.434	-7.250000
19.289	-187.933000	21.468	-7.250000
19.319	-187.909000	21.501	-7.260000
19.348	-187.902000	21.534	-7.250000
19.378	-187.874000	21.567	-7.240000
19.408	-187.895000	21.600	-7.250000
19.438	-187.878000	21.634	-7.260000
19.468	-187.898000	21.667	-7.260000
19.498	-187.913000	21.700	-7.270000
19.528	-187.911000	21.733	-7.270000
19.557	-187.922000	21.767	-7.270000
19.587	-187.941000	21.800	-7.270000
19.617	-187.934000	21.833	-7.260000
19.647	-187.921000	21.866	-7.250000
19.677	-187.924000	21.900	-7.250000
19.707	-187.896000	21.933	-7.270000
19.737	-187.918000	21.966	-7.270000
19.766	-187.940000	21.999	-7.270000
19.796	-187.962000	22.032	-7.280000
19.826	-187.926000	22.066	-7.300000
19.856	-187.893000	22.099	-7.280000
19.886	-187.912000	22.132	-7.280000
19.916	-187.917000	22.165	-7.260000
19.946	-187.911000	22.199	-7.270000
19.975	-187.880000	22.232	-7.280000
20.005	-187.872000	22.265	-7.290000
20.035	-187.828000	22.298	-7.250000
20.065	-187.813000	22.332	-7.270000
20.095	-187.781000	22.365	-7.280000
20.125	-187.745000	22.398	-7.260000
20.155	-187.715000	22.431	-7.290000
20.184	-187.657000	22.464	-7.280000
20.214	-187.660000	22.498	-7.270000
20.244	-187.647000	22.531	-7.290000
20.274	-187.558000	22.564	-7.290000
20.304	-187.518000	22.597	-7.270000
20.334	-187.486000	22.631	-7.290000
20.364	-187.483000	22.664	-7.300000
20.393	-187.447000	22.697	-7.280000
20.423	-187.399000	22.730	-7.270000
20.453	-187.359000	22.764	-7.270000
20.483	-187.318000	22.797	-7.280000
20.513	-187.329000	22.830	-7.280000
20.543	-187.273000	22.863	-7.300000
20.573	-187.258000	22.896	-7.270000
20.602	-187.255000	22.930	-7.270000
20.632	-187.237000	22.963	-7.250000
20.662	-187.222000	22.996	-7.240000
20.692	-187.230000	23.029	-7.240000
20.722	-187.204000	23.063	-7.240000
20.752	-187.225000	23.096	-7.230000
20.782	-187.208000	23.129	-7.250000
20.811	-187.238000	23.162	-7.270000
20.841	-187.204000	23.196	-7.270000
20.871	-187.220000	23.229	-7.270000
20.901	-187.259000	23.262	-7.280000
20.931	-187.226000	23.295	-7.290000
20.961	-187.204000	23.328	-7.270000
20.991	-187.260000	23.362	-7.280000
21.020	-187.244000	23.395	-7.270000
21.050	-187.268000	23.428	-7.270000
21.080	-187.285000	23.461	-7.280000
21.110	-187.309000	23.495	-7.290000
21.140	-187.345000	23.528	-7.260000
21.170	-187.353000	23.561	-7.270000
21.200	-187.340000	23.594	-7.280000
21.229	-187.357000	23.628	-7.270000
21.259	-187.345000	23.661	-7.270000
21.289	-187.364000	23.694	-7.270000
21.319	-187.380000	23.727	-7.270000
21.349	-187.405000	23.761	-7.280000
21.379	-187.394000	23.794	-7.280000
21.409	-187.403000	23.827	-7.270000
21.438	-187.450000	23.860	-7.260000
21.468	-187.417000	23.893	-7.270000
21.498	-187.416000	23.927	-7.280000
21.528	-187.427000	23.960	-7.270000
21.558	-187.428000	23.993	-7.270000
21.588	-187.423000	24.026	-7.280000
21.618	-187.402000	24.060	-7.270000
21.647	-187.399000	24.093	-7.250000
21.677	-187.451000	24.126	-7.280000
21.707	-187.426000	24.159	-7.280000
21.737	-187.460000	24.193	-7.270000
21.767	-187.446000	24.226	-7.280000
21.797	-187.473000	24.259	-7.290000
21.827	-187.466000	24.292	-7.260000
21.856	-187.501000	24.325	-7.290000
21.886	-187.510000	24.359	-7.280000
21.916	-187.522000	24.392	-7.290000
21.946	-187.516000	24.425	-7.290000
21.976	-187.531000	24.458	-7.280000
22.006	-187.550000	24.492	-7.270000
22.036	-187.586000	24.525	-7.280000
22.066	-187.573000	24.558	-7.270000
22.095	-187.573000	24.591	-7.260000
22.125	-187.610000	24.625	-7.260000
22.155	-187.637000	24.658	-7.260000
22.185	-187.634000	24.691	-7.250000
22.215	-187.639000	24.724	-7.250000
22.245	-187.648000	24.757	-7.250000
22.275	-187.661000	24.791	-7.240000
22.304	-187.659000	24.824	-7.260000
22.334	-187.683000	24.857	-7.270000
22.364	-187.704000	24.890	-7.270000
22.394	-187.728000	24.924	-7.260000
22.424	-187.761000	24.957	-7.260000
22.454	-187.756000	24.990	-7.260000
22.484	-187.739000	25.023	-7.260000
22.513	-187.760000	25.057	-7.260000
22.543	-187.753000	25.090	-7.270000
22.573	-187.761000	25.123	-7.280000
22.603	-187.765000	25.156	-7.270000
22.633	-187.763000	25.189	-7.270000
22.663	-187.785000	25.223	-7.270000
22.693	-187.792000	25.256	-7.280000
22.722	-187.793000	25.289	-7.280000
22.752	-187.807000	25.322	-7.270000
22.782	-187.794000	25.356	-7.270000
22.812	-187.838000	25.389	-7.270000
22.842	-187.827000	25.422	-7.260000
22.872	-187.848000	25.455	-7.280000
22.902	-187.837000	25.489	-7.270000
22.931	-187.821000	25.522	-7.260000
22.961	-187.846000	25.555	-7.280000
22.991	-187.821000	25.588	-7.270000
23.021	-187.806000	25.621	-7.270000
23.051	-187.846000	25.655	-7.270000
23.081	-187.847000	25.688	-7.280000
23.111	-187.855000	25.721	-7.270000
23.140	-187.876000	25.754	-7.280000
23.170	-187.869000	25.788	-7.290000
23.200	-187.862000	25.821	-7.280000
23.230	-187.844000	25.854	-7.270000
23.260	-187.867000	25.887	-7.280000
23.290	-187.881000	25.921	-7.290000
23.320	-187.897000	25.954	-7.270000
23.349	-187.904000	25.987	-7.280000
23.379	-187.882000	26.020	-7.300000
23.409	-187.871000	26.053	-7.280000
23.439	-187.891000	26.087	-7.280000
23.469	-187.876000	26.120	-7.280000
23.499	-187.904000	26.153	-7.280000
23.529	-187.885000	26.186	-7.270000
23.558	-187.896000	26.220	-7.270000
23.588	-187.894000	26.253	-7.260000
23.618	-187.915000	26.286	-7.260000
23.648	-187.919000	26.319	-7.260000
23.678	-187.905000	26.353	-7.250000
23.708	-187.890000	26.386	-7.260000
23.738	-187.903000	26.419	-7.260000
23.767	-187.903000
23.797	-187.938000
23.827	-187.917000
23.857	-187.909000
23.887	-187.936000
23.917	-187.924000
23.947	-187.914000
23.976	-187.933000
24.006	-187.942000
24.036	-187.916000
24.066	-187.951000
24.096	-187.960000
24.126	-187.929000
24.156	-187.919000
24.185	-187.936000
24.215	-187.973000
24.245	-187.956000
24.275	-187.978000
24.305	-187.932000
24.335	-187.944000
24.365	-187.947000
24.394	-187.934000
24.424	-187.955000
24.454	-187.941000
24.484	-187.923000
24.514	-187.909000
24.544	-187.924000
24.574	-187.938000
24.603	-187.907000
24.633	-187.905000
24.663	-187.917000
24.693	-187.905000
24.723	-187.923000
24.753	-187.932000
24.783	-187.929000
24.813	-187.939000
24.842	-187.917000
24.872	-187.934000
24.902	-187.930000
24.932	-187.903000
24.962	-187.929000
24.992	-187.909000
25.022	-187.925000
25.051	-187.892000
25.081	-187.885000
25.111	-187.922000
25.141	-187.936000
25.171	-187.914000
25.201	-187.927000
25.231	-187.930000
25.260	-187.904000
25.290	-187.925000
25.320	-187.910000
25.350	-187.939000
25.380	-187.960000
25.410	-187.945000
25.440	-187.941000
25.469	-187.949000
25.499	-187.944000
25.529	-187.953000
25.559	-187.951000
25.589	-187.939000
25.619	-187.960000
25.649	-187.944000
25.678	-187.922000
25.708	-187.936000
25.738	-187.928000
25.768	-187.972000
25.798	-188.014000
25.828	-188.008000
25.858	-188.028000
25.887	-188.021000
25.917	-188.036000
25.947	-188.025000
25.977	-188.012000
26.007	-187.990000
26.037	-187.977000
26.067	-187.993000
26.096	-188.028000
26.126	-188.057000
26.156	-188.042000
26.186	-188.017000
26.216	-188.003000
26.246	-188.009000
26.276	-188.026000
26.305	-188.027000
26.335	-188.020000
26.365	-187.999000
26.395	-188.014000
26.425	-188.027000
26.455	-188.017000
