# Supplementary material for: Interrogating the structure and function of the human voltage-gated proton channel (hHv1) with a fluorescent noncanonical amino acid
Source: eLife. 2026 Apr 28;15:RP110161. doi: 10.7554/eLife.110161 (PMC13124150; doi:10.7554/eLife.110161)
Supplement: Figure 3—figure supplement 2—source data 1. [file elife-110161-fig3-figsupp2-data1.zip › 2.5uM_hHv1.asc]

10		10
5uM hHv1 001:10_UV1_280nm		5uM hHv1 001:10_AD900
ml	mAU	ml	mV
0.000	0.020000	0.000	-1.410000
0.030	0.080000	0.033	-1.400000
0.060	0.081000	0.066	2.650000
0.090	0.115000	0.100	2.640000
0.119	0.097000	0.133	2.540000
0.149	0.120000	0.166	2.540000
0.179	0.108000	0.199	2.490000
0.209	0.080000	0.233	2.480000
0.239	0.080000	0.266	2.510000
0.269	0.072000	0.299	2.490000
0.299	0.096000	0.332	2.500000
0.328	0.095000	0.366	2.450000
0.358	0.113000	0.399	2.440000
0.388	0.112000	0.432	2.380000
0.418	0.105000	0.465	2.350000
0.448	0.114000	0.499	2.410000
0.478	0.145000	0.532	2.340000
0.508	0.135000	0.565	2.310000
0.537	0.094000	0.598	2.270000
0.567	0.098000	0.632	2.260000
0.597	0.052000	0.665	2.180000
0.627	0.013000	0.698	2.090000
0.657	0.019000	0.731	2.080000
0.687	0.019000	0.765	2.050000
0.717	0.015000	0.798	2.030000
0.746	0.009000	0.831	2.010000
0.776	0.044000	0.864	2.010000
0.806	0.065000	0.898	1.970000
0.836	0.038000	0.931	1.920000
0.866	0.036000	0.964	1.910000
0.896	0.041000	0.997	1.830000
0.926	0.014000	1.031	1.860000
0.955	0.020000	1.064	1.810000
0.985	0.017000	1.097	1.740000
1.015	0.042000	1.130	1.750000
1.045	0.068000	1.164	1.800000
1.075	0.058000	1.197	1.760000
1.105	0.063000	1.230	1.710000
1.135	0.071000	1.263	1.630000
1.164	0.064000	1.296	1.580000
1.194	0.062000	1.330	1.560000
1.224	0.041000	1.363	1.630000
1.254	0.062000	1.396	1.570000
1.284	0.052000	1.429	1.560000
1.314	0.051000	1.463	1.520000
1.344	0.070000	1.496	1.510000
1.373	0.067000	1.529	1.430000
1.403	0.064000	1.562	1.360000
1.433	0.039000	1.596	1.350000
1.463	0.035000	1.629	1.280000
1.493	0.100000	1.662	1.300000
1.523	0.104000	1.695	1.280000
1.553	0.101000	1.729	1.230000
1.583	0.091000	1.762	1.170000
1.612	0.068000	1.795	1.160000
1.642	0.044000	1.828	1.160000
1.672	0.047000	1.862	1.190000
1.702	0.033000	1.895	1.130000
1.732	0.028000	1.928	1.120000
1.762	0.000000	1.961	1.080000
1.792	0.015000	1.995	1.060000
1.821	0.006000	2.028	1.010000
1.851	0.019000	2.061	1.010000
1.881	-0.001000	2.094	1.040000
1.911	-0.009000	2.128	1.080000
1.941	0.006000	2.161	1.010000
1.971	0.013000	2.194	1.030000
2.001	0.024000	2.227	0.930000
2.030	0.026000	2.261	0.920000
2.060	0.007000	2.294	0.890000
2.090	-0.004000	2.327	0.850000
2.120	-0.012000	2.360	0.850000
2.150	-0.041000	2.393	0.810000
2.180	-0.013000	2.427	0.810000
2.210	0.003000	2.460	0.790000
2.239	0.006000	2.493	0.820000
2.269	0.001000	2.526	0.750000
2.299	-0.013000	2.560	0.720000
2.329	-0.017000	2.593	0.610000
2.359	-0.001000	2.626	0.560000
2.389	0.003000	2.659	0.630000
2.419	0.021000	2.693	0.650000
2.448	0.025000	2.726	0.600000
2.478	0.007000	2.759	0.530000
2.508	-0.008000	2.792	0.500000
2.538	-0.012000	2.826	0.610000
2.568	-0.062000	2.859	0.570000
2.598	-0.035000	2.892	0.540000
2.628	-0.001000	2.925	0.510000
2.657	-0.045000	2.959	0.530000
2.687	-0.070000	2.992	0.510000
2.717	-0.055000	3.025	0.460000
2.747	-0.044000	3.058	0.490000
2.777	-0.060000	3.092	0.400000
2.807	-0.044000	3.125	0.380000
2.837	-0.013000	3.158	0.380000
2.866	-0.013000	3.191	0.420000
2.896	-0.020000	3.225	0.460000
2.926	-0.050000	3.258	0.390000
2.956	-0.039000	3.291	0.370000
2.986	-0.027000	3.324	0.340000
3.016	-0.032000	3.358	0.330000
3.046	-0.016000	3.391	0.360000
3.075	-0.025000	3.424	0.340000
3.105	-0.036000	3.457	0.330000
3.135	-0.065000	3.491	0.380000
3.165	-0.061000	3.524	0.360000
3.195	-0.050000	3.557	0.340000
3.225	-0.068000	3.590	0.290000
3.255	-0.093000	3.623	0.230000
3.284	-0.066000	3.657	0.220000
3.314	-0.058000	3.690	0.180000
3.344	-0.039000	3.723	0.170000
3.374	-0.020000	3.756	0.170000
3.404	-0.057000	3.790	0.140000
3.434	-0.044000	3.823	0.200000
3.464	-0.038000	3.856	0.190000
3.493	-0.016000	3.889	0.210000
3.523	-0.037000	3.923	0.160000
3.553	-0.067000	3.956	0.190000
3.583	-0.076000	3.989	0.170000
3.613	-0.070000	4.022	0.160000
3.643	-0.053000	4.056	0.080000
3.673	-0.065000	4.089	0.040000
3.702	-0.072000	4.122	0.080000
3.732	-0.095000	4.155	0.040000
3.762	-0.079000	4.189	0.070000
3.792	-0.028000	4.222	0.040000
3.822	-0.035000	4.255	0.020000
3.852	-0.059000	4.288	-0.010000
3.882	-0.034000	4.322	-0.010000
3.911	-0.040000	4.355	0.010000
3.941	-0.078000	4.388	-0.080000
3.971	-0.055000	4.421	-0.070000
4.001	-0.042000	4.455	-0.100000
4.031	-0.081000	4.488	-0.070000
4.061	-0.078000	4.521	-0.060000
4.091	-0.016000	4.554	-0.090000
4.120	-0.076000	4.588	-0.050000
4.150	-0.037000	4.621	-0.080000
4.180	-0.009000	4.654	-0.120000
4.210	-0.033000	4.687	-0.140000
4.240	-0.056000	4.721	-0.150000
4.270	-0.042000	4.754	-0.170000
4.300	-0.057000	4.787	-0.180000
4.329	-0.056000	4.820	-0.190000
4.359	-0.066000	4.853	-0.200000
4.389	-0.069000	4.887	-0.160000
4.419	-0.059000	4.920	-0.160000
4.449	-0.073000	4.953	-0.190000
4.479	-0.068000	4.986	-0.220000
4.509	-0.057000	5.020	-0.200000
4.539	-0.054000	5.053	-0.200000
4.568	-0.095000	5.086	-0.260000
4.598	-0.073000	5.119	-0.260000
4.628	-0.064000	5.153	-0.200000
4.658	-0.076000	5.186	-0.230000
4.688	-0.089000	5.219	-0.250000
4.718	-0.050000	5.252	-0.330000
4.748	-0.062000	5.286	-0.340000
4.777	-0.041000	5.319	-0.310000
4.807	-0.039000	5.352	-0.290000
4.837	-0.043000	5.385	-0.300000
4.867	-0.079000	5.419	-0.320000
4.897	-0.051000	5.452	-0.310000
4.927	-0.054000	5.485	-0.290000
4.957	-0.052000	5.518	-0.330000
4.986	-0.030000	5.552	-0.280000
5.016	-0.069000	5.585	-0.340000
5.046	-0.088000	5.618	-0.350000
5.076	-0.088000	5.651	-0.380000
5.106	-0.095000	5.685	-0.410000
5.136	-0.076000	5.718	-0.440000
5.166	-0.058000	5.751	-0.470000
5.195	-0.056000	5.784	-0.470000
5.225	-0.092000	5.818	-0.430000
5.255	-0.078000	5.851	-0.390000
5.285	-0.050000	5.884	-0.340000
5.315	-0.048000	5.917	-0.350000
5.345	-0.051000	5.950	-0.410000
5.375	-0.031000	5.984	-0.430000
5.404	-0.068000	6.017	-0.420000
5.434	-0.058000	6.050	-0.370000
5.464	-0.003000	6.083	-0.310000
5.494	-0.041000	6.117	-0.350000
5.524	-0.058000	6.150	-0.400000
5.554	-0.058000	6.183	-0.500000
5.584	-0.052000	6.216	-0.460000
5.613	-0.058000	6.250	-0.390000
5.643	-0.072000	6.283	-0.400000
5.673	-0.014000	6.316	-0.450000
5.703	-0.014000	6.349	-0.510000
5.733	-0.056000	6.383	-0.580000
5.763	-0.026000	6.416	-0.560000
5.793	-0.040000	6.449	-0.540000
5.822	-0.036000	6.482	-0.460000
5.852	-0.056000	6.516	-0.470000
5.882	-0.045000	6.549	-0.480000
5.912	-0.041000	6.582	-0.480000
5.942	-0.039000	6.615	-0.490000
5.972	-0.017000	6.649	-0.480000
6.002	-0.045000	6.682	-0.520000
6.031	-0.023000	6.715	-0.450000
6.061	-0.044000	6.748	-0.410000
6.091	-0.032000	6.782	-0.430000
6.121	-0.066000	6.815	-0.480000
6.151	-0.062000	6.848	-0.500000
6.181	-0.020000	6.881	-0.470000
6.211	-0.009000	6.915	-0.460000
6.240	-0.007000	6.948	-0.510000
6.270	-0.023000	6.981	-0.520000
6.300	-0.036000	7.014	-0.560000
6.330	-0.037000	7.048	-0.560000
6.360	-0.054000	7.081	-0.550000
6.390	-0.010000	7.114	-0.560000
6.420	-0.019000	7.147	-0.510000
6.449	-0.009000	7.180	-0.540000
6.479	-0.016000	7.214	-0.500000
6.509	-0.071000	7.247	-0.470000
6.539	-0.048000	7.280	-0.480000
6.569	-0.070000	7.313	-0.530000
6.599	-0.052000	7.347	-0.480000
6.629	-0.050000	7.380	-0.510000
6.658	-0.043000	7.413	-0.550000
6.688	-0.049000	7.446	-0.540000
6.718	-0.070000	7.480	-0.510000
6.748	-0.032000	7.513	-0.510000
6.778	-0.022000	7.546	-0.580000
6.808	-0.025000	7.579	-0.580000
6.838	-0.035000	7.613	-0.550000
6.867	-0.033000	7.646	-0.520000
6.897	-0.028000	7.679	-0.530000
6.927	-0.063000	7.712	-0.540000
6.957	-0.070000	7.746	-0.560000
6.987	-0.076000	7.779	-0.580000
7.017	-0.071000	7.812	-0.570000
7.047	-0.072000	7.845	-0.510000
7.076	-0.085000	7.879	-0.490000
7.106	-0.092000	7.912	-0.460000
7.136	-0.053000	7.945	-0.510000
7.166	-0.046000	7.978	-0.490000
7.196	-0.072000	8.012	-0.560000
7.226	-0.074000	8.045	-0.560000
7.256	-0.070000	8.078	-0.570000
7.285	-0.076000	8.111	-0.550000
7.315	-0.042000	8.145	-0.520000
7.345	-0.067000	8.178	-0.470000
7.375	-0.086000	8.211	-0.550000
7.405	-0.099000	8.244	-0.620000
7.435	-0.090000	8.278	-0.620000
7.465	-0.058000	8.311	-0.530000
7.495	-0.074000	8.344	-0.480000
7.524	-0.085000	8.377	-0.510000
7.554	-0.055000	8.410	-0.560000
7.584	-0.099000	8.444	-0.520000
7.614	-0.099000	8.477	-0.550000
7.644	-0.106000	8.510	-0.500000
7.674	-0.094000	8.543	-0.510000
7.704	-0.078000	8.577	-0.490000
7.733	-0.101000	8.610	-0.510000
7.763	-0.086000	8.643	-0.520000
7.793	-0.104000	8.676	-0.550000
7.823	-0.118000	8.710	-0.500000
7.853	-0.081000	8.743	-0.480000
7.883	-0.064000	8.776	-0.490000
7.913	-0.088000	8.809	-0.390000
7.942	-0.080000	8.843	-0.390000
7.972	-0.078000	8.876	-0.410000
8.002	-0.085000	8.909	-0.430000
8.032	-0.082000	8.942	-0.370000
8.062	-0.112000	8.976	-0.400000
8.092	-0.081000	9.009	-0.350000
8.122	-0.080000	9.042	-0.350000
8.151	-0.074000	9.075	-0.290000
8.181	-0.048000	9.109	-0.340000
8.211	-0.068000	9.142	-0.380000
8.241	-0.054000	9.175	-0.390000
8.271	-0.057000	9.208	-0.360000
8.301	-0.076000	9.242	-0.380000
8.331	-0.095000	9.275	-0.370000
8.360	-0.116000	9.308	-0.360000
8.390	-0.089000	9.341	-0.310000
8.420	-0.069000	9.375	-0.330000
8.450	-0.025000	9.408	-0.250000
8.480	-0.069000	9.441	-0.230000
8.510	-0.063000	9.474	-0.180000
8.540	-0.053000	9.508	-0.180000
8.569	-0.058000	9.541	-0.070000
8.599	-0.073000	9.574	-0.030000
8.629	-0.080000	9.607	0.080000
8.659	-0.058000	9.640	0.180000
8.689	0.005000	9.674	0.230000
8.719	0.008000	9.707	0.330000
8.749	-0.024000	9.740	0.510000
8.778	-0.044000	9.773	0.720000
8.808	-0.042000	9.807	0.990000
8.838	-0.028000	9.840	1.170000
8.868	-0.018000	9.873	1.300000
8.898	-0.030000	9.906	1.590000
8.928	-0.052000	9.940	1.910000
8.958	-0.034000	9.973	2.190000
8.987	-0.032000	10.006	2.590000
9.017	-0.041000	10.039	3.120000
9.047	-0.040000	10.073	3.510000
9.077	-0.051000	10.106	4.160000
9.107	-0.013000	10.139	4.820000
9.137	-0.011000	10.172	5.370000
9.167	-0.027000	10.206	6.090000
9.196	-0.027000	10.239	6.930000
9.226	-0.013000	10.272	7.670000
9.256	-0.009000	10.305	8.740000
9.286	-0.008000	10.339	9.940000
9.316	-0.020000	10.372	10.840000
9.346	-0.022000	10.405	12.260000
9.376	-0.034000	10.438	13.830000
9.405	-0.012000	10.472	15.110000
9.435	0.014000	10.505	16.850000
9.465	0.011000	10.538	18.760000
9.495	0.027000	10.571	20.390000
9.525	0.045000	10.605	22.660000
9.555	0.040000	10.638	25.060000
9.585	0.066000	10.671	26.880000
9.614	0.053000	10.704	29.250000
9.644	0.065000	10.737	31.640000
9.674	0.076000	10.771	33.590000
9.704	0.097000	10.804	36.040000
9.734	0.129000	10.837	38.450000
9.764	0.144000	10.870	40.090000
9.794	0.179000	10.904	42.340000
9.823	0.179000	10.937	44.360000
9.853	0.210000	10.970	45.950000
9.883	0.246000	11.003	48.110000
9.913	0.259000	11.037	50.460000
9.943	0.310000	11.070	52.600000
9.973	0.335000	11.103	55.720000
10.003	0.377000	11.136	59.570000
10.032	0.443000	11.170	63.210000
10.062	0.479000	11.203	69.100000
10.092	0.493000	11.236	76.420000
10.122	0.564000	11.269	83.300000
10.152	0.629000	11.303	93.450000
10.182	0.704000	11.336	104.900000
10.212	0.771000	11.369	114.570000
10.242	0.797000	11.402	127.490000
10.271	0.907000	11.436	139.810000
10.301	0.984000	11.469	149.230000
10.331	1.045000	11.502	159.670000
10.361	1.130000	11.535	168.050000
10.391	1.229000	11.569	173.180000
10.421	1.310000	11.602	177.240000
10.451	1.427000	11.635	178.550000
10.480	1.523000	11.668	177.910000
10.510	1.603000	11.702	174.920000
10.540	1.699000	11.735	170.160000
10.570	1.770000	11.768	165.100000
10.600	1.839000	11.801	157.530000
10.630	1.888000	11.835	149.490000
10.660	1.966000	11.868	142.300000
10.689	2.023000	11.901	133.300000
10.719	2.098000	11.934	124.770000
10.749	2.161000	11.967	117.520000
10.779	2.241000	12.001	109.220000
10.809	2.340000	12.034	101.920000
10.839	2.425000	12.067	96.100000
10.869	2.482000	12.100	89.750000
10.898	2.632000	12.134	84.770000
10.928	2.826000	12.167	80.850000
10.958	3.026000	12.200	76.840000
10.988	3.288000	12.233	73.810000
11.018	3.646000	12.267	71.600000
11.048	4.011000	12.300	69.560000
11.078	4.421000	12.333	68.000000
11.107	4.930000	12.366	66.860000
11.137	5.487000	12.400	65.780000
11.167	5.960000	12.433	64.990000
11.197	6.450000	12.466	64.240000
11.227	6.924000	12.499	63.360000
11.257	7.297000	12.533	62.420000
11.287	7.572000	12.566	61.510000
11.316	7.757000	12.599	60.300000
11.346	7.847000	12.632	59.200000
11.376	7.846000	12.666	58.050000
11.406	7.777000	12.699	56.670000
11.436	7.622000	12.732	55.390000
11.466	7.389000	12.765	54.240000
11.496	7.137000	12.799	52.790000
11.525	6.862000	12.832	51.730000
11.555	6.541000	12.865	50.920000
11.585	6.208000	12.898	50.290000
11.615	5.895000	12.932	49.890000
11.645	5.583000	12.965	49.750000
11.675	5.286000	12.998	50.160000
11.705	4.971000	13.031	50.830000
11.734	4.744000	13.065	51.760000
11.764	4.502000	13.098	53.160000
11.794	4.289000	13.131	54.540000
11.824	4.105000	13.164	56.150000
11.854	3.961000	13.197	58.000000
11.884	3.846000	13.231	59.490000
11.914	3.755000	13.264	60.780000
11.943	3.694000	13.297	61.820000
11.973	3.598000	13.330	62.370000
12.003	3.538000	13.364	62.520000
12.033	3.530000	13.397	62.070000
12.063	3.501000	13.430	61.340000
12.093	3.464000	13.463	60.010000
12.123	3.445000	13.497	58.160000
12.152	3.408000	13.530	56.350000
12.182	3.369000	13.563	54.110000
12.212	3.334000	13.596	51.430000
12.242	3.248000	13.630	49.020000
12.272	3.170000	13.663	46.250000
12.302	3.112000	13.696	43.320000
12.332	3.060000	13.729	40.910000
12.361	2.988000	13.763	38.280000
12.391	2.905000	13.796	35.560000
12.421	2.813000	13.829	33.400000
12.451	2.721000	13.862	31.120000
12.481	2.650000	13.896	28.920000
12.511	2.541000	13.929	27.140000
12.541	2.473000	13.962	25.450000
12.570	2.395000	13.995	23.840000
12.600	2.320000	14.029	22.600000
12.630	2.228000	14.062	21.290000
12.660	2.178000	14.095	19.980000
12.690	2.168000	14.128	19.040000
12.720	2.147000	14.162	18.050000
12.750	2.129000	14.195	17.200000
12.779	2.151000	14.228	16.450000
12.809	2.190000	14.261	15.650000
12.839	2.238000	14.294	14.870000
12.869	2.294000	14.328	14.320000
12.899	2.364000	14.361	13.660000
12.929	2.455000	14.394	13.160000
12.959	2.488000	14.427	12.680000
12.988	2.562000	14.461	12.110000
13.018	2.577000	14.494	11.490000
13.048	2.618000	14.527	11.100000
13.078	2.626000	14.560	10.670000
13.108	2.633000	14.594	10.220000
13.138	2.580000	14.627	9.870000
13.168	2.525000	14.660	9.460000
13.198	2.500000	14.693	8.990000
13.227	2.396000	14.727	8.740000
13.257	2.279000	14.760	8.340000
13.287	2.159000	14.793	8.040000
13.317	2.075000	14.826	7.770000
13.347	1.953000	14.860	7.480000
13.377	1.861000	14.893	7.230000
13.407	1.740000	14.926	7.010000
13.436	1.647000	14.959	6.790000
13.466	1.545000	14.993	6.510000
13.496	1.456000	15.026	6.340000
13.526	1.394000	15.059	6.160000
13.556	1.261000	15.092	6.020000
13.586	1.207000	15.126	5.880000
13.616	1.145000	15.159	5.670000
13.645	1.037000	15.192	5.490000
13.675	0.967000	15.225	5.380000
13.705	0.926000	15.259	5.180000
13.735	0.905000	15.292	4.990000
13.765	0.864000	15.325	4.930000
13.795	0.825000	15.358	4.740000
13.825	0.784000	15.392	4.590000
13.854	0.729000	15.425	4.490000
13.884	0.712000	15.458	4.470000
13.914	0.667000	15.491	4.310000
13.944	0.680000	15.524	4.150000
13.974	0.637000	15.558	4.000000
14.004	0.583000	15.591	3.920000
14.034	0.580000	15.624	3.880000
14.063	0.575000	15.657	3.760000
14.093	0.569000	15.691	3.630000
14.123	0.531000	15.724	3.560000
14.153	0.520000	15.757	3.430000
14.183	0.494000	15.790	3.390000
14.213	0.473000	15.824	3.290000
14.243	0.483000	15.857	3.210000
14.272	0.475000	15.890	3.170000
14.302	0.494000	15.923	3.070000
14.332	0.467000	15.957	3.010000
14.362	0.434000	15.990	2.930000
14.392	0.449000	16.023	2.950000
14.422	0.443000	16.056	2.940000
14.452	0.396000	16.090	2.840000
14.481	0.416000	16.123	2.790000
14.511	0.409000	16.156	2.690000
14.541	0.390000	16.189	2.700000
14.571	0.375000	16.223	2.650000
14.601	0.392000	16.256	2.590000
14.631	0.387000	16.289	2.530000
14.661	0.378000	16.322	2.530000
14.690	0.408000	16.356	2.430000
14.720	0.409000	16.389	2.390000
14.750	0.426000	16.422	2.390000
14.780	0.411000	16.455	2.370000
14.810	0.427000	16.489	2.350000
14.840	0.430000	16.522	2.340000
14.870	0.443000	16.555	2.280000
14.899	0.442000	16.588	2.300000
14.929	0.435000	16.622	2.240000
14.959	0.420000	16.655	2.240000
14.989	0.425000	16.688	2.210000
15.019	0.403000	16.721	2.140000
15.049	0.401000	16.754	2.120000
15.079	0.422000	16.788	2.110000
15.108	0.370000	16.821	2.130000
15.138	0.343000	16.854	2.090000
15.168	0.344000	16.887	2.120000
15.198	0.349000	16.921	2.070000
15.228	0.307000	16.954	2.060000
15.258	0.279000	16.987	2.050000
15.288	0.231000	17.020	2.030000
15.317	0.236000	17.054	2.000000
15.347	0.220000	17.087	2.010000
15.377	0.219000	17.120	1.950000
15.407	0.242000	17.153	1.930000
15.437	0.229000	17.187	1.930000
15.467	0.210000	17.220	1.880000
15.497	0.241000	17.253	1.840000
15.526	0.212000	17.286	1.870000
15.556	0.147000	17.320	1.850000
15.586	0.166000	17.353	1.900000
15.616	0.183000	17.386	1.880000
15.646	0.213000	17.419	1.780000
15.676	0.183000	17.453	1.770000
15.706	0.172000	17.486	1.770000
15.735	0.188000	17.519	1.740000
15.765	0.196000	17.552	1.730000
15.795	0.178000	17.586	1.690000
15.825	0.167000	17.619	1.650000
15.855	0.182000	17.652	1.530000
15.885	0.191000	17.685	1.510000
15.915	0.192000	17.719	1.530000
15.944	0.165000	17.752	1.540000
15.974	0.195000	17.785	1.510000
16.004	0.182000	17.818	1.500000
16.034	0.158000	17.851	1.520000
16.064	0.199000	17.885	1.490000
16.094	0.179000	17.918	1.450000
16.124	0.191000	17.951	1.400000
16.154	0.146000	17.984	1.370000
16.183	0.161000	18.018	1.330000
16.213	0.176000	18.051	1.340000
16.243	0.195000	18.084	1.330000
16.273	0.228000	18.117	1.340000
16.303	0.192000	18.151	1.410000
16.333	0.220000	18.184	1.380000
16.363	0.168000	18.217	1.310000
16.392	0.182000	18.250	1.270000
16.422	0.195000	18.284	1.290000
16.452	0.175000	18.317	1.250000
16.482	0.159000	18.350	1.220000
16.512	0.148000	18.383	1.210000
16.542	0.147000	18.417	1.110000
16.572	0.122000	18.450	1.160000
16.601	0.117000	18.483	1.150000
16.631	0.107000	18.516	1.190000
16.661	0.138000	18.550	1.160000
16.691	0.142000	18.583	1.120000
16.721	0.154000	18.616	1.060000
16.751	0.104000	18.649	1.030000
16.781	0.147000	18.683	1.060000
16.810	0.124000	18.716	1.050000
16.840	0.137000	18.749	1.040000
16.870	0.148000	18.782	1.060000
16.900	0.134000	18.816	1.000000
16.930	0.175000	18.849	1.000000
16.960	0.128000	18.882	1.000000
16.990	0.094000	18.915	0.950000
17.019	0.144000	18.949	0.960000
17.049	0.157000	18.982	0.980000
17.079	0.130000	19.015	0.970000
17.109	0.111000	19.048	0.920000
17.139	0.118000	19.081	0.920000
17.169	0.133000	19.115	0.850000
17.199	0.125000	19.148	0.880000
17.228	0.125000	19.181	0.860000
17.258	0.129000	19.214	0.840000
17.288	0.114000	19.248	0.810000
17.318	0.118000	19.281	0.910000
17.348	0.144000	19.314	0.920000
17.378	0.156000	19.347	0.860000
17.408	0.181000	19.381	0.860000
17.437	0.210000	19.414	0.890000
17.467	0.174000	19.447	0.810000
17.497	0.109000	19.480	0.770000
17.527	0.096000	19.514	0.770000
17.557	0.119000	19.547	0.810000
17.587	0.134000	19.580	0.810000
17.617	0.098000	19.613	0.850000
17.646	0.117000	19.647	0.760000
17.676	0.124000	19.680	0.710000
17.706	0.134000	19.713	0.670000
17.736	0.141000	19.746	0.690000
17.766	0.121000	19.780	0.680000
17.796	0.096000	19.813	0.690000
17.826	0.113000	19.846	0.700000
17.855	0.144000	19.879	0.640000
17.885	0.133000	19.913	0.670000
17.915	0.121000	19.946	0.670000
17.945	0.135000	19.979	0.580000
17.975	0.124000	20.012	0.560000
18.005	0.113000	20.046	0.560000
18.035	0.128000	20.079	0.560000
18.064	0.138000	20.112	0.540000
18.094	0.137000	20.145	0.570000
18.124	0.142000	20.179	0.630000
18.154	0.170000	20.212	0.570000
18.184	0.195000	20.245	0.550000
18.214	0.156000	20.278	0.550000
18.244	0.163000	20.311	0.580000
18.273	0.174000	20.345	0.510000
18.303	0.161000	20.378	0.490000
18.333	0.165000	20.411	0.490000
18.363	0.128000	20.444	0.430000
18.393	0.148000	20.478	0.480000
18.423	0.133000	20.511	0.510000
18.453	0.133000	20.544	0.510000
18.482	0.179000	20.577	0.530000
18.512	0.174000	20.611	0.540000
18.542	0.110000	20.644	0.540000
18.572	0.068000	20.677	0.520000
18.602	0.076000	20.710	0.460000
18.632	0.075000	20.744	0.490000
18.662	0.101000	20.777	0.500000
18.691	0.062000	20.810	0.530000
18.721	0.032000	20.843	0.490000
18.751	0.027000	20.877	0.520000
18.781	0.062000	20.910	0.450000
18.811	0.076000	20.943	0.440000
18.841	0.070000	20.976	0.450000
18.871	0.062000	21.010	0.480000
18.900	0.085000	21.043	0.490000
18.930	0.081000	21.076	0.490000
18.960	0.102000	21.109	0.430000
18.990	0.089000	21.143	0.460000
19.020	0.095000	21.176	0.430000
19.050	0.102000	21.209	0.360000
19.080	0.110000	21.242	0.370000
19.110	0.129000	21.276	0.330000
19.139	0.148000	21.309	0.460000
19.169	0.118000	21.342	0.460000
19.199	0.093000	21.375	0.420000
19.229	0.102000	21.408	0.430000
19.259	0.087000	21.442	0.370000
19.289	0.093000	21.475	0.420000
19.319	0.089000	21.508	0.440000
19.348	0.114000	21.541	0.480000
19.378	0.102000	21.575	0.470000
19.408	0.121000	21.608	0.420000
19.438	0.090000	21.641	0.370000
19.468	0.071000	21.674	0.300000
19.498	0.105000	21.708	0.190000
19.528	0.092000	21.741	0.210000
19.557	0.086000	21.774	0.360000
19.587	0.062000	21.807	0.420000
19.617	0.070000	21.841	0.360000
19.647	0.104000	21.874	0.320000
19.677	0.078000	21.907	0.250000
19.707	0.063000	21.940	0.220000
19.737	0.073000	21.974	0.230000
19.766	0.072000	22.007	0.270000
19.796	0.081000	22.040	0.260000
19.826	0.085000	22.073	0.290000
19.856	0.097000	22.107	0.260000
19.886	0.109000	22.140	0.270000
19.916	0.095000	22.173	0.170000
19.946	0.115000	22.206	0.190000
19.975	0.131000	22.240	0.170000
20.005	0.197000	22.273	0.210000
20.035	0.208000	22.306	0.180000
20.065	0.187000	22.339	0.310000
20.095	0.269000	22.373	0.340000
20.125	0.306000	22.406	0.310000
20.155	0.331000	22.439	0.270000
20.184	0.299000	22.472	0.240000
20.214	0.346000	22.506	0.200000
20.244	0.413000	22.539	0.200000
20.274	0.411000	22.572	0.190000
20.304	0.478000	22.605	0.180000
20.334	0.506000	22.638	0.180000
20.364	0.501000	22.672	0.160000
20.393	0.525000	22.705	0.200000
20.423	0.558000	22.738	0.180000
20.453	0.570000	22.771	0.180000
20.483	0.616000	22.805	0.170000
20.513	0.597000	22.838	0.170000
20.543	0.602000	22.871	0.170000
20.573	0.622000	22.904	0.210000
20.602	0.654000	22.938	0.220000
20.632	0.681000	22.971	0.230000
20.662	0.680000	23.004	0.190000
20.692	0.687000	23.037	0.170000
20.722	0.697000	23.071	0.160000
20.752	0.668000	23.104	0.160000
20.782	0.679000	23.137	0.150000
20.811	0.703000	23.170	0.170000
20.841	0.713000	23.204	0.120000
20.871	0.706000	23.237	0.100000
20.901	0.671000	23.270	0.120000
20.931	0.672000	23.303	0.160000
20.961	0.671000	23.337	0.130000
20.991	0.643000	23.370	0.100000
21.020	0.633000	23.403	0.110000
21.050	0.637000	23.436	0.120000
21.080	0.611000	23.470	0.100000
21.110	0.621000	23.503	0.130000
21.140	0.635000	23.536	0.130000
21.170	0.589000	23.569	0.080000
21.200	0.568000	23.603	0.090000
21.229	0.597000	23.636	0.100000
21.259	0.604000	23.669	0.040000
21.289	0.568000	23.702	0.100000
21.319	0.550000	23.736	0.100000
21.349	0.552000	23.769	0.100000
21.379	0.542000	23.802	0.070000
21.409	0.531000	23.835	0.060000
21.438	0.517000	23.868	0.060000
21.468	0.522000	23.902	-0.010000
21.498	0.517000	23.935	0.000000
21.528	0.556000	23.968	-0.010000
21.558	0.538000	24.001	-0.010000
21.588	0.514000	24.035	0.040000
21.618	0.484000	24.068	0.060000
21.647	0.514000	24.101	0.090000
21.677	0.483000	24.134	0.080000
21.707	0.477000	24.168	0.070000
21.737	0.478000	24.201	0.020000
21.767	0.482000	24.234	0.020000
21.797	0.457000	24.267	0.040000
21.827	0.448000	24.301	-0.060000
21.856	0.461000	24.334	-0.030000
21.886	0.450000	24.367	0.000000
21.916	0.433000	24.400	0.040000
21.946	0.412000	24.434	0.030000
21.976	0.396000	24.467	0.010000
22.006	0.388000	24.500	0.010000
22.036	0.365000	24.533	-0.010000
22.066	0.348000	24.567	0.020000
22.095	0.360000	24.600	0.000000
22.125	0.345000	24.633	-0.010000
22.155	0.333000	24.666	0.030000
22.185	0.307000	24.700	0.010000
22.215	0.257000	24.733	0.000000
22.245	0.284000	24.766	0.010000
22.275	0.310000	24.799	0.040000
22.304	0.302000	24.833	0.070000
22.334	0.289000	24.866	0.020000
22.364	0.267000	24.899	0.000000
22.394	0.238000	24.932	-0.010000
22.424	0.195000	24.966	0.020000
22.454	0.201000	24.999	-0.020000
22.484	0.232000	25.032	-0.010000
22.513	0.248000	25.065	0.000000
22.543	0.209000	25.098	-0.020000
22.573	0.186000	25.132	-0.010000
22.603	0.188000	25.165	-0.040000
22.633	0.172000	25.198	-0.010000
22.663	0.188000	25.231	0.000000
22.693	0.176000	25.265	-0.020000
22.722	0.163000	25.298	-0.020000
22.752	0.159000	25.331	0.010000
22.782	0.155000	25.364	-0.020000
22.812	0.151000	25.398	0.000000
22.842	0.159000	25.431	-0.010000
22.872	0.155000	25.464	-0.020000
22.902	0.141000	25.497	-0.040000
22.931	0.164000	25.531	-0.090000
22.961	0.173000	25.564	-0.100000
22.991	0.140000	25.597	-0.110000
23.021	0.159000	25.630	-0.110000
23.051	0.172000	25.664	-0.150000
23.081	0.147000	25.697	-0.040000
23.111	0.111000	25.730	-0.020000
23.140	0.129000	25.763	-0.090000
23.170	0.129000	25.797	-0.150000
23.200	0.108000	25.830	-0.130000
23.230	0.126000	25.863	-0.160000
23.260	0.118000	25.896	-0.120000
23.290	0.108000	25.930	-0.090000
23.320	0.119000	25.963	-0.110000
23.349	0.132000	25.996	-0.130000
23.379	0.146000	26.029	-0.110000
23.409	0.117000	26.063	-0.090000
23.439	0.110000	26.096	-0.090000
23.469	0.093000	26.129	-0.060000
23.499	0.089000	26.162	-0.060000
23.529	0.096000	26.195	-0.120000
23.558	0.110000	26.229	-0.150000
23.588	0.105000	26.262	-0.170000
23.618	0.095000	26.295	-0.210000
23.648	0.078000	26.328	-0.130000
23.678	0.082000	26.362	-0.110000
23.708	0.091000	26.395	-0.130000
23.738	0.087000	26.428	-0.120000
23.767	0.087000
23.797	0.084000
23.827	0.070000
23.857	0.092000
23.887	0.061000
23.917	0.069000
23.947	0.050000
23.976	0.031000
24.006	0.038000
24.036	0.046000
24.066	0.066000
24.096	0.024000
24.126	0.029000
24.156	0.008000
24.185	0.040000
24.215	0.024000
24.245	0.027000
24.275	0.056000
24.305	0.058000
24.335	0.052000
24.365	0.049000
24.394	0.040000
24.424	0.048000
24.454	0.029000
24.484	0.000000
24.514	0.055000
24.544	0.020000
24.574	-0.011000
24.603	0.016000
24.633	0.026000
24.663	0.052000
24.693	0.069000
24.723	0.033000
24.753	0.030000
24.783	0.051000
24.813	0.013000
24.842	0.049000
24.872	0.049000
24.902	0.039000
24.932	0.057000
24.962	0.028000
24.992	0.012000
25.022	0.033000
25.051	0.028000
25.081	-0.006000
25.111	0.004000
25.141	0.031000
25.171	0.007000
25.201	0.026000
25.231	0.032000
25.260	0.053000
25.290	0.017000
25.320	0.031000
25.350	0.001000
25.380	0.018000
25.410	0.010000
25.440	0.012000
25.469	0.012000
25.499	0.028000
25.529	-0.012000
25.559	-0.028000
25.589	-0.003000
25.619	-0.031000
25.649	-0.025000
25.678	0.012000
25.708	0.003000
25.738	0.021000
25.768	-0.023000
25.798	-0.014000
25.828	0.000000
25.858	-0.032000
25.887	-0.018000
25.917	-0.019000
25.947	-0.035000
25.977	-0.031000
26.007	-0.027000
26.037	-0.028000
26.067	-0.039000
26.096	-0.038000
26.126	-0.066000
26.156	-0.078000
26.186	-0.090000
26.216	-0.066000
26.246	-0.067000
26.276	-0.052000
26.305	-0.046000
26.335	-0.068000
26.365	-0.067000
26.395	-0.059000
26.425	-0.066000
26.455	-0.078000
