# Supplementary material for: Interrogating the structure and function of the human voltage-gated proton channel (hHv1) with a fluorescent noncanonical amino acid
Source: eLife. 2026 Apr 28;15:RP110161. doi: 10.7554/eLife.110161 (PMC13124150; doi:10.7554/eLife.110161)
Supplement: Figure 3—figure supplement 2—source data 1. [file elife-110161-fig3-figsupp2-data1.zip › 5uM_hHv1.asc]

10		10
5uM hHv1 001:10_UV1_280nm		5uM hHv1 001:10_AD900
ml	mAU	ml	mV
0.000	-0.008000	0.000	-2.290000
0.030	-0.017000	0.033	-2.360000
0.060	-0.033000	0.066	-2.440000
0.090	-0.066000	0.100	-2.530000
0.119	-0.089000	0.133	-2.560000
0.149	-0.039000	0.166	-2.570000
0.179	-0.037000	0.199	-2.580000
0.209	-0.042000	0.233	-2.620000
0.239	-0.047000	0.266	-2.660000
0.269	-0.057000	0.299	-2.750000
0.299	-0.032000	0.332	-2.750000
0.328	-0.036000	0.366	-2.830000
0.358	-0.052000	0.399	-2.870000
0.388	-0.043000	0.432	-2.890000
0.418	-0.063000	0.465	-2.930000
0.448	-0.052000	0.499	-2.940000
0.478	-0.052000	0.532	-3.020000
0.508	-0.058000	0.565	-3.020000
0.538	-0.053000	0.598	-3.030000
0.567	-0.060000	0.632	-1.630000
0.597	-0.057000	0.665	2.680000
0.627	-0.049000	0.698	2.550000
0.657	-0.049000	0.731	2.480000
0.687	-0.041000	0.765	2.420000
0.717	-0.038000	0.798	2.480000
0.747	-0.063000	0.831	2.450000
0.776	-0.083000	0.864	2.400000
0.806	-0.107000	0.898	2.370000
0.836	-0.122000	0.931	2.340000
0.866	-0.129000	0.964	2.290000
0.896	-0.145000	0.997	2.250000
0.926	-0.166000	1.031	2.160000
0.956	-0.160000	1.064	2.170000
0.985	-0.149000	1.097	2.140000
1.015	-0.117000	1.130	2.090000
1.045	-0.130000	1.164	2.070000
1.075	-0.125000	1.197	2.020000
1.105	-0.130000	1.230	1.970000
1.135	-0.141000	1.263	1.930000
1.165	-0.126000	1.296	1.880000
1.194	-0.128000	1.330	1.860000
1.224	-0.110000	1.363	1.830000
1.254	-0.066000	1.396	1.830000
1.284	-0.115000	1.429	1.770000
1.314	-0.100000	1.463	1.700000
1.344	-0.101000	1.496	1.650000
1.374	-0.096000	1.529	1.560000
1.404	-0.094000	1.562	1.550000
1.433	-0.098000	1.596	1.540000
1.463	-0.110000	1.629	1.560000
1.493	-0.092000	1.662	1.530000
1.523	-0.110000	1.695	1.480000
1.553	-0.087000	1.729	1.470000
1.583	-0.105000	1.762	1.440000
1.613	-0.106000	1.795	1.380000
1.642	-0.088000	1.828	1.370000
1.672	-0.053000	1.862	1.370000
1.702	-0.108000	1.895	1.390000
1.732	-0.120000	1.928	1.390000
1.762	-0.089000	1.961	1.340000
1.792	-0.089000	1.995	1.290000
1.822	-0.096000	2.028	1.230000
1.851	-0.074000	2.061	1.220000
1.881	-0.097000	2.094	1.180000
1.911	-0.077000	2.128	1.110000
1.941	-0.108000	2.161	1.150000
1.971	-0.102000	2.194	1.210000
2.001	-0.093000	2.227	1.180000
2.031	-0.100000	2.261	1.130000
2.060	-0.144000	2.294	1.100000
2.090	-0.145000	2.327	1.030000
2.120	-0.143000	2.360	1.100000
2.150	-0.114000	2.393	1.100000
2.180	-0.147000	2.427	1.050000
2.210	-0.146000	2.460	1.010000
2.240	-0.139000	2.493	0.990000
2.270	-0.104000	2.526	1.000000
2.299	-0.096000	2.560	0.920000
2.329	-0.101000	2.593	0.970000
2.359	-0.121000	2.626	0.920000
2.389	-0.131000	2.659	0.930000
2.419	-0.214000	2.693	0.880000
2.449	-0.200000	2.726	0.840000
2.479	-0.162000	2.759	0.790000
2.508	-0.097000	2.792	0.840000
2.538	-0.101000	2.826	0.800000
2.568	-0.119000	2.859	0.790000
2.598	-0.172000	2.892	0.740000
2.628	-0.184000	2.925	0.730000
2.658	-0.167000	2.959	0.700000
2.688	-0.164000	2.992	0.660000
2.717	-0.175000	3.025	0.750000
2.747	-0.177000	3.058	0.760000
2.777	-0.173000	3.092	0.750000
2.807	-0.199000	3.125	0.750000
2.837	-0.157000	3.158	0.660000
2.867	-0.147000	3.191	0.670000
2.897	-0.179000	3.225	0.690000
2.926	-0.201000	3.258	0.630000
2.956	-0.196000	3.291	0.690000
2.986	-0.183000	3.324	0.640000
3.016	-0.180000	3.358	0.600000
3.046	-0.176000	3.391	0.520000
3.076	-0.192000	3.424	0.550000
3.106	-0.216000	3.457	0.530000
3.135	-0.189000	3.491	0.490000
3.165	-0.171000	3.524	0.460000
3.195	-0.209000	3.557	0.410000
3.225	-0.195000	3.590	0.440000
3.255	-0.171000	3.623	0.470000
3.285	-0.194000	3.657	0.500000
3.315	-0.194000	3.690	0.490000
3.345	-0.196000	3.723	0.430000
3.374	-0.193000	3.756	0.430000
3.404	-0.199000	3.790	0.400000
3.434	-0.184000	3.823	0.420000
3.464	-0.178000	3.856	0.370000
3.494	-0.199000	3.889	0.380000
3.524	-0.191000	3.923	0.350000
3.554	-0.214000	3.956	0.350000
3.583	-0.209000	3.989	0.400000
3.613	-0.193000	4.022	0.370000
3.643	-0.199000	4.056	0.330000
3.673	-0.215000	4.089	0.330000
3.703	-0.184000	4.122	0.330000
3.733	-0.180000	4.155	0.280000
3.763	-0.189000	4.189	0.250000
3.792	-0.186000	4.222	0.280000
3.822	-0.213000	4.255	0.280000
3.852	-0.203000	4.288	0.250000
3.882	-0.207000	4.322	0.240000
3.912	-0.212000	4.355	0.250000
3.942	-0.213000	4.388	0.220000
3.972	-0.198000	4.421	0.280000
4.001	-0.210000	4.455	0.260000
4.031	-0.202000	4.488	0.200000
4.061	-0.216000	4.521	0.170000
4.091	-0.190000	4.554	0.180000
4.121	-0.202000	4.588	0.180000
4.151	-0.216000	4.621	0.150000
4.181	-0.223000	4.654	0.130000
4.211	-0.189000	4.687	0.140000
4.240	-0.218000	4.721	0.130000
4.270	-0.228000	4.754	0.130000
4.300	-0.215000	4.787	0.170000
4.330	-0.209000	4.820	0.160000
4.360	-0.192000	4.853	0.130000
4.390	-0.188000	4.887	0.120000
4.420	-0.197000	4.920	0.070000
4.449	-0.202000	4.953	0.060000
4.479	-0.208000	4.986	0.080000
4.509	-0.213000	5.020	0.120000
4.539	-0.204000	5.053	0.200000
4.569	-0.182000	5.086	0.150000
4.599	-0.202000	5.119	0.140000
4.629	-0.199000	5.153	0.100000
4.658	-0.223000	5.186	0.030000
4.688	-0.225000	5.219	0.020000
4.718	-0.226000	5.252	0.040000
4.748	-0.204000	5.286	0.050000
4.778	-0.245000	5.319	0.010000
4.808	-0.226000	5.352	-0.030000
4.838	-0.206000	5.385	0.000000
4.867	-0.241000	5.419	0.010000
4.897	-0.268000	5.452	0.000000
4.927	-0.231000	5.485	0.060000
4.957	-0.257000	5.518	0.020000
4.987	-0.245000	5.552	0.080000
5.017	-0.218000	5.585	0.020000
5.047	-0.211000	5.618	0.010000
5.077	-0.203000	5.651	-0.030000
5.106	-0.224000	5.685	-0.020000
5.136	-0.196000	5.718	-0.070000
5.166	-0.193000	5.751	-0.020000
5.196	-0.185000	5.784	-0.010000
5.226	-0.177000	5.818	-0.010000
5.256	-0.187000	5.851	-0.070000
5.286	-0.221000	5.884	-0.060000
5.315	-0.219000	5.917	-0.060000
5.345	-0.209000	5.950	-0.080000
5.375	-0.214000	5.984	-0.140000
5.405	-0.226000	6.017	-0.110000
5.435	-0.207000	6.050	-0.070000
5.465	-0.198000	6.083	-0.050000
5.495	-0.209000	6.117	-0.070000
5.524	-0.200000	6.150	-0.050000
5.554	-0.207000	6.183	0.000000
5.584	-0.197000	6.216	-0.040000
5.614	-0.177000	6.250	-0.070000
5.644	-0.206000	6.283	-0.070000
5.674	-0.217000	6.316	-0.080000
5.704	-0.198000	6.349	-0.090000
5.733	-0.202000	6.383	-0.080000
5.763	-0.195000	6.416	-0.100000
5.793	-0.193000	6.449	-0.060000
5.823	-0.171000	6.482	-0.020000
5.853	-0.190000	6.516	-0.040000
5.883	-0.183000	6.549	-0.120000
5.913	-0.211000	6.582	-0.120000
5.943	-0.163000	6.615	-0.110000
5.972	-0.161000	6.649	-0.070000
6.002	-0.193000	6.682	-0.100000
6.032	-0.176000	6.715	-0.110000
6.062	-0.160000	6.748	-0.060000
6.092	-0.207000	6.782	-0.060000
6.122	-0.178000	6.815	-0.050000
6.152	-0.171000	6.848	-0.050000
6.181	-0.188000	6.881	-0.050000
6.211	-0.204000	6.915	-0.070000
6.241	-0.227000	6.948	-0.080000
6.271	-0.227000	6.981	-0.010000
6.301	-0.214000	7.014	-0.020000
6.331	-0.220000	7.048	-0.060000
6.361	-0.201000	7.081	-0.110000
6.390	-0.202000	7.114	-0.070000
6.420	-0.175000	7.147	-0.110000
6.450	-0.207000	7.180	-0.060000
6.480	-0.212000	7.214	-0.040000
6.510	-0.218000	7.247	-0.080000
6.540	-0.207000	7.280	-0.100000
6.570	-0.194000	7.313	-0.060000
6.599	-0.207000	7.347	-0.060000
6.629	-0.196000	7.380	-0.080000
6.659	-0.206000	7.413	-0.090000
6.689	-0.237000	7.446	-0.060000
6.719	-0.230000	7.480	-0.170000
6.749	-0.211000	7.513	-0.140000
6.779	-0.228000	7.546	-0.130000
6.809	-0.241000	7.579	-0.100000
6.838	-0.224000	7.613	-0.110000
6.868	-0.258000	7.646	-0.140000
6.898	-0.226000	7.679	-0.130000
6.928	-0.187000	7.712	-0.110000
6.958	-0.219000	7.746	-0.110000
6.988	-0.239000	7.779	-0.200000
7.018	-0.221000	7.812	-0.160000
7.047	-0.227000	7.845	-0.180000
7.077	-0.235000	7.879	-0.170000
7.107	-0.254000	7.912	-0.150000
7.137	-0.239000	7.945	-0.120000
7.167	-0.205000	7.978	-0.130000
7.197	-0.218000	8.012	-0.170000
7.227	-0.234000	8.045	-0.200000
7.256	-0.229000	8.078	-0.150000
7.286	-0.186000	8.111	-0.190000
7.316	-0.243000	8.145	-0.130000
7.346	-0.259000	8.178	-0.120000
7.376	-0.234000	8.211	-0.110000
7.406	-0.218000	8.244	-0.160000
7.436	-0.261000	8.278	-0.150000
7.465	-0.234000	8.311	-0.120000
7.495	-0.242000	8.344	-0.130000
7.525	-0.245000	8.377	-0.080000
7.555	-0.253000	8.410	-0.080000
7.585	-0.259000	8.444	-0.030000
7.615	-0.293000	8.477	-0.040000
7.645	-0.265000	8.510	-0.120000
7.675	-0.213000	8.543	-0.120000
7.704	-0.246000	8.577	-0.110000
7.734	-0.273000	8.610	-0.040000
7.764	-0.298000	8.643	0.000000
7.794	-0.238000	8.676	0.030000
7.824	-0.243000	8.710	0.100000
7.854	-0.266000	8.743	0.140000
7.884	-0.249000	8.776	0.110000
7.913	-0.247000	8.809	0.170000
7.943	-0.220000	8.843	0.190000
7.973	-0.222000	8.876	0.210000
8.003	-0.221000	8.909	0.230000
8.033	-0.222000	8.942	0.260000
8.063	-0.243000	8.976	0.290000
8.093	-0.238000	9.009	0.330000
8.122	-0.239000	9.042	0.360000
8.152	-0.230000	9.075	0.370000
8.182	-0.249000	9.109	0.340000
8.212	-0.254000	9.142	0.300000
8.242	-0.253000	9.175	0.330000
8.272	-0.224000	9.208	0.310000
8.302	-0.202000	9.242	0.280000
8.331	-0.198000	9.275	0.220000
8.361	-0.212000	9.308	0.190000
8.391	-0.234000	9.341	0.290000
8.421	-0.235000	9.375	0.340000
8.451	-0.217000	9.408	0.450000
8.481	-0.196000	9.441	0.450000
8.511	-0.224000	9.474	0.470000
8.541	-0.228000	9.508	0.570000
8.570	-0.197000	9.541	0.750000
8.600	-0.226000	9.574	0.840000
8.630	-0.220000	9.607	0.980000
8.660	-0.201000	9.640	1.150000
8.690	-0.200000	9.674	1.400000
8.720	-0.175000	9.707	1.630000
8.750	-0.158000	9.740	1.900000
8.779	-0.142000	9.773	2.210000
8.809	-0.185000	9.807	2.660000
8.839	-0.157000	9.840	3.130000
8.869	-0.145000	9.873	3.530000
8.899	-0.171000	9.906	4.170000
8.929	-0.178000	9.940	4.870000
8.959	-0.168000	9.973	5.460000
8.988	-0.166000	10.006	6.350000
9.018	-0.160000	10.039	7.240000
9.048	-0.162000	10.073	8.010000
9.078	-0.157000	10.106	9.160000
9.108	-0.182000	10.139	10.540000
9.138	-0.199000	10.172	11.630000
9.168	-0.191000	10.206	13.060000
9.197	-0.187000	10.239	14.780000
9.227	-0.177000	10.272	16.280000
9.257	-0.173000	10.305	18.330000
9.287	-0.190000	10.339	20.520000
9.317	-0.163000	10.372	22.440000
9.347	-0.101000	10.405	25.100000
9.377	-0.133000	10.438	28.100000
9.406	-0.107000	10.472	30.560000
9.436	-0.107000	10.505	34.060000
9.466	-0.090000	10.538	37.880000
9.496	-0.030000	10.571	40.960000
9.526	-0.056000	10.605	45.410000
9.556	-0.023000	10.638	50.080000
9.586	0.001000	10.671	53.760000
9.616	0.002000	10.704	58.620000
9.645	0.005000	10.737	63.470000
9.675	0.054000	10.771	67.190000
9.705	0.084000	10.804	72.080000
9.735	0.133000	10.837	76.710000
9.765	0.152000	10.870	80.240000
9.795	0.205000	10.904	84.500000
9.825	0.265000	10.937	88.700000
9.854	0.275000	10.970	91.910000
9.884	0.342000	11.003	96.260000
9.914	0.435000	11.037	100.790000
9.944	0.487000	11.070	104.620000
9.974	0.553000	11.103	110.440000
10.004	0.599000	11.136	117.830000
10.034	0.660000	11.170	124.740000
10.063	0.767000	11.203	136.010000
10.093	0.860000	11.236	150.200000
10.123	0.992000	11.269	163.250000
10.153	1.098000	11.303	183.030000
10.183	1.212000	11.336	205.710000
10.213	1.356000	11.369	224.760000
10.243	1.492000	11.402	250.210000
10.272	1.598000	11.436	275.620000
10.302	1.738000	11.469	294.120000
10.332	1.921000	11.502	315.860000
10.362	2.099000	11.535	333.390000
10.392	2.249000	11.569	343.880000
10.422	2.466000	11.602	352.890000
10.452	2.666000	11.635	357.060000
10.482	2.848000	11.668	356.500000
10.511	3.030000	11.702	351.750000
10.541	3.186000	11.735	342.850000
10.571	3.364000	11.768	333.910000
10.601	3.521000	11.801	319.690000
10.631	3.668000	11.835	303.540000
10.661	3.804000	11.868	290.260000
10.691	3.963000	11.901	272.610000
10.720	4.120000	11.934	254.890000
10.750	4.227000	11.967	241.480000
10.780	4.344000	12.001	224.690000
10.810	4.492000	12.034	209.140000
10.840	4.691000	12.067	198.060000
10.870	4.866000	12.100	185.180000
10.900	5.132000	12.134	173.850000
10.929	5.474000	12.167	166.340000
10.959	5.909000	12.200	157.950000
10.989	6.439000	12.233	151.280000
11.019	7.092000	12.267	146.940000
11.049	7.850000	12.300	142.460000
11.079	8.737000	12.333	138.930000
11.109	9.703000	12.366	136.800000
11.138	10.716000	12.400	134.550000
11.168	11.725000	12.433	132.730000
11.198	12.703000	12.466	131.470000
11.228	13.595000	12.499	129.790000
11.258	14.377000	12.533	127.930000
11.288	14.963000	12.566	126.350000
11.318	15.336000	12.599	124.190000
11.348	15.549000	12.632	121.770000
11.377	15.528000	12.666	119.720000
11.407	15.366000	12.699	117.040000
11.437	15.082000	12.732	114.510000
11.467	14.640000	12.765	112.440000
11.497	14.130000	12.799	109.990000
11.527	13.528000	12.832	107.860000
11.557	12.918000	12.865	106.450000
11.586	12.268000	12.898	105.300000
11.616	11.674000	12.932	104.860000
11.646	11.052000	12.965	105.010000
11.676	10.449000	12.998	105.880000
11.706	9.918000	13.031	107.510000
11.736	9.427000	13.065	109.350000
11.766	8.941000	13.098	112.150000
11.795	8.525000	13.131	115.210000
11.825	8.162000	13.164	117.970000
11.855	7.866000	13.197	121.230000
11.885	7.601000	13.231	123.930000
11.915	7.433000	13.264	125.770000
11.945	7.242000	13.297	127.300000
11.975	7.112000	13.330	127.880000
12.004	7.021000	13.364	127.720000
12.034	6.950000	13.397	126.460000
12.064	6.897000	13.430	124.400000
12.094	6.865000	13.463	121.760000
12.124	6.772000	13.497	117.780000
12.154	6.696000	13.530	113.510000
12.184	6.624000	13.563	109.160000
12.214	6.550000	13.596	103.660000
12.243	6.477000	13.630	98.450000
12.273	6.369000	13.663	93.330000
12.303	6.253000	13.696	87.350000
12.333	6.086000	13.729	81.930000
12.363	5.926000	13.763	77.100000
12.393	5.795000	13.796	71.690000
12.423	5.593000	13.829	67.010000
12.452	5.410000	13.862	62.840000
12.482	5.243000	13.896	58.330000
12.512	5.023000	13.929	54.550000
12.542	4.845000	13.962	51.150000
12.572	4.727000	13.995	47.750000
12.602	4.599000	14.029	44.910000
12.632	4.501000	14.062	42.490000
12.661	4.439000	14.095	39.800000
12.691	4.360000	14.128	37.820000
12.721	4.337000	14.162	35.890000
12.751	4.329000	14.195	33.940000
12.781	4.381000	14.228	32.360000
12.811	4.436000	14.261	30.980000
12.841	4.546000	14.294	29.390000
12.870	4.620000	14.328	28.140000
12.900	4.769000	14.361	26.900000
12.930	4.873000	14.394	25.580000
12.960	5.005000	14.427	24.450000
12.990	5.092000	14.461	23.370000
13.020	5.147000	14.494	22.270000
13.050	5.157000	14.527	21.390000
13.080	5.105000	14.560	20.500000
13.109	5.043000	14.594	19.460000
13.139	4.970000	14.627	18.690000
13.169	4.853000	14.660	17.990000
13.199	4.691000	14.693	17.200000
13.229	4.508000	14.727	16.520000
13.259	4.312000	14.760	15.890000
13.289	4.102000	14.793	15.190000
13.318	3.890000	14.826	14.700000
13.348	3.682000	14.860	14.210000
13.378	3.469000	14.893	13.700000
13.408	3.223000	14.926	13.240000
13.438	2.988000	14.959	12.810000
13.468	2.805000	14.993	12.430000
13.498	2.593000	15.026	12.140000
13.527	2.409000	15.059	11.820000
13.557	2.224000	15.092	11.460000
13.587	2.087000	15.126	11.080000
13.617	1.980000	15.159	10.710000
13.647	1.866000	15.192	10.410000
13.677	1.725000	15.225	10.250000
13.707	1.582000	15.259	9.990000
13.736	1.491000	15.292	9.740000
13.766	1.452000	15.325	9.470000
13.796	1.350000	15.358	9.220000
13.826	1.304000	15.392	8.880000
13.856	1.219000	15.425	8.690000
13.886	1.139000	15.458	8.380000
13.916	1.105000	15.491	8.140000
13.946	1.073000	15.524	7.930000
13.975	1.025000	15.558	7.710000
14.005	0.983000	15.591	7.500000
14.035	0.952000	15.624	7.290000
14.065	0.937000	15.657	7.030000
14.095	0.908000	15.691	6.870000
14.125	0.866000	15.724	6.790000
14.155	0.802000	15.757	6.650000
14.184	0.767000	15.790	6.500000
14.214	0.746000	15.824	6.380000
14.244	0.708000	15.857	6.180000
14.274	0.688000	15.890	6.090000
14.304	0.682000	15.923	6.010000
14.334	0.637000	15.957	5.930000
14.364	0.597000	15.990	5.810000
14.393	0.592000	16.023	5.770000
14.423	0.584000	16.056	5.650000
14.453	0.568000	16.090	5.500000
14.483	0.556000	16.123	5.500000
14.513	0.510000	16.156	5.370000
14.543	0.502000	16.189	5.260000
14.573	0.501000	16.223	5.150000
14.602	0.467000	16.256	5.130000
14.632	0.456000	16.289	5.130000
14.662	0.473000	16.322	5.080000
14.692	0.459000	16.356	4.960000
14.722	0.496000	16.389	4.880000
14.752	0.528000	16.422	4.880000
14.782	0.522000	16.455	4.800000
14.811	0.542000	16.489	4.720000
14.841	0.542000	16.522	4.620000
14.871	0.555000	16.555	4.550000
14.901	0.565000	16.588	4.560000
14.931	0.577000	16.622	4.560000
14.961	0.569000	16.655	4.520000
14.991	0.545000	16.688	4.470000
15.021	0.518000	16.721	4.430000
15.050	0.534000	16.754	4.310000
15.080	0.519000	16.788	4.310000
15.110	0.441000	16.821	4.280000
15.140	0.403000	16.854	4.260000
15.170	0.379000	16.887	4.210000
15.200	0.354000	16.921	4.160000
15.230	0.307000	16.954	4.130000
15.259	0.277000	16.987	4.190000
15.289	0.263000	17.020	4.140000
15.319	0.284000	17.054	4.110000
15.349	0.249000	17.087	4.020000
15.379	0.181000	17.120	4.020000
15.409	0.142000	17.153	4.020000
15.439	0.154000	17.187	4.020000
15.468	0.152000	17.220	3.940000
15.498	0.148000	17.253	3.900000
15.528	0.136000	17.286	3.850000
15.558	0.124000	17.320	3.810000
15.588	0.130000	17.353	3.780000
15.618	0.132000	17.386	3.690000
15.648	0.135000	17.419	3.630000
15.677	0.132000	17.453	3.520000
15.707	0.123000	17.486	3.500000
15.737	0.147000	17.519	3.500000
15.767	0.122000	17.552	3.490000
15.797	0.104000	17.586	3.440000
15.827	0.127000	17.619	3.390000
15.857	0.119000	17.652	3.350000
15.887	0.107000	17.685	3.290000
15.916	0.106000	17.719	3.270000
15.946	0.098000	17.752	3.270000
15.976	0.101000	17.785	3.240000
16.006	0.110000	17.818	3.250000
16.036	0.101000	17.851	3.220000
16.066	0.096000	17.885	3.210000
16.096	0.107000	17.918	3.170000
16.125	0.073000	17.951	3.100000
16.155	0.053000	17.984	3.070000
16.185	0.060000	18.018	3.050000
16.215	0.078000	18.051	2.990000
16.245	0.061000	18.084	2.950000
16.275	0.087000	18.117	2.940000
16.305	0.085000	18.151	2.960000
16.334	0.041000	18.184	2.890000
16.364	0.033000	18.217	2.970000
16.394	0.030000	18.250	2.960000
16.424	0.030000	18.284	2.940000
16.454	0.070000	18.317	2.920000
16.484	0.054000	18.350	2.840000
16.514	0.028000	18.383	2.690000
16.543	0.038000	18.417	2.700000
16.573	0.061000	18.450	2.730000
16.603	0.038000	18.483	2.740000
16.633	0.024000	18.516	2.680000
16.663	0.030000	18.550	2.650000
16.693	0.032000	18.583	2.590000
16.723	0.007000	18.616	2.630000
16.753	-0.021000	18.649	2.660000
16.782	-0.012000	18.683	2.610000
16.812	0.013000	18.716	2.610000
16.842	0.018000	18.749	2.540000
16.872	0.013000	18.782	2.530000
16.902	0.020000	18.816	2.470000
16.932	0.033000	18.849	2.470000
16.962	0.002000	18.882	2.400000
16.991	0.024000	18.915	2.430000
17.021	0.011000	18.949	2.370000
17.051	0.008000	18.982	2.330000
17.081	0.024000	19.015	2.350000
17.111	0.018000	19.048	2.390000
17.141	-0.014000	19.081	2.400000
17.171	0.005000	19.115	2.340000
17.200	0.006000	19.148	2.310000
17.230	0.006000	19.181	2.180000
17.260	-0.022000	19.214	2.210000
17.290	-0.026000	19.248	2.230000
17.320	-0.026000	19.281	2.200000
17.350	0.002000	19.314	2.140000
17.380	-0.008000	19.347	2.200000
17.409	-0.050000	19.381	2.220000
17.439	-0.038000	19.414	2.190000
17.469	-0.037000	19.447	2.120000
17.499	-0.080000	19.480	2.120000
17.529	-0.031000	19.514	2.100000
17.559	-0.029000	19.547	2.070000
17.589	-0.021000	19.580	2.050000
17.619	-0.010000	19.613	2.030000
17.648	-0.055000	19.647	2.050000
17.678	-0.021000	19.680	2.030000
17.708	-0.024000	19.713	2.010000
17.738	-0.045000	19.746	1.990000
17.768	-0.016000	19.780	2.010000
17.798	-0.024000	19.813	1.920000
17.828	-0.016000	19.846	1.970000
17.857	-0.008000	19.879	1.950000
17.887	-0.018000	19.913	2.000000
17.917	-0.061000	19.946	1.930000
17.947	-0.052000	19.979	1.920000
17.977	-0.023000	20.012	1.890000
18.007	-0.018000	20.046	1.900000
18.037	-0.007000	20.079	1.880000
18.066	-0.030000	20.112	1.890000
18.096	-0.014000	20.145	1.880000
18.126	-0.013000	20.179	1.850000
18.156	-0.041000	20.212	1.860000
18.186	-0.010000	20.245	1.850000
18.216	-0.008000	20.278	1.890000
18.246	-0.035000	20.311	1.810000
18.275	-0.047000	20.345	1.720000
18.305	-0.011000	20.378	1.680000
18.335	-0.002000	20.411	1.720000
18.365	-0.037000	20.444	1.700000
18.395	-0.021000	20.478	1.720000
18.425	-0.043000	20.511	1.700000
18.455	-0.036000	20.544	1.710000
18.485	-0.022000	20.577	1.710000
18.514	-0.045000	20.611	1.630000
18.544	-0.063000	20.644	1.680000
18.574	-0.051000	20.677	1.610000
18.604	-0.068000	20.710	1.620000
18.634	-0.081000	20.744	1.630000
18.664	-0.066000	20.777	1.650000
18.694	-0.058000	20.810	1.610000
18.723	-0.048000	20.843	1.580000
18.753	-0.051000	20.877	1.590000
18.783	-0.083000	20.910	1.560000
18.813	-0.079000	20.943	1.590000
18.843	-0.088000	20.976	1.640000
18.873	-0.049000	21.010	1.670000
18.903	-0.043000	21.043	1.560000
18.932	-0.029000	21.076	1.570000
18.962	-0.043000	21.109	1.570000
18.992	-0.012000	21.143	1.520000
19.022	0.042000	21.176	1.480000
19.052	0.077000	21.209	1.450000
19.082	0.076000	21.242	1.450000
19.112	0.074000	21.276	1.460000
19.141	0.123000	21.309	1.430000
19.171	0.135000	21.342	1.470000
19.201	0.137000	21.375	1.440000
19.231	0.147000	21.408	1.430000
19.261	0.171000	21.442	1.430000
19.291	0.208000	21.475	1.380000
19.321	0.206000	21.508	1.400000
19.351	0.165000	21.541	1.390000
19.380	0.158000	21.575	1.410000
19.410	0.118000	21.608	1.370000
19.440	0.104000	21.641	1.400000
19.470	0.066000	21.674	1.430000
19.500	0.030000	21.708	1.440000
19.530	0.023000	21.741	1.370000
19.560	0.042000	21.774	1.340000
19.589	0.043000	21.807	1.370000
19.619	0.004000	21.841	1.400000
19.649	0.005000	21.874	1.340000
19.679	-0.004000	21.907	1.350000
19.709	-0.027000	21.940	1.360000
19.739	-0.015000	21.974	1.350000
19.769	-0.006000	22.007	1.400000
19.798	-0.002000	22.040	1.370000
19.828	0.012000	22.073	1.300000
19.858	0.003000	22.107	1.280000
19.888	0.020000	22.140	1.280000
19.918	0.014000	22.173	1.270000
19.948	0.002000	22.206	1.260000
19.978	0.013000	22.240	1.300000
20.007	0.060000	22.273	1.290000
20.037	0.096000	22.306	1.220000
20.067	0.142000	22.339	1.200000
20.097	0.141000	22.373	1.220000
20.127	0.190000	22.406	1.250000
20.157	0.211000	22.439	1.190000
20.187	0.297000	22.472	1.220000
20.217	0.305000	22.506	1.160000
20.246	0.348000	22.539	1.120000
20.276	0.396000	22.572	1.180000
20.306	0.400000	22.605	1.160000
20.336	0.442000	22.638	1.190000
20.366	0.441000	22.672	1.170000
20.396	0.483000	22.705	1.160000
20.426	0.488000	22.738	1.180000
20.455	0.519000	22.771	1.100000
20.485	0.561000	22.805	1.090000
20.515	0.584000	22.838	1.070000
20.545	0.587000	22.871	1.130000
20.575	0.571000	22.904	1.150000
20.605	0.573000	22.938	1.110000
20.635	0.616000	22.971	1.130000
20.664	0.605000	23.004	1.080000
20.694	0.649000	23.037	1.170000
20.724	0.633000	23.071	1.120000
20.754	0.632000	23.104	1.080000
20.784	0.626000	23.137	1.040000
20.814	0.607000	23.170	1.030000
20.844	0.590000	23.204	1.020000
20.873	0.587000	23.237	1.020000
20.903	0.575000	23.270	1.000000
20.933	0.576000	23.303	1.030000
20.963	0.552000	23.337	0.970000
20.993	0.544000	23.370	1.040000
21.023	0.556000	23.403	1.000000
21.053	0.571000	23.436	1.010000
21.082	0.542000	23.470	1.000000
21.112	0.493000	23.503	1.020000
21.142	0.484000	23.536	0.950000
21.172	0.490000	23.569	0.970000
21.202	0.512000	23.603	0.990000
21.232	0.493000	23.636	0.990000
21.262	0.490000	23.669	0.980000
21.292	0.436000	23.702	0.910000
21.321	0.415000	23.736	0.970000
21.351	0.420000	23.769	0.960000
21.381	0.422000	23.802	1.010000
21.411	0.420000	23.835	0.920000
21.441	0.409000	23.868	0.920000
21.471	0.360000	23.902	0.880000
21.501	0.366000	23.935	0.900000
21.530	0.403000	23.968	0.890000
21.560	0.360000	24.001	0.870000
21.590	0.344000	24.035	0.850000
21.620	0.381000	24.068	0.840000
21.650	0.359000	24.101	0.890000
21.680	0.318000	24.134	0.920000
21.710	0.305000	24.168	0.940000
21.739	0.335000	24.201	0.930000
21.769	0.321000	24.234	0.940000
21.799	0.313000	24.267	0.910000
21.829	0.311000	24.301	0.930000
21.859	0.293000	24.334	0.960000
21.889	0.295000	24.367	0.910000
21.919	0.273000	24.400	0.930000
21.948	0.193000	24.434	0.970000
21.978	0.213000	24.467	0.930000
22.008	0.213000	24.500	0.870000
22.038	0.179000	24.533	0.890000
22.068	0.158000	24.567	0.870000
22.098	0.177000	24.600	0.860000
22.128	0.165000	24.633	0.850000
22.158	0.101000	24.666	0.860000
22.187	0.085000	24.700	0.790000
22.217	0.104000	24.733	0.860000
22.247	0.095000	24.766	0.850000
22.277	0.088000	24.799	0.810000
22.307	0.086000	24.833	0.800000
22.337	0.068000	24.866	0.840000
22.367	0.066000	24.899	0.870000
22.396	0.075000	24.932	0.890000
22.426	0.074000	24.966	0.880000
22.456	0.062000	24.999	0.910000
22.486	0.041000	25.032	0.850000
22.516	0.047000	25.065	0.870000
22.546	0.022000	25.098	0.850000
22.576	0.003000	25.132	0.820000
22.605	0.018000	25.165	0.890000
22.635	-0.003000	25.198	0.860000
22.665	0.000000	25.231	0.790000
22.695	0.005000	25.265	0.810000
22.725	0.016000	25.298	0.790000
22.755	0.022000	25.331	0.780000
22.785	-0.012000	25.364	0.780000
22.814	0.001000	25.398	0.760000
22.844	-0.009000	25.431	0.890000
22.874	-0.021000	25.464	0.890000
22.904	-0.004000	25.497	0.870000
22.934	-0.050000	25.531	0.820000
22.964	-0.038000	25.564	0.830000
22.994	-0.023000	25.597	0.740000
23.024	-0.027000	25.630	0.780000
23.053	-0.042000	25.664	0.800000
23.083	-0.019000	25.697	0.810000
23.113	-0.032000	25.730	0.730000
23.143	-0.054000	25.763	0.730000
23.173	-0.052000	25.797	0.790000
23.203	-0.071000	25.830	0.760000
23.233	-0.055000	25.863	0.650000
23.262	-0.098000	25.896	0.620000
23.292	-0.106000	25.930	0.660000
23.322	-0.092000	25.963	0.720000
23.352	-0.098000	25.996	0.720000
23.382	-0.082000	26.029	0.670000
23.412	-0.093000	26.063	0.620000
23.442	-0.088000	26.096	0.600000
23.471	-0.047000	26.129	0.640000
23.501	-0.078000	26.162	0.640000
23.531	-0.094000	26.195	0.600000
23.561	-0.073000	26.229	0.620000
23.591	-0.079000	26.262	0.670000
23.621	-0.104000	26.295	0.700000
23.651	-0.126000	26.328	0.680000
23.680	-0.103000	26.362	0.650000
23.710	-0.142000	26.395	0.590000
23.740	-0.111000	26.428	0.600000
23.770	-0.105000
23.800	-0.129000
23.830	-0.124000
23.860	-0.120000
23.890	-0.142000
23.919	-0.167000
23.949	-0.132000
23.979	-0.148000
24.009	-0.168000
24.039	-0.153000
24.069	-0.134000
24.099	-0.137000
24.128	-0.128000
24.158	-0.156000
24.188	-0.144000
24.218	-0.134000
24.248	-0.144000
24.278	-0.144000
24.308	-0.139000
24.337	-0.137000
24.367	-0.174000
24.397	-0.160000
24.427	-0.162000
24.457	-0.152000
24.487	-0.158000
24.517	-0.173000
24.546	-0.136000
24.576	-0.125000
24.606	-0.167000
24.636	-0.148000
24.666	-0.181000
24.696	-0.187000
24.726	-0.180000
24.756	-0.161000
24.785	-0.178000
24.815	-0.192000
24.845	-0.177000
24.875	-0.168000
24.905	-0.173000
24.935	-0.205000
24.965	-0.203000
24.994	-0.195000
25.024	-0.160000
25.054	-0.140000
25.084	-0.167000
25.114	-0.183000
25.144	-0.177000
25.174	-0.190000
25.203	-0.171000
25.233	-0.196000
25.263	-0.200000
25.293	-0.197000
25.323	-0.212000
25.353	-0.183000
25.383	-0.164000
25.412	-0.206000
25.442	-0.211000
25.472	-0.227000
25.502	-0.221000
25.532	-0.196000
25.562	-0.194000
25.592	-0.226000
25.622	-0.232000
25.651	-0.225000
25.681	-0.189000
25.711	-0.243000
25.741	-0.253000
25.771	-0.247000
25.801	-0.252000
25.831	-0.261000
25.860	-0.236000
25.890	-0.244000
25.920	-0.268000
25.950	-0.262000
25.980	-0.250000
26.010	-0.244000
26.040	-0.284000
26.069	-0.276000
26.099	-0.277000
26.129	-0.257000
26.159	-0.273000
26.189	-0.265000
26.219	-0.272000
26.249	-0.299000
26.278	-0.319000
26.308	-0.269000
26.338	-0.260000
26.368	-0.266000
26.398	-0.304000
26.428	-0.288000
