# Supplementary material for: Interrogating the structure and function of the human voltage-gated proton channel (hHv1) with a fluorescent noncanonical amino acid
Source: eLife. 2026 Apr 28;15:RP110161. doi: 10.7554/eLife.110161 (PMC13124150; doi:10.7554/eLife.110161)
Supplement: Figure 3—figure supplement 2—source data 1. [file elife-110161-fig3-figsupp2-data1.zip › 10uM hHv1 SDS.asc]

10		10
10uM hHv1 SDS2 001:10_UV1_280nm		10uM hHv1 SDS2 001:10_AD900
ml	mAU	ml	mV
0.000	0.002000	0.000	2.820000
0.030	-0.046000	0.033	2.840000
0.060	-0.176000	0.066	2.830000
0.090	-0.209000	0.100	2.850000
0.119	-0.278000	0.133	2.830000
0.149	-0.291000	0.166	2.850000
0.179	-0.351000	0.199	2.850000
0.209	-0.373000	0.233	2.860000
0.239	-0.412000	0.266	2.830000
0.269	-0.403000	0.299	2.850000
0.299	-0.449000	0.332	2.880000
0.328	-0.436000	0.366	2.820000
0.358	-0.441000	0.399	2.850000
0.388	-0.475000	0.432	2.810000
0.418	-0.504000	0.465	2.860000
0.448	-0.526000	0.498	2.840000
0.478	-0.538000	0.532	2.870000
0.508	-0.600000	0.565	2.810000
0.537	-0.564000	0.598	2.840000
0.567	-0.586000	0.631	2.830000
0.597	-0.653000	0.665	2.810000
0.627	-0.639000	0.698	2.840000
0.657	-0.638000	0.731	2.800000
0.687	-0.646000	0.764	2.790000
0.717	-0.641000	0.798	2.840000
0.746	-0.637000	0.831	2.820000
0.776	-0.636000	0.864	2.800000
0.806	-0.646000	0.897	2.850000
0.836	-0.638000	0.930	2.800000
0.866	-0.658000	0.964	2.790000
0.896	-0.662000	0.997	2.830000
0.926	-0.694000	1.030	2.820000
0.955	-0.676000	1.063	2.830000
0.985	-0.688000	1.097	2.800000
1.015	-0.648000	1.130	2.810000
1.045	-0.673000	1.163	2.830000
1.075	-0.664000	1.196	2.840000
1.105	-0.688000	1.230	2.830000
1.135	-0.690000	1.263	2.790000
1.164	-0.716000	1.296	2.810000
1.194	-0.724000	1.329	2.830000
1.224	-0.701000	1.362	2.810000
1.254	-0.701000	1.396	2.800000
1.284	-0.710000	1.429	2.820000
1.314	-0.710000	1.462	2.810000
1.344	-0.725000	1.495	2.770000
1.373	-0.750000	1.529	2.790000
1.403	-0.762000	1.562	2.830000
1.433	-0.736000	1.595	2.820000
1.463	-0.765000	1.628	2.810000
1.493	-0.735000	1.662	2.830000
1.523	-0.734000	1.695	2.830000
1.553	-0.751000	1.728	2.820000
1.583	-0.721000	1.761	2.790000
1.612	-0.735000	1.794	2.840000
1.642	-0.748000	1.828	2.820000
1.672	-0.735000	1.861	2.830000
1.702	-0.749000	1.894	2.840000
1.732	-0.742000	1.927	2.840000
1.762	-0.719000	1.961	2.840000
1.792	-0.717000	1.994	2.850000
1.821	-0.781000	2.027	2.830000
1.851	-0.783000	2.060	2.830000
1.881	-0.788000	2.094	2.810000
1.911	-0.787000	2.127	2.830000
1.941	-0.779000	2.160	2.800000
1.971	-0.786000	2.193	2.850000
2.001	-0.765000	2.227	2.820000
2.030	-0.775000	2.260	2.830000
2.060	-0.810000	2.293	2.830000
2.090	-0.807000	2.326	2.810000
2.120	-0.829000	2.359	2.800000
2.150	-0.812000	2.393	2.770000
2.180	-0.822000	2.426	2.820000
2.210	-0.828000	2.459	2.820000
2.239	-0.828000	2.492	2.810000
2.269	-0.830000	2.526	2.810000
2.299	-0.828000	2.559	2.820000
2.329	-0.823000	2.592	2.790000
2.359	-0.826000	2.625	2.820000
2.389	-0.833000	2.659	2.820000
2.419	-0.853000	2.692	2.770000
2.448	-0.836000	2.725	2.820000
2.478	-0.851000	2.758	2.780000
2.508	-0.874000	2.791	2.810000
2.538	-0.876000	2.825	2.810000
2.568	-0.832000	2.858	2.810000
2.598	-0.841000	2.891	2.810000
2.628	-0.876000	2.924	2.820000
2.657	-0.889000	2.958	2.820000
2.687	-0.899000	2.991	2.820000
2.717	-0.914000	3.024	2.820000
2.747	-0.903000	3.057	2.810000
2.777	-0.909000	3.091	2.810000
2.807	-0.914000	3.124	2.790000
2.837	-0.891000	3.157	2.810000
2.866	-0.883000	3.190	2.800000
2.896	-0.871000	3.223	2.790000
2.926	-0.916000	3.257	2.820000
2.956	-0.917000	3.290	2.830000
2.986	-0.881000	3.323	2.810000
3.016	-0.877000	3.356	2.780000
3.046	-0.918000	3.390	2.800000
3.075	-0.949000	3.423	2.820000
3.105	-0.929000	3.456	2.830000
3.135	-0.933000	3.489	2.830000
3.165	-0.942000	3.523	2.790000
3.195	-0.964000	3.556	2.830000
3.225	-0.966000	3.589	2.840000
3.255	-0.975000	3.622	2.830000
3.284	-0.970000	3.655	2.790000
3.314	-0.993000	3.689	2.810000
3.344	-0.978000	3.722	2.830000
3.374	-0.982000	3.755	2.800000
3.404	-0.960000	3.788	2.840000
3.434	-0.972000	3.822	2.820000
3.464	-0.980000	3.855	2.780000
3.493	-1.003000	3.888	2.820000
3.523	-0.997000	3.921	2.820000
3.553	-0.958000	3.955	2.770000
3.583	-0.983000	3.988	2.820000
3.613	-0.979000	4.021	2.800000
3.643	-0.951000	4.054	2.820000
3.673	-0.997000	4.087	2.800000
3.702	-1.017000	4.121	2.810000
3.732	-1.026000	4.154	2.780000
3.762	-1.019000	4.187	2.820000
3.792	-1.014000	4.220	2.820000
3.822	-1.002000	4.254	2.760000
3.852	-0.993000	4.287	2.820000
3.882	-1.007000	4.320	2.780000
3.911	-1.009000	4.353	2.810000
3.941	-1.010000	4.387	2.820000
3.971	-1.017000	4.420	2.770000
4.001	-1.010000	4.453	2.820000
4.031	-1.025000	4.486	2.800000
4.061	-1.027000	4.519	2.800000
4.091	-1.016000	4.553	2.800000
4.120	-1.043000	4.586	2.790000
4.150	-1.041000	4.619	2.790000
4.180	-1.048000	4.652	2.800000
4.210	-1.030000	4.686	2.800000
4.240	-1.026000	4.719	2.790000
4.270	-1.043000	4.752	2.790000
4.300	-1.048000	4.785	2.810000
4.329	-1.040000	4.819	2.790000
4.359	-1.067000	4.852	2.790000
4.389	-1.061000	4.885	2.800000
4.419	-1.053000	4.918	2.780000
4.449	-1.047000	4.951	2.770000
4.479	-1.041000	4.985	2.780000
4.509	-1.032000	5.018	2.770000
4.539	-1.032000	5.051	2.780000
4.568	-1.063000	5.084	2.790000
4.598	-1.046000	5.118	2.790000
4.628	-1.050000	5.151	2.810000
4.658	-1.071000	5.184	2.810000
4.688	-1.074000	5.217	2.820000
4.718	-1.119000	5.251	2.810000
4.748	-1.116000	5.284	2.800000
4.777	-1.090000	5.317	2.810000
4.807	-1.077000	5.350	2.820000
4.837	-1.091000	5.383	2.820000
4.867	-1.086000	5.417	2.790000
4.897	-1.083000	5.450	2.810000
4.927	-1.100000	5.483	2.820000
4.957	-1.108000	5.516	2.770000
4.986	-1.092000	5.550	2.810000
5.016	-1.118000	5.583	2.820000
5.046	-1.121000	5.616	2.790000
5.076	-1.091000	5.649	2.810000
5.106	-1.083000	5.683	2.800000
5.136	-1.103000	5.716	2.810000
5.166	-1.117000	5.749	2.810000
5.195	-1.119000	5.782	2.820000
5.225	-1.107000	5.816	2.810000
5.255	-1.107000	5.849	2.810000
5.285	-1.091000	5.882	2.810000
5.315	-1.097000	5.915	2.810000
5.345	-1.091000	5.948	2.830000
5.375	-1.053000	5.982	2.820000
5.404	-1.060000	6.015	2.770000
5.434	-1.044000	6.048	2.810000
5.464	-1.058000	6.081	2.820000
5.494	-1.057000	6.115	2.800000
5.524	-1.039000	6.148	2.790000
5.554	-1.039000	6.181	2.790000
5.584	-1.043000	6.214	2.800000
5.613	-1.044000	6.248	2.810000
5.643	-1.079000	6.281	2.800000
5.673	-1.075000	6.314	2.800000
5.703	-1.075000	6.347	2.790000
5.733	-1.052000	6.380	2.800000
5.763	-1.071000	6.414	2.800000
5.793	-1.105000	6.447	2.800000
5.822	-1.076000	6.480	2.800000
5.852	-1.079000	6.513	2.790000
5.882	-1.119000	6.547	2.800000
5.912	-1.094000	6.580	2.800000
5.942	-1.118000	6.613	2.770000
5.972	-1.104000	6.646	2.800000
6.002	-1.075000	6.680	2.810000
6.031	-1.080000	6.713	2.810000
6.061	-1.111000	6.746	2.800000
6.091	-1.130000	6.779	2.810000
6.121	-1.112000	6.812	2.820000
6.151	-1.120000	6.846	2.820000
6.181	-1.092000	6.879	2.830000
6.211	-1.130000	6.912	2.780000
6.240	-1.132000	6.945	2.820000
6.270	-1.099000	6.979	2.840000
6.300	-1.098000	7.012	2.810000
6.330	-1.109000	7.045	2.790000
6.360	-1.100000	7.078	2.840000
6.390	-1.105000	7.112	2.800000
6.420	-1.116000	7.145	2.820000
6.449	-1.099000	7.178	2.820000
6.479	-1.066000	7.211	2.790000
6.509	-1.087000	7.244	2.820000
6.539	-1.102000	7.278	2.810000
6.569	-1.110000	7.311	2.810000
6.599	-1.086000	7.344	2.820000
6.629	-1.083000	7.377	2.810000
6.658	-1.108000	7.411	2.810000
6.688	-1.128000	7.444	2.810000
6.718	-1.131000	7.477	2.820000
6.748	-1.154000	7.510	2.770000
6.778	-1.108000	7.544	2.810000
6.808	-1.096000	7.577	2.810000
6.838	-1.094000	7.610	2.810000
6.867	-1.092000	7.643	2.820000
6.897	-1.114000	7.676	2.800000
6.927	-1.121000	7.710	2.810000
6.957	-1.129000	7.743	2.810000
6.987	-1.125000	7.776	2.810000
7.017	-1.135000	7.809	2.810000
7.047	-1.123000	7.843	2.810000
7.076	-1.133000	7.876	2.800000
7.106	-1.173000	7.909	2.790000
7.136	-1.181000	7.942	2.770000
7.166	-1.159000	7.976	2.770000
7.196	-1.148000	8.009	2.770000
7.226	-1.154000	8.042	2.770000
7.256	-1.144000	8.075	2.770000
7.285	-1.156000	8.108	2.770000
7.315	-1.169000	8.142	2.780000
7.345	-1.185000	8.175	2.780000
7.375	-1.184000	8.208	2.760000
7.405	-1.162000	8.241	2.770000
7.435	-1.171000	8.275	2.770000
7.465	-1.175000	8.308	2.790000
7.495	-1.193000	8.341	2.790000
7.524	-1.172000	8.374	2.770000
7.554	-1.181000	8.408	2.780000
7.584	-1.156000	8.441	2.790000
7.614	-1.193000	8.474	2.800000
7.644	-1.200000	8.507	2.780000
7.674	-1.195000	8.540	2.790000
7.704	-1.187000	8.574	2.800000
7.733	-1.172000	8.607	2.810000
7.763	-1.139000	8.640	2.820000
7.793	-1.186000	8.673	2.810000
7.823	-1.182000	8.707	2.820000
7.853	-1.168000	8.740	2.830000
7.883	-1.205000	8.773	2.820000
7.913	-1.190000	8.806	2.810000
7.942	-1.181000	8.840	2.820000
7.972	-1.215000	8.873	2.820000
8.002	-1.181000	8.906	2.810000
8.032	-1.201000	8.939	2.800000
8.062	-1.199000	8.972	2.810000
8.092	-1.240000	9.006	2.820000
8.122	-1.207000	9.039	2.820000
8.151	-1.208000	9.072	2.810000
8.181	-1.238000	9.105	2.760000
8.211	-1.195000	9.139	2.810000
8.241	-1.206000	9.172	2.820000
8.271	-1.192000	9.205	2.800000
8.301	-1.232000	9.238	2.810000
8.331	-1.231000	9.272	2.800000
8.360	-1.211000	9.305	2.810000
8.390	-1.185000	9.338	2.810000
8.420	-1.193000	9.371	2.810000
8.450	-1.170000	9.405	2.820000
8.480	-1.169000	9.438	2.810000
8.510	-1.131000	9.471	2.810000
8.540	-1.089000	9.504	2.810000
8.569	-1.092000	9.537	2.820000
8.599	-1.074000	9.571	2.820000
8.629	-1.032000	9.604	2.820000
8.659	-1.010000	9.637	2.810000
8.689	-0.990000	9.670	2.810000
8.719	-0.928000	9.704	2.790000
8.749	-0.898000	9.737	2.810000
8.778	-0.912000	9.770	2.820000
8.808	-0.882000	9.803	2.800000
8.838	-0.840000	9.837	2.800000
8.868	-0.808000	9.870	2.760000
8.898	-0.796000	9.903	2.810000
8.928	-0.737000	9.936	2.810000
8.958	-0.737000	9.969	2.790000
8.987	-0.688000	10.003	2.820000
9.017	-0.654000	10.036	2.810000
9.047	-0.661000	10.069	2.830000
9.077	-0.598000	10.102	2.830000
9.107	-0.543000	10.136	2.800000
9.137	-0.475000	10.169	2.840000
9.167	-0.436000	10.202	2.870000
9.196	-0.412000	10.235	2.870000
9.226	-0.381000	10.269	2.870000
9.256	-0.368000	10.302	2.870000
9.286	-0.320000	10.335	2.890000
9.316	-0.268000	10.368	2.890000
9.346	-0.238000	10.401	2.880000
9.376	-0.229000	10.435	2.900000
9.405	-0.235000	10.468	2.920000
9.435	-0.205000	10.501	2.950000
9.465	-0.183000	10.534	2.940000
9.495	-0.158000	10.568	2.980000
9.525	-0.112000	10.601	2.930000
9.555	-0.066000	10.634	2.990000
9.585	-0.008000	10.667	2.980000
9.614	-0.048000	10.701	3.000000
9.644	0.001000	10.734	2.960000
9.674	0.130000	10.767	3.000000
9.704	0.121000	10.800	3.020000
9.734	0.097000	10.833	3.020000
9.764	0.090000	10.867	3.050000
9.794	0.083000	10.900	3.030000
9.823	0.138000	10.933	3.060000
9.853	0.194000	10.966	3.080000
9.883	0.238000	11.000	3.100000
9.913	0.281000	11.033	3.080000
9.943	0.339000	11.066	3.090000
9.973	0.404000	11.099	3.090000
10.003	0.460000	11.133	3.150000
10.032	0.547000	11.166	3.130000
10.062	0.637000	11.199	3.190000
10.092	0.745000	11.232	3.260000
10.122	0.845000	11.265	3.270000
10.152	0.933000	11.299	3.340000
10.182	1.054000	11.332	3.410000
10.212	1.189000	11.365	3.480000
10.242	1.328000	11.398	3.560000
10.271	1.448000	11.432	3.640000
10.301	1.601000	11.465	3.680000
10.331	1.746000	11.498	3.770000
10.361	1.913000	11.531	3.840000
10.391	2.041000	11.565	3.870000
10.421	2.126000	11.598	3.920000
10.451	2.251000	11.631	3.940000
10.480	2.341000	11.664	3.970000
10.510	2.492000	11.697	3.980000
10.540	2.567000	11.731	3.970000
10.570	2.645000	11.764	4.000000
10.600	2.713000	11.797	3.960000
10.630	2.743000	11.830	3.950000
10.660	2.846000	11.864	3.930000
10.689	2.876000	11.897	3.910000
10.719	2.896000	11.930	3.890000
10.749	2.968000	11.963	3.870000
10.779	3.094000	11.997	3.910000
10.809	3.209000	12.030	3.970000
10.839	3.341000	12.063	4.070000
10.869	3.539000	12.096	4.250000
10.898	3.820000	12.129	4.490000
10.928	4.204000	12.163	4.810000
10.958	4.669000	12.196	5.300000
10.988	5.257000	12.229	5.780000
11.018	5.942000	12.262	6.310000
11.048	6.682000	12.296	6.970000
11.078	7.532000	12.329	7.550000
11.107	8.462000	12.362	8.120000
11.137	9.393000	12.395	8.650000
11.167	10.323000	12.429	9.070000
11.197	11.236000	12.462	9.400000
11.227	12.093000	12.495	9.650000
11.257	12.860000	12.528	9.700000
11.287	13.550000	12.561	9.700000
11.316	14.089000	12.595	9.610000
11.346	14.570000	12.628	9.410000
11.376	14.880000	12.661	9.110000
11.406	15.036000	12.694	8.750000
11.436	15.091000	12.728	8.370000
11.466	15.005000	12.761	7.970000
11.496	14.854000	12.794	7.510000
11.525	14.578000	12.827	7.130000
11.555	14.193000	12.861	6.720000
11.585	13.820000	12.894	6.290000
11.615	13.427000	12.927	5.950000
11.645	13.022000	12.960	5.610000
11.675	12.648000	12.994	5.250000
11.705	12.356000	13.027	4.980000
11.734	12.263000	13.060	4.760000
11.764	12.492000	13.093	4.460000
11.794	13.097000	13.126	4.290000
11.824	14.317000	13.160	4.100000
11.854	16.223000	13.193	3.900000
11.884	18.896000	13.226	3.790000
11.914	22.504000	13.259	3.660000
11.943	26.814000	13.293	3.550000
11.973	31.996000	13.326	3.450000
12.003	37.630000	13.359	3.380000
12.033	43.542000	13.392	3.290000
12.063	49.485000	13.426	3.280000
12.093	54.927000	13.459	3.220000
12.123	59.771000	13.492	3.130000
12.152	63.689000	13.525	3.120000
12.182	66.467000	13.558	3.080000
12.212	68.122000	13.592	3.100000
12.242	68.482000	13.625	3.060000
12.272	67.794000	13.658	3.060000
12.302	66.140000	13.691	3.050000
12.332	63.525000	13.725	3.000000
12.361	60.280000	13.758	3.030000
12.391	56.486000	13.791	3.040000
12.421	52.386000	13.824	3.000000
12.451	48.127000	13.858	3.010000
12.481	43.776000	13.891	3.010000
12.511	39.575000	13.924	3.030000
12.541	35.408000	13.957	3.030000
12.570	31.553000	13.990	3.020000
12.600	27.900000	14.024	3.030000
12.630	24.579000	14.057	3.020000
12.660	21.600000	14.090	3.010000
12.690	18.840000	14.123	2.980000
12.720	16.474000	14.157	2.990000
12.750	14.331000	14.190	2.990000
12.779	12.464000	14.223	3.000000
12.809	10.856000	14.256	2.990000
12.839	9.448000	14.290	2.980000
12.869	8.284000	14.323	2.920000
12.899	7.183000	14.356	2.970000
12.929	6.291000	14.389	2.900000
12.959	5.526000	14.422	2.900000
12.988	4.816000	14.456	2.920000
13.018	4.247000	14.489	2.900000
13.048	3.779000	14.522	2.910000
13.078	3.348000	14.555	2.910000
13.108	2.955000	14.589	2.880000
13.138	2.587000	14.622	2.850000
13.168	2.309000	14.655	2.830000
13.198	2.078000	14.688	2.840000
13.227	1.917000	14.722	2.850000
13.257	1.749000	14.755	2.800000
13.287	1.593000	14.788	2.840000
13.317	1.505000	14.821	2.830000
13.347	1.434000	14.854	2.820000
13.377	1.363000	14.888	2.800000
13.407	1.350000	14.921	2.820000
13.436	1.356000	14.954	2.790000
13.466	1.364000	14.987	2.790000
13.496	1.376000	15.021	2.800000
13.526	1.429000	15.054	2.780000
13.556	1.444000	15.087	2.810000
13.586	1.490000	15.120	2.770000
13.616	1.520000	15.154	2.820000
13.645	1.559000	15.187	2.780000
13.675	1.605000	15.220	2.830000
13.705	1.601000	15.253	2.810000
13.735	1.604000	15.286	2.790000
13.765	1.579000	15.320	2.820000
13.795	1.592000	15.353	2.840000
13.825	1.549000	15.386	2.840000
13.854	1.494000	15.419	2.820000
13.884	1.447000	15.453	2.790000
13.914	1.391000	15.486	2.820000
13.944	1.307000	15.519	2.820000
13.974	1.216000	15.552	2.790000
14.004	1.127000	15.586	2.800000
14.034	1.030000	15.619	2.800000
14.063	0.929000	15.652	2.810000
14.093	0.821000	15.685	2.800000
14.123	0.681000	15.718	2.800000
14.153	0.584000	15.752	2.770000
14.183	0.464000	15.785	2.810000
14.213	0.349000	15.818	2.820000
14.243	0.192000	15.851	2.820000
14.272	0.096000	15.885	2.810000
14.302	-0.028000	15.918	2.860000
14.332	-0.098000	15.951	2.840000
14.362	-0.205000	15.984	2.890000
14.392	-0.266000	16.018	2.860000
14.422	-0.358000	16.051	2.870000
14.452	-0.472000	16.084	2.880000
14.481	-0.515000	16.117	2.870000
14.511	-0.569000	16.150	2.870000
14.541	-0.638000	16.184	2.890000
14.571	-0.689000	16.217	2.850000
14.601	-0.730000	16.250	2.860000
14.631	-0.726000	16.283	2.870000
14.661	-0.790000	16.317	2.820000
14.690	-0.800000	16.350	2.830000
14.720	-0.808000	16.383	2.860000
14.750	-0.805000	16.416	2.840000
14.780	-0.809000	16.450	2.820000
14.810	-0.820000	16.483	2.820000
14.840	-0.855000	16.516	2.790000
14.870	-0.895000	16.549	2.790000
14.899	-0.907000	16.583	2.790000
14.929	-0.887000	16.616	2.820000
14.959	-0.899000	16.649	2.800000
14.989	-0.899000	16.682	2.810000
15.019	-0.906000	16.715	2.810000
15.049	-0.908000	16.749	2.800000
15.079	-0.949000	16.782	2.770000
15.108	-0.935000	16.815	2.830000
15.138	-0.927000	16.848	2.820000
15.168	-0.953000	16.882	2.790000
15.198	-0.942000	16.915	2.830000
15.228	-0.935000	16.948	2.810000
15.258	-0.941000	16.981	2.830000
15.288	-0.919000	17.015	2.810000
15.317	-0.927000	17.048	2.830000
15.347	-0.864000	17.081	2.820000
15.377	-0.812000	17.114	2.830000
15.407	-0.705000	17.147	2.820000
15.437	-0.555000	17.181	2.830000
15.467	-0.201000	17.214	2.810000
15.497	0.666000	17.247	2.790000
15.526	2.582000	17.280	2.800000
15.556	5.996000	17.314	2.810000
15.586	10.005000	17.347	2.810000
15.616	12.935000	17.380	2.790000
15.646	13.914000	17.413	2.790000
15.676	13.393000	17.447	2.780000
15.706	11.862000	17.480	2.790000
15.735	9.992000	17.513	2.770000
15.765	8.077000	17.546	2.770000
15.795	6.364000	17.579	2.760000
15.825	4.961000	17.613	2.760000
15.855	3.836000	17.646	2.760000
15.885	3.018000	17.679	2.760000
15.915	2.353000	17.712	2.750000
15.944	1.844000	17.746	2.760000
15.974	1.468000	17.779	2.750000
16.004	1.177000	17.812	2.750000
16.034	0.944000	17.845	2.760000
16.064	0.787000	17.879	2.750000
16.094	0.613000	17.912	2.750000
16.124	0.510000	17.945	2.740000
16.154	0.370000	17.978	2.740000
16.183	0.269000	18.011	2.740000
16.213	0.164000	18.045	2.740000
16.243	0.081000	18.078	2.740000
16.273	0.028000	18.111	2.740000
16.303	-0.043000	18.144	2.740000
16.333	-0.110000	18.178	2.740000
16.363	-0.192000	18.211	2.720000
16.392	-0.256000	18.244	2.710000
16.422	-0.350000	18.277	2.720000
16.452	-0.425000	18.311	2.720000
16.482	-0.472000	18.344	2.710000
16.512	-0.549000	18.377	2.710000
16.542	-0.589000	18.410	2.700000
16.572	-0.623000	18.443	2.720000
16.601	-0.675000	18.477	2.710000
16.631	-0.716000	18.510	2.720000
16.661	-0.745000	18.543	2.730000
16.691	-0.814000	18.576	2.740000
16.721	-0.849000	18.610	2.750000
16.751	-0.906000	18.643	2.760000
16.781	-0.939000	18.676	2.750000
16.810	-0.978000	18.709	2.750000
16.840	-1.000000	18.743	2.760000
16.870	-1.040000	18.776	2.740000
16.900	-1.076000	18.809	2.730000
16.930	-1.099000	18.842	2.730000
16.960	-1.112000	18.875	2.740000
16.990	-1.156000	18.909	2.750000
17.019	-1.211000	18.942	2.760000
17.049	-1.219000	18.975	2.750000
17.079	-1.225000	19.008	2.750000
17.109	-1.230000	19.042	2.750000
17.139	-1.248000	19.075	2.760000
17.169	-1.283000	19.108	2.730000
17.199	-1.287000	19.141	2.740000
17.228	-1.304000	19.175	2.740000
17.258	-1.292000	19.208	2.730000
17.288	-1.292000	19.241	2.740000
17.318	-1.304000	19.274	2.740000
17.348	-1.268000	19.307	2.750000
17.378	-1.258000	19.341	2.740000
17.408	-1.266000	19.374	2.750000
17.437	-1.273000	19.407	2.730000
17.467	-1.248000	19.440	2.730000
17.497	-1.258000	19.474	2.740000
17.527	-1.234000	19.507	2.740000
17.557	-1.238000	19.540	2.720000
17.587	-1.243000	19.573	2.730000
17.617	-1.260000	19.607	2.720000
17.646	-1.259000	19.640	2.700000
17.676	-1.239000	19.673	2.710000
17.706	-1.250000	19.706	2.700000
17.736	-1.270000	19.739	2.690000
17.766	-1.282000	19.773	2.700000
17.796	-1.261000	19.806	2.730000
17.826	-1.262000	19.839	2.710000
17.855	-1.298000	19.872	2.690000
17.885	-1.298000	19.906	2.710000
17.915	-1.362000	19.939	2.680000
17.945	-1.401000	19.972	2.690000
17.975	-1.425000	20.005	2.700000
18.005	-1.489000	20.039	2.710000
18.035	-1.535000	20.072	2.700000
18.064	-1.618000	20.105	2.710000
18.094	-1.697000	20.138	2.720000
18.124	-1.750000	20.172	2.720000
18.154	-1.846000	20.205	2.730000
18.184	-1.889000	20.238	2.740000
18.214	-1.967000	20.271	2.730000
18.244	-2.020000	20.304	2.750000
18.273	-2.047000	20.338	2.760000
18.303	-2.048000	20.371	2.750000
18.333	-2.038000	20.404	2.770000
18.363	-2.037000	20.437	2.770000
18.393	-1.978000	20.471	2.770000
18.423	-1.955000	20.504	2.770000
18.453	-1.893000	20.537	2.780000
18.482	-1.809000	20.570	2.770000
18.512	-1.716000	20.604	2.760000
18.542	-1.648000	20.637	2.760000
18.572	-1.582000	20.670	2.750000
18.602	-1.546000	20.703	2.740000
18.632	-1.513000	20.736	2.750000
18.662	-1.509000	20.770	2.750000
18.691	-1.536000	20.803	2.740000
18.721	-1.552000	20.836	2.730000
18.751	-1.546000	20.869	2.730000
18.781	-1.612000	20.903	2.710000
18.811	-1.636000	20.936	2.710000
18.841	-1.650000	20.969	2.710000
18.871	-1.707000	21.002	2.710000
18.900	-1.769000	21.036	2.720000
18.930	-1.808000	21.069	2.710000
18.960	-1.840000	21.102	2.710000
18.990	-1.892000	21.135	2.710000
19.020	-1.888000	21.168	2.690000
19.050	-1.948000	21.202	2.710000
19.080	-1.978000	21.235	2.700000
19.110	-1.981000	21.268	2.700000
19.139	-2.036000	21.301	2.700000
19.169	-2.050000	21.335	2.720000
19.199	-2.047000	21.368	2.710000
19.229	-2.076000	21.401	2.710000
19.259	-2.088000	21.434	2.700000
19.289	-2.107000	21.468	2.710000
19.319	-2.134000	21.501	2.700000
19.348	-2.130000	21.534	2.690000
19.378	-2.118000	21.567	2.700000
19.408	-2.148000	21.600	2.710000
19.438	-2.153000	21.634	2.690000
19.468	-2.164000	21.667	2.710000
19.498	-2.190000	21.700	2.700000
19.528	-2.202000	21.733	2.700000
19.557	-2.192000	21.767	2.710000
19.587	-2.221000	21.800	2.710000
19.617	-2.224000	21.833	2.710000
19.647	-2.244000	21.866	2.720000
19.677	-2.228000	21.900	2.740000
19.707	-2.248000	21.933	2.740000
19.737	-2.219000	21.966	2.750000
19.766	-2.190000	21.999	2.760000
19.796	-2.240000	22.032	2.760000
19.826	-2.192000	22.066	2.750000
19.856	-2.182000	22.099	2.760000
19.886	-2.211000	22.132	2.760000
19.916	-2.155000	22.165	2.760000
19.946	-2.160000	22.199	2.760000
19.975	-2.150000	22.232	2.760000
20.005	-2.148000	22.265	2.750000
20.035	-2.097000	22.298	2.740000
20.065	-2.085000	22.332	2.740000
20.095	-2.070000	22.365	2.730000
20.125	-2.055000	22.398	2.730000
20.155	-2.047000	22.431	2.730000
20.184	-2.020000	22.464	2.710000
20.214	-2.021000	22.498	2.710000
20.244	-1.998000	22.531	2.710000
20.274	-2.003000	22.564	2.700000
20.304	-2.041000	22.597	2.690000
20.334	-2.011000	22.631	2.710000
20.364	-1.978000	22.664	2.700000
20.393	-2.001000	22.697	2.710000
20.423	-2.022000	22.730	2.720000
20.453	-2.035000	22.764	2.720000
20.483	-2.013000	22.797	2.710000
20.513	-2.029000	22.830	2.710000
20.543	-2.026000	22.863	2.710000
20.573	-2.049000	22.896	2.710000
20.602	-2.072000	22.930	2.700000
20.632	-2.064000	22.963	2.700000
20.662	-2.078000	22.996	2.710000
20.692	-2.079000	23.029	2.710000
20.722	-2.090000	23.063	2.700000
20.752	-2.093000	23.096	2.690000
20.782	-2.119000	23.129	2.700000
20.811	-2.122000	23.162	2.720000
20.841	-2.105000	23.196	2.700000
20.871	-2.086000	23.229	2.700000
20.901	-2.055000	23.262	2.710000
20.931	-2.063000	23.295	2.700000
20.961	-2.064000	23.328	2.690000
20.991	-2.023000	23.362	2.680000
21.020	-1.982000	23.395	2.700000
21.050	-1.920000	23.428	2.700000
21.080	-1.840000	23.461	2.710000
21.110	-1.758000	23.495	2.710000
21.140	-1.676000	23.528	2.710000
21.170	-1.572000	23.561	2.710000
21.200	-1.481000	23.594	2.700000
21.229	-1.332000	23.628	2.710000
21.259	-1.199000	23.661	2.710000
21.289	-1.014000	23.694	2.720000
21.319	-0.867000	23.727	2.720000
21.349	-0.712000	23.761	2.730000
21.379	-0.560000	23.794	2.730000
21.409	-0.393000	23.827	2.730000
21.438	-0.229000	23.860	2.730000
21.468	-0.064000	23.893	2.730000
21.498	0.050000	23.927	2.750000
21.528	0.162000	23.960	2.750000
21.558	0.265000	23.993	2.750000
21.588	0.331000	24.026	2.750000
21.618	0.376000	24.060	2.730000
21.647	0.402000	24.093	2.730000
21.677	0.430000	24.126	2.740000
21.707	0.460000	24.159	2.720000
21.737	0.432000	24.193	2.710000
21.767	0.378000	24.226	2.710000
21.797	0.348000	24.259	2.720000
21.827	0.355000	24.292	2.720000
21.856	0.301000	24.325	2.720000
21.886	0.228000	24.359	2.710000
21.916	0.208000	24.392	2.710000
21.946	0.189000	24.425	2.710000
21.976	0.125000	24.458	2.720000
22.006	0.086000	24.492	2.720000
22.036	0.015000	24.525	2.720000
22.066	-0.032000	24.558	2.710000
22.095	-0.070000	24.591	2.700000
22.125	-0.097000	24.625	2.700000
22.155	-0.149000	24.658	2.710000
22.185	-0.182000	24.691	2.720000
22.215	-0.217000	24.724	2.710000
22.245	-0.274000	24.757	2.720000
22.275	-0.301000	24.791	2.710000
22.304	-0.339000	24.824	2.700000
22.334	-0.368000	24.857	2.700000
22.364	-0.364000	24.890	2.700000
22.394	-0.413000	24.924	2.720000
22.424	-0.456000	24.957	2.700000
22.454	-0.485000	24.990	2.700000
22.484	-0.500000	25.023	2.690000
22.513	-0.490000	25.057	2.700000
22.543	-0.513000	25.090	2.710000
22.573	-0.543000	25.123	2.700000
22.603	-0.599000	25.156	2.710000
22.633	-0.628000	25.189	2.730000
22.663	-0.656000	25.223	2.720000
22.693	-0.655000	25.256	2.730000
22.722	-0.728000	25.289	2.740000
22.752	-0.755000	25.322	2.760000
22.782	-0.765000	25.356	2.760000
22.812	-0.757000	25.389	2.760000
22.842	-0.823000	25.422	2.750000
22.872	-0.867000	25.455	2.750000
22.902	-0.892000	25.489	2.750000
22.931	-0.916000	25.522	2.760000
22.961	-0.927000	25.555	2.770000
22.991	-0.917000	25.588	2.760000
23.021	-0.972000	25.621	2.770000
23.051	-1.040000	25.655	2.750000
23.081	-1.036000	25.688	2.740000
23.111	-1.073000	25.721	2.750000
23.140	-1.083000	25.754	2.750000
23.170	-1.126000	25.788	2.730000
23.200	-1.154000	25.821	2.720000
23.230	-1.153000	25.854	2.720000
23.260	-1.204000	25.887	2.730000
23.290	-1.261000	25.921	2.730000
23.320	-1.266000	25.954	2.740000
23.349	-1.262000	25.987	2.730000
23.379	-1.271000	26.020	2.720000
23.409	-1.309000	26.053	2.710000
23.439	-1.362000	26.087	2.720000
23.469	-1.360000	26.120	2.720000
23.499	-1.368000	26.153	2.720000
23.529	-1.418000	26.186	2.730000
23.558	-1.476000	26.220	2.730000
23.588	-1.471000	26.253	2.720000
23.618	-1.503000	26.286	2.720000
23.648	-1.480000	26.319	2.710000
23.678	-1.543000	26.353	2.710000
23.708	-1.577000	26.386	2.710000
23.738	-1.544000	26.419	2.710000
23.767	-1.563000
23.797	-1.600000
23.827	-1.608000
23.857	-1.607000
23.887	-1.605000
23.917	-1.647000
23.947	-1.677000
23.976	-1.689000
24.006	-1.698000
24.036	-1.706000
24.066	-1.751000
24.096	-1.733000
24.126	-1.755000
24.156	-1.738000
24.185	-1.753000
24.215	-1.803000
24.245	-1.790000
24.275	-1.788000
24.305	-1.765000
24.335	-1.797000
24.365	-1.839000
24.394	-1.859000
24.424	-1.859000
24.454	-1.857000
24.484	-1.855000
24.514	-1.883000
24.544	-1.896000
24.574	-1.893000
24.603	-1.916000
24.633	-1.911000
24.663	-1.942000
24.693	-1.933000
24.723	-1.908000
24.753	-1.946000
24.783	-1.944000
24.813	-1.965000
24.842	-2.011000
24.872	-1.979000
24.902	-2.006000
24.932	-2.011000
24.962	-2.021000
24.992	-2.066000
25.022	-2.099000
25.051	-2.090000
25.081	-2.096000
25.111	-2.086000
25.141	-2.091000
25.171	-2.130000
25.201	-2.094000
25.231	-2.110000
25.260	-2.103000
25.290	-2.142000
25.320	-2.142000
25.350	-2.169000
25.380	-2.179000
25.410	-2.165000
25.440	-2.161000
25.469	-2.181000
25.499	-2.189000
25.529	-2.187000
25.559	-2.206000
25.589	-2.213000
25.619	-2.256000
25.649	-2.242000
25.678	-2.262000
25.708	-2.281000
25.738	-2.274000
25.768	-2.253000
25.798	-2.269000
25.828	-2.286000
25.858	-2.270000
25.887	-2.269000
25.917	-2.282000
25.947	-2.300000
25.977	-2.293000
26.007	-2.345000
26.037	-2.314000
26.067	-2.328000
26.096	-2.332000
26.126	-2.347000
26.156	-2.346000
26.186	-2.342000
26.216	-2.354000
26.246	-2.357000
26.276	-2.353000
26.305	-2.335000
26.335	-2.331000
26.365	-2.339000
26.395	-2.347000
26.425	-2.337000
26.455	-2.365000
