# Supplementary material for: Interrogating the structure and function of the human voltage-gated proton channel (hHv1) with a fluorescent noncanonical amino acid
Source: eLife. 2026 Apr 28;15:RP110161. doi: 10.7554/eLife.110161 (PMC13124150; doi:10.7554/eLife.110161)
Supplement: Figure 3—figure supplement 2—source data 1. [file elife-110161-fig3-figsupp2-data1.zip › 10uM_hHv1.asc]

10		10
10uM hHv1 001:10_UV1_280nm		10uM hHv1 001:10_AD900
ml	mAU	ml	mV
0.000	-0.023000	0.000	2.730000
0.030	-0.012000	0.033	2.720000
0.060	-0.020000	0.066	2.720000
0.090	-0.027000	0.100	2.740000
0.119	-0.013000	0.133	2.740000
0.149	-0.008000	0.166	2.760000
0.179	-0.019000	0.199	2.740000
0.209	-0.028000	0.233	2.750000
0.239	-0.036000	0.266	2.750000
0.269	-0.010000	0.299	2.750000
0.299	0.008000	0.332	2.740000
0.328	-0.009000	0.366	2.740000
0.358	0.011000	0.399	2.730000
0.388	-0.007000	0.432	2.740000
0.418	0.005000	0.465	2.730000
0.448	-0.005000	0.499	2.720000
0.478	0.007000	0.532	2.730000
0.508	0.018000	0.565	2.720000
0.537	-0.018000	0.598	2.720000
0.567	-0.029000	0.632	2.720000
0.597	-0.079000	0.665	2.710000
0.627	-0.081000	0.698	2.720000
0.657	-0.116000	0.731	2.710000
0.687	-0.071000	0.765	2.710000
0.717	-0.038000	0.798	2.710000
0.746	-0.102000	0.831	2.720000
0.776	-0.089000	0.864	2.720000
0.806	-0.079000	0.898	2.710000
0.836	-0.078000	0.931	2.700000
0.866	-0.065000	0.964	2.700000
0.896	-0.091000	0.997	2.700000
0.926	-0.072000	1.031	2.690000
0.955	-0.095000	1.064	2.740000
0.985	-0.079000	1.097	2.700000
1.015	-0.073000	1.130	2.710000
1.045	-0.095000	1.164	2.690000
1.075	-0.095000	1.197	2.700000
1.105	-0.070000	1.230	2.680000
1.135	-0.061000	1.263	2.710000
1.164	-0.065000	1.296	2.690000
1.194	-0.067000	1.330	2.680000
1.224	-0.076000	1.363	2.680000
1.254	-0.060000	1.396	2.680000
1.284	-0.067000	1.429	2.680000
1.314	-0.053000	1.463	2.730000
1.344	-0.070000	1.496	2.670000
1.373	-0.054000	1.529	2.700000
1.403	-0.046000	1.562	2.710000
1.433	-0.034000	1.596	2.700000
1.463	-0.027000	1.629	2.750000
1.493	-0.015000	1.662	2.710000
1.523	-0.070000	1.695	2.710000
1.553	-0.038000	1.729	2.700000
1.583	-0.021000	1.762	2.730000
1.612	-0.030000	1.795	2.700000
1.642	-0.014000	1.828	2.700000
1.672	-0.036000	1.862	2.700000
1.702	-0.032000	1.895	2.710000
1.732	-0.009000	1.928	2.730000
1.762	-0.047000	1.961	2.700000
1.792	-0.075000	1.995	2.710000
1.821	-0.052000	2.028	2.690000
1.851	-0.048000	2.061	2.690000
1.881	-0.033000	2.094	2.710000
1.911	-0.039000	2.128	2.680000
1.941	-0.017000	2.161	2.680000
1.971	-0.073000	2.194	2.700000
2.001	-0.075000	2.227	2.690000
2.030	-0.039000	2.261	2.710000
2.060	-0.054000	2.294	2.690000
2.090	-0.076000	2.327	2.690000
2.120	-0.062000	2.360	2.710000
2.150	-0.044000	2.393	2.690000
2.180	-0.031000	2.427	2.720000
2.210	-0.047000	2.460	2.710000
2.239	-0.056000	2.493	2.690000
2.269	-0.026000	2.526	2.670000
2.299	-0.032000	2.560	2.680000
2.329	-0.057000	2.593	2.700000
2.359	-0.073000	2.626	2.680000
2.389	-0.069000	2.659	2.720000
2.419	-0.086000	2.693	2.690000
2.448	-0.099000	2.726	2.680000
2.478	-0.104000	2.759	2.670000
2.508	-0.073000	2.792	2.690000
2.538	-0.057000	2.826	2.670000
2.568	-0.091000	2.859	2.680000
2.598	-0.050000	2.892	2.690000
2.628	-0.061000	2.925	2.710000
2.657	-0.081000	2.959	2.670000
2.687	-0.078000	2.992	2.650000
2.717	-0.060000	3.025	2.650000
2.747	-0.053000	3.058	2.660000
2.777	-0.084000	3.092	2.690000
2.807	-0.077000	3.125	2.660000
2.837	-0.089000	3.158	2.690000
2.866	-0.101000	3.191	2.700000
2.896	-0.056000	3.225	2.720000
2.926	-0.057000	3.258	2.730000
2.956	-0.071000	3.291	2.720000
2.986	-0.078000	3.324	2.730000
3.016	-0.102000	3.358	2.740000
3.046	-0.071000	3.391	2.730000
3.075	-0.076000	3.424	2.700000
3.105	-0.081000	3.457	2.750000
3.135	-0.090000	3.491	2.700000
3.165	-0.076000	3.524	2.690000
3.195	-0.044000	3.557	2.700000
3.225	-0.065000	3.590	2.710000
3.255	-0.089000	3.623	2.700000
3.284	-0.054000	3.657	2.700000
3.314	-0.108000	3.690	2.690000
3.344	-0.095000	3.723	2.710000
3.374	-0.094000	3.756	2.740000
3.404	-0.089000	3.790	2.700000
3.434	-0.079000	3.823	2.680000
3.464	-0.078000	3.856	2.680000
3.493	-0.056000	3.889	2.720000
3.523	-0.072000	3.923	2.710000
3.553	-0.101000	3.956	2.720000
3.583	-0.125000	3.989	2.710000
3.613	-0.098000	4.022	2.710000
3.643	-0.093000	4.056	2.710000
3.673	-0.075000	4.089	2.670000
3.702	-0.057000	4.122	2.690000
3.732	-0.054000	4.155	2.680000
3.762	-0.089000	4.189	2.680000
3.792	-0.080000	4.222	2.690000
3.822	-0.076000	4.255	2.690000
3.852	-0.073000	4.288	2.670000
3.882	-0.050000	4.322	2.700000
3.911	-0.075000	4.355	2.660000
3.941	-0.094000	4.388	2.680000
3.971	-0.081000	4.421	2.690000
4.001	-0.068000	4.455	2.660000
4.031	-0.085000	4.488	2.690000
4.061	-0.066000	4.521	2.680000
4.091	-0.085000	4.554	2.690000
4.120	-0.055000	4.588	2.660000
4.150	-0.127000	4.621	2.660000
4.180	-0.089000	4.654	2.690000
4.210	-0.044000	4.687	2.680000
4.240	-0.088000	4.721	2.680000
4.270	-0.114000	4.754	2.670000
4.300	-0.111000	4.787	2.730000
4.329	-0.097000	4.820	2.710000
4.359	-0.088000	4.853	2.670000
4.389	-0.089000	4.887	2.680000
4.419	-0.082000	4.920	2.680000
4.449	-0.084000	4.953	2.700000
4.479	-0.112000	4.986	2.690000
4.509	-0.112000	5.020	2.700000
4.539	-0.109000	5.053	2.710000
4.568	-0.072000	5.086	2.700000
4.598	-0.057000	5.119	2.710000
4.628	-0.101000	5.153	2.690000
4.658	-0.129000	5.186	2.690000
4.688	-0.146000	5.219	2.680000
4.718	-0.129000	5.252	2.700000
4.748	-0.137000	5.286	2.690000
4.777	-0.109000	5.319	2.720000
4.807	-0.116000	5.352	2.710000
4.837	-0.139000	5.385	2.670000
4.867	-0.121000	5.419	2.690000
4.897	-0.106000	5.452	2.670000
4.927	-0.095000	5.485	2.680000
4.957	-0.122000	5.518	2.660000
4.986	-0.141000	5.552	2.680000
5.016	-0.145000	5.585	2.710000
5.046	-0.145000	5.618	2.680000
5.076	-0.125000	5.651	2.690000
5.106	-0.168000	5.685	2.660000
5.136	-0.131000	5.718	2.670000
5.166	-0.150000	5.751	2.690000
5.195	-0.108000	5.784	2.690000
5.225	-0.094000	5.818	2.690000
5.255	-0.108000	5.851	2.670000
5.285	-0.122000	5.884	2.650000
5.315	-0.100000	5.917	2.700000
5.345	-0.105000	5.950	2.670000
5.375	-0.103000	5.984	2.700000
5.404	-0.106000	6.017	2.650000
5.434	-0.095000	6.050	2.660000
5.464	-0.074000	6.083	2.660000
5.494	-0.109000	6.117	2.650000
5.524	-0.098000	6.150	2.650000
5.554	-0.075000	6.183	2.660000
5.584	-0.122000	6.216	2.630000
5.613	-0.092000	6.250	2.690000
5.643	-0.080000	6.283	2.690000
5.673	-0.080000	6.316	2.690000
5.703	-0.091000	6.349	2.660000
5.733	-0.109000	6.383	2.650000
5.763	-0.136000	6.416	2.660000
5.793	-0.091000	6.449	2.660000
5.822	-0.113000	6.482	2.690000
5.852	-0.083000	6.516	2.660000
5.882	-0.124000	6.549	2.720000
5.912	-0.119000	6.582	2.680000
5.942	-0.132000	6.615	2.670000
5.972	-0.101000	6.649	2.700000
6.002	-0.106000	6.682	2.670000
6.031	-0.111000	6.715	2.680000
6.061	-0.110000	6.748	2.680000
6.091	-0.128000	6.782	2.680000
6.121	-0.114000	6.815	2.700000
6.151	-0.116000	6.848	2.680000
6.181	-0.104000	6.881	2.700000
6.211	-0.121000	6.915	2.690000
6.240	-0.155000	6.948	2.720000
6.270	-0.115000	6.981	2.670000
6.300	-0.105000	7.014	2.720000
6.330	-0.126000	7.048	2.710000
6.360	-0.143000	7.081	2.690000
6.390	-0.133000	7.114	2.670000
6.420	-0.149000	7.147	2.660000
6.449	-0.114000	7.180	2.650000
6.479	-0.125000	7.214	2.680000
6.509	-0.153000	7.247	2.670000
6.539	-0.159000	7.280	2.690000
6.569	-0.120000	7.313	2.670000
6.599	-0.140000	7.347	2.710000
6.629	-0.133000	7.380	2.710000
6.658	-0.135000	7.413	2.670000
6.688	-0.159000	7.446	2.680000
6.718	-0.137000	7.480	2.680000
6.748	-0.146000	7.513	2.690000
6.778	-0.155000	7.546	2.650000
6.808	-0.183000	7.579	2.660000
6.838	-0.157000	7.613	2.690000
6.867	-0.144000	7.646	2.710000
6.897	-0.144000	7.679	2.660000
6.927	-0.149000	7.712	2.660000
6.957	-0.164000	7.746	2.670000
6.987	-0.179000	7.779	2.650000
7.017	-0.140000	7.812	2.650000
7.047	-0.160000	7.845	2.650000
7.076	-0.173000	7.879	2.660000
7.106	-0.171000	7.912	2.670000
7.136	-0.208000	7.945	2.650000
7.166	-0.196000	7.978	2.700000
7.196	-0.141000	8.012	2.670000
7.226	-0.162000	8.045	2.650000
7.256	-0.182000	8.078	2.650000
7.285	-0.191000	8.111	2.660000
7.315	-0.164000	8.145	2.680000
7.345	-0.197000	8.178	2.670000
7.375	-0.198000	8.211	2.700000
7.405	-0.189000	8.244	2.680000
7.435	-0.207000	8.278	2.670000
7.465	-0.178000	8.311	2.690000
7.495	-0.164000	8.344	2.720000
7.524	-0.171000	8.377	2.740000
7.554	-0.177000	8.410	2.690000
7.584	-0.191000	8.444	2.690000
7.614	-0.179000	8.477	2.700000
7.644	-0.161000	8.510	2.720000
7.674	-0.189000	8.543	2.700000
7.704	-0.170000	8.577	2.720000
7.733	-0.176000	8.610	2.670000
7.763	-0.181000	8.643	2.680000
7.793	-0.204000	8.676	2.670000
7.823	-0.172000	8.710	2.680000
7.853	-0.144000	8.743	2.670000
7.883	-0.163000	8.776	2.680000
7.913	-0.166000	8.809	2.680000
7.942	-0.152000	8.843	2.680000
7.972	-0.141000	8.876	2.690000
8.002	-0.139000	8.909	2.700000
8.032	-0.142000	8.942	2.690000
8.062	-0.143000	8.976	2.700000
8.092	-0.119000	9.009	2.680000
8.122	-0.143000	9.042	2.670000
8.151	-0.149000	9.075	2.680000
8.181	-0.150000	9.109	2.680000
8.211	-0.147000	9.142	2.680000
8.241	-0.155000	9.175	2.670000
8.271	-0.129000	9.208	2.680000
8.301	-0.149000	9.242	2.700000
8.331	-0.137000	9.275	2.710000
8.360	-0.136000	9.308	2.680000
8.390	-0.109000	9.341	2.700000
8.420	-0.129000	9.375	2.690000
8.450	-0.138000	9.408	2.720000
8.480	-0.119000	9.441	2.700000
8.510	-0.113000	9.474	2.680000
8.540	-0.093000	9.508	2.680000
8.569	-0.099000	9.541	2.670000
8.599	-0.127000	9.574	2.690000
8.629	-0.086000	9.607	2.680000
8.659	-0.116000	9.640	2.710000
8.689	-0.119000	9.674	2.700000
8.719	-0.113000	9.707	2.720000
8.749	-0.097000	9.740	2.740000
8.778	-0.061000	9.773	2.760000
8.808	-0.082000	9.807	2.780000
8.838	-0.068000	9.840	2.810000
8.868	-0.092000	9.873	2.810000
8.898	-0.079000	9.906	2.830000
8.928	-0.052000	9.940	2.820000
8.958	-0.081000	9.973	2.840000
8.987	-0.086000	10.006	2.870000
9.017	-0.052000	10.039	2.900000
9.047	-0.058000	10.073	2.940000
9.077	-0.087000	10.106	2.910000
9.107	-0.049000	10.139	3.000000
9.137	-0.055000	10.172	3.020000
9.167	-0.035000	10.206	3.050000
9.196	-0.031000	10.239	3.100000
9.226	-0.001000	10.272	3.120000
9.256	0.014000	10.305	3.150000
9.286	0.017000	10.339	3.200000
9.316	0.018000	10.372	3.210000
9.346	0.029000	10.405	3.290000
9.376	0.051000	10.438	3.340000
9.405	0.084000	10.472	3.410000
9.435	0.141000	10.505	3.490000
9.465	0.193000	10.538	3.560000
9.495	0.260000	10.571	3.630000
9.525	0.290000	10.605	3.750000
9.555	0.343000	10.638	3.840000
9.585	0.390000	10.671	3.930000
9.614	0.432000	10.704	4.030000
9.644	0.496000	10.737	4.120000
9.674	0.601000	10.771	4.200000
9.704	0.644000	10.804	4.320000
9.734	0.685000	10.837	4.390000
9.764	0.805000	10.870	4.490000
9.794	0.943000	10.904	4.560000
9.823	1.017000	10.937	4.710000
9.853	1.116000	10.970	4.720000
9.883	1.274000	11.003	4.830000
9.913	1.389000	11.037	4.960000
9.943	1.539000	11.070	5.040000
9.973	1.670000	11.103	5.180000
10.003	1.841000	11.136	5.340000
10.032	2.026000	11.170	5.520000
10.062	2.177000	11.203	5.810000
10.092	2.356000	11.236	6.160000
10.122	2.613000	11.269	6.450000
10.152	2.808000	11.303	6.940000
10.182	3.049000	11.336	7.430000
10.212	3.338000	11.369	7.840000
10.242	3.605000	11.402	8.370000
10.271	3.891000	11.436	8.850000
10.301	4.241000	11.469	9.270000
10.331	4.567000	11.502	9.640000
10.361	4.951000	11.535	9.940000
10.391	5.373000	11.569	10.100000
10.421	5.777000	11.602	10.220000
10.451	6.165000	11.635	10.240000
10.480	6.536000	11.668	10.180000
10.510	6.920000	11.702	10.030000
10.540	7.304000	11.735	9.790000
10.570	7.649000	11.768	9.560000
10.600	7.950000	11.801	9.250000
10.630	8.288000	11.835	8.940000
10.660	8.561000	11.868	8.640000
10.689	8.876000	11.901	8.240000
10.719	9.165000	11.934	7.910000
10.749	9.427000	11.967	7.620000
10.779	9.787000	12.001	7.280000
10.809	10.125000	12.034	6.980000
10.839	10.522000	12.067	6.740000
10.869	11.028000	12.100	6.510000
10.898	11.622000	12.134	6.300000
10.928	12.397000	12.167	6.160000
10.958	13.418000	12.200	6.000000
10.988	14.601000	12.233	5.880000
11.018	16.112000	12.267	5.790000
11.048	17.862000	12.300	5.700000
11.078	19.788000	12.333	5.640000
11.107	21.859000	12.366	5.600000
11.137	23.959000	12.400	5.570000
11.167	26.046000	12.433	5.530000
11.197	27.982000	12.466	5.480000
11.227	29.645000	12.499	5.460000
11.257	30.967000	12.533	5.420000
11.287	31.959000	12.566	5.370000
11.316	32.551000	12.599	5.350000
11.346	32.743000	12.632	5.290000
11.376	32.557000	12.666	5.220000
11.406	32.086000	12.699	5.190000
11.436	31.296000	12.732	5.160000
11.466	30.363000	12.765	5.120000
11.496	29.255000	12.799	5.090000
11.525	28.027000	12.832	5.030000
11.555	26.740000	12.865	5.000000
11.585	25.453000	12.898	4.980000
11.615	24.200000	12.932	5.030000
11.645	22.999000	12.965	5.040000
11.675	21.797000	12.998	5.050000
11.705	20.714000	13.031	5.100000
11.734	19.707000	13.065	5.130000
11.764	18.816000	13.098	5.150000
11.794	17.994000	13.131	5.200000
11.824	17.287000	13.164	5.260000
11.854	16.675000	13.197	5.300000
11.884	16.133000	13.231	5.300000
11.914	15.816000	13.264	5.300000
11.943	15.515000	13.297	5.280000
11.973	15.291000	13.330	5.270000
12.003	15.095000	13.364	5.220000
12.033	14.951000	13.397	5.190000
12.063	14.817000	13.430	5.110000
12.093	14.726000	13.463	5.020000
12.123	14.580000	13.497	5.000000
12.152	14.386000	13.530	4.870000
12.182	14.247000	13.563	4.750000
12.212	14.059000	13.596	4.640000
12.242	13.820000	13.630	4.540000
12.272	13.560000	13.663	4.440000
12.302	13.288000	13.696	4.320000
12.332	12.966000	13.729	4.230000
12.361	12.638000	13.763	4.150000
12.391	12.307000	13.796	4.030000
12.421	11.915000	13.829	3.950000
12.451	11.575000	13.862	3.870000
12.481	11.241000	13.896	3.790000
12.511	10.851000	13.929	3.730000
12.541	10.564000	13.962	3.650000
12.570	10.298000	13.995	3.570000
12.600	10.059000	14.029	3.530000
12.630	9.878000	14.062	3.500000
12.660	9.750000	14.095	3.440000
12.690	9.703000	14.128	3.410000
12.720	9.738000	14.162	3.390000
12.750	9.766000	14.195	3.360000
12.779	9.860000	14.228	3.330000
12.809	9.974000	14.261	3.250000
12.839	10.157000	14.294	3.270000
12.869	10.263000	14.328	3.220000
12.899	10.355000	14.361	3.190000
12.929	10.504000	14.394	3.170000
12.959	10.531000	14.427	3.120000
12.988	10.556000	14.461	3.140000
13.018	10.494000	14.494	3.110000
13.048	10.418000	14.527	3.100000
13.078	10.244000	14.560	3.070000
13.108	10.020000	14.594	3.020000
13.138	9.780000	14.627	3.030000
13.168	9.458000	14.660	2.990000
13.198	9.082000	14.693	2.990000
13.227	8.720000	14.727	3.010000
13.257	8.312000	14.760	2.970000
13.287	7.865000	14.793	2.970000
13.317	7.454000	14.826	2.940000
13.347	7.033000	14.860	2.910000
13.377	6.627000	14.893	2.890000
13.407	6.214000	14.926	2.940000
13.436	5.840000	14.959	2.910000
13.466	5.444000	14.993	2.950000
13.496	5.100000	15.026	2.890000
13.526	4.761000	15.059	2.880000
13.556	4.493000	15.092	2.880000
13.586	4.262000	15.126	2.880000
13.616	4.044000	15.159	2.900000
13.645	3.770000	15.192	2.870000
13.675	3.593000	15.225	2.850000
13.705	3.363000	15.259	2.880000
13.735	3.190000	15.292	2.900000
13.765	3.048000	15.325	2.850000
13.795	2.946000	15.358	2.870000
13.825	2.824000	15.392	2.860000
13.854	2.679000	15.425	2.850000
13.884	2.564000	15.458	2.840000
13.914	2.476000	15.491	2.860000
13.944	2.381000	15.524	2.800000
13.974	2.298000	15.558	2.850000
14.004	2.235000	15.591	2.820000
14.034	2.095000	15.624	2.790000
14.063	2.008000	15.657	2.790000
14.093	1.941000	15.691	2.790000
14.123	1.852000	15.724	2.800000
14.153	1.795000	15.757	2.810000
14.183	1.716000	15.790	2.800000
14.213	1.653000	15.824	2.790000
14.243	1.576000	15.857	2.780000
14.272	1.509000	15.890	2.790000
14.302	1.472000	15.923	2.820000
14.332	1.392000	15.957	2.820000
14.362	1.311000	15.990	2.810000
14.392	1.310000	16.023	2.820000
14.422	1.297000	16.056	2.770000
14.452	1.260000	16.090	2.820000
14.481	1.218000	16.123	2.820000
14.511	1.184000	16.156	2.800000
14.541	1.157000	16.189	2.810000
14.571	1.126000	16.223	2.800000
14.601	1.107000	16.256	2.820000
14.631	1.080000	16.289	2.800000
14.661	1.111000	16.322	2.800000
14.690	1.098000	16.356	2.810000
14.720	1.072000	16.389	2.800000
14.750	1.104000	16.422	2.800000
14.780	1.138000	16.455	2.780000
14.810	1.180000	16.489	2.780000
14.840	1.189000	16.522	2.790000
14.870	1.210000	16.555	2.790000
14.899	1.226000	16.588	2.770000
14.929	1.228000	16.622	2.770000
14.959	1.207000	16.655	2.770000
14.989	1.172000	16.688	2.780000
15.019	1.129000	16.721	2.770000
15.049	1.090000	16.754	2.770000
15.079	1.039000	16.788	2.760000
15.108	0.986000	16.821	2.770000
15.138	0.963000	16.854	2.780000
15.168	0.873000	16.887	2.770000
15.198	0.809000	16.921	2.770000
15.228	0.748000	16.954	2.770000
15.258	0.697000	16.987	2.770000
15.288	0.678000	17.020	2.780000
15.317	0.613000	17.054	2.760000
15.347	0.577000	17.087	2.740000
15.377	0.600000	17.120	2.740000
15.407	0.573000	17.153	2.740000
15.437	0.542000	17.187	2.740000
15.467	0.512000	17.220	2.740000
15.497	0.489000	17.253	2.740000
15.526	0.503000	17.286	2.730000
15.556	0.431000	17.320	2.730000
15.586	0.463000	17.353	2.740000
15.616	0.459000	17.386	2.740000
15.646	0.496000	17.419	2.740000
15.676	0.482000	17.453	2.720000
15.706	0.445000	17.486	2.720000
15.735	0.428000	17.519	2.720000
15.765	0.426000	17.552	2.730000
15.795	0.436000	17.586	2.720000
15.825	0.444000	17.619	2.720000
15.855	0.420000	17.652	2.710000
15.885	0.400000	17.685	2.700000
15.915	0.391000	17.719	2.700000
15.944	0.419000	17.752	2.700000
15.974	0.389000	17.785	2.720000
16.004	0.372000	17.818	2.700000
16.034	0.386000	17.851	2.690000
16.064	0.358000	17.885	2.700000
16.094	0.330000	17.918	2.730000
16.124	0.326000	17.951	2.690000
16.154	0.327000	17.984	2.690000
16.183	0.348000	18.018	2.700000
16.213	0.360000	18.051	2.690000
16.243	0.358000	18.084	2.700000
16.273	0.312000	18.117	2.690000
16.303	0.309000	18.151	2.700000
16.333	0.306000	18.184	2.690000
16.363	0.302000	18.217	2.680000
16.392	0.303000	18.250	2.690000
16.422	0.311000	18.284	2.700000
16.452	0.311000	18.317	2.700000
16.482	0.286000	18.350	2.710000
16.512	0.252000	18.383	2.720000
16.542	0.301000	18.417	2.720000
16.572	0.295000	18.450	2.730000
16.601	0.273000	18.483	2.720000
16.631	0.268000	18.516	2.720000
16.661	0.279000	18.550	2.730000
16.691	0.275000	18.583	2.730000
16.721	0.237000	18.616	2.740000
16.751	0.244000	18.649	2.740000
16.781	0.248000	18.683	2.730000
16.810	0.253000	18.716	2.720000
16.840	0.246000	18.749	2.730000
16.870	0.213000	18.782	2.730000
16.900	0.232000	18.816	2.710000
16.930	0.248000	18.849	2.710000
16.960	0.215000	18.882	2.710000
16.990	0.223000	18.915	2.710000
17.019	0.221000	18.949	2.710000
17.049	0.215000	18.982	2.700000
17.079	0.229000	19.015	2.700000
17.109	0.210000	19.048	2.700000
17.139	0.224000	19.081	2.710000
17.169	0.223000	19.115	2.700000
17.199	0.252000	19.148	2.700000
17.228	0.231000	19.181	2.700000
17.258	0.222000	19.214	2.690000
17.288	0.235000	19.248	2.690000
17.318	0.224000	19.281	2.720000
17.348	0.246000	19.314	2.680000
17.378	0.208000	19.347	2.730000
17.408	0.217000	19.381	2.690000
17.437	0.199000	19.414	2.740000
17.467	0.193000	19.447	2.690000
17.497	0.206000	19.480	2.730000
17.527	0.241000	19.514	2.690000
17.557	0.187000	19.547	2.710000
17.587	0.183000	19.580	2.700000
17.617	0.198000	19.613	2.690000
17.646	0.195000	19.647	2.690000
17.676	0.185000	19.680	2.700000
17.706	0.223000	19.713	2.680000
17.736	0.197000	19.746	2.690000
17.766	0.183000	19.780	2.670000
17.796	0.214000	19.813	2.690000
17.826	0.209000	19.846	2.710000
17.855	0.185000	19.879	2.670000
17.885	0.169000	19.913	2.720000
17.915	0.211000	19.946	2.680000
17.945	0.198000	19.979	2.710000
17.975	0.184000	20.012	2.690000
18.005	0.183000	20.046	2.750000
18.035	0.189000	20.079	2.700000
18.064	0.186000	20.112	2.710000
18.094	0.160000	20.145	2.720000
18.124	0.195000	20.179	2.720000
18.154	0.183000	20.212	2.710000
18.184	0.159000	20.245	2.730000
18.214	0.190000	20.278	2.720000
18.244	0.181000	20.311	2.720000
18.273	0.183000	20.345	2.730000
18.303	0.193000	20.378	2.730000
18.333	0.203000	20.411	2.730000
18.363	0.184000	20.444	2.710000
18.393	0.154000	20.478	2.720000
18.423	0.144000	20.511	2.730000
18.453	0.169000	20.544	2.710000
18.482	0.140000	20.577	2.710000
18.512	0.124000	20.611	2.700000
18.542	0.101000	20.644	2.700000
18.572	0.118000	20.677	2.700000
18.602	0.096000	20.710	2.700000
18.632	0.121000	20.744	2.690000
18.662	0.120000	20.777	2.710000
18.691	0.104000	20.810	2.710000
18.721	0.099000	20.843	2.690000
18.751	0.099000	20.877	2.700000
18.781	0.067000	20.910	2.700000
18.811	0.065000	20.943	2.700000
18.841	0.089000	20.976	2.710000
18.871	0.115000	21.010	2.690000
18.900	0.128000	21.043	2.730000
18.930	0.148000	21.076	2.690000
18.960	0.127000	21.109	2.700000
18.990	0.138000	21.143	2.730000
19.020	0.140000	21.176	2.690000
19.050	0.163000	21.209	2.700000
19.080	0.157000	21.242	2.700000
19.110	0.202000	21.276	2.690000
19.139	0.211000	21.309	2.690000
19.169	0.212000	21.342	2.690000
19.199	0.252000	21.375	2.680000
19.229	0.205000	21.408	2.670000
19.259	0.251000	21.442	2.680000
19.289	0.217000	21.475	2.680000
19.319	0.193000	21.508	2.690000
19.348	0.174000	21.541	2.690000
19.378	0.190000	21.575	2.720000
19.408	0.216000	21.608	2.690000
19.438	0.212000	21.641	2.710000
19.468	0.133000	21.674	2.700000
19.498	0.128000	21.708	2.700000
19.528	0.145000	21.741	2.710000
19.557	0.139000	21.774	2.730000
19.587	0.163000	21.807	2.730000
19.617	0.160000	21.841	2.720000
19.647	0.147000	21.874	2.720000
19.677	0.187000	21.907	2.710000
19.707	0.196000	21.940	2.710000
19.737	0.189000	21.974	2.700000
19.766	0.202000	22.007	2.710000
19.796	0.221000	22.040	2.710000
19.826	0.187000	22.073	2.720000
19.856	0.200000	22.107	2.700000
19.886	0.206000	22.140	2.700000
19.916	0.225000	22.173	2.700000
19.946	0.288000	22.206	2.710000
19.975	0.325000	22.240	2.690000
20.005	0.332000	22.273	2.680000
20.035	0.381000	22.306	2.690000
20.065	0.402000	22.339	2.730000
20.095	0.387000	22.373	2.680000
20.125	0.427000	22.406	2.680000
20.155	0.503000	22.439	2.710000
20.184	0.507000	22.472	2.690000
20.214	0.544000	22.506	2.680000
20.244	0.599000	22.539	2.690000
20.274	0.626000	22.572	2.720000
20.304	0.676000	22.605	2.680000
20.334	0.655000	22.638	2.700000
20.364	0.672000	22.672	2.690000
20.393	0.691000	22.705	2.680000
20.423	0.742000	22.738	2.680000
20.453	0.754000	22.771	2.680000
20.483	0.743000	22.805	2.680000
20.513	0.753000	22.838	2.670000
20.543	0.785000	22.871	2.690000
20.573	0.787000	22.904	2.700000
20.602	0.795000	22.938	2.660000
20.632	0.824000	22.971	2.680000
20.662	0.786000	23.004	2.670000
20.692	0.776000	23.037	2.660000
20.722	0.783000	23.071	2.680000
20.752	0.815000	23.104	2.690000
20.782	0.782000	23.137	2.680000
20.811	0.801000	23.170	2.690000
20.841	0.820000	23.204	2.680000
20.871	0.797000	23.237	2.660000
20.901	0.780000	23.270	2.670000
20.931	0.747000	23.303	2.670000
20.961	0.760000	23.337	2.670000
20.991	0.731000	23.370	2.680000
21.020	0.743000	23.403	2.710000
21.050	0.730000	23.436	2.710000
21.080	0.729000	23.470	2.730000
21.110	0.685000	23.503	2.720000
21.140	0.654000	23.536	2.760000
21.170	0.700000	23.569	2.720000
21.200	0.683000	23.603	2.700000
21.229	0.647000	23.636	2.700000
21.259	0.632000	23.669	2.740000
21.289	0.633000	23.702	2.730000
21.319	0.599000	23.736	2.690000
21.349	0.590000	23.769	2.670000
21.379	0.583000	23.802	2.700000
21.409	0.565000	23.835	2.700000
21.438	0.588000	23.868	2.690000
21.468	0.575000	23.902	2.690000
21.498	0.541000	23.935	2.690000
21.528	0.562000	23.968	2.680000
21.558	0.574000	24.001	2.690000
21.588	0.524000	24.035	2.690000
21.618	0.508000	24.068	2.720000
21.647	0.507000	24.101	2.710000
21.677	0.525000	24.134	2.710000
21.707	0.505000	24.168	2.680000
21.737	0.471000	24.201	2.700000
21.767	0.461000	24.234	2.720000
21.797	0.472000	24.267	2.680000
21.827	0.456000	24.301	2.690000
21.856	0.466000	24.334	2.690000
21.886	0.430000	24.367	2.670000
21.916	0.413000	24.400	2.700000
21.946	0.416000	24.434	2.680000
21.976	0.388000	24.467	2.680000
22.006	0.394000	24.500	2.700000
22.036	0.362000	24.533	2.680000
22.066	0.329000	24.567	2.680000
22.095	0.342000	24.600	2.690000
22.125	0.356000	24.633	2.670000
22.155	0.314000	24.666	2.670000
22.185	0.303000	24.700	2.690000
22.215	0.299000	24.733	2.670000
22.245	0.293000	24.766	2.670000
22.275	0.288000	24.799	2.670000
22.304	0.278000	24.833	2.670000
22.334	0.265000	24.866	2.710000
22.364	0.231000	24.899	2.670000
22.394	0.246000	24.932	2.680000
22.424	0.270000	24.966	2.660000
22.454	0.270000	24.999	2.690000
22.484	0.233000	25.032	2.690000
22.513	0.226000	25.065	2.730000
22.543	0.185000	25.098	2.730000
22.573	0.210000	25.132	2.680000
22.603	0.205000	25.165	2.730000
22.633	0.185000	25.198	2.720000
22.663	0.170000	25.231	2.700000
22.693	0.218000	25.265	2.690000
22.722	0.192000	25.298	2.700000
22.752	0.168000	25.331	2.720000
22.782	0.164000	25.364	2.720000
22.812	0.145000	25.398	2.700000
22.842	0.169000	25.431	2.700000
22.872	0.152000	25.464	2.730000
22.902	0.126000	25.497	2.680000
22.931	0.145000	25.531	2.690000
22.961	0.142000	25.564	2.700000
22.991	0.143000	25.597	2.730000
23.021	0.114000	25.630	2.700000
23.051	0.123000	25.664	2.690000
23.081	0.140000	25.697	2.680000
23.111	0.119000	25.730	2.700000
23.140	0.117000	25.763	2.680000
23.170	0.140000	25.797	2.680000
23.200	0.122000	25.830	2.700000
23.230	0.097000	25.863	2.670000
23.260	0.109000	25.896	2.660000
23.290	0.106000	25.930	2.690000
23.320	0.091000	25.963	2.700000
23.349	0.101000	25.996	2.720000
23.379	0.116000	26.029	2.710000
23.409	0.113000	26.063	2.700000
23.439	0.119000	26.096	2.660000
23.469	0.114000	26.129	2.660000
23.499	0.101000	26.162	2.680000
23.529	0.091000	26.195	2.700000
23.558	0.075000	26.229	2.720000
23.588	0.084000	26.262	2.690000
23.618	0.063000	26.295	2.650000
23.648	0.054000	26.328	2.660000
23.678	0.066000	26.362	2.660000
23.708	0.082000	26.395	2.670000
23.738	0.067000	26.428	2.640000
23.767	0.039000
23.797	0.045000
23.827	0.085000
23.857	0.081000
23.887	0.025000
23.917	0.034000
23.947	0.072000
23.976	0.075000
24.006	0.075000
24.036	0.068000
24.066	0.059000
24.096	0.050000
24.126	0.041000
24.156	0.052000
24.185	0.073000
24.215	0.067000
24.245	0.019000
24.275	0.033000
24.305	0.023000
24.335	0.021000
24.365	0.007000
24.394	-0.018000
24.424	-0.019000
24.454	0.017000
24.484	0.013000
24.514	0.011000
24.544	-0.025000
24.574	-0.034000
24.603	-0.016000
24.633	-0.003000
24.663	-0.011000
24.693	0.001000
24.723	-0.014000
24.753	-0.012000
24.783	-0.048000
24.813	-0.017000
24.842	-0.010000
24.872	-0.030000
24.902	-0.040000
24.932	-0.020000
24.962	-0.012000
24.992	-0.010000
25.022	-0.039000
25.051	-0.037000
25.081	-0.020000
25.111	-0.030000
25.141	-0.031000
25.171	-0.055000
25.201	-0.048000
25.231	-0.013000
25.260	-0.022000
25.290	-0.039000
25.320	-0.023000
25.350	-0.036000
25.380	-0.020000
25.410	-0.025000
25.440	-0.039000
25.469	-0.033000
25.499	-0.009000
25.529	0.005000
25.559	-0.035000
25.589	-0.079000
25.619	-0.065000
25.649	-0.050000
25.678	-0.052000
25.708	-0.054000
25.738	-0.061000
25.768	-0.059000
25.798	-0.051000
25.828	-0.054000
25.858	-0.063000
25.887	-0.062000
25.917	-0.096000
25.947	-0.099000
25.977	-0.084000
26.007	-0.096000
26.037	-0.080000
26.067	-0.096000
26.096	-0.102000
26.126	-0.108000
26.156	-0.098000
26.186	-0.114000
26.216	-0.141000
26.246	-0.104000
26.276	-0.107000
26.305	-0.081000
26.335	-0.110000
26.365	-0.115000
26.395	-0.071000
26.425	-0.076000
26.455	-0.087000
