# Supplementary material for: Interrogating the structure and function of the human voltage-gated proton channel (hHv1) with a fluorescent noncanonical amino acid
Source: eLife. 2026 Apr 28;15:RP110161. doi: 10.7554/eLife.110161 (PMC13124150; doi:10.7554/eLife.110161)
Supplement: Figure 3—figure supplement 2—source data 1. [file elife-110161-fig3-figsupp2-data1.zip › 20uM_hHv1.asc]

10		10
20uM hHv1 001:10_UV1_280nm		20uM hHv1 001:10_AD900
ml	mAU	ml	mV
0.000	0.000000	0.000	2.710000
0.030	0.002000	0.033	2.720000
0.060	0.019000	0.066	2.720000
0.090	0.064000	0.100	2.720000
0.119	0.059000	0.133	2.730000
0.149	0.049000	0.166	2.720000
0.179	0.024000	0.199	2.710000
0.209	0.035000	0.233	2.710000
0.239	0.024000	0.266	2.720000
0.269	0.038000	0.299	2.730000
0.299	0.013000	0.332	2.720000
0.328	0.042000	0.366	2.740000
0.358	0.081000	0.399	2.730000
0.388	0.047000	0.432	2.740000
0.418	0.051000	0.465	2.730000
0.448	0.067000	0.499	2.750000
0.478	0.032000	0.532	2.750000
0.508	0.054000	0.565	2.740000
0.538	-0.013000	0.598	2.730000
0.567	-0.034000	0.632	2.740000
0.597	-0.011000	0.665	2.740000
0.627	-0.005000	0.698	2.730000
0.657	0.001000	0.731	2.720000
0.687	0.005000	0.765	2.710000
0.717	-0.003000	0.798	2.720000
0.747	-0.022000	0.831	2.710000
0.776	-0.049000	0.864	2.710000
0.806	-0.055000	0.898	2.710000
0.836	-0.021000	0.931	2.700000
0.866	-0.060000	0.964	2.710000
0.896	-0.051000	0.997	2.700000
0.926	-0.046000	1.031	2.700000
0.956	-0.046000	1.064	2.700000
0.985	-0.063000	1.097	2.700000
1.015	-0.059000	1.130	2.690000
1.045	-0.037000	1.164	2.710000
1.075	-0.011000	1.197	2.710000
1.105	-0.013000	1.230	2.710000
1.135	-0.016000	1.263	2.700000
1.165	0.003000	1.296	2.740000
1.194	-0.023000	1.330	2.690000
1.224	-0.027000	1.363	2.690000
1.254	0.014000	1.396	2.710000
1.284	-0.017000	1.429	2.680000
1.314	-0.024000	1.463	2.710000
1.344	0.013000	1.496	2.680000
1.374	-0.035000	1.529	2.690000
1.404	-0.047000	1.562	2.690000
1.433	-0.021000	1.596	2.730000
1.463	-0.015000	1.629	2.700000
1.493	-0.032000	1.662	2.690000
1.523	-0.036000	1.695	2.700000
1.553	-0.038000	1.729	2.730000
1.583	-0.031000	1.762	2.700000
1.613	-0.031000	1.795	2.710000
1.642	-0.033000	1.828	2.700000
1.672	-0.058000	1.862	2.750000
1.702	-0.053000	1.895	2.700000
1.732	-0.041000	1.928	2.700000
1.762	-0.071000	1.961	2.720000
1.792	-0.054000	1.995	2.700000
1.822	-0.046000	2.028	2.700000
1.851	-0.061000	2.061	2.700000
1.881	-0.101000	2.094	2.710000
1.911	-0.086000	2.128	2.710000
1.941	-0.077000	2.161	2.710000
1.971	-0.092000	2.194	2.700000
2.001	-0.084000	2.227	2.700000
2.031	-0.100000	2.261	2.700000
2.060	-0.088000	2.294	2.690000
2.090	-0.102000	2.327	2.690000
2.120	-0.103000	2.360	2.740000
2.150	-0.085000	2.393	2.670000
2.180	-0.078000	2.427	2.700000
2.210	-0.086000	2.460	2.730000
2.240	-0.069000	2.493	2.700000
2.270	-0.089000	2.526	2.730000
2.299	-0.104000	2.560	2.680000
2.329	-0.111000	2.593	2.710000
2.359	-0.113000	2.626	2.700000
2.389	-0.109000	2.659	2.720000
2.419	-0.092000	2.693	2.690000
2.449	-0.093000	2.726	2.710000
2.479	-0.111000	2.759	2.720000
2.508	-0.094000	2.792	2.670000
2.538	-0.080000	2.826	2.700000
2.568	-0.123000	2.859	2.710000
2.598	-0.126000	2.892	2.700000
2.628	-0.115000	2.925	2.720000
2.658	-0.093000	2.959	2.700000
2.688	-0.091000	2.992	2.710000
2.717	-0.081000	3.025	2.680000
2.747	-0.109000	3.058	2.670000
2.777	-0.131000	3.092	2.690000
2.807	-0.097000	3.125	2.730000
2.837	-0.085000	3.158	2.710000
2.867	-0.117000	3.191	2.680000
2.897	-0.129000	3.225	2.670000
2.926	-0.117000	3.258	2.680000
2.956	-0.120000	3.291	2.670000
2.986	-0.136000	3.324	2.690000
3.016	-0.125000	3.358	2.690000
3.046	-0.100000	3.391	2.680000
3.076	-0.112000	3.424	2.690000
3.106	-0.112000	3.457	2.690000
3.135	-0.121000	3.491	2.680000
3.165	-0.127000	3.524	2.680000
3.195	-0.120000	3.557	2.690000
3.225	-0.121000	3.590	2.690000
3.255	-0.122000	3.623	2.700000
3.285	-0.114000	3.657	2.720000
3.315	-0.134000	3.690	2.700000
3.345	-0.120000	3.723	2.700000
3.374	-0.094000	3.756	2.720000
3.404	-0.092000	3.790	2.690000
3.434	-0.107000	3.823	2.670000
3.464	-0.118000	3.856	2.720000
3.494	-0.106000	3.889	2.670000
3.524	-0.134000	3.923	2.690000
3.554	-0.112000	3.956	2.720000
3.583	-0.101000	3.989	2.700000
3.613	-0.078000	4.022	2.730000
3.643	-0.105000	4.056	2.690000
3.673	-0.110000	4.089	2.720000
3.703	-0.145000	4.122	2.690000
3.733	-0.127000	4.155	2.710000
3.763	-0.109000	4.189	2.690000
3.792	-0.120000	4.222	2.670000
3.822	-0.086000	4.255	2.690000
3.852	-0.107000	4.288	2.710000
3.882	-0.132000	4.322	2.720000
3.912	-0.149000	4.355	2.710000
3.942	-0.149000	4.388	2.700000
3.972	-0.136000	4.421	2.710000
4.001	-0.149000	4.455	2.680000
4.031	-0.115000	4.488	2.660000
4.061	-0.163000	4.521	2.680000
4.091	-0.164000	4.554	2.680000
4.121	-0.153000	4.588	2.690000
4.151	-0.150000	4.621	2.680000
4.181	-0.134000	4.654	2.710000
4.211	-0.118000	4.687	2.700000
4.240	-0.125000	4.721	2.670000
4.270	-0.128000	4.754	2.660000
4.300	-0.137000	4.787	2.690000
4.330	-0.147000	4.820	2.690000
4.360	-0.108000	4.853	2.640000
4.390	-0.144000	4.887	2.660000
4.420	-0.175000	4.920	2.680000
4.449	-0.184000	4.953	2.650000
4.479	-0.170000	4.986	2.670000
4.509	-0.161000	5.020	2.670000
4.539	-0.168000	5.053	2.710000
4.569	-0.189000	5.086	2.690000
4.599	-0.180000	5.119	2.710000
4.629	-0.159000	5.153	2.740000
4.658	-0.165000	5.186	2.700000
4.688	-0.174000	5.219	2.720000
4.718	-0.142000	5.252	2.690000
4.748	-0.145000	5.286	2.690000
4.778	-0.119000	5.319	2.720000
4.808	-0.135000	5.352	2.710000
4.838	-0.160000	5.385	2.700000
4.867	-0.156000	5.419	2.720000
4.897	-0.149000	5.452	2.710000
4.927	-0.152000	5.485	2.690000
4.957	-0.160000	5.518	2.720000
4.987	-0.146000	5.552	2.720000
5.017	-0.125000	5.585	2.690000
5.047	-0.153000	5.618	2.680000
5.077	-0.103000	5.651	2.680000
5.106	-0.133000	5.685	2.710000
5.136	-0.169000	5.718	2.710000
5.166	-0.167000	5.751	2.710000
5.196	-0.155000	5.784	2.710000
5.226	-0.169000	5.818	2.710000
5.256	-0.150000	5.851	2.680000
5.286	-0.145000	5.884	2.710000
5.315	-0.151000	5.917	2.670000
5.345	-0.158000	5.950	2.680000
5.375	-0.141000	5.984	2.690000
5.405	-0.133000	6.017	2.700000
5.435	-0.141000	6.050	2.670000
5.465	-0.126000	6.083	2.660000
5.495	-0.124000	6.117	2.680000
5.524	-0.127000	6.150	2.680000
5.554	-0.131000	6.183	2.670000
5.584	-0.109000	6.216	2.710000
5.614	-0.115000	6.250	2.710000
5.644	-0.137000	6.283	2.710000
5.674	-0.134000	6.316	2.670000
5.704	-0.124000	6.349	2.650000
5.733	-0.129000	6.383	2.660000
5.763	-0.133000	6.416	2.650000
5.793	-0.139000	6.449	2.650000
5.823	-0.141000	6.482	2.640000
5.853	-0.142000	6.516	2.690000
5.883	-0.137000	6.549	2.700000
5.913	-0.129000	6.582	2.690000
5.943	-0.130000	6.615	2.660000
5.972	-0.149000	6.649	2.640000
6.002	-0.158000	6.682	2.650000
6.032	-0.166000	6.715	2.690000
6.062	-0.143000	6.748	2.690000
6.092	-0.147000	6.782	2.710000
6.122	-0.163000	6.815	2.690000
6.152	-0.154000	6.848	2.690000
6.181	-0.163000	6.881	2.710000
6.211	-0.153000	6.915	2.690000
6.241	-0.154000	6.948	2.690000
6.271	-0.140000	6.981	2.710000
6.301	-0.144000	7.014	2.670000
6.331	-0.134000	7.048	2.680000
6.361	-0.147000	7.081	2.700000
6.390	-0.154000	7.114	2.660000
6.420	-0.166000	7.147	2.690000
6.450	-0.203000	7.180	2.690000
6.480	-0.166000	7.214	2.660000
6.510	-0.173000	7.247	2.680000
6.540	-0.163000	7.280	2.700000
6.570	-0.179000	7.313	2.670000
6.599	-0.178000	7.347	2.680000
6.629	-0.192000	7.380	2.690000
6.659	-0.176000	7.413	2.660000
6.689	-0.183000	7.446	2.690000
6.719	-0.161000	7.480	2.690000
6.749	-0.125000	7.513	2.680000
6.779	-0.149000	7.546	2.660000
6.809	-0.145000	7.579	2.670000
6.838	-0.153000	7.613	2.710000
6.868	-0.175000	7.646	2.700000
6.898	-0.170000	7.679	2.680000
6.928	-0.171000	7.712	2.720000
6.958	-0.183000	7.746	2.700000
6.988	-0.199000	7.779	2.660000
7.018	-0.204000	7.812	2.680000
7.047	-0.191000	7.845	2.670000
7.077	-0.183000	7.879	2.680000
7.107	-0.198000	7.912	2.710000
7.137	-0.197000	7.945	2.650000
7.167	-0.166000	7.978	2.670000
7.197	-0.147000	8.012	2.670000
7.227	-0.160000	8.045	2.670000
7.256	-0.170000	8.078	2.660000
7.286	-0.187000	8.111	2.680000
7.316	-0.178000	8.145	2.630000
7.346	-0.178000	8.178	2.650000
7.376	-0.169000	8.211	2.650000
7.406	-0.174000	8.244	2.650000
7.436	-0.184000	8.278	2.650000
7.465	-0.177000	8.311	2.660000
7.495	-0.138000	8.344	2.650000
7.525	-0.132000	8.377	2.680000
7.555	-0.157000	8.410	2.680000
7.585	-0.171000	8.444	2.690000
7.615	-0.177000	8.477	2.670000
7.645	-0.157000	8.510	2.660000
7.675	-0.131000	8.543	2.710000
7.704	-0.138000	8.577	2.660000
7.734	-0.164000	8.610	2.680000
7.764	-0.156000	8.643	2.660000
7.794	-0.150000	8.676	2.670000
7.824	-0.158000	8.710	2.690000
7.854	-0.188000	8.743	2.700000
7.884	-0.181000	8.776	2.680000
7.913	-0.156000	8.809	2.700000
7.943	-0.140000	8.843	2.720000
7.973	-0.126000	8.876	2.670000
8.003	-0.190000	8.909	2.680000
8.033	-0.155000	8.942	2.690000
8.063	-0.164000	8.976	2.680000
8.093	-0.165000	9.009	2.680000
8.122	-0.141000	9.042	2.670000
8.152	-0.153000	9.075	2.700000
8.182	-0.122000	9.109	2.680000
8.212	-0.125000	9.142	2.660000
8.242	-0.162000	9.175	2.700000
8.272	-0.134000	9.208	2.670000
8.302	-0.151000	9.242	2.670000
8.331	-0.137000	9.275	2.680000
8.361	-0.144000	9.308	2.690000
8.391	-0.149000	9.341	2.680000
8.421	-0.145000	9.375	2.680000
8.451	-0.138000	9.408	2.690000
8.481	-0.153000	9.441	2.660000
8.511	-0.136000	9.474	2.680000
8.541	-0.105000	9.508	2.680000
8.570	-0.126000	9.541	2.700000
8.600	-0.118000	9.574	2.670000
8.630	-0.084000	9.607	2.690000
8.660	-0.069000	9.640	2.710000
8.690	-0.060000	9.674	2.700000
8.720	-0.034000	9.707	2.730000
8.750	-0.075000	9.740	2.770000
8.779	-0.076000	9.773	2.810000
8.809	-0.068000	9.807	2.810000
8.839	-0.066000	9.840	2.830000
8.869	-0.070000	9.873	2.860000
8.899	-0.088000	9.906	2.860000
8.929	-0.081000	9.940	2.880000
8.959	-0.083000	9.973	2.900000
8.988	-0.091000	10.006	2.960000
9.018	-0.059000	10.039	3.020000
9.048	-0.065000	10.073	3.060000
9.078	-0.079000	10.106	3.110000
9.108	-0.069000	10.139	3.160000
9.138	-0.041000	10.172	3.240000
9.168	-0.007000	10.206	3.320000
9.197	-0.007000	10.239	3.380000
9.227	0.013000	10.272	3.470000
9.257	0.047000	10.305	3.550000
9.287	0.063000	10.339	3.650000
9.317	0.091000	10.372	3.760000
9.347	0.169000	10.405	3.860000
9.377	0.205000	10.438	4.000000
9.406	0.253000	10.472	4.150000
9.436	0.325000	10.505	4.310000
9.466	0.384000	10.538	4.460000
9.496	0.457000	10.571	4.670000
9.526	0.549000	10.605	4.900000
9.556	0.631000	10.638	5.020000
9.586	0.752000	10.671	5.270000
9.616	0.872000	10.704	5.520000
9.645	0.941000	10.737	5.700000
9.675	1.116000	10.771	5.940000
9.705	1.246000	10.804	6.180000
9.735	1.403000	10.837	6.360000
9.765	1.587000	10.870	6.600000
9.795	1.799000	10.904	6.770000
9.825	2.014000	10.937	6.960000
9.854	2.248000	10.970	7.220000
9.884	2.525000	11.003	7.400000
9.914	2.782000	11.037	7.600000
9.944	3.119000	11.070	7.880000
9.974	3.434000	11.103	8.230000
10.004	3.786000	11.136	8.530000
10.034	4.132000	11.170	9.020000
10.063	4.529000	11.203	9.670000
10.093	5.005000	11.236	10.230000
10.123	5.476000	11.269	11.130000
10.153	5.981000	11.303	12.110000
10.183	6.539000	11.336	12.940000
10.213	7.123000	11.369	14.080000
10.243	7.739000	11.402	15.180000
10.272	8.493000	11.436	16.030000
10.302	9.234000	11.469	17.000000
10.332	10.045000	11.502	17.790000
10.362	10.895000	11.535	18.340000
10.392	11.759000	11.569	18.780000
10.422	12.673000	11.602	19.010000
10.452	13.551000	11.635	19.080000
10.482	14.450000	11.668	18.940000
10.511	15.344000	11.702	18.650000
10.541	16.199000	11.735	18.310000
10.571	17.020000	11.768	17.770000
10.601	17.759000	11.801	17.140000
10.631	18.513000	11.835	16.550000
10.661	19.215000	11.868	15.810000
10.691	19.941000	11.901	15.050000
10.720	20.659000	11.934	14.400000
10.750	21.389000	11.967	13.630000
10.780	22.170000	12.001	12.930000
10.810	22.988000	12.034	12.370000
10.840	24.034000	12.067	11.740000
10.870	25.256000	12.100	11.170000
10.900	26.780000	12.134	10.730000
10.929	28.694000	12.167	10.290000
10.959	31.107000	12.200	9.920000
10.989	34.047000	12.233	9.670000
11.019	37.495000	12.267	9.380000
11.049	41.509000	12.300	9.190000
11.079	45.783000	12.333	9.090000
11.109	50.317000	12.366	8.940000
11.138	54.890000	12.400	8.810000
11.168	59.200000	12.433	8.710000
11.198	63.158000	12.466	8.640000
11.228	66.455000	12.499	8.550000
11.258	69.127000	12.533	8.470000
11.288	70.944000	12.566	8.380000
11.318	71.846000	12.599	8.300000
11.348	72.097000	12.632	8.230000
11.377	71.542000	12.666	8.160000
11.407	70.341000	12.699	8.070000
11.437	68.598000	12.732	8.010000
11.467	66.412000	12.765	7.950000
11.497	63.975000	12.799	7.910000
11.527	61.283000	12.832	7.900000
11.557	58.534000	12.865	7.880000
11.586	55.657000	12.898	7.900000
11.616	52.816000	12.932	7.910000
11.646	50.099000	12.965	7.950000
11.676	47.476000	12.998	7.990000
11.706	45.004000	13.031	8.040000
11.736	42.648000	13.065	8.100000
11.766	40.630000	13.098	8.110000
11.795	38.761000	13.131	8.160000
11.825	37.101000	13.164	8.180000
11.855	35.703000	13.197	8.140000
11.885	34.505000	13.231	8.130000
11.915	33.577000	13.264	8.090000
11.945	32.757000	13.297	7.990000
11.975	32.129000	13.330	7.910000
12.004	31.651000	13.364	7.770000
12.034	31.216000	13.397	7.640000
12.064	30.863000	13.430	7.470000
12.094	30.512000	13.463	7.320000
12.124	30.199000	13.497	7.140000
12.154	29.845000	13.530	6.930000
12.184	29.464000	13.563	6.700000
12.214	29.074000	13.596	6.530000
12.243	28.629000	13.630	6.320000
12.273	28.144000	13.663	6.090000
12.303	27.561000	13.696	5.890000
12.333	26.999000	13.729	5.690000
12.363	26.397000	13.763	5.530000
12.393	25.747000	13.796	5.330000
12.423	25.143000	13.829	5.170000
12.452	24.534000	13.862	5.010000
12.482	23.979000	13.896	4.820000
12.512	23.434000	13.929	4.720000
12.542	23.014000	13.962	4.560000
12.572	22.628000	13.995	4.450000
12.602	22.347000	14.029	4.360000
12.632	22.127000	14.062	4.240000
12.661	22.034000	14.095	4.170000
12.691	22.000000	14.128	4.070000
12.721	22.009000	14.162	3.990000
12.751	22.087000	14.195	3.930000
12.781	22.150000	14.228	3.840000
12.811	22.244000	14.261	3.780000
12.841	22.270000	14.294	3.740000
12.870	22.276000	14.328	3.660000
12.900	22.195000	14.361	3.590000
12.930	22.060000	14.394	3.540000
12.960	21.862000	14.427	3.490000
12.990	21.599000	14.461	3.420000
13.020	21.238000	14.494	3.410000
13.050	20.751000	14.527	3.360000
13.080	20.211000	14.560	3.290000
13.109	19.594000	14.594	3.290000
13.139	18.909000	14.627	3.220000
13.169	18.211000	14.660	3.200000
13.199	17.420000	14.693	3.220000
13.229	16.614000	14.727	3.170000
13.259	15.867000	14.760	3.150000
13.289	15.039000	14.793	3.090000
13.318	14.191000	14.826	3.080000
13.348	13.425000	14.860	3.050000
13.378	12.658000	14.893	3.050000
13.408	11.903000	14.926	3.010000
13.438	11.149000	14.959	3.000000
13.468	10.456000	14.993	3.030000
13.498	9.795000	15.026	3.000000
13.527	9.198000	15.059	2.980000
13.557	8.606000	15.092	2.980000
13.587	8.128000	15.126	3.000000
13.617	7.689000	15.159	2.980000
13.647	7.234000	15.192	2.930000
13.677	6.845000	15.225	2.980000
13.707	6.478000	15.259	2.920000
13.736	6.155000	15.292	2.920000
13.766	5.877000	15.325	2.920000
13.796	5.602000	15.358	2.920000
13.826	5.348000	15.392	2.960000
13.856	5.085000	15.425	2.940000
13.886	4.855000	15.458	2.940000
13.916	4.626000	15.491	2.910000
13.946	4.408000	15.524	2.920000
13.975	4.199000	15.558	2.900000
14.005	4.002000	15.591	2.910000
14.035	3.810000	15.624	2.850000
14.065	3.634000	15.657	2.890000
14.095	3.479000	15.691	2.840000
14.125	3.340000	15.724	2.880000
14.155	3.157000	15.757	2.840000
14.184	3.039000	15.790	2.870000
14.214	2.908000	15.824	2.860000
14.244	2.796000	15.857	2.840000
14.274	2.679000	15.890	2.830000
14.304	2.557000	15.923	2.850000
14.334	2.474000	15.957	2.820000
14.364	2.396000	15.990	2.850000
14.393	2.296000	16.023	2.830000
14.423	2.204000	16.056	2.830000
14.453	2.148000	16.090	2.850000
14.483	2.090000	16.123	2.850000
14.513	2.052000	16.156	2.800000
14.543	2.001000	16.189	2.810000
14.573	1.929000	16.223	2.840000
14.602	1.898000	16.256	2.840000
14.632	1.873000	16.289	2.800000
14.662	1.866000	16.322	2.810000
14.692	1.890000	16.356	2.800000
14.722	1.898000	16.389	2.820000
14.752	1.909000	16.422	2.830000
14.782	1.943000	16.455	2.780000
14.811	1.954000	16.489	2.820000
14.841	2.014000	16.522	2.760000
14.871	2.049000	16.555	2.820000
14.901	2.042000	16.588	2.770000
14.931	2.061000	16.622	2.800000
14.961	2.038000	16.655	2.810000
14.991	1.976000	16.688	2.800000
15.021	1.893000	16.721	2.810000
15.050	1.848000	16.754	2.800000
15.080	1.754000	16.788	2.810000
15.110	1.657000	16.821	2.810000
15.140	1.522000	16.854	2.800000
15.170	1.446000	16.887	2.820000
15.200	1.355000	16.921	2.830000
15.230	1.254000	16.954	2.820000
15.259	1.156000	16.987	2.830000
15.289	1.108000	17.020	2.820000
15.319	1.024000	17.054	2.820000
15.349	0.928000	17.087	2.770000
15.379	0.913000	17.120	2.820000
15.409	0.883000	17.153	2.820000
15.439	0.817000	17.187	2.820000
15.468	0.836000	17.220	2.810000
15.498	0.795000	17.253	2.810000
15.528	0.795000	17.286	2.820000
15.558	0.778000	17.320	2.810000
15.588	0.750000	17.353	2.760000
15.618	0.760000	17.386	2.800000
15.648	0.742000	17.419	2.780000
15.677	0.721000	17.453	2.820000
15.707	0.721000	17.486	2.810000
15.737	0.724000	17.519	2.810000
15.767	0.687000	17.552	2.810000
15.797	0.692000	17.586	2.810000
15.827	0.692000	17.619	2.820000
15.857	0.700000	17.652	2.810000
15.887	0.706000	17.685	2.810000
15.916	0.689000	17.719	2.810000
15.946	0.679000	17.752	2.800000
15.976	0.645000	17.785	2.800000
16.006	0.647000	17.818	2.800000
16.036	0.645000	17.851	2.800000
16.066	0.663000	17.885	2.800000
16.096	0.668000	17.918	2.780000
16.125	0.633000	17.951	2.770000
16.155	0.621000	17.984	2.770000
16.185	0.600000	18.018	2.770000
16.215	0.588000	18.051	2.770000
16.245	0.583000	18.084	2.780000
16.275	0.567000	18.117	2.770000
16.305	0.584000	18.151	2.760000
16.334	0.569000	18.184	2.760000
16.364	0.552000	18.217	2.750000
16.394	0.547000	18.250	2.760000
16.424	0.526000	18.284	2.770000
16.454	0.536000	18.317	2.750000
16.484	0.534000	18.350	2.750000
16.514	0.542000	18.383	2.750000
16.543	0.543000	18.417	2.740000
16.573	0.510000	18.450	2.730000
16.603	0.489000	18.483	2.740000
16.633	0.513000	18.516	2.760000
16.663	0.511000	18.550	2.770000
16.693	0.495000	18.583	2.770000
16.723	0.510000	18.616	2.760000
16.753	0.497000	18.649	2.750000
16.782	0.477000	18.683	2.760000
16.812	0.468000	18.716	2.760000
16.842	0.451000	18.749	2.770000
16.872	0.441000	18.782	2.760000
16.902	0.453000	18.816	2.780000
16.932	0.471000	18.849	2.770000
16.962	0.482000	18.882	2.770000
16.991	0.474000	18.915	2.760000
17.021	0.448000	18.949	2.760000
17.051	0.435000	18.982	2.760000
17.081	0.422000	19.015	2.760000
17.111	0.466000	19.048	2.750000
17.141	0.419000	19.081	2.740000
17.171	0.407000	19.115	2.740000
17.200	0.408000	19.148	2.740000
17.230	0.438000	19.181	2.730000
17.260	0.432000	19.214	2.720000
17.290	0.409000	19.248	2.720000
17.320	0.442000	19.281	2.710000
17.350	0.427000	19.314	2.710000
17.380	0.416000	19.347	2.710000
17.409	0.409000	19.381	2.710000
17.439	0.428000	19.414	2.700000
17.469	0.391000	19.447	2.690000
17.499	0.394000	19.480	2.690000
17.529	0.366000	19.514	2.700000
17.559	0.381000	19.547	2.700000
17.589	0.384000	19.580	2.700000
17.619	0.396000	19.613	2.700000
17.648	0.402000	19.647	2.710000
17.678	0.392000	19.680	2.710000
17.708	0.396000	19.713	2.720000
17.738	0.367000	19.746	2.710000
17.768	0.399000	19.780	2.710000
17.798	0.416000	19.813	2.700000
17.828	0.400000	19.846	2.720000
17.857	0.402000	19.879	2.700000
17.887	0.388000	19.913	2.710000
17.917	0.391000	19.946	2.710000
17.947	0.385000	19.979	2.710000
17.977	0.391000	20.012	2.710000
18.007	0.358000	20.046	2.710000
18.037	0.360000	20.079	2.710000
18.066	0.360000	20.112	2.710000
18.096	0.349000	20.145	2.710000
18.126	0.356000	20.179	2.710000
18.156	0.382000	20.212	2.710000
18.186	0.360000	20.245	2.720000
18.216	0.356000	20.278	2.730000
18.246	0.375000	20.311	2.730000
18.275	0.350000	20.345	2.730000
18.305	0.320000	20.378	2.730000
18.335	0.305000	20.411	2.750000
18.365	0.288000	20.444	2.740000
18.395	0.280000	20.478	2.740000
18.425	0.288000	20.511	2.750000
18.455	0.304000	20.544	2.740000
18.485	0.236000	20.577	2.720000
18.514	0.247000	20.611	2.740000
18.544	0.244000	20.644	2.740000
18.574	0.236000	20.677	2.750000
18.604	0.212000	20.710	2.760000
18.634	0.241000	20.744	2.740000
18.664	0.258000	20.777	2.740000
18.694	0.239000	20.810	2.740000
18.723	0.232000	20.843	2.720000
18.753	0.250000	20.877	2.720000
18.783	0.247000	20.910	2.710000
18.813	0.257000	20.943	2.710000
18.843	0.268000	20.976	2.700000
18.873	0.275000	21.010	2.700000
18.903	0.284000	21.043	2.690000
18.932	0.272000	21.076	2.690000
18.962	0.291000	21.109	2.740000
18.992	0.321000	21.143	2.700000
19.022	0.321000	21.176	2.700000
19.052	0.311000	21.209	2.700000
19.082	0.307000	21.242	2.700000
19.112	0.316000	21.276	2.690000
19.141	0.333000	21.309	2.710000
19.171	0.397000	21.342	2.710000
19.201	0.414000	21.375	2.700000
19.231	0.393000	21.408	2.710000
19.261	0.360000	21.442	2.690000
19.291	0.379000	21.475	2.690000
19.321	0.367000	21.508	2.710000
19.351	0.379000	21.541	2.680000
19.380	0.382000	21.575	2.730000
19.410	0.382000	21.608	2.680000
19.440	0.401000	21.641	2.730000
19.470	0.383000	21.674	2.690000
19.500	0.388000	21.708	2.690000
19.530	0.414000	21.741	2.690000
19.560	0.404000	21.774	2.690000
19.589	0.386000	21.807	2.710000
19.619	0.384000	21.841	2.700000
19.649	0.406000	21.874	2.710000
19.679	0.406000	21.907	2.700000
19.709	0.435000	21.940	2.710000
19.739	0.436000	21.974	2.710000
19.769	0.453000	22.007	2.710000
19.798	0.435000	22.040	2.710000
19.828	0.477000	22.073	2.710000
19.858	0.480000	22.107	2.710000
19.888	0.482000	22.140	2.730000
19.918	0.491000	22.173	2.710000
19.948	0.529000	22.206	2.720000
19.978	0.546000	22.240	2.710000
20.007	0.550000	22.273	2.720000
20.037	0.573000	22.306	2.710000
20.067	0.598000	22.339	2.710000
20.097	0.579000	22.373	2.700000
20.127	0.603000	22.406	2.710000
20.157	0.620000	22.439	2.700000
20.187	0.655000	22.472	2.690000
20.217	0.653000	22.506	2.680000
20.246	0.663000	22.539	2.710000
20.276	0.645000	22.572	2.700000
20.306	0.687000	22.605	2.700000
20.336	0.677000	22.638	2.710000
20.366	0.707000	22.672	2.700000
20.396	0.708000	22.705	2.730000
20.426	0.717000	22.738	2.680000
20.455	0.718000	22.771	2.730000
20.485	0.696000	22.805	2.690000
20.515	0.720000	22.838	2.700000
20.545	0.711000	22.871	2.730000
20.575	0.711000	22.904	2.680000
20.605	0.726000	22.938	2.720000
20.635	0.719000	22.971	2.680000
20.664	0.718000	23.004	2.690000
20.694	0.717000	23.037	2.730000
20.724	0.712000	23.071	2.730000
20.754	0.698000	23.104	2.730000
20.784	0.706000	23.137	2.680000
20.814	0.700000	23.170	2.680000
20.844	0.687000	23.204	2.710000
20.873	0.702000	23.237	2.700000
20.903	0.700000	23.270	2.680000
20.933	0.703000	23.303	2.730000
20.963	0.686000	23.337	2.680000
20.993	0.670000	23.370	2.700000
21.023	0.679000	23.403	2.660000
21.053	0.673000	23.436	2.710000
21.082	0.648000	23.470	2.690000
21.112	0.654000	23.503	2.690000
21.142	0.645000	23.536	2.700000
21.172	0.647000	23.569	2.690000
21.202	0.608000	23.603	2.750000
21.232	0.594000	23.636	2.710000
21.262	0.579000	23.669	2.740000
21.292	0.594000	23.702	2.700000
21.321	0.610000	23.736	2.720000
21.351	0.608000	23.769	2.710000
21.381	0.590000	23.802	2.720000
21.411	0.606000	23.835	2.720000
21.441	0.586000	23.868	2.710000
21.471	0.534000	23.902	2.700000
21.501	0.534000	23.935	2.690000
21.530	0.571000	23.968	2.700000
21.560	0.568000	24.001	2.710000
21.590	0.551000	24.035	2.680000
21.620	0.551000	24.068	2.700000
21.650	0.557000	24.101	2.710000
21.680	0.541000	24.134	2.690000
21.710	0.487000	24.168	2.680000
21.739	0.482000	24.201	2.680000
21.769	0.516000	24.234	2.710000
21.799	0.535000	24.267	2.690000
21.829	0.468000	24.301	2.680000
21.859	0.455000	24.334	2.700000
21.889	0.420000	24.367	2.680000
21.919	0.435000	24.400	2.690000
21.948	0.426000	24.434	2.670000
21.978	0.438000	24.467	2.670000
22.008	0.430000	24.500	2.700000
22.038	0.425000	24.533	2.720000
22.068	0.409000	24.567	2.690000
22.098	0.368000	24.600	2.690000
22.128	0.370000	24.633	2.690000
22.158	0.364000	24.666	2.690000
22.187	0.336000	24.700	2.690000
22.217	0.360000	24.733	2.700000
22.247	0.326000	24.766	2.680000
22.277	0.324000	24.799	2.680000
22.307	0.320000	24.833	2.670000
22.337	0.325000	24.866	2.680000
22.367	0.317000	24.899	2.670000
22.396	0.287000	24.932	2.690000
22.426	0.277000	24.966	2.660000
22.456	0.264000	24.999	2.680000
22.486	0.271000	25.032	2.650000
22.516	0.301000	25.065	2.670000
22.546	0.254000	25.098	2.680000
22.576	0.266000	25.132	2.690000
22.605	0.252000	25.165	2.700000
22.635	0.253000	25.198	2.670000
22.665	0.221000	25.231	2.720000
22.695	0.222000	25.265	2.720000
22.725	0.219000	25.298	2.700000
22.755	0.215000	25.331	2.730000
22.785	0.219000	25.364	2.730000
22.814	0.211000	25.398	2.690000
22.844	0.225000	25.431	2.730000
22.874	0.208000	25.464	2.750000
22.904	0.209000	25.497	2.690000
22.934	0.209000	25.531	2.690000
22.964	0.215000	25.564	2.750000
22.994	0.179000	25.597	2.700000
23.024	0.149000	25.630	2.700000
23.053	0.180000	25.664	2.740000
23.083	0.158000	25.697	2.690000
23.113	0.158000	25.730	2.690000
23.143	0.164000	25.763	2.690000
23.173	0.161000	25.797	2.680000
23.203	0.147000	25.830	2.690000
23.233	0.159000	25.863	2.720000
23.262	0.168000	25.896	2.690000
23.292	0.156000	25.930	2.720000
23.322	0.156000	25.963	2.740000
23.352	0.168000	25.996	2.680000
23.382	0.161000	26.029	2.700000
23.412	0.153000	26.063	2.680000
23.442	0.143000	26.096	2.700000
23.471	0.125000	26.129	2.670000
23.501	0.135000	26.162	2.710000
23.531	0.102000	26.195	2.700000
23.561	0.097000	26.229	2.670000
23.591	0.152000	26.262	2.690000
23.621	0.139000	26.295	2.710000
23.651	0.128000	26.328	2.670000
23.680	0.138000	26.362	2.720000
23.710	0.129000	26.395	2.710000
23.740	0.116000	26.428	2.670000
23.770	0.101000
23.800	0.112000
23.830	0.076000
23.860	0.083000
23.890	0.114000
23.919	0.105000
23.949	0.080000
23.979	0.067000
24.009	0.092000
24.039	0.075000
24.069	0.059000
24.099	0.063000
24.128	0.070000
24.158	0.069000
24.188	0.079000
24.218	0.067000
24.248	0.080000
24.278	0.094000
24.308	0.090000
24.337	0.066000
24.367	0.094000
24.397	0.081000
24.427	0.072000
24.457	0.054000
24.487	0.069000
24.517	0.073000
24.546	0.095000
24.576	0.076000
24.606	0.075000
24.636	0.094000
24.666	0.083000
24.696	0.052000
24.726	0.040000
24.756	0.084000
24.785	0.060000
24.815	0.065000
24.845	0.077000
24.875	0.111000
24.905	0.088000
24.935	0.109000
24.965	0.084000
24.994	0.088000
25.024	0.095000
25.054	0.073000
25.084	0.069000
25.114	0.093000
25.144	0.089000
25.174	0.071000
25.203	0.061000
25.233	0.058000
25.263	0.066000
25.293	0.062000
25.323	0.073000
25.353	0.074000
25.383	0.074000
25.412	0.076000
25.442	0.061000
25.472	0.064000
25.502	0.042000
25.532	0.062000
25.562	0.065000
25.592	0.045000
25.622	0.022000
25.651	0.015000
25.681	0.051000
25.711	0.076000
25.741	0.036000
25.771	-0.001000
25.801	0.034000
25.831	0.058000
25.860	0.050000
25.890	0.044000
25.920	0.026000
25.950	0.009000
25.980	0.007000
26.010	0.000000
26.040	0.059000
26.069	0.029000
26.099	0.015000
26.129	0.007000
26.159	-0.025000
26.189	-0.025000
26.219	0.004000
26.249	-0.001000
26.278	-0.022000
26.308	-0.020000
26.338	0.005000
26.368	-0.016000
26.398	-0.016000
26.428	-0.023000
