# Supplementary material for: Interrogating the structure and function of the human voltage-gated proton channel (hHv1) with a fluorescent noncanonical amino acid
Source: eLife. 2026 Apr 28;15:RP110161. doi: 10.7554/eLife.110161 (PMC13124150; doi:10.7554/eLife.110161)
Supplement: Figure 3—figure supplement 2—source data 1. [file elife-110161-fig3-figsupp2-data1.zip › 100nM_hHv1.asc]

10		10
100nM hHv1 2 001:10_UV1_280nm		100nM hHv1 2 001:10_AD900
ml	mAU	ml	mV
0.000	-0.023000	0.000	33.820000
0.030	-0.029000	0.033	34.160000
0.060	-0.047000	0.066	3.030000
0.090	-0.058000	0.100	3.540000
0.119	-0.048000	0.133	3.400000
0.149	-0.060000	0.166	2.820000
0.179	-0.038000	0.199	2.000000
0.209	-0.025000	0.233	1.750000
0.239	-0.033000	0.266	2.070000
0.269	-0.035000	0.299	1.660000
0.299	-0.033000	0.332	1.620000
0.328	-0.036000	0.366	1.380000
0.358	-0.033000	0.399	0.990000
0.388	-0.060000	0.432	0.380000
0.418	-0.065000	0.465	-0.060000
0.448	-0.053000	0.498	0.040000
0.478	-0.031000	0.532	0.180000
0.508	-0.100000	0.565	-0.140000
0.537	-0.107000	0.598	0.100000
0.567	-0.106000	0.631	0.670000
0.597	-0.101000	0.665	0.010000
0.627	-0.132000	0.698	-0.100000
0.657	-0.127000	0.731	-0.840000
0.687	-0.104000	0.764	-0.890000
0.717	-0.135000	0.798	-0.050000
0.746	-0.141000	0.831	0.120000
0.776	-0.110000	0.864	-0.270000
0.806	-0.101000	0.897	-1.800000
0.836	-0.070000	0.930	-2.080000
0.866	-0.097000	0.964	-2.210000
0.896	-0.106000	0.997	-1.940000
0.926	-0.077000	1.030	-2.110000
0.955	-0.095000	1.063	-2.310000
0.985	-0.095000	1.097	-2.400000
1.015	-0.103000	1.130	-1.760000
1.045	-0.091000	1.163	-1.910000
1.075	-0.101000	1.196	-3.180000
1.105	-0.106000	1.230	-3.490000
1.135	-0.081000	1.263	-3.310000
1.164	-0.089000	1.296	-2.470000
1.194	-0.094000	1.329	-2.050000
1.224	-0.095000	1.362	-2.500000
1.254	-0.118000	1.396	-2.890000
1.284	-0.138000	1.429	-3.230000
1.314	-0.112000	1.462	-2.920000
1.344	-0.074000	1.495	-2.830000
1.373	-0.071000	1.529	-2.980000
1.403	-0.090000	1.562	-3.750000
1.433	-0.099000	1.595	-4.090000
1.463	-0.094000	1.628	-5.230000
1.493	-0.081000	1.662	-5.400000
1.523	-0.079000	1.695	-4.330000
1.553	-0.099000	1.728	-4.530000
1.583	-0.081000	1.761	-5.610000
1.612	-0.093000	1.794	-5.400000
1.642	-0.125000	1.828	-4.650000
1.672	-0.112000	1.861	-4.790000
1.702	-0.116000	1.894	-5.500000
1.732	-0.131000	1.927	-5.640000
1.762	-0.167000	1.961	-5.780000
1.792	-0.174000	1.994	-5.970000
1.821	-0.180000	2.027	-5.870000
1.851	-0.154000	2.060	-5.100000
1.881	-0.198000	2.094	-6.020000
1.911	-0.192000	2.127	-6.630000
1.941	-0.193000	2.160	-7.170000
1.971	-0.203000	2.193	-7.260000
2.001	-0.175000	2.227	-7.240000
2.030	-0.201000	2.260	-6.110000
2.060	-0.185000	2.293	-6.590000
2.090	-0.184000	2.326	-7.020000
2.120	-0.175000	2.359	-7.280000
2.150	-0.175000	2.393	-7.270000
2.180	-0.215000	2.426	-7.260000
2.210	-0.197000	2.459	-7.280000
2.239	-0.174000	2.492	-7.270000
2.269	-0.178000	2.526	-7.260000
2.299	-0.178000	2.559	-7.290000
2.329	-0.195000	2.592	-7.280000
2.359	-0.197000	2.625	-7.260000
2.389	-0.194000	2.659	-7.290000
2.419	-0.203000	2.692	-7.290000
2.448	-0.204000	2.725	-7.270000
2.478	-0.197000	2.758	-7.290000
2.508	-0.228000	2.791	-7.290000
2.538	-0.213000	2.825	-7.270000
2.568	-0.229000	2.858	-7.280000
2.598	-0.222000	2.891	-7.290000
2.628	-0.233000	2.924	-7.270000
2.657	-0.236000	2.958	-7.270000
2.687	-0.242000	2.991	-7.270000
2.717	-0.223000	3.024	-7.250000
2.747	-0.197000	3.057	-7.260000
2.777	-0.192000	3.091	-7.250000
2.807	-0.177000	3.124	-7.270000
2.837	-0.230000	3.157	-7.260000
2.866	-0.217000	3.190	-7.240000
2.896	-0.229000	3.223	-7.250000
2.926	-0.252000	3.257	-7.260000
2.956	-0.257000	3.290	-7.260000
2.986	-0.228000	3.323	-7.280000
3.016	-0.221000	3.356	-7.270000
3.046	-0.219000	3.390	-7.260000
3.075	-0.241000	3.423	-7.250000
3.105	-0.232000	3.456	-7.250000
3.135	-0.245000	3.489	-7.260000
3.165	-0.262000	3.523	-7.260000
3.195	-0.227000	3.556	-7.270000
3.225	-0.279000	3.589	-7.270000
3.255	-0.290000	3.622	-7.280000
3.284	-0.268000	3.655	-7.280000
3.314	-0.267000	3.689	-7.260000
3.344	-0.270000	3.722	-7.260000
3.374	-0.282000	3.755	-7.250000
3.404	-0.278000	3.788	-7.270000
3.434	-0.288000	3.822	-7.260000
3.464	-0.237000	3.855	-7.270000
3.493	-0.238000	3.888	-7.260000
3.523	-0.257000	3.921	-7.280000
3.553	-0.251000	3.955	-7.280000
3.583	-0.244000	3.988	-7.270000
3.613	-0.253000	4.021	-7.250000
3.643	-0.233000	4.054	-7.260000
3.673	-0.232000	4.087	-7.270000
3.702	-0.282000	4.121	-7.280000
3.732	-0.255000	4.154	-7.260000
3.762	-0.257000	4.187	-7.280000
3.792	-0.289000	4.220	-7.280000
3.822	-0.253000	4.254	-7.270000
3.852	-0.243000	4.287	-7.280000
3.882	-0.266000	4.320	-7.280000
3.911	-0.284000	4.353	-7.260000
3.941	-0.286000	4.387	-7.280000
3.971	-0.288000	4.420	-7.280000
4.001	-0.268000	4.453	-7.280000
4.031	-0.269000	4.486	-7.290000
4.061	-0.295000	4.519	-7.280000
4.091	-0.262000	4.553	-7.290000
4.120	-0.258000	4.586	-7.270000
4.150	-0.267000	4.619	-7.270000
4.180	-0.287000	4.652	-7.270000
4.210	-0.262000	4.686	-7.270000
4.240	-0.272000	4.719	-7.260000
4.270	-0.279000	4.752	-7.260000
4.300	-0.273000	4.785	-7.260000
4.329	-0.287000	4.819	-7.260000
4.359	-0.270000	4.852	-7.260000
4.389	-0.260000	4.885	-7.250000
4.419	-0.300000	4.918	-7.250000
4.449	-0.281000	4.951	-7.260000
4.479	-0.283000	4.985	-7.250000
4.509	-0.287000	5.018	-7.260000
4.539	-0.292000	5.051	-7.260000
4.568	-0.281000	5.084	-7.260000
4.598	-0.275000	5.118	-7.260000
4.628	-0.295000	5.151	-7.260000
4.658	-0.331000	5.184	-7.270000
4.688	-0.348000	5.217	-7.270000
4.718	-0.313000	5.251	-7.270000
4.748	-0.327000	5.284	-7.270000
4.777	-0.320000	5.317	-7.270000
4.807	-0.317000	5.350	-7.270000
4.837	-0.297000	5.383	-7.270000
4.867	-0.306000	5.417	-7.270000
4.897	-0.336000	5.450	-7.280000
4.927	-0.340000	5.483	-7.290000
4.957	-0.330000	5.516	-7.270000
4.986	-0.311000	5.550	-7.260000
5.016	-0.302000	5.583	-7.290000
5.046	-0.315000	5.616	-7.280000
5.076	-0.320000	5.649	-7.280000
5.106	-0.351000	5.683	-7.260000
5.136	-0.314000	5.716	-7.280000
5.166	-0.304000	5.749	-7.260000
5.195	-0.317000	5.782	-7.270000
5.225	-0.272000	5.816	-7.260000
5.255	-0.303000	5.849	-7.260000
5.285	-0.335000	5.882	-7.270000
5.315	-0.312000	5.915	-7.270000
5.345	-0.299000	5.948	-7.270000
5.375	-0.288000	5.982	-7.270000
5.404	-0.286000	6.015	-7.280000
5.434	-0.273000	6.048	-7.280000
5.464	-0.281000	6.081	-7.280000
5.494	-0.321000	6.115	-7.280000
5.524	-0.318000	6.148	-7.280000
5.554	-0.300000	6.181	-7.280000
5.584	-0.281000	6.214	-7.280000
5.613	-0.276000	6.248	-7.290000
5.643	-0.284000	6.281	-7.280000
5.673	-0.287000	6.314	-7.270000
5.703	-0.285000	6.347	-7.270000
5.733	-0.268000	6.380	-7.260000
5.763	-0.273000	6.414	-7.260000
5.793	-0.246000	6.447	-7.260000
5.822	-0.268000	6.480	-7.240000
5.852	-0.293000	6.513	-7.270000
5.882	-0.261000	6.547	-7.250000
5.912	-0.271000	6.580	-7.250000
5.942	-0.274000	6.613	-7.250000
5.972	-0.258000	6.646	-7.260000
6.002	-0.283000	6.680	-7.250000
6.031	-0.310000	6.713	-7.260000
6.061	-0.272000	6.746	-7.250000
6.091	-0.314000	6.779	-7.250000
6.121	-0.311000	6.812	-7.260000
6.151	-0.286000	6.846	-7.270000
6.181	-0.311000	6.879	-7.250000
6.211	-0.304000	6.912	-7.270000
6.240	-0.298000	6.945	-7.270000
6.270	-0.306000	6.979	-7.250000
6.300	-0.343000	7.012	-7.270000
6.330	-0.310000	7.045	-7.260000
6.360	-0.303000	7.078	-7.260000
6.390	-0.333000	7.112	-7.270000
6.420	-0.317000	7.145	-7.270000
6.449	-0.332000	7.178	-7.300000
6.479	-0.303000	7.211	-7.270000
6.509	-0.305000	7.244	-7.270000
6.539	-0.323000	7.278	-7.250000
6.569	-0.358000	7.311	-7.260000
6.599	-0.315000	7.344	-7.280000
6.629	-0.347000	7.377	-7.270000
6.658	-0.344000	7.411	-7.260000
6.688	-0.319000	7.444	-7.280000
6.718	-0.328000	7.477	-7.270000
6.748	-0.356000	7.510	-7.280000
6.778	-0.368000	7.544	-7.280000
6.808	-0.343000	7.577	-7.270000
6.838	-0.309000	7.610	-7.280000
6.867	-0.295000	7.643	-7.280000
6.897	-0.309000	7.676	-7.280000
6.927	-0.342000	7.710	-7.270000
6.957	-0.332000	7.743	-7.280000
6.987	-0.348000	7.776	-7.290000
7.017	-0.319000	7.809	-7.270000
7.047	-0.288000	7.843	-7.290000
7.076	-0.326000	7.876	-7.300000
7.106	-0.308000	7.909	-7.290000
7.136	-0.355000	7.942	-7.280000
7.166	-0.325000	7.976	-7.280000
7.196	-0.328000	8.009	-7.270000
7.226	-0.297000	8.042	-7.250000
7.256	-0.285000	8.075	-7.260000
7.285	-0.315000	8.108	-7.240000
7.315	-0.343000	8.142	-7.230000
7.345	-0.338000	8.175	-7.250000
7.375	-0.350000	8.208	-7.240000
7.405	-0.338000	8.241	-7.230000
7.435	-0.344000	8.275	-7.240000
7.465	-0.314000	8.308	-7.250000
7.495	-0.297000	8.341	-7.230000
7.524	-0.314000	8.374	-7.250000
7.554	-0.293000	8.408	-7.230000
7.584	-0.319000	8.441	-7.240000
7.614	-0.346000	8.474	-7.250000
7.644	-0.333000	8.507	-7.240000
7.674	-0.342000	8.540	-7.250000
7.704	-0.331000	8.574	-7.260000
7.733	-0.369000	8.607	-7.250000
7.763	-0.384000	8.640	-7.250000
7.793	-0.371000	8.673	-7.260000
7.823	-0.359000	8.707	-7.260000
7.853	-0.340000	8.740	-7.260000
7.883	-0.359000	8.773	-7.260000
7.913	-0.356000	8.806	-7.240000
7.942	-0.335000	8.840	-7.260000
7.972	-0.343000	8.873	-7.260000
8.002	-0.316000	8.906	-7.260000
8.032	-0.337000	8.939	-7.270000
8.062	-0.341000	8.972	-7.280000
8.092	-0.336000	9.006	-7.270000
8.122	-0.352000	9.039	-7.260000
8.151	-0.376000	9.072	-7.280000
8.181	-0.358000	9.105	-7.280000
8.211	-0.323000	9.139	-7.260000
8.241	-0.325000	9.172	-7.260000
8.271	-0.333000	9.205	-7.260000
8.301	-0.322000	9.238	-7.260000
8.331	-0.341000	9.272	-7.260000
8.360	-0.333000	9.305	-7.260000
8.390	-0.361000	9.338	-7.280000
8.420	-0.380000	9.371	-7.290000
8.450	-0.367000	9.405	-7.300000
8.480	-0.349000	9.438	-7.270000
8.510	-0.334000	9.471	-7.280000
8.540	-0.338000	9.504	-7.280000
8.569	-0.353000	9.537	-7.280000
8.599	-0.370000	9.571	-7.270000
8.629	-0.347000	9.604	-7.250000
8.659	-0.359000	9.637	-7.270000
8.689	-0.362000	9.670	-7.240000
8.719	-0.363000	9.704	-7.250000
8.749	-0.332000	9.737	-7.250000
8.778	-0.362000	9.770	-7.250000
8.808	-0.397000	9.803	-7.230000
8.838	-0.340000	9.837	-7.250000
8.868	-0.342000	9.870	-7.240000
8.898	-0.341000	9.903	-7.260000
8.928	-0.336000	9.936	-7.230000
8.958	-0.368000	9.969	-7.240000
8.987	-0.330000	10.003	-7.260000
9.017	-0.347000	10.036	-7.240000
9.047	-0.374000	10.069	-7.240000
9.077	-0.354000	10.102	-7.250000
9.107	-0.376000	10.136	-7.250000
9.137	-0.381000	10.169	-7.250000
9.167	-0.366000	10.202	-7.240000
9.196	-0.349000	10.235	-7.250000
9.226	-0.350000	10.269	-7.250000
9.256	-0.331000	10.302	-7.260000
9.286	-0.353000	10.335	-7.260000
9.316	-0.355000	10.368	-7.260000
9.346	-0.320000	10.401	-7.270000
9.376	-0.331000	10.435	-7.250000
9.405	-0.338000	10.468	-7.250000
9.435	-0.333000	10.501	-7.260000
9.465	-0.335000	10.534	-7.260000
9.495	-0.329000	10.568	-7.270000
9.525	-0.319000	10.601	-7.170000
9.555	-0.290000	10.634	-5.480000
9.585	-0.311000	10.667	-3.880000
9.614	-0.300000	10.701	-3.190000
9.644	-0.284000	10.734	-2.150000
9.674	-0.327000	10.767	0.600000
9.704	-0.319000	10.800	1.590000
9.734	-0.302000	10.833	2.170000
9.764	-0.278000	10.867	3.570000
9.794	-0.276000	10.900	5.380000
9.823	-0.298000	10.933	6.270000
9.853	-0.298000	10.966	8.080000
9.883	-0.311000	11.000	9.730000
9.913	-0.273000	11.033	10.920000
9.943	-0.286000	11.066	11.130000
9.973	-0.280000	11.099	12.930000
10.003	-0.289000	11.133	14.430000
10.032	-0.271000	11.166	18.280000
10.062	-0.288000	11.199	21.790000
10.092	-0.261000	11.232	25.400000
10.122	-0.251000	11.265	32.080000
10.152	-0.258000	11.299	38.810000
10.182	-0.287000	11.332	43.840000
10.212	-0.294000	11.365	53.400000
10.242	-0.275000	11.398	63.990000
10.271	-0.231000	11.432	71.790000
10.301	-0.257000	11.465	81.160000
10.331	-0.259000	11.498	91.240000
10.361	-0.253000	11.531	96.990000
10.391	-0.272000	11.565	104.900000
10.421	-0.267000	11.598	111.600000
10.451	-0.253000	11.631	114.810000
10.480	-0.229000	11.664	116.930000
10.510	-0.225000	11.697	115.690000
10.540	-0.251000	11.731	113.480000
10.570	-0.274000	11.764	109.280000
10.600	-0.264000	11.797	104.500000
10.630	-0.270000	11.830	99.840000
10.660	-0.280000	11.864	93.580000
10.689	-0.245000	11.897	86.410000
10.719	-0.243000	11.930	81.300000
10.749	-0.271000	11.963	75.390000
10.779	-0.257000	11.997	69.760000
10.809	-0.230000	12.030	64.820000
10.839	-0.259000	12.063	58.430000
10.869	-0.260000	12.096	52.650000
10.898	-0.249000	12.129	49.230000
10.928	-0.257000	12.163	45.190000
10.958	-0.223000	12.196	43.030000
10.988	-0.229000	12.229	40.040000
11.018	-0.210000	12.262	37.550000
11.048	-0.180000	12.296	36.990000
11.078	-0.191000	12.329	36.170000
11.107	-0.190000	12.362	34.230000
11.137	-0.152000	12.395	32.130000
11.167	-0.103000	12.429	31.040000
11.197	-0.080000	12.462	30.010000
11.227	-0.078000	12.495	29.430000
11.257	-0.037000	12.528	29.320000
11.287	-0.014000	12.561	28.120000
11.316	-0.004000	12.595	26.660000
11.346	-0.013000	12.628	25.970000
11.376	-0.055000	12.661	24.590000
11.406	-0.037000	12.694	23.210000
11.436	-0.042000	12.728	23.220000
11.466	-0.021000	12.761	20.730000
11.496	-0.031000	12.794	18.600000
11.525	-0.050000	12.827	17.390000
11.555	-0.122000	12.861	16.310000
11.585	-0.110000	12.894	15.030000
11.615	-0.104000	12.927	15.180000
11.645	-0.082000	12.960	14.550000
11.675	-0.099000	12.994	14.500000
11.705	-0.125000	13.027	14.530000
11.734	-0.108000	13.060	14.720000
11.764	-0.107000	13.093	15.600000
11.794	-0.120000	13.126	15.940000
11.824	-0.150000	13.160	16.800000
11.854	-0.150000	13.193	18.450000
11.884	-0.148000	13.226	19.960000
11.914	-0.172000	13.259	21.610000
11.943	-0.185000	13.293	23.010000
11.973	-0.184000	13.326	24.440000
12.003	-0.174000	13.359	25.080000
12.033	-0.167000	13.392	25.510000
12.063	-0.175000	13.426	25.450000
12.093	-0.186000	13.459	25.660000
12.123	-0.159000	13.492	25.240000
12.152	-0.162000	13.525	24.260000
12.182	-0.179000	13.558	22.020000
12.212	-0.186000	13.592	20.490000
12.242	-0.219000	13.625	19.570000
12.272	-0.237000	13.658	17.920000
12.302	-0.259000	13.691	15.260000
12.332	-0.235000	13.725	13.540000
12.361	-0.240000	13.758	10.750000
12.391	-0.271000	13.791	8.310000
12.421	-0.310000	13.824	5.420000
12.451	-0.258000	13.858	3.990000
12.481	-0.272000	13.891	2.720000
12.511	-0.275000	13.924	0.940000
12.541	-0.272000	13.957	-0.390000
12.570	-0.308000	13.990	-2.750000
12.600	-0.305000	14.024	-3.800000
12.630	-0.277000	14.057	-5.350000
12.660	-0.300000	14.090	-6.140000
12.690	-0.318000	14.123	-6.870000
12.720	-0.346000	14.157	-7.270000
12.750	-0.346000	14.190	-7.270000
12.779	-0.337000	14.223	-7.270000
12.809	-0.338000	14.256	-7.270000
12.839	-0.331000	14.290	-7.260000
12.869	-0.319000	14.323	-7.260000
12.899	-0.319000	14.356	-7.240000
12.929	-0.332000	14.389	-7.270000
12.959	-0.309000	14.422	-7.270000
12.988	-0.297000	14.456	-7.260000
13.018	-0.314000	14.489	-7.270000
13.048	-0.311000	14.522	-7.280000
13.078	-0.296000	14.555	-7.270000
13.108	-0.301000	14.589	-7.270000
13.138	-0.336000	14.622	-7.280000
13.168	-0.312000	14.655	-7.270000
13.198	-0.313000	14.688	-7.270000
13.227	-0.292000	14.722	-7.250000
13.257	-0.326000	14.755	-7.240000
13.287	-0.331000	14.788	-7.250000
13.317	-0.347000	14.821	-7.250000
13.347	-0.314000	14.854	-7.250000
13.377	-0.318000	14.888	-7.240000
13.407	-0.358000	14.921	-7.250000
13.436	-0.355000	14.954	-7.230000
13.466	-0.364000	14.987	-7.250000
13.496	-0.349000	15.021	-7.260000
13.526	-0.385000	15.054	-7.260000
13.556	-0.387000	15.087	-7.250000
13.586	-0.408000	15.120	-7.250000
13.616	-0.412000	15.154	-7.250000
13.645	-0.396000	15.187	-7.250000
13.675	-0.390000	15.220	-7.260000
13.705	-0.410000	15.253	-7.250000
13.735	-0.421000	15.286	-7.260000
13.765	-0.369000	15.320	-7.260000
13.795	-0.390000	15.353	-7.260000
13.825	-0.414000	15.386	-7.260000
13.854	-0.428000	15.419	-7.250000
13.884	-0.441000	15.453	-7.270000
13.914	-0.438000	15.486	-7.270000
13.944	-0.448000	15.519	-7.270000
13.974	-0.443000	15.552	-7.270000
14.004	-0.412000	15.586	-7.250000
14.034	-0.437000	15.619	-7.250000
14.063	-0.475000	15.652	-7.240000
14.093	-0.453000	15.685	-7.260000
14.123	-0.411000	15.718	-7.260000
14.153	-0.449000	15.752	-7.260000
14.183	-0.459000	15.785	-7.250000
14.213	-0.452000	15.818	-7.250000
14.243	-0.454000	15.851	-7.260000
14.272	-0.426000	15.885	-7.250000
14.302	-0.407000	15.918	-7.260000
14.332	-0.421000	15.951	-7.250000
14.362	-0.434000	15.984	-7.260000
14.392	-0.434000	16.018	-7.270000
14.422	-0.450000	16.051	-7.260000
14.452	-0.462000	16.084	-7.270000
14.481	-0.447000	16.117	-7.270000
14.511	-0.439000	16.150	-7.280000
14.541	-0.392000	16.184	-7.270000
14.571	-0.395000	16.217	-7.280000
14.601	-0.415000	16.250	-7.290000
14.631	-0.397000	16.283	-7.280000
14.661	-0.425000	16.317	-7.270000
14.690	-0.406000	16.350	-7.260000
14.720	-0.388000	16.383	-7.280000
14.750	-0.382000	16.416	-7.260000
14.780	-0.359000	16.450	-7.270000
14.810	-0.336000	16.483	-7.240000
14.840	-0.358000	16.516	-7.240000
14.870	-0.365000	16.549	-7.240000
14.899	-0.348000	16.583	-7.250000
14.929	-0.388000	16.616	-7.240000
14.959	-0.377000	16.649	-7.250000
14.989	-0.335000	16.682	-7.240000
15.019	-0.337000	16.715	-7.240000
15.049	-0.357000	16.749	-7.240000
15.079	-0.339000	16.782	-7.240000
15.108	-0.356000	16.815	-7.240000
15.138	-0.362000	16.848	-7.250000
15.168	-0.369000	16.882	-7.250000
15.198	-0.399000	16.915	-7.260000
15.228	-0.408000	16.948	-7.250000
15.258	-0.382000	16.981	-7.260000
15.288	-0.418000	17.015	-7.250000
15.317	-0.400000	17.048	-7.260000
15.347	-0.409000	17.081	-7.260000
15.377	-0.370000	17.114	-7.270000
15.407	-0.408000	17.147	-7.260000
15.437	-0.411000	17.181	-7.260000
15.467	-0.410000	17.214	-7.270000
15.497	-0.421000	17.247	-7.270000
15.526	-0.422000	17.280	-7.260000
15.556	-0.422000	17.314	-7.240000
15.586	-0.402000	17.347	-7.270000
15.616	-0.417000	17.380	-7.260000
15.646	-0.405000	17.413	-7.250000
15.676	-0.383000	17.447	-7.260000
15.706	-0.411000	17.480	-7.250000
15.735	-0.432000	17.513	-7.280000
15.765	-0.403000	17.546	-7.250000
15.795	-0.399000	17.579	-7.270000
15.825	-0.408000	17.613	-7.270000
15.855	-0.406000	17.646	-7.250000
15.885	-0.404000	17.679	-7.270000
15.915	-0.449000	17.712	-7.270000
15.944	-0.444000	17.746	-7.270000
15.974	-0.433000	17.779	-7.270000
16.004	-0.449000	17.812	-7.270000
16.034	-0.472000	17.845	-7.280000
16.064	-0.463000	17.879	-7.270000
16.094	-0.444000	17.912	-7.280000
16.124	-0.460000	17.945	-7.270000
16.154	-0.448000	17.978	-7.270000
16.183	-0.457000	18.011	-7.260000
16.213	-0.468000	18.045	-7.270000
16.243	-0.444000	18.078	-7.270000
16.273	-0.464000	18.111	-7.270000
16.303	-0.453000	18.144	-7.250000
16.333	-0.474000	18.178	-7.250000
16.363	-0.455000	18.211	-7.240000
16.392	-0.461000	18.244	-7.250000
16.422	-0.486000	18.277	-7.240000
16.452	-0.502000	18.311	-7.250000
16.482	-0.451000	18.344	-7.250000
16.512	-0.451000	18.377	-7.230000
16.542	-0.449000	18.410	-7.250000
16.572	-0.479000	18.443	-7.250000
16.601	-0.493000	18.477	-7.230000
16.631	-0.482000	18.510	-7.250000
16.661	-0.498000	18.543	-7.240000
16.691	-0.463000	18.576	-7.240000
16.721	-0.471000	18.610	-7.260000
16.751	-0.499000	18.643	-7.250000
16.781	-0.482000	18.676	-7.240000
16.810	-0.455000	18.709	-7.260000
16.840	-0.451000	18.743	-7.250000
16.870	-0.465000	18.776	-7.260000
16.900	-0.473000	18.809	-7.250000
16.930	-0.466000	18.842	-7.260000
16.960	-0.498000	18.875	-7.270000
16.990	-0.482000	18.909	-7.270000
17.019	-0.516000	18.942	-7.270000
17.049	-0.483000	18.975	-7.270000
17.079	-0.490000	19.008	-7.260000
17.109	-0.495000	19.042	-7.270000
17.139	-0.470000	19.075	-7.270000
17.169	-0.473000	19.108	-7.260000
17.199	-0.446000	19.141	-7.270000
17.228	-0.476000	19.175	-7.250000
17.258	-0.446000	19.208	-7.250000
17.288	-0.449000	19.241	-7.260000
17.318	-0.474000	19.274	-7.270000
17.348	-0.481000	19.307	-7.270000
17.378	-0.472000	19.341	-7.270000
17.408	-0.494000	19.374	-7.270000
17.437	-0.514000	19.407	-7.260000
17.467	-0.469000	19.440	-7.260000
17.497	-0.444000	19.474	-7.250000
17.527	-0.465000	19.507	-7.270000
17.557	-0.479000	19.540	-7.270000
17.587	-0.455000	19.573	-7.270000
17.617	-0.473000	19.607	-7.260000
17.646	-0.482000	19.640	-7.270000
17.676	-0.482000	19.673	-7.260000
17.706	-0.509000	19.706	-7.250000
17.736	-0.483000	19.739	-7.270000
17.766	-0.463000	19.773	-7.250000
17.796	-0.484000	19.806	-7.270000
17.826	-0.457000	19.839	-7.250000
17.855	-0.443000	19.872	-7.250000
17.885	-0.448000	19.906	-7.250000
17.915	-0.456000	19.939	-7.250000
17.945	-0.427000	19.972	-7.240000
17.975	-0.429000	20.005	-7.250000
18.005	-0.491000	20.039	-7.240000
18.035	-0.495000	20.072	-7.220000
18.064	-0.462000	20.105	-7.240000
18.094	-0.485000	20.138	-7.240000
18.124	-0.470000	20.172	-7.240000
18.154	-0.453000	20.205	-7.260000
18.184	-0.440000	20.238	-7.250000
18.214	-0.468000	20.271	-7.260000
18.244	-0.465000	20.304	-7.240000
18.273	-0.424000	20.338	-7.270000
18.303	-0.436000	20.371	-7.260000
18.333	-0.430000	20.404	-7.260000
18.363	-0.445000	20.437	-7.270000
18.393	-0.455000	20.471	-7.270000
18.423	-0.423000	20.504	-7.280000
18.453	-0.436000	20.537	-7.260000
18.482	-0.453000	20.570	-7.260000
18.512	-0.457000	20.604	-7.240000
18.542	-0.461000	20.637	-7.260000
18.572	-0.454000	20.670	-7.280000
18.602	-0.485000	20.703	-7.270000
18.632	-0.519000	20.736	-7.250000
18.662	-0.503000	20.770	-7.280000
18.691	-0.495000	20.803	-7.280000
18.721	-0.477000	20.836	-7.260000
18.751	-0.479000	20.869	-7.280000
18.781	-0.494000	20.903	-7.280000
18.811	-0.505000	20.936	-7.250000
18.841	-0.510000	20.969	-7.280000
18.871	-0.494000	21.002	-7.250000
18.900	-0.500000	21.036	-7.270000
18.930	-0.467000	21.069	-7.270000
18.960	-0.481000	21.102	-7.280000
18.990	-0.504000	21.135	-7.260000
19.020	-0.486000	21.168	-7.280000
19.050	-0.507000	21.202	-7.280000
19.080	-0.512000	21.235	-7.280000
19.110	-0.502000	21.268	-7.290000
19.139	-0.507000	21.301	-7.300000
19.169	-0.489000	21.335	-7.290000
19.199	-0.447000	21.368	-7.270000
19.229	-0.464000	21.401	-7.280000
19.259	-0.479000	21.434	-7.260000
19.289	-0.480000	21.468	-7.260000
19.319	-0.512000	21.501	-7.250000
19.348	-0.495000	21.534	-7.260000
19.378	-0.466000	21.567	-7.250000
19.408	-0.455000	21.600	-7.240000
19.438	-0.462000	21.634	-7.240000
19.468	-0.500000	21.667	-7.250000
19.498	-0.482000	21.700	-7.240000
19.528	-0.481000	21.733	-7.250000
19.557	-0.525000	21.767	-7.250000
19.587	-0.515000	21.800	-7.240000
19.617	-0.516000	21.833	-7.250000
19.647	-0.514000	21.866	-7.250000
19.677	-0.531000	21.900	-7.240000
19.707	-0.524000	21.933	-7.250000
19.737	-0.554000	21.966	-7.250000
19.766	-0.514000	21.999	-7.240000
19.796	-0.547000	22.032	-7.260000
19.826	-0.557000	22.066	-7.250000
19.856	-0.548000	22.099	-7.250000
19.886	-0.554000	22.132	-7.260000
19.916	-0.534000	22.165	-7.250000
19.946	-0.527000	22.199	-7.260000
19.975	-0.502000	22.232	-7.250000
20.005	-0.520000	22.265	-7.250000
20.035	-0.512000	22.298	-7.250000
20.065	-0.519000	22.332	-7.260000
20.095	-0.501000	22.365	-7.260000
20.125	-0.471000	22.398	-7.260000
20.155	-0.471000	22.431	-7.250000
20.184	-0.468000	22.464	-7.260000
20.214	-0.433000	22.498	-7.260000
20.244	-0.403000	22.531	-7.260000
20.274	-0.381000	22.564	-7.270000
20.304	-0.371000	22.597	-7.260000
20.334	-0.317000	22.631	-7.250000
20.364	-0.297000	22.664	-7.270000
20.393	-0.251000	22.697	-7.260000
20.423	-0.243000	22.730	-7.270000
20.453	-0.229000	22.764	-7.280000
20.483	-0.175000	22.797	-7.260000
20.513	-0.131000	22.830	-7.260000
20.543	-0.097000	22.863	-7.280000
20.573	-0.115000	22.896	-7.270000
20.602	-0.112000	22.930	-7.270000
20.632	-0.091000	22.963	-7.280000
20.662	-0.044000	22.996	-7.290000
20.692	-0.030000	23.029	-7.270000
20.722	-0.006000	23.063	-7.270000
20.752	-0.002000	23.096	-7.260000
20.782	0.009000	23.129	-7.280000
20.811	0.038000	23.162	-7.260000
20.841	0.034000	23.196	-7.260000
20.871	0.041000	23.229	-7.250000
20.901	0.060000	23.262	-7.230000
20.931	0.055000	23.295	-7.250000
20.961	0.045000	23.328	-7.250000
20.991	0.054000	23.362	-7.260000
21.020	0.062000	23.395	-7.250000
21.050	0.048000	23.428	-7.240000
21.080	0.054000	23.461	-7.250000
21.110	0.040000	23.495	-7.250000
21.140	0.057000	23.528	-7.230000
21.170	0.007000	23.561	-7.260000
21.200	-0.011000	23.594	-7.260000
21.229	-0.016000	23.628	-7.240000
21.259	-0.035000	23.661	-7.260000
21.289	-0.052000	23.694	-7.260000
21.319	-0.034000	23.727	-7.240000
21.349	-0.064000	23.761	-7.270000
21.379	-0.041000	23.794	-7.270000
21.409	-0.043000	23.827	-7.270000
21.438	-0.030000	23.860	-7.260000
21.468	-0.053000	23.893	-7.250000
21.498	-0.062000	23.927	-7.250000
21.528	-0.004000	23.960	-7.250000
21.558	-0.016000	23.993	-7.270000
21.588	-0.053000	24.026	-7.270000
21.618	-0.034000	24.060	-7.260000
21.647	-0.019000	24.093	-7.250000
21.677	0.013000	24.126	-7.250000
21.707	-0.034000	24.159	-7.260000
21.737	-0.030000	24.193	-7.240000
21.767	-0.055000	24.226	-7.240000
21.797	-0.040000	24.259	-7.260000
21.827	-0.052000	24.292	-7.250000
21.856	-0.067000	24.325	-7.250000
21.886	-0.064000	24.359	-7.240000
21.916	-0.106000	24.392	-7.250000
21.946	-0.104000	24.425	-7.240000
21.976	-0.077000	24.458	-7.270000
22.006	-0.109000	24.492	-7.270000
22.036	-0.117000	24.525	-7.270000
22.066	-0.134000	24.558	-7.270000
22.095	-0.123000	24.591	-7.280000
22.125	-0.154000	24.625	-7.270000
22.155	-0.162000	24.658	-7.280000
22.185	-0.179000	24.691	-7.280000
22.215	-0.211000	24.724	-7.270000
22.245	-0.212000	24.757	-7.250000
22.275	-0.254000	24.791	-7.260000
22.304	-0.255000	24.824	-7.260000
22.334	-0.273000	24.857	-7.260000
22.364	-0.279000	24.890	-7.260000
22.394	-0.301000	24.924	-7.270000
22.424	-0.325000	24.957	-7.250000
22.454	-0.320000	24.990	-7.250000
22.484	-0.343000	25.023	-7.240000
22.513	-0.374000	25.057	-7.240000
22.543	-0.350000	25.090	-7.250000
22.573	-0.350000	25.123	-7.240000
22.603	-0.370000	25.156	-7.230000
22.633	-0.412000	25.189	-7.260000
22.663	-0.396000	25.223	-7.250000
22.693	-0.387000	25.256	-7.240000
22.722	-0.404000	25.289	-7.250000
22.752	-0.440000	25.322	-7.270000
22.782	-0.470000	25.356	-7.260000
22.812	-0.449000	25.389	-7.250000
22.842	-0.461000	25.422	-7.250000
22.872	-0.460000	25.455	-7.260000
22.902	-0.478000	25.489	-7.250000
22.931	-0.483000	25.522	-7.270000
22.961	-0.471000	25.555	-7.250000
22.991	-0.497000	25.588	-7.260000
23.021	-0.497000	25.621	-7.250000
23.051	-0.486000	25.655	-7.250000
23.081	-0.497000	25.688	-7.270000
23.111	-0.496000	25.721	-7.270000
23.140	-0.489000	25.754	-7.270000
23.170	-0.495000	25.788	-7.250000
23.200	-0.490000	25.821	-7.280000
23.230	-0.526000	25.854	-7.280000
23.260	-0.528000	25.887	-7.250000
23.290	-0.510000	25.921	-7.270000
23.320	-0.527000	25.954	-7.290000
23.349	-0.519000	25.987	-7.250000
23.379	-0.507000	26.020	-7.270000
23.409	-0.557000	26.053	-7.240000
23.439	-0.576000	26.087	-7.270000
23.469	-0.556000	26.120	-7.260000
23.499	-0.557000	26.153	-7.260000
23.529	-0.543000	26.186	-7.270000
23.558	-0.532000	26.220	-7.270000
23.588	-0.529000	26.253	-7.270000
23.618	-0.528000	26.286	-7.280000
23.648	-0.518000	26.319	-7.280000
23.678	-0.508000	26.353	-7.270000
23.708	-0.505000	26.386	-7.280000
23.738	-0.537000	26.419	-7.260000
23.767	-0.529000
23.797	-0.514000
23.827	-0.551000
23.857	-0.518000
23.887	-0.544000
23.917	-0.516000
23.947	-0.549000
23.976	-0.574000
24.006	-0.567000
24.036	-0.578000
24.066	-0.618000
24.096	-0.557000
24.126	-0.568000
24.156	-0.571000
24.185	-0.545000
24.215	-0.550000
24.245	-0.597000
24.275	-0.591000
24.305	-0.590000
24.335	-0.605000
24.365	-0.600000
24.394	-0.589000
24.424	-0.602000
24.454	-0.580000
24.484	-0.587000
24.514	-0.557000
24.544	-0.584000
24.574	-0.604000
24.603	-0.629000
24.633	-0.589000
24.663	-0.562000
24.693	-0.546000
24.723	-0.587000
24.753	-0.582000
24.783	-0.570000
24.813	-0.553000
24.842	-0.573000
24.872	-0.560000
24.902	-0.581000
24.932	-0.534000
24.962	-0.524000
24.992	-0.536000
25.022	-0.529000
25.051	-0.569000
25.081	-0.563000
25.111	-0.569000
25.141	-0.554000
25.171	-0.527000
25.201	-0.512000
25.231	-0.530000
25.260	-0.567000
25.290	-0.564000
25.320	-0.555000
25.350	-0.556000
25.380	-0.609000
25.410	-0.572000
25.440	-0.553000
25.469	-0.565000
25.499	-0.587000
25.529	-0.599000
25.559	-0.584000
25.589	-0.594000
25.619	-0.606000
25.649	-0.615000
25.678	-0.644000
25.708	-0.626000
25.738	-0.613000
25.768	-0.614000
25.798	-0.638000
25.828	-0.631000
25.858	-0.645000
25.887	-0.633000
25.917	-0.634000
25.947	-0.652000
25.977	-0.615000
26.007	-0.632000
26.037	-0.666000
26.067	-0.665000
26.096	-0.664000
26.126	-0.682000
26.156	-0.687000
26.186	-0.676000
26.216	-0.652000
26.246	-0.646000
26.276	-0.662000
26.305	-0.655000
26.335	-0.649000
26.365	-0.684000
26.395	-0.661000
26.425	-0.637000
26.455	-0.659000
