# Supplementary material for: Interrogating the structure and function of the human voltage-gated proton channel (hHv1) with a fluorescent noncanonical amino acid
Source: eLife. 2026 Apr 28;15:RP110161. doi: 10.7554/eLife.110161 (PMC13124150; doi:10.7554/eLife.110161)
Supplement: Figure 3—figure supplement 2—source data 1. [file elife-110161-fig3-figsupp2-data1.zip › 200nM_hHv1.asc]

10		10
200nM hHv1 001:10_UV1_280nm		200nM hHv1 001:10_AD900
ml	mAU	ml	mV
0.000	0.001000	0.000	-6.330000
0.030	0.018000	0.033	-6.370000
0.060	-0.003000	0.066	-6.590000
0.090	0.000000	0.100	2.680000
0.119	0.004000	0.133	2.870000
0.149	0.025000	0.166	2.640000
0.179	0.028000	0.199	2.380000
0.209	-0.003000	0.233	2.240000
0.239	-0.028000	0.266	2.350000
0.269	0.022000	0.299	2.310000
0.299	0.018000	0.332	2.230000
0.328	0.003000	0.366	2.070000
0.358	-0.001000	0.399	2.030000
0.388	-0.009000	0.432	1.980000
0.418	-0.010000	0.465	1.940000
0.448	-0.034000	0.498	1.980000
0.478	-0.015000	0.532	1.750000
0.508	0.029000	0.565	1.530000
0.537	0.002000	0.598	1.560000
0.567	-0.015000	0.631	1.500000
0.597	-0.027000	0.665	1.410000
0.627	-0.002000	0.698	1.430000
0.657	0.029000	0.731	1.100000
0.687	0.029000	0.764	0.960000
0.717	-0.016000	0.798	0.990000
0.746	-0.032000	0.831	0.830000
0.776	-0.046000	0.864	0.510000
0.806	-0.026000	0.897	0.220000
0.836	-0.009000	0.930	0.280000
0.866	-0.015000	0.964	0.660000
0.896	-0.051000	0.997	0.650000
0.926	-0.046000	1.030	0.330000
0.955	-0.018000	1.063	-0.020000
0.985	-0.062000	1.097	-0.130000
1.015	-0.068000	1.130	0.000000
1.045	-0.036000	1.163	0.020000
1.075	-0.061000	1.196	0.010000
1.105	-0.046000	1.230	-0.160000
1.135	-0.077000	1.263	-0.110000
1.164	-0.048000	1.296	-0.140000
1.194	-0.051000	1.329	-0.230000
1.224	-0.071000	1.362	-0.400000
1.254	-0.043000	1.396	-0.430000
1.284	-0.032000	1.429	-0.410000
1.314	-0.012000	1.462	-0.320000
1.344	-0.032000	1.495	-0.390000
1.373	-0.061000	1.529	-0.730000
1.403	-0.075000	1.562	-0.950000
1.433	-0.047000	1.595	-0.800000
1.463	-0.034000	1.628	-0.790000
1.493	-0.034000	1.662	-1.020000
1.523	-0.026000	1.695	-1.070000
1.553	-0.051000	1.728	-1.270000
1.583	-0.058000	1.761	-1.330000
1.612	-0.064000	1.794	-1.610000
1.642	-0.087000	1.828	-1.700000
1.672	-0.070000	1.861	-1.600000
1.702	-0.068000	1.894	-1.780000
1.732	-0.107000	1.927	-1.930000
1.762	-0.096000	1.961	-2.250000
1.792	-0.057000	1.994	-2.110000
1.821	-0.076000	2.027	-2.280000
1.851	-0.082000	2.060	-2.200000
1.881	-0.088000	2.094	-2.080000
1.911	-0.107000	2.127	-2.110000
1.941	-0.077000	2.160	-2.280000
1.971	-0.062000	2.193	-2.400000
2.001	-0.086000	2.227	-2.630000
2.030	-0.104000	2.260	-2.640000
2.060	-0.114000	2.293	-2.800000
2.090	-0.106000	2.326	-2.870000
2.120	-0.099000	2.359	-2.840000
2.150	-0.105000	2.393	-2.720000
2.180	-0.118000	2.426	-2.710000
2.210	-0.092000	2.459	-2.960000
2.239	-0.107000	2.492	-3.160000
2.269	-0.138000	2.526	-3.470000
2.299	-0.110000	2.559	-3.530000
2.329	-0.139000	2.592	-3.430000
2.359	-0.152000	2.625	-3.260000
2.389	-0.125000	2.659	-3.260000
2.419	-0.137000	2.692	-3.500000
2.448	-0.135000	2.725	-3.600000
2.478	-0.133000	2.758	-3.800000
2.508	-0.129000	2.791	-3.660000
2.538	-0.112000	2.825	-3.590000
2.568	-0.138000	2.858	-3.600000
2.598	-0.119000	2.891	-3.860000
2.628	-0.124000	2.924	-4.090000
2.657	-0.136000	2.958	-4.210000
2.687	-0.168000	2.991	-4.380000
2.717	-0.172000	3.024	-4.440000
2.747	-0.139000	3.057	-4.390000
2.777	-0.130000	3.091	-4.640000
2.807	-0.143000	3.124	-4.620000
2.837	-0.157000	3.157	-4.640000
2.866	-0.141000	3.190	-4.520000
2.896	-0.165000	3.223	-4.900000
2.926	-0.141000	3.257	-5.230000
2.956	-0.151000	3.290	-5.220000
2.986	-0.146000	3.323	-4.880000
3.016	-0.139000	3.356	-4.850000
3.046	-0.144000	3.390	-5.020000
3.075	-0.166000	3.423	-5.260000
3.105	-0.202000	3.456	-5.310000
3.135	-0.187000	3.489	-5.310000
3.165	-0.160000	3.523	-5.530000
3.195	-0.139000	3.556	-5.590000
3.225	-0.135000	3.589	-5.900000
3.255	-0.149000	3.622	-6.020000
3.284	-0.176000	3.655	-5.810000
3.314	-0.177000	3.689	-5.900000
3.344	-0.168000	3.722	-5.970000
3.374	-0.159000	3.755	-6.010000
3.404	-0.173000	3.788	-6.270000
3.434	-0.136000	3.822	-6.360000
3.464	-0.144000	3.855	-6.400000
3.493	-0.156000	3.888	-6.190000
3.523	-0.160000	3.921	-6.380000
3.553	-0.191000	3.955	-6.540000
3.583	-0.173000	3.988	-6.760000
3.613	-0.139000	4.021	-6.950000
3.643	-0.148000	4.054	-6.960000
3.673	-0.179000	4.087	-6.970000
3.702	-0.182000	4.121	-7.050000
3.732	-0.160000	4.154	-7.250000
3.762	-0.156000	4.187	-7.160000
3.792	-0.149000	4.220	-7.270000
3.822	-0.153000	4.254	-7.270000
3.852	-0.156000	4.287	-7.260000
3.882	-0.164000	4.320	-7.260000
3.911	-0.180000	4.353	-7.260000
3.941	-0.158000	4.387	-7.250000
3.971	-0.174000	4.420	-7.260000
4.001	-0.138000	4.453	-7.260000
4.031	-0.162000	4.486	-7.250000
4.061	-0.175000	4.519	-7.250000
4.091	-0.173000	4.553	-7.260000
4.120	-0.153000	4.586	-7.290000
4.150	-0.175000	4.619	-7.260000
4.180	-0.164000	4.652	-7.270000
4.210	-0.126000	4.686	-7.250000
4.240	-0.126000	4.719	-7.260000
4.270	-0.154000	4.752	-7.270000
4.300	-0.162000	4.785	-7.280000
4.329	-0.164000	4.819	-7.280000
4.359	-0.145000	4.852	-7.280000
4.389	-0.145000	4.885	-7.270000
4.419	-0.163000	4.918	-7.270000
4.449	-0.141000	4.951	-7.270000
4.479	-0.114000	4.985	-7.270000
4.509	-0.115000	5.018	-7.250000
4.539	-0.115000	5.051	-7.250000
4.568	-0.095000	5.084	-7.270000
4.598	-0.127000	5.118	-7.270000
4.628	-0.134000	5.151	-7.250000
4.658	-0.121000	5.184	-7.240000
4.688	-0.151000	5.217	-7.220000
4.718	-0.154000	5.251	-7.240000
4.748	-0.160000	5.284	-7.250000
4.777	-0.137000	5.317	-7.240000
4.807	-0.138000	5.350	-7.240000
4.837	-0.121000	5.383	-7.240000
4.867	-0.145000	5.417	-7.260000
4.897	-0.165000	5.450	-7.240000
4.927	-0.140000	5.483	-7.250000
4.957	-0.151000	5.516	-7.240000
4.986	-0.153000	5.550	-7.250000
5.016	-0.140000	5.583	-7.250000
5.046	-0.142000	5.616	-7.250000
5.076	-0.147000	5.649	-7.250000
5.106	-0.148000	5.683	-7.270000
5.136	-0.155000	5.716	-7.270000
5.166	-0.164000	5.749	-7.250000
5.195	-0.122000	5.782	-7.250000
5.225	-0.149000	5.816	-7.250000
5.255	-0.161000	5.849	-7.260000
5.285	-0.140000	5.882	-7.270000
5.315	-0.127000	5.915	-7.270000
5.345	-0.123000	5.948	-7.250000
5.375	-0.142000	5.982	-7.270000
5.404	-0.130000	6.015	-7.270000
5.434	-0.100000	6.048	-7.270000
5.464	-0.117000	6.081	-7.270000
5.494	-0.108000	6.115	-7.260000
5.524	-0.132000	6.148	-7.270000
5.554	-0.124000	6.181	-7.270000
5.584	-0.136000	6.214	-7.260000
5.613	-0.158000	6.248	-7.270000
5.643	-0.150000	6.281	-7.250000
5.673	-0.149000	6.314	-7.250000
5.703	-0.104000	6.347	-7.270000
5.733	-0.101000	6.380	-7.260000
5.763	-0.097000	6.414	-7.260000
5.793	-0.121000	6.447	-7.280000
5.822	-0.156000	6.480	-7.270000
5.852	-0.129000	6.513	-7.280000
5.882	-0.143000	6.547	-7.270000
5.912	-0.149000	6.580	-7.270000
5.942	-0.153000	6.613	-7.270000
5.972	-0.150000	6.646	-7.270000
6.002	-0.145000	6.680	-7.270000
6.031	-0.160000	6.713	-7.270000
6.061	-0.120000	6.746	-7.280000
6.091	-0.178000	6.779	-7.260000
6.121	-0.175000	6.812	-7.250000
6.151	-0.171000	6.846	-7.250000
6.181	-0.154000	6.879	-7.240000
6.211	-0.173000	6.912	-7.230000
6.240	-0.155000	6.945	-7.240000
6.270	-0.154000	6.979	-7.250000
6.300	-0.164000	7.012	-7.240000
6.330	-0.177000	7.045	-7.240000
6.360	-0.147000	7.078	-7.250000
6.390	-0.144000	7.112	-7.240000
6.420	-0.153000	7.145	-7.250000
6.449	-0.156000	7.178	-7.240000
6.479	-0.150000	7.211	-7.240000
6.509	-0.166000	7.244	-7.260000
6.539	-0.164000	7.278	-7.250000
6.569	-0.175000	7.311	-7.250000
6.599	-0.185000	7.344	-7.260000
6.629	-0.150000	7.377	-7.240000
6.658	-0.158000	7.411	-7.250000
6.688	-0.136000	7.444	-7.250000
6.718	-0.143000	7.477	-7.270000
6.748	-0.107000	7.510	-7.250000
6.778	-0.126000	7.544	-7.250000
6.808	-0.140000	7.577	-7.250000
6.838	-0.118000	7.610	-7.250000
6.867	-0.141000	7.643	-7.250000
6.897	-0.105000	7.676	-7.250000
6.927	-0.106000	7.710	-7.270000
6.957	-0.147000	7.743	-7.270000
6.987	-0.142000	7.776	-7.260000
7.017	-0.137000	7.809	-7.270000
7.047	-0.162000	7.843	-7.260000
7.076	-0.141000	7.876	-7.260000
7.106	-0.143000	7.909	-7.270000
7.136	-0.171000	7.942	-7.260000
7.166	-0.151000	7.976	-7.270000
7.196	-0.138000	8.009	-7.260000
7.226	-0.170000	8.042	-7.250000
7.256	-0.153000	8.075	-7.260000
7.285	-0.175000	8.108	-7.270000
7.315	-0.169000	8.142	-7.280000
7.345	-0.152000	8.175	-7.300000
7.375	-0.162000	8.208	-7.290000
7.405	-0.185000	8.241	-7.280000
7.435	-0.130000	8.275	-7.280000
7.465	-0.149000	8.308	-7.280000
7.495	-0.158000	8.341	-7.280000
7.524	-0.138000	8.374	-7.270000
7.554	-0.159000	8.408	-7.280000
7.584	-0.130000	8.441	-7.270000
7.614	-0.145000	8.474	-7.260000
7.644	-0.142000	8.507	-7.260000
7.674	-0.102000	8.540	-7.260000
7.704	-0.127000	8.574	-7.250000
7.733	-0.125000	8.607	-7.250000
7.763	-0.147000	8.640	-7.250000
7.793	-0.162000	8.673	-7.230000
7.823	-0.158000	8.707	-7.240000
7.853	-0.152000	8.740	-7.260000
7.883	-0.148000	8.773	-7.240000
7.913	-0.168000	8.806	-7.230000
7.942	-0.136000	8.840	-7.260000
7.972	-0.134000	8.873	-7.240000
8.002	-0.131000	8.906	-7.230000
8.032	-0.133000	8.939	-7.270000
8.062	-0.165000	8.972	-7.250000
8.092	-0.177000	9.006	-7.230000
8.122	-0.150000	9.039	-7.270000
8.151	-0.143000	9.072	-7.250000
8.181	-0.171000	9.105	-7.250000
8.211	-0.146000	9.139	-7.240000
8.241	-0.130000	9.172	-7.250000
8.271	-0.135000	9.205	-7.260000
8.301	-0.130000	9.238	-7.270000
8.331	-0.137000	9.272	-7.260000
8.360	-0.133000	9.305	-7.260000
8.390	-0.147000	9.338	-7.260000
8.420	-0.134000	9.371	-7.260000
8.450	-0.157000	9.405	-7.260000
8.480	-0.156000	9.438	-7.260000
8.510	-0.125000	9.471	-7.260000
8.540	-0.146000	9.504	-7.250000
8.569	-0.137000	9.537	-7.250000
8.599	-0.136000	9.571	-7.270000
8.629	-0.164000	9.604	-7.260000
8.659	-0.144000	9.637	-7.270000
8.689	-0.116000	9.670	-7.270000
8.719	-0.129000	9.704	-7.260000
8.749	-0.143000	9.737	-7.260000
8.778	-0.137000	9.770	-7.270000
8.808	-0.141000	9.803	-7.280000
8.838	-0.137000	9.837	-7.290000
8.868	-0.140000	9.870	-7.280000
8.898	-0.152000	9.903	-7.280000
8.928	-0.149000	9.936	-7.280000
8.958	-0.145000	9.969	-7.280000
8.987	-0.158000	10.003	-7.270000
9.017	-0.151000	10.036	-7.270000
9.047	-0.122000	10.069	-7.270000
9.077	-0.110000	10.102	-7.270000
9.107	-0.100000	10.136	-7.260000
9.137	-0.133000	10.169	-7.260000
9.167	-0.163000	10.202	-7.250000
9.196	-0.172000	10.235	-7.240000
9.226	-0.147000	10.269	-7.240000
9.256	-0.165000	10.302	-7.230000
9.286	-0.143000	10.335	-7.230000
9.316	-0.129000	10.368	-7.250000
9.346	-0.111000	10.401	-7.240000
9.376	-0.113000	10.435	-7.240000
9.405	-0.109000	10.468	-7.230000
9.435	-0.101000	10.501	-7.260000
9.465	-0.085000	10.534	-7.260000
9.495	-0.101000	10.568	-7.230000
9.525	-0.096000	10.601	-7.260000
9.555	-0.099000	10.634	-7.260000
9.585	-0.083000	10.667	-7.240000
9.614	-0.083000	10.701	-7.240000
9.644	-0.073000	10.734	-7.260000
9.674	-0.067000	10.767	-7.270000
9.704	-0.071000	10.800	-7.270000
9.734	-0.080000	10.833	-6.870000
9.764	-0.088000	10.867	-6.120000
9.794	-0.115000	10.900	-5.570000
9.823	-0.123000	10.933	-5.010000
9.853	-0.101000	10.966	-4.520000
9.883	-0.056000	11.000	-3.970000
9.913	-0.066000	11.033	-3.340000
9.943	-0.085000	11.066	-2.530000
9.973	-0.098000	11.099	-2.060000
10.003	-0.101000	11.133	-1.220000
10.032	-0.078000	11.166	-0.080000
10.062	-0.068000	11.199	1.540000
10.092	-0.084000	11.232	3.690000
10.122	-0.057000	11.265	6.090000
10.152	-0.060000	11.299	8.560000
10.182	-0.054000	11.332	12.140000
10.212	-0.025000	11.365	15.680000
10.242	-0.018000	11.398	18.690000
10.271	-0.012000	11.432	22.440000
10.301	0.002000	11.465	25.790000
10.331	-0.016000	11.498	28.520000
10.361	-0.014000	11.531	31.420000
10.391	-0.016000	11.565	33.540000
10.421	0.016000	11.598	34.770000
10.451	-0.011000	11.631	35.740000
10.480	0.006000	11.664	35.650000
10.510	-0.006000	11.697	35.260000
10.540	0.019000	11.731	34.170000
10.570	0.020000	11.764	32.490000
10.600	0.049000	11.797	30.440000
10.630	0.023000	11.830	27.620000
10.660	0.045000	11.864	25.230000
10.689	0.054000	11.897	23.340000
10.719	0.044000	11.930	20.910000
10.749	0.048000	11.963	18.670000
10.779	0.034000	11.997	16.190000
10.809	0.036000	12.030	13.990000
10.839	0.076000	12.063	12.180000
10.869	0.071000	12.096	10.550000
10.898	0.068000	12.129	8.810000
10.928	0.103000	12.163	7.560000
10.958	0.111000	12.196	6.450000
10.988	0.118000	12.229	5.550000
11.018	0.153000	12.262	4.930000
11.048	0.188000	12.296	4.390000
11.078	0.190000	12.329	4.050000
11.107	0.237000	12.362	3.630000
11.137	0.299000	12.395	3.520000
11.167	0.322000	12.429	2.920000
11.197	0.372000	12.462	2.800000
11.227	0.393000	12.495	2.810000
11.257	0.430000	12.528	2.630000
11.287	0.436000	12.561	2.080000
11.316	0.456000	12.595	1.580000
11.346	0.458000	12.628	1.040000
11.376	0.450000	12.661	0.670000
11.406	0.458000	12.694	0.290000
11.436	0.460000	12.728	0.190000
11.466	0.430000	12.761	-0.190000
11.496	0.423000	12.794	-0.800000
11.525	0.389000	12.827	-1.430000
11.555	0.360000	12.861	-1.800000
11.585	0.340000	12.894	-2.010000
11.615	0.331000	12.927	-2.160000
11.645	0.325000	12.960	-2.270000
11.675	0.283000	12.994	-2.420000
11.705	0.241000	13.027	-2.240000
11.734	0.249000	13.060	-1.960000
11.764	0.231000	13.093	-1.520000
11.794	0.241000	13.126	-1.240000
11.824	0.214000	13.160	-0.800000
11.854	0.207000	13.193	-0.210000
11.884	0.169000	13.226	0.090000
11.914	0.192000	13.259	0.390000
11.943	0.160000	13.293	0.840000
11.973	0.175000	13.326	1.490000
12.003	0.150000	13.359	1.420000
12.033	0.155000	13.392	1.490000
12.063	0.173000	13.426	1.590000
12.093	0.181000	13.459	1.320000
12.123	0.166000	13.492	0.680000
12.152	0.159000	13.525	-0.130000
12.182	0.143000	13.558	-0.430000
12.212	0.175000	13.592	-1.180000
12.242	0.128000	13.625	-2.110000
12.272	0.114000	13.658	-2.790000
12.302	0.114000	13.691	-3.470000
12.332	0.130000	13.725	-4.010000
12.361	0.126000	13.758	-4.560000
12.391	0.093000	13.791	-5.460000
12.421	0.100000	13.824	-6.480000
12.451	0.074000	13.858	-7.200000
12.481	0.072000	13.891	-7.260000
12.511	0.080000	13.924	-7.240000
12.541	0.058000	13.957	-7.230000
12.570	0.042000	13.990	-7.260000
12.600	0.042000	14.024	-7.250000
12.630	0.036000	14.057	-7.230000
12.660	0.033000	14.090	-7.260000
12.690	0.014000	14.123	-7.270000
12.720	0.008000	14.157	-7.260000
12.750	0.039000	14.190	-7.250000
12.779	0.069000	14.223	-7.250000
12.809	0.014000	14.256	-7.250000
12.839	0.014000	14.290	-7.260000
12.869	0.019000	14.323	-7.270000
12.899	0.036000	14.356	-7.270000
12.929	0.058000	14.389	-7.280000
12.959	0.043000	14.422	-7.270000
12.988	0.023000	14.456	-7.270000
13.018	0.049000	14.489	-7.260000
13.048	0.052000	14.522	-7.270000
13.078	0.081000	14.555	-7.250000
13.108	0.068000	14.589	-7.260000
13.138	0.052000	14.622	-7.270000
13.168	0.050000	14.655	-7.270000
13.198	0.058000	14.688	-7.280000
13.227	0.048000	14.722	-7.270000
13.257	0.018000	14.755	-7.260000
13.287	0.029000	14.788	-7.250000
13.317	0.025000	14.821	-7.270000
13.347	0.030000	14.854	-7.280000
13.377	0.021000	14.888	-7.270000
13.407	0.034000	14.921	-7.290000
13.436	-0.014000	14.954	-7.280000
13.466	-0.020000	14.987	-7.290000
13.496	-0.035000	15.021	-7.290000
13.526	-0.001000	15.054	-7.270000
13.556	-0.026000	15.087	-7.280000
13.586	-0.065000	15.120	-7.270000
13.616	-0.068000	15.154	-7.260000
13.645	-0.040000	15.187	-7.240000
13.675	-0.054000	15.220	-7.240000
13.705	-0.062000	15.253	-7.250000
13.735	-0.040000	15.286	-7.250000
13.765	-0.039000	15.320	-7.260000
13.795	-0.038000	15.353	-7.240000
13.825	-0.063000	15.386	-7.240000
13.854	-0.071000	15.419	-7.240000
13.884	-0.065000	15.453	-7.240000
13.914	-0.056000	15.486	-7.240000
13.944	-0.035000	15.519	-7.240000
13.974	-0.075000	15.552	-7.260000
14.004	-0.047000	15.586	-7.240000
14.034	-0.028000	15.619	-7.250000
14.063	-0.066000	15.652	-7.240000
14.093	-0.069000	15.685	-7.240000
14.123	-0.041000	15.718	-7.260000
14.153	-0.040000	15.752	-7.250000
14.183	-0.055000	15.785	-7.250000
14.213	-0.034000	15.818	-7.240000
14.243	-0.050000	15.851	-7.260000
14.272	-0.056000	15.885	-7.270000
14.302	-0.053000	15.918	-7.280000
14.332	-0.028000	15.951	-7.260000
14.362	-0.036000	15.984	-7.270000
14.392	-0.043000	16.018	-7.260000
14.422	-0.042000	16.051	-7.250000
14.452	-0.025000	16.084	-7.260000
14.481	-0.048000	16.117	-7.260000
14.511	-0.069000	16.150	-7.240000
14.541	-0.048000	16.184	-7.250000
14.571	-0.063000	16.217	-7.250000
14.601	-0.021000	16.250	-7.240000
14.631	-0.018000	16.283	-7.250000
14.661	-0.026000	16.317	-7.260000
14.690	-0.035000	16.350	-7.270000
14.720	-0.012000	16.383	-7.280000
14.750	-0.009000	16.416	-7.250000
14.780	-0.026000	16.450	-7.240000
14.810	-0.027000	16.483	-7.270000
14.840	-0.032000	16.516	-7.260000
14.870	-0.032000	16.549	-7.280000
14.899	-0.020000	16.583	-7.270000
14.929	-0.020000	16.616	-7.280000
14.959	-0.050000	16.649	-7.250000
14.989	-0.025000	16.682	-7.260000
15.019	-0.017000	16.715	-7.270000
15.049	-0.018000	16.749	-7.260000
15.079	-0.039000	16.782	-7.260000
15.108	-0.057000	16.815	-7.250000
15.138	-0.056000	16.848	-7.260000
15.168	-0.068000	16.882	-7.260000
15.198	-0.078000	16.915	-7.260000
15.228	-0.074000	16.948	-7.260000
15.258	-0.031000	16.981	-7.240000
15.288	-0.038000	17.015	-7.230000
15.317	-0.054000	17.048	-7.230000
15.347	-0.049000	17.081	-7.230000
15.377	-0.041000	17.114	-7.250000
15.407	-0.047000	17.147	-7.240000
15.437	-0.037000	17.181	-7.230000
15.467	-0.047000	17.214	-7.240000
15.497	-0.056000	17.247	-7.260000
15.526	-0.074000	17.280	-7.230000
15.556	-0.075000	17.314	-7.250000
15.586	-0.057000	17.347	-7.250000
15.616	-0.081000	17.380	-7.240000
15.646	-0.061000	17.413	-7.260000
15.676	-0.063000	17.447	-7.270000
15.706	-0.082000	17.480	-7.250000
15.735	-0.064000	17.513	-7.260000
15.765	-0.056000	17.546	-7.250000
15.795	-0.045000	17.579	-7.270000
15.825	-0.040000	17.613	-7.250000
15.855	-0.052000	17.646	-7.250000
15.885	-0.052000	17.679	-7.250000
15.915	-0.066000	17.712	-7.250000
15.944	-0.088000	17.746	-7.240000
15.974	-0.077000	17.779	-7.230000
16.004	-0.068000	17.812	-7.260000
16.034	-0.060000	17.845	-7.240000
16.064	-0.079000	17.879	-7.240000
16.094	-0.066000	17.912	-7.260000
16.124	-0.063000	17.945	-7.240000
16.154	-0.071000	17.978	-7.250000
16.183	-0.056000	18.011	-7.260000
16.213	-0.091000	18.045	-7.280000
16.243	-0.096000	18.078	-7.270000
16.273	-0.070000	18.111	-7.260000
16.303	-0.069000	18.144	-7.250000
16.333	-0.062000	18.178	-7.250000
16.363	-0.092000	18.211	-7.270000
16.392	-0.125000	18.244	-7.270000
16.422	-0.077000	18.277	-7.290000
16.452	-0.098000	18.311	-7.270000
16.482	-0.095000	18.344	-7.270000
16.512	-0.115000	18.377	-7.280000
16.542	-0.081000	18.410	-7.270000
16.572	-0.079000	18.443	-7.270000
16.601	-0.069000	18.477	-7.280000
16.631	-0.109000	18.510	-7.260000
16.661	-0.063000	18.543	-7.260000
16.691	-0.074000	18.576	-7.250000
16.721	-0.109000	18.610	-7.250000
16.751	-0.093000	18.643	-7.240000
16.781	-0.086000	18.676	-7.250000
16.810	-0.090000	18.709	-7.240000
16.840	-0.065000	18.743	-7.250000
16.870	-0.091000	18.776	-7.230000
16.900	-0.112000	18.809	-7.250000
16.930	-0.098000	18.842	-7.250000
16.960	-0.077000	18.875	-7.240000
16.990	-0.065000	18.909	-7.260000
17.019	-0.047000	18.942	-7.250000
17.049	-0.081000	18.975	-7.240000
17.079	-0.102000	19.008	-7.260000
17.109	-0.070000	19.042	-7.260000
17.139	-0.059000	19.075	-7.270000
17.169	-0.082000	19.108	-7.250000
17.199	-0.090000	19.141	-7.250000
17.228	-0.068000	19.175	-7.250000
17.258	-0.089000	19.208	-7.250000
17.288	-0.100000	19.241	-7.260000
17.318	-0.095000	19.274	-7.260000
17.348	-0.082000	19.307	-7.260000
17.378	-0.080000	19.341	-7.250000
17.408	-0.058000	19.374	-7.260000
17.437	-0.088000	19.407	-7.270000
17.467	-0.096000	19.440	-7.260000
17.497	-0.064000	19.474	-7.260000
17.527	-0.106000	19.507	-7.260000
17.557	-0.109000	19.540	-7.260000
17.587	-0.063000	19.573	-7.260000
17.617	-0.082000	19.607	-7.240000
17.646	-0.069000	19.640	-7.250000
17.676	-0.053000	19.673	-7.270000
17.706	-0.070000	19.706	-7.250000
17.736	-0.077000	19.739	-7.260000
17.766	-0.063000	19.773	-7.260000
17.796	-0.096000	19.806	-7.260000
17.826	-0.079000	19.839	-7.260000
17.855	-0.047000	19.872	-7.270000
17.885	-0.066000	19.906	-7.260000
17.915	-0.060000	19.939	-7.260000
17.945	-0.019000	19.972	-7.270000
17.975	-0.053000	20.005	-7.260000
18.005	-0.070000	20.039	-7.270000
18.035	-0.045000	20.072	-7.270000
18.064	-0.075000	20.105	-7.250000
18.094	-0.055000	20.138	-7.260000
18.124	-0.024000	20.172	-7.260000
18.154	-0.030000	20.205	-7.270000
18.184	-0.040000	20.238	-7.260000
18.214	-0.047000	20.271	-7.240000
18.244	0.015000	20.304	-7.260000
18.273	-0.018000	20.338	-7.240000
18.303	-0.028000	20.371	-7.240000
18.333	-0.013000	20.404	-7.240000
18.363	-0.048000	20.437	-7.230000
18.393	-0.004000	20.471	-7.240000
18.423	0.000000	20.504	-7.260000
18.453	-0.016000	20.537	-7.240000
18.482	-0.032000	20.570	-7.240000
18.512	-0.056000	20.604	-7.250000
18.542	-0.013000	20.637	-7.250000
18.572	-0.029000	20.670	-7.250000
18.602	-0.051000	20.703	-7.240000
18.632	-0.047000	20.736	-7.270000
18.662	-0.060000	20.770	-7.240000
18.691	-0.055000	20.803	-7.240000
18.721	-0.076000	20.836	-7.250000
18.751	-0.065000	20.869	-7.240000
18.781	-0.087000	20.903	-7.260000
18.811	-0.063000	20.936	-7.280000
18.841	-0.080000	20.969	-7.260000
18.871	-0.097000	21.002	-7.260000
18.900	-0.094000	21.036	-7.260000
18.930	-0.096000	21.069	-7.250000
18.960	-0.060000	21.102	-7.250000
18.990	-0.036000	21.135	-7.270000
19.020	-0.074000	21.168	-7.250000
19.050	-0.060000	21.202	-7.260000
19.080	-0.033000	21.235	-7.260000
19.110	-0.041000	21.268	-7.260000
19.139	-0.043000	21.301	-7.260000
19.169	-0.022000	21.335	-7.260000
19.199	-0.065000	21.368	-7.260000
19.229	-0.045000	21.401	-7.250000
19.259	-0.029000	21.434	-7.270000
19.289	-0.007000	21.468	-7.270000
19.319	-0.038000	21.501	-7.270000
19.348	-0.015000	21.534	-7.270000
19.378	-0.040000	21.567	-7.280000
19.408	-0.057000	21.600	-7.280000
19.438	-0.068000	21.634	-7.280000
19.468	-0.053000	21.667	-7.270000
19.498	-0.066000	21.700	-7.280000
19.528	-0.075000	21.733	-7.270000
19.557	-0.046000	21.767	-7.270000
19.587	-0.064000	21.800	-7.280000
19.617	-0.071000	21.833	-7.270000
19.647	-0.075000	21.866	-7.260000
19.677	-0.068000	21.900	-7.270000
19.707	-0.102000	21.933	-7.240000
19.737	-0.053000	21.966	-7.230000
19.766	-0.122000	21.999	-7.230000
19.796	-0.122000	22.032	-7.240000
19.826	-0.124000	22.066	-7.250000
19.856	-0.118000	22.099	-7.270000
19.886	-0.074000	22.132	-7.240000
19.916	-0.069000	22.165	-7.230000
19.946	-0.051000	22.199	-7.240000
19.975	-0.033000	22.232	-7.260000
20.005	-0.058000	22.265	-7.240000
20.035	-0.044000	22.298	-7.240000
20.065	0.005000	22.332	-7.260000
20.095	0.016000	22.365	-7.250000
20.125	0.030000	22.398	-7.250000
20.155	0.093000	22.431	-7.260000
20.184	0.086000	22.464	-7.260000
20.214	0.156000	22.498	-7.250000
20.244	0.188000	22.531	-7.250000
20.274	0.225000	22.564	-7.260000
20.304	0.244000	22.597	-7.270000
20.334	0.319000	22.631	-7.290000
20.364	0.406000	22.664	-7.260000
20.393	0.396000	22.697	-7.260000
20.423	0.407000	22.730	-7.260000
20.453	0.463000	22.764	-7.260000
20.483	0.523000	22.797	-7.260000
20.513	0.535000	22.830	-7.260000
20.543	0.560000	22.863	-7.260000
20.573	0.591000	22.896	-7.260000
20.602	0.646000	22.930	-7.260000
20.632	0.705000	22.963	-7.270000
20.662	0.698000	22.996	-7.260000
20.692	0.739000	23.029	-7.290000
20.722	0.762000	23.063	-7.270000
20.752	0.769000	23.096	-7.240000
20.782	0.790000	23.129	-7.260000
20.811	0.773000	23.162	-7.270000
20.841	0.766000	23.196	-7.290000
20.871	0.781000	23.229	-7.270000
20.901	0.771000	23.262	-7.270000
20.931	0.811000	23.295	-7.270000
20.961	0.805000	23.328	-7.280000
20.991	0.766000	23.362	-7.280000
21.020	0.766000	23.395	-7.270000
21.050	0.778000	23.428	-7.260000
21.080	0.753000	23.461	-7.270000
21.110	0.735000	23.495	-7.260000
21.140	0.721000	23.528	-7.240000
21.170	0.724000	23.561	-7.260000
21.200	0.718000	23.594	-7.260000
21.229	0.685000	23.628	-7.260000
21.259	0.692000	23.661	-7.240000
21.289	0.670000	23.694	-7.240000
21.319	0.651000	23.727	-7.230000
21.349	0.628000	23.761	-7.240000
21.379	0.653000	23.794	-7.250000
21.409	0.643000	23.827	-7.240000
21.438	0.619000	23.860	-7.240000
21.468	0.628000	23.893	-7.260000
21.498	0.599000	23.927	-7.250000
21.528	0.617000	23.960	-7.260000
21.558	0.600000	23.993	-7.250000
21.588	0.589000	24.026	-7.240000
21.618	0.624000	24.060	-7.260000
21.647	0.598000	24.093	-7.250000
21.677	0.581000	24.126	-7.250000
21.707	0.585000	24.159	-7.260000
21.737	0.572000	24.193	-7.260000
21.767	0.533000	24.226	-7.270000
21.797	0.528000	24.259	-7.250000
21.827	0.517000	24.292	-7.250000
21.856	0.502000	24.325	-7.260000
21.886	0.500000	24.359	-7.260000
21.916	0.482000	24.392	-7.260000
21.946	0.444000	24.425	-7.250000
21.976	0.425000	24.458	-7.250000
22.006	0.422000	24.492	-7.260000
22.036	0.401000	24.525	-7.250000
22.066	0.389000	24.558	-7.270000
22.095	0.343000	24.591	-7.260000
22.125	0.332000	24.625	-7.250000
22.155	0.335000	24.658	-7.280000
22.185	0.332000	24.691	-7.260000
22.215	0.310000	24.724	-7.270000
22.245	0.302000	24.757	-7.250000
22.275	0.275000	24.791	-7.260000
22.304	0.264000	24.824	-7.250000
22.334	0.266000	24.857	-7.280000
22.364	0.223000	24.890	-7.270000
22.394	0.219000	24.924	-7.290000
22.424	0.212000	24.957	-7.270000
22.454	0.235000	24.990	-7.280000
22.484	0.224000	25.023	-7.280000
22.513	0.224000	25.057	-7.260000
22.543	0.214000	25.090	-7.270000
22.573	0.184000	25.123	-7.280000
22.603	0.143000	25.156	-7.280000
22.633	0.129000	25.189	-7.260000
22.663	0.162000	25.223	-7.260000
22.693	0.142000	25.256	-7.270000
22.722	0.139000	25.289	-7.250000
22.752	0.159000	25.322	-7.250000
22.782	0.141000	25.356	-7.240000
22.812	0.133000	25.389	-7.250000
22.842	0.115000	25.422	-7.240000
22.872	0.091000	25.455	-7.260000
22.902	0.091000	25.489	-7.240000
22.931	0.091000	25.522	-7.250000
22.961	0.116000	25.555	-7.230000
22.991	0.113000	25.588	-7.240000
23.021	0.060000	25.621	-7.240000
23.051	0.052000	25.655	-7.260000
23.081	0.052000	25.688	-7.260000
23.111	0.025000	25.721	-7.250000
23.140	0.045000	25.754	-7.250000
23.170	0.051000	25.788	-7.260000
23.200	0.065000	25.821	-7.250000
23.230	0.047000	25.854	-7.260000
23.260	0.047000	25.887	-7.250000
23.290	0.042000	25.921	-7.260000
23.320	0.036000	25.954	-7.250000
23.349	0.047000	25.987	-7.250000
23.379	0.065000	26.020	-7.260000
23.409	0.004000	26.053	-7.260000
23.439	-0.002000	26.087	-7.260000
23.469	0.001000	26.120	-7.250000
23.499	0.018000	26.153	-7.260000
23.529	0.003000	26.186	-7.280000
23.558	0.036000	26.220	-7.260000
23.588	0.034000	26.253	-7.260000
23.618	0.026000	26.286	-7.260000
23.648	-0.005000	26.319	-7.250000
23.678	-0.022000	26.353	-7.280000
23.708	0.002000	26.386	-7.270000
23.738	-0.003000	26.419	-7.260000
23.767	0.005000
23.797	-0.002000
23.827	-0.028000
23.857	-0.077000
23.887	-0.046000
23.917	-0.005000
23.947	0.008000
23.976	-0.009000
24.006	-0.036000
24.036	-0.048000
24.066	-0.018000
24.096	-0.039000
24.126	-0.037000
24.156	-0.047000
24.185	-0.045000
24.215	-0.050000
24.245	-0.030000
24.275	-0.039000
24.305	-0.059000
24.335	-0.083000
24.365	-0.067000
24.394	-0.089000
24.424	-0.109000
24.454	-0.095000
24.484	-0.076000
24.514	-0.088000
24.544	-0.088000
24.574	-0.055000
24.603	-0.042000
24.633	-0.052000
24.663	-0.077000
24.693	-0.065000
24.723	-0.044000
24.753	-0.043000
24.783	-0.053000
24.813	-0.058000
24.842	-0.022000
24.872	-0.019000
24.902	-0.035000
24.932	-0.026000
24.962	-0.030000
24.992	0.002000
25.022	-0.004000
25.051	0.014000
25.081	-0.006000
25.111	-0.001000
25.141	-0.026000
25.171	0.009000
25.201	-0.003000
25.231	0.022000
25.260	0.003000
25.290	-0.029000
25.320	-0.021000
25.350	-0.009000
25.380	0.000000
25.410	-0.045000
25.440	-0.038000
25.469	-0.041000
25.499	-0.025000
25.529	-0.038000
25.559	-0.028000
25.589	-0.037000
25.619	-0.007000
25.649	-0.018000
25.678	-0.045000
25.708	-0.049000
25.738	-0.034000
25.768	-0.023000
25.798	-0.046000
25.828	-0.074000
25.858	-0.093000
25.887	-0.083000
25.917	-0.106000
25.947	-0.073000
25.977	-0.053000
26.007	-0.109000
26.037	-0.056000
26.067	-0.092000
26.096	-0.089000
26.126	-0.084000
26.156	-0.084000
26.186	-0.119000
26.216	-0.091000
26.246	-0.070000
26.276	-0.062000
26.305	-0.070000
26.335	-0.097000
26.365	-0.124000
26.395	-0.138000
26.425	-0.128000
26.455	-0.107000
