# Supplementary material for: Interrogating the structure and function of the human voltage-gated proton channel (hHv1) with a fluorescent noncanonical amino acid
Source: eLife. 2026 Apr 28;15:RP110161. doi: 10.7554/eLife.110161 (PMC13124150; doi:10.7554/eLife.110161)
Supplement: Figure 3—figure supplement 2—source data 1. [file elife-110161-fig3-figsupp2-data1.zip › 500nM_hHv1.asc]

10		10
500nM hHv1 001:10_UV1_280nm		500nM hHv1 001:10_AD900
ml	mAU	ml	mV
0.000	-0.014000	0.000	-1.290000
0.030	-0.096000	0.033	-1.410000
0.060	-0.116000	0.066	-1.540000
0.090	-0.136000	0.100	-1.460000
0.119	-0.163000	0.133	2.610000
0.149	-0.147000	0.166	2.570000
0.179	-0.129000	0.199	2.430000
0.209	-0.121000	0.233	2.390000
0.239	-0.094000	0.266	2.070000
0.269	-0.102000	0.299	2.080000
0.299	-0.128000	0.332	2.230000
0.328	-0.172000	0.366	2.130000
0.358	-0.135000	0.399	2.040000
0.388	-0.128000	0.432	2.240000
0.418	-0.112000	0.465	2.240000
0.448	-0.138000	0.499	2.130000
0.478	-0.138000	0.532	1.820000
0.508	-0.121000	0.565	1.800000
0.537	-0.116000	0.598	1.730000
0.567	-0.106000	0.632	1.600000
0.597	-0.105000	0.665	1.620000
0.627	-0.096000	0.698	1.540000
0.657	-0.082000	0.731	1.670000
0.687	-0.102000	0.765	1.630000
0.717	-0.116000	0.798	1.560000
0.746	-0.094000	0.831	1.550000
0.776	-0.098000	0.864	1.380000
0.806	-0.075000	0.898	1.340000
0.836	-0.095000	0.931	1.370000
0.866	-0.103000	0.964	1.460000
0.896	-0.094000	0.997	1.390000
0.926	-0.101000	1.031	1.340000
0.955	-0.054000	1.064	1.130000
0.985	-0.088000	1.097	1.000000
1.015	-0.085000	1.130	1.050000
1.045	-0.103000	1.164	1.090000
1.075	-0.117000	1.197	1.200000
1.105	-0.111000	1.230	0.980000
1.135	-0.092000	1.263	1.110000
1.164	-0.136000	1.296	1.080000
1.194	-0.103000	1.330	0.910000
1.224	-0.138000	1.363	0.890000
1.254	-0.080000	1.396	0.990000
1.284	-0.081000	1.429	0.760000
1.314	-0.113000	1.463	0.910000
1.344	-0.127000	1.496	0.860000
1.373	-0.135000	1.529	0.650000
1.403	-0.166000	1.562	0.440000
1.433	-0.167000	1.596	0.340000
1.463	-0.201000	1.629	0.410000
1.493	-0.204000	1.662	0.390000
1.523	-0.209000	1.695	0.320000
1.553	-0.173000	1.729	0.330000
1.583	-0.203000	1.762	0.200000
1.612	-0.204000	1.795	0.190000
1.642	-0.191000	1.828	-0.030000
1.672	-0.184000	1.862	-0.020000
1.702	-0.182000	1.895	0.000000
1.732	-0.170000	1.928	0.260000
1.762	-0.163000	1.961	0.440000
1.792	-0.152000	1.995	0.220000
1.821	-0.136000	2.028	0.190000
1.851	-0.177000	2.061	0.100000
1.881	-0.185000	2.094	0.080000
1.911	-0.169000	2.128	-0.270000
1.941	-0.205000	2.161	-0.260000
1.971	-0.180000	2.194	-0.420000
2.001	-0.181000	2.227	-0.550000
2.030	-0.226000	2.261	-0.500000
2.060	-0.197000	2.294	-0.440000
2.090	-0.219000	2.327	-0.400000
2.120	-0.201000	2.360	-0.620000
2.150	-0.220000	2.393	-0.750000
2.180	-0.243000	2.427	-0.810000
2.210	-0.231000	2.460	-0.680000
2.239	-0.234000	2.493	-0.820000
2.269	-0.224000	2.526	-0.810000
2.299	-0.211000	2.560	-0.820000
2.329	-0.215000	2.593	-0.670000
2.359	-0.195000	2.626	-0.720000
2.389	-0.196000	2.659	-0.960000
2.419	-0.207000	2.693	-1.010000
2.448	-0.219000	2.726	-1.140000
2.478	-0.226000	2.759	-1.050000
2.508	-0.270000	2.792	-0.900000
2.538	-0.262000	2.826	-0.700000
2.568	-0.251000	2.859	-0.900000
2.598	-0.232000	2.892	-1.030000
2.628	-0.231000	2.925	-1.250000
2.657	-0.239000	2.959	-1.410000
2.687	-0.283000	2.992	-1.400000
2.717	-0.257000	3.025	-1.280000
2.747	-0.210000	3.058	-1.230000
2.777	-0.244000	3.092	-1.220000
2.807	-0.252000	3.125	-1.190000
2.837	-0.203000	3.158	-1.310000
2.866	-0.232000	3.191	-1.440000
2.896	-0.230000	3.225	-1.580000
2.926	-0.203000	3.258	-1.620000
2.956	-0.225000	3.291	-1.720000
2.986	-0.218000	3.324	-1.920000
3.016	-0.243000	3.358	-1.860000
3.046	-0.231000	3.391	-1.730000
3.075	-0.236000	3.424	-1.660000
3.105	-0.234000	3.457	-1.580000
3.135	-0.244000	3.491	-1.650000
3.165	-0.229000	3.524	-1.850000
3.195	-0.219000	3.557	-2.070000
3.225	-0.211000	3.590	-2.240000
3.255	-0.222000	3.623	-2.030000
3.284	-0.247000	3.657	-2.000000
3.314	-0.261000	3.690	-1.670000
3.344	-0.223000	3.723	-2.110000
3.374	-0.222000	3.756	-2.100000
3.404	-0.204000	3.790	-2.210000
3.434	-0.221000	3.823	-2.020000
3.464	-0.246000	3.856	-2.120000
3.493	-0.230000	3.889	-2.110000
3.523	-0.216000	3.923	-2.240000
3.553	-0.241000	3.956	-2.300000
3.583	-0.266000	3.989	-2.190000
3.613	-0.237000	4.022	-2.530000
3.643	-0.229000	4.056	-2.640000
3.673	-0.223000	4.089	-2.580000
3.702	-0.228000	4.122	-2.360000
3.732	-0.250000	4.155	-2.510000
3.762	-0.234000	4.189	-2.500000
3.792	-0.264000	4.222	-2.440000
3.822	-0.257000	4.255	-2.470000
3.852	-0.253000	4.288	-2.500000
3.882	-0.263000	4.322	-2.770000
3.911	-0.232000	4.355	-2.700000
3.941	-0.220000	4.388	-2.540000
3.971	-0.235000	4.421	-2.530000
4.001	-0.253000	4.455	-2.530000
4.031	-0.242000	4.488	-2.580000
4.061	-0.215000	4.521	-3.090000
4.091	-0.268000	4.554	-2.920000
4.120	-0.251000	4.588	-2.660000
4.150	-0.259000	4.621	-2.580000
4.180	-0.227000	4.654	-2.790000
4.210	-0.249000	4.687	-2.990000
4.240	-0.254000	4.721	-3.030000
4.270	-0.216000	4.754	-2.940000
4.300	-0.224000	4.787	-2.770000
4.329	-0.250000	4.820	-2.830000
4.359	-0.227000	4.853	-2.910000
4.389	-0.255000	4.887	-2.950000
4.419	-0.239000	4.920	-2.970000
4.449	-0.250000	4.953	-3.150000
4.479	-0.242000	4.986	-3.220000
4.509	-0.226000	5.020	-3.250000
4.539	-0.263000	5.053	-3.210000
4.568	-0.255000	5.086	-3.180000
4.598	-0.255000	5.119	-3.090000
4.628	-0.256000	5.153	-3.210000
4.658	-0.244000	5.186	-3.100000
4.688	-0.217000	5.219	-3.160000
4.718	-0.252000	5.252	-3.190000
4.748	-0.238000	5.286	-3.400000
4.777	-0.239000	5.319	-3.480000
4.807	-0.265000	5.352	-3.510000
4.837	-0.234000	5.385	-3.760000
4.867	-0.235000	5.419	-3.840000
4.897	-0.250000	5.452	-3.640000
4.927	-0.240000	5.485	-3.400000
4.957	-0.231000	5.518	-3.370000
4.986	-0.251000	5.552	-3.450000
5.016	-0.212000	5.585	-3.390000
5.046	-0.261000	5.618	-3.440000
5.076	-0.279000	5.651	-3.530000
5.106	-0.264000	5.685	-3.560000
5.136	-0.246000	5.718	-3.660000
5.166	-0.244000	5.751	-3.750000
5.195	-0.259000	5.784	-3.730000
5.225	-0.263000	5.818	-3.750000
5.255	-0.252000	5.851	-3.680000
5.285	-0.264000	5.884	-3.740000
5.315	-0.244000	5.917	-3.580000
5.345	-0.238000	5.950	-3.560000
5.375	-0.238000	5.984	-3.700000
5.404	-0.201000	6.017	-3.750000
5.434	-0.176000	6.050	-3.690000
5.464	-0.241000	6.083	-3.510000
5.494	-0.229000	6.117	-3.590000
5.524	-0.242000	6.150	-3.580000
5.554	-0.216000	6.183	-3.830000
5.584	-0.238000	6.216	-3.740000
5.613	-0.223000	6.250	-3.840000
5.643	-0.216000	6.283	-3.680000
5.673	-0.238000	6.316	-3.720000
5.703	-0.233000	6.349	-3.690000
5.733	-0.256000	6.383	-3.560000
5.763	-0.240000	6.416	-3.590000
5.793	-0.211000	6.449	-3.600000
5.822	-0.239000	6.482	-3.560000
5.852	-0.252000	6.516	-3.720000
5.882	-0.262000	6.549	-3.790000
5.912	-0.248000	6.582	-3.770000
5.942	-0.247000	6.615	-3.530000
5.972	-0.211000	6.649	-3.310000
6.002	-0.230000	6.682	-3.170000
6.031	-0.228000	6.715	-3.320000
6.061	-0.225000	6.748	-3.390000
6.091	-0.213000	6.782	-3.650000
6.121	-0.249000	6.815	-3.560000
6.151	-0.239000	6.848	-3.600000
6.181	-0.243000	6.881	-3.480000
6.211	-0.257000	6.915	-3.650000
6.240	-0.231000	6.948	-3.500000
6.270	-0.247000	6.981	-3.390000
6.300	-0.262000	7.014	-3.400000
6.330	-0.262000	7.048	-3.300000
6.360	-0.252000	7.081	-3.370000
6.390	-0.241000	7.114	-3.280000
6.420	-0.264000	7.147	-3.260000
6.449	-0.283000	7.180	-3.430000
6.479	-0.260000	7.214	-3.460000
6.509	-0.279000	7.247	-3.590000
6.539	-0.276000	7.280	-3.770000
6.569	-0.244000	7.313	-3.900000
6.599	-0.258000	7.347	-3.650000
6.629	-0.242000	7.380	-3.600000
6.658	-0.258000	7.413	-3.630000
6.688	-0.257000	7.446	-3.670000
6.718	-0.268000	7.480	-3.800000
6.748	-0.295000	7.513	-3.710000
6.778	-0.249000	7.546	-3.560000
6.808	-0.241000	7.579	-3.710000
6.838	-0.223000	7.613	-3.860000
6.867	-0.276000	7.646	-3.990000
6.897	-0.278000	7.679	-3.930000
6.927	-0.282000	7.712	-3.800000
6.957	-0.251000	7.746	-3.990000
6.987	-0.255000	7.779	-3.950000
7.017	-0.284000	7.812	-4.080000
7.047	-0.255000	7.845	-4.060000
7.076	-0.265000	7.879	-3.950000
7.106	-0.271000	7.912	-3.840000
7.136	-0.265000	7.945	-3.750000
7.166	-0.262000	7.978	-3.740000
7.196	-0.284000	8.012	-3.870000
7.226	-0.231000	8.045	-3.860000
7.256	-0.253000	8.078	-3.820000
7.285	-0.302000	8.111	-3.860000
7.315	-0.289000	8.145	-3.970000
7.345	-0.278000	8.178	-4.020000
7.375	-0.261000	8.211	-3.970000
7.405	-0.269000	8.244	-3.690000
7.435	-0.270000	8.278	-3.590000
7.465	-0.276000	8.311	-3.800000
7.495	-0.271000	8.344	-3.860000
7.524	-0.260000	8.377	-3.740000
7.554	-0.263000	8.410	-3.800000
7.584	-0.258000	8.444	-3.820000
7.614	-0.274000	8.477	-3.760000
7.644	-0.275000	8.510	-3.480000
7.674	-0.274000	8.543	-3.340000
7.704	-0.265000	8.577	-3.430000
7.733	-0.250000	8.610	-3.530000
7.763	-0.250000	8.643	-3.780000
7.793	-0.258000	8.676	-3.850000
7.823	-0.249000	8.710	-4.200000
7.853	-0.260000	8.743	-4.020000
7.883	-0.232000	8.776	-3.890000
7.913	-0.229000	8.809	-3.710000
7.942	-0.227000	8.843	-3.830000
7.972	-0.239000	8.876	-3.940000
8.002	-0.241000	8.909	-4.040000
8.032	-0.262000	8.942	-3.980000
8.062	-0.273000	8.976	-3.900000
8.092	-0.269000	9.009	-3.650000
8.122	-0.259000	9.042	-3.450000
8.151	-0.276000	9.075	-3.290000
8.181	-0.282000	9.109	-3.380000
8.211	-0.256000	9.142	-3.440000
8.241	-0.233000	9.175	-3.630000
8.271	-0.285000	9.208	-3.620000
8.301	-0.272000	9.242	-3.760000
8.331	-0.281000	9.275	-3.590000
8.360	-0.264000	9.308	-3.560000
8.390	-0.268000	9.341	-3.470000
8.420	-0.271000	9.375	-3.510000
8.450	-0.274000	9.408	-3.520000
8.480	-0.266000	9.441	-3.540000
8.510	-0.294000	9.474	-3.480000
8.540	-0.289000	9.508	-3.520000
8.569	-0.246000	9.541	-3.470000
8.599	-0.279000	9.574	-3.190000
8.629	-0.284000	9.607	-3.130000
8.659	-0.258000	9.640	-3.050000
8.689	-0.272000	9.674	-2.940000
8.719	-0.265000	9.707	-3.060000
8.749	-0.298000	9.740	-3.090000
8.778	-0.273000	9.773	-3.090000
8.808	-0.267000	9.807	-2.870000
8.838	-0.256000	9.840	-2.810000
8.868	-0.291000	9.873	-2.540000
8.898	-0.293000	9.906	-2.360000
8.928	-0.298000	9.940	-2.360000
8.958	-0.277000	9.973	-2.070000
8.987	-0.284000	10.006	-1.920000
9.017	-0.300000	10.039	-1.700000
9.047	-0.316000	10.073	-1.510000
9.077	-0.301000	10.106	-1.240000
9.107	-0.271000	10.139	-0.770000
9.137	-0.263000	10.172	-0.450000
9.167	-0.280000	10.206	0.120000
9.196	-0.276000	10.239	0.680000
9.226	-0.310000	10.272	1.260000
9.256	-0.304000	10.305	1.460000
9.286	-0.257000	10.339	1.770000
9.316	-0.256000	10.372	2.610000
9.346	-0.264000	10.405	3.470000
9.376	-0.223000	10.438	4.470000
9.405	-0.208000	10.472	5.340000
9.435	-0.238000	10.505	6.050000
9.465	-0.256000	10.538	7.240000
9.495	-0.274000	10.571	8.620000
9.525	-0.275000	10.605	9.580000
9.555	-0.238000	10.638	10.790000
9.585	-0.231000	10.671	12.340000
9.614	-0.230000	10.704	13.710000
9.644	-0.213000	10.737	15.480000
9.674	-0.201000	10.771	16.880000
9.704	-0.222000	10.804	18.120000
9.734	-0.208000	10.837	19.880000
9.764	-0.188000	10.870	21.560000
9.794	-0.220000	10.904	22.650000
9.823	-0.169000	10.937	23.780000
9.853	-0.160000	10.970	25.350000
9.883	-0.182000	11.003	26.680000
9.913	-0.184000	11.037	28.220000
9.943	-0.174000	11.070	29.830000
9.973	-0.158000	11.103	31.000000
10.003	-0.152000	11.136	33.440000
10.032	-0.141000	11.170	36.040000
10.062	-0.148000	11.203	38.430000
10.092	-0.137000	11.236	42.740000
10.122	-0.106000	11.269	48.400000
10.152	-0.164000	11.303	53.770000
10.182	-0.155000	11.336	61.680000
10.212	-0.128000	11.369	70.610000
10.242	-0.103000	11.402	78.060000
10.271	-0.075000	11.436	88.230000
10.301	-0.054000	11.469	98.060000
10.331	-0.083000	11.502	105.110000
10.361	-0.028000	11.535	113.370000
10.391	-0.017000	11.569	120.530000
10.421	-0.036000	11.602	124.850000
10.451	0.014000	11.635	128.260000
10.480	0.047000	11.668	129.460000
10.510	0.040000	11.702	128.990000
10.540	0.060000	11.735	127.110000
10.570	0.068000	11.768	123.240000
10.600	0.078000	11.801	119.580000
10.630	0.079000	11.835	113.680000
10.660	0.104000	11.868	107.200000
10.689	0.130000	11.901	101.980000
10.719	0.133000	11.934	95.180000
10.749	0.125000	11.967	88.510000
10.779	0.123000	12.001	83.650000
10.809	0.146000	12.034	77.400000
10.839	0.144000	12.067	71.620000
10.869	0.140000	12.100	67.760000
10.898	0.178000	12.134	63.190000
10.928	0.214000	12.167	58.920000
10.958	0.245000	12.200	56.390000
10.988	0.311000	12.233	53.620000
11.018	0.322000	12.267	51.600000
11.048	0.353000	12.300	50.030000
11.078	0.474000	12.333	48.620000
11.107	0.546000	12.366	47.570000
11.137	0.642000	12.400	46.990000
11.167	0.725000	12.433	46.470000
11.197	0.814000	12.466	45.830000
11.227	0.927000	12.499	45.280000
11.257	1.020000	12.533	44.330000
11.287	1.105000	12.566	43.300000
11.316	1.176000	12.599	42.830000
11.346	1.195000	12.632	41.930000
11.376	1.224000	12.666	40.930000
11.406	1.201000	12.699	40.130000
11.436	1.156000	12.732	39.120000
11.466	1.128000	12.765	37.990000
11.496	1.108000	12.799	37.050000
11.525	1.010000	12.832	36.120000
11.555	0.958000	12.865	35.200000
11.585	0.897000	12.898	34.720000
11.615	0.863000	12.932	34.300000
11.645	0.830000	12.965	33.880000
11.675	0.783000	12.998	33.710000
11.705	0.753000	13.031	33.910000
11.734	0.658000	13.065	34.740000
11.764	0.620000	13.098	35.520000
11.794	0.591000	13.131	37.010000
11.824	0.542000	13.164	38.300000
11.854	0.514000	13.197	39.590000
11.884	0.534000	13.231	41.230000
11.914	0.504000	13.264	43.120000
11.943	0.489000	13.297	44.490000
11.973	0.463000	13.330	45.840000
12.003	0.471000	13.364	46.690000
12.033	0.473000	13.397	47.000000
12.063	0.481000	13.430	47.080000
12.093	0.482000	13.463	46.670000
12.123	0.447000	13.497	46.110000
12.152	0.443000	13.530	45.130000
12.182	0.429000	13.563	43.870000
12.212	0.405000	13.596	42.390000
12.242	0.383000	13.630	40.480000
12.272	0.410000	13.663	38.100000
12.302	0.396000	13.696	36.300000
12.332	0.360000	13.729	34.180000
12.361	0.361000	13.763	32.090000
12.391	0.367000	13.796	30.400000
12.421	0.334000	13.829	27.900000
12.451	0.335000	13.862	25.630000
12.481	0.295000	13.896	24.090000
12.511	0.264000	13.929	22.420000
12.541	0.242000	13.962	20.920000
12.570	0.233000	13.995	19.980000
12.600	0.221000	14.029	18.670000
12.630	0.207000	14.062	17.530000
12.660	0.173000	14.095	16.490000
12.690	0.155000	14.128	15.470000
12.720	0.161000	14.162	14.620000
12.750	0.146000	14.195	13.770000
12.779	0.150000	14.228	13.110000
12.809	0.136000	14.261	12.670000
12.839	0.149000	14.294	12.510000
12.869	0.174000	14.328	11.820000
12.899	0.168000	14.361	11.280000
12.929	0.189000	14.394	10.730000
12.959	0.211000	14.427	10.430000
12.988	0.235000	14.461	9.990000
13.018	0.243000	14.494	9.610000
13.048	0.226000	14.527	9.160000
13.078	0.267000	14.560	8.880000
13.108	0.262000	14.594	8.360000
13.138	0.250000	14.627	7.970000
13.168	0.250000	14.660	7.810000
13.198	0.288000	14.693	7.490000
13.227	0.282000	14.727	7.160000
13.257	0.226000	14.760	6.950000
13.287	0.193000	14.793	6.710000
13.317	0.174000	14.826	6.590000
13.347	0.158000	14.860	6.440000
13.377	0.118000	14.893	6.420000
13.407	0.157000	14.926	6.090000
13.436	0.132000	14.959	5.930000
13.466	0.097000	14.993	5.800000
13.496	0.076000	15.026	5.620000
13.526	0.052000	15.059	5.640000
13.556	0.061000	15.092	5.330000
13.586	0.054000	15.126	5.000000
13.616	0.037000	15.159	4.770000
13.645	0.013000	15.192	4.570000
13.675	-0.003000	15.225	4.400000
13.705	-0.027000	15.259	4.330000
13.735	-0.050000	15.292	4.370000
13.765	-0.065000	15.325	4.200000
13.795	-0.054000	15.358	4.180000
13.825	-0.061000	15.392	3.890000
13.854	-0.090000	15.425	3.500000
13.884	-0.084000	15.458	3.110000
13.914	-0.054000	15.491	2.910000
13.944	-0.100000	15.524	2.820000
13.974	-0.129000	15.558	2.720000
14.004	-0.115000	15.591	2.690000
14.034	-0.104000	15.624	2.680000
14.063	-0.112000	15.657	2.530000
14.093	-0.117000	15.691	2.420000
14.123	-0.141000	15.724	2.090000
14.153	-0.154000	15.757	2.090000
14.183	-0.162000	15.790	2.120000
14.213	-0.168000	15.824	1.960000
14.243	-0.166000	15.857	1.810000
14.272	-0.149000	15.890	1.580000
14.302	-0.116000	15.923	1.460000
14.332	-0.101000	15.957	1.320000
14.362	-0.122000	15.990	1.320000
14.392	-0.139000	16.023	1.250000
14.422	-0.119000	16.056	1.350000
14.452	-0.143000	16.090	1.210000
14.481	-0.141000	16.123	1.420000
14.511	-0.132000	16.156	1.200000
14.541	-0.129000	16.189	1.050000
14.571	-0.173000	16.223	1.130000
14.601	-0.145000	16.256	1.190000
14.631	-0.118000	16.289	0.990000
14.661	-0.125000	16.322	1.090000
14.690	-0.135000	16.356	0.990000
14.720	-0.141000	16.389	1.020000
14.750	-0.106000	16.422	1.140000
14.780	-0.115000	16.455	1.200000
14.810	-0.125000	16.489	1.180000
14.840	-0.130000	16.522	0.970000
14.870	-0.114000	16.555	1.050000
14.899	-0.114000	16.588	1.060000
14.929	-0.119000	16.622	1.090000
14.959	-0.079000	16.655	1.070000
14.989	-0.055000	16.688	0.970000
15.019	-0.070000	16.721	0.840000
15.049	-0.083000	16.754	0.830000
15.079	-0.101000	16.788	0.760000
15.108	-0.140000	16.821	0.960000
15.138	-0.107000	16.854	0.700000
15.168	-0.105000	16.887	0.700000
15.198	-0.112000	16.921	0.660000
15.228	-0.137000	16.954	0.700000
15.258	-0.146000	16.987	0.810000
15.288	-0.141000	17.020	0.870000
15.317	-0.149000	17.054	0.880000
15.347	-0.155000	17.087	0.760000
15.377	-0.165000	17.120	0.840000
15.407	-0.174000	17.153	0.840000
15.437	-0.171000	17.187	0.770000
15.467	-0.170000	17.220	0.860000
15.497	-0.189000	17.253	0.490000
15.526	-0.201000	17.286	0.450000
15.556	-0.174000	17.320	0.460000
15.586	-0.197000	17.353	0.490000
15.616	-0.187000	17.386	0.580000
15.646	-0.180000	17.419	0.500000
15.676	-0.182000	17.453	0.480000
15.706	-0.200000	17.486	0.250000
15.735	-0.205000	17.519	0.510000
15.765	-0.158000	17.552	0.490000
15.795	-0.197000	17.586	0.450000
15.825	-0.164000	17.619	0.400000
15.855	-0.177000	17.652	0.420000
15.885	-0.207000	17.685	0.550000
15.915	-0.216000	17.719	0.450000
15.944	-0.236000	17.752	0.450000
15.974	-0.253000	17.785	0.270000
16.004	-0.269000	17.818	0.200000
16.034	-0.258000	17.851	0.270000
16.064	-0.245000	17.885	0.150000
16.094	-0.254000	17.918	-0.040000
16.124	-0.226000	17.951	0.020000
16.154	-0.210000	17.984	0.070000
16.183	-0.245000	18.018	0.200000
16.213	-0.219000	18.051	0.280000
16.243	-0.203000	18.084	0.200000
16.273	-0.201000	18.117	-0.060000
16.303	-0.202000	18.151	-0.020000
16.333	-0.212000	18.184	0.000000
16.363	-0.186000	18.217	-0.280000
16.392	-0.231000	18.250	-0.110000
16.422	-0.214000	18.284	0.000000
16.452	-0.198000	18.317	-0.110000
16.482	-0.220000	18.350	-0.110000
16.512	-0.205000	18.383	-0.350000
16.542	-0.209000	18.417	-0.190000
16.572	-0.190000	18.450	-0.080000
16.601	-0.178000	18.483	-0.110000
16.631	-0.215000	18.516	-0.120000
16.661	-0.197000	18.550	-0.050000
16.691	-0.182000	18.583	-0.180000
16.721	-0.173000	18.616	-0.360000
16.751	-0.165000	18.649	-0.260000
16.781	-0.229000	18.683	-0.260000
16.810	-0.203000	18.716	-0.200000
16.840	-0.166000	18.749	-0.190000
16.870	-0.172000	18.782	-0.250000
16.900	-0.199000	18.816	-0.480000
16.930	-0.167000	18.849	-0.600000
16.960	-0.156000	18.882	-0.460000
16.990	-0.175000	18.915	-0.230000
17.019	-0.126000	18.949	-0.390000
17.049	-0.145000	18.982	-0.450000
17.079	-0.157000	19.015	-0.540000
17.109	-0.160000	19.048	-0.370000
17.139	-0.160000	19.081	-0.480000
17.169	-0.139000	19.115	-0.420000
17.199	-0.158000	19.148	-0.250000
17.228	-0.191000	19.181	-0.310000
17.258	-0.166000	19.214	-0.410000
17.288	-0.151000	19.248	-0.660000
17.318	-0.166000	19.281	-0.810000
17.348	-0.180000	19.314	-0.970000
17.378	-0.187000	19.347	-0.920000
17.408	-0.179000	19.381	-0.640000
17.437	-0.144000	19.414	-0.340000
17.467	-0.161000	19.447	-0.270000
17.497	-0.149000	19.480	-0.240000
17.527	-0.157000	19.514	-0.350000
17.557	-0.154000	19.547	-0.370000
17.587	-0.166000	19.580	-0.530000
17.617	-0.155000	19.613	-0.560000
17.646	-0.152000	19.647	-0.750000
17.676	-0.176000	19.680	-0.820000
17.706	-0.153000	19.713	-0.720000
17.736	-0.127000	19.746	-0.880000
17.766	-0.162000	19.780	-0.860000
17.796	-0.148000	19.813	-0.930000
17.826	-0.131000	19.846	-0.900000
17.855	-0.116000	19.879	-0.920000
17.885	-0.126000	19.913	-0.910000
17.915	-0.133000	19.946	-0.930000
17.945	-0.125000	19.979	-0.780000
17.975	-0.164000	20.012	-0.610000
18.005	-0.167000	20.046	-0.790000
18.035	-0.177000	20.079	-0.980000
18.064	-0.170000	20.112	-1.070000
18.094	-0.138000	20.145	-1.120000
18.124	-0.101000	20.179	-1.090000
18.154	-0.094000	20.212	-1.030000
18.184	-0.155000	20.245	-1.220000
18.214	-0.106000	20.278	-1.260000
18.244	-0.115000	20.311	-1.250000
18.273	-0.117000	20.345	-1.230000
18.303	-0.094000	20.378	-1.120000
18.333	-0.065000	20.411	-1.040000
18.363	-0.082000	20.444	-1.200000
18.393	-0.114000	20.478	-1.290000
18.423	-0.119000	20.511	-1.250000
18.453	-0.119000	20.544	-1.110000
18.482	-0.131000	20.577	-1.160000
18.512	-0.139000	20.611	-1.160000
18.542	-0.203000	20.644	-1.180000
18.572	-0.252000	20.677	-1.200000
18.602	-0.216000	20.710	-1.100000
18.632	-0.228000	20.744	-1.180000
18.662	-0.288000	20.777	-1.020000
18.691	-0.281000	20.810	-0.980000
18.721	-0.300000	20.843	-1.070000
18.751	-0.306000	20.877	-1.140000
18.781	-0.327000	20.910	-1.200000
18.811	-0.309000	20.943	-1.350000
18.841	-0.337000	20.976	-1.350000
18.871	-0.338000	21.010	-1.190000
18.900	-0.329000	21.043	-1.150000
18.930	-0.349000	21.076	-1.280000
18.960	-0.308000	21.109	-1.360000
18.990	-0.286000	21.143	-1.330000
19.020	-0.308000	21.176	-1.200000
19.050	-0.281000	21.209	-1.100000
19.080	-0.271000	21.242	-1.140000
19.110	-0.274000	21.276	-1.010000
19.139	-0.268000	21.309	-1.350000
19.169	-0.266000	21.342	-1.370000
19.199	-0.304000	21.375	-1.250000
19.229	-0.266000	21.408	-0.930000
19.259	-0.270000	21.442	-0.930000
19.289	-0.310000	21.475	-1.040000
19.319	-0.308000	21.508	-1.030000
19.348	-0.301000	21.541	-1.170000
19.378	-0.328000	21.575	-1.240000
19.408	-0.299000	21.608	-1.330000
19.438	-0.320000	21.641	-1.220000
19.468	-0.316000	21.674	-1.240000
19.498	-0.333000	21.708	-1.320000
19.528	-0.340000	21.741	-1.400000
19.557	-0.318000	21.774	-1.230000
19.587	-0.304000	21.807	-1.110000
19.617	-0.288000	21.841	-1.150000
19.647	-0.320000	21.874	-1.240000
19.677	-0.307000	21.907	-1.080000
19.707	-0.272000	21.940	-1.200000
19.737	-0.306000	21.974	-1.310000
19.766	-0.322000	22.007	-1.350000
19.796	-0.297000	22.040	-1.310000
19.826	-0.307000	22.073	-1.290000
19.856	-0.315000	22.107	-1.430000
19.886	-0.298000	22.140	-1.440000
19.916	-0.301000	22.173	-1.480000
19.946	-0.302000	22.206	-1.540000
19.975	-0.299000	22.240	-1.680000
20.005	-0.263000	22.273	-1.580000
20.035	-0.232000	22.306	-1.330000
20.065	-0.246000	22.339	-1.120000
20.095	-0.206000	22.373	-1.120000
20.125	-0.231000	22.406	-1.240000
20.155	-0.173000	22.439	-1.130000
20.184	-0.163000	22.472	-1.270000
20.214	-0.165000	22.506	-1.240000
20.244	-0.141000	22.539	-1.430000
20.274	-0.100000	22.572	-1.600000
20.304	-0.074000	22.605	-1.400000
20.334	-0.019000	22.638	-1.350000
20.364	0.030000	22.672	-1.250000
20.393	0.035000	22.705	-1.250000
20.423	0.099000	22.738	-1.300000
20.453	0.111000	22.771	-1.330000
20.483	0.128000	22.805	-1.420000
20.513	0.129000	22.838	-1.520000
20.543	0.133000	22.871	-1.630000
20.573	0.176000	22.904	-1.480000
20.602	0.190000	22.938	-1.410000
20.632	0.189000	22.971	-1.550000
20.662	0.222000	23.004	-1.440000
20.692	0.230000	23.037	-1.090000
20.722	0.178000	23.071	-1.110000
20.752	0.200000	23.104	-1.150000
20.782	0.246000	23.137	-1.290000
20.811	0.214000	23.170	-1.560000
20.841	0.211000	23.204	-1.420000
20.871	0.195000	23.237	-1.290000
20.901	0.187000	23.270	-1.390000
20.931	0.186000	23.303	-1.790000
20.961	0.192000	23.337	-1.570000
20.991	0.191000	23.370	-1.420000
21.020	0.199000	23.403	-1.340000
21.050	0.142000	23.436	-1.710000
21.080	0.137000	23.470	-1.540000
21.110	0.156000	23.503	-1.550000
21.140	0.113000	23.536	-1.560000
21.170	0.095000	23.569	-1.670000
21.200	0.098000	23.603	-1.820000
21.229	0.105000	23.636	-1.540000
21.259	0.066000	23.669	-1.300000
21.289	0.048000	23.702	-1.240000
21.319	0.025000	23.736	-1.240000
21.349	0.046000	23.769	-1.180000
21.379	0.048000	23.802	-1.320000
21.409	0.052000	23.835	-1.430000
21.438	0.035000	23.868	-1.360000
21.468	0.034000	23.902	-1.420000
21.498	0.057000	23.935	-1.390000
21.528	0.043000	23.968	-1.400000
21.558	0.067000	24.001	-1.460000
21.588	0.051000	24.035	-1.390000
21.618	0.025000	24.068	-1.530000
21.647	0.021000	24.101	-1.650000
21.677	0.039000	24.134	-1.420000
21.707	0.008000	24.168	-1.450000
21.737	0.030000	24.201	-1.410000
21.767	0.031000	24.234	-1.540000
21.797	0.010000	24.267	-1.510000
21.827	-0.006000	24.301	-1.600000
21.856	-0.013000	24.334	-1.610000
21.886	-0.041000	24.367	-1.460000
21.916	-0.051000	24.400	-1.320000
21.946	-0.048000	24.434	-1.310000
21.976	-0.043000	24.467	-1.170000
22.006	-0.077000	24.500	-1.240000
22.036	-0.083000	24.533	-1.180000
22.066	-0.117000	24.567	-1.300000
22.095	-0.122000	24.600	-1.350000
22.125	-0.156000	24.633	-1.340000
22.155	-0.165000	24.666	-1.400000
22.185	-0.200000	24.700	-1.430000
22.215	-0.177000	24.733	-1.420000
22.245	-0.171000	24.766	-1.300000
22.275	-0.190000	24.799	-1.130000
22.304	-0.211000	24.833	-1.260000
22.334	-0.234000	24.866	-1.270000
22.364	-0.216000	24.899	-1.390000
22.394	-0.267000	24.932	-1.500000
22.424	-0.280000	24.966	-1.500000
22.454	-0.258000	24.999	-1.490000
22.484	-0.223000	25.032	-1.340000
22.513	-0.251000	25.065	-1.410000
22.543	-0.262000	25.098	-1.420000
22.573	-0.258000	25.132	-1.280000
22.603	-0.289000	25.165	-1.480000
22.633	-0.298000	25.198	-1.650000
22.663	-0.317000	25.231	-1.810000
22.693	-0.315000	25.265	-1.600000
22.722	-0.274000	25.298	-1.660000
22.752	-0.328000	25.331	-1.790000
22.782	-0.359000	25.364	-1.740000
22.812	-0.371000	25.398	-1.600000
22.842	-0.349000	25.431	-1.490000
22.872	-0.349000	25.464	-1.500000
22.902	-0.379000	25.497	-1.430000
22.931	-0.373000	25.531	-1.360000
22.961	-0.370000	25.564	-1.400000
22.991	-0.348000	25.597	-1.190000
23.021	-0.360000	25.630	-1.330000
23.051	-0.384000	25.664	-1.400000
23.081	-0.345000	25.697	-1.480000
23.111	-0.394000	25.730	-1.470000
23.140	-0.347000	25.763	-1.510000
23.170	-0.348000	25.797	-1.470000
23.200	-0.378000	25.830	-1.290000
23.230	-0.394000	25.863	-1.340000
23.260	-0.416000	25.896	-1.720000
23.290	-0.403000	25.930	-1.450000
23.320	-0.408000	25.963	-1.480000
23.349	-0.424000	25.996	-1.450000
23.379	-0.424000	26.029	-1.640000
23.409	-0.399000	26.063	-1.490000
23.439	-0.402000	26.096	-1.430000
23.469	-0.390000	26.129	-1.520000
23.499	-0.372000	26.162	-1.510000
23.529	-0.384000	26.195	-1.800000
23.558	-0.420000	26.229	-1.680000
23.588	-0.407000	26.262	-1.830000
23.618	-0.386000	26.295	-1.930000
23.648	-0.396000	26.328	-1.930000
23.678	-0.411000	26.362	-1.780000
23.708	-0.405000	26.395	-1.910000
23.738	-0.420000	26.428	-1.750000
23.767	-0.415000
23.797	-0.433000
23.827	-0.431000
23.857	-0.398000
23.887	-0.407000
23.917	-0.391000
23.947	-0.426000
23.976	-0.425000
24.006	-0.443000
24.036	-0.461000
24.066	-0.437000
24.096	-0.414000
24.126	-0.435000
24.156	-0.418000
24.185	-0.417000
24.215	-0.437000
24.245	-0.478000
24.275	-0.453000
24.305	-0.468000
24.335	-0.474000
24.365	-0.488000
24.394	-0.476000
24.424	-0.466000
24.454	-0.486000
24.484	-0.505000
24.514	-0.463000
24.544	-0.473000
24.574	-0.451000
24.603	-0.466000
24.633	-0.458000
24.663	-0.473000
24.693	-0.470000
24.723	-0.436000
24.753	-0.475000
24.783	-0.465000
24.813	-0.457000
24.842	-0.477000
24.872	-0.474000
24.902	-0.474000
24.932	-0.483000
24.962	-0.453000
24.992	-0.477000
25.022	-0.444000
25.051	-0.467000
25.081	-0.482000
25.111	-0.423000
25.141	-0.452000
25.171	-0.437000
25.201	-0.422000
25.231	-0.431000
25.260	-0.435000
25.290	-0.452000
25.320	-0.428000
25.350	-0.465000
25.380	-0.478000
25.410	-0.472000
25.440	-0.452000
25.469	-0.460000
25.499	-0.468000
25.529	-0.476000
25.559	-0.492000
25.589	-0.494000
25.619	-0.488000
25.649	-0.513000
25.678	-0.505000
25.708	-0.488000
25.738	-0.506000
25.768	-0.487000
25.798	-0.521000
25.828	-0.538000
25.858	-0.544000
25.887	-0.546000
25.917	-0.526000
25.947	-0.539000
25.977	-0.534000
26.007	-0.548000
26.037	-0.529000
26.067	-0.545000
26.096	-0.559000
26.126	-0.553000
26.156	-0.545000
26.186	-0.597000
26.216	-0.573000
26.246	-0.555000
26.276	-0.558000
26.305	-0.537000
26.335	-0.564000
26.365	-0.588000
26.395	-0.580000
26.425	-0.572000
26.455	-0.572000
