# Supplementary material for: Interrogating the structure and function of the human voltage-gated proton channel (hHv1) with a fluorescent noncanonical amino acid
Source: eLife. 2026 Apr 28;15:RP110161. doi: 10.7554/eLife.110161 (PMC13124150; doi:10.7554/eLife.110161)
Supplement: Figure 3—figure supplement 2—source data 1. [file elife-110161-fig3-figsupp2-data1.zip › Notes.txt]

These files contain 4 columns for the FSEC run of the indicated concentration of hHv1 protein.

Column 1: Elution volume (mL)
Column 2: Absorbance at 280 nm
Column 3: Elution volume (mL)
Column 4: Absorbance at 350 nm (Ex=280 nm)
