# Supplementary material for: Interrogating the structure and function of the human voltage-gated proton channel (hHv1) with a fluorescent noncanonical amino acid
Source: eLife. 2026 Apr 28;15:RP110161. doi: 10.7554/eLife.110161 (PMC13124150; doi:10.7554/eLife.110161)
Supplement: Figure 4—source data 1. [file elife-110161-fig4-data1.zip › Acd in OctOH Blank.dat]

Wavelength	S1
nm	CPS
380	317020
381	161990
382	122410
383	111550
384	109490
385	113490
386	116740
387	120820
388	123690
389	122950
390	117690
391	113050
392	103840
393	94010
394	84920
395	72490
396	66430
397	60350
398	57540
399	60350
400	61610
401	65660
402	71970
403	79530
404	87370
405	99400
406	121610
407	150300
408	192360
409	246360
410	311260
411	372130
412	431300
413	480870
414	504770
415	506380
416	481740
417	440680
418	385420
419	323310
420	270670
421	218370
422	183390
423	158530
424	139020
425	129660
426	122840
427	117270
428	119600
429	114510
430	114550
431	113420
432	115570
433	115580
434	115320
435	118950
436	121260
437	121240
438	120690
439	119650
440	122270
441	121860
442	117050
443	116630
444	114360
445	110800
446	111530
447	108810
448	106410
449	104590
450	103710
451	101770
452	100300
453	102080
454	99850
455	96320
456	96090
457	97110
458	93430
459	93960
460	94980
461	93370
462	92170
463	91400
464	91100
465	90540
466	88070
467	90400
468	89410
469	88680
470	86700
471	84820
472	85040
473	84700
474	81380
475	82490
476	81070
477	79300
478	77650
479	77150
480	76280
481	75540
482	74870
483	71040
484	71550
485	69220
486	68470
487	69460
488	69490
489	69500
490	67170
491	66610
492	64020
493	65160
494	63010
495	63890
496	60870
497	61850
498	59700
499	59210
500	58940
501	57350
502	56260
503	54320
504	55160
505	53800
506	53550
507	52230
508	51110
509	49550
510	50300
511	50260
512	47940
513	47670
514	46910
515	46180
516	45670
517	43480
518	43210
519	42220
520	40650
521	40210
522	41420
523	39080
524	38310
525	36970
526	36500
527	36660
528	36350
529	35000
530	34080
531	33100
532	33260
533	32700
534	32240
535	30510
536	30080
537	29430
538	29090
539	29360
540	27640
541	28040
542	27060
543	26320
544	25710
545	26660
546	25010
547	23980
548	25200
549	23650
550	23540
551	23750
552	22310
553	21310
554	21840
555	22300
556	20960
557	21380
558	20530
559	19290
560	19170
561	18810
562	19100
563	18510
564	18210
565	18320
566	17840
567	17540
568	16930
569	17360
570	15300
571	16020
572	15540
573	15100
574	15240
575	14740
576	14800
577	14170
578	13990
579	14140
580	14300
581	13390
582	13410
583	13570
584	12900
585	13330
586	12500
587	12400
588	11970
589	12140
590	12040
591	11780
592	11700
593	11310
594	10550
595	10260
596	10700
597	10750
598	10260
599	10220
600	9960
601	9770
602	10170
603	10180
604	9540
605	9450
606	9710
607	9040
608	8810
609	9010
610	8700
611	8190
612	8500
613	8640
614	8370
615	7840
616	8240
617	8470
618	7970
619	7370
620	7170
621	7500
622	7260
623	7060
624	6820
625	7100
626	6920
627	7030
628	5910
629	6710
630	6990
631	6220
632	6380
633	6020
634	5900
635	5820
636	6100
637	5860
638	6210
639	5820
640	6210
641	5770
642	5740
643	5750
644	6000
645	5480
646	5500
647	5680
648	6000
649	5240
650	6070
651	5910
652	5720
653	5580
654	5470
655	6010
656	5650
657	5430
658	5670
659	5560
660	5590
661	5070
662	4960
663	5540
664	5350
665	5050
666	4990
667	4820
668	5310
669	4710
670	4820
671	4850
672	5130
673	5060
674	5120
675	4740
676	5000
677	5170
678	4670
679	4900
680	4700
681	4550
682	4820
683	4950
684	4880
685	5150
686	4950
687	4530
688	4740
689	4500
690	4790
691	4700
692	4420
693	4650
694	4640
695	4730
696	4570
697	5190
698	5330
699	5430
700	5180
