# Supplementary material for: Interrogating the structure and function of the human voltage-gated proton channel (hHv1) with a fluorescent noncanonical amino acid
Source: eLife. 2026 Apr 28;15:RP110161. doi: 10.7554/eLife.110161 (PMC13124150; doi:10.7554/eLife.110161)
Supplement: Figure 4—source data 1. [file elife-110161-fig4-data1.zip › Acd in OctOH.dat]

Wavelength	S1
nm	CPS
380	279820
381	147330
382	117270
383	106300
384	105540
385	110820
386	117930
387	121550
388	126670
389	126190
390	124300
391	122470
392	114780
393	108160
394	103700
395	103470
396	109160
397	122220
398	143800
399	174960
400	214560
401	266470
402	322270
403	395430
404	470570
405	553460
406	653020
407	754730
408	864690
409	970000
410	1096100
411	1201580
412	1293190
413	1371360
414	1407790
415	1399470
416	1371890
417	1304100
418	1225610
419	1139150
420	1059840
421	980470
422	922300
423	870640
424	833310
425	809580
426	794180
427	787680
428	785730
429	796130
430	807480
431	817010
432	829360
433	848470
434	862160
435	880670
436	885780
437	888050
438	893060
439	886860
440	868260
441	851140
442	823780
443	799010
444	768800
445	730540
446	697600
447	661780
448	635630
449	602660
450	578400
451	552370
452	532790
453	506750
454	495150
455	473880
456	462350
457	452490
458	435540
459	429170
460	420950
461	414970
462	404300
463	397670
464	395320
465	389390
466	377610
467	375010
468	363770
469	354580
470	341570
471	336270
472	322750
473	310130
474	299870
475	287470
476	276260
477	261940
478	249710
479	239290
480	229820
481	221990
482	211750
483	200810
484	192210
485	184300
486	178140
487	173100
488	166100
489	163730
490	154960
491	151950
492	152750
493	147540
494	144560
495	139290
496	134820
497	132200
498	126190
499	126120
500	121520
501	119740
502	117270
503	111670
504	110770
505	106530
506	103690
507	97820
508	96480
509	93100
510	89010
511	85990
512	82600
513	78900
514	76710
515	75340
516	71890
517	68900
518	67090
519	63340
520	63210
521	60550
522	58510
523	55630
524	54900
525	51830
526	50980
527	50000
528	49640
529	47430
530	46380
531	44570
532	43840
533	42350
534	42790
535	40590
536	39790
537	39300
538	36450
539	38410
540	37390
541	35570
542	33470
543	32320
544	31680
545	30750
546	31910
547	29960
548	30120
549	28230
550	28040
551	27800
552	25840
553	26180
554	24900
555	24000
556	23470
557	22640
558	22510
559	21840
560	22360
561	19780
562	20780
563	19630
564	19250
565	18770
566	18960
567	17790
568	18330
569	17090
570	16150
571	16950
572	16270
573	15760
574	15190
575	15220
576	15150
577	14770
578	13850
579	13730
580	14210
581	13170
582	13840
583	12500
584	13400
585	12650
586	12170
587	11570
588	11560
589	11620
590	11150
591	11520
592	11520
593	11150
594	10660
595	10270
596	10410
597	9540
598	10010
599	9960
600	9490
601	9440
602	9980
603	9450
604	8960
605	9060
606	9340
607	9110
608	8250
609	8860
610	8230
611	8590
612	7630
613	8110
614	7600
615	7440
616	7380
617	6850
618	7420
619	7320
620	7410
621	6550
622	7130
623	6230
624	6920
625	6610
626	6800
627	6480
628	6320
629	5800
630	5900
631	6160
632	6000
633	5830
634	5910
635	5630
636	5880
637	5150
638	5430
639	5630
640	5310
641	5320
642	5640
643	5330
644	5250
645	5170
646	5200
647	5510
648	5200
649	5350
650	4910
651	5620
652	5300
653	5410
654	5340
655	4780
656	5120
657	5180
658	4780
659	5180
660	4900
661	4830
662	5130
663	4950
664	5000
665	4800
666	5050
667	4630
668	4520
669	4080
670	5040
671	4550
672	4850
673	4640
674	4770
675	4320
676	4440
677	4460
678	4480
679	4250
680	4850
681	4670
682	4400
683	4870
684	4500
685	4340
686	4440
687	4190
688	4420
689	4240
690	4180
691	4280
692	4190
693	4220
694	4230
695	4320
696	4290
697	4260
698	4420
699	4370
700	5060
