# Supplementary material for: Interrogating the structure and function of the human voltage-gated proton channel (hHv1) with a fluorescent noncanonical amino acid
Source: eLife. 2026 Apr 28;15:RP110161. doi: 10.7554/eLife.110161 (PMC13124150; doi:10.7554/eLife.110161)
Supplement: Figure 4—source data 1. [file elife-110161-fig4-data1.zip › Acd in water Blank.dat]

Wavelength	S1
nm	CPS
380	236650
381	103320
382	66400
383	46680
384	36940
385	31630
386	29180
387	27440
388	26640
389	24920
390	26650
391	26030
392	26880
393	25840
394	25490
395	24700
396	24870
397	24470
398	24510
399	25640
400	24420
401	25270
402	25090
403	26080
404	26150
405	26630
406	26330
407	27020
408	26940
409	28450
410	30720
411	31540
412	36760
413	45970
414	56180
415	73630
416	94060
417	118400
418	144520
419	174630
420	197130
421	222200
422	236070
423	243490
424	235450
425	224100
426	205980
427	185440
428	157870
429	129780
430	103850
431	86770
432	67450
433	54560
434	44950
435	40140
436	36430
437	34980
438	33780
439	33830
440	31880
441	32950
442	30860
443	31740
444	30070
445	29950
446	30620
447	30010
448	29310
449	30490
450	30240
451	29460
452	29070
453	29730
454	29950
455	30280
456	29750
457	30120
458	29700
459	29900
460	29830
461	28980
462	27370
463	28460
464	28320
465	28220
466	28790
467	28790
468	27880
469	27450
470	28320
471	28340
472	27360
473	28060
474	27650
475	28280
476	28180
477	26810
478	27260
479	27410
480	27010
481	26300
482	26930
483	26250
484	24890
485	26770
486	26660
487	25920
488	25920
489	25130
490	25520
491	24990
492	25700
493	24960
494	24090
495	25010
496	24570
497	22910
498	23780
499	22940
500	22200
501	23230
502	23010
503	23240
504	23420
505	22450
506	22260
507	21530
508	21040
509	20860
510	20800
511	21400
512	20520
513	20290
514	18950
515	18840
516	19510
517	18890
518	18520
519	18600
520	17870
521	18510
522	17590
523	17030
524	17170
525	17390
526	16730
527	17100
528	17800
529	16000
530	15630
531	15590
532	15150
533	15620
534	14720
535	15090
536	15000
537	14390
538	14830
539	14200
540	14120
541	14400
542	13710
543	13450
544	13470
545	12720
546	13240
547	12740
548	12710
549	12900
550	12170
551	12830
552	11950
553	11880
554	11510
555	11140
556	11450
557	11340
558	10470
559	11230
560	10930
561	10660
562	10210
563	10260
564	11040
565	9740
566	10030
567	9820
568	9680
569	9670
570	10510
571	10040
572	9700
573	8990
574	9180
575	9050
576	9350
577	8910
578	9450
579	8830
580	9010
581	8660
582	8100
583	8210
584	8360
585	8120
586	8000
587	7740
588	7870
589	8180
590	7290
591	7430
592	7330
593	7300
594	7260
595	7330
596	6700
597	7610
598	7040
599	7270
600	6440
601	7180
602	6800
603	7240
604	7050
605	6860
606	6890
607	7050
608	7180
609	7160
610	6710
611	6640
612	6980
613	6480
614	6140
615	6480
616	6180
617	6080
618	5650
619	6320
620	5660
621	6070
622	6150
623	5640
624	5770
625	5880
626	5610
627	5610
628	5710
629	5560
630	5960
631	5090
632	5290
633	5700
634	5910
635	5230
636	5460
637	5680
638	5360
639	5610
640	5500
641	5080
642	5550
643	5280
644	5440
645	5380
646	5720
647	5500
648	5400
649	5780
650	5750
651	5730
652	5770
653	5830
654	5700
655	5720
656	5920
657	6180
658	5910
659	5680
660	6160
661	5220
662	5730
663	5810
664	5780
665	5420
666	5690
667	5310
668	5590
669	5840
670	5870
671	5770
672	5680
673	5560
674	5410
675	5650
676	5680
677	5930
678	5660
679	5730
680	5810
681	5530
682	5730
683	5890
684	5510
685	5310
686	5570
687	5230
688	5760
689	5720
690	5290
691	5560
692	4960
693	5380
694	5870
695	5850
696	5990
697	5950
698	6250
699	5980
700	6430
