# Supplementary material for: Interrogating the structure and function of the human voltage-gated proton channel (hHv1) with a fluorescent noncanonical amino acid
Source: eLife. 2026 Apr 28;15:RP110161. doi: 10.7554/eLife.110161 (PMC13124150; doi:10.7554/eLife.110161)
Supplement: Figure 4—source data 1. [file elife-110161-fig4-data1.zip › Acd in water.dat]

Wavelength	S1
nm	CPS
380	179070
381	74050
382	48460
383	33720
384	26510
385	22060
386	22030
387	20360
388	20160
389	21060
390	21310
391	21320
392	23270
393	23840
394	25430
395	26620
396	30060
397	32840
398	37040
399	45480
400	54430
401	65520
402	82070
403	101210
404	131670
405	162790
406	209320
407	255210
408	323190
409	391510
410	471090
411	564220
412	654300
413	753110
414	855380
415	965960
416	1068610
417	1166770
418	1243480
419	1313370
420	1359910
421	1398500
422	1410240
423	1410220
424	1384890
425	1354600
426	1300490
427	1257420
428	1192770
429	1148500
430	1088850
431	1058430
432	1024980
433	1011670
434	999310
435	1002020
436	1012970
437	1025120
438	1047330
439	1062800
440	1090810
441	1109450
442	1122550
443	1140150
444	1142740
445	1146360
446	1139750
447	1126330
448	1111240
449	1077090
450	1056990
451	1017440
452	980600
453	947300
454	908970
455	867010
456	834830
457	795880
458	761540
459	729630
460	700410
461	673780
462	647400
463	625310
464	609530
465	603120
466	582500
467	569620
468	560020
469	558860
470	548880
471	538920
472	526810
473	520580
474	516000
475	497820
476	487700
477	480080
478	463700
479	454300
480	435300
481	422040
482	402550
483	383860
484	372640
485	354340
486	340410
487	322870
488	313560
489	295890
490	283960
491	269480
492	256710
493	251820
494	237370
495	230940
496	220640
497	211640
498	203420
499	195670
500	191770
501	186050
502	179750
503	173510
504	169660
505	164160
506	160150
507	154730
508	150180
509	144860
510	141890
511	134430
512	129310
513	126880
514	121320
515	115820
516	109670
517	107410
518	101000
519	99620
520	95540
521	91880
522	87250
523	82800
524	79850
525	76330
526	73410
527	67480
528	65820
529	63870
530	60700
531	58280
532	58100
533	53280
534	51530
535	48700
536	47660
537	45560
538	45030
539	44560
540	40180
541	40070
542	38350
543	38380
544	35460
545	34140
546	34440
547	33940
548	32680
549	31800
550	30330
551	29340
552	27930
553	27600
554	27370
555	26140
556	24740
557	24630
558	23220
559	22790
560	21080
561	20810
562	19440
563	19000
564	18900
565	18320
566	17530
567	16930
568	16260
569	16550
570	14760
571	15750
572	14420
573	13770
574	14110
575	12980
576	12940
577	12290
578	12040
579	12300
580	11350
581	11490
582	10680
583	10800
584	10010
585	9980
586	9640
587	10040
588	8930
589	9260
590	8610
591	8290
592	8450
593	8730
594	8380
595	7930
596	7510
597	7640
598	7300
599	7490
600	7200
601	7550
602	6670
603	6610
604	7080
605	6080
606	6600
607	6510
608	6450
609	6120
610	6460
611	6220
612	6290
613	5550
614	5710
615	5330
616	5330
617	4910
618	4990
619	4820
620	4910
621	5000
622	5100
623	4600
624	4430
625	4940
626	4550
627	4790
628	4460
629	4720
630	4130
631	4420
632	4010
633	4200
634	3780
635	3700
636	4280
637	4150
638	3910
639	3970
640	3900
641	3630
642	3930
643	3230
644	4060
645	3680
646	3420
647	3830
648	3990
649	3920
650	3900
651	3430
652	3750
653	3890
654	3900
655	4070
656	3540
657	3620
658	3750
659	3690
660	3680
661	4000
662	3450
663	3510
664	3620
665	3540
666	3540
667	3390
668	3790
669	3520
670	3590
671	3170
672	3470
673	3690
674	3400
675	3580
676	3140
677	3420
678	3390
679	3770
680	3490
681	3380
682	3560
683	3440
684	3260
685	3170
686	3210
687	3660
688	3510
689	3710
690	3150
691	3310
692	3210
693	3280
694	3360
695	3490
696	2950
697	3260
698	3260
699	3210
700	3130
