# Supplementary material for: Interrogating the structure and function of the human voltage-gated proton channel (hHv1) with a fluorescent noncanonical amino acid
Source: eLife. 2026 Apr 28;15:RP110161. doi: 10.7554/eLife.110161 (PMC13124150; doi:10.7554/eLife.110161)
Supplement: Figure 4—source data 1. [file elife-110161-fig4-data1.zip › Notes.txt]

Each file contains two columns (except for "Acd in BufferH2"). The spectrum is obtained after subtracting the sample with the respective blank signal.

Column 1: Wavelength (nm)
Column 2: Signal (CPS)

For "Acd in BufferH2", the spectrum and respective blank correspond to the column labeled "2" in the file.
