# Supplementary material for: Interrogating the structure and function of the human voltage-gated proton channel (hHv1) with a fluorescent noncanonical amino acid
Source: eLife. 2026 Apr 28;15:RP110161. doi: 10.7554/eLife.110161 (PMC13124150; doi:10.7554/eLife.110161)
Supplement: Figure 4—source data 1. [file elife-110161-fig4-data1.zip › Acd in BufferH2 (Column 2).dat]

Wavelength	1	2	3	4
nm	CPS	CPS	CPS	CPS
380	697550	708930	341410	391970
381	325340	277820	135970	156620
382	193080	164520	89020	95380
383	127480	105360	60420	67760
384	97750	70710	48620	51750
385	85010	59810	42680	46350
386	75260	53210	41900	43330
387	71810	50810	40900	40830
388	68160	48380	40500	40800
389	68500	47730	40970	38840
390	67290	47730	41890	41470
391	67250	47590	42710	41210
392	65280	48480	44980	43340
393	68100	50060	47930	42830
394	71270	52290	51510	44290
395	76290	53670	58100	47500
396	86180	58270	63440	51450
397	96310	66280	74630	54540
398	113640	75860	87700	61570
399	136370	89710	105350	70800
400	165210	105790	131810	82950
401	205750	131700	163290	101010
402	256580	161800	205520	120930
403	315900	197090	256540	145960
404	400860	246640	322140	181570
405	493660	305060	405140	218020
406	609320	378140	498540	265700
407	727110	457130	605330	318050
408	876640	549230	736030	379180
409	1026710	650260	867960	446190
410	1188860	753820	1015670	519750
411	1353800	868760	1164300	597650
412	1517380	978770	1316510	676540
413	1681580	1101140	1482870	762180
414	1828220	1211640	1624130	840020
415	1974300	1314700	1763520	920500
416	2088350	1400680	1892340	988040
417	2188890	1497720	1994520	1058850
418	2259330	1555180	2091100	1114130
419	2316650	1612210	2156080	1160060
420	2335090	1645860	2195060	1188860
421	2336690	1666110	2215300	1210280
422	2315270	1663240	2219780	1218390
423	2273770	1640460	2191310	1208010
424	2208500	1605800	2145810	1179130
425	2143090	1560950	2083090	1142030
426	2064380	1488180	2016400	1100180
427	1997870	1439100	1940960	1046710
428	1926700	1371820	1866040	993160
429	1855800	1320960	1797980	947970
430	1814250	1270310	1743120	911440
431	1787250	1237780	1711900	883210
432	1767010	1210280	1678070	859790
433	1774570	1203790	1667060	850160
434	1778060	1204110	1668990	856620
435	1814810	1214890	1679860	856170
436	1833780	1233410	1702060	862250
437	1874220	1251920	1734940	871870
438	1917480	1277940	1754520	893850
439	1952620	1302100	1799690	898800
440	1973560	1326420	1824460	914600
441	1991990	1331540	1838710	922870
442	1992690	1350300	1860700	935380
443	2006900	1346910	1862790	936940
444	1992230	1338930	1852900	929990
445	1965060	1327970	1844080	924440
446	1938240	1306740	1824260	906900
447	1897620	1280060	1775130	894680
448	1840050	1246200	1740280	872070
449	1783240	1209920	1690460	844830
450	1720730	1169580	1636310	815230
451	1646790	1120890	1574310	787540
452	1584190	1078350	1519420	750170
453	1525600	1030070	1450330	731920
454	1453860	986870	1392500	703450
455	1389900	944400	1333680	665900
456	1333150	903660	1273880	639810
457	1276650	866320	1218730	613640
458	1221450	828430	1166440	584600
459	1177110	791440	1130280	562620
460	1128740	763290	1079050	540050
461	1093860	738060	1039250	518330
462	1053710	713880	1001590	503000
463	1030970	693770	983490	493710
464	1008710	680050	950610	481900
465	985580	666180	928630	468960
466	972310	652350	912510	461970
467	952690	639080	902410	446510
468	940610	632320	883440	441050
469	927700	619520	863200	436890
470	910030	611990	851290	427860
471	895010	599180	839870	423400
472	879710	593460	826300	415670
473	862910	577540	806280	408590
474	840500	568790	793380	395970
475	821030	553240	768470	388980
476	802060	535230	749800	377340
477	777920	516520	728960	366370
478	745110	508640	708820	358390
479	716310	487560	683000	342650
480	695500	469630	656700	331210
481	665160	452960	631760	319480
482	633620	431940	604840	307630
483	602810	414700	581130	294710
484	582920	388780	552640	280210
485	548850	373290	527320	269290
486	529300	359880	504220	259970
487	503110	341470	481130	243200
488	473990	327480	458760	233660
489	457310	313420	436250	229740
490	436550	295650	419440	212850
491	415010	282660	400260	206770
492	401070	272450	383170	196330
493	381400	260370	369840	187550
494	369930	250820	351370	181570
495	351430	243960	338590	172870
496	340960	233760	324230	168240
497	332890	226150	313020	164820
498	316850	216270	302860	156420
499	308320	211060	292980	154350
500	296540	206780	286340	148650
501	292340	199700	274520	144480
502	283600	193780	265280	139820
503	274540	187180	259790	136660
504	270570	183500	251300	133940
505	260960	178470	245110	130520
506	252910	172690	236850	125770
507	241940	166900	227860	120820
508	236130	161680	221050	118200
509	227430	157830	212060	115380
510	217730	152030	208220	108690
511	211820	146030	199770	106200
512	202450	141680	190850	103520
513	194910	135880	184540	97330
514	185950	128400	177360	94500
515	178530	125170	168070	91880
516	171950	119960	161550	87390
517	162810	114700	156220	84530
518	157870	110600	146830	81110
519	150750	102290	142050	77700
520	143240	101140	136020	75260
521	137970	96080	130210	72200
522	130960	91630	124780	71080
523	127210	89350	119580	67010
524	119200	85440	111840	64130
525	115030	81400	107690	61690
526	110030	78350	104400	58420
527	105750	74010	97610	55290
528	100310	73040	93230	54270
529	96630	68590	89150	53260
530	93290	65240	84300	51290
531	90400	64940	85860	49960
532	85080	60440	80800	46200
533	82820	59560	76160	44670
534	80800	57920	73890	44450
535	77460	55080	70800	41820
536	75140	52350	66990	41960
537	71650	52070	66580	38620
538	70180	49380	62890	38880
539	69290	48720	61610	36330
540	65880	46220	59220	35310
541	64790	44950	57140	35630
542	61870	43960	54410	35020
543	61270	42060	52280	33410
544	59310	42330	51010	31450
545	56800	41010	49780	29190
546	55330	39220	49630	31180
547	55140	38880	46350	29650
548	52190	37770	44400	29020
549	51820	37400	43890	27930
550	48820	34290	43570	27200
551	48010	34110	41160	26970
552	46230	32180	39340	27120
553	45680	31870	38600	25670
554	44150	31350	37370	24900
555	43490	31240	35660	23990
556	42520	29530	34740	23360
557	39740	28420	33100	22610
558	38800	28120	32830	22140
559	38150	27200	31340	21540
560	37570	25960	29870	20300
561	36960	25940	28430	19800
562	34800	24520	27850	19880
563	33790	24030	26480	20160
564	32730	22550	26950	19070
565	31620	23790	25740	18800
566	31650	21750	24670	17920
567	31200	21610	24970	17710
568	29770	21250	23470	16830
569	29900	20440	22430	17050
570	28770	19890	21770	15870
571	27680	19890	20900	15710
572	26700	19210	20290	15970
573	26810	18230	20050	15500
574	26100	18150	18330	14030
575	25560	17530	18940	14780
576	25160	18090	18370	14110
577	23980	17270	17970	13720
578	25030	17190	17170	13840
579	23630	16520	16410	13290
580	24180	15680	16280	13260
581	22710	16450	15410	13330
582	22750	15680	15710	12390
583	22060	15950	15190	12890
584	22290	14350	15130	12840
585	21580	15330	14520	12160
586	20850	15580	14790	11760
587	21910	13890	13630	11690
588	20780	14230	13320	11870
589	20150	14020	13320	11800
590	19550	14400	13540	10500
591	19460	13980	13060	11000
592	20040	12790	12760	11020
593	19570	12610	12160	10420
594	18610	13310	12170	10220
595	17810	12510	12070	10700
596	18490	12400	11390	10420
597	18430	12380	10790	9530
598	17510	12360	11150	10230
599	18130	11830	11120	9910
600	18060	12460	10640	9570
