# Supplementary material for: Interrogating the structure and function of the human voltage-gated proton channel (hHv1) with a fluorescent noncanonical amino acid
Source: eLife. 2026 Apr 28;15:RP110161. doi: 10.7554/eLife.110161 (PMC13124150; doi:10.7554/eLife.110161)
Supplement: Figure 4—source data 1. [file elife-110161-fig4-data1.zip › Acd in BufferH2 Blank (Column 2).dat]

Wavelength	1	2	3	4
nm	CPS	CPS	CPS	CPS
380	707440	748030	300060	306550
381	318180	274930	125020	127040
382	191420	161430	79250	81020
383	124790	102540	54290	54470
384	94640	71100	43090	41120
385	80180	59190	37530	36360
386	73630	52820	35010	33730
387	67680	48350	32360	31690
388	63240	46870	32860	30700
389	60240	45190	31520	30210
390	58830	42470	30920	29500
391	56960	43360	30420	29870
392	54920	40990	30810	29640
393	53170	39640	31140	29070
394	50010	38620	30340	29820
395	49600	39460	29960	28550
396	50510	38340	29210	28430
397	50190	38500	29280	28600
398	47760	37010	29800	28490
399	50610	38450	30090	28690
400	51110	38090	29120	28940
401	52320	39330	31140	29860
402	54500	40130	30940	31160
403	58040	41260	32110	31930
404	60160	43360	34440	32570
405	63570	45580	35110	34110
406	63850	44850	35200	35600
407	63280	45600	36840	35820
408	61850	45280	37130	37340
409	59630	47230	37260	38600
410	59380	47830	40040	38770
411	60320	48970	44000	41690
412	61670	54830	49440	49450
413	71380	63330	58600	58790
414	80120	75640	70950	71310
415	97480	94400	90860	88880
416	116520	120210	114090	112740
417	138450	147290	140220	137440
418	162650	174340	167430	163250
419	185360	207670	199690	194150
420	206200	234680	229800	222210
421	229210	261080	251570	246060
422	238430	279210	269990	258630
423	239280	288680	276770	266200
424	234730	286280	272820	262720
425	224240	268540	262600	249320
426	207000	250390	244650	226620
427	184940	223770	216060	200670
428	156490	191330	184960	173990
429	132350	162750	155340	146260
430	112480	131920	124970	118270
431	93790	108510	103310	97060
432	81050	87820	83310	77990
433	68410	73490	69870	64450
434	62110	62510	59810	55780
435	56210	54560	52790	49810
436	53520	50990	48570	45460
437	51340	49120	47190	43790
438	49280	46360	43760	42150
439	49670	45620	42040	42760
440	48840	44680	42360	40110
441	48430	43220	42230	41920
442	47700	43340	40970	39470
443	46730	42850	40980	39380
444	47770	42430	39730	38650
445	45810	41520	39930	37470
446	44170	42980	40820	38050
447	44210	41220	38940	36800
448	42550	41690	38320	37450
449	42360	41020	37920	36060
450	42590	40770	36640	36580
451	43130	40780	38180	35670
452	41720	38900	36580	35830
453	42070	39140	36340	36110
454	40470	38920	35600	33970
455	39490	38890	36440	34360
456	40740	38880	35650	33900
457	40880	37330	34860	33290
458	41720	37720	35260	32810
459	38980	38250	34450	32910
460	38580	37780	33670	32610
461	39250	35840	34050	32100
462	37340	36190	31860	32100
463	37560	34880	31440	30890
464	36290	34220	32520	29890
465	35800	33710	32580	30140
466	35810	34300	31510	31480
467	35930	33940	31350	29970
468	35040	33900	31090	30270
469	35620	34040	30230	28990
470	34240	34160	30030	29090
471	33480	31760	30800	28780
472	32790	33630	29240	28520
473	32650	32560	28850	28920
474	33350	32400	28790	28100
475	32820	30470	28700	27000
476	32470	31530	27920	26320
477	31470	30760	28550	26750
478	31150	29890	27990	27510
479	31910	30170	26800	26820
480	30950	29710	26790	26120
481	30190	29940	26420	25830
482	31520	29170	26480	25500
483	31210	29040	26300	26010
484	29670	29130	25940	24240
485	30130	27950	25700	24300
486	28650	28500	25290	25210
487	28990	28000	24820	23880
488	28860	28160	24310	23970
489	29180	28140	24110	24590
490	29140	27460	23730	24110
491	28160	27540	23310	22900
492	28900	27780	22890	21810
493	28680	26610	22560	22190
494	26870	26180	22360	22530
495	26950	25470	23900	22470
496	27630	26320	21210	21520
497	26530	25280	22440	21880
498	27710	26070	22740	21890
499	26820	24520	21030	21420
500	27000	25200	20820	20450
501	26790	24570	20310	20480
502	26570	25490	20730	20490
503	26440	25180	20730	20140
504	26080	23370	19680	20810
505	26620	24920	20170	19940
506	25200	24190	19910	19190
507	24880	22700	19530	18690
508	24920	23240	18990	18880
509	25590	22820	19400	18240
510	23920	23060	18160	17560
511	24090	22200	18240	17820
512	23330	20910	17910	16600
513	23180	21240	16990	16620
514	22650	22220	17870	17420
515	23330	21060	17390	16470
516	22630	20330	16840	16390
517	21990	20680	16960	16650
518	22090	19860	16350	16120
519	22220	20740	16560	15180
520	21660	19680	15450	15370
521	21050	19730	15980	15530
522	20960	19340	15210	14500
523	21520	17980	15050	15340
524	21620	19180	14330	14940
525	21550	19000	13910	14720
526	20820	18480	14640	14010
527	20610	18350	14340	13870
528	21100	17630	14400	13910
529	20440	17620	13120	13550
530	20140	17610	13870	13650
531	20010	17580	13770	12680
532	20130	17460	13680	13010
533	20620	16430	13040	13200
534	19910	16710	13170	13410
535	19500	16430	12750	13210
536	18890	16640	12270	12150
537	19880	16100	12200	11860
538	18380	15740	12390	11640
539	18550	16610	12000	12170
540	18710	14840	12100	11430
541	18410	15450	12420	12100
542	18730	15730	11280	11770
543	17890	15260	11590	11680
544	18460	14860	11500	11200
545	18120	14820	11440	10700
546	17530	15280	10980	11350
547	17660	14470	10570	10360
548	18030	15210	11020	10230
549	17410	14900	10450	10610
550	17380	14480	10450	10340
551	17220	14520	10500	10100
552	18160	13780	11100	10730
553	17560	12980	10210	10310
554	17500	14010	10490	10220
555	16680	13000	9960	9500
556	17220	12950	9800	10070
557	16920	13270	9650	9550
558	16340	13160	9390	9530
559	16680	12930	9960	9420
560	16880	13570	9430	9070
561	15840	12610	9560	9300
562	16270	12670	8970	8620
563	16150	12790	9280	9060
564	15540	13310	8550	8690
565	15070	12760	8900	8350
566	15770	12510	8730	8400
567	15820	12370	8210	9190
568	16210	12560	8840	8300
569	15780	12150	7750	8510
570	15530	11390	8660	8330
571	15270	11770	8840	8580
572	15270	11550	8690	8080
573	14730	12070	8420	8330
574	15010	11330	7890	7890
575	16010	11850	7980	7890
576	15310	11530	7960	8040
577	15250	11340	7760	8180
578	15440	11620	7890	7310
579	15510	11130	7740	7760
580	15020	10810	7810	7600
581	15400	10880	7460	7320
582	15620	11310	7870	7140
583	15100	10480	7520	7000
584	15020	11140	7970	7170
585	14680	10650	7520	7190
586	15190	10290	7350	7550
587	14380	10940	7380	6900
588	14700	9980	7060	6950
589	15290	10430	7060	6510
590	14560	10650	7120	6840
591	14300	10270	7280	6720
592	13860	10670	6980	6530
593	13910	9750	6770	6660
594	13990	10300	6900	7040
595	14420	10220	6970	6570
596	13420	9770	6310	6820
597	13470	10090	6190	6280
598	13870	9920	6810	5990
599	13470	9700	6840	6020
600	13960	9310	6780	6210
