# Supplementary material for: Interrogating the structure and function of the human voltage-gated proton channel (hHv1) with a fluorescent noncanonical amino acid
Source: eLife. 2026 Apr 28;15:RP110161. doi: 10.7554/eLife.110161 (PMC13124150; doi:10.7554/eLife.110161)
Supplement: Figure 4—source data 1. [file elife-110161-fig4-data1.zip › Acd in ButOH Blank.dat]

Wavelength	S1
nm	CPS
380	143160
381	86210
382	73030
383	67930
384	68600
385	71400
386	73230
387	74100
388	74880
389	73520
390	69610
391	66820
392	58610
393	49000
394	39440
395	33730
396	27730
397	22300
398	20810
399	20130
400	19660
401	21110
402	24250
403	26810
404	31600
405	40680
406	52410
407	70580
408	104680
409	143340
410	189490
411	239300
412	286980
413	324110
414	343280
415	342250
416	329240
417	298130
418	257720
419	209780
420	166590
421	133600
422	105590
423	83950
424	70340
425	60450
426	53360
427	47760
428	45360
429	40480
430	38000
431	37220
432	36160
433	35720
434	34660
435	34730
436	35330
437	34280
438	33710
439	35490
440	33970
441	32900
442	31200
443	30610
444	30390
445	28130
446	27700
447	26030
448	25350
449	25010
450	23800
451	23910
452	21910
453	21840
454	21660
455	20970
456	20580
457	20350
458	19390
459	19310
460	19810
461	18370
462	18920
463	18500
464	18850
465	17760
466	17450
467	17570
468	16210
469	17380
470	16780
471	16640
472	15880
473	16040
474	15230
475	15690
476	14480
477	14350
478	13970
479	14130
480	13590
481	13550
482	13470
483	12760
484	12430
485	12670
486	12240
487	12280
488	12240
489	12300
490	12000
491	11340
492	11080
493	11160
494	11280
495	11530
496	10610
497	10870
498	10600
499	10400
500	10120
501	10860
502	9850
503	10890
504	10210
505	10100
506	9370
507	9240
508	9190
509	9270
510	9350
511	9040
512	8820
513	8280
514	8400
515	8330
516	8540
517	8640
518	7900
519	8160
520	8280
521	7460
522	7640
523	8190
524	7570
525	7560
526	7480
527	7150
528	7260
529	7460
530	7560
531	7700
532	7730
533	7070
534	7000
535	6810
536	6980
537	6880
538	6660
539	6590
540	6540
541	6490
542	6660
543	6420
544	6450
545	6580
546	6340
547	5630
548	5890
549	5770
550	6370
551	5530
552	5620
553	5860
554	5740
555	5340
556	5300
557	5520
558	5200
559	5230
560	5660
561	5360
562	4870
563	5140
564	5190
565	4730
566	5240
567	5020
568	5050
569	4850
570	4710
571	4710
572	4740
573	4890
574	4680
575	4370
576	4460
577	4650
578	4370
579	4820
580	4280
581	4740
582	3960
583	4460
584	3990
585	3730
586	3790
587	4400
588	4140
589	3740
590	4020
591	3940
592	4010
593	3740
594	3860
595	3730
596	3720
597	3710
598	3940
599	3640
600	3670
601	3540
602	3490
603	3640
604	3820
605	3730
606	3730
607	3910
608	3770
609	3600
610	3630
611	3570
612	3790
613	3550
614	3370
615	3500
616	3150
617	3130
618	3370
619	3280
620	3210
621	3240
622	3430
623	2910
624	3140
625	3140
626	3000
627	3070
628	2710
629	2810
630	2790
631	2910
632	2830
633	2860
634	3260
635	2850
636	3000
637	2810
638	2780
639	2660
640	3080
641	2910
642	3020
643	2830
644	3070
645	3030
646	2660
647	3180
648	2570
649	3090
650	2730
651	3220
652	2860
653	3270
654	2840
655	3000
656	2980
657	2990
658	2960
659	3060
660	3100
661	2940
662	3030
663	2950
664	2960
665	2950
666	2890
667	2850
668	2920
669	2560
670	3250
671	2830
672	2910
673	2650
674	2820
675	2980
676	2740
677	2730
678	2870
679	3170
680	2960
681	3030
682	2780
683	2810
684	2700
685	3050
686	2950
687	2950
688	2740
689	2760
690	3260
691	2880
692	2640
693	3100
694	3150
695	2810
696	2830
697	3080
698	3190
699	3050
700	3500
