# Supplementary material for: Interrogating the structure and function of the human voltage-gated proton channel (hHv1) with a fluorescent noncanonical amino acid
Source: eLife. 2026 Apr 28;15:RP110161. doi: 10.7554/eLife.110161 (PMC13124150; doi:10.7554/eLife.110161)
Supplement: Figure 4—source data 1. [file elife-110161-fig4-data1.zip › Acd in ButOH.dat]

Wavelength	S1
nm	CPS
380	243460
381	127650
382	102100
383	92000
384	90110
385	91680
386	96480
387	100680
388	103080
389	103150
390	101140
391	100680
392	97580
393	96400
394	96210
395	99320
396	111610
397	131170
398	156240
399	202050
400	249220
401	316440
402	390390
403	475890
404	583810
405	688490
406	811310
407	935820
408	1087170
409	1225460
410	1376790
411	1506710
412	1615400
413	1704740
414	1757520
415	1767020
416	1752440
417	1688100
418	1616550
419	1526080
420	1441180
421	1355830
422	1287640
423	1231590
424	1175260
425	1131930
426	1118830
427	1095500
428	1096090
429	1096680
430	1108080
431	1120660
432	1135200
433	1166710
434	1194150
435	1210220
436	1222090
437	1237610
438	1235680
439	1222090
440	1211460
441	1184190
442	1152880
443	1106890
444	1073040
445	1031990
446	982110
447	929960
448	885380
449	837860
450	805520
451	760980
452	727940
453	695760
454	667380
455	637010
456	617320
457	600150
458	583730
459	568940
460	554770
461	543100
462	531270
463	524380
464	515860
465	505590
466	494270
467	481630
468	473560
469	458820
470	442360
471	430390
472	406460
473	396110
474	378950
475	358650
476	346640
477	330290
478	310080
479	296220
480	280860
481	264990
482	249600
483	241480
484	230510
485	215020
486	205390
487	200090
488	192170
489	181810
490	178320
491	169890
492	166020
493	158730
494	155710
495	147930
496	146290
497	141560
498	138600
499	134110
500	129090
501	126870
502	118820
503	115270
504	112430
505	111080
506	105470
507	96980
508	94830
509	91470
510	86050
511	83350
512	78390
513	76330
514	71920
515	68310
516	66730
517	61950
518	60310
519	57050
520	54700
521	51730
522	50140
523	47640
524	45300
525	44270
526	41840
527	41920
528	39390
529	37850
530	36740
531	35420
532	34710
533	33170
534	32320
535	31050
536	30990
537	28890
538	28420
539	28460
540	26920
541	25930
542	24970
543	24060
544	23530
545	22650
546	23390
547	21840
548	19880
549	20430
550	19730
551	18850
552	18490
553	18300
554	17510
555	17040
556	15930
557	16360
558	16310
559	15320
560	14820
561	14380
562	13850
563	13000
564	12860
565	12550
566	12800
567	11970
568	12000
569	11990
570	10850
571	11390
572	10890
573	10250
574	10030
575	9550
576	10110
577	9910
578	9530
579	9670
580	9490
581	9150
582	8540
583	8060
584	8430
585	8100
586	7950
587	7950
588	8330
589	7460
590	7660
591	7330
592	7400
593	7250
594	6570
595	7010
596	6650
597	6850
598	6320
599	6520
600	6650
601	6430
602	6060
603	6580
604	6550
605	6110
606	6100
607	6050
608	6040
609	6060
610	5820
611	5920
612	5270
613	5360
614	5320
615	4670
616	5370
617	5380
618	5040
619	5020
620	5230
621	5020
622	4840
623	4510
624	5030
625	4740
626	4640
627	4740
628	4220
629	4570
630	3920
631	4290
632	3950
633	4270
634	4290
635	3750
636	4300
637	4120
638	3960
639	3830
640	3930
641	3400
642	4090
643	3860
644	3750
645	4330
646	4070
647	4120
648	4210
649	4390
650	4000
651	4220
652	3870
653	3960
654	4040
655	3900
656	4350
657	3780
658	3750
659	4110
660	4100
661	3540
662	4000
663	3750
664	3900
665	3930
666	3810
667	3790
668	4260
669	3760
670	4300
671	3610
672	3690
673	3610
674	3510
675	3860
676	3430
677	3730
678	3810
679	3890
680	3650
681	3320
682	3970
683	3650
684	3670
685	3590
686	3500
687	4020
688	3600
689	3520
690	3670
691	3590
692	3520
693	3760
694	3850
695	3490
696	3970
697	3750
698	3930
699	3910
700	4070
