# Supplementary material for: Interrogating the structure and function of the human voltage-gated proton channel (hHv1) with a fluorescent noncanonical amino acid
Source: eLife. 2026 Apr 28;15:RP110161. doi: 10.7554/eLife.110161 (PMC13124150; doi:10.7554/eLife.110161)
Supplement: Figure 4—source data 1. [file elife-110161-fig4-data1.zip › Acd in EtAc Blank.dat]

Wavelength	S1
nm	CPS
380	646520
381	289860
382	187290
383	133280
384	105300
385	96720
386	93320
387	91430
388	91990
389	91330
390	90580
391	91270
392	87750
393	86070
394	81090
395	75960
396	73970
397	69020
398	65500
399	62780
400	61780
401	61200
402	64730
403	64890
404	70330
405	73890
406	80080
407	87810
408	104200
409	123370
410	149680
411	184560
412	220840
413	252000
414	279180
415	297210
416	299480
417	283190
418	260780
419	223930
420	189430
421	155810
422	129370
423	104000
424	87700
425	78350
426	73350
427	69260
428	68460
429	70030
430	68110
431	68680
432	66180
433	67250
434	66860
435	66540
436	65930
437	64790
438	63910
439	63140
440	63430
441	62170
442	60550
443	61860
444	59420
445	58200
446	56590
447	54650
448	54410
449	53260
450	53130
451	51440
452	50970
453	50620
454	49460
455	48900
456	48510
457	47310
458	47280
459	45450
460	45670
461	44010
462	44270
463	42450
464	42190
465	40850
466	39900
467	41720
468	39140
469	39170
470	38820
471	37600
472	37320
473	35330
474	35810
475	35020
476	33350
477	35340
478	33570
479	32820
480	32820
481	32380
482	32660
483	31860
484	31260
485	31460
486	30750
487	30270
488	29660
489	29530
490	29160
491	27910
492	28600
493	28630
494	27550
495	28210
496	27330
497	26920
498	26950
499	26590
500	26190
501	26470
502	26560
503	25170
504	25870
505	25240
506	25100
507	24940
508	24370
509	23960
510	23150
511	22900
512	22930
513	22480
514	21970
515	21790
516	21790
517	20410
518	21240
519	20430
520	20730
521	20470
522	20750
523	20020
524	20830
525	18920
526	18750
527	18990
528	19370
529	18420
530	18350
531	18300
532	18440
533	17930
534	18360
535	17390
536	17390
537	17480
538	17520
539	17010
540	18240
541	15990
542	16720
543	17450
544	16390
545	16260
546	16040
547	15800
548	15430
549	15770
550	16090
551	15010
552	15150
553	15070
554	14480
555	14590
556	14480
557	14550
558	14450
559	14800
560	13260
561	13530
562	14170
563	13500
564	12820
565	14020
566	13060
567	13960
568	13410
569	13560
570	13310
571	13240
572	13410
573	12450
574	12990
575	12950
576	12450
577	11960
578	12890
579	12700
580	12820
581	12360
582	12270
583	11670
584	11360
585	11750
586	11620
587	11340
588	11260
589	11340
590	11230
591	10930
592	11420
593	10930
594	10640
595	10240
596	10470
597	11100
598	10540
599	10290
600	10930
601	10310
602	10830
603	11190
604	11140
605	10810
606	10880
607	10880
608	10340
609	11040
610	10550
611	10510
612	10340
613	10400
614	9840
615	9960
616	9610
617	9710
618	9650
619	9040
620	8850
621	8820
622	9000
623	8580
624	9110
625	8940
626	8970
627	8560
628	8930
629	8750
630	8890
631	8590
632	8080
633	8770
634	8740
635	8060
636	8160
637	8080
638	8710
639	8600
640	8780
641	8870
642	9120
643	8990
644	9040
645	9140
646	9050
647	9260
648	9420
649	9510
650	9290
651	9470
652	9730
653	10160
654	9570
655	10000
656	10390
657	10080
658	9820
659	10340
660	9930
661	9940
662	9620
663	10030
664	9760
665	9830
666	9680
667	9640
668	9570
669	9420
670	9690
671	10150
672	9740
673	9960
674	10200
675	9530
676	9740
677	9960
678	10250
679	9100
680	9960
681	9740
682	9730
683	9950
684	9820
685	9550
686	9280
687	9370
688	9650
689	9200
690	9610
691	9500
692	9620
693	9800
694	10000
695	9990
696	9830
697	9850
698	10080
699	10550
700	12110
