# Supplementary material for: Interrogating the structure and function of the human voltage-gated proton channel (hHv1) with a fluorescent noncanonical amino acid
Source: eLife. 2026 Apr 28;15:RP110161. doi: 10.7554/eLife.110161 (PMC13124150; doi:10.7554/eLife.110161)
Supplement: Figure 4—source data 1. [file elife-110161-fig4-data1.zip › Acd in EtAc.dat]

Wavelength	S1
nm	CPS
380	678140
381	308120
382	210040
383	165590
384	156570
385	163700
386	192170
387	232440
388	284320
389	363570
390	449960
391	568920
392	700380
393	847330
394	1013160
395	1174250
396	1350730
397	1501540
398	1620640
399	1729940
400	1799370
401	1835500
402	1846450
403	1816670
404	1781630
405	1718680
406	1665300
407	1585950
408	1525200
409	1476490
410	1441900
411	1409640
412	1401370
413	1407190
414	1413000
415	1428320
416	1437070
417	1442480
418	1444700
419	1444170
420	1433120
421	1434150
422	1412890
423	1402140
424	1386050
425	1367470
426	1340680
427	1307810
428	1266030
429	1213100
430	1165160
431	1111690
432	1052530
433	996140
434	942750
435	893300
436	845620
437	802750
438	766140
439	732900
440	701190
441	677650
442	654190
443	637750
444	624770
445	608490
446	595480
447	591420
448	580500
449	569730
450	559260
451	546680
452	536910
453	525240
454	509280
455	497010
456	480720
457	460740
458	446880
459	426660
460	405530
461	389330
462	375640
463	356220
464	343970
465	325690
466	307390
467	297300
468	286620
469	276390
470	264320
471	256490
472	250000
473	242720
474	233500
475	226530
476	226170
477	217140
478	211420
479	208450
480	204560
481	195260
482	192560
483	187860
484	182340
485	181420
486	174730
487	168870
488	166870
489	161260
490	155880
491	151240
492	146500
493	142410
494	138680
495	133430
496	130750
497	128510
498	123260
499	118940
500	115610
501	110150
502	110130
503	107590
504	101090
505	100590
506	97010
507	94960
508	92810
509	88900
510	87460
511	83850
512	83040
513	80840
514	78600
515	75770
516	77620
517	72350
518	71020
519	67840
520	66480
521	66010
522	63530
523	63450
524	59600
525	58530
526	57290
527	55760
528	56030
529	52750
530	53350
531	51330
532	49180
533	48820
534	46990
535	45190
536	44360
537	44790
538	42680
539	41370
540	40680
541	39660
542	38410
543	37800
544	36420
545	35800
546	35170
547	34800
548	33850
549	33630
550	32580
551	32400
552	31110
553	29720
554	29640
555	29210
556	28110
557	27950
558	26620
559	26480
560	26740
561	26550
562	26320
563	24940
564	25290
565	23760
566	23250
567	22460
568	22600
569	22040
570	21870
571	21450
572	21260
573	21090
574	20160
575	19530
576	19740
577	19930
578	18740
579	18310
580	17610
581	17740
582	18430
583	17070
584	17260
585	17410
586	16200
587	16530
588	16090
589	16580
590	15780
591	14510
592	15580
593	15400
594	15290
595	14820
596	14680
597	14190
598	14220
599	13650
600	13420
601	12460
602	12700
603	13730
604	13430
605	13070
606	12730
607	13560
608	13270
609	12970
610	12760
611	12140
612	12890
613	12580
614	12060
615	11100
616	11240
617	11210
618	11060
619	10960
620	9960
621	10340
622	9900
623	10080
624	9680
625	9840
626	9640
627	10090
628	9480
629	9980
630	9490
631	9510
632	8980
633	9300
634	9540
635	9200
636	9080
637	9080
638	9440
639	9200
640	9020
641	8990
642	9700
643	8980
644	9660
645	9380
646	9520
647	9510
648	9550
649	10040
650	10620
651	10010
652	9550
653	10310
654	10370
655	9720
656	9640
657	10230
658	9870
659	9980
660	10160
661	9730
662	9730
663	9750
664	9600
665	9340
666	9540
667	9500
668	10130
669	9270
670	9330
671	9420
672	9550
673	9140
674	9610
675	9730
676	9340
677	9950
678	9140
679	9470
680	9180
681	9180
682	9170
683	9080
684	9400
685	8900
686	9210
687	9090
688	9800
689	8870
690	9050
691	9050
692	8580
693	9560
694	8720
695	8470
696	9120
697	9510
698	9450
699	9820
700	10160
