# Supplementary material for: Interrogating the structure and function of the human voltage-gated proton channel (hHv1) with a fluorescent noncanonical amino acid
Source: eLife. 2026 Apr 28;15:RP110161. doi: 10.7554/eLife.110161 (PMC13124150; doi:10.7554/eLife.110161)
Supplement: Figure 4—source data 1. [file elife-110161-fig4-data1.zip › Acd in EtOH Blank.dat]

Wavelength	S1
nm	CPS
380	229940
381	110920
382	86500
383	78380
384	75890
385	75840
386	76550
387	79020
388	78680
389	77910
390	74500
391	71980
392	63860
393	59060
394	49600
395	42620
396	35070
397	30470
398	27530
399	25280
400	25420
401	25580
402	26270
403	29040
404	32920
405	39000
406	47610
407	63660
408	90380
409	117900
410	161960
411	205300
412	250670
413	294840
414	318060
415	332620
416	328020
417	308910
418	274380
419	235290
420	195800
421	161430
422	136360
423	112280
424	98420
425	83210
426	72910
427	63780
428	57060
429	49830
430	45230
431	41370
432	37280
433	36210
434	33750
435	34540
436	32960
437	33620
438	33610
439	32300
440	33180
441	32420
442	31960
443	31030
444	31360
445	29920
446	28470
447	29080
448	28240
449	27410
450	27840
451	26690
452	26970
453	26850
454	26010
455	26820
456	26110
457	25140
458	25640
459	25790
460	25350
461	24080
462	25070
463	24890
464	23740
465	24170
466	24310
467	22960
468	22920
469	23120
470	23110
471	22950
472	21550
473	22700
474	22630
475	21310
476	21910
477	20950
478	21860
479	20970
480	21100
481	21050
482	21100
483	20860
484	20110
485	19950
486	20730
487	19630
488	19990
489	18990
490	19420
491	17790
492	18910
493	19050
494	18500
495	17870
496	17430
497	18050
498	18690
499	16930
500	16380
501	17150
502	17870
503	17210
504	16190
505	16410
506	16720
507	16770
508	16020
509	16250
510	16150
511	14750
512	14510
513	14490
514	14290
515	13930
516	13310
517	13290
518	13780
519	13400
520	13840
521	13490
522	12730
523	12580
524	12370
525	12570
526	12790
527	11870
528	11700
529	11780
530	11130
531	11270
532	11940
533	11630
534	10720
535	11460
536	10980
537	10780
538	11080
539	10630
540	10460
541	10240
542	10010
543	9610
544	9800
545	9350
546	9670
547	9460
548	9800
549	8860
550	8990
551	8940
552	8290
553	8820
554	8530
555	8060
556	8380
557	7870
558	7890
559	8160
560	8140
561	7910
562	7650
563	7710
564	7540
565	7260
566	7060
567	7100
568	7200
569	7320
570	7510
571	6840
572	6480
573	6980
574	6370
575	6450
576	6550
577	6110
578	6210
579	6270
580	6060
581	6410
582	6050
583	5890
584	6020
585	5410
586	5270
587	5710
588	5030
589	5890
590	5910
591	5220
592	5180
593	5190
594	4970
595	5110
596	5050
597	4910
598	5370
599	4820
600	4660
601	4790
602	4960
603	4660
604	4920
605	4770
606	4870
607	4550
608	4710
609	4510
610	4590
611	4040
612	4310
613	4430
614	4350
615	4360
616	4040
617	4070
618	3820
619	4350
620	3860
621	4090
622	3850
623	3980
624	3640
625	4080
626	3950
627	3730
628	3850
629	3520
630	3880
631	3400
632	3420
633	3790
634	3610
635	3330
636	3290
637	3600
638	3190
639	3160
640	3310
641	3430
642	3450
643	3270
644	3420
645	3620
646	3640
647	3180
648	3510
649	3440
650	3470
651	3320
652	3380
653	3200
654	3740
655	3320
656	3650
657	3200
658	3580
659	3460
660	3540
661	3500
662	3850
663	3540
664	3500
665	3450
666	3480
667	3070
668	3350
669	3700
670	3390
671	3260
672	3360
673	3450
674	3050
675	3430
676	3550
677	3310
678	3310
679	3130
680	3620
681	3540
682	3140
683	3130
684	3410
685	3090
686	3330
687	3240
688	3060
689	3300
690	3110
691	3320
692	3340
693	3100
694	3040
695	3180
696	3210
697	3310
698	3340
699	3200
700	3380
