# Supplementary material for: Interrogating the structure and function of the human voltage-gated proton channel (hHv1) with a fluorescent noncanonical amino acid
Source: eLife. 2026 Apr 28;15:RP110161. doi: 10.7554/eLife.110161 (PMC13124150; doi:10.7554/eLife.110161)
Supplement: Figure 4—source data 1. [file elife-110161-fig4-data1.zip › Acd in EtOH.dat]

Wavelength	S1
nm	CPS
380	202510
381	104910
382	82780
383	75810
384	73810
385	76280
386	80640
387	81840
388	81640
389	85310
390	86910
391	85950
392	87770
393	90410
394	95060
395	105860
396	126180
397	153740
398	195170
399	248670
400	313560
401	399390
402	484310
403	579450
404	700240
405	816280
406	946770
407	1072580
408	1214120
409	1337350
410	1466990
411	1571200
412	1666110
413	1731680
414	1774480
415	1784710
416	1753450
417	1698270
418	1634110
419	1561320
420	1482130
421	1409650
422	1349350
423	1294250
424	1247250
425	1214860
426	1201760
427	1191680
428	1178100
429	1189640
430	1196680
431	1216590
432	1249090
433	1262080
434	1287230
435	1296070
436	1307180
437	1307500
438	1294180
439	1282980
440	1255960
441	1223700
442	1189340
443	1144990
444	1097200
445	1057610
446	1005740
447	951830
448	907600
449	854450
450	820090
451	774340
452	743680
453	712650
454	684920
455	659840
456	644220
457	629550
458	610060
459	601020
460	588360
461	567370
462	557670
463	551110
464	539050
465	519390
466	510980
467	500220
468	487130
469	467850
470	449010
471	436630
472	420660
473	402690
474	380770
475	366770
476	346490
477	327120
478	314760
479	294500
480	281220
481	270940
482	254260
483	237440
484	228930
485	215300
486	208880
487	197840
488	192350
489	181110
490	178320
491	171860
492	165420
493	158820
494	152740
495	149840
496	143510
497	141420
498	134790
499	131420
500	126590
501	123750
502	117320
503	114150
504	108860
505	105610
506	100710
507	94140
508	90530
509	86730
510	82320
511	78710
512	74580
513	72080
514	66020
515	64470
516	61300
517	58040
518	55010
519	53060
520	49810
521	46460
522	45470
523	44030
524	41810
525	39650
526	38180
527	37380
528	36180
529	34230
530	32630
531	31950
532	30830
533	29550
534	28340
535	27920
536	26470
537	26050
538	25650
539	24760
540	23310
541	22950
542	20950
543	21510
544	20470
545	19500
546	19300
547	18730
548	18880
549	17480
550	16450
551	15480
552	15070
553	14930
554	14010
555	14280
556	13470
557	13000
558	12340
559	12080
560	11360
561	11660
562	10860
563	10560
564	10310
565	9670
566	9700
567	9570
568	9040
569	9160
570	8510
571	8510
572	8680
573	7920
574	8290
575	7820
576	7980
577	7370
578	7440
579	8040
580	6930
581	6940
582	6310
583	6650
584	6510
585	6470
586	5990
587	5980
588	5820
589	5680
590	5440
591	6380
592	5960
593	5400
594	5150
595	5450
596	5650
597	5390
598	4900
599	5140
600	4960
601	4750
602	4890
603	4990
604	4930
605	4680
606	4930
607	4940
608	4710
609	4610
610	4480
611	4640
612	4120
613	4030
614	4480
615	4270
616	3710
617	4090
618	4280
619	3680
620	3880
621	3670
622	3730
623	4070
624	3620
625	3420
626	3750
627	3540
628	3610
629	3360
630	3650
631	3500
632	3540
633	3560
634	3600
635	3740
636	3250
637	3260
638	3540
639	3460
640	3500
641	3250
642	3430
643	3610
644	3160
645	3420
646	3870
647	3480
648	3600
649	3280
650	3300
651	3760
652	3610
653	3440
654	3370
655	3520
656	3560
657	3620
658	3570
659	3550
660	3640
661	3420
662	3690
663	3570
664	3360
665	3460
666	3460
667	3960
668	3180
669	3570
670	3340
671	3760
672	3550
673	3560
674	3650
675	3340
676	3290
677	3700
678	3100
679	3480
680	3390
681	3290
682	3670
683	3400
684	3110
685	3350
686	3710
687	3490
688	3150
689	3450
690	3440
691	3440
692	3520
693	3270
694	3400
695	3330
696	3340
697	3600
698	3480
699	3850
700	3690
