# Supplementary material for: Interrogating the structure and function of the human voltage-gated proton channel (hHv1) with a fluorescent noncanonical amino acid
Source: eLife. 2026 Apr 28;15:RP110161. doi: 10.7554/eLife.110161 (PMC13124150; doi:10.7554/eLife.110161)
Supplement: Figure 4—source data 2. [file elife-110161-fig4-data2.zip]

Archive with 7 entries (7 files):
- Acd in BufferH2.dat
- Acd in ButOH.dat
- Acd in EtAc.dat
- Acd in EtOH.dat
- Acd in OctOH.dat
- Acd in water.dat
- Notes.txt
