# Supplementary material for: Interrogating the structure and function of the human voltage-gated proton channel (hHv1) with a fluorescent noncanonical amino acid
Source: eLife. 2026 Apr 28;15:RP110161. doi: 10.7554/eLife.110161 (PMC13124150; doi:10.7554/eLife.110161)
Supplement: Figure 4—source data 2. [file elife-110161-fig4-data2.zip › Acd in BufferH2.dat]

Parameters for crv[0]:
  CurveName : crv[0]
  Sample_Temperature : 27.1 �C
  Stirrer_State : Off
  Exc_Wavelength : 371.5 nm
  Exc_Bandpass : 1.1 nm
  Exc_Polarisation : 0.0 �
  Exc_Source : PDL 820
  Exc_Intensity : 87 %
  Exc_Attenuation : open (5)
  Det_Wavelength : 446.0 nm
  Det_Bandpass : 5.0 nm
  Det_Polarisation : 54.7 �
  Det_Lens_Position : 11.5 mm
  Det_Attenuation : 10 %
  Det_Grating : 1200gr_500bl (1)
  Detector : UV-red [HPD]
  Meas_Time : 60.0 s
  Meas_BinWidth : 25 ps
  Meas_BaseResolution : 25 ps
  Sync_Frequency : 5333340
  Sync_Source : PDL 820
  Signal_Rate : 36960
  Start_Date : 3/11/2025
  Start_Time : 18:22:18
  PhotonCounter : TimeHarp 260 P 1047184 0121-0422-02.02
  EasyTau : 3313
  Signal_CFD Level : -85 mV
  Signal_CFD Zero Cross : -10 mV
  Signal_Offset : -31400 ps
  Signal_Enable : true
  Sync_CFD Level : -150 mV
  Sync_CFD Zero Cross : -10 mV
  Sync_Offset : 0 ps
  Sync_SyncDiv : 1 
  Sample : 04b
  Solvent : Water
  Comment : Acd
Parameters for crv[1]:
  CurveName : crv[1]
  Sample_Temperature : 27.1 �C
  Stirrer_State : Off
  Exc_Wavelength : 371.5 nm
  Exc_Bandpass : 1.1 nm
  Exc_Polarisation : 0.0 �
  Exc_Source : PDL 820
  Exc_Intensity : 87 %
  Exc_Attenuation : open (5)
  Det_Wavelength : 446.0 nm
  Det_Bandpass : 5.0 nm
  Det_Polarisation : 54.7 �
  Det_Lens_Position : 11.5 mm
  Det_Attenuation : 10 %
  Det_Grating : 1200gr_500bl (1)
  Detector : UV-red [HPD]
  Meas_Time : 60.0 s
  Meas_BinWidth : 25 ps
  Meas_BaseResolution : 25 ps
  Sync_Frequency : 5333320
  Sync_Source : PDL 820
  Signal_Rate : 140
  Start_Date : 3/11/2025
  Start_Time : 18:23:21
  PhotonCounter : TimeHarp 260 P 1047184 0121-0422-02.02
  EasyTau : 3313
  Signal_CFD Level : -85 mV
  Signal_CFD Zero Cross : -10 mV
  Signal_Offset : -31400 ps
  Signal_Enable : true
  Sync_CFD Level : -150 mV
  Sync_CFD Zero Cross : -10 mV
  Sync_Offset : 0 ps
  Sync_SyncDiv : 1 
  Sample : 04b
  Solvent : Water
  Comment : BufferH7.4
Parameters for crv[2]:
  CurveName : crv[2] (IRF)
  Sample_Temperature : 27.1 �C
  Stirrer_State : Off
  Exc_Wavelength : 371.5 nm
  Exc_Bandpass : 1.1 nm
  Exc_Polarisation : 0.0 �
  Exc_Source : PDL 820
  Exc_Intensity : 87 %
  Exc_Attenuation : 0.1% (2)
  Det_Wavelength : 371.5 nm
  Det_Bandpass : 5.0 nm
  Det_Polarisation : 54.7 �
  Det_Lens_Position : 11.5 mm
  Det_Attenuation : 28 %
  Det_Grating : 1200gr_500bl (1)
  Detector : UV-red [HPD]
  Meas_Time : 11.2 s
  Meas_BinWidth : 25 ps
  Meas_BaseResolution : 25 ps
  Sync_Frequency : 5333340
  Sync_Source : PDL 820
  Signal_Rate : 6220
  Start_Date : 3/11/2025
  Start_Time : 18:26:05
  PhotonCounter : TimeHarp 260 P 1047184 0121-0422-02.02
  EasyTau : 3313
  Signal_CFD Level : -85 mV
  Signal_CFD Zero Cross : -10 mV
  Signal_Offset : -31400 ps
  Signal_Enable : true
  Sync_CFD Level : -150 mV
  Sync_CFD Zero Cross : -10 mV
  Sync_Offset : 0 ps
  Sync_SyncDiv : 1 
  Sample : 04b
  Solvent : Water
  Comment : IRF
Data:
Time[ns]	crv[0]	crv[1]	crv[2](IRF)
0.0000	1	0	0
0.0250	0	0	0
0.0500	1	1	0
0.0750	2	0	0
0.1000	0	2	0
0.1250	1	0	0
0.1500	0	0	0
0.1750	0	0	1
0.2000	0	0	0
0.2250	1	0	0
0.2500	0	1	0
0.2750	1	0	0
0.3000	1	1	0
0.3250	0	3	0
0.3500	1	0	0
0.3750	2	0	0
0.4000	1	1	0
0.4250	0	1	0
0.4500	2	0	0
0.4750	2	0	0
0.5000	0	0	0
0.5250	2	0	0
0.5500	1	0	1
0.5750	0	0	0
0.6000	2	0	1
0.6250	3	1	1
0.6500	1	0	1
0.6750	0	1	0
0.7000	3	1	0
0.7250	0	0	0
0.7500	2	0	0
0.7750	1	2	0
0.8000	1	0	0
0.8250	1	1	0
0.8500	2	1	0
0.8750	1	1	1
0.9000	1	0	0
0.9250	1	1	0
0.9500	1	0	0
0.9750	0	1	0
1.0000	3	0	0
1.0250	0	0	0
1.0500	1	1	1
1.0750	2	0	1
1.1000	2	0	0
1.1250	2	0	0
1.1500	1	0	0
1.1750	1	0	1
1.2000	0	0	1
1.2250	0	0	0
1.2500	0	1	0
1.2750	2	0	0
1.3000	0	0	0
1.3250	3	0	0
1.3500	3	0	0
1.3750	1	0	0
1.4000	2	0	0
1.4250	1	0	0
1.4500	1	0	0
1.4750	2	1	0
1.5000	2	0	0
1.5250	3	0	0
1.5500	3	0	0
1.5750	1	0	0
1.6000	1	1	0
1.6250	0	1	0
1.6500	1	0	0
1.6750	1	0	0
1.7000	2	0	0
1.7250	1	0	0
1.7500	0	1	0
1.7750	3	1	0
1.8000	2	0	0
1.8250	1	0	0
1.8500	0	0	0
1.8750	1	1	0
1.9000	1	1	0
1.9250	2	0	0
1.9500	1	1	0
1.9750	1	0	0
2.0000	2	0	0
2.0250	1	1	0
2.0500	2	1	0
2.0750	1	0	0
2.1000	1	0	0
2.1250	1	0	0
2.1500	0	2	0
2.1750	0	0	0
2.2000	0	1	0
2.2250	3	0	0
2.2500	1	0	0
2.2750	1	0	0
2.3000	2	0	0
2.3250	1	2	0
2.3500	0	2	0
2.3750	1	2	0
2.4000	1	0	0
2.4250	2	0	0
2.4500	1	0	1
2.4750	1	0	0
2.5000	0	2	0
2.5250	1	1	0
2.5500	4	0	0
2.5750	1	0	0
2.6000	0	1	0
2.6250	5	1	0
2.6500	1	1	0
2.6750	0	0	0
2.7000	1	2	0
2.7250	2	0	0
2.7500	1	1	0
2.7750	1	0	0
2.8000	2	0	1
2.8250	1	0	3
2.8500	2	0	1
2.8750	3	0	1
2.9000	1	1	3
2.9250	6	0	4
2.9500	4	0	10
2.9750	2	0	6
3.0000	6	0	16
3.0250	10	0	22
3.0500	12	0	26
3.0750	19	0	31
3.1000	24	2	63
3.1250	29	2	98
3.1500	39	3	156
3.1750	80	1	474
3.2000	158	6	1472
3.2250	361	11	3683
3.2500	714	22	6664
3.2750	1167	28	8977
3.3000	1750	39	10000
3.3250	2164	48	9080
3.3500	2532	31	7234
3.3750	2907	44	5633
3.4000	3092	44	4105
3.4250	3253	33	2944
3.4500	3419	29	2164
3.4750	3481	33	1427
3.5000	3501	30	985
3.5250	3472	27	682
3.5500	3569	30	464
3.5750	3620	22	305
3.6000	3433	30	214
3.6250	3540	24	162
3.6500	3506	21	99
3.6750	3501	35	61
3.7000	3576	23	43
3.7250	3594	29	42
3.7500	3526	29	27
3.7750	3562	19	21
3.8000	3566	26	16
3.8250	3531	28	15
3.8500	3543	26	18
3.8750	3603	25	12
3.9000	3375	20	14
3.9250	3550	22	5
3.9500	3469	26	5
3.9750	3462	27	4
4.0000	3317	21	5
4.0250	3392	21	4
4.0500	3456	21	6
4.0750	3438	31	3
4.1000	3389	13	10
4.1250	3436	25	7
4.1500	3499	22	3
4.1750	3347	20	7
4.2000	3403	21	1
4.2250	3387	25	1
4.2500	3451	22	6
4.2750	3545	24	1
4.3000	3418	21	4
4.3250	3277	22	4
4.3500	3365	23	1
4.3750	3339	16	5
4.4000	3322	22	2
4.4250	3219	17	4
4.4500	3340	11	3
4.4750	3381	20	1
4.5000	3299	32	2
4.5250	3260	14	4
4.5500	3259	14	2
4.5750	3204	21	3
4.6000	3307	23	0
4.6250	3201	22	2
4.6500	3392	23	7
4.6750	3234	18	6
4.7000	3326	18	6
4.7250	3340	20	6
4.7500	3258	23	5
4.7750	3251	16	7
4.8000	3278	12	2
4.8250	3369	17	5
4.8500	3209	14	2
4.8750	3322	14	2
4.9000	3241	23	3
4.9250	3251	21	1
4.9500	3248	27	3
4.9750	3301	25	1
5.0000	3092	18	4
5.0250	3245	16	9
5.0500	3239	23	1
5.0750	3280	17	4
5.1000	3208	18	0
5.1250	3188	18	1
5.1500	3189	22	1
5.1750	3270	18	0
5.2000	3182	15	1
5.2250	3188	19	2
5.2500	3173	19	0
5.2750	3163	14	0
5.3000	3126	17	2
5.3250	3184	11	1
5.3500	3136	17	0
5.3750	3274	18	1
5.4000	3190	7	0
5.4250	3148	17	0
5.4500	3191	15	1
5.4750	3080	11	1
5.5000	3107	19	1
5.5250	3109	11	0
5.5500	3102	22	1
5.5750	3191	15	0
5.6000	3086	19	0
5.6250	3042	15	0
5.6500	3086	15	0
5.6750	3144	15	0
5.7000	3110	14	1
5.7250	2999	19	0
5.7500	3025	18	0
5.7750	3157	18	1
5.8000	3164	11	0
5.8250	3069	11	0
5.8500	3073	16	0
5.8750	3023	17	2
5.9000	3028	14	1
5.9250	3006	25	0
5.9500	3072	17	2
5.9750	3051	11	1
6.0000	3034	14	0
6.0250	3155	15	3
6.0500	3032	12	1
6.0750	2971	18	0
6.1000	2985	10	1
6.1250	2917	11	0
6.1500	3005	12	0
6.1750	2961	8	1
6.2000	3053	11	0
6.2250	2945	14	0
6.2500	2895	15	0
6.2750	3047	15	1
6.3000	2905	15	1
6.3250	2990	10	1
6.3500	2982	16	0
6.3750	2872	16	0
6.4000	3043	17	1
6.4250	3027	16	0
6.4500	2887	15	1
6.4750	2855	15	2
6.5000	3000	14	1
6.5250	2756	10	0
6.5500	2928	11	0
6.5750	2841	12	0
6.6000	2906	15	0
6.6250	2944	18	1
6.6500	2998	18	1
6.6750	2819	12	0
6.7000	2877	12	1
6.7250	2793	13	1
6.7500	2974	13	0
6.7750	2874	15	2
6.8000	2844	15	0
6.8250	2884	18	1
6.8500	2783	10	0
6.8750	2863	13	2
6.9000	2869	12	0
6.9250	2814	13	0
6.9500	2828	13	1
6.9750	2842	13	1
7.0000	2804	16	1
7.0250	2840	13	0
7.0500	2867	9	0
7.0750	2833	8	0
7.1000	2788	14	0
7.1250	2814	15	1
7.1500	2799	18	1
7.1750	2678	10	0
7.2000	2784	11	0
7.2250	2792	8	1
7.2500	2805	17	1
7.2750	2732	10	0
7.3000	2801	9	0
7.3250	2733	13	0
7.3500	2698	12	0
7.3750	2844	15	0
7.4000	2800	17	0
7.4250	2743	17	0
7.4500	2758	9	0
7.4750	2805	9	1
7.5000	2749	12	1
7.5250	2676	12	0
7.5500	2755	13	1
7.5750	2809	9	0
7.6000	2614	8	0
7.6250	2729	15	0
7.6500	2793	11	1
7.6750	2676	13	2
7.7000	2742	10	0
7.7250	2703	14	0
7.7500	2753	9	0
7.7750	2716	10	0
7.8000	2724	12	0
7.8250	2693	10	0
7.8500	2747	12	0
7.8750	2703	14	0
7.9000	2659	12	0
7.9250	2657	11	0
7.9500	2679	13	0
7.9750	2648	22	1
8.0000	2607	9	1
8.0250	2616	11	0
8.0500	2684	14	0
8.0750	2627	14	0
8.1000	2676	9	0
8.1250	2679	8	1
8.1500	2675	14	0
8.1750	2721	13	0
8.2000	2536	13	0
8.2250	2631	12	0
8.2500	2675	9	0
8.2750	2627	18	1
8.3000	2582	10	0
8.3250	2520	9	0
8.3500	2648	7	1
8.3750	2715	13	0
8.4000	2569	10	0
8.4250	2579	8	0
8.4500	2524	12	0
8.4750	2541	17	0
8.5000	2535	8	0
8.5250	2634	9	0
8.5500	2620	12	0
8.5750	2592	5	1
8.6000	2529	9	0
8.6250	2494	13	1
8.6500	2559	10	0
8.6750	2625	10	0
8.7000	2570	13	0
8.7250	2516	12	0
8.7500	2564	8	0
8.7750	2602	18	0
8.8000	2477	13	0
8.8250	2448	8	1
8.8500	2454	7	1
8.8750	2629	8	0
8.9000	2410	13	1
8.9250	2486	12	0
8.9500	2388	14	0
8.9750	2574	10	0
9.0000	2464	9	1
9.0250	2563	11	0
9.0500	2466	10	0
9.0750	2522	6	0
9.1000	2535	7	1
9.1250	2470	4	3
9.1500	2489	11	0
9.1750	2473	12	0
9.2000	2497	10	2
9.2250	2502	5	1
9.2500	2471	5	0
9.2750	2381	9	0
9.3000	2495	9	0
9.3250	2381	13	1
9.3500	2435	15	0
9.3750	2408	5	0
9.4000	2387	7	0
9.4250	2404	7	1
9.4500	2424	6	1
9.4750	2387	12	1
9.5000	2571	10	0
9.5250	2525	12	0
9.5500	2395	10	0
9.5750	2413	10	0
9.6000	2449	11	0
9.6250	2424	7	0
9.6500	2455	8	1
9.6750	2489	6	1
9.7000	2339	9	0
9.7250	2345	9	0
9.7500	2405	6	0
9.7750	2449	7	0
9.8000	2423	9	0
9.8250	2440	8	0
9.8500	2413	13	1
9.8750	2232	8	0
9.9000	2332	15	2
9.9250	2266	9	1
9.9500	2255	15	0
9.9750	2356	12	1
10.0000	2289	12	2
10.0250	2307	12	0
10.0500	2314	12	0
10.0750	2357	7	0
10.1000	2362	10	0
10.1250	2249	8	2
10.1500	2319	8	2
10.1750	2289	8	0
10.2000	2254	9	1
10.2250	2340	8	0
10.2500	2359	10	0
10.2750	2345	8	0
10.3000	2303	7	0
10.3250	2299	8	0
10.3500	2286	10	0
10.3750	2368	13	0
10.4000	2339	7	0
10.4250	2306	11	1
10.4500	2322	6	0
10.4750	2231	7	0
10.5000	2290	11	2
10.5250	2290	8	0
10.5500	2196	14	0
10.5750	2205	9	0
10.6000	2282	7	1
10.6250	2193	11	0
10.6500	2318	21	0
10.6750	2215	13	1
10.7000	2174	11	0
10.7250	2226	7	0
10.7500	2179	9	1
10.7750	2249	9	0
10.8000	2208	6	0
10.8250	2240	7	0
10.8500	2258	8	0
10.8750	2230	13	0
10.9000	2194	13	0
10.9250	2218	12	0
10.9500	2226	8	0
10.9750	2209	7	0
11.0000	2155	8	1
11.0250	2237	9	0
11.0500	2105	10	0
11.0750	2125	7	0
11.1000	2185	7	0
11.1250	2224	8	0
11.1500	2175	9	1
11.1750	2127	9	0
11.2000	2119	15	1
11.2250	2193	10	0
11.2500	2188	6	1
11.2750	2139	8	0
11.3000	2143	4	1
11.3250	2149	9	0
11.3500	2106	8	0
11.3750	2035	7	0
11.4000	2139	12	1
11.4250	2105	14	0
11.4500	2199	10	0
11.4750	2203	4	0
11.5000	2106	15	0
11.5250	2136	7	0
11.5500	2093	4	0
11.5750	2148	11	0
11.6000	2117	13	2
11.6250	2112	9	0
11.6500	2139	7	0
11.6750	2110	7	1
11.7000	2094	7	0
11.7250	2115	6	0
11.7500	2162	6	0
11.7750	2067	7	0
11.8000	2082	14	0
11.8250	2137	8	0
11.8500	2016	4	1
11.8750	2096	3	0
11.9000	2190	7	0
11.9250	2089	14	0
11.9500	2047	9	0
11.9750	2008	7	0
12.0000	2027	7	1
12.0250	2058	8	0
12.0500	2057	9	0
12.0750	2087	10	0
12.1000	2061	7	1
12.1250	1991	8	0
12.1500	1974	9	0
12.1750	2021	10	1
12.2000	2031	2	0
12.2250	2036	14	0
12.2500	2010	10	0
12.2750	2067	3	0
12.3000	1998	13	0
12.3250	1978	11	0
12.3500	2018	8	1
12.3750	1974	7	1
12.4000	1966	7	0
12.4250	2033	6	0
12.4500	1998	6	1
12.4750	1986	5	1
12.5000	1982	6	0
12.5250	1934	5	0
12.5500	1941	14	0
12.5750	2015	9	0
12.6000	2011	5	0
12.6250	1967	11	0
12.6500	1980	7	0
12.6750	1980	5	0
12.7000	1953	12	0
12.7250	1945	4	1
12.7500	1980	12	0
12.7750	1913	12	1
12.8000	2002	11	0
12.8250	1897	7	0
12.8500	1966	9	1
12.8750	1957	5	1
12.9000	2019	6	0
12.9250	1974	5	1
12.9500	1937	6	0
12.9750	1937	4	0
13.0000	1962	12	0
13.0250	1925	7	0
13.0500	1945	9	0
13.0750	1847	8	1
13.1000	1902	10	0
13.1250	1897	9	0
13.1500	1923	11	1
13.1750	1874	5	0
13.2000	1915	7	0
13.2250	1877	3	1
13.2500	1923	6	2
13.2750	1846	10	0
13.3000	1949	8	0
13.3250	1893	11	1
13.3500	1825	9	0
13.3750	1972	8	0
13.4000	1966	11	0
13.4250	1757	11	0
13.4500	1865	14	0
13.4750	1886	4	0
13.5000	1881	10	1
13.5250	1839	9	0
13.5500	1815	5	0
13.5750	1794	7	0
13.6000	1943	4	1
13.6250	1786	4	0
13.6500	1823	10	0
13.6750	1915	5	0
13.7000	1848	2	1
13.7250	1809	10	1
13.7500	1853	2	0
13.7750	1824	7	0
13.8000	1812	7	0
13.8250	1903	7	0
13.8500	1806	11	1
13.8750	1723	11	0
13.9000	1839	5	1
13.9250	1876	11	0
13.9500	1856	6	0
13.9750	1822	6	0
14.0000	1763	2	0
14.0250	1782	7	1
14.0500	1795	4	0
14.0750	1813	9	1
14.1000	1822	7	0
14.1250	1837	7	1
14.1500	1851	3	1
14.1750	1818	5	1
14.2000	1855	7	0
14.2250	1770	10	0
14.2500	1741	3	0
14.2750	1681	11	1
14.3000	1814	8	0
14.3250	1815	11	1
14.3500	1785	7	0
14.3750	1793	10	0
14.4000	1799	5	0
14.4250	1808	5	2
14.4500	1731	3	0
14.4750	1810	15	0
14.5000	1818	7	0
14.5250	1775	6	0
14.5500	1802	4	0
14.5750	1722	6	1
14.6000	1814	4	0
14.6250	1740	4	0
14.6500	1745	2	0
14.6750	1731	4	0
14.7000	1744	6	0
14.7250	1713	3	0
14.7500	1751	7	0
14.7750	1772	2	0
14.8000	1651	6	0
14.8250	1744	8	1
14.8500	1709	3	0
14.8750	1701	6	0
14.9000	1680	10	0
14.9250	1710	4	0
14.9500	1736	3	0
14.9750	1701	12	1
15.0000	1728	10	1
15.0250	1713	7	0
15.0500	1718	6	0
15.0750	1735	8	0
15.1000	1646	4	0
15.1250	1704	7	0
15.1500	1748	2	0
15.1750	1704	7	0
15.2000	1681	10	0
15.2250	1753	2	0
15.2500	1692	6	0
15.2750	1632	4	1
15.3000	1717	3	0
15.3250	1684	8	0
15.3500	1620	7	0
15.3750	1656	5	0
15.4000	1651	3	0
15.4250	1678	6	0
15.4500	1649	6	1
15.4750	1617	6	0
15.5000	1607	9	0
15.5250	1613	7	1
15.5500	1673	4	0
15.5750	1650	8	0
15.6000	1645	6	1
15.6250	1629	8	0
15.6500	1646	7	0
15.6750	1632	4	0
15.7000	1662	6	0
15.7250	1588	4	0
15.7500	1637	6	0
15.7750	1577	5	1
15.8000	1543	3	0
15.8250	1609	12	1
15.8500	1610	9	0
15.8750	1576	4	0
15.9000	1589	9	1
15.9250	1602	4	0
15.9500	1601	4	2
15.9750	1643	4	0
16.0000	1648	8	0
16.0250	1558	2	0
16.0500	1606	7	0
16.0750	1627	1	0
16.1000	1603	10	0
16.1250	1539	9	0
16.1500	1565	6	0
16.1750	1590	8	0
16.2000	1629	8	0
16.2250	1551	3	0
16.2500	1551	11	0
16.2750	1555	5	0
16.3000	1594	3	2
16.3250	1534	3	1
16.3500	1634	5	1
16.3750	1563	8	0
16.4000	1546	2	0
16.4250	1576	7	0
16.4500	1578	3	0
16.4750	1518	4	0
16.5000	1570	9	0
16.5250	1519	8	0
16.5500	1541	8	0
16.5750	1536	5	0
16.6000	1491	7	2
16.6250	1499	5	0
16.6500	1587	6	0
16.6750	1589	7	0
16.7000	1481	6	0
16.7250	1513	7	2
16.7500	1573	7	0
16.7750	1590	7	1
16.8000	1520	4	0
16.8250	1542	4	0
16.8500	1445	8	0
16.8750	1517	7	0
16.9000	1488	3	0
16.9250	1517	8	0
16.9500	1491	4	0
16.9750	1454	5	1
17.0000	1484	6	0
17.0250	1547	3	0
17.0500	1466	8	0
17.0750	1511	4	0
17.1000	1496	4	0
17.1250	1447	6	1
17.1500	1483	10	0
17.1750	1471	4	0
17.2000	1544	4	0
17.2250	1538	13	0
17.2500	1417	6	0
17.2750	1485	2	0
17.3000	1455	6	0
17.3250	1455	4	0
17.3500	1479	6	0
17.3750	1536	7	2
17.4000	1477	9	1
17.4250	1430	6	0
17.4500	1486	3	0
17.4750	1408	7	1
17.5000	1415	6	1
17.5250	1454	9	0
17.5500	1479	4	1
17.5750	1489	8	0
17.6000	1426	5	0
17.6250	1442	9	1
17.6500	1492	4	0
17.6750	1461	5	0
17.7000	1410	4	0
17.7250	1453	4	0
17.7500	1385	3	0
17.7750	1410	5	1
17.8000	1399	10	0
17.8250	1447	5	0
17.8500	1449	4	0
17.8750	1435	8	1
17.9000	1394	7	0
17.9250	1410	3	0
17.9500	1436	5	1
17.9750	1344	8	0
18.0000	1408	10	0
18.0250	1388	4	0
18.0500	1361	2	0
18.0750	1434	3	2
18.1000	1428	5	0
18.1250	1383	3	0
18.1500	1379	5	0
18.1750	1358	8	0
18.2000	1344	8	0
18.2250	1433	7	0
18.2500	1380	8	0
18.2750	1385	5	0
18.3000	1409	4	2
18.3250	1390	8	1
18.3500	1450	3	0
18.3750	1343	4	1
18.4000	1456	3	0
18.4250	1298	4	2
18.4500	1354	1	0
18.4750	1418	4	1
18.5000	1343	7	0
18.5250	1340	3	0
18.5500	1318	2	0
18.5750	1320	8	0
18.6000	1356	5	1
18.6250	1376	2	0
18.6500	1397	7	0
18.6750	1324	3	0
18.7000	1320	5	0
18.7250	1346	7	0
18.7500	1346	4	0
18.7750	1311	3	0
18.8000	1293	6	0
18.8250	1330	6	0
18.8500	1307	6	1
18.8750	1317	5	0
18.9000	1309	5	1
18.9250	1350	9	1
18.9500	1302	4	1
18.9750	1342	5	0
19.0000	1300	5	0
19.0250	1346	3	0
19.0500	1302	4	0
19.0750	1300	8	2
19.1000	1289	4	1
19.1250	1288	4	0
19.1500	1308	2	1
19.1750	1301	5	0
19.2000	1229	6	0
19.2250	1339	2	0
19.2500	1297	9	1
19.2750	1304	2	0
19.3000	1331	6	1
19.3250	1362	5	0
19.3500	1288	5	0
19.3750	1333	7	1
19.4000	1248	2	1
19.4250	1248	5	1
19.4500	1226	1	1
19.4750	1266	7	0
19.5000	1277	2	0
19.5250	1234	2	0
19.5500	1309	4	0
19.5750	1300	2	0
19.6000	1236	4	0
19.6250	1319	5	0
19.6500	1275	1	1
19.6750	1279	5	0
19.7000	1232	3	0
19.7250	1241	5	0
19.7500	1225	9	0
19.7750	1297	4	0
19.8000	1263	3	0
19.8250	1182	5	0
19.8500	1219	2	0
19.8750	1211	3	0
19.9000	1236	3	0
19.9250	1287	4	0
19.9500	1248	5	0
19.9750	1264	4	0
20.0000	1214	0	0
20.0250	1243	4	0
20.0500	1230	8	0
20.0750	1208	3	0
20.1000	1201	8	0
20.1250	1233	5	0
20.1500	1268	5	0
20.1750	1251	6	0
20.2000	1202	7	1
20.2250	1236	2	1
20.2500	1204	4	0
20.2750	1286	7	0
20.3000	1244	4	0
20.3250	1282	4	0
20.3500	1180	3	1
20.3750	1215	4	0
20.4000	1172	12	0
20.4250	1210	6	1
20.4500	1223	6	0
20.4750	1274	4	0
20.5000	1159	6	1
20.5250	1233	10	0
20.5500	1214	3	1
20.5750	1191	5	0
20.6000	1256	3	1
20.6250	1186	3	0
20.6500	1175	5	0
20.6750	1192	5	0
20.7000	1211	4	0
20.7250	1205	3	1
20.7500	1166	5	0
20.7750	1203	2	0
20.8000	1170	6	0
20.8250	1156	7	0
20.8500	1229	5	0
20.8750	1133	1	0
20.9000	1245	4	0
20.9250	1107	3	1
20.9500	1113	2	0
20.9750	1154	7	0
21.0000	1180	5	0
21.0250	1154	5	0
21.0500	1158	7	0
21.0750	1218	2	0
21.1000	1220	5	3
21.1250	1139	2	0
21.1500	1159	6	0
21.1750	1197	1	0
21.2000	1147	3	0
21.2250	1212	2	0
21.2500	1095	0	0
21.2750	1178	4	0
21.3000	1124	1	0
21.3250	1108	7	0
21.3500	1113	3	0
21.3750	1134	2	0
21.4000	1177	1	0
21.4250	1157	6	1
21.4500	1111	2	0
21.4750	1136	3	0
21.5000	1083	5	0
21.5250	1091	3	0
21.5500	1120	4	0
21.5750	1107	2	0
21.6000	1104	4	0
21.6250	1101	7	0
21.6500	1121	5	0
21.6750	1146	2	0
21.7000	1185	3	0
21.7250	1123	2	1
21.7500	1157	2	0
21.7750	1134	7	0
21.8000	1099	3	0
21.8250	1150	2	0
21.8500	1151	6	0
21.8750	1095	5	0
21.9000	1133	4	2
21.9250	1062	7	1
21.9500	1106	4	0
21.9750	1118	6	0
22.0000	1091	4	0
22.0250	1059	4	0
22.0500	1143	3	0
22.0750	1109	8	0
22.1000	1052	5	0
22.1250	1064	5	1
22.1500	1120	0	0
22.1750	1052	4	2
22.2000	1087	2	0
22.2250	1059	1	0
22.2500	1062	3	0
22.2750	1100	3	0
22.3000	1046	2	0
22.3250	1070	5	0
22.3500	1120	5	0
22.3750	1111	11	0
22.4000	1146	6	0
22.4250	1093	5	0
22.4500	1017	1	0
22.4750	1070	6	1
22.5000	1067	0	1
22.5250	1017	4	1
22.5500	1027	2	0
22.5750	1039	1	0
22.6000	1041	3	0
22.6250	1052	6	0
22.6500	1094	1	0
22.6750	1041	5	0
22.7000	1047	5	0
22.7250	963	5	0
22.7500	1050	11	1
22.7750	992	3	0
22.8000	1079	6	0
22.8250	1035	4	0
22.8500	1014	1	0
22.8750	1026	4	0
22.9000	1072	2	1
22.9250	1107	8	0
22.9500	993	2	0
22.9750	987	1	0
23.0000	1024	7	0
23.0250	1031	6	0
23.0500	991	4	0
23.0750	991	4	1
23.1000	1054	2	0
23.1250	1054	4	1
23.1500	1031	5	0
23.1750	1012	3	0
23.2000	1045	8	0
23.2250	1030	3	0
23.2500	1016	5	1
23.2750	1041	2	2
23.3000	1053	5	0
23.3250	988	3	0
23.3500	984	3	0
23.3750	1023	3	0
23.4000	1085	6	0
23.4250	1014	7	0
23.4500	948	5	0
23.4750	997	9	0
23.5000	950	5	0
23.5250	991	5	0
23.5500	1003	4	0
23.5750	975	1	0
23.6000	991	8	0
23.6250	978	6	0
23.6500	954	2	1
23.6750	985	1	0
23.7000	978	5	0
23.7250	1027	6	0
23.7500	979	5	1
23.7750	958	6	0
23.8000	963	6	0
23.8250	1000	4	0
23.8500	945	2	0
23.8750	957	3	0
23.9000	910	3	0
23.9250	947	1	0
23.9500	914	2	0
23.9750	949	5	0
24.0000	988	2	0
24.0250	931	4	0
24.0500	951	1	0
24.0750	922	4	0
24.1000	1018	4	0
24.1250	987	6	0
24.1500	955	3	1
24.1750	936	8	0
24.2000	964	6	0
24.2250	966	1	0
24.2500	1026	3	0
24.2750	948	5	0
24.3000	918	10	0
24.3250	926	1	1
24.3500	915	3	0
24.3750	886	1	0
24.4000	947	3	0
24.4250	900	7	0
24.4500	936	5	0
24.4750	981	1	2
24.5000	878	2	0
24.5250	882	7	0
24.5500	947	5	0
24.5750	940	2	0
24.6000	906	2	0
24.6250	918	4	0
24.6500	925	2	1
24.6750	924	2	1
24.7000	965	3	0
24.7250	914	2	0
24.7500	908	2	0
24.7750	978	1	0
24.8000	854	5	0
24.8250	901	4	0
24.8500	900	4	1
24.8750	872	1	1
24.9000	934	3	1
24.9250	946	3	0
24.9500	886	3	1
24.9750	847	4	0
25.0000	882	1	0
25.0250	897	8	0
25.0500	906	1	1
25.0750	887	5	0
25.1000	897	6	0
25.1250	865	4	1
25.1500	908	4	0
25.1750	894	3	0
25.2000	896	3	0
25.2250	883	4	0
25.2500	887	3	2
25.2750	898	1	0
25.3000	836	5	2
25.3250	878	4	1
25.3500	852	3	1
25.3750	895	3	0
25.4000	913	2	0
25.4250	864	5	0
25.4500	874	3	0
25.4750	854	3	0
25.5000	900	2	0
25.5250	930	2	0
25.5500	924	3	1
25.5750	918	4	0
25.6000	859	1	1
25.6250	864	4	1
25.6500	855	2	0
25.6750	876	2	0
25.7000	880	2	0
25.7250	852	5	2
25.7500	861	1	0
25.7750	870	3	1
25.8000	839	5	0
25.8250	874	0	1
25.8500	857	2	0
25.8750	842	3	0
25.9000	844	4	0
25.9250	853	3	1
25.9500	849	6	0
25.9750	825	3	0
26.0000	861	10	0
26.0250	819	3	1
26.0500	903	5	0
26.0750	836	3	0
26.1000	870	0	0
26.1250	888	6	0
26.1500	838	3	0
26.1750	876	0	1
26.2000	803	3	0
26.2250	833	3	1
26.2500	828	3	0
26.2750	793	3	0
26.3000	843	3	0
26.3250	790	3	0
26.3500	862	3	0
26.3750	791	4	0
26.4000	834	7	1
26.4250	830	3	1
26.4500	818	3	0
26.4750	853	3	0
26.5000	811	1	0
26.5250	821	1	0
26.5500	788	1	0
26.5750	815	1	0
26.6000	836	4	0
26.6250	836	5	0
26.6500	793	4	0
26.6750	818	4	0
26.7000	815	5	1
26.7250	865	3	0
26.7500	791	5	0
26.7750	793	4	0
26.8000	759	2	1
26.8250	814	2	0
26.8500	816	2	0
26.8750	787	2	0
26.9000	819	0	0
26.9250	812	0	0
26.9500	815	4	1
26.9750	787	2	0
27.0000	785	3	0
27.0250	821	1	0
27.0500	740	5	0
27.0750	831	4	1
27.1000	817	3	0
27.1250	775	3	0
27.1500	785	3	0
27.1750	812	3	1
27.2000	815	0	2
27.2250	768	4	1
27.2500	766	7	1
27.2750	809	3	1
27.3000	759	3	1
27.3250	764	2	0
27.3500	806	5	0
27.3750	790	4	0
27.4000	798	3	0
27.4250	805	3	0
27.4500	768	2	0
27.4750	781	2	0
27.5000	768	3	0
27.5250	730	2	0
27.5500	788	4	0
27.5750	759	2	0
27.6000	756	1	0
27.6250	774	3	1
27.6500	773	3	0
27.6750	726	2	0
27.7000	811	6	0
27.7250	758	2	0
27.7500	750	2	0
27.7750	784	1	0
27.8000	715	2	1
27.8250	754	1	0
27.8500	716	6	0
27.8750	751	1	0
27.9000	726	2	0
27.9250	703	4	0
27.9500	755	5	0
27.9750	742	2	0
28.0000	718	1	0
28.0250	736	4	1
28.0500	775	3	0
28.0750	717	4	0
28.1000	750	4	0
28.1250	731	3	0
28.1500	735	3	0
28.1750	756	2	0
28.2000	752	2	0
28.2250	694	3	0
28.2500	721	3	0
28.2750	755	4	1
28.3000	724	2	0
28.3250	725	2	0
28.3500	675	3	0
28.3750	701	3	0
28.4000	715	6	0
28.4250	767	1	0
28.4500	728	2	0
28.4750	737	3	2
28.5000	739	2	0
28.5250	723	1	1
28.5500	668	0	0
28.5750	761	1	0
28.6000	737	3	0
28.6250	704	2	0
28.6500	684	2	0
28.6750	753	3	0
28.7000	731	4	0
28.7250	718	0	1
28.7500	738	4	0
28.7750	719	0	0
28.8000	704	3	2
28.8250	689	3	0
28.8500	692	1	0
28.8750	689	2	0
28.9000	666	2	1
28.9250	751	4	1
28.9500	728	1	0
28.9750	722	1	0
29.0000	740	1	1
29.0250	680	4	0
29.0500	693	2	0
29.0750	695	2	0
29.1000	709	3	0
29.1250	692	5	0
29.1500	687	5	0
29.1750	685	5	0
29.2000	636	4	1
29.2250	732	3	0
29.2500	675	0	1
29.2750	679	0	1
29.3000	712	2	0
29.3250	707	2	0
29.3500	694	3	0
29.3750	699	1	0
29.4000	716	1	0
29.4250	638	2	1
29.4500	676	1	0
29.4750	666	2	0
29.5000	738	2	0
29.5250	672	4	1
29.5500	686	0	1
29.5750	713	2	0
29.6000	661	1	0
29.6250	690	4	0
29.6500	675	3	0
29.6750	692	3	0
29.7000	697	2	1
29.7250	721	3	1
29.7500	683	5	0
29.7750	652	3	0
29.8000	650	2	0
29.8250	706	2	0
29.8500	661	0	0
29.8750	684	3	0
29.9000	658	1	0
29.9250	636	1	0
29.9500	692	2	1
29.9750	697	2	0
30.0000	650	5	0
30.0250	685	1	0
30.0500	653	1	1
30.0750	684	4	0
30.1000	649	5	1
30.1250	590	2	0
30.1500	632	2	0
30.1750	617	2	1
30.2000	643	1	0
30.2250	645	2	1
30.2500	650	6	1
30.2750	611	1	1
30.3000	628	1	1
30.3250	620	5	0
30.3500	601	4	1
30.3750	685	2	0
30.4000	645	2	0
30.4250	675	2	1
30.4500	631	1	0
30.4750	640	3	0
30.5000	634	2	0
30.5250	621	4	1
30.5500	615	2	0
30.5750	674	1	0
30.6000	610	0	0
30.6250	659	4	0
30.6500	660	3	0
30.6750	645	2	0
30.7000	623	0	0
30.7250	622	1	0
30.7500	600	4	0
30.7750	616	3	0
30.8000	624	1	0
30.8250	577	3	0
30.8500	604	1	0
30.8750	627	0	0
30.9000	626	2	1
30.9250	636	3	0
30.9500	639	2	0
30.9750	658	1	0
31.0000	663	0	0
31.0250	603	5	0
31.0500	646	2	0
31.0750	591	1	0
31.1000	634	0	0
31.1250	602	1	0
31.1500	588	0	0
31.1750	637	3	0
31.2000	610	2	0
31.2250	634	3	0
31.2500	592	1	0
31.2750	612	3	0
31.3000	611	2	0
31.3250	648	3	0
31.3500	610	3	0
31.3750	565	2	0
31.4000	598	1	0
31.4250	572	5	0
31.4500	595	2	0
31.4750	615	3	0
31.5000	607	1	0
31.5250	587	1	0
31.5500	625	1	0
31.5750	604	2	1
31.6000	535	4	0
31.6250	602	3	0
31.6500	581	2	0
31.6750	597	3	0
31.7000	603	2	0
31.7250	608	1	0
31.7500	626	1	0
31.7750	618	2	0
31.8000	589	0	0
31.8250	552	4	1
31.8500	615	3	0
31.8750	544	2	0
31.9000	581	1	1
31.9250	554	4	0
31.9500	605	1	0
31.9750	548	1	0
32.0000	601	1	1
32.0250	571	3	0
32.0500	575	3	0
32.0750	568	2	1
32.1000	592	1	0
32.1250	626	1	1
32.1500	596	3	0
32.1750	555	3	0
32.2000	606	4	0
32.2250	584	2	0
32.2500	521	4	0
32.2750	602	0	0
32.3000	552	2	0
32.3250	532	3	0
32.3500	542	3	0
32.3750	564	2	0
32.4000	543	3	1
32.4250	547	2	0
32.4500	550	3	0
32.4750	605	3	1
32.5000	526	4	1
32.5250	556	2	0
32.5500	512	3	0
32.5750	557	1	1
32.6000	581	2	0
32.6250	561	1	0
32.6500	545	2	0
32.6750	575	1	0
32.7000	554	1	1
32.7250	601	4	0
32.7500	585	2	0
32.7750	560	3	0
32.8000	609	2	0
32.8250	521	2	0
32.8500	620	2	0
32.8750	573	3	0
32.9000	491	3	0
32.9250	519	2	1
32.9500	557	4	0
32.9750	490	5	0
33.0000	596	1	1
33.0250	577	3	0
33.0500	542	1	0
33.0750	528	0	1
33.1000	517	3	2
33.1250	535	2	0
33.1500	529	1	0
33.1750	535	1	0
33.2000	552	1	0
33.2250	560	1	0
33.2500	514	2	1
33.2750	536	5	0
33.3000	527	2	0
33.3250	539	3	0
33.3500	520	2	0
33.3750	541	1	0
33.4000	535	1	0
33.4250	573	4	1
33.4500	507	2	0
33.4750	518	1	0
33.5000	527	2	0
33.5250	543	3	0
33.5500	533	1	1
33.5750	510	2	1
33.6000	528	2	0
33.6250	529	1	0
33.6500	521	4	0
33.6750	570	1	0
33.7000	510	2	0
33.7250	508	2	0
33.7500	531	4	0
33.7750	532	3	0
33.8000	509	1	0
33.8250	520	1	1
33.8500	506	0	0
33.8750	453	2	0
33.9000	509	5	1
33.9250	531	0	0
33.9500	501	1	1
33.9750	470	1	0
34.0000	519	0	0
34.0250	504	2	2
34.0500	499	0	0
34.0750	537	1	0
34.1000	468	2	0
34.1250	525	5	0
34.1500	502	3	0
34.1750	468	2	0
34.2000	521	4	0
34.2250	531	5	0
34.2500	519	3	0
34.2750	488	3	0
34.3000	487	1	0
34.3250	537	2	0
34.3500	525	1	0
34.3750	476	2	0
34.4000	480	2	0
34.4250	468	2	0
34.4500	509	2	0
34.4750	464	3	0
34.5000	509	1	1
34.5250	550	2	0
34.5500	505	2	0
34.5750	536	1	0
34.6000	464	2	0
34.6250	524	2	0
34.6500	493	3	0
34.6750	456	4	0
34.7000	497	1	1
34.7250	470	2	0
34.7500	465	4	0
34.7750	482	2	1
34.8000	455	1	0
34.8250	446	0	0
34.8500	447	4	1
34.8750	490	2	0
34.9000	501	2	0
34.9250	488	2	1
34.9500	478	2	0
34.9750	476	2	0
35.0000	518	1	0
35.0250	502	3	0
35.0500	498	2	0
35.0750	487	2	0
35.1000	453	1	0
35.1250	455	3	0
35.1500	450	3	0
35.1750	462	1	0
35.2000	486	2	0
35.2250	483	3	0
35.2500	483	2	1
35.2750	459	1	0
35.3000	486	1	0
35.3250	472	3	0
35.3500	458	2	0
35.3750	490	4	0
35.4000	478	3	0
35.4250	485	3	0
35.4500	463	3	0
35.4750	477	1	0
35.5000	490	1	0
35.5250	504	2	0
35.5500	472	1	0
35.5750	498	1	0
35.6000	464	3	0
35.6250	437	2	0
35.6500	465	1	1
35.6750	423	0	0
35.7000	484	2	1
35.7250	456	1	1
35.7500	467	3	0
35.7750	467	0	0
35.8000	485	1	0
35.8250	436	4	0
35.8500	465	3	0
35.8750	429	2	0
35.9000	458	0	0
35.9250	418	0	1
35.9500	445	0	0
35.9750	453	1	0
36.0000	446	2	1
36.0250	448	5	0
36.0500	446	2	2
36.0750	487	2	0
36.1000	442	1	0
36.1250	446	1	0
36.1500	457	3	0
36.1750	394	3	1
36.2000	389	1	0
36.2250	438	1	0
36.2500	452	1	0
36.2750	431	2	0
36.3000	414	1	0
36.3250	479	1	0
36.3500	443	1	0
36.3750	423	2	1
36.4000	468	1	0
36.4250	470	2	0
36.4500	414	0	0
36.4750	419	1	0
36.5000	458	1	1
36.5250	446	2	0
36.5500	458	2	0
36.5750	451	2	0
36.6000	453	1	0
36.6250	430	0	0
36.6500	417	0	1
36.6750	441	3	0
36.7000	444	3	0
36.7250	447	1	0
36.7500	428	0	0
36.7750	436	0	0
36.8000	447	0	0
36.8250	424	1	0
36.8500	441	3	0
36.8750	388	1	0
36.9000	414	0	1
36.9250	430	1	0
36.9500	440	1	0
36.9750	416	1	0
37.0000	423	2	0
37.0250	397	1	1
37.0500	375	0	0
37.0750	428	3	0
37.1000	438	1	0
37.1250	428	1	0
37.1500	426	2	0
37.1750	439	2	0
37.2000	399	0	0
37.2250	441	0	0
37.2500	365	1	0
37.2750	389	1	0
37.3000	446	0	1
37.3250	393	0	0
37.3500	415	1	0
37.3750	405	3	1
37.4000	407	2	0
37.4250	413	0	0
37.4500	400	1	0
37.4750	403	1	0
37.5000	420	1	0
37.5250	423	0	0
37.5500	394	1	0
37.5750	422	2	0
37.6000	358	2	0
37.6250	394	5	0
37.6500	414	1	0
37.6750	428	2	0
37.7000	430	5	0
37.7250	398	1	0
37.7500	417	3	0
37.7750	382	2	0
37.8000	392	0	0
37.8250	385	4	0
37.8500	408	2	0
37.8750	387	4	0
37.9000	377	1	0
37.9250	422	1	0
37.9500	415	1	1
37.9750	381	0	1
38.0000	399	0	0
38.0250	396	0	0
38.0500	368	3	1
38.0750	396	2	1
38.1000	429	1	0
38.1250	358	1	1
38.1500	371	2	0
38.1750	387	3	0
38.2000	416	2	0
38.2250	421	2	0
38.2500	400	0	0
38.2750	367	2	0
38.3000	377	0	0
38.3250	429	1	0
38.3500	379	0	0
38.3750	411	1	1
38.4000	409	0	0
38.4250	407	3	0
38.4500	382	0	1
38.4750	390	1	0
38.5000	373	3	0
38.5250	352	2	0
38.5500	391	1	0
38.5750	387	3	0
38.6000	411	6	0
38.6250	358	2	0
38.6500	379	1	0
38.6750	369	0	0
38.7000	388	2	0
38.7250	362	3	0
38.7500	387	2	0
38.7750	393	1	0
38.8000	372	1	0
38.8250	352	0	0
38.8500	367	0	0
38.8750	354	3	0
38.9000	369	0	0
38.9250	372	0	0
38.9500	363	1	0
38.9750	349	4	0
39.0000	384	2	1
39.0250	397	1	0
39.0500	393	0	0
39.0750	374	2	0
39.1000	366	2	0
39.1250	368	0	0
39.1500	392	1	0
39.1750	374	1	0
39.2000	389	0	0
39.2250	363	1	0
39.2500	402	1	0
39.2750	354	0	0
39.3000	323	1	0
39.3250	361	1	0
39.3500	395	1	0
39.3750	354	2	1
39.4000	393	0	0
39.4250	347	0	0
39.4500	379	0	0
39.4750	399	1	0
39.5000	354	0	0
39.5250	357	2	1
39.5500	361	2	0
39.5750	320	2	0
39.6000	351	0	0
39.6250	359	1	0
39.6500	366	3	0
39.6750	350	1	0
39.7000	330	1	0
39.7250	366	1	0
39.7500	315	1	1
39.7750	345	0	0
39.8000	352	0	0
39.8250	356	3	0
39.8500	324	1	0
39.8750	345	1	0
39.9000	350	0	2
39.9250	361	1	0
39.9500	353	3	0
39.9750	344	0	0
40.0000	340	1	0
40.0250	355	2	0
40.0500	347	0	0
40.0750	357	1	0
40.1000	347	1	2
40.1250	369	5	0
40.1500	348	0	0
40.1750	367	3	0
40.2000	360	5	0
40.2250	372	1	0
40.2500	348	0	0
40.2750	357	3	1
40.3000	325	2	0
40.3250	373	2	0
40.3500	362	1	0
40.3750	363	2	0
40.4000	323	3	0
40.4250	318	3	0
40.4500	306	1	0
40.4750	377	0	0
40.5000	361	0	0
40.5250	359	1	0
40.5500	343	0	0
40.5750	341	0	0
40.6000	329	0	0
40.6250	355	1	0
40.6500	338	0	0
40.6750	367	1	0
40.7000	364	0	0
40.7250	364	1	0
40.7500	343	1	0
40.7750	362	0	0
40.8000	360	1	1
40.8250	333	1	0
40.8500	351	1	0
40.8750	336	0	0
40.9000	335	2	0
40.9250	333	0	0
40.9500	338	2	0
40.9750	338	1	1
41.0000	383	3	0
41.0250	308	1	0
41.0500	326	4	1
41.0750	292	1	0
41.1000	323	0	0
41.1250	312	1	0
41.1500	318	2	0
41.1750	317	1	0
41.2000	343	1	0
41.2250	323	0	0
41.2500	305	1	0
41.2750	318	3	0
41.3000	323	4	0
41.3250	334	2	0
41.3500	353	1	1
41.3750	334	2	0
41.4000	300	0	1
41.4250	332	1	0
41.4500	332	0	0
41.4750	296	2	1
41.5000	301	2	0
41.5250	320	0	1
41.5500	328	0	0
41.5750	340	1	0
41.6000	333	0	0
41.6250	328	2	0
41.6500	329	2	0
41.6750	313	0	0
41.7000	321	1	0
41.7250	298	3	0
41.7500	333	2	1
41.7750	334	3	1
41.8000	311	1	1
41.8250	300	2	0
41.8500	292	1	0
41.8750	348	1	0
41.9000	336	3	0
41.9250	284	1	0
41.9500	338	1	0
41.9750	308	0	0
42.0000	266	1	0
42.0250	315	1	0
42.0500	314	0	1
42.0750	325	1	0
42.1000	307	1	0
42.1250	301	1	2
42.1500	295	0	0
42.1750	312	1	0
42.2000	324	3	0
42.2250	306	2	0
42.2500	333	4	0
42.2750	277	0	1
42.3000	334	3	0
42.3250	283	1	0
42.3500	296	2	0
42.3750	286	0	0
42.4000	283	1	0
42.4250	294	0	0
42.4500	288	1	0
42.4750	282	1	0
42.5000	293	0	0
42.5250	314	1	1
42.5500	284	1	0
42.5750	293	2	0
42.6000	267	0	2
42.6250	326	0	0
42.6500	294	1	1
42.6750	271	0	0
42.7000	305	0	1
42.7250	269	0	0
42.7500	281	2	0
42.7750	289	1	1
42.8000	318	2	0
42.8250	287	1	2
42.8500	295	1	0
42.8750	364	1	0
42.9000	253	2	0
42.9250	288	1	1
42.9500	299	0	0
42.9750	298	0	0
43.0000	271	2	0
43.0250	271	3	0
43.0500	280	1	0
43.0750	305	1	0
43.1000	304	1	0
43.1250	270	1	0
43.1500	321	2	2
43.1750	294	1	1
43.2000	284	1	0
43.2250	286	1	0
43.2500	295	0	0
43.2750	298	1	0
43.3000	297	0	0
43.3250	307	3	0
43.3500	252	0	0
43.3750	285	1	0
43.4000	282	3	0
43.4250	281	2	0
43.4500	275	0	0
43.4750	289	0	0
43.5000	289	0	0
43.5250	315	0	0
43.5500	246	1	0
43.5750	300	1	0
43.6000	294	1	0
43.6250	293	0	0
43.6500	282	3	0
43.6750	276	1	1
43.7000	284	2	0
43.7250	317	0	0
43.7500	267	1	0
43.7750	270	0	1
43.8000	269	3	0
43.8250	273	0	1
43.8500	268	1	0
43.8750	261	0	0
43.9000	285	2	1
43.9250	278	0	0
43.9500	274	1	0
43.9750	298	1	0
44.0000	287	0	1
44.0250	272	0	0
44.0500	286	4	0
44.0750	277	1	0
44.1000	316	0	0
44.1250	253	0	0
44.1500	292	3	0
44.1750	278	2	1
44.2000	262	0	0
44.2250	238	0	0
44.2500	253	4	1
44.2750	235	0	0
44.3000	263	1	0
44.3250	275	1	1
44.3500	269	1	0
44.3750	270	0	0
44.4000	287	4	0
44.4250	245	2	0
44.4500	239	3	0
44.4750	290	2	0
44.5000	238	1	1
44.5250	277	1	0
44.5500	293	3	1
44.5750	256	2	0
44.6000	286	0	0
44.6250	302	0	0
44.6500	246	0	0
44.6750	269	1	1
44.7000	269	1	0
44.7250	275	1	0
44.7500	254	0	0
44.7750	280	1	1
44.8000	284	4	0
44.8250	264	1	0
44.8500	269	3	1
44.8750	247	2	0
44.9000	297	3	0
44.9250	283	0	0
44.9500	262	1	1
44.9750	255	0	0
45.0000	257	3	0
45.0250	258	1	0
45.0500	233	2	0
45.0750	230	0	0
45.1000	262	0	0
45.1250	265	1	0
45.1500	267	0	0
45.1750	264	2	0
45.2000	249	1	0
45.2250	300	1	0
45.2500	245	2	0
45.2750	280	1	0
45.3000	249	2	0
45.3250	251	1	0
45.3500	245	2	0
45.3750	242	0	0
45.4000	250	1	0
45.4250	220	2	0
45.4500	237	3	0
45.4750	259	1	1
45.5000	245	0	0
45.5250	244	0	0
45.5500	259	1	1
45.5750	262	0	0
45.6000	245	0	0
45.6250	200	3	1
45.6500	240	2	0
45.6750	249	0	0
45.7000	249	0	0
45.7250	237	0	0
45.7500	235	1	0
45.7750	249	0	0
45.8000	245	0	0
45.8250	255	1	0
45.8500	239	1	0
45.8750	247	2	0
45.9000	259	2	0
45.9250	262	1	1
45.9500	268	0	0
45.9750	243	0	0
46.0000	264	4	0
46.0250	223	3	0
46.0500	272	0	0
46.0750	251	0	0
46.1000	252	1	0
46.1250	262	1	0
46.1500	258	1	0
46.1750	260	1	0
46.2000	248	3	0
46.2250	229	0	0
46.2500	265	0	0
46.2750	295	0	0
46.3000	236	2	0
46.3250	251	2	1
46.3500	225	1	0
46.3750	230	2	0
46.4000	218	1	1
46.4250	218	1	0
46.4500	271	0	0
46.4750	229	0	0
46.5000	226	0	0
46.5250	239	3	1
46.5500	232	0	0
46.5750	270	1	1
46.6000	246	1	0
46.6250	241	0	1
46.6500	213	0	0
46.6750	224	0	0
46.7000	232	0	1
46.7250	237	1	0
46.7500	227	2	1
46.7750	215	0	0
46.8000	218	2	0
46.8250	203	1	0
46.8500	204	1	0
46.8750	231	2	0
46.9000	237	0	0
46.9250	241	1	0
46.9500	235	1	0
46.9750	222	1	0
47.0000	234	0	0
47.0250	215	2	0
47.0500	251	2	0
47.0750	211	0	0
47.1000	206	0	1
47.1250	266	2	0
47.1500	232	1	0
47.1750	228	0	1
47.2000	229	1	0
47.2250	253	1	0
47.2500	223	1	0
47.2750	212	1	0
47.3000	218	2	0
47.3250	219	1	0
47.3500	224	1	0
47.3750	237	0	0
47.4000	205	0	0
47.4250	227	0	0
47.4500	196	1	0
47.4750	212	1	0
47.5000	226	1	1
47.5250	230	0	0
47.5500	217	1	0
47.5750	224	1	0
47.6000	266	0	0
47.6250	221	0	0
47.6500	219	0	0
47.6750	205	0	0
47.7000	225	1	1
47.7250	215	1	0
47.7500	216	0	0
47.7750	206	3	0
47.8000	234	1	0
47.8250	223	1	0
47.8500	210	0	0
47.8750	203	0	0
47.9000	211	1	0
47.9250	189	1	0
47.9500	220	0	0
47.9750	194	4	0
48.0000	227	3	0
48.0250	202	0	0
48.0500	207	0	0
48.0750	215	3	0
48.1000	204	0	0
48.1250	223	2	0
48.1500	217	0	0
48.1750	211	1	1
48.2000	210	1	0
48.2250	200	0	0
48.2500	224	1	0
48.2750	218	2	0
48.3000	226	2	0
48.3250	216	0	0
48.3500	222	1	0
48.3750	217	0	0
48.4000	216	1	1
48.4250	213	1	0
48.4500	216	2	0
48.4750	205	1	0
48.5000	209	1	0
48.5250	195	0	0
48.5500	205	1	1
48.5750	201	1	0
48.6000	189	2	0
48.6250	199	0	0
48.6500	215	3	0
48.6750	222	0	0
48.7000	221	2	0
48.7250	202	2	0
48.7500	241	1	0
48.7750	237	0	0
48.8000	216	0	0
48.8250	204	0	0
48.8500	196	0	0
48.8750	219	3	0
48.9000	218	0	0
48.9250	219	1	0
48.9500	199	2	1
48.9750	207	1	0
49.0000	205	1	0
49.0250	178	1	0
49.0500	175	1	0
49.0750	188	0	0
49.1000	200	1	1
49.1250	204	2	1
49.1500	200	1	0
49.1750	181	0	0
49.2000	189	1	0
49.2250	196	0	0
49.2500	217	1	0
49.2750	211	0	0
49.3000	194	1	0
49.3250	198	1	1
49.3500	183	0	0
49.3750	227	0	1
49.4000	198	0	0
49.4250	185	0	0
49.4500	185	2	0
49.4750	189	0	1
49.5000	163	0	1
49.5250	178	0	1
49.5500	224	1	0
49.5750	206	1	0
49.6000	186	2	0
49.6250	195	1	0
49.6500	187	0	0
49.6750	183	0	0
49.7000	203	2	0
49.7250	172	1	0
49.7500	214	0	1
49.7750	199	0	0
49.8000	200	1	0
49.8250	184	1	0
49.8500	183	3	0
49.8750	191	0	0
49.9000	188	1	0
49.9250	191	1	0
49.9500	179	2	0
49.9750	194	0	0
50.0000	188	2	0
50.0250	199	0	0
50.0500	190	1	0
50.0750	205	0	0
50.1000	196	0	2
50.1250	191	1	0
50.1500	200	3	0
50.1750	204	0	0
50.2000	194	1	1
50.2250	205	0	1
50.2500	153	4	0
50.2750	189	1	0
50.3000	165	2	0
50.3250	191	3	0
50.3500	180	2	0
50.3750	169	0	0
50.4000	179	1	0
50.4250	231	0	0
50.4500	204	0	1
50.4750	158	0	0
50.5000	160	1	0
50.5250	186	0	0
50.5500	185	2	0
50.5750	179	1	0
50.6000	194	1	0
50.6250	155	0	0
50.6500	183	1	0
50.6750	178	2	1
50.7000	170	2	0
50.7250	176	0	0
50.7500	159	0	0
50.7750	154	0	0
50.8000	191	0	0
50.8250	169	0	0
50.8500	166	0	1
50.8750	177	0	1
50.9000	169	1	0
50.9250	177	0	0
50.9500	174	3	0
50.9750	169	1	0
51.0000	163	1	0
51.0250	179	1	0
51.0500	183	2	0
51.0750	168	2	0
51.1000	178	1	0
51.1250	172	2	0
51.1500	164	1	0
51.1750	175	0	0
51.2000	178	0	1
51.2250	187	1	1
51.2500	177	0	0
51.2750	169	0	0
51.3000	173	1	0
51.3250	163	0	0
51.3500	146	3	0
51.3750	179	0	0
51.4000	172	1	0
51.4250	183	1	0
51.4500	173	0	0
51.4750	164	1	0
51.5000	157	2	0
51.5250	160	2	0
51.5500	164	0	0
51.5750	152	2	0
51.6000	162	0	0
51.6250	170	0	0
51.6500	182	1	0
51.6750	145	1	0
51.7000	160	1	0
51.7250	153	1	1
51.7500	166	0	0
51.7750	201	0	0
51.8000	162	0	0
51.8250	161	1	0
51.8500	168	1	0
51.8750	169	0	0
51.9000	162	0	0
51.9250	173	0	1
51.9500	187	1	0
51.9750	162	1	0
52.0000	184	2	0
52.0250	171	2	0
52.0500	162	2	2
52.0750	159	0	0
52.1000	206	0	0
52.1250	165	2	1
52.1500	166	1	0
52.1750	159	2	0
52.2000	162	1	0
52.2250	147	1	0
52.2500	162	3	0
52.2750	158	0	0
52.3000	182	0	0
52.3250	167	0	0
52.3500	170	0	0
52.3750	170	0	0
52.4000	149	1	0
52.4250	166	2	1
52.4500	162	0	0
52.4750	165	3	0
52.5000	168	0	1
52.5250	145	1	0
52.5500	141	0	0
52.5750	156	2	0
52.6000	158	0	1
52.6250	173	2	1
52.6500	159	2	1
52.6750	160	1	0
52.7000	170	1	0
52.7250	176	0	0
52.7500	160	0	1
52.7750	148	0	0
52.8000	159	0	0
52.8250	158	1	0
52.8500	152	0	0
52.8750	188	2	0
52.9000	160	1	1
52.9250	167	1	0
52.9500	151	0	0
52.9750	154	1	0
53.0000	162	1	0
53.0250	141	2	1
53.0500	161	0	0
53.0750	148	0	0
53.1000	158	0	0
53.1250	149	1	0
53.1500	145	0	0
53.1750	153	0	0
53.2000	145	1	0
53.2250	148	1	0
53.2500	148	1	0
53.2750	137	0	0
53.3000	138	0	0
53.3250	150	1	0
53.3500	156	1	0
53.3750	130	1	0
53.4000	152	0	0
53.4250	165	2	1
53.4500	131	1	0
53.4750	158	1	0
53.5000	164	2	0
53.5250	146	0	0
53.5500	127	1	0
53.5750	151	2	0
53.6000	154	2	1
53.6250	165	0	0
53.6500	133	0	0
53.6750	152	2	0
53.7000	150	1	0
53.7250	138	0	0
53.7500	155	2	0
53.7750	138	0	0
53.8000	173	0	0
53.8250	156	0	0
53.8500	149	0	0
53.8750	141	1	0
53.9000	138	0	0
53.9250	152	0	0
53.9500	143	0	0
53.9750	161	1	0
54.0000	169	0	0
54.0250	155	0	0
54.0500	153	1	0
54.0750	140	0	0
54.1000	154	1	1
54.1250	136	1	0
54.1500	145	0	0
54.1750	145	0	0
54.2000	158	0	0
54.2250	164	0	0
54.2500	128	3	0
54.2750	139	0	0
54.3000	160	1	1
54.3250	136	0	0
54.3500	159	2	0
54.3750	139	2	0
54.4000	150	0	1
54.4250	156	2	0
54.4500	143	1	0
54.4750	148	0	0
54.5000	137	1	0
54.5250	158	0	1
54.5500	152	0	0
54.5750	145	1	0
54.6000	143	0	0
54.6250	148	1	1
54.6500	150	0	0
54.6750	141	1	0
54.7000	156	0	0
54.7250	134	1	0
54.7500	129	4	0
54.7750	147	1	0
54.8000	143	1	0
54.8250	129	1	0
54.8500	135	1	0
54.8750	127	0	0
54.9000	163	0	0
54.9250	142	1	0
54.9500	140	0	0
54.9750	145	1	1
55.0000	148	0	0
55.0250	150	0	0
55.0500	147	0	0
55.0750	125	0	0
55.1000	153	1	0
55.1250	132	1	0
55.1500	141	0	0
55.1750	116	0	0
55.2000	115	2	0
55.2250	131	0	0
55.2500	127	0	0
55.2750	154	1	0
55.3000	124	1	0
55.3250	141	1	0
55.3500	125	1	0
55.3750	120	2	0
55.4000	117	0	0
55.4250	132	0	1
55.4500	130	0	1
55.4750	142	0	0
55.5000	140	0	0
55.5250	138	0	0
55.5500	151	1	0
55.5750	128	0	0
55.6000	129	0	0
55.6250	130	0	1
55.6500	133	1	1
55.6750	125	0	0
55.7000	143	0	0
55.7250	162	0	0
55.7500	138	1	0
55.7750	123	0	0
55.8000	138	0	0
55.8250	151	0	0
55.8500	132	1	1
55.8750	133	0	0
55.9000	151	1	1
55.9250	156	0	0
55.9500	128	0	0
55.9750	116	1	0
56.0000	135	1	0
56.0250	116	0	0
56.0500	148	0	0
56.0750	140	0	0
56.1000	105	1	0
56.1250	117	0	2
56.1500	133	2	0
56.1750	147	1	0
56.2000	145	1	0
56.2250	133	1	0
56.2500	119	0	0
56.2750	118	0	0
56.3000	161	0	0
56.3250	131	1	0
56.3500	113	2	0
56.3750	137	1	0
56.4000	113	2	0
56.4250	140	0	0
56.4500	122	1	0
56.4750	118	2	0
56.5000	119	0	1
56.5250	131	0	0
56.5500	133	1	0
56.5750	145	2	1
56.6000	145	2	0
56.6250	118	0	0
56.6500	119	1	0
56.6750	120	0	1
56.7000	129	0	0
56.7250	143	0	0
56.7500	118	1	0
56.7750	125	0	0
56.8000	149	0	0
56.8250	113	0	1
56.8500	124	0	0
56.8750	116	1	0
56.9000	130	0	0
56.9250	125	1	0
56.9500	119	1	1
56.9750	97	0	0
57.0000	108	2	0
57.0250	121	0	0
57.0500	131	1	0
57.0750	123	1	0
57.1000	121	0	0
57.1250	120	0	1
57.1500	124	0	0
57.1750	135	0	0
57.2000	114	1	0
57.2250	113	1	0
57.2500	123	0	0
57.2750	129	0	0
57.3000	108	1	0
57.3250	109	0	0
57.3500	110	2	0
57.3750	116	0	0
57.4000	117	0	0
57.4250	127	0	1
57.4500	127	0	0
57.4750	125	0	0
57.5000	123	0	0
57.5250	113	0	0
57.5500	107	0	0
57.5750	136	0	0
57.6000	121	1	0
57.6250	102	0	1
57.6500	117	0	0
57.6750	149	0	0
57.7000	111	1	0
57.7250	96	0	1
57.7500	131	1	0
57.7750	120	0	0
57.8000	111	1	1
57.8250	112	1	0
57.8500	102	1	0
57.8750	131	1	0
57.9000	104	1	0
57.9250	111	0	0
57.9500	117	0	0
57.9750	119	0	0
58.0000	148	1	0
58.0250	119	2	0
58.0500	124	0	1
58.0750	109	0	1
58.1000	98	0	0
58.1250	104	1	0
58.1500	111	0	0
58.1750	116	0	0
58.2000	97	0	1
58.2250	121	1	0
58.2500	93	0	0
58.2750	120	0	0
58.3000	122	2	1
58.3250	126	0	0
58.3500	133	1	1
58.3750	125	0	0
58.4000	102	1	0
58.4250	107	1	0
58.4500	122	0	1
58.4750	114	2	0
58.5000	125	0	0
58.5250	111	1	0
58.5500	123	0	0
58.5750	147	0	0
58.6000	129	1	0
58.6250	110	0	0
58.6500	121	1	0
58.6750	124	1	0
58.7000	96	1	1
58.7250	125	1	0
58.7500	119	0	0
58.7750	118	0	0
58.8000	112	0	0
58.8250	132	0	0
58.8500	114	2	0
58.8750	118	2	0
58.9000	112	1	0
58.9250	122	0	0
58.9500	111	1	0
58.9750	113	1	0
59.0000	123	0	0
59.0250	119	1	0
59.0500	107	0	0
59.0750	111	0	0
59.1000	97	0	0
59.1250	114	0	1
59.1500	87	0	1
59.1750	100	2	0
59.2000	107	1	0
59.2250	99	1	0
59.2500	114	1	0
59.2750	114	0	0
59.3000	107	0	2
59.3250	132	2	1
59.3500	90	1	0
59.3750	106	1	0
59.4000	99	0	0
59.4250	104	0	0
59.4500	115	0	0
59.4750	107	1	0
59.5000	107	0	0
59.5250	93	0	0
59.5500	125	1	0
59.5750	84	0	1
59.6000	95	0	0
59.6250	89	0	0
59.6500	114	0	0
59.6750	100	0	1
59.7000	109	2	1
59.7250	86	1	0
59.7500	97	1	0
59.7750	119	0	0
59.8000	103	0	0
59.8250	106	1	0
59.8500	94	1	0
59.8750	108	1	1
59.9000	105	1	0
59.9250	105	0	0
59.9500	89	1	0
59.9750	96	0	1
60.0000	92	1	0
60.0250	99	1	0
60.0500	97	0	0
60.0750	87	2	1
60.1000	107	0	0
60.1250	89	0	0
60.1500	105	0	0
60.1750	85	3	0
60.2000	104	0	0
60.2250	93	1	0
60.2500	97	1	0
60.2750	91	1	0
60.3000	91	0	0
60.3250	85	0	0
60.3500	121	1	0
60.3750	96	0	0
60.4000	105	2	0
60.4250	109	1	0
60.4500	84	0	0
60.4750	99	0	1
60.5000	106	1	0
60.5250	101	1	0
60.5500	98	2	0
60.5750	104	0	1
60.6000	94	1	0
60.6250	92	0	0
60.6500	85	0	0
60.6750	103	1	0
60.7000	97	0	0
60.7250	95	0	0
60.7500	94	0	0
60.7750	100	0	0
60.8000	99	1	0
60.8250	97	1	0
60.8500	97	0	0
60.8750	88	1	0
60.9000	94	0	2
60.9250	102	0	1
60.9500	89	1	0
60.9750	87	1	0
61.0000	88	0	0
61.0250	96	0	0
61.0500	102	0	0
61.0750	98	0	0
61.1000	89	0	0
61.1250	97	0	0
61.1500	104	0	1
61.1750	105	0	0
61.2000	89	1	0
61.2250	78	1	0
61.2500	96	0	0
61.2750	88	1	0
61.3000	82	1	0
61.3250	81	1	0
61.3500	85	0	0
61.3750	104	1	1
61.4000	95	2	0
61.4250	83	0	0
61.4500	84	0	0
61.4750	93	0	0
61.5000	100	0	0
61.5250	89	0	0
61.5500	81	1	0
61.5750	96	0	0
61.6000	93	0	0
61.6250	89	0	1
61.6500	107	0	0
61.6750	77	0	0
61.7000	106	0	0
61.7250	90	1	0
61.7500	107	0	0
61.7750	99	2	0
61.8000	100	1	0
61.8250	87	0	0
61.8500	85	0	0
61.8750	90	0	0
61.9000	98	0	0
61.9250	87	1	0
61.9500	99	2	0
61.9750	100	1	0
62.0000	81	0	0
62.0250	82	1	0
62.0500	96	0	1
62.0750	93	1	0
62.1000	93	1	0
62.1250	102	0	0
62.1500	94	1	0
62.1750	73	1	0
62.2000	95	0	0
62.2250	94	1	0
62.2500	97	0	0
62.2750	79	1	1
62.3000	92	2	0
62.3250	95	0	0
62.3500	102	1	0
62.3750	96	1	1
62.4000	97	0	0
62.4250	82	0	1
62.4500	93	1	0
62.4750	94	1	0
62.5000	76	0	0
62.5250	91	1	0
62.5500	82	0	0
62.5750	89	0	0
62.6000	71	1	0
62.6250	89	1	0
62.6500	80	1	0
62.6750	81	1	0
62.7000	92	0	0
62.7250	80	0	0
62.7500	88	0	0
62.7750	82	2	0
62.8000	75	0	0
62.8250	84	1	2
62.8500	86	0	0
62.8750	105	0	0
62.9000	88	1	0
62.9250	83	0	1
62.9500	89	0	0
62.9750	85	0	0
63.0000	91	0	0
63.0250	89	0	0
63.0500	74	1	0
63.0750	90	1	0
63.1000	81	0	0
63.1250	76	0	0
63.1500	78	1	0
63.1750	97	0	0
63.2000	89	1	0
63.2250	81	1	0
63.2500	66	1	1
63.2750	87	1	1
63.3000	78	2	0
63.3250	78	1	0
63.3500	88	2	0
63.3750	88	0	1
63.4000	72	0	0
63.4250	87	2	0
63.4500	98	0	0
63.4750	91	0	0
63.5000	80	0	0
63.5250	78	0	0
63.5500	87	0	0
63.5750	83	1	0
63.6000	76	1	0
63.6250	83	0	0
63.6500	82	1	0
63.6750	73	0	0
63.7000	71	0	1
63.7250	84	0	0
63.7500	71	1	0
63.7750	75	0	0
63.8000	76	0	1
63.8250	78	0	0
63.8500	88	0	0
63.8750	85	0	0
63.9000	79	0	0
63.9250	79	0	0
63.9500	86	0	0
63.9750	79	1	0
64.0000	74	0	0
64.0250	84	0	0
64.0500	89	0	0
64.0750	82	1	0
64.1000	88	0	0
64.1250	73	0	0
64.1500	87	1	0
64.1750	69	0	0
64.2000	74	0	0
64.2250	89	0	0
64.2500	72	2	0
64.2750	74	0	0
64.3000	88	0	1
64.3250	66	0	2
64.3500	81	0	0
64.3750	69	2	2
64.4000	70	0	2
64.4250	64	0	0
64.4500	81	0	0
64.4750	82	0	0
64.5000	78	0	0
64.5250	75	0	0
64.5500	76	1	0
64.5750	85	0	0
64.6000	73	1	0
64.6250	78	2	0
64.6500	74	0	0
64.6750	79	1	0
64.7000	76	0	0
64.7250	68	0	0
64.7500	69	0	0
64.7750	76	1	0
64.8000	71	1	0
64.8250	77	0	0
64.8500	85	1	0
64.8750	76	0	0
64.9000	80	1	0
64.9250	73	1	1
64.9500	61	0	0
64.9750	68	0	0
65.0000	77	0	0
65.0250	80	0	0
65.0500	67	1	0
65.0750	70	0	0
65.1000	74	0	1
65.1250	65	0	0
65.1500	59	1	0
65.1750	73	1	0
65.2000	75	0	0
65.2250	74	2	0
65.2500	53	2	1
65.2750	75	0	0
65.3000	64	0	0
65.3250	69	0	0
65.3500	64	0	0
65.3750	74	0	0
65.4000	63	0	0
65.4250	74	0	0
65.4500	68	0	1
65.4750	72	1	0
65.5000	80	0	2
65.5250	83	1	0
65.5500	81	0	1
65.5750	61	1	0
65.6000	80	0	0
65.6250	82	0	0
65.6500	82	0	0
65.6750	57	0	0
65.7000	77	0	0
65.7250	59	0	0
65.7500	65	0	0
65.7750	69	1	0
65.8000	56	2	0
65.8250	63	0	0
65.8500	66	2	0
65.8750	76	0	0
65.9000	76	1	0
65.9250	87	0	1
65.9500	82	0	0
65.9750	72	0	0
66.0000	60	0	0
66.0250	58	0	0
66.0500	72	0	0
66.0750	71	0	0
66.1000	64	1	0
66.1250	72	0	0
66.1500	61	0	0
66.1750	65	1	0
66.2000	77	1	0
66.2250	70	0	0
66.2500	62	1	0
66.2750	75	0	0
66.3000	57	0	0
66.3250	73	1	1
66.3500	65	3	0
66.3750	68	0	0
66.4000	64	0	0
66.4250	52	0	0
66.4500	69	0	0
66.4750	82	0	1
66.5000	69	2	2
66.5250	76	1	1
66.5500	77	0	0
66.5750	80	0	0
66.6000	70	0	1
66.6250	67	0	1
66.6500	61	0	1
66.6750	62	0	0
66.7000	55	0	0
66.7250	69	1	0
66.7500	66	2	0
66.7750	82	0	1
66.8000	69	3	0
66.8250	75	1	0
66.8500	67	0	0
66.8750	48	0	0
66.9000	61	0	0
66.9250	68	1	0
66.9500	72	0	0
66.9750	59	1	0
67.0000	55	0	0
67.0250	72	2	0
67.0500	49	1	0
67.0750	63	0	0
67.1000	58	0	0
67.1250	69	0	0
67.1500	72	0	0
67.1750	71	0	0
67.2000	54	0	0
67.2250	60	0	0
67.2500	63	2	0
67.2750	56	0	0
67.3000	75	0	0
67.3250	58	1	1
67.3500	49	1	0
67.3750	61	0	1
67.4000	64	0	0
67.4250	66	2	0
67.4500	60	1	0
67.4750	67	0	0
67.5000	69	0	0
67.5250	82	1	1
67.5500	62	1	0
67.5750	80	0	0
67.6000	71	0	0
67.6250	57	2	2
67.6500	67	0	0
67.6750	80	2	0
67.7000	61	1	0
67.7250	58	0	0
67.7500	69	0	0
67.7750	58	0	0
67.8000	70	1	0
67.8250	66	2	0
67.8500	58	2	0
67.8750	67	0	0
67.9000	63	1	0
67.9250	76	0	0
67.9500	65	0	0
67.9750	69	0	0
68.0000	50	1	0
68.0250	49	0	0
68.0500	69	1	0
68.0750	55	0	0
68.1000	64	0	0
68.1250	64	0	0
68.1500	53	1	1
68.1750	60	0	0
68.2000	56	0	0
68.2250	62	1	1
68.2500	64	2	0
68.2750	62	1	0
68.3000	53	1	0
68.3250	65	0	0
68.3500	60	0	0
68.3750	57	1	0
68.4000	64	1	0
68.4250	65	0	0
68.4500	55	1	0
68.4750	64	1	1
68.5000	64	0	0
68.5250	64	0	0
68.5500	42	0	0
68.5750	71	0	0
68.6000	60	0	0
68.6250	65	0	0
68.6500	59	1	1
68.6750	67	1	0
68.7000	55	0	1
68.7250	65	1	0
68.7500	51	0	0
68.7750	71	0	0
68.8000	64	0	0
68.8250	54	0	0
68.8500	49	0	0
68.8750	49	0	0
68.9000	53	1	1
68.9250	66	0	0
68.9500	59	1	0
68.9750	53	1	1
69.0000	52	0	0
69.0250	56	0	0
69.0500	52	0	0
69.0750	76	0	0
69.1000	63	1	0
69.1250	54	0	1
69.1500	48	0	0
69.1750	54	0	0
69.2000	59	0	0
69.2250	56	1	0
69.2500	59	0	1
69.2750	50	0	0
69.3000	62	0	0
69.3250	47	0	0
69.3500	53	0	0
69.3750	43	0	0
69.4000	54	0	0
69.4250	61	0	0
69.4500	59	0	0
69.4750	43	0	0
69.5000	48	1	0
69.5250	55	0	0
69.5500	48	1	0
69.5750	66	1	0
69.6000	62	1	0
69.6250	64	1	0
69.6500	41	0	0
69.6750	47	2	0
69.7000	57	0	0
69.7250	48	2	0
69.7500	50	1	1
69.7750	52	1	0
69.8000	64	2	0
69.8250	46	0	0
69.8500	59	0	0
69.8750	56	1	0
69.9000	52	1	0
69.9250	62	0	0
69.9500	54	0	0
69.9750	63	1	0
70.0000	59	0	0
70.0250	53	0	0
70.0500	52	0	0
70.0750	60	0	0
70.1000	52	1	0
70.1250	63	0	1
70.1500	44	0	0
70.1750	62	0	0
70.2000	60	2	0
70.2250	53	0	0
70.2500	57	0	0
70.2750	57	0	2
70.3000	50	1	0
70.3250	66	1	0
70.3500	41	1	0
70.3750	56	1	1
70.4000	44	0	0
70.4250	56	0	0
70.4500	50	0	0
70.4750	58	2	1
70.5000	45	1	0
70.5250	58	2	0
70.5500	47	0	0
70.5750	71	1	0
70.6000	55	1	0
70.6250	54	0	0
70.6500	54	0	0
70.6750	48	2	0
70.7000	51	0	0
70.7250	53	0	0
70.7500	63	0	0
70.7750	46	0	0
70.8000	56	0	0
70.8250	50	1	0
70.8500	51	1	0
70.8750	55	1	0
70.9000	48	0	0
70.9250	57	0	0
70.9500	54	1	0
70.9750	51	0	0
71.0000	48	0	0
71.0250	63	1	0
71.0500	51	1	0
71.0750	39	0	0
71.1000	42	1	0
71.1250	49	0	0
71.1500	49	0	0
71.1750	63	0	0
71.2000	46	0	2
71.2250	38	1	0
71.2500	70	0	0
71.2750	45	0	0
71.3000	54	2	0
71.3250	60	0	0
71.3500	51	2	0
71.3750	50	2	0
71.4000	52	0	1
71.4250	56	1	0
71.4500	49	1	0
71.4750	50	0	1
71.5000	53	0	0
71.5250	52	0	0
71.5500	43	0	0
71.5750	39	1	0
71.6000	60	0	0
71.6250	36	0	1
71.6500	46	0	0
71.6750	53	0	0
71.7000	40	1	0
71.7250	48	0	0
71.7500	41	1	0
71.7750	43	0	0
71.8000	46	0	0
71.8250	53	0	0
71.8500	48	0	0
71.8750	55	0	0
71.9000	50	0	0
71.9250	41	0	0
71.9500	58	0	1
71.9750	44	1	0
72.0000	42	1	0
72.0250	44	0	0
72.0500	56	0	0
72.0750	44	1	0
72.1000	46	1	0
72.1250	44	1	0
72.1500	40	0	1
72.1750	57	0	1
72.2000	57	0	0
72.2250	49	0	0
72.2500	57	1	0
72.2750	57	1	0
72.3000	38	1	1
72.3250	51	0	0
72.3500	35	0	0
72.3750	44	0	0
72.4000	62	1	0
72.4250	45	1	0
72.4500	63	1	0
72.4750	47	0	0
72.5000	48	0	0
72.5250	59	0	0
72.5500	51	1	0
72.5750	50	0	0
72.6000	45	0	0
72.6250	51	0	0
72.6500	45	0	0
72.6750	55	0	0
72.7000	46	0	0
72.7250	52	1	0
72.7500	49	1	0
72.7750	45	0	0
72.8000	48	1	0
72.8250	51	1	0
72.8500	45	1	0
72.8750	47	1	0
72.9000	44	0	1
72.9250	40	0	0
72.9500	55	1	0
72.9750	51	2	0
73.0000	54	0	1
73.0250	45	1	0
73.0500	58	0	0
73.0750	55	0	0
73.1000	62	0	0
73.1250	37	0	1
73.1500	45	1	0
73.1750	49	0	0
73.2000	56	0	0
73.2250	48	0	0
73.2500	50	0	0
73.2750	60	0	0
73.3000	49	0	0
73.3250	52	1	0
73.3500	50	0	0
73.3750	51	2	0
73.4000	38	0	1
73.4250	32	0	1
73.4500	41	1	1
73.4750	39	0	0
73.5000	53	0	0
73.5250	31	2	0
73.5500	40	0	0
73.5750	38	1	0
73.6000	43	1	0
73.6250	44	0	1
73.6500	51	1	0
73.6750	45	0	0
73.7000	40	0	0
73.7250	44	0	2
73.7500	48	0	0
73.7750	48	2	0
73.8000	40	2	0
73.8250	46	0	1
73.8500	50	0	1
73.8750	48	0	0
73.9000	43	0	0
73.9250	47	1	0
73.9500	47	0	0
73.9750	38	0	0
74.0000	38	0	0
74.0250	45	0	0
74.0500	45	0	0
74.0750	43	0	0
74.1000	47	0	0
74.1250	39	0	0
74.1500	46	0	1
74.1750	42	0	0
74.2000	57	0	0
74.2250	50	1	0
74.2500	44	0	0
74.2750	26	0	0
74.3000	41	0	1
74.3250	33	0	0
74.3500	33	0	0
74.3750	59	0	1
74.4000	55	2	0
74.4250	51	0	0
74.4500	39	1	1
74.4750	45	0	0
74.5000	43	0	0
74.5250	43	0	1
74.5500	40	0	0
74.5750	44	1	0
74.6000	44	0	0
74.6250	43	0	1
74.6500	35	0	0
74.6750	35	1	1
74.7000	35	0	0
74.7250	51	1	0
74.7500	40	0	0
74.7750	54	0	0
74.8000	37	1	0
74.8250	34	1	0
74.8500	36	0	0
74.8750	44	0	0
74.9000	42	0	0
74.9250	36	0	0
74.9500	48	2	0
74.9750	42	0	0
75.0000	43	0	1
75.0250	38	1	0
75.0500	44	0	1
75.0750	43	0	0
75.1000	44	0	0
75.1250	33	2	0
75.1500	44	0	0
75.1750	30	1	2
75.2000	31	0	0
75.2250	51	1	1
75.2500	38	0	0
75.2750	29	0	0
75.3000	48	0	0
75.3250	39	0	0
75.3500	41	0	0
75.3750	33	2	0
75.4000	50	0	0
75.4250	31	4	0
75.4500	45	0	1
75.4750	42	0	0
75.5000	38	0	0
75.5250	34	0	0
75.5500	25	0	0
75.5750	37	0	1
75.6000	32	0	0
75.6250	29	0	0
75.6500	32	1	0
75.6750	34	0	0
75.7000	32	2	0
75.7250	38	0	0
75.7500	41	1	0
75.7750	34	1	0
75.8000	45	0	0
75.8250	34	0	0
75.8500	35	0	0
75.8750	30	1	0
75.9000	33	1	1
75.9250	27	0	0
75.9500	56	1	0
75.9750	49	0	2
76.0000	39	2	0
76.0250	32	1	0
76.0500	36	0	0
76.0750	40	0	0
76.1000	33	0	0
76.1250	41	0	0
76.1500	40	0	0
76.1750	38	0	0
76.2000	37	1	0
76.2250	30	0	0
76.2500	38	0	1
76.2750	40	2	0
76.3000	39	0	0
76.3250	55	1	0
76.3500	43	0	1
76.3750	38	0	0
76.4000	43	0	0
76.4250	34	0	0
76.4500	38	0	0
76.4750	39	0	2
76.5000	22	1	0
76.5250	43	0	0
76.5500	25	0	0
76.5750	50	0	0
76.6000	45	2	0
76.6250	33	0	0
76.6500	34	0	0
76.6750	34	2	0
76.7000	30	0	0
76.7250	39	1	0
76.7500	30	1	0
76.7750	35	0	0
76.8000	35	0	0
76.8250	42	1	0
76.8500	33	1	1
76.8750	33	0	0
76.9000	42	0	0
76.9250	35	1	0
76.9500	39	1	0
76.9750	36	0	0
77.0000	42	1	0
77.0250	46	0	0
77.0500	32	0	0
77.0750	40	0	0
77.1000	33	0	0
77.1250	40	0	0
77.1500	27	0	0
77.1750	32	0	0
77.2000	33	0	1
77.2250	32	0	0
77.2500	30	1	1
77.2750	32	0	0
77.3000	37	3	0
77.3250	25	0	0
77.3500	39	0	1
77.3750	39	1	1
77.4000	35	0	0
77.4250	40	0	0
77.4500	25	0	0
77.4750	31	1	1
77.5000	34	0	0
77.5250	35	0	0
77.5500	27	0	0
77.5750	23	0	0
77.6000	43	0	0
77.6250	31	1	0
77.6500	36	0	0
77.6750	42	0	0
77.7000	36	1	0
77.7250	45	0	0
77.7500	36	1	0
77.7750	34	0	0
77.8000	31	0	0
77.8250	27	0	0
77.8500	28	0	0
77.8750	36	0	0
77.9000	39	0	0
77.9250	36	0	0
77.9500	38	0	0
77.9750	30	0	0
78.0000	27	1	0
78.0250	30	0	0
78.0500	43	0	0
78.0750	26	0	0
78.1000	34	1	0
78.1250	27	0	0
78.1500	32	0	0
78.1750	31	0	0
78.2000	29	1	0
78.2250	32	1	0
78.2500	34	0	0
78.2750	27	0	0
78.3000	42	0	0
78.3250	35	0	0
78.3500	26	0	0
78.3750	19	0	0
78.4000	35	0	0
78.4250	37	1	0
78.4500	43	0	0
78.4750	29	0	0
78.5000	25	0	0
78.5250	40	0	0
78.5500	26	1	0
78.5750	34	0	0
78.6000	24	0	0
78.6250	32	2	0
78.6500	34	1	1
78.6750	37	2	0
78.7000	40	0	0
78.7250	30	1	0
78.7500	26	1	0
78.7750	42	0	0
78.8000	28	0	1
78.8250	27	0	0
78.8500	33	0	0
78.8750	40	1	1
78.9000	31	1	0
78.9250	22	0	0
78.9500	39	0	0
78.9750	33	0	0
79.0000	13	0	0
79.0250	30	1	0
79.0500	37	0	0
79.0750	31	0	0
79.1000	28	2	0
79.1250	38	1	0
79.1500	36	1	0
79.1750	31	0	0
79.2000	29	0	1
79.2250	34	0	0
79.2500	35	0	0
79.2750	38	0	0
79.3000	33	0	0
79.3250	31	0	1
79.3500	37	0	0
79.3750	30	0	0
79.4000	30	1	0
79.4250	37	0	1
79.4500	39	1	0
79.4750	39	0	0
79.5000	31	0	0
79.5250	25	2	0
79.5500	22	1	0
79.5750	22	0	0
79.6000	30	0	0
79.6250	31	1	0
79.6500	30	1	0
79.6750	40	0	1
79.7000	34	0	0
79.7250	34	0	0
79.7500	35	1	0
79.7750	34	3	0
79.8000	34	0	0
79.8250	29	2	0
79.8500	33	1	0
79.8750	31	0	0
79.9000	30	0	1
79.9250	40	0	0
79.9500	32	1	0
79.9750	32	1	0
80.0000	34	0	0
80.0250	40	0	0
80.0500	17	0	0
80.0750	29	0	0
80.1000	34	0	0
80.1250	30	1	1
80.1500	31	0	0
80.1750	23	4	0
80.2000	33	1	0
80.2250	28	0	0
80.2500	36	1	0
80.2750	39	1	0
80.3000	33	0	0
80.3250	32	1	0
80.3500	32	0	0
80.3750	28	0	0
80.4000	21	0	0
80.4250	27	0	0
80.4500	22	0	0
80.4750	27	0	0
80.5000	25	1	0
80.5250	42	0	0
80.5500	24	0	0
80.5750	27	0	0
80.6000	25	0	0
80.6250	26	0	0
80.6500	20	0	0
80.6750	24	0	0
80.7000	37	0	0
80.7250	35	0	0
80.7500	36	0	0
80.7750	31	0	0
80.8000	28	0	0
80.8250	33	1	0
80.8500	34	0	0
80.8750	31	0	1
80.9000	28	0	0
80.9250	31	1	0
80.9500	30	0	0
80.9750	28	0	0
81.0000	35	0	0
81.0250	21	1	0
81.0500	35	0	0
81.0750	30	0	0
81.1000	25	0	0
81.1250	27	0	0
81.1500	32	0	0
81.1750	23	0	0
81.2000	19	1	0
81.2250	24	0	0
81.2500	33	1	1
81.2750	26	0	0
81.3000	20	0	0
81.3250	30	1	0
81.3500	31	0	1
81.3750	46	0	0
81.4000	26	0	0
81.4250	26	0	1
81.4500	29	0	0
81.4750	26	1	1
81.5000	21	0	0
81.5250	25	1	0
81.5500	20	0	0
81.5750	23	0	0
81.6000	39	0	0
81.6250	21	1	0
81.6500	29	0	0
81.6750	16	1	0
81.7000	29	0	1
81.7250	28	1	0
81.7500	26	0	0
81.7750	33	0	0
81.8000	22	1	0
81.8250	26	0	1
81.8500	24	0	0
81.8750	26	1	0
81.9000	29	0	0
81.9250	29	0	0
81.9500	26	1	0
81.9750	28	1	1
82.0000	25	1	0
82.0250	30	1	0
82.0500	30	0	0
82.0750	25	1	0
82.1000	27	0	0
82.1250	23	1	1
82.1500	25	0	0
82.1750	21	0	1
82.2000	28	1	0
82.2250	30	0	0
82.2500	33	1	0
82.2750	22	1	0
82.3000	27	0	0
82.3250	25	0	0
82.3500	33	0	0
82.3750	31	0	0
82.4000	31	1	0
82.4250	18	0	0
82.4500	26	1	0
82.4750	33	0	1
82.5000	31	1	0
82.5250	20	0	1
82.5500	20	1	0
82.5750	35	0	0
82.6000	23	0	0
82.6250	21	0	0
82.6500	28	0	0
82.6750	21	0	0
82.7000	26	0	0
82.7250	29	0	0
82.7500	40	1	1
82.7750	25	0	1
82.8000	18	0	0
82.8250	29	0	0
82.8500	27	0	0
82.8750	26	1	0
82.9000	33	0	0
82.9250	24	0	1
82.9500	33	1	0
82.9750	37	0	0
83.0000	24	0	0
83.0250	22	0	1
83.0500	21	1	0
83.0750	25	0	0
83.1000	19	0	0
83.1250	23	1	0
83.1500	22	0	0
83.1750	29	0	0
83.2000	25	0	0
83.2250	26	0	0
83.2500	26	1	0
83.2750	21	0	0
83.3000	27	0	0
83.3250	26	0	0
83.3500	30	0	0
83.3750	31	0	0
83.4000	22	0	0
83.4250	22	1	0
83.4500	17	0	0
83.4750	22	0	0
83.5000	24	0	1
83.5250	32	0	0
83.5500	23	0	0
83.5750	28	1	0
83.6000	17	0	0
83.6250	28	0	0
83.6500	24	1	1
83.6750	28	0	0
83.7000	17	1	0
83.7250	16	0	0
83.7500	17	0	0
83.7750	23	1	1
83.8000	24	0	0
83.8250	28	0	0
83.8500	19	0	1
83.8750	32	0	0
83.9000	32	0	1
83.9250	24	0	1
83.9500	29	1	0
83.9750	18	0	0
84.0000	15	2	0
84.0250	32	0	0
84.0500	23	0	0
84.0750	27	1	0
84.1000	20	1	0
84.1250	24	1	0
84.1500	32	0	0
84.1750	19	0	1
84.2000	21	0	0
84.2250	18	0	1
84.2500	23	1	0
84.2750	32	1	0
84.3000	17	2	1
84.3250	27	0	0
84.3500	36	0	0
84.3750	23	0	0
84.4000	19	1	0
84.4250	18	0	0
84.4500	18	0	0
84.4750	16	1	1
84.5000	23	0	1
84.5250	17	0	0
84.5500	17	1	0
84.5750	26	0	0
84.6000	19	0	0
84.6250	21	0	0
84.6500	23	1	0
84.6750	19	1	0
84.7000	16	0	0
84.7250	18	0	0
84.7500	22	1	0
84.7750	25	0	0
84.8000	22	1	0
84.8250	28	1	0
84.8500	25	1	0
84.8750	24	0	0
84.9000	27	0	0
84.9250	27	0	0
84.9500	26	0	0
84.9750	18	0	0
85.0000	14	0	0
85.0250	24	0	0
85.0500	23	0	0
85.0750	28	1	0
85.1000	17	0	0
85.1250	15	0	0
85.1500	20	1	0
85.1750	17	0	1
85.2000	23	2	0
85.2250	25	0	0
85.2500	19	0	0
85.2750	29	1	0
85.3000	14	0	0
85.3250	20	0	0
85.3500	17	0	0
85.3750	19	1	0
85.4000	24	0	0
85.4250	15	0	0
85.4500	21	1	0
85.4750	19	1	0
85.5000	21	0	0
85.5250	19	0	2
85.5500	23	0	1
85.5750	17	0	0
85.6000	21	0	0
85.6250	16	1	0
85.6500	23	1	0
85.6750	13	1	0
85.7000	18	0	0
85.7250	17	1	0
85.7500	21	1	0
85.7750	22	0	0
85.8000	25	0	0
85.8250	27	0	0
85.8500	18	0	0
85.8750	22	0	0
85.9000	28	0	0
85.9250	24	1	0
85.9500	23	0	0
85.9750	17	0	0
86.0000	22	1	0
86.0250	27	0	0
86.0500	22	0	1
86.0750	24	0	0
86.1000	25	0	0
86.1250	19	0	0
86.1500	23	0	0
86.1750	18	0	0
86.2000	23	0	0
86.2250	25	0	0
86.2500	24	0	0
86.2750	19	0	0
86.3000	23	0	0
86.3250	17	0	0
86.3500	20	0	0
86.3750	16	0	0
86.4000	24	1	0
86.4250	23	1	0
86.4500	18	1	0
86.4750	18	0	0
86.5000	13	0	0
86.5250	24	0	0
86.5500	17	0	0
86.5750	28	1	0
86.6000	15	0	0
86.6250	21	0	1
86.6500	24	1	0
86.6750	20	0	0
86.7000	16	1	0
86.7250	17	0	1
86.7500	20	1	0
86.7750	23	3	0
86.8000	22	0	0
86.8250	17	0	1
86.8500	15	0	0
86.8750	16	0	0
86.9000	18	0	0
86.9250	25	0	0
86.9500	17	0	1
86.9750	25	0	0
87.0000	15	1	1
87.0250	19	0	0
87.0500	20	0	0
87.0750	11	1	0
87.1000	26	0	0
87.1250	21	0	1
87.1500	23	1	0
87.1750	22	0	0
87.2000	22	0	0
87.2250	28	1	0
87.2500	21	0	0
87.2750	20	0	0
87.3000	24	1	0
87.3250	15	0	0
87.3500	25	1	0
87.3750	23	0	0
87.4000	18	1	1
87.4250	18	0	0
87.4500	14	0	0
87.4750	24	0	0
87.5000	22	1	0
87.5250	22	0	0
87.5500	10	0	0
87.5750	15	0	0
87.6000	18	0	0
87.6250	21	1	0
87.6500	12	0	0
87.6750	18	0	1
87.7000	27	0	0
87.7250	27	0	0
87.7500	21	0	0
87.7750	16	3	1
87.8000	19	0	0
87.8250	22	3	0
87.8500	11	0	0
87.8750	17	0	0
87.9000	17	1	0
87.9250	17	0	0
87.9500	30	0	0
87.9750	20	0	0
88.0000	27	0	0
88.0250	17	0	0
88.0500	12	1	0
88.0750	18	1	0
88.1000	21	2	0
88.1250	17	0	0
88.1500	18	1	0
88.1750	26	0	1
88.2000	17	1	0
88.2250	18	0	0
88.2500	15	1	0
88.2750	19	0	0
88.3000	18	1	0
88.3250	18	0	0
88.3500	18	0	0
88.3750	16	1	0
88.4000	18	0	1
88.4250	20	0	1
88.4500	19	0	0
88.4750	21	0	0
88.5000	13	1	1
88.5250	22	0	0
88.5500	15	0	0
88.5750	18	0	0
88.6000	24	0	0
88.6250	19	0	0
88.6500	15	0	0
88.6750	18	1	0
88.7000	13	0	0
88.7250	16	0	1
88.7500	16	1	0
88.7750	22	0	0
88.8000	12	0	0
88.8250	19	0	0
88.8500	18	0	0
88.8750	20	0	0
88.9000	11	0	1
88.9250	7	0	0
88.9500	26	0	1
88.9750	19	0	0
89.0000	23	0	0
89.0250	18	2	0
89.0500	16	0	1
89.0750	16	1	0
89.1000	11	0	0
89.1250	22	0	0
89.1500	16	0	1
89.1750	15	0	0
89.2000	15	0	1
89.2250	14	0	1
89.2500	16	0	0
89.2750	15	0	0
89.3000	14	0	1
89.3250	16	0	0
89.3500	21	1	0
89.3750	14	0	0
89.4000	16	0	0
89.4250	14	0	0
89.4500	18	1	1
89.4750	16	0	0
89.5000	18	0	1
89.5250	18	0	0
89.5500	16	0	0
89.5750	13	0	0
89.6000	21	1	0
89.6250	9	0	0
89.6500	18	1	0
89.6750	19	0	0
89.7000	19	0	0
89.7250	24	0	0
89.7500	17	1	0
89.7750	14	0	0
89.8000	17	0	0
89.8250	18	1	0
89.8500	16	2	0
89.8750	26	0	0
89.9000	18	2	0
89.9250	15	2	0
89.9500	17	1	0
89.9750	16	0	0
90.0000	10	0	1
90.0250	20	0	0
90.0500	22	0	0
90.0750	19	0	0
90.1000	17	0	0
90.1250	18	0	0
90.1500	21	0	1
90.1750	17	0	0
90.2000	18	0	0
90.2250	16	0	0
90.2500	12	0	0
90.2750	22	1	0
90.3000	21	0	0
90.3250	19	0	0
90.3500	14	0	0
90.3750	14	0	0
90.4000	14	0	0
90.4250	12	0	0
90.4500	18	0	0
90.4750	16	0	0
90.5000	17	0	0
90.5250	22	0	0
90.5500	10	0	0
90.5750	10	0	0
90.6000	15	0	0
90.6250	13	0	0
90.6500	22	0	0
90.6750	14	1	0
90.7000	13	0	0
90.7250	19	0	0
90.7500	23	1	0
90.7750	9	0	0
90.8000	22	0	0
90.8250	24	0	1
90.8500	21	0	0
90.8750	16	0	0
90.9000	16	0	0
90.9250	16	0	1
90.9500	12	0	0
90.9750	15	0	1
91.0000	19	0	0
91.0250	11	0	0
91.0500	26	0	0
91.0750	14	0	0
91.1000	19	1	0
91.1250	18	0	0
91.1500	12	1	1
91.1750	10	0	0
91.2000	17	1	0
91.2250	17	0	0
91.2500	14	0	0
91.2750	17	0	0
91.3000	12	1	0
91.3250	15	0	0
91.3500	15	0	0
91.3750	15	1	0
91.4000	13	0	1
91.4250	15	0	0
91.4500	13	0	0
91.4750	13	1	0
91.5000	11	1	0
91.5250	12	0	0
91.5500	12	0	0
91.5750	20	0	0
91.6000	18	0	0
91.6250	16	0	2
91.6500	22	0	0
91.6750	18	0	0
91.7000	19	0	0
91.7250	12	1	0
91.7500	15	1	0
91.7750	9	0	0
91.8000	11	0	0
91.8250	15	0	0
91.8500	10	0	0
91.8750	15	0	1
91.9000	9	0	0
91.9250	18	1	0
91.9500	10	0	0
91.9750	22	0	1
92.0000	22	1	0
92.0250	21	0	0
92.0500	13	1	1
92.0750	15	0	0
92.1000	18	1	0
92.1250	13	0	0
92.1500	11	1	1
92.1750	18	0	0
92.2000	18	0	0
92.2250	17	0	1
92.2500	14	0	0
92.2750	9	0	1
92.3000	15	0	0
92.3250	13	0	0
92.3500	19	0	0
92.3750	18	0	0
92.4000	20	0	0
92.4250	12	0	0
92.4500	12	1	0
92.4750	17	0	0
92.5000	17	0	0
92.5250	12	0	0
92.5500	21	0	0
92.5750	15	1	0
92.6000	11	0	0
92.6250	13	0	0
92.6500	15	0	1
92.6750	17	0	0
92.7000	16	1	0
92.7250	15	0	0
92.7500	13	0	0
92.7750	11	0	1
92.8000	14	1	0
92.8250	8	0	0
92.8500	12	0	0
92.8750	14	0	0
92.9000	18	1	0
92.9250	9	0	0
92.9500	22	0	0
92.9750	13	1	1
93.0000	18	1	1
93.0250	20	0	0
93.0500	19	0	0
93.0750	13	2	0
93.1000	22	0	0
93.1250	17	0	1
93.1500	16	0	0
93.1750	13	0	1
93.2000	10	0	0
93.2250	10	1	2
93.2500	17	3	0
93.2750	5	0	0
93.3000	15	0	0
93.3250	13	1	0
93.3500	15	0	1
93.3750	11	1	0
93.4000	11	0	0
93.4250	12	1	1
93.4500	9	0	0
93.4750	8	0	0
93.5000	22	1	0
93.5250	13	1	0
93.5500	11	1	0
93.5750	14	0	0
93.6000	11	0	0
93.6250	12	0	0
93.6500	23	2	0
93.6750	14	0	0
93.7000	15	0	0
93.7250	18	0	1
93.7500	21	0	0
93.7750	19	1	0
93.8000	18	1	0
93.8250	13	0	0
93.8500	15	0	0
93.8750	12	1	0
93.9000	7	0	0
93.9250	11	0	1
93.9500	10	1	0
93.9750	21	0	0
94.0000	13	1	0
94.0250	12	0	0
94.0500	17	1	1
94.0750	15	1	0
94.1000	11	0	3
94.1250	11	0	0
94.1500	13	0	0
94.1750	17	0	0
94.2000	11	0	1
94.2250	18	0	0
94.2500	10	0	1
94.2750	13	0	0
94.3000	12	0	0
94.3250	10	0	0
94.3500	6	1	0
94.3750	16	0	1
94.4000	11	0	0
94.4250	9	0	0
94.4500	11	1	1
94.4750	3	1	0
94.5000	7	0	0
94.5250	9	0	0
94.5500	14	1	1
94.5750	12	1	0
94.6000	13	1	0
94.6250	15	0	0
94.6500	12	0	0
94.6750	9	0	0
94.7000	9	0	0
94.7250	12	1	0
94.7500	18	0	0
94.7750	17	1	1
94.8000	9	0	0
94.8250	13	1	0
94.8500	12	0	0
94.8750	10	2	0
94.9000	13	1	0
94.9250	6	1	1
94.9500	12	1	0
94.9750	19	0	0
95.0000	14	0	0
95.0250	12	0	0
95.0500	19	0	0
95.0750	13	1	1
95.1000	13	0	1
95.1250	7	0	1
95.1500	9	0	1
95.1750	15	0	0
95.2000	14	0	0
95.2250	12	0	1
95.2500	11	0	0
95.2750	16	0	0
95.3000	15	0	0
95.3250	12	0	1
95.3500	13	1	0
95.3750	13	3	0
95.4000	16	0	0
95.4250	14	0	0
95.4500	20	1	0
95.4750	5	0	0
95.5000	9	0	0
95.5250	13	0	0
95.5500	12	0	0
95.5750	12	0	0
95.6000	15	0	0
95.6250	14	0	0
95.6500	11	0	0
95.6750	14	0	0
95.7000	9	0	0
95.7250	4	0	0
95.7500	13	2	1
95.7750	9	0	0
95.8000	10	0	1
95.8250	16	0	2
95.8500	16	0	0
95.8750	6	0	0
95.9000	10	2	0
95.9250	24	0	0
95.9500	13	0	0
95.9750	9	0	0
96.0000	12	1	1
96.0250	8	0	0
96.0500	18	0	0
96.0750	10	0	0
96.1000	8	0	0
96.1250	13	2	0
96.1500	16	0	0
96.1750	14	0	0
96.2000	12	1	0
96.2250	10	1	0
96.2500	12	0	0
96.2750	16	0	0
96.3000	21	0	0
96.3250	11	2	0
96.3500	14	0	1
96.3750	8	1	0
96.4000	9	0	0
96.4250	16	0	1
96.4500	10	1	0
96.4750	12	0	0
96.5000	6	1	0
96.5250	13	1	0
96.5500	12	2	0
96.5750	10	0	0
96.6000	7	0	0
96.6250	10	0	0
96.6500	15	0	0
96.6750	11	1	0
96.7000	12	0	0
96.7250	13	1	0
96.7500	5	0	1
96.7750	9	0	0
96.8000	11	0	0
96.8250	12	0	0
96.8500	17	0	0
96.8750	13	0	0
96.9000	14	0	0
96.9250	11	1	0
96.9500	9	0	0
96.9750	8	1	0
97.0000	13	0	0
97.0250	13	0	1
97.0500	14	1	0
97.0750	18	0	0
97.1000	12	0	0
97.1250	11	1	0
97.1500	8	1	0
97.1750	13	0	0
97.2000	13	0	0
97.2250	16	0	0
97.2500	13	3	0
97.2750	9	0	0
97.3000	13	0	0
97.3250	7	1	0
97.3500	13	1	0
97.3750	7	0	0
97.4000	13	0	0
97.4250	10	0	0
97.4500	7	0	0
97.4750	13	1	0
97.5000	5	0	1
97.5250	10	0	0
97.5500	20	0	0
97.5750	11	0	0
97.6000	11	0	0
97.6250	11	0	1
97.6500	9	1	0
97.6750	8	1	1
97.7000	12	0	0
97.7250	15	1	0
97.7500	6	0	0
97.7750	9	0	0
97.8000	14	0	0
97.8250	12	0	0
97.8500	14	0	0
97.8750	15	1	0
97.9000	11	0	0
97.9250	10	0	0
97.9500	5	0	1
97.9750	8	1	0
98.0000	11	0	0
98.0250	14	0	1
98.0500	13	0	1
98.0750	11	0	0
98.1000	14	0	0
98.1250	11	0	0
98.1500	11	0	0
98.1750	13	1	0
98.2000	12	0	0
98.2250	13	0	0
98.2500	6	0	0
98.2750	11	0	0
98.3000	11	0	0
98.3250	12	0	0
98.3500	8	0	0
98.3750	11	1	0
98.4000	7	0	0
98.4250	12	1	0
98.4500	8	1	1
98.4750	14	0	0
98.5000	13	0	0
98.5250	4	0	1
98.5500	8	1	0
98.5750	16	0	0
98.6000	8	0	0
98.6250	7	1	1
98.6500	13	0	0
98.6750	12	0	0
98.7000	16	0	0
98.7250	8	0	0
98.7500	15	0	0
98.7750	14	1	0
98.8000	9	0	0
98.8250	6	1	0
98.8500	17	1	0
98.8750	10	1	1
98.9000	13	0	0
98.9250	11	0	1
98.9500	18	1	0
98.9750	8	0	0
99.0000	9	0	0
99.0250	12	0	0
99.0500	14	1	0
99.0750	11	1	0
99.1000	8	0	1
99.1250	12	0	0
99.1500	5	0	0
99.1750	9	1	0
99.2000	10	0	0
99.2250	13	0	0
99.2500	13	0	0
99.2750	9	0	0
99.3000	7	2	0
99.3250	9	1	0
99.3500	7	0	0
99.3750	9	1	0
99.4000	11	0	0
99.4250	17	0	0
99.4500	9	0	0
99.4750	17	0	0
99.5000	10	0	0
99.5250	12	2	0
99.5500	7	0	0
99.5750	10	1	0
99.6000	9	0	0
99.6250	11	1	0
99.6500	7	0	0
99.6750	9	0	0
99.7000	8	0	0
99.7250	11	0	0
99.7500	8	1	1
99.7750	11	0	0
99.8000	9	0	0
99.8250	11	1	0
99.8500	11	0	0
99.8750	8	0	0
99.9000	7	0	0
99.9250	8	0	0
99.9500	12	0	0
99.9750	7	0	1
100.0000	7	1	0
100.0250	7	0	0
100.0500	10	0	0
100.0750	7	0	0
100.1000	13	0	1
100.1250	10	0	0
100.1500	9	1	1
100.1750	10	0	0
100.2000	9	0	0
100.2250	8	0	1
100.2500	14	1	0
100.2750	6	0	0
100.3000	16	0	0
100.3250	4	0	0
100.3500	9	0	0
100.3750	7	0	3
100.4000	11	0	0
100.4250	10	1	0
100.4500	9	2	0
100.4750	4	1	0
100.5000	16	1	0
100.5250	10	0	0
100.5500	7	0	0
100.5750	16	0	0
100.6000	10	0	0
100.6250	11	0	1
100.6500	10	1	1
100.6750	8	0	0
100.7000	6	0	1
100.7250	11	0	0
100.7500	4	0	0
100.7750	9	0	0
100.8000	8	0	0
100.8250	6	0	0
100.8500	6	0	0
100.8750	10	1	0
100.9000	7	1	0
100.9250	8	1	0
100.9500	9	0	0
100.9750	9	0	0
101.0000	2	0	1
101.0250	9	0	0
101.0500	9	0	0
101.0750	13	0	0
101.1000	7	0	0
101.1250	9	0	0
101.1500	12	1	1
101.1750	13	0	0
101.2000	9	0	0
101.2250	11	0	0
101.2500	11	0	1
101.2750	9	0	0
101.3000	8	0	0
101.3250	10	0	0
101.3500	14	0	0
101.3750	14	0	0
101.4000	10	1	1
101.4250	9	0	0
101.4500	12	1	0
101.4750	9	0	0
101.5000	7	0	2
101.5250	11	2	0
101.5500	7	1	0
101.5750	5	0	0
101.6000	6	0	0
101.6250	5	0	0
101.6500	9	0	0
101.6750	7	1	0
101.7000	12	1	0
101.7250	9	0	1
101.7500	3	0	0
101.7750	8	1	0
101.8000	9	0	0
101.8250	8	0	0
101.8500	12	0	0
101.8750	13	0	0
101.9000	8	0	1
101.9250	12	1	0
101.9500	9	0	0
101.9750	7	0	0
102.0000	9	0	0
102.0250	10	0	0
102.0500	3	0	0
102.0750	6	1	0
102.1000	11	1	0
102.1250	6	0	0
102.1500	8	0	0
102.1750	10	1	0
102.2000	4	1	0
102.2250	7	1	0
102.2500	11	0	0
102.2750	5	0	0
102.3000	9	0	0
102.3250	6	0	0
102.3500	15	0	0
102.3750	15	0	0
102.4000	8	1	0
102.4250	9	0	0
102.4500	4	1	0
102.4750	10	0	0
102.5000	13	0	1
102.5250	8	0	0
102.5500	6	0	1
102.5750	11	0	0
102.6000	9	0	0
102.6250	8	0	1
102.6500	7	0	0
102.6750	7	0	0
102.7000	7	1	0
102.7250	7	0	0
102.7500	7	0	0
102.7750	8	0	0
102.8000	5	0	0
102.8250	6	0	0
102.8500	8	0	0
102.8750	11	0	0
102.9000	10	0	0
102.9250	5	0	0
102.9500	8	1	0
102.9750	10	0	0
103.0000	8	0	0
103.0250	12	0	1
103.0500	4	0	0
103.0750	10	1	1
103.1000	11	0	0
103.1250	10	0	0
103.1500	11	2	0
103.1750	8	0	0
103.2000	6	0	1
103.2250	11	1	0
103.2500	13	0	0
103.2750	8	0	0
103.3000	9	0	0
103.3250	12	0	0
103.3500	10	0	0
103.3750	8	1	0
103.4000	8	0	0
103.4250	9	1	0
103.4500	8	0	0
103.4750	12	0	0
103.5000	11	0	0
103.5250	11	1	0
103.5500	13	1	1
103.5750	6	0	1
103.6000	6	0	0
103.6250	6	0	0
103.6500	12	0	0
103.6750	5	0	0
103.7000	10	0	1
103.7250	10	0	0
103.7500	6	0	0
103.7750	12	0	1
103.8000	11	0	0
103.8250	11	0	0
103.8500	6	0	0
103.8750	2	0	1
103.9000	3	1	0
103.9250	7	1	0
103.9500	9	0	0
103.9750	7	0	0
104.0000	5	0	0
104.0250	11	0	0
104.0500	17	0	0
104.0750	5	1	0
104.1000	8	0	0
104.1250	7	0	0
104.1500	8	0	0
104.1750	7	0	0
104.2000	10	1	0
104.2250	5	0	0
104.2500	12	1	0
104.2750	10	1	0
104.3000	7	0	0
104.3250	12	0	0
104.3500	7	0	0
104.3750	5	0	0
104.4000	3	0	0
104.4250	8	1	0
104.4500	8	0	0
104.4750	8	0	0
104.5000	9	0	0
104.5250	8	1	0
104.5500	6	0	0
104.5750	6	0	0
104.6000	3	0	0
104.6250	7	0	0
104.6500	10	1	0
104.6750	11	0	0
104.7000	9	0	0
104.7250	6	0	0
104.7500	5	0	0
104.7750	9	1	0
104.8000	7	0	0
104.8250	9	0	0
104.8500	6	0	0
104.8750	9	1	0
104.9000	10	0	1
104.9250	7	0	0
104.9500	8	1	0
104.9750	7	0	1
105.0000	11	0	0
105.0250	6	0	0
105.0500	8	0	0
105.0750	7	0	0
105.1000	12	0	0
105.1250	6	0	0
105.1500	10	0	0
105.1750	4	0	0
105.2000	8	0	0
105.2250	12	0	0
105.2500	10	1	1
105.2750	6	0	0
105.3000	3	2	0
105.3250	8	1	0
105.3500	12	0	0
105.3750	9	0	0
105.4000	5	1	0
105.4250	6	0	0
105.4500	7	0	0
105.4750	12	1	0
105.5000	6	0	0
105.5250	9	0	0
105.5500	13	0	0
105.5750	9	0	0
105.6000	6	0	0
105.6250	10	0	0
105.6500	7	0	0
105.6750	6	1	0
105.7000	9	0	0
105.7250	7	0	0
105.7500	9	0	0
105.7750	9	0	0
105.8000	13	1	0
105.8250	8	0	0
105.8500	6	0	1
105.8750	1	1	0
105.9000	10	0	0
105.9250	6	0	0
105.9500	9	0	1
105.9750	2	0	0
106.0000	9	0	0
106.0250	4	0	0
106.0500	3	1	0
106.0750	13	0	0
106.1000	9	0	0
106.1250	4	1	0
106.1500	12	2	0
106.1750	8	0	0
106.2000	10	0	0
106.2250	12	0	0
106.2500	4	1	0
106.2750	10	0	0
106.3000	5	1	0
106.3250	11	1	0
106.3500	8	0	0
106.3750	7	0	0
106.4000	9	0	0
106.4250	9	1	0
106.4500	9	0	0
106.4750	7	0	0
106.5000	6	0	0
106.5250	10	0	0
106.5500	3	0	0
106.5750	4	1	0
106.6000	7	1	0
106.6250	13	0	0
106.6500	2	0	0
106.6750	3	0	0
106.7000	5	1	1
106.7250	8	0	0
106.7500	8	0	0
106.7750	8	0	0
106.8000	7	0	2
106.8250	4	0	0
106.8500	4	0	1
106.8750	7	0	0
106.9000	8	0	0
106.9250	7	0	0
106.9500	4	0	0
106.9750	5	0	0
107.0000	8	0	0
107.0250	10	0	0
107.0500	7	0	0
107.0750	9	0	0
107.1000	4	0	0
107.1250	5	1	0
107.1500	6	0	2
107.1750	12	2	0
107.2000	8	0	0
107.2250	6	0	0
107.2500	6	1	0
107.2750	2	0	0
107.3000	7	0	0
107.3250	5	0	0
107.3500	7	0	0
107.3750	9	0	0
107.4000	6	1	0
107.4250	14	0	0
107.4500	8	0	0
107.4750	8	1	0
107.5000	12	0	0
107.5250	6	0	0
107.5500	7	0	1
107.5750	3	1	0
107.6000	8	0	0
107.6250	2	0	0
107.6500	7	0	2
107.6750	4	0	0
107.7000	7	0	0
107.7250	1	1	1
107.7500	5	0	0
107.7750	10	0	0
107.8000	11	0	0
107.8250	7	0	0
107.8500	4	0	0
107.8750	7	0	0
107.9000	6	1	0
107.9250	5	0	0
107.9500	11	0	1
107.9750	5	0	0
108.0000	7	1	0
108.0250	8	1	0
108.0500	9	0	0
108.0750	6	0	0
108.1000	2	0	0
108.1250	5	0	0
108.1500	8	0	0
108.1750	9	0	0
108.2000	6	0	0
108.2250	5	0	0
108.2500	5	1	0
108.2750	7	0	0
108.3000	4	1	0
108.3250	6	2	0
108.3500	7	1	0
108.3750	7	0	0
108.4000	8	0	0
108.4250	7	1	0
108.4500	10	0	0
108.4750	7	1	0
108.5000	11	0	0
108.5250	5	1	1
108.5500	6	0	1
108.5750	3	0	0
108.6000	7	0	0
108.6250	7	0	1
108.6500	8	0	0
108.6750	8	0	0
108.7000	9	0	0
108.7250	12	1	0
108.7500	10	0	0
108.7750	6	0	0
108.8000	6	0	0
108.8250	5	0	0
108.8500	0	0	0
108.8750	6	0	0
108.9000	6	0	0
108.9250	4	1	0
108.9500	8	0	0
108.9750	4	1	0
109.0000	9	1	0
109.0250	13	1	0
109.0500	6	0	0
109.0750	11	0	0
109.1000	9	0	1
109.1250	8	0	0
109.1500	5	0	0
109.1750	7	1	0
109.2000	3	0	0
109.2250	1	0	1
109.2500	3	0	0
109.2750	5	0	0
109.3000	4	0	0
109.3250	8	0	0
109.3500	5	0	1
109.3750	5	0	0
109.4000	10	0	1
109.4250	1	0	0
109.4500	5	0	1
109.4750	3	0	0
109.5000	4	0	0
109.5250	3	0	0
109.5500	5	0	0
109.5750	5	0	0
109.6000	9	1	1
109.6250	2	0	0
109.6500	4	0	0
109.6750	9	0	0
109.7000	6	0	0
109.7250	2	0	0
109.7500	11	0	0
109.7750	3	0	0
109.8000	5	0	1
109.8250	4	0	0
109.8500	5	0	0
109.8750	8	0	0
109.9000	9	0	0
109.9250	5	0	0
109.9500	3	1	1
109.9750	4	0	0
110.0000	4	0	0
110.0250	4	1	1
110.0500	8	1	0
110.0750	1	1	0
110.1000	8	1	0
110.1250	5	0	0
110.1500	7	2	1
110.1750	4	1	1
110.2000	5	0	0
110.2250	10	0	0
110.2500	5	0	1
110.2750	4	1	0
110.3000	6	0	0
110.3250	3	0	0
110.3500	5	0	0
110.3750	4	0	0
110.4000	7	1	0
110.4250	6	1	1
110.4500	4	0	0
110.4750	7	0	0
110.5000	3	0	0
110.5250	4	0	0
110.5500	3	0	0
110.5750	5	0	0
110.6000	9	1	0
110.6250	6	1	0
110.6500	5	1	0
110.6750	6	0	0
110.7000	5	0	0
110.7250	2	0	0
110.7500	1	0	0
110.7750	6	0	0
110.8000	7	0	0
110.8250	2	0	1
110.8500	8	0	0
110.8750	4	1	0
110.9000	6	1	0
110.9250	6	2	0
110.9500	4	0	0
110.9750	3	0	0
111.0000	8	1	1
111.0250	4	0	0
111.0500	6	0	0
111.0750	7	0	0
111.1000	2	0	0
111.1250	6	0	1
111.1500	7	1	0
111.1750	9	1	0
111.2000	8	0	0
111.2250	4	0	0
111.2500	7	0	0
111.2750	4	0	0
111.3000	4	0	0
111.3250	7	0	0
111.3500	5	0	1
111.3750	2	0	0
111.4000	6	0	0
111.4250	9	0	0
111.4500	2	0	0
111.4750	9	1	0
111.5000	9	0	0
111.5250	3	0	0
111.5500	2	0	0
111.5750	4	0	0
111.6000	4	0	0
111.6250	6	1	0
111.6500	8	0	0
111.6750	9	0	0
111.7000	10	1	0
111.7250	3	0	0
111.7500	3	1	1
111.7750	4	0	0
111.8000	5	0	0
111.8250	2	0	0
111.8500	6	0	0
111.8750	4	0	0
111.9000	1	0	0
111.9250	6	1	0
111.9500	4	0	0
111.9750	3	2	0
112.0000	8	0	0
112.0250	5	1	0
112.0500	8	1	0
112.0750	5	0	0
112.1000	6	0	0
112.1250	3	1	0
112.1500	2	1	1
112.1750	4	0	0
112.2000	2	1	0
112.2250	5	0	1
112.2500	7	0	0
112.2750	3	0	0
112.3000	3	1	0
112.3250	3	0	0
112.3500	5	2	0
112.3750	7	0	0
112.4000	9	0	0
112.4250	6	0	0
112.4500	6	0	0
112.4750	3	0	0
112.5000	2	1	0
112.5250	6	0	0
112.5500	3	1	0
112.5750	3	1	0
112.6000	5	0	1
112.6250	7	0	0
112.6500	5	1	0
112.6750	2	0	0
112.7000	4	0	0
112.7250	7	0	0
112.7500	6	1	0
112.7750	5	1	0
112.8000	3	0	0
112.8250	6	0	0
112.8500	3	0	0
112.8750	6	0	0
112.9000	2	1	0
112.9250	5	1	0
112.9500	5	0	1
112.9750	4	0	1
113.0000	3	0	0
113.0250	7	2	0
113.0500	7	1	0
113.0750	2	1	0
113.1000	9	0	0
113.1250	5	1	0
113.1500	6	0	0
113.1750	4	0	0
113.2000	6	0	1
113.2250	13	1	0
113.2500	8	1	0
113.2750	2	0	0
113.3000	4	0	0
113.3250	9	1	0
113.3500	5	0	0
113.3750	8	0	0
113.4000	5	0	1
113.4250	7	0	0
113.4500	8	1	0
113.4750	5	0	0
113.5000	4	1	0
113.5250	4	0	0
113.5500	6	0	1
113.5750	6	1	0
113.6000	4	0	0
113.6250	3	0	0
113.6500	5	0	0
113.6750	7	0	0
113.7000	3	0	0
113.7250	5	1	0
113.7500	1	0	0
113.7750	2	0	0
113.8000	7	0	0
113.8250	4	0	0
113.8500	7	0	0
113.8750	4	0	0
113.9000	4	0	0
113.9250	2	0	0
113.9500	10	0	0
113.9750	6	0	0
114.0000	3	0	0
114.0250	5	1	0
114.0500	8	0	0
114.0750	2	1	0
114.1000	5	0	0
114.1250	5	0	0
114.1500	3	0	0
114.1750	2	0	0
114.2000	7	0	0
114.2250	4	1	1
114.2500	7	1	1
114.2750	3	0	0
114.3000	5	1	0
114.3250	3	0	0
114.3500	6	0	0
114.3750	1	0	0
114.4000	5	0	0
114.4250	3	0	0
114.4500	8	0	0
114.4750	5	0	0
114.5000	4	0	0
114.5250	6	0	0
114.5500	6	0	0
114.5750	4	1	0
114.6000	0	0	0
114.6250	7	0	1
114.6500	3	0	0
114.6750	1	1	0
114.7000	1	0	0
114.7250	4	1	0
114.7500	1	0	2
114.7750	6	1	0
114.8000	2	1	0
114.8250	3	0	1
114.8500	2	0	0
114.8750	5	0	0
114.9000	2	0	0
114.9250	4	0	0
114.9500	5	0	0
114.9750	5	1	0
115.0000	2	0	0
115.0250	1	1	0
115.0500	5	0	1
115.0750	5	0	1
115.1000	5	0	0
115.1250	3	2	0
115.1500	6	1	0
115.1750	5	0	0
115.2000	5	0	0
115.2250	4	0	1
115.2500	8	4	0
115.2750	11	1	0
115.3000	7	0	0
115.3250	9	2	0
115.3500	5	0	1
115.3750	5	0	0
115.4000	3	1	0
115.4250	3	0	0
115.4500	3	1	0
115.4750	6	0	0
115.5000	8	1	1
115.5250	1	0	0
115.5500	3	0	1
115.5750	4	0	1
115.6000	4	0	0
115.6250	1	2	0
115.6500	3	0	0
115.6750	6	0	0
115.7000	2	0	0
115.7250	4	0	1
115.7500	2	0	0
115.7750	8	0	0
115.8000	2	0	0
115.8250	4	0	0
115.8500	3	0	0
115.8750	8	1	0
115.9000	7	0	0
115.9250	2	0	0
115.9500	4	1	1
115.9750	4	0	0
116.0000	1	0	0
116.0250	3	3	0
116.0500	6	0	0
116.0750	4	0	2
116.1000	3	0	1
116.1250	6	0	0
116.1500	4	0	0
116.1750	2	0	0
116.2000	4	1	0
116.2250	5	2	0
116.2500	5	0	0
116.2750	5	1	0
116.3000	4	0	0
116.3250	3	0	0
116.3500	6	0	0
116.3750	5	0	0
116.4000	2	0	0
116.4250	5	1	0
116.4500	2	1	0
116.4750	2	0	0
116.5000	4	1	0
116.5250	5	0	0
116.5500	2	0	0
116.5750	8	0	0
116.6000	5	0	0
116.6250	5	0	0
116.6500	3	0	0
116.6750	5	0	0
116.7000	3	0	1
116.7250	4	1	0
116.7500	2	0	0
116.7750	0	0	0
116.8000	4	0	0
116.8250	6	0	0
116.8500	6	0	0
116.8750	6	0	0
116.9000	2	0	1
116.9250	3	0	0
116.9500	4	0	0
116.9750	5	0	0
117.0000	1	0	0
117.0250	3	0	1
117.0500	2	0	1
117.0750	4	0	0
117.1000	2	0	0
117.1250	2	0	0
117.1500	7	0	0
117.1750	5	0	0
117.2000	3	1	0
117.2250	1	1	0
117.2500	2	0	0
117.2750	5	0	0
117.3000	2	0	0
117.3250	6	1	0
117.3500	3	0	0
117.3750	3	1	0
117.4000	9	0	0
117.4250	2	0	0
117.4500	5	1	0
117.4750	5	1	0
117.5000	0	0	0
117.5250	6	0	0
117.5500	4	0	1
117.5750	4	0	0
117.6000	1	0	0
117.6250	5	0	1
117.6500	3	1	0
117.6750	5	3	0
117.7000	7	0	0
117.7250	4	0	0
117.7500	6	1	0
117.7750	6	1	0
117.8000	1	0	0
117.8250	3	2	0
117.8500	4	0	0
117.8750	1	0	0
117.9000	5	1	0
117.9250	7	0	0
117.9500	3	1	0
117.9750	5	2	0
118.0000	6	1	1
118.0250	6	0	0
118.0500	7	0	0
118.0750	4	0	0
118.1000	6	0	0
118.1250	3	0	2
118.1500	4	0	0
118.1750	4	0	0
118.2000	7	0	0
118.2250	2	0	0
118.2500	4	0	0
118.2750	6	0	0
118.3000	6	0	0
118.3250	8	0	1
118.3500	8	1	1
118.3750	6	0	0
118.4000	4	0	0
118.4250	7	0	0
118.4500	2	0	0
118.4750	2	0	1
118.5000	6	0	0
118.5250	5	0	0
118.5500	1	2	1
118.5750	4	0	0
118.6000	2	0	0
118.6250	2	0	0
118.6500	3	0	0
118.6750	4	0	0
118.7000	2	0	0
118.7250	6	0	0
118.7500	1	0	0
118.7750	2	2	0
118.8000	5	0	0
118.8250	4	0	0
118.8500	2	1	0
118.8750	2	1	0
118.9000	8	0	0
118.9250	3	0	0
118.9500	6	0	0
118.9750	3	1	0
119.0000	2	1	0
119.0250	3	0	0
119.0500	3	0	0
119.0750	5	0	0
119.1000	2	2	0
119.1250	6	1	0
119.1500	0	0	0
119.1750	3	1	0
119.2000	2	0	0
119.2250	4	0	0
119.2500	2	0	0
119.2750	2	0	0
119.3000	4	1	0
119.3250	2	0	0
119.3500	2	2	0
119.3750	5	0	0
119.4000	6	1	0
119.4250	1	1	0
119.4500	4	0	0
119.4750	5	1	0
119.5000	5	1	1
119.5250	1	0	0
119.5500	4	0	0
119.5750	2	0	0
119.6000	4	0	0
119.6250	6	2	0
119.6500	4	1	1
119.6750	5	1	0
119.7000	3	1	0
119.7250	2	0	0
119.7500	2	0	0
119.7750	3	1	0
119.8000	5	0	0
119.8250	3	0	0
119.8500	4	1	0
119.8750	2	1	0
119.9000	1	0	0
119.9250	8	1	0
119.9500	3	0	0
119.9750	3	0	0
120.0000	2	0	0
120.0250	6	0	0
120.0500	3	0	0
120.0750	4	1	1
120.1000	1	0	1
120.1250	1	0	0
120.1500	8	0	0
120.1750	4	1	0
120.2000	4	1	0
120.2250	2	0	0
120.2500	7	0	0
120.2750	3	0	0
120.3000	5	0	0
120.3250	2	0	0
120.3500	1	0	0
120.3750	4	0	0
120.4000	2	0	0
120.4250	7	0	0
120.4500	8	1	1
120.4750	2	1	0
120.5000	4	0	1
120.5250	6	0	0
120.5500	4	0	0
120.5750	2	0	0
120.6000	7	0	1
120.6250	4	1	0
120.6500	4	0	0
120.6750	0	1	0
120.7000	4	0	0
120.7250	4	1	0
120.7500	4	1	1
120.7750	3	0	0
120.8000	4	0	0
120.8250	3	0	1
120.8500	8	0	0
120.8750	5	0	2
120.9000	4	1	0
120.9250	4	0	1
120.9500	4	0	0
120.9750	2	0	0
121.0000	4	0	0
121.0250	1	0	0
121.0500	3	1	0
121.0750	3	0	0
121.1000	5	0	0
121.1250	6	0	0
121.1500	6	0	1
121.1750	3	0	1
121.2000	3	1	1
121.2250	6	0	0
121.2500	6	1	0
121.2750	3	0	0
121.3000	3	0	0
121.3250	3	0	0
121.3500	5	0	0
121.3750	3	0	0
121.4000	6	0	0
121.4250	3	0	0
121.4500	1	1	0
121.4750	3	0	0
121.5000	5	0	0
121.5250	2	0	0
121.5500	1	0	0
121.5750	4	0	0
121.6000	8	1	0
121.6250	4	1	0
121.6500	2	1	0
121.6750	6	0	0
121.7000	4	0	0
121.7250	1	1	0
121.7500	4	0	1
121.7750	1	0	0
121.8000	3	0	1
121.8250	6	0	0
121.8500	1	0	2
121.8750	5	0	0
121.9000	3	0	0
121.9250	4	0	1
121.9500	3	1	0
121.9750	2	0	0
122.0000	2	0	0
122.0250	5	0	0
122.0500	2	0	0
122.0750	4	0	0
122.1000	3	0	0
122.1250	3	0	0
122.1500	5	1	0
122.1750	7	0	0
122.2000	0	0	0
122.2250	2	1	0
122.2500	3	0	1
122.2750	3	0	0
122.3000	5	1	1
122.3250	4	0	0
122.3500	2	1	0
122.3750	5	0	0
122.4000	1	1	0
122.4250	3	1	0
122.4500	3	0	0
122.4750	4	0	0
122.5000	6	0	0
122.5250	4	0	0
122.5500	4	0	0
122.5750	2	0	0
122.6000	4	0	0
122.6250	4	0	0
122.6500	1	0	0
122.6750	4	0	0
122.7000	5	0	0
122.7250	2	0	1
122.7500	1	0	0
122.7750	1	0	0
122.8000	2	0	0
122.8250	5	0	0
122.8500	3	2	0
122.8750	2	0	0
122.9000	3	1	0
122.9250	4	2	0
122.9500	2	0	0
122.9750	5	1	0
123.0000	0	0	0
123.0250	4	0	0
123.0500	6	1	0
123.0750	5	0	0
123.1000	2	0	0
123.1250	5	0	0
123.1500	5	0	0
123.1750	2	0	0
123.2000	3	0	0
123.2250	6	0	0
123.2500	4	2	0
123.2750	2	0	0
123.3000	3	0	0
123.3250	4	0	0
123.3500	8	0	1
123.3750	1	1	1
123.4000	6	0	0
123.4250	7	1	0
123.4500	5	0	1
123.4750	2	0	0
123.5000	3	2	0
123.5250	5	0	0
123.5500	0	0	0
123.5750	2	0	0
123.6000	3	0	0
123.6250	4	0	0
123.6500	3	1	0
123.6750	2	0	0
123.7000	1	0	0
123.7250	3	0	0
123.7500	4	1	0
123.7750	3	1	0
123.8000	3	0	2
123.8250	4	0	0
123.8500	5	0	0
123.8750	4	0	0
123.9000	4	0	0
123.9250	5	1	0
123.9500	0	1	0
123.9750	2	0	0
124.0000	3	0	0
124.0250	3	0	0
124.0500	6	1	0
124.0750	2	0	0
124.1000	4	0	0
124.1250	2	0	0
124.1500	3	0	0
124.1750	2	0	0
124.2000	5	0	0
124.2250	2	0	0
124.2500	3	0	0
124.2750	2	0	0
124.3000	4	0	0
124.3250	5	0	0
124.3500	1	0	0
124.3750	4	0	0
124.4000	4	0	0
124.4250	3	0	0
124.4500	4	1	2
124.4750	2	0	0
124.5000	4	0	0
124.5250	7	1	0
124.5500	5	1	0
124.5750	2	0	0
124.6000	5	0	0
124.6250	0	0	0
124.6500	3	1	0
124.6750	4	0	0
124.7000	2	1	0
124.7250	8	1	0
124.7500	4	0	0
124.7750	4	0	0
124.8000	1	1	0
124.8250	6	1	0
124.8500	2	0	0
124.8750	2	0	1
124.9000	2	0	0
124.9250	3	0	0
124.9500	4	1	0
124.9750	4	0	0
125.0000	6	0	1
125.0250	1	0	0
125.0500	4	1	0
125.0750	2	0	0
125.1000	5	0	0
125.1250	2	2	0
125.1500	6	0	1
125.1750	2	0	0
125.2000	6	0	0
125.2250	5	0	0
125.2500	1	0	0
125.2750	5	0	0
125.3000	2	1	0
125.3250	3	1	0
125.3500	6	0	0
125.3750	4	0	0
125.4000	2	1	1
125.4250	2	0	0
125.4500	2	1	0
125.4750	8	0	1
125.5000	2	0	0
125.5250	1	0	1
125.5500	3	0	0
125.5750	4	0	0
125.6000	3	0	0
125.6250	1	0	0
125.6500	1	1	0
125.6750	6	0	0
125.7000	3	0	0
125.7250	3	0	0
125.7500	2	0	1
125.7750	1	0	1
125.8000	2	0	0
125.8250	3	0	0
125.8500	7	0	0
125.8750	2	0	0
125.9000	2	0	0
125.9250	6	0	0
125.9500	1	1	2
125.9750	3	0	0
126.0000	3	0	1
126.0250	1	0	0
126.0500	2	1	0
126.0750	5	1	1
126.1000	5	0	0
126.1250	2	0	0
126.1500	2	0	1
126.1750	0	1	2
126.2000	2	0	1
126.2250	7	0	0
126.2500	2	0	0
126.2750	4	0	0
126.3000	3	0	0
126.3250	1	0	0
126.3500	3	0	0
126.3750	3	0	0
126.4000	2	0	0
126.4250	8	0	0
126.4500	4	1	0
126.4750	6	0	0
126.5000	0	0	0
126.5250	3	0	0
126.5500	6	0	0
126.5750	3	0	0
126.6000	2	0	0
126.6250	2	0	0
126.6500	5	1	0
126.6750	4	0	0
126.7000	2	1	0
126.7250	0	0	0
126.7500	4	1	0
126.7750	3	0	0
126.8000	3	1	0
126.8250	4	2	0
126.8500	2	2	0
126.8750	5	0	0
126.9000	3	0	0
126.9250	3	1	1
126.9500	1	0	0
126.9750	1	1	0
127.0000	6	0	0
127.0250	3	0	0
127.0500	7	0	0
127.0750	2	0	0
127.1000	5	0	0
127.1250	5	1	0
127.1500	3	0	0
127.1750	5	0	0
127.2000	2	1	0
127.2250	1	0	1
127.2500	1	0	0
127.2750	2	0	0
127.3000	2	0	0
127.3250	1	1	0
127.3500	4	0	0
127.3750	4	0	0
127.4000	1	0	0
127.4250	2	0	0
127.4500	1	1	0
127.4750	2	0	0
127.5000	3	0	0
127.5250	3	0	0
127.5500	3	1	0
127.5750	1	0	1
127.6000	7	0	1
127.6250	1	0	0
127.6500	2	1	0
127.6750	0	0	0
127.7000	3	0	0
127.7250	3	0	0
127.7500	2	0	0
127.7750	2	0	1
127.8000	2	0	0
127.8250	3	0	1
127.8500	3	0	0
127.8750	1	1	0
127.9000	1	1	0
127.9250	2	0	0
127.9500	4	0	0
127.9750	5	1	1
128.0000	1	1	0
128.0250	3	0	0
128.0500	4	0	0
128.0750	6	0	0
128.1000	2	0	0
128.1250	4	0	0
128.1500	3	0	0
128.1750	2	0	2
128.2000	5	0	0
128.2250	0	0	1
128.2500	2	1	1
128.2750	4	0	1
128.3000	1	0	0
128.3250	6	0	0
128.3500	2	0	0
128.3750	4	0	0
128.4000	3	0	0
128.4250	4	0	1
128.4500	4	0	0
128.4750	2	2	0
128.5000	2	0	0
128.5250	3	0	0
128.5500	1	0	0
128.5750	3	0	0
128.6000	4	0	0
128.6250	3	0	0
128.6500	2	0	0
128.6750	1	0	1
128.7000	4	0	0
128.7250	2	0	0
128.7500	0	0	0
128.7750	2	2	0
128.8000	3	0	1
128.8250	3	0	0
128.8500	5	0	0
128.8750	1	0	0
128.9000	2	0	0
128.9250	3	0	0
128.9500	2	0	0
128.9750	3	0	0
129.0000	1	0	0
129.0250	1	0	0
129.0500	5	0	0
129.0750	2	0	0
129.1000	3	0	0
129.1250	2	1	0
129.1500	1	1	0
129.1750	1	0	1
129.2000	3	0	0
129.2250	4	0	1
129.2500	2	0	0
129.2750	5	0	1
129.3000	1	0	0
129.3250	0	1	0
129.3500	4	0	0
129.3750	2	0	0
129.4000	2	0	0
129.4250	3	0	0
129.4500	0	0	0
129.4750	3	1	0
129.5000	5	1	1
129.5250	1	0	0
129.5500	2	1	0
129.5750	1	0	0
129.6000	1	0	0
129.6250	5	0	0
129.6500	4	0	0
129.6750	2	0	0
129.7000	1	0	0
129.7250	4	0	0
129.7500	4	1	0
129.7750	2	0	0
129.8000	3	0	0
129.8250	1	0	0
129.8500	2	0	0
129.8750	4	0	0
129.9000	0	0	0
129.9250	2	1	0
129.9500	0	0	0
129.9750	3	0	1
130.0000	2	0	0
130.0250	5	1	0
130.0500	2	0	0
130.0750	2	0	0
130.1000	3	0	0
130.1250	3	0	0
130.1500	2	0	0
130.1750	7	1	0
130.2000	2	0	0
130.2250	1	1	0
130.2500	1	0	0
130.2750	3	0	0
130.3000	2	0	0
130.3250	3	0	0
130.3500	2	0	0
130.3750	4	0	0
130.4000	5	0	0
130.4250	3	0	0
130.4500	2	0	0
130.4750	3	1	0
130.5000	2	0	1
130.5250	4	0	0
130.5500	3	1	0
130.5750	3	0	0
130.6000	1	0	0
130.6250	6	0	0
130.6500	6	0	0
130.6750	1	0	0
130.7000	2	0	1
130.7250	1	0	0
130.7500	0	0	0
130.7750	0	0	0
130.8000	3	1	0
130.8250	4	1	0
130.8500	3	1	0
130.8750	3	1	0
130.9000	0	0	0
130.9250	5	1	0
130.9500	4	0	0
130.9750	3	1	0
131.0000	1	1	0
131.0250	5	0	0
131.0500	1	1	0
131.0750	1	0	0
131.1000	3	1	0
131.1250	2	0	1
131.1500	1	0	0
131.1750	3	0	0
131.2000	3	1	0
131.2250	1	0	1
131.2500	2	0	0
131.2750	4	0	0
131.3000	2	0	0
131.3250	2	0	0
131.3500	0	1	0
131.3750	4	1	0
131.4000	2	0	0
131.4250	2	0	0
131.4500	5	0	0
131.4750	4	2	1
131.5000	6	0	0
131.5250	2	0	0
131.5500	2	1	0
131.5750	6	0	0
131.6000	0	1	0
131.6250	5	0	0
131.6500	1	0	0
131.6750	1	0	0
131.7000	1	0	0
131.7250	2	0	0
131.7500	2	0	0
131.7750	1	2	0
131.8000	0	1	0
131.8250	2	1	1
131.8500	3	1	0
131.8750	0	0	0
131.9000	6	1	1
131.9250	3	0	0
131.9500	2	0	0
131.9750	2	0	0
132.0000	2	0	0
132.0250	6	1	0
132.0500	2	0	0
132.0750	3	0	0
132.1000	3	0	0
132.1250	4	0	0
132.1500	2	1	0
132.1750	2	1	0
132.2000	2	0	1
132.2250	0	0	0
132.2500	2	0	0
132.2750	1	0	0
132.3000	1	1	0
132.3250	2	1	0
132.3500	2	0	0
132.3750	2	0	1
132.4000	0	0	0
132.4250	2	1	0
132.4500	2	0	0
132.4750	3	0	0
132.5000	0	0	0
132.5250	5	0	0
132.5500	3	0	0
132.5750	6	0	0
132.6000	0	0	0
132.6250	3	0	1
132.6500	1	0	0
132.6750	1	0	1
132.7000	1	0	0
132.7250	2	1	0
132.7500	4	0	0
132.7750	0	0	0
132.8000	1	0	0
132.8250	2	0	0
132.8500	5	0	0
132.8750	5	0	0
132.9000	1	0	0
132.9250	3	1	0
132.9500	0	1	0
132.9750	4	0	0
133.0000	8	1	0
133.0250	1	0	1
133.0500	3	0	0
133.0750	3	0	1
133.1000	3	0	0
133.1250	1	0	0
133.1500	1	0	1
133.1750	5	0	1
133.2000	1	0	0
133.2250	3	0	1
133.2500	2	0	0
133.2750	2	0	0
133.3000	0	1	0
133.3250	2	0	1
133.3500	0	0	0
133.3750	6	0	0
133.4000	2	0	0
133.4250	1	1	0
133.4500	0	0	1
133.4750	3	1	0
133.5000	0	0	0
133.5250	3	0	1
133.5500	3	0	0
133.5750	3	0	0
133.6000	1	0	1
133.6250	1	0	0
133.6500	3	0	0
133.6750	5	0	0
133.7000	6	1	0
133.7250	1	0	0
133.7500	1	0	0
133.7750	2	0	0
133.8000	3	0	0
133.8250	4	0	0
133.8500	2	1	1
133.8750	1	0	0
133.9000	5	0	0
133.9250	1	1	0
133.9500	4	0	0
133.9750	1	0	0
134.0000	0	0	0
134.0250	1	0	0
134.0500	5	1	0
134.0750	2	1	0
134.1000	1	1	0
134.1250	4	0	0
134.1500	0	1	0
134.1750	2	0	0
134.2000	2	0	0
134.2250	4	0	1
134.2500	4	0	0
134.2750	3	1	0
134.3000	5	1	2
134.3250	3	0	0
134.3500	1	0	0
134.3750	2	0	0
134.4000	0	1	0
134.4250	0	1	0
134.4500	3	0	0
134.4750	3	0	0
134.5000	3	0	0
134.5250	2	1	1
134.5500	2	1	0
134.5750	1	0	0
134.6000	3	0	0
134.6250	5	0	0
134.6500	2	0	0
134.6750	5	1	0
134.7000	2	0	0
134.7250	5	0	0
134.7500	1	0	1
134.7750	2	1	0
134.8000	1	1	0
134.8250	7	0	0
134.8500	1	1	0
134.8750	1	0	0
134.9000	3	0	0
134.9250	1	1	1
134.9500	3	0	0
134.9750	0	0	0
135.0000	2	0	0
135.0250	5	0	0
135.0500	2	0	0
135.0750	3	0	0
135.1000	1	0	0
135.1250	6	1	0
135.1500	2	0	0
135.1750	2	0	0
135.2000	2	0	0
135.2250	2	0	0
135.2500	1	0	1
135.2750	1	0	0
135.3000	4	2	0
135.3250	2	0	0
135.3500	1	1	0
135.3750	1	0	0
135.4000	3	0	0
135.4250	0	0	0
135.4500	2	1	0
135.4750	4	0	0
135.5000	6	0	0
135.5250	5	0	0
135.5500	2	0	0
135.5750	1	0	0
135.6000	3	0	0
135.6250	1	1	0
135.6500	2	0	0
135.6750	0	1	0
135.7000	0	0	0
135.7250	0	0	0
135.7500	2	0	0
135.7750	2	0	0
135.8000	0	0	0
135.8250	1	0	0
135.8500	5	2	0
135.8750	0	0	0
135.9000	1	0	1
135.9250	3	0	1
135.9500	1	0	0
135.9750	0	1	0
136.0000	1	0	0
136.0250	3	2	1
136.0500	4	0	0
136.0750	2	0	0
136.1000	2	1	0
136.1250	1	0	0
136.1500	2	0	0
136.1750	4	0	0
136.2000	5	1	0
136.2250	3	0	0
136.2500	1	0	0
136.2750	2	0	0
136.3000	2	0	0
136.3250	4	1	0
136.3500	0	0	0
136.3750	2	1	1
136.4000	2	0	0
136.4250	3	0	0
136.4500	3	0	0
136.4750	1	1	0
136.5000	3	0	0
136.5250	2	1	0
136.5500	0	0	0
136.5750	2	1	0
136.6000	1	0	1
136.6250	2	0	0
136.6500	2	0	0
136.6750	6	1	0
136.7000	1	1	0
136.7250	1	0	0
136.7500	0	0	1
136.7750	0	0	0
136.8000	3	1	0
136.8250	4	0	0
136.8500	4	0	0
136.8750	2	0	0
136.9000	2	0	0
136.9250	2	0	0
136.9500	1	2	1
136.9750	2	0	1
137.0000	1	0	0
137.0250	0	0	0
137.0500	0	0	0
137.0750	1	1	0
137.1000	0	0	0
137.1250	1	0	0
137.1500	2	0	0
137.1750	2	0	0
137.2000	3	0	1
137.2250	0	1	0
137.2500	5	1	0
137.2750	1	0	0
137.3000	4	0	0
137.3250	0	0	2
137.3500	3	1	0
137.3750	2	1	0
137.4000	0	0	0
137.4250	2	1	0
137.4500	4	0	0
137.4750	2	0	0
137.5000	2	0	0
137.5250	3	2	0
137.5500	2	0	0
137.5750	2	0	1
137.6000	0	0	0
137.6250	3	0	0
137.6500	2	1	0
137.6750	0	0	0
137.7000	1	0	0
137.7250	0	1	0
137.7500	3	0	0
137.7750	2	0	0
137.8000	3	0	0
137.8250	2	0	1
137.8500	1	1	0
137.8750	0	0	0
137.9000	0	0	0
137.9250	2	0	1
137.9500	3	0	0
137.9750	1	1	1
138.0000	4	0	0
138.0250	2	0	0
138.0500	3	1	0
138.0750	3	0	0
138.1000	3	0	0
138.1250	3	0	0
138.1500	2	0	1
138.1750	3	0	0
138.2000	1	0	0
138.2250	0	0	0
138.2500	3	1	0
138.2750	2	0	0
138.3000	5	0	0
138.3250	3	0	0
138.3500	2	0	0
138.3750	2	0	0
138.4000	3	0	1
138.4250	2	0	0
138.4500	4	1	0
138.4750	5	0	0
138.5000	1	0	0
138.5250	1	0	0
138.5500	1	0	0
138.5750	1	0	0
138.6000	3	1	0
138.6250	5	2	1
138.6500	1	1	1
138.6750	1	0	0
138.7000	6	0	0
138.7250	2	0	0
138.7500	0	1	0
138.7750	4	0	0
138.8000	7	0	0
138.8250	4	1	0
138.8500	1	0	0
138.8750	2	0	1
138.9000	2	2	0
138.9250	2	0	0
138.9500	2	2	0
138.9750	3	0	0
139.0000	2	0	0
139.0250	3	0	0
139.0500	0	0	0
139.0750	0	0	0
139.1000	2	0	0
139.1250	1	1	0
139.1500	1	0	0
139.1750	3	0	1
139.2000	2	0	0
139.2250	1	0	0
139.2500	2	1	1
139.2750	1	2	0
139.3000	2	0	0
139.3250	3	0	0
139.3500	4	1	0
139.3750	3	0	0
139.4000	3	0	0
139.4250	3	0	1
139.4500	1	0	0
139.4750	3	1	0
139.5000	2	0	0
139.5250	3	1	0
139.5500	4	0	0
139.5750	0	0	0
139.6000	5	0	0
139.6250	3	0	1
139.6500	4	0	0
139.6750	2	0	0
139.7000	3	1	0
139.7250	0	0	0
139.7500	4	0	0
139.7750	1	0	1
139.8000	1	0	0
139.8250	2	0	0
139.8500	7	1	0
139.8750	2	1	0
139.9000	1	0	0
139.9250	0	0	0
139.9500	2	0	0
139.9750	4	0	0
140.0000	1	0	0
140.0250	2	0	0
140.0500	1	0	1
140.0750	1	0	0
140.1000	2	1	0
140.1250	3	1	0
140.1500	1	0	0
140.1750	2	0	0
140.2000	3	0	0
140.2250	2	0	0
140.2500	1	0	0
140.2750	1	0	0
140.3000	3	0	0
140.3250	1	0	0
140.3500	0	0	0
140.3750	1	1	1
140.4000	2	0	0
140.4250	6	0	1
140.4500	1	0	0
140.4750	2	1	0
140.5000	2	0	0
140.5250	0	1	0
140.5500	5	0	0
140.5750	4	0	0
140.6000	0	0	0
140.6250	3	0	0
140.6500	0	0	0
140.6750	1	0	0
140.7000	3	0	0
140.7250	3	1	0
140.7500	4	0	0
140.7750	2	1	0
140.8000	2	0	0
140.8250	3	0	0
140.8500	2	0	0
140.8750	2	0	0
140.9000	5	2	0
140.9250	0	0	0
140.9500	2	0	0
140.9750	3	1	0
141.0000	0	0	1
141.0250	1	1	1
141.0500	2	0	0
141.0750	4	0	0
141.1000	3	0	0
141.1250	2	0	0
141.1500	5	1	0
141.1750	5	1	0
141.2000	3	0	0
141.2250	2	0	0
141.2500	1	0	0
141.2750	2	0	0
141.3000	3	0	0
141.3250	3	0	0
141.3500	0	0	1
141.3750	2	0	0
141.4000	2	0	0
141.4250	5	0	0
141.4500	2	0	0
141.4750	1	0	1
141.5000	1	0	0
141.5250	4	2	0
141.5500	2	0	1
141.5750	1	0	0
141.6000	2	0	0
141.6250	1	0	0
141.6500	5	0	0
141.6750	2	0	0
141.7000	2	0	0
141.7250	1	0	0
141.7500	2	1	1
141.7750	1	0	0
141.8000	1	1	0
141.8250	2	0	0
141.8500	4	0	0
141.8750	1	0	0
141.9000	2	0	0
141.9250	2	0	0
141.9500	2	0	0
141.9750	3	0	0
142.0000	5	1	0
142.0250	1	0	0
142.0500	3	0	0
142.0750	1	0	0
142.1000	5	0	0
142.1250	0	0	0
142.1500	2	0	0
142.1750	0	0	0
142.2000	0	0	0
142.2250	0	0	1
142.2500	2	1	1
142.2750	1	0	0
142.3000	3	1	0
142.3250	4	0	0
142.3500	4	0	0
142.3750	1	0	1
142.4000	2	1	0
142.4250	4	0	0
142.4500	2	0	0
142.4750	2	0	1
142.5000	2	1	0
142.5250	2	3	0
142.5500	2	1	0
142.5750	2	2	0
142.6000	0	1	1
142.6250	3	0	0
142.6500	2	1	0
142.6750	1	0	0
142.7000	0	0	0
142.7250	4	0	0
142.7500	2	0	0
142.7750	1	0	0
142.8000	2	1	0
142.8250	4	0	0
142.8500	2	0	0
142.8750	3	0	0
142.9000	1	0	0
142.9250	1	0	0
142.9500	6	0	0
142.9750	2	1	0
143.0000	1	1	0
143.0250	2	0	0
143.0500	2	1	0
143.0750	0	1	0
143.1000	2	0	0
143.1250	2	1	0
143.1500	5	0	0
143.1750	2	0	0
143.2000	1	0	0
143.2250	2	0	0
143.2500	4	0	0
143.2750	1	2	0
143.3000	5	0	0
143.3250	0	0	0
143.3500	2	0	0
143.3750	3	0	0
143.4000	2	0	0
143.4250	2	0	1
143.4500	0	0	1
143.4750	3	0	0
143.5000	3	0	0
143.5250	5	1	0
143.5500	2	0	0
143.5750	1	0	0
143.6000	1	1	0
143.6250	4	0	0
143.6500	1	0	0
143.6750	0	0	0
143.7000	4	1	0
143.7250	2	0	0
143.7500	3	0	0
143.7750	3	0	0
143.8000	4	0	0
143.8250	4	0	0
143.8500	0	0	0
143.8750	2	0	0
143.9000	3	0	0
143.9250	1	1	0
143.9500	1	0	0
143.9750	0	2	0
144.0000	2	0	0
144.0250	1	0	0
144.0500	2	0	0
144.0750	2	0	0
144.1000	1	0	0
144.1250	4	0	0
144.1500	2	0	0
144.1750	2	2	0
144.2000	4	0	0
144.2250	1	0	1
144.2500	2	0	0
144.2750	2	0	0
144.3000	1	0	1
144.3250	1	0	0
144.3500	1	0	0
144.3750	4	1	0
144.4000	4	0	0
144.4250	4	1	0
144.4500	2	0	0
144.4750	3	0	0
144.5000	1	0	1
144.5250	3	0	0
144.5500	2	0	1
144.5750	2	0	0
144.6000	2	0	0
144.6250	1	0	0
144.6500	1	0	0
144.6750	0	0	0
144.7000	0	0	0
144.7250	0	0	0
144.7500	3	0	0
144.7750	1	0	0
144.8000	0	0	0
144.8250	6	1	0
144.8500	0	0	0
144.8750	2	0	0
144.9000	3	0	0
144.9250	2	0	0
144.9500	2	0	0
144.9750	0	0	0
145.0000	1	0	0
145.0250	2	0	0
145.0500	0	1	0
145.0750	1	0	0
145.1000	1	1	1
145.1250	1	0	1
145.1500	2	0	0
145.1750	0	0	0
145.2000	2	0	0
145.2250	3	0	0
145.2500	4	0	0
145.2750	3	0	0
145.3000	2	0	0
145.3250	1	0	0
145.3500	1	0	1
145.3750	1	0	1
145.4000	1	0	0
145.4250	2	0	0
145.4500	1	0	0
145.4750	1	0	0
145.5000	2	0	0
145.5250	1	0	0
145.5500	1	0	0
145.5750	2	1	0
145.6000	0	0	1
145.6250	1	0	0
145.6500	5	0	0
145.6750	1	0	0
145.7000	2	0	0
145.7250	2	0	0
145.7500	1	0	0
145.7750	1	0	0
145.8000	3	0	0
145.8250	2	0	0
145.8500	1	0	1
145.8750	4	0	0
145.9000	0	0	0
145.9250	3	2	0
145.9500	1	1	0
145.9750	1	0	0
146.0000	1	0	0
146.0250	2	1	0
146.0500	3	0	0
146.0750	4	0	1
146.1000	1	0	0
146.1250	4	0	0
146.1500	2	0	0
146.1750	0	1	0
146.2000	2	0	0
146.2250	0	1	0
146.2500	1	0	1
146.2750	1	0	0
146.3000	2	0	0
146.3250	1	0	0
146.3500	2	1	1
146.3750	1	0	0
146.4000	1	0	0
146.4250	1	0	0
146.4500	1	0	0
146.4750	1	0	0
146.5000	1	0	0
146.5250	1	1	0
146.5500	1	0	0
146.5750	1	0	1
146.6000	2	1	0
146.6250	2	1	0
146.6500	3	0	0
146.6750	3	0	0
146.7000	0	1	0
146.7250	5	0	0
146.7500	0	2	0
146.7750	1	0	0
146.8000	5	0	0
146.8250	1	0	0
146.8500	4	0	0
146.8750	1	0	0
146.9000	2	0	0
146.9250	7	0	0
146.9500	2	0	0
146.9750	0	0	0
147.0000	3	0	0
147.0250	1	0	0
147.0500	0	0	0
147.0750	0	0	0
147.1000	0	0	1
147.1250	0	1	0
147.1500	2	0	1
147.1750	1	0	1
147.2000	1	0	0
147.2250	3	3	1
147.2500	0	0	0
147.2750	3	1	0
147.3000	2	3	0
147.3250	3	1	0
147.3500	1	0	0
147.3750	1	0	0
147.4000	2	0	0
147.4250	1	1	0
147.4500	1	0	0
147.4750	1	0	0
147.5000	2	0	0
147.5250	3	0	0
147.5500	1	0	0
147.5750	1	1	0
147.6000	1	0	0
147.6250	2	0	0
147.6500	3	1	0
147.6750	4	0	0
147.7000	0	1	0
147.7250	1	0	0
147.7500	2	1	0
147.7750	2	1	1
147.8000	2	0	0
147.8250	4	0	0
147.8500	1	0	0
147.8750	2	0	0
147.9000	2	0	0
147.9250	2	0	0
147.9500	2	0	0
147.9750	2	0	0
148.0000	2	0	0
148.0250	1	0	0
148.0500	1	0	0
148.0750	1	1	0
148.1000	4	1	0
148.1250	1	0	0
148.1500	2	0	0
148.1750	5	1	0
148.2000	0	0	0
148.2250	1	0	0
148.2500	1	1	0
148.2750	3	0	0
148.3000	1	0	0
148.3250	1	1	0
148.3500	1	0	0
148.3750	2	0	0
148.4000	1	0	0
148.4250	1	1	0
148.4500	0	0	0
148.4750	3	0	0
148.5000	3	0	1
148.5250	2	0	0
148.5500	1	0	0
148.5750	2	0	0
148.6000	0	0	0
148.6250	0	1	0
148.6500	1	1	0
148.6750	2	1	0
148.7000	3	0	1
148.7250	4	0	1
148.7500	3	0	0
148.7750	1	2	0
148.8000	1	0	1
148.8250	3	0	0
148.8500	3	0	1
148.8750	0	0	0
148.9000	2	0	0
148.9250	2	0	0
148.9500	2	0	0
148.9750	2	0	0
149.0000	2	0	0
149.0250	1	0	0
149.0500	2	1	0
149.0750	2	0	0
149.1000	0	1	0
149.1250	1	1	0
149.1500	3	0	0
149.1750	0	0	0
149.2000	1	0	0
149.2250	1	1	0
149.2500	0	0	0
149.2750	0	0	2
149.3000	2	0	0
149.3250	0	0	0
149.3500	4	0	0
149.3750	2	0	0
149.4000	1	0	0
149.4250	2	0	0
149.4500	0	0	1
149.4750	0	0	1
149.5000	4	0	0
149.5250	0	0	0
149.5500	0	1	0
149.5750	2	0	0
149.6000	1	0	0
149.6250	2	0	0
149.6500	0	1	0
149.6750	0	0	1
149.7000	1	2	0
149.7250	0	0	0
149.7500	4	0	0
149.7750	0	0	0
149.8000	0	0	0
149.8250	1	1	0
149.8500	4	0	0
149.8750	3	0	0
149.9000	3	0	0
149.9250	0	0	0
149.9500	0	0	0
149.9750	2	0	0
150.0000	1	0	0
150.0250	2	0	1
150.0500	3	1	0
150.0750	0	0	0
150.1000	1	0	0
150.1250	0	1	0
150.1500	1	0	0
150.1750	0	0	0
150.2000	1	1	0
150.2250	1	0	0
150.2500	3	0	0
150.2750	1	0	0
150.3000	1	0	0
150.3250	4	0	0
150.3500	3	0	0
150.3750	1	1	0
150.4000	1	0	0
150.4250	4	1	0
150.4500	3	0	0
150.4750	5	0	0
150.5000	2	0	0
150.5250	3	0	0
150.5500	2	0	0
150.5750	2	0	0
150.6000	4	0	0
150.6250	2	0	0
150.6500	2	0	0
150.6750	1	2	0
150.7000	1	0	0
150.7250	1	0	0
150.7500	1	1	0
150.7750	1	0	0
150.8000	6	0	0
150.8250	0	0	0
150.8500	0	0	0
150.8750	2	0	0
150.9000	4	0	1
150.9250	4	0	0
150.9500	2	1	0
150.9750	0	0	0
151.0000	1	0	1
151.0250	0	0	0
151.0500	0	0	0
151.0750	2	1	0
151.1000	5	0	0
151.1250	2	0	0
151.1500	2	0	0
151.1750	2	0	0
151.2000	0	0	1
151.2250	5	0	0
151.2500	0	0	0
151.2750	0	0	0
151.3000	3	0	0
151.3250	3	0	0
151.3500	1	0	0
151.3750	2	0	0
151.4000	1	0	0
151.4250	2	1	0
151.4500	1	0	0
151.4750	3	0	0
151.5000	1	0	0
151.5250	1	2	0
151.5500	0	0	0
151.5750	3	0	1
151.6000	2	0	0
151.6250	2	0	1
151.6500	0	0	0
151.6750	0	0	0
151.7000	0	0	0
151.7250	3	0	0
151.7500	2	0	0
151.7750	3	1	0
151.8000	1	0	0
151.8250	1	0	0
151.8500	1	0	0
151.8750	2	0	0
151.9000	1	0	0
151.9250	3	0	0
151.9500	0	0	0
151.9750	1	0	0
152.0000	0	0	0
152.0250	5	0	0
152.0500	0	0	0
152.0750	1	0	1
152.1000	1	0	0
152.1250	2	0	0
152.1500	2	2	0
152.1750	0	1	0
152.2000	3	1	1
152.2250	0	0	0
152.2500	3	1	0
152.2750	2	1	0
152.3000	4	0	0
152.3250	1	1	0
152.3500	1	0	0
152.3750	2	0	0
152.4000	2	1	1
152.4250	3	0	0
152.4500	2	0	0
152.4750	3	0	0
152.5000	2	0	0
152.5250	1	0	0
152.5500	5	0	0
152.5750	2	0	1
152.6000	1	1	0
152.6250	1	0	0
152.6500	3	0	0
152.6750	0	0	0
152.7000	3	0	0
152.7250	1	0	0
152.7500	0	0	0
152.7750	5	0	0
152.8000	3	0	0
152.8250	0	2	0
152.8500	2	1	0
152.8750	0	0	0
152.9000	0	0	0
152.9250	0	0	0
152.9500	0	0	0
152.9750	2	0	0
153.0000	2	0	0
153.0250	0	0	0
153.0500	2	0	0
153.0750	1	0	0
153.1000	0	0	0
153.1250	1	0	0
153.1500	1	0	1
153.1750	0	0	0
153.2000	2	0	0
153.2250	2	0	0
153.2500	3	0	0
153.2750	0	1	0
153.3000	1	0	1
153.3250	0	0	0
153.3500	1	0	0
153.3750	1	0	0
153.4000	3	0	0
153.4250	1	0	0
153.4500	1	0	0
153.4750	2	0	0
153.5000	2	0	0
153.5250	1	0	0
153.5500	0	1	0
153.5750	2	0	0
153.6000	1	0	0
153.6250	1	0	0
153.6500	3	0	0
153.6750	1	0	0
153.7000	2	0	0
153.7250	3	0	0
153.7500	1	0	2
153.7750	1	1	0
153.8000	2	3	0
153.8250	0	1	0
153.8500	1	1	0
153.8750	1	0	1
153.9000	1	0	1
153.9250	2	0	0
153.9500	0	0	0
153.9750	1	0	2
154.0000	1	0	1
154.0250	1	1	1
154.0500	1	0	0
154.0750	3	0	0
154.1000	0	0	0
154.1250	7	0	0
154.1500	1	0	0
154.1750	1	1	0
154.2000	0	0	0
154.2250	2	0	0
154.2500	0	0	0
154.2750	3	1	1
154.3000	0	0	0
154.3250	0	0	0
154.3500	1	1	0
154.3750	1	0	0
154.4000	2	1	0
154.4250	4	1	0
154.4500	3	0	0
154.4750	1	0	0
154.5000	3	0	0
154.5250	2	0	0
154.5500	2	0	0
154.5750	5	0	0
154.6000	0	0	0
154.6250	1	0	0
154.6500	3	0	0
154.6750	1	0	0
154.7000	1	0	0
154.7250	0	0	0
154.7500	5	1	0
154.7750	2	0	0
154.8000	3	0	0
154.8250	0	0	0
154.8500	0	0	0
154.8750	1	1	0
154.9000	0	0	0
154.9250	4	0	0
154.9500	2	0	0
154.9750	1	0	0
155.0000	5	0	0
155.0250	0	0	0
155.0500	0	0	0
155.0750	2	1	0
155.1000	2	1	0
155.1250	1	0	2
155.1500	3	0	0
155.1750	0	0	0
155.2000	2	0	1
155.2250	0	1	0
155.2500	2	2	0
155.2750	0	0	0
155.3000	1	0	0
155.3250	1	0	0
155.3500	1	0	0
155.3750	0	0	0
155.4000	2	0	0
155.4250	2	0	0
155.4500	4	1	0
155.4750	1	0	0
155.5000	1	0	0
155.5250	1	0	1
155.5500	1	0	0
155.5750	2	1	1
155.6000	3	0	0
155.6250	3	0	0
155.6500	2	0	0
155.6750	2	0	1
155.7000	0	0	0
155.7250	2	0	0
155.7500	1	0	0
155.7750	2	1	0
155.8000	3	0	0
155.8250	1	0	0
155.8500	0	0	0
155.8750	1	0	0
155.9000	0	0	0
155.9250	2	0	0
155.9500	0	0	0
155.9750	3	1	1
156.0000	3	0	0
156.0250	0	0	0
156.0500	0	0	0
156.0750	1	0	0
156.1000	2	2	0
156.1250	2	1	0
156.1500	0	1	1
156.1750	2	0	0
156.2000	1	0	0
156.2250	2	0	0
156.2500	1	2	0
156.2750	2	0	0
156.3000	0	0	0
156.3250	3	0	0
156.3500	1	1	0
156.3750	3	0	0
156.4000	0	0	0
156.4250	1	0	0
156.4500	1	0	0
156.4750	1	1	0
156.5000	3	0	2
156.5250	0	0	0
156.5500	3	1	0
156.5750	1	0	0
156.6000	1	0	0
156.6250	2	0	0
156.6500	3	1	0
156.6750	2	0	0
156.7000	1	1	0
156.7250	1	0	0
156.7500	2	1	0
156.7750	0	1	0
156.8000	3	0	0
156.8250	2	0	0
156.8500	2	1	0
156.8750	1	0	0
156.9000	2	2	0
156.9250	2	0	0
156.9500	0	0	0
156.9750	2	0	0
157.0000	0	0	0
157.0250	3	0	0
157.0500	0	0	0
157.0750	2	0	0
157.1000	1	1	1
157.1250	2	2	0
157.1500	1	0	0
157.1750	0	0	0
157.2000	1	0	0
157.2250	1	0	0
157.2500	0	0	0
157.2750	1	1	1
157.3000	2	2	0
157.3250	0	0	0
157.3500	3	0	0
157.3750	3	1	0
157.4000	1	1	0
157.4250	2	0	0
157.4500	1	0	0
157.4750	2	0	0
157.5000	0	0	1
157.5250	0	0	0
157.5500	1	1	0
157.5750	2	0	0
157.6000	2	1	0
157.6250	0	0	0
157.6500	1	0	0
157.6750	2	0	0
157.7000	0	0	0
157.7250	2	1	0
157.7500	1	0	0
157.7750	0	0	0
157.8000	4	0	1
157.8250	2	0	0
157.8500	0	2	0
157.8750	3	0	0
157.9000	2	0	0
157.9250	1	0	0
157.9500	1	1	0
157.9750	1	1	0
158.0000	1	0	0
158.0250	2	0	0
158.0500	4	0	0
158.0750	2	0	0
158.1000	1	0	0
158.1250	2	0	0
158.1500	2	0	1
158.1750	1	0	0
158.2000	0	0	0
158.2250	3	0	0
158.2500	1	2	0
158.2750	3	1	0
158.3000	1	0	1
158.3250	0	0	0
158.3500	1	0	0
158.3750	1	0	0
158.4000	1	0	0
158.4250	0	0	0
158.4500	5	0	0
158.4750	3	0	0
158.5000	1	0	0
158.5250	3	0	0
158.5500	3	0	0
158.5750	1	0	0
158.6000	2	3	0
158.6250	0	0	0
158.6500	4	0	0
158.6750	1	0	0
158.7000	2	1	1
158.7250	1	0	0
158.7500	3	0	0
158.7750	2	1	0
158.8000	3	0	0
158.8250	4	0	0
158.8500	1	1	0
158.8750	3	1	0
158.9000	4	0	0
158.9250	0	0	0
158.9500	1	0	0
158.9750	4	1	0
159.0000	2	1	0
159.0250	0	0	0
159.0500	0	1	0
159.0750	1	1	0
159.1000	1	0	0
159.1250	1	0	0
159.1500	0	0	0
159.1750	2	0	0
159.2000	1	0	0
159.2250	3	0	0
159.2500	2	1	0
159.2750	0	0	0
159.3000	1	0	0
159.3250	3	0	0
159.3500	2	0	0
159.3750	1	0	0
159.4000	3	0	0
159.4250	2	1	0
159.4500	1	0	0
159.4750	1	0	0
159.5000	3	0	0
159.5250	2	0	1
159.5500	2	1	0
159.5750	3	0	0
159.6000	2	0	0
159.6250	3	0	0
159.6500	2	0	0
159.6750	1	0	0
159.7000	0	0	0
159.7250	1	1	1
159.7500	2	0	0
159.7750	1	1	1
159.8000	0	1	1
159.8250	1	0	0
159.8500	3	1	0
159.8750	1	0	0
159.9000	0	0	0
159.9250	1	0	0
159.9500	1	1	0
159.9750	2	0	0
160.0000	1	0	1
160.0250	1	0	0
160.0500	3	0	0
160.0750	2	0	0
160.1000	2	0	0
160.1250	1	0	0
160.1500	0	0	0
160.1750	2	0	0
160.2000	2	0	0
160.2250	1	1	0
160.2500	2	0	0
160.2750	1	1	0
160.3000	3	0	1
160.3250	0	1	0
160.3500	1	0	1
160.3750	0	0	0
160.4000	2	0	0
160.4250	0	0	0
160.4500	2	0	0
160.4750	0	0	0
160.5000	1	1	0
160.5250	1	0	1
160.5500	0	1	1
160.5750	2	1	0
160.6000	2	1	0
160.6250	1	0	0
160.6500	5	0	0
160.6750	3	1	0
160.7000	3	1	0
160.7250	1	0	0
160.7500	2	0	0
160.7750	0	0	0
160.8000	3	0	0
160.8250	0	0	1
160.8500	1	0	0
160.8750	2	0	0
160.9000	1	0	0
160.9250	0	0	0
160.9500	1	0	0
160.9750	0	0	0
161.0000	2	1	0
161.0250	1	0	0
161.0500	2	0	0
161.0750	0	1	0
161.1000	0	0	0
161.1250	2	0	1
161.1500	0	1	0
161.1750	5	0	0
161.2000	2	0	1
161.2250	0	1	0
161.2500	2	0	0
161.2750	2	0	0
161.3000	3	2	0
161.3250	0	0	0
161.3500	0	1	0
161.3750	0	0	0
161.4000	1	0	0
161.4250	1	0	0
161.4500	4	1	1
161.4750	2	0	0
161.5000	4	0	0
161.5250	0	0	0
161.5500	1	0	0
161.5750	3	0	0
161.6000	2	0	0
161.6250	2	1	0
161.6500	3	0	0
161.6750	1	0	0
161.7000	0	0	1
161.7250	0	1	0
161.7500	0	0	0
161.7750	3	0	0
161.8000	3	0	0
161.8250	4	0	0
161.8500	0	0	0
161.8750	0	1	0
161.9000	1	0	0
161.9250	1	0	0
161.9500	0	0	1
161.9750	2	0	0
162.0000	0	0	0
162.0250	2	0	1
162.0500	3	0	0
162.0750	1	0	0
162.1000	1	1	1
162.1250	1	1	0
162.1500	2	0	0
162.1750	1	0	0
162.2000	2	0	0
162.2250	2	0	0
162.2500	0	0	0
162.2750	3	0	0
162.3000	4	0	0
162.3250	1	1	0
162.3500	0	0	0
162.3750	3	0	0
162.4000	1	0	0
162.4250	0	0	0
162.4500	1	0	0
162.4750	1	0	0
162.5000	0	0	0
162.5250	1	0	0
162.5500	3	0	0
162.5750	2	0	0
162.6000	1	0	0
162.6250	0	0	0
162.6500	0	1	0
162.6750	1	3	0
162.7000	1	1	0
162.7250	1	0	0
162.7500	1	0	0
162.7750	2	0	0
162.8000	2	0	0
162.8250	2	1	0
162.8500	1	1	0
162.8750	1	0	1
162.9000	0	2	0
162.9250	1	0	0
162.9500	0	1	0
162.9750	0	0	0
163.0000	2	0	0
163.0250	2	0	0
163.0500	0	0	0
163.0750	0	2	0
163.1000	1	0	0
163.1250	1	1	0
163.1500	2	0	0
163.1750	3	0	0
163.2000	0	0	0
163.2250	1	1	0
163.2500	0	0	0
163.2750	1	0	0
163.3000	0	0	0
163.3250	1	0	0
163.3500	1	0	0
163.3750	1	0	0
163.4000	1	0	0
163.4250	2	0	0
163.4500	0	0	1
163.4750	4	0	0
163.5000	3	0	1
163.5250	4	3	0
163.5500	0	0	0
163.5750	0	1	0
163.6000	1	1	0
163.6250	3	1	0
163.6500	0	0	0
163.6750	1	0	0
163.7000	2	0	1
163.7250	0	0	0
163.7500	0	1	1
163.7750	0	0	0
163.8000	1	0	0
163.8250	2	0	1
163.8500	2	1	0
163.8750	1	1	0
163.9000	4	0	0
163.9250	3	0	1
163.9500	1	1	0
163.9750	0	0	1
164.0000	3	0	0
164.0250	1	0	0
164.0500	0	1	1
164.0750	1	0	1
164.1000	2	0	0
164.1250	2	1	0
164.1500	0	0	0
164.1750	2	1	0
164.2000	1	0	0
164.2250	4	0	1
164.2500	0	0	0
164.2750	3	0	0
164.3000	0	0	0
164.3250	1	1	0
164.3500	0	0	1
164.3750	3	0	1
164.4000	0	0	0
164.4250	1	0	0
164.4500	1	0	0
164.4750	3	1	0
164.5000	0	2	0
164.5250	3	2	0
164.5500	2	0	1
164.5750	1	1	0
164.6000	0	0	0
164.6250	0	0	0
164.6500	2	0	0
164.6750	0	0	0
164.7000	2	1	0
164.7250	0	0	0
164.7500	3	0	0
164.7750	5	0	0
164.8000	1	0	0
164.8250	3	0	0
164.8500	0	0	0
164.8750	1	0	0
164.9000	2	0	1
164.9250	1	0	0
164.9500	1	0	0
164.9750	0	0	0
165.0000	0	1	0
165.0250	0	0	0
165.0500	1	1	1
165.0750	2	0	0
165.1000	0	0	1
165.1250	2	2	0
165.1500	0	0	1
165.1750	2	0	0
165.2000	1	0	0
165.2250	3	0	0
165.2500	0	0	0
165.2750	0	1	0
165.3000	0	0	0
165.3250	2	1	0
165.3500	2	0	0
165.3750	0	0	0
165.4000	0	1	1
165.4250	0	0	0
165.4500	1	0	0
165.4750	1	0	0
165.5000	0	0	0
165.5250	3	0	0
165.5500	0	0	1
165.5750	3	0	1
165.6000	1	0	0
165.6250	1	0	0
165.6500	0	0	0
165.6750	0	0	0
165.7000	2	0	0
165.7250	0	0	0
165.7500	1	0	0
165.7750	0	1	0
165.8000	2	0	0
165.8250	1	0	0
165.8500	1	1	0
165.8750	0	0	0
165.9000	0	0	0
165.9250	3	1	0
165.9500	0	1	0
165.9750	4	0	0
166.0000	2	0	0
166.0250	1	0	1
166.0500	2	0	0
166.0750	3	0	0
166.1000	0	0	0
166.1250	2	0	0
166.1500	0	0	0
166.1750	1	1	0
166.2000	0	0	0
166.2250	1	2	0
166.2500	1	0	0
166.2750	1	0	0
166.3000	0	0	0
166.3250	1	0	0
166.3500	4	0	1
166.3750	2	0	0
166.4000	0	1	0
166.4250	0	1	0
166.4500	0	1	0
166.4750	1	0	0
166.5000	0	0	0
166.5250	4	0	0
166.5500	2	0	0
166.5750	0	0	0
166.6000	0	0	0
166.6250	1	1	0
166.6500	2	0	0
166.6750	0	1	0
166.7000	2	0	0
166.7250	3	0	0
166.7500	3	0	1
166.7750	1	0	0
166.8000	2	1	1
166.8250	0	0	0
166.8500	0	0	0
166.8750	0	0	0
166.9000	1	0	0
166.9250	1	0	0
166.9500	2	0	0
166.9750	1	0	0
167.0000	3	0	0
167.0250	1	1	0
167.0500	2	2	1
167.0750	2	0	0
167.1000	1	0	0
167.1250	2	1	0
167.1500	0	0	0
167.1750	1	0	0
167.2000	1	1	0
167.2250	0	1	0
167.2500	0	0	0
167.2750	1	1	0
167.3000	0	0	0
167.3250	1	0	0
167.3500	0	1	0
167.3750	0	0	0
167.4000	1	1	0
167.4250	2	0	0
167.4500	0	0	0
167.4750	2	1	1
167.5000	0	0	0
167.5250	1	0	0
167.5500	2	0	0
167.5750	1	1	0
167.6000	1	0	0
167.6250	1	1	0
167.6500	1	1	0
167.6750	0	0	0
167.7000	1	0	0
167.7250	3	0	0
167.7500	2	0	0
167.7750	1	1	0
167.8000	1	2	0
167.8250	1	0	0
167.8500	0	1	0
167.8750	0	1	0
167.9000	1	0	0
167.9250	1	0	0
167.9500	2	0	0
167.9750	1	2	0
168.0000	0	0	0
168.0250	1	0	0
168.0500	3	0	0
168.0750	1	0	0
168.1000	0	0	1
168.1250	1	0	0
168.1500	1	0	0
168.1750	0	1	0
168.2000	0	0	1
168.2250	0	0	0
168.2500	2	0	0
168.2750	1	1	0
168.3000	0	0	1
168.3250	2	0	0
168.3500	0	0	0
168.3750	0	0	0
168.4000	2	0	0
168.4250	2	0	0
168.4500	1	2	0
168.4750	0	0	0
168.5000	2	0	0
168.5250	1	0	1
168.5500	1	0	0
168.5750	0	0	0
168.6000	1	0	1
168.6250	1	0	0
168.6500	0	1	0
168.6750	0	0	0
168.7000	4	1	0
168.7250	3	1	0
168.7500	2	0	0
168.7750	0	0	0
168.8000	0	0	0
168.8250	1	0	0
168.8500	1	0	0
168.8750	2	0	0
168.9000	1	1	0
168.9250	2	0	0
168.9500	5	0	0
168.9750	1	0	0
169.0000	3	0	0
169.0250	2	1	1
169.0500	1	0	0
169.0750	0	0	0
169.1000	2	0	0
169.1250	4	0	0
169.1500	0	0	0
169.1750	1	0	0
169.2000	2	0	0
169.2250	0	0	0
169.2500	0	0	0
169.2750	4	0	0
169.3000	1	0	0
169.3250	0	1	0
169.3500	3	0	0
169.3750	0	0	0
169.4000	2	0	0
169.4250	4	0	0
169.4500	1	1	0
169.4750	1	0	0
169.5000	0	1	0
169.5250	3	0	0
169.5500	3	0	0
169.5750	1	1	0
169.6000	1	0	0
169.6250	0	0	0
169.6500	0	0	0
169.6750	2	0	0
169.7000	0	0	0
169.7250	0	1	0
169.7500	2	0	1
169.7750	1	1	0
169.8000	0	0	0
169.8250	0	0	0
169.8500	0	0	0
169.8750	3	0	1
169.9000	0	0	0
169.9250	1	1	0
169.9500	1	0	0
169.9750	1	1	0
170.0000	2	0	0
170.0250	0	0	0
170.0500	1	0	0
170.0750	0	0	0
170.1000	1	1	1
170.1250	1	1	0
170.1500	2	0	1
170.1750	1	0	0
170.2000	1	0	0
170.2250	4	0	0
170.2500	2	0	0
170.2750	2	0	0
170.3000	3	0	0
170.3250	0	0	0
170.3500	0	2	0
170.3750	3	0	0
170.4000	3	0	0
170.4250	2	1	0
170.4500	2	0	0
170.4750	1	0	0
170.5000	1	0	0
170.5250	1	0	0
170.5500	1	1	0
170.5750	4	0	0
170.6000	2	0	0
170.6250	1	0	0
170.6500	0	0	0
170.6750	0	4	0
170.7000	4	0	0
170.7250	3	0	0
170.7500	1	1	0
170.7750	0	0	0
170.8000	1	0	0
170.8250	1	3	0
170.8500	1	2	0
170.8750	3	0	0
170.9000	2	0	0
170.9250	1	0	0
170.9500	2	1	0
170.9750	0	0	0
171.0000	3	1	0
171.0250	2	0	0
171.0500	0	0	1
171.0750	1	0	0
171.1000	1	0	0
171.1250	2	0	0
171.1500	1	0	0
171.1750	2	0	0
171.2000	1	0	0
171.2250	2	0	0
171.2500	0	0	0
171.2750	1	0	1
171.3000	1	0	0
171.3250	1	0	0
171.3500	0	0	0
171.3750	3	0	0
171.4000	0	0	0
171.4250	1	1	0
171.4500	0	1	0
171.4750	2	0	0
171.5000	2	0	0
171.5250	1	0	0
171.5500	0	1	1
171.5750	1	0	0
171.6000	1	0	0
171.6250	0	0	0
171.6500	1	0	0
171.6750	0	0	0
171.7000	0	0	0
171.7250	1	0	0
171.7500	1	0	0
171.7750	4	0	0
171.8000	1	0	0
171.8250	1	0	0
171.8500	0	0	0
171.8750	0	0	0
171.9000	0	0	0
171.9250	1	0	0
171.9500	1	0	0
171.9750	2	0	0
172.0000	1	0	0
172.0250	1	0	0
172.0500	1	1	0
172.0750	1	0	0
172.1000	3	0	0
172.1250	2	0	0
172.1500	0	0	0
172.1750	1	0	0
172.2000	2	0	0
172.2250	3	0	0
172.2500	1	1	1
172.2750	2	0	1
172.3000	2	1	0
172.3250	0	0	0
172.3500	0	1	0
172.3750	2	0	0
172.4000	0	0	0
172.4250	2	0	0
172.4500	1	1	0
172.4750	1	0	1
172.5000	2	1	1
172.5250	1	0	0
172.5500	0	0	0
172.5750	1	0	0
172.6000	0	0	0
172.6250	0	0	0
172.6500	0	0	0
172.6750	2	0	0
172.7000	1	0	0
172.7250	2	0	0
172.7500	2	1	0
172.7750	0	0	0
172.8000	2	0	0
172.8250	2	1	0
172.8500	2	0	0
172.8750	2	2	0
172.9000	1	0	0
172.9250	0	0	0
172.9500	1	0	1
172.9750	2	0	0
173.0000	1	1	0
173.0250	4	0	0
173.0500	0	1	0
173.0750	0	0	0
173.1000	2	0	0
173.1250	4	0	0
173.1500	1	0	0
173.1750	0	0	0
173.2000	3	0	0
173.2250	1	1	0
173.2500	0	1	0
173.2750	3	0	0
173.3000	1	0	0
173.3250	0	0	0
173.3500	2	0	0
173.3750	3	1	0
173.4000	0	0	2
173.4250	3	2	0
173.4500	3	0	0
173.4750	1	1	1
173.5000	0	0	0
173.5250	1	0	0
173.5500	2	0	0
173.5750	2	2	0
173.6000	3	0	0
173.6250	0	0	0
173.6500	1	0	0
173.6750	2	0	0
173.7000	0	0	1
173.7250	0	0	0
173.7500	3	2	0
173.7750	4	1	0
173.8000	1	1	0
173.8250	0	1	0
173.8500	1	0	0
173.8750	1	0	0
173.9000	1	1	0
173.9250	0	0	0
173.9500	0	0	0
173.9750	2	0	0
174.0000	1	0	0
174.0250	1	0	0
174.0500	2	2	0
174.0750	0	0	0
174.1000	2	0	0
174.1250	0	0	0
174.1500	2	1	0
174.1750	0	0	0
174.2000	2	0	0
174.2250	2	0	0
174.2500	0	0	0
174.2750	1	1	0
174.3000	4	0	0
174.3250	1	1	0
174.3500	2	0	0
174.3750	0	0	1
174.4000	0	0	0
174.4250	4	0	0
174.4500	2	1	1
174.4750	2	0	0
174.5000	3	0	0
174.5250	1	1	0
174.5500	2	0	0
174.5750	3	0	0
174.6000	1	0	0
174.6250	1	0	0
174.6500	1	0	0
174.6750	1	0	0
174.7000	1	0	0
174.7250	1	0	0
174.7500	2	0	0
174.7750	3	0	0
174.8000	0	1	0
174.8250	0	1	0
174.8500	0	0	2
174.8750	1	0	0
174.9000	1	0	0
174.9250	3	0	0
174.9500	1	0	0
174.9750	1	0	0
175.0000	2	0	1
175.0250	1	0	0
175.0500	2	1	0
175.0750	0	0	0
175.1000	0	1	1
175.1250	0	0	0
175.1500	2	1	0
175.1750	3	0	0
175.2000	0	0	0
175.2250	0	0	0
175.2500	0	0	0
175.2750	3	0	0
175.3000	0	1	1
175.3250	1	0	0
175.3500	2	0	0
175.3750	2	1	0
175.4000	1	0	0
175.4250	1	0	0
175.4500	1	0	0
175.4750	1	1	0
175.5000	1	0	0
175.5250	0	0	0
175.5500	1	0	1
175.5750	0	0	0
175.6000	3	0	0
175.6250	0	0	0
175.6500	0	0	1
175.6750	1	0	0
175.7000	3	0	0
175.7250	2	0	0
175.7500	1	0	0
175.7750	0	0	0
175.8000	1	0	0
175.8250	1	0	0
175.8500	0	0	0
175.8750	2	1	0
175.9000	0	0	0
175.9250	0	0	2
175.9500	1	0	0
175.9750	2	0	0
176.0000	1	0	0
176.0250	0	0	0
176.0500	3	0	0
176.0750	2	3	0
176.1000	0	0	0
176.1250	1	2	0
176.1500	1	0	0
176.1750	1	0	0
176.2000	0	0	0
176.2250	1	0	1
176.2500	2	0	0
176.2750	1	0	0
176.3000	2	1	1
176.3250	2	0	0
176.3500	0	1	0
176.3750	2	0	0
176.4000	0	1	1
176.4250	1	0	0
176.4500	0	0	0
176.4750	2	0	0
176.5000	0	0	0
176.5250	2	1	0
176.5500	1	0	0
176.5750	2	0	0
176.6000	3	1	0
176.6250	3	0	0
176.6500	0	0	0
176.6750	2	0	0
176.7000	1	1	0
176.7250	0	0	0
176.7500	4	0	0
176.7750	0	2	1
176.8000	0	0	0
176.8250	1	0	0
176.8500	3	2	0
176.8750	1	0	0
176.9000	1	0	0
176.9250	1	0	0
176.9500	2	0	0
176.9750	0	0	0
177.0000	1	0	0
177.0250	0	1	0
177.0500	0	0	0
177.0750	4	0	1
177.1000	2	1	0
177.1250	0	1	0
177.1500	0	0	0
177.1750	4	1	0
177.2000	0	1	0
177.2250	1	1	0
177.2500	2	2	1
177.2750	3	0	0
177.3000	3	0	0
177.3250	1	0	0
177.3500	3	0	0
177.3750	1	0	0
177.4000	2	0	0
177.4250	3	0	0
177.4500	0	0	1
177.4750	2	0	0
177.5000	1	0	0
177.5250	1	0	0
177.5500	1	0	0
177.5750	0	0	0
177.6000	1	0	0
177.6250	5	0	0
177.6500	2	0	0
177.6750	2	0	0
177.7000	1	0	0
177.7250	0	0	0
177.7500	0	2	0
177.7750	1	0	0
177.8000	3	0	0
177.8250	2	0	0
177.8500	1	0	0
177.8750	1	1	0
177.9000	0	2	0
177.9250	4	0	1
177.9500	3	2	0
177.9750	2	0	0
178.0000	1	0	0
178.0250	1	0	0
178.0500	1	0	0
178.0750	2	0	0
178.1000	1	0	0
178.1250	1	0	0
178.1500	1	0	0
178.1750	0	0	0
178.2000	4	0	0
178.2250	3	0	0
178.2500	1	0	1
178.2750	3	0	0
178.3000	1	0	1
178.3250	1	0	0
178.3500	2	0	0
178.3750	0	0	0
178.4000	2	0	0
178.4250	0	0	1
178.4500	0	0	0
178.4750	2	0	0
178.5000	0	0	0
178.5250	1	0	0
178.5500	0	0	0
178.5750	1	1	0
178.6000	4	1	0
178.6250	2	1	1
178.6500	2	0	0
178.6750	0	0	0
178.7000	1	0	0
178.7250	3	0	0
178.7500	0	0	0
178.7750	0	0	0
178.8000	0	0	0
178.8250	1	0	0
178.8500	1	1	0
178.8750	0	1	0
178.9000	1	0	0
178.9250	2	0	0
178.9500	1	0	0
178.9750	1	0	0
179.0000	0	0	0
179.0250	1	1	0
179.0500	1	0	0
179.0750	1	0	0
179.1000	0	0	0
179.1250	2	0	0
179.1500	2	0	0
179.1750	1	0	0
179.2000	0	1	1
179.2250	3	0	0
179.2500	1	0	0
179.2750	4	0	0
179.3000	1	0	0
179.3250	0	0	0
179.3500	3	0	0
179.3750	2	0	0
179.4000	1	0	0
179.4250	0	0	0
179.4500	0	0	1
179.4750	3	1	0
179.5000	0	0	0
179.5250	0	1	0
179.5500	1	0	0
179.5750	1	2	0
179.6000	0	0	0
179.6250	2	0	0
179.6500	0	0	0
179.6750	2	0	0
179.7000	0	0	0
179.7250	2	1	0
179.7500	0	0	0
179.7750	1	0	0
179.8000	0	0	0
179.8250	1	0	0
179.8500	1	0	1
179.8750	0	0	0
179.9000	2	1	1
179.9250	0	0	0
179.9500	3	0	0
179.9750	4	1	0
180.0000	1	0	0
180.0250	2	0	0
180.0500	0	0	0
180.0750	2	0	0
180.1000	2	0	0
180.1250	0	1	0
180.1500	2	0	0
180.1750	1	0	0
180.2000	0	1	1
180.2250	1	0	0
180.2500	0	0	0
180.2750	2	0	0
180.3000	2	0	0
180.3250	0	0	0
180.3500	0	0	1
180.3750	2	1	0
180.4000	0	0	0
180.4250	1	0	0
180.4500	3	0	0
180.4750	0	1	0
180.5000	0	0	0
180.5250	1	1	1
180.5500	0	0	0
180.5750	0	0	0
180.6000	1	1	0
180.6250	3	0	0
180.6500	1	0	0
180.6750	3	0	0
180.7000	0	1	0
180.7250	2	0	0
180.7500	0	0	0
180.7750	0	1	0
180.8000	1	0	1
180.8250	0	1	1
180.8500	1	0	0
180.8750	1	0	0
180.9000	0	0	0
180.9250	2	0	0
180.9500	3	0	0
180.9750	0	0	0
181.0000	0	1	0
181.0250	1	1	0
181.0500	0	0	0
181.0750	2	0	0
181.1000	2	0	0
181.1250	3	0	0
181.1500	1	0	0
181.1750	1	0	1
181.2000	1	0	0
181.2250	2	0	1
181.2500	1	0	0
181.2750	1	0	0
181.3000	1	0	0
181.3250	0	0	0
181.3500	4	0	0
181.3750	0	0	1
181.4000	1	0	1
181.4250	4	0	0
181.4500	1	1	0
181.4750	1	0	1
181.5000	1	0	0
181.5250	0	0	0
181.5500	3	0	0
181.5750	0	0	0
181.6000	1	0	0
181.6250	1	0	0
181.6500	3	1	0
181.6750	3	0	0
181.7000	3	1	0
181.7250	0	0	0
181.7500	0	0	1
181.7750	5	1	0
181.8000	2	0	0
181.8250	1	0	0
181.8500	0	0	0
181.8750	3	0	0
181.9000	2	0	0
181.9250	1	0	0
181.9500	1	0	0
181.9750	2	0	0
182.0000	0	0	0
182.0250	1	0	0
182.0500	1	0	0
182.0750	1	0	0
182.1000	2	0	0
182.1250	2	0	0
182.1500	2	0	0
182.1750	2	0	1
182.2000	0	0	0
182.2250	0	1	0
182.2500	0	0	0
182.2750	3	0	0
182.3000	2	0	1
182.3250	2	0	0
182.3500	2	0	0
182.3750	0	0	0
182.4000	4	0	0
182.4250	4	0	0
182.4500	3	0	0
182.4750	1	1	0
182.5000	2	1	0
182.5250	0	0	0
182.5500	1	0	0
182.5750	1	0	0
182.6000	0	0	0
182.6250	3	1	0
182.6500	0	0	0
182.6750	1	0	0
182.7000	1	0	0
182.7250	3	0	0
182.7500	0	1	0
182.7750	0	0	0
182.8000	0	0	0
182.8250	4	0	1
182.8500	0	0	1
182.8750	1	0	0
182.9000	3	0	0
182.9250	1	0	1
182.9500	1	0	0
182.9750	1	0	0
183.0000	3	0	0
183.0250	0	0	0
183.0500	2	0	0
183.0750	1	0	0
183.1000	0	0	0
183.1250	1	1	0
183.1500	2	0	0
183.1750	2	1	0
183.2000	0	0	1
183.2250	4	0	0
183.2500	1	0	0
183.2750	1	0	0
183.3000	2	0	0
183.3250	0	0	0
183.3500	1	0	0
183.3750	0	0	0
183.4000	0	0	0
183.4250	1	0	0
183.4500	0	0	0
183.4750	0	0	0
183.5000	1	0	0
183.5250	0	0	0
183.5500	1	0	0
183.5750	2	1	0
183.6000	1	0	0
183.6250	0	0	0
183.6500	0	1	0
183.6750	1	0	0
183.7000	2	0	0
183.7250	1	0	0
183.7500	2	0	0
183.7750	1	0	0
183.8000	0	0	0
183.8250	2	0	0
183.8500	3	1	0
183.8750	0	0	0
183.9000	0	1	0
183.9250	1	0	0
183.9500	1	0	1
183.9750	0	3	0
184.0000	1	0	0
184.0250	2	0	0
184.0500	2	1	1
184.0750	0	0	0
184.1000	3	0	0
184.1250	0	0	0
184.1500	0	0	0
184.1750	5	0	0
184.2000	2	0	0
184.2250	4	2	0
184.2500	0	1	0
184.2750	1	0	0
184.3000	2	0	0
184.3250	2	0	0
184.3500	4	0	0
184.3750	2	1	0
184.4000	1	0	0
184.4250	0	0	1
184.4500	0	0	0
184.4750	1	0	0
184.5000	1	0	0
184.5250	0	1	0
184.5500	4	0	0
184.5750	2	0	0
184.6000	2	0	0
184.6250	1	1	1
184.6500	2	0	1
184.6750	1	1	0
184.7000	0	0	0
184.7250	2	1	0
184.7500	0	0	0
184.7750	2	0	0
184.8000	2	0	0
184.8250	2	0	0
184.8500	1	1	0
184.8750	0	0	0
184.9000	0	0	0
184.9250	1	0	0
184.9500	2	0	0
184.9750	3	0	0
185.0000	2	0	0
185.0250	1	0	0
185.0500	0	0	0
185.0750	1	1	0
185.1000	2	0	0
185.1250	1	0	0
185.1500	0	0	0
185.1750	3	0	0
185.2000	1	0	0
185.2250	1	0	0
185.2500	0	1	0
185.2750	1	0	1
185.3000	3	0	0
185.3250	3	0	0
185.3500	0	0	0
185.3750	1	0	0
185.4000	0	1	0
185.4250	1	0	0
185.4500	2	0	0
185.4750	3	0	0
185.5000	0	1	1
185.5250	1	0	0
185.5500	0	0	0
185.5750	0	0	0
185.6000	3	0	0
185.6250	3	0	0
185.6500	1	0	0
185.6750	0	0	0
185.7000	3	0	0
185.7250	0	0	0
185.7500	3	0	1
185.7750	1	0	0
185.8000	1	0	0
185.8250	2	0	0
185.8500	2	1	0
185.8750	1	0	0
185.9000	2	0	0
185.9250	2	0	0
185.9500	2	0	0
185.9750	2	0	0
186.0000	1	0	0
186.0250	3	0	0
186.0500	0	1	0
186.0750	1	0	1
186.1000	0	1	0
186.1250	2	0	0
186.1500	3	0	0
186.1750	0	0	1
186.2000	1	0	0
186.2250	0	0	1
186.2500	3	0	0
186.2750	1	0	0
186.3000	2	0	0
186.3250	1	0	1
186.3500	0	0	0
186.3750	0	0	0
186.4000	1	0	0
186.4250	0	0	0
186.4500	0	0	0
186.4750	1	1	0
186.5000	0	0	0
186.5250	3	0	0
186.5500	1	0	0
186.5750	1	0	0
186.6000	2	1	0
186.6250	0	0	0
186.6500	2	1	0
186.6750	1	0	0
186.7000	1	0	0
186.7250	1	0	0
186.7500	2	1	0
186.7750	1	1	0
186.8000	0	1	0
186.8250	2	1	0
186.8500	0	0	0
186.8750	0	0	0
186.9000	2	1	0
186.9250	0	0	1
186.9500	1	0	0
186.9750	0	1	0
187.0000	0	0	0
187.0250	2	1	0
187.0500	2	0	0
187.0750	2	0	0
187.1000	1	0	0
187.1250	0	0	0
187.1500	1	0	0
187.1750	2	1	0
187.2000	0	0	0
187.2250	3	0	0
187.2500	1	1	0
187.2750	2	0	0
187.3000	1	0	0
187.3250	1	0	0
187.3500	3	0	0
187.3750	3	0	0
187.4000	2	2	0
187.4250	0	1	0
187.4500	1	1	0
187.4750	2	0	0
