# Supplementary material for: Interrogating the structure and function of the human voltage-gated proton channel (hHv1) with a fluorescent noncanonical amino acid
Source: eLife. 2026 Apr 28;15:RP110161. doi: 10.7554/eLife.110161 (PMC13124150; doi:10.7554/eLife.110161)
Supplement: Figure 4—source data 2. [file elife-110161-fig4-data2.zip › Acd in ButOH.dat]

Parameters for crv[0]:
  CurveName : crv[0]
  Sample_Temperature : 25.9 �C
  Stirrer_State : Off
  Exc_Wavelength : 371.5 nm
  Exc_Bandpass : 1.1 nm
  Exc_Polarisation : 0.0 �
  Exc_Source : PDL 820
  Exc_Intensity : 87 %
  Exc_Attenuation : open (5)
  Det_Wavelength : 446.0 nm
  Det_Bandpass : 5.0 nm
  Det_Polarisation : 54.7 �
  Det_Lens_Position : 11.5 mm
  Det_Attenuation : 27 %
  Det_Grating : 1200gr_500bl (1)
  Detector : UV-red [HPD]
  Meas_Time : 60.0 s
  Meas_BinWidth : 25 ps
  Meas_BaseResolution : 25 ps
  Sync_Frequency : 7272720
  Sync_Source : PDL 820
  Signal_Rate : 67420
  Start_Date : 9/9/2025
  Start_Time : 14:18:43
  PhotonCounter : TimeHarp 260 P 1047184 0121-0422-02.02
  EasyTau : 3313
  Signal_CFD Level : -85 mV
  Signal_CFD Zero Cross : -10 mV
  Signal_Offset : -31400 ps
  Signal_Enable : true
  Sync_CFD Level : -150 mV
  Sync_CFD Zero Cross : -10 mV
  Sync_Offset : 0 ps
  Sync_SyncDiv : 1 
  Sample : 06b
  Solvent : <unspecified>
  Comment : Acd in ButOH
Parameters for crv[1]:
  CurveName : crv[1]
  Sample_Temperature : 25.9 �C
  Stirrer_State : Off
  Exc_Wavelength : 371.5 nm
  Exc_Bandpass : 1.1 nm
  Exc_Polarisation : 0.0 �
  Exc_Source : PDL 820
  Exc_Intensity : 87 %
  Exc_Attenuation : open (5)
  Det_Wavelength : 446.0 nm
  Det_Bandpass : 5.0 nm
  Det_Polarisation : 54.7 �
  Det_Lens_Position : 11.5 mm
  Det_Attenuation : 27 %
  Det_Grating : 1200gr_500bl (1)
  Detector : UV-red [HPD]
  Meas_Time : 60.0 s
  Meas_BinWidth : 25 ps
  Meas_BaseResolution : 25 ps
  Sync_Frequency : 7272740
  Sync_Source : PDL 820
  Signal_Rate : 440
  Start_Date : 9/9/2025
  Start_Time : 14:19:45
  PhotonCounter : TimeHarp 260 P 1047184 0121-0422-02.02
  EasyTau : 3313
  Signal_CFD Level : -85 mV
  Signal_CFD Zero Cross : -10 mV
  Signal_Offset : -31400 ps
  Signal_Enable : true
  Sync_CFD Level : -150 mV
  Sync_CFD Zero Cross : -10 mV
  Sync_Offset : 0 ps
  Sync_SyncDiv : 1 
  Sample : 06b
  Solvent : <unspecified>
  Comment : Solvent
Parameters for crv[2]:
  CurveName : crv[2] (IRF)
  Sample_Temperature : 25.9 �C
  Stirrer_State : Off
  Exc_Wavelength : 371.5 nm
  Exc_Bandpass : 1.1 nm
  Exc_Polarisation : 0.0 �
  Exc_Source : PDL 820
  Exc_Intensity : 87 %
  Exc_Attenuation : 0.1% (2)
  Det_Wavelength : 371.5 nm
  Det_Bandpass : 5.0 nm
  Det_Polarisation : 54.7 �
  Det_Lens_Position : 11.5 mm
  Det_Attenuation : 20 %
  Det_Grating : 1200gr_500bl (1)
  Detector : UV-red [HPD]
  Meas_Time : 10.6 s
  Meas_BinWidth : 25 ps
  Meas_BaseResolution : 25 ps
  Sync_Frequency : 7272740
  Sync_Source : PDL 820
  Signal_Rate : 6840
  Start_Date : 9/9/2025
  Start_Time : 14:20:50
  PhotonCounter : TimeHarp 260 P 1047184 0121-0422-02.02
  EasyTau : 3313
  Signal_CFD Level : -85 mV
  Signal_CFD Zero Cross : -10 mV
  Signal_Offset : -31400 ps
  Signal_Enable : true
  Sync_CFD Level : -150 mV
  Sync_CFD Zero Cross : -10 mV
  Sync_Offset : 0 ps
  Sync_SyncDiv : 1 
  Sample : 06b
  Solvent : <unspecified>
  Comment : IRF
Data:
Time[ns]	crv[0]	crv[1]	crv[2](IRF)
0.0000	4	2	0
0.0250	1	0	0
0.0500	1	0	0
0.0750	2	0	0
0.1000	1	1	1
0.1250	2	0	0
0.1500	2	2	0
0.1750	6	0	0
0.2000	4	1	0
0.2250	1	0	1
0.2500	0	0	0
0.2750	2	0	0
0.3000	3	0	0
0.3250	3	0	0
0.3500	3	0	0
0.3750	4	0	0
0.4000	3	2	0
0.4250	4	0	0
0.4500	2	0	0
0.4750	2	0	0
0.5000	2	0	0
0.5250	1	2	0
0.5500	4	0	0
0.5750	2	1	1
0.6000	2	0	0
0.6250	1	0	0
0.6500	3	0	0
0.6750	3	2	0
0.7000	1	0	1
0.7250	4	0	0
0.7500	4	0	0
0.7750	4	0	0
0.8000	4	1	1
0.8250	3	0	0
0.8500	1	0	0
0.8750	2	0	0
0.9000	5	0	0
0.9250	4	0	0
0.9500	7	1	0
0.9750	2	0	0
1.0000	2	1	0
1.0250	2	0	1
1.0500	2	1	0
1.0750	2	1	1
1.1000	3	0	0
1.1250	0	0	0
1.1500	5	0	0
1.1750	1	0	0
1.2000	3	0	0
1.2250	4	0	0
1.2500	2	0	0
1.2750	1	1	0
1.3000	2	0	0
1.3250	4	0	0
1.3500	3	1	0
1.3750	7	0	0
1.4000	1	2	1
1.4250	4	2	0
1.4500	3	0	0
1.4750	6	1	0
1.5000	4	0	0
1.5250	3	0	0
1.5500	0	0	0
1.5750	2	0	0
1.6000	2	0	0
1.6250	2	0	0
1.6500	1	0	0
1.6750	7	0	0
1.7000	2	1	0
1.7250	3	0	0
1.7500	6	0	0
1.7750	1	0	0
1.8000	1	0	0
1.8250	2	0	0
1.8500	5	0	0
1.8750	2	0	1
1.9000	5	0	0
1.9250	1	0	0
1.9500	3	0	0
1.9750	3	0	0
2.0000	2	0	0
2.0250	1	2	1
2.0500	4	0	0
2.0750	1	0	0
2.1000	2	1	0
2.1250	5	1	0
2.1500	2	1	0
2.1750	1	0	0
2.2000	2	1	0
2.2250	4	0	0
2.2500	5	0	0
2.2750	1	0	0
2.3000	3	0	0
2.3250	1	0	0
2.3500	3	0	0
2.3750	2	1	0
2.4000	6	0	0
2.4250	4	1	0
2.4500	4	0	0
2.4750	3	2	0
2.5000	1	0	1
2.5250	2	0	0
2.5500	2	1	1
2.5750	2	2	0
2.6000	3	2	0
2.6250	2	0	0
2.6500	5	1	1
2.6750	1	0	2
2.7000	6	0	1
2.7250	8	0	2
2.7500	3	1	1
2.7750	8	1	2
2.8000	6	1	2
2.8250	11	1	3
2.8500	8	0	1
2.8750	13	1	4
2.9000	19	1	3
2.9250	13	1	12
2.9500	15	1	14
2.9750	15	1	9
3.0000	18	3	31
3.0250	32	2	30
3.0500	49	5	67
3.0750	69	3	100
3.1000	111	3	204
3.1250	208	11	668
3.1500	492	33	1938
3.1750	1158	50	4552
3.2000	2067	111	7627
3.2250	3104	106	9654
3.2500	4511	129	10000
3.2750	5477	129	8762
3.3000	6330	107	6956
3.3250	7049	87	5050
3.3500	7699	92	3905
3.3750	8096	68	2769
3.4000	8326	62	2043
3.4250	8430	80	1364
3.4500	8812	57	991
3.4750	8708	59	643
3.5000	8861	53	433
3.5250	8882	48	321
3.5500	8931	44	224
3.5750	8934	37	157
3.6000	8863	40	110
3.6250	8975	48	65
3.6500	9078	52	44
3.6750	8996	49	37
3.7000	9051	42	32
3.7250	8945	44	23
3.7500	8912	62	17
3.7750	8929	59	17
3.8000	8931	60	10
3.8250	8698	57	13
3.8500	8773	48	4
3.8750	8562	33	12
3.9000	8747	39	8
3.9250	8764	47	5
3.9500	8739	46	6
3.9750	8739	48	12
4.0000	8670	43	3
4.0250	8669	50	5
4.0500	8690	41	5
4.0750	8645	39	9
4.1000	8708	51	6
4.1250	8571	44	6
4.1500	8743	49	3
4.1750	8687	33	7
4.2000	8593	35	4
4.2250	8553	48	5
4.2500	8668	41	4
4.2750	8805	48	5
4.3000	8535	55	5
4.3250	8415	37	3
4.3500	8462	38	6
4.3750	8608	46	5
4.4000	8501	34	2
4.4250	8299	48	3
4.4500	8405	59	4
4.4750	8290	46	2
4.5000	8390	42	1
4.5250	8493	53	2
4.5500	8180	44	4
4.5750	8198	44	3
4.6000	8228	35	4
4.6250	8237	40	13
4.6500	8180	43	7
4.6750	8199	44	2
4.7000	8245	40	5
4.7250	8147	34	6
4.7500	8007	42	6
4.7750	8022	39	5
4.8000	8048	41	2
4.8250	8123	51	0
4.8500	8107	35	0
4.8750	8011	50	4
4.9000	8036	45	3
4.9250	8148	42	2
4.9500	8106	40	5
4.9750	7998	43	4
5.0000	7971	39	6
5.0250	7978	45	3
5.0500	7861	35	4
5.0750	7893	46	1
5.1000	7861	39	3
5.1250	7953	43	3
5.1500	7869	43	0
5.1750	7810	39	2
5.2000	8106	46	1
5.2250	7796	43	0
5.2500	7755	34	0
5.2750	7732	39	0
5.3000	7787	28	0
5.3250	7564	38	1
5.3500	7741	35	0
5.3750	7570	50	0
5.4000	7799	28	0
5.4250	7536	40	0
5.4500	7719	46	1
5.4750	7672	38	0
5.5000	7563	35	2
5.5250	7524	35	0
5.5500	7640	37	2
5.5750	7642	40	0
5.6000	7569	32	0
5.6250	7580	45	0
5.6500	7511	38	1
5.6750	7500	28	0
5.7000	7442	49	0
5.7250	7430	40	0
5.7500	7572	42	1
5.7750	7306	42	1
5.8000	7353	36	1
5.8250	7189	40	0
5.8500	7279	40	1
5.8750	7329	36	1
5.9000	7316	34	1
5.9250	7251	50	1
5.9500	7225	36	2
5.9750	7171	40	0
6.0000	7178	35	0
6.0250	7178	36	0
6.0500	7243	39	0
6.0750	7200	37	2
6.1000	7112	35	2
6.1250	6998	47	1
6.1500	7167	34	0
6.1750	7083	48	0
6.2000	7062	22	1
6.2250	7024	40	0
6.2500	7033	48	0
6.2750	7095	45	0
6.3000	7147	36	0
6.3250	6915	47	0
6.3500	7030	29	1
6.3750	6987	22	2
6.4000	6953	34	2
6.4250	6969	33	1
6.4500	7000	43	0
6.4750	6950	35	2
6.5000	6882	40	2
6.5250	6901	32	0
6.5500	6799	35	0
6.5750	6784	47	0
6.6000	6862	24	0
6.6250	6878	27	1
6.6500	6896	36	0
6.6750	6843	38	0
6.7000	6707	34	0
6.7250	6827	44	0
6.7500	6633	35	2
6.7750	6639	37	0
6.8000	6745	34	0
6.8250	6784	36	0
6.8500	6743	43	0
6.8750	6797	28	0
6.9000	6685	39	0
6.9250	6776	42	0
6.9500	6619	22	0
6.9750	6749	33	2
7.0000	6570	32	0
7.0250	6476	35	1
7.0500	6537	32	1
7.0750	6700	40	0
7.1000	6561	27	1
7.1250	6394	27	0
7.1500	6439	37	1
7.1750	6461	34	1
7.2000	6581	29	2
7.2250	6477	38	1
7.2500	6332	37	0
7.2750	6297	35	2
7.3000	6441	39	0
7.3250	6325	40	3
7.3500	6364	44	1
7.3750	6383	25	2
7.4000	6378	31	1
7.4250	6413	37	0
7.4500	6241	30	0
7.4750	6278	31	0
7.5000	6369	26	0
7.5250	6274	33	1
7.5500	6255	35	1
7.5750	6255	32	1
7.6000	6228	33	0
7.6250	5978	30	2
7.6500	6173	27	0
7.6750	5963	35	2
7.7000	6262	42	0
7.7250	6212	26	1
7.7500	6200	32	2
7.7750	6127	29	0
7.8000	6213	31	0
7.8250	5972	36	1
7.8500	6048	25	0
7.8750	6041	31	0
7.9000	6032	35	0
7.9250	5991	26	0
7.9500	6083	23	0
7.9750	6041	34	0
8.0000	6082	28	0
8.0250	5893	29	0
8.0500	5862	18	0
8.0750	5873	25	0
8.1000	6046	33	0
8.1250	6000	23	0
8.1500	6050	29	0
8.1750	5988	27	0
8.2000	5946	21	1
8.2250	5926	33	0
8.2500	5861	25	0
8.2750	5763	22	1
8.3000	5834	36	0
8.3250	5849	29	0
8.3500	5962	22	0
8.3750	5713	26	2
8.4000	5685	35	1
8.4250	5725	23	2
8.4500	5778	30	0
8.4750	5638	24	1
8.5000	5822	28	0
8.5250	5768	30	0
8.5500	5670	25	0
8.5750	5808	28	0
8.6000	5527	25	0
8.6250	5768	19	1
8.6500	5737	31	1
8.6750	5601	29	0
8.7000	5512	26	0
8.7250	5598	32	1
8.7500	5647	30	0
8.7750	5511	33	0
8.8000	5643	27	0
8.8250	5368	25	1
8.8500	5434	35	1
8.8750	5542	31	2
8.9000	5404	30	0
8.9250	5527	29	1
8.9500	5475	35	0
8.9750	5386	25	1
9.0000	5357	34	2
9.0250	5439	23	1
9.0500	5457	24	0
9.0750	5467	28	0
9.1000	5599	26	1
9.1250	5211	31	0
9.1500	5354	21	3
9.1750	5346	28	1
9.2000	5352	22	0
9.2250	5391	19	1
9.2500	5217	34	0
9.2750	5342	22	0
9.3000	5263	22	1
9.3250	5356	27	0
9.3500	5239	23	0
9.3750	5403	29	0
9.4000	5319	25	0
9.4250	5241	34	0
9.4500	5171	24	0
9.4750	5164	24	0
9.5000	5278	25	0
9.5250	5088	17	0
9.5500	5242	26	0
9.5750	5119	21	0
9.6000	5207	27	0
9.6250	5003	26	0
9.6500	5201	26	1
9.6750	5097	28	0
9.7000	5090	27	1
9.7250	5077	31	1
9.7500	5068	30	1
9.7750	5076	33	1
9.8000	4976	31	0
9.8250	5039	28	2
9.8500	5119	30	0
9.8750	5191	14	0
9.9000	5060	21	0
9.9250	5008	23	0
9.9500	5035	19	0
9.9750	4948	21	0
10.0000	5070	37	0
10.0250	4920	46	2
10.0500	4956	17	1
10.0750	4919	25	0
10.1000	4869	25	1
10.1250	4806	18	1
10.1500	4950	20	0
10.1750	4871	23	1
10.2000	4832	26	3
10.2250	4948	30	1
10.2500	4843	32	0
10.2750	5007	27	0
10.3000	4860	29	2
10.3250	4852	26	0
10.3500	4759	22	0
10.3750	4779	28	1
10.4000	4757	25	1
10.4250	4743	24	1
10.4500	4748	20	0
10.4750	4630	23	0
10.5000	4664	16	0
10.5250	4763	28	1
10.5500	4752	23	0
10.5750	4756	25	0
10.6000	4762	23	0
10.6250	4644	28	1
10.6500	4638	23	0
10.6750	4662	25	0
10.7000	4723	26	0
10.7250	4648	24	0
10.7500	4567	27	0
10.7750	4504	19	0
10.8000	4638	24	1
10.8250	4680	25	1
10.8500	4553	29	0
10.8750	4522	24	1
10.9000	4462	25	0
10.9250	4393	22	0
10.9500	4598	24	0
10.9750	4536	20	0
11.0000	4439	20	0
11.0250	4522	30	0
11.0500	4438	16	0
11.0750	4495	28	0
11.1000	4419	27	0
11.1250	4420	23	0
11.1500	4506	20	0
11.1750	4562	23	0
11.2000	4389	26	1
11.2250	4449	22	0
11.2500	4457	15	2
11.2750	4350	23	0
11.3000	4367	23	0
11.3250	4326	26	1
11.3500	4475	22	1
11.3750	4348	21	0
11.4000	4339	13	0
11.4250	4308	20	0
11.4500	4344	22	1
11.4750	4417	18	0
11.5000	4352	23	0
11.5250	4363	19	2
11.5500	4143	23	0
11.5750	4277	22	0
11.6000	4363	27	0
11.6250	4378	15	1
11.6500	4244	23	2
11.6750	4156	31	2
11.7000	4280	18	1
11.7250	4189	22	1
11.7500	4204	16	2
11.7750	4103	27	0
11.8000	4196	24	0
11.8250	4183	22	0
11.8500	4317	20	1
11.8750	4104	28	0
11.9000	4132	16	0
11.9250	4175	15	0
11.9500	4184	18	0
11.9750	4200	26	0
12.0000	4144	25	1
12.0250	4121	18	0
12.0500	4049	27	0
12.0750	4185	20	0
12.1000	4051	21	0
12.1250	4036	22	0
12.1500	4054	22	1
12.1750	4094	26	0
12.2000	4007	19	0
12.2250	4019	16	0
12.2500	4014	18	0
12.2750	4040	17	0
12.3000	4047	20	1
12.3250	3979	20	0
12.3500	3983	21	0
12.3750	3993	18	0
12.4000	3944	19	1
12.4250	3995	15	0
12.4500	4019	22	0
12.4750	3871	20	1
12.5000	3865	21	0
12.5250	3928	30	0
12.5500	3857	34	0
12.5750	3893	19	1
12.6000	3921	17	0
12.6250	3889	18	1
12.6500	3991	22	1
12.6750	3882	19	0
12.7000	3861	29	0
12.7250	3876	21	1
12.7500	3805	14	0
12.7750	3858	25	0
12.8000	3802	26	1
12.8250	3844	18	0
12.8500	3774	23	0
12.8750	3807	19	0
12.9000	3739	20	0
12.9250	3727	14	0
12.9500	3747	14	1
12.9750	3761	16	1
13.0000	3839	29	0
13.0250	3770	15	0
13.0500	3729	25	0
13.0750	3802	21	0
13.1000	3733	32	0
13.1250	3673	16	0
13.1500	3750	17	0
13.1750	3628	18	1
13.2000	3734	11	0
13.2250	3582	18	0
13.2500	3618	14	0
13.2750	3719	13	0
13.3000	3738	16	0
13.3250	3590	16	0
13.3500	3599	18	0
13.3750	3617	15	0
13.4000	3668	16	0
13.4250	3647	16	1
13.4500	3580	16	1
13.4750	3593	23	0
13.5000	3689	15	0
13.5250	3631	13	1
13.5500	3591	19	1
13.5750	3477	18	1
13.6000	3500	14	0
13.6250	3552	14	0
13.6500	3499	22	0
13.6750	3550	21	1
13.7000	3565	21	0
13.7250	3556	15	1
13.7500	3430	22	0
13.7750	3480	14	1
13.8000	3548	19	0
13.8250	3487	14	0
13.8500	3444	19	0
13.8750	3481	18	0
13.9000	3393	8	0
13.9250	3459	28	0
13.9500	3352	22	0
13.9750	3507	14	0
14.0000	3438	12	2
14.0250	3428	21	0
14.0500	3419	17	0
14.0750	3315	20	0
14.1000	3379	7	1
14.1250	3326	10	1
14.1500	3503	21	0
14.1750	3414	14	1
14.2000	3350	11	0
14.2250	3438	14	0
14.2500	3196	21	0
14.2750	3270	19	1
14.3000	3372	14	1
14.3250	3225	22	0
14.3500	3351	17	0
14.3750	3215	19	1
14.4000	3283	12	0
14.4250	3357	17	2
14.4500	3246	20	0
14.4750	3253	11	1
14.5000	3357	21	0
14.5250	3216	14	0
14.5500	3154	15	0
14.5750	3255	24	0
14.6000	3278	17	2
14.6250	3142	8	1
14.6500	3119	12	0
14.6750	3229	16	1
14.7000	3266	21	0
14.7250	3168	21	0
14.7500	3295	14	0
14.7750	3205	14	0
14.8000	3163	12	0
14.8250	3176	16	0
14.8500	3184	19	0
14.8750	3117	19	0
14.9000	3154	16	0
14.9250	3114	14	0
14.9500	3078	15	0
14.9750	3100	14	0
15.0000	3117	9	1
15.0250	3163	21	1
15.0500	3149	11	0
15.0750	3162	15	1
15.1000	2998	15	0
15.1250	3127	16	1
15.1500	3135	13	1
15.1750	3076	15	1
15.2000	2927	20	0
15.2250	3002	21	0
15.2500	3031	14	0
15.2750	3081	23	0
15.3000	3022	21	0
15.3250	3034	16	1
15.3500	3048	10	1
15.3750	2959	14	1
15.4000	2954	18	0
15.4250	2975	17	0
15.4500	3055	8	0
15.4750	3002	18	0
15.5000	3080	16	0
15.5250	2994	13	1
15.5500	3015	16	1
15.5750	2972	11	0
15.6000	3024	12	0
15.6250	2902	22	1
15.6500	3000	19	1
15.6750	2874	12	1
15.7000	2942	17	0
15.7250	2895	20	1
15.7500	2939	11	1
15.7750	2866	15	0
15.8000	2861	18	0
15.8250	2789	24	0
15.8500	2814	12	0
15.8750	2802	12	0
15.9000	2876	14	0
15.9250	2893	15	1
15.9500	2761	22	0
15.9750	2836	11	0
16.0000	2762	14	0
16.0250	2893	10	1
16.0500	2806	23	0
16.0750	2763	9	3
16.1000	2742	10	1
16.1250	2735	17	1
16.1500	2728	19	0
16.1750	2781	16	0
16.2000	2737	12	0
16.2250	2783	14	0
16.2500	2699	23	0
16.2750	2847	11	0
16.3000	2769	11	0
16.3250	2602	16	0
16.3500	2798	11	0
16.3750	2744	21	1
16.4000	2697	19	1
16.4250	2718	15	1
16.4500	2686	16	1
16.4750	2776	27	0
16.5000	2686	11	0
16.5250	2775	8	1
16.5500	2637	18	0
16.5750	2699	11	0
16.6000	2694	6	0
16.6250	2636	9	0
16.6500	2617	15	0
16.6750	2678	20	2
16.7000	2677	10	0
16.7250	2648	16	0
16.7500	2659	8	0
16.7750	2510	17	0
16.8000	2638	10	0
16.8250	2676	9	2
16.8500	2552	15	2
16.8750	2653	10	0
16.9000	2662	18	0
16.9250	2560	12	0
16.9500	2635	13	0
16.9750	2511	13	0
17.0000	2677	13	0
17.0250	2590	14	0
17.0500	2589	10	0
17.0750	2623	12	0
17.1000	2568	18	0
17.1250	2597	9	0
17.1500	2560	12	0
17.1750	2529	8	0
17.2000	2572	17	1
17.2250	2544	11	0
17.2500	2593	14	0
17.2750	2572	15	1
17.3000	2539	10	1
17.3250	2499	10	0
17.3500	2527	22	1
17.3750	2425	13	0
17.4000	2390	14	0
17.4250	2489	12	0
17.4500	2408	10	0
17.4750	2415	11	0
17.5000	2466	16	0
17.5250	2441	9	1
17.5500	2437	12	0
17.5750	2476	12	0
17.6000	2500	12	2
17.6250	2389	10	1
17.6500	2496	15	0
17.6750	2448	20	1
17.7000	2405	14	1
17.7250	2392	10	0
17.7500	2494	10	0
17.7750	2328	9	0
17.8000	2404	9	1
17.8250	2451	18	0
17.8500	2467	13	0
17.8750	2326	18	0
17.9000	2354	11	0
17.9250	2255	9	0
17.9500	2370	13	1
17.9750	2349	9	0
18.0000	2367	11	0
18.0250	2282	6	1
18.0500	2339	13	0
18.0750	2311	9	0
18.1000	2398	13	0
18.1250	2262	15	1
18.1500	2277	13	1
18.1750	2323	11	0
18.2000	2327	11	0
18.2250	2321	14	0
18.2500	2334	5	0
18.2750	2286	9	0
18.3000	2305	16	0
18.3250	2356	15	0
18.3500	2248	9	0
18.3750	2344	12	0
18.4000	2282	8	0
18.4250	2213	13	2
18.4500	2266	13	0
18.4750	2257	11	0
18.5000	2180	14	0
18.5250	2219	14	0
18.5500	2294	3	0
18.5750	2321	8	0
18.6000	2189	8	0
18.6250	2277	9	1
18.6500	2232	11	0
18.6750	2168	5	0
18.7000	2118	16	1
18.7250	2196	13	1
18.7500	2233	7	0
18.7750	2204	5	0
18.8000	2148	17	0
18.8250	2201	11	0
18.8500	2162	15	0
18.8750	2222	11	0
18.9000	2101	8	1
18.9250	2124	13	1
18.9500	2193	16	0
18.9750	2184	9	0
19.0000	2091	10	1
19.0250	2069	14	0
19.0500	2115	14	0
19.0750	2226	10	0
19.1000	2151	8	0
19.1250	2098	10	0
19.1500	2044	16	0
19.1750	2194	11	0
19.2000	2103	14	1
19.2250	2149	6	0
19.2500	2105	19	0
19.2750	1998	11	1
19.3000	2156	9	0
19.3250	2046	11	1
19.3500	2050	11	0
19.3750	2089	9	0
19.4000	2138	9	0
19.4250	2010	11	0
19.4500	2080	11	0
19.4750	2077	12	0
19.5000	1976	13	0
19.5250	1960	9	0
19.5500	2015	11	1
19.5750	2011	11	0
19.6000	2001	8	1
19.6250	2065	8	0
19.6500	2050	16	0
19.6750	2091	13	0
19.7000	1976	6	0
19.7250	1980	13	0
19.7500	2023	13	0
19.7750	2023	12	0
19.8000	1984	10	0
19.8250	1999	7	0
19.8500	1998	11	0
19.8750	1969	12	0
19.9000	1926	13	0
19.9250	1962	14	0
19.9500	1999	19	0
19.9750	2003	5	1
20.0000	1964	12	0
20.0250	1900	10	1
20.0500	1932	11	1
20.0750	1961	10	1
20.1000	1935	8	0
20.1250	1989	13	0
20.1500	1883	9	1
20.1750	1950	4	1
20.2000	1880	11	0
20.2250	2010	7	0
20.2500	1957	7	0
20.2750	1885	10	1
20.3000	1947	8	0
20.3250	1905	13	0
20.3500	1883	11	0
20.3750	1876	7	0
20.4000	1945	12	0
20.4250	1874	7	0
20.4500	1836	11	0
20.4750	1790	9	0
20.5000	1916	5	0
20.5250	1818	11	0
20.5500	1916	11	0
20.5750	1854	7	0
20.6000	1860	7	0
20.6250	1767	11	4
20.6500	1829	14	0
20.6750	1837	12	1
20.7000	1882	9	0
20.7250	1836	6	1
20.7500	1872	4	1
20.7750	1814	11	2
20.8000	1873	13	1
20.8250	1797	11	0
20.8500	1798	19	0
20.8750	1830	9	0
20.9000	1926	12	0
20.9250	1806	4	0
20.9500	1800	9	0
20.9750	1740	13	2
21.0000	1802	7	0
21.0250	1767	9	0
21.0500	1846	11	0
21.0750	1780	3	0
21.1000	1812	4	1
21.1250	1816	9	0
21.1500	1776	7	0
21.1750	1668	5	1
21.2000	1723	12	1
21.2250	1717	7	0
21.2500	1800	8	0
21.2750	1745	14	0
21.3000	1685	4	0
21.3250	1758	7	0
21.3500	1708	15	0
21.3750	1850	13	0
21.4000	1727	5	0
21.4250	1739	6	1
21.4500	1709	8	1
21.4750	1715	13	0
21.5000	1715	7	0
21.5250	1745	4	0
21.5500	1683	8	1
21.5750	1732	7	0
21.6000	1618	10	0
21.6250	1697	8	0
21.6500	1704	5	0
21.6750	1678	12	1
21.7000	1681	18	0
21.7250	1646	14	1
21.7500	1710	5	0
21.7750	1689	5	0
21.8000	1710	10	0
21.8250	1638	7	0
21.8500	1656	10	1
21.8750	1656	8	1
21.9000	1699	14	0
21.9250	1652	11	2
21.9500	1597	8	0
21.9750	1654	12	1
22.0000	1635	11	0
22.0250	1649	6	0
22.0500	1560	10	0
22.0750	1645	8	0
22.1000	1611	3	0
22.1250	1624	10	0
22.1500	1585	9	0
22.1750	1609	6	0
22.2000	1553	2	0
22.2250	1567	9	0
22.2500	1589	9	0
22.2750	1501	3	0
22.3000	1595	5	0
22.3250	1575	10	0
22.3500	1624	6	1
22.3750	1547	15	0
22.4000	1570	9	0
22.4250	1503	13	0
22.4500	1587	8	1
22.4750	1562	11	1
22.5000	1578	11	0
22.5250	1577	7	3
22.5500	1566	13	0
22.5750	1597	11	0
22.6000	1568	5	0
22.6250	1548	6	1
22.6500	1632	10	0
22.6750	1573	12	0
22.7000	1560	7	0
22.7250	1469	10	0
22.7500	1500	9	0
22.7750	1518	9	0
22.8000	1550	11	0
22.8250	1494	5	0
22.8500	1569	8	0
22.8750	1444	7	0
22.9000	1487	4	0
22.9250	1505	5	0
22.9500	1419	4	1
22.9750	1418	2	0
23.0000	1574	9	0
23.0250	1456	6	0
23.0500	1445	8	1
23.0750	1501	8	0
23.1000	1547	7	0
23.1250	1451	5	1
23.1500	1478	7	0
23.1750	1461	12	0
23.2000	1512	6	0
23.2250	1484	2	0
23.2500	1434	8	1
23.2750	1409	11	2
23.3000	1466	4	0
23.3250	1487	8	0
23.3500	1400	10	0
23.3750	1418	4	0
23.4000	1439	8	0
23.4250	1413	5	1
23.4500	1384	6	1
23.4750	1380	4	2
23.5000	1379	2	1
23.5250	1453	10	0
23.5500	1386	10	0
23.5750	1365	8	0
23.6000	1391	8	0
23.6250	1473	7	0
23.6500	1329	7	0
23.6750	1365	7	0
23.7000	1484	6	1
23.7250	1371	9	0
23.7500	1339	4	2
23.7750	1360	9	0
23.8000	1384	8	0
23.8250	1362	10	0
23.8500	1415	7	0
23.8750	1356	9	0
23.9000	1362	6	0
23.9250	1400	10	0
23.9500	1336	5	1
23.9750	1368	8	0
24.0000	1379	12	0
24.0250	1329	6	0
24.0500	1378	9	1
24.0750	1378	8	0
24.1000	1342	6	0
24.1250	1369	5	0
24.1500	1297	2	2
24.1750	1303	9	0
24.2000	1402	11	0
24.2250	1329	10	0
24.2500	1356	8	1
24.2750	1353	9	0
24.3000	1264	8	0
24.3250	1317	3	0
24.3500	1300	5	0
24.3750	1350	7	1
24.4000	1299	7	1
24.4250	1295	8	0
24.4500	1302	2	0
24.4750	1333	5	0
24.5000	1287	4	0
24.5250	1283	8	0
24.5500	1331	6	0
24.5750	1303	6	0
24.6000	1351	6	0
24.6250	1246	4	0
24.6500	1247	4	0
24.6750	1272	7	0
24.7000	1288	3	0
24.7250	1239	6	0
24.7500	1244	7	0
24.7750	1337	7	0
24.8000	1294	3	0
24.8250	1279	6	1
24.8500	1249	5	0
24.8750	1255	10	0
24.9000	1228	5	1
24.9250	1288	4	1
24.9500	1232	7	0
24.9750	1259	10	1
25.0000	1291	6	0
25.0250	1281	8	1
25.0500	1212	7	0
25.0750	1203	3	1
25.1000	1247	8	0
25.1250	1176	8	0
25.1500	1205	13	1
25.1750	1261	1	0
25.2000	1206	5	1
25.2250	1244	9	0
25.2500	1195	7	1
25.2750	1193	6	1
25.3000	1232	5	0
25.3250	1221	1	0
25.3500	1212	6	0
25.3750	1146	5	0
25.4000	1213	5	0
25.4250	1095	6	0
25.4500	1190	5	0
25.4750	1157	9	0
25.5000	1185	4	1
25.5250	1193	11	1
25.5500	1204	3	0
25.5750	1156	8	1
25.6000	1214	7	1
25.6250	1132	7	1
25.6500	1140	3	2
25.6750	1125	6	1
25.7000	1209	5	1
25.7250	1203	6	0
25.7500	1187	8	0
25.7750	1138	2	0
25.8000	1207	4	0
25.8250	1156	7	0
25.8500	1123	4	0
25.8750	1191	4	0
25.9000	1116	7	0
25.9250	1137	5	0
25.9500	1161	1	0
25.9750	1114	9	1
26.0000	1158	3	0
26.0250	1093	9	0
26.0500	1173	5	0
26.0750	1017	7	0
26.1000	1082	7	1
26.1250	1123	8	0
26.1500	1141	4	1
26.1750	1092	3	0
26.2000	1062	4	0
26.2250	1087	5	0
26.2500	1111	6	0
26.2750	1131	4	0
26.3000	1074	5	0
26.3250	1063	6	1
26.3500	1104	11	0
26.3750	1107	4	0
26.4000	1065	9	0
26.4250	1115	3	0
26.4500	1070	5	0
26.4750	1087	1	0
26.5000	1065	6	0
26.5250	1016	9	0
26.5500	1047	13	0
26.5750	1088	3	1
26.6000	1076	4	0
26.6250	1061	7	1
26.6500	1056	3	0
26.6750	1054	5	0
26.7000	1044	3	0
26.7250	1081	4	0
26.7500	1081	8	0
26.7750	1012	6	0
26.8000	1060	11	0
26.8250	1028	8	0
26.8500	988	3	0
26.8750	1006	4	2
26.9000	1116	1	1
26.9250	1039	3	0
26.9500	1034	6	0
26.9750	1002	4	0
27.0000	1037	5	0
27.0250	1048	7	0
27.0500	1041	8	1
27.0750	1005	3	1
27.1000	1059	8	0
27.1250	1001	9	0
27.1500	953	3	0
27.1750	989	9	0
27.2000	1036	8	1
27.2250	997	9	1
27.2500	976	2	0
27.2750	1011	6	0
27.3000	1020	5	0
27.3250	983	4	0
27.3500	1026	4	0
27.3750	994	9	1
27.4000	1014	6	0
27.4250	960	4	0
27.4500	1032	5	0
27.4750	998	9	0
27.5000	965	9	0
27.5250	1002	7	0
27.5500	944	14	0
27.5750	999	5	0
27.6000	1022	7	0
27.6250	946	6	0
27.6500	981	8	0
27.6750	925	9	0
27.7000	951	6	0
27.7250	986	9	2
27.7500	941	7	0
27.7750	902	8	0
27.8000	965	5	0
27.8250	950	6	0
27.8500	957	2	0
27.8750	963	4	0
27.9000	938	6	0
27.9250	935	3	0
27.9500	960	2	0
27.9750	968	5	1
28.0000	936	4	1
28.0250	925	5	0
28.0500	998	8	0
28.0750	928	3	0
28.1000	940	5	0
28.1250	932	4	1
28.1500	907	5	0
28.1750	899	6	0
28.2000	929	5	0
28.2250	901	5	1
28.2500	872	1	0
28.2750	900	4	0
28.3000	966	6	0
28.3250	915	9	0
28.3500	933	2	0
28.3750	934	2	0
28.4000	981	6	0
28.4250	881	4	0
28.4500	967	8	1
28.4750	887	4	0
28.5000	890	7	1
28.5250	890	6	0
28.5500	916	5	0
28.5750	925	4	0
28.6000	868	4	0
28.6250	932	7	0
28.6500	834	4	0
28.6750	919	6	0
28.7000	893	4	0
28.7250	893	7	1
28.7500	868	2	0
28.7750	870	3	0
28.8000	863	0	1
28.8250	864	4	0
28.8500	825	7	0
28.8750	854	3	0
28.9000	905	9	0
28.9250	864	2	0
28.9500	870	1	0
28.9750	857	3	0
29.0000	889	0	0
29.0250	895	4	1
29.0500	932	2	2
29.0750	840	2	0
29.1000	849	6	0
29.1250	813	2	0
29.1500	850	10	0
29.1750	895	4	0
29.2000	854	3	1
29.2250	851	6	0
29.2500	857	5	0
29.2750	848	3	1
29.3000	863	7	0
29.3250	892	4	0
29.3500	803	8	1
29.3750	819	5	1
29.4000	830	3	0
29.4250	878	5	0
29.4500	805	5	0
29.4750	879	2	0
29.5000	762	1	0
29.5250	822	5	1
29.5500	812	5	0
29.5750	839	7	0
29.6000	788	2	1
29.6250	844	6	0
29.6500	765	7	0
29.6750	794	3	0
29.7000	802	2	0
29.7250	834	6	0
29.7500	830	9	0
29.7750	788	6	0
29.8000	783	6	0
29.8250	768	8	0
29.8500	763	3	0
29.8750	843	7	1
29.9000	824	1	1
29.9250	762	3	0
29.9500	846	1	0
29.9750	790	5	0
30.0000	811	9	0
30.0250	727	1	0
30.0500	786	2	2
30.0750	753	4	1
30.1000	759	2	0
30.1250	755	4	0
30.1500	763	4	0
30.1750	750	1	0
30.2000	794	5	0
30.2250	790	2	1
30.2500	755	3	0
30.2750	750	5	0
30.3000	792	4	0
30.3250	783	5	1
30.3500	766	2	1
30.3750	775	2	0
30.4000	750	7	0
30.4250	735	2	0
30.4500	794	3	0
30.4750	814	5	0
30.5000	750	5	0
30.5250	741	3	1
30.5500	696	6	1
30.5750	761	5	0
30.6000	763	10	1
30.6250	772	2	0
30.6500	764	3	0
30.6750	735	4	1
30.7000	754	2	0
30.7250	762	6	1
30.7500	719	0	3
30.7750	778	0	0
30.8000	728	3	0
30.8250	733	2	1
30.8500	714	2	0
30.8750	777	6	0
30.9000	765	4	0
30.9250	709	3	0
30.9500	703	8	0
30.9750	761	3	1
31.0000	776	2	0
31.0250	721	5	0
31.0500	722	4	0
31.0750	720	7	1
31.1000	729	2	0
31.1250	716	4	0
31.1500	732	3	0
31.1750	693	4	1
31.2000	684	4	1
31.2250	708	7	1
31.2500	676	3	0
31.2750	679	4	0
31.3000	693	5	0
31.3250	678	7	0
31.3500	688	3	0
31.3750	702	4	0
31.4000	702	2	1
31.4250	722	4	0
31.4500	692	1	0
31.4750	662	2	0
31.5000	682	0	1
31.5250	725	4	0
31.5500	719	6	0
31.5750	713	6	0
31.6000	698	3	1
31.6250	670	6	0
31.6500	681	2	0
31.6750	724	4	0
31.7000	697	3	0
31.7250	689	3	0
31.7500	599	5	0
31.7750	691	2	0
31.8000	653	7	1
31.8250	697	6	1
31.8500	662	3	1
31.8750	620	5	0
31.9000	641	3	0
31.9250	638	4	0
31.9500	659	4	0
31.9750	663	4	0
32.0000	688	1	1
32.0250	645	3	0
32.0500	669	2	1
32.0750	648	3	0
32.1000	686	6	0
32.1250	611	6	0
32.1500	732	6	1
32.1750	663	2	0
32.2000	632	2	0
32.2250	659	5	0
32.2500	659	2	0
32.2750	653	3	0
32.3000	672	4	0
32.3250	673	6	0
32.3500	634	1	0
32.3750	650	3	0
32.4000	640	4	0
32.4250	621	5	0
32.4500	641	4	0
32.4750	615	4	0
32.5000	641	1	1
32.5250	646	7	0
32.5500	602	3	1
32.5750	617	2	0
32.6000	696	2	1
32.6250	607	2	0
32.6500	614	5	0
32.6750	610	4	0
32.7000	606	2	0
32.7250	665	3	0
32.7500	644	1	0
32.7750	589	1	1
32.8000	623	3	2
32.8250	633	2	0
32.8500	597	0	0
32.8750	638	4	0
32.9000	624	2	0
32.9250	571	3	0
32.9500	663	2	0
32.9750	596	3	0
33.0000	626	5	0
33.0250	562	6	0
33.0500	588	2	0
33.0750	562	4	0
33.1000	580	2	1
33.1250	566	3	0
33.1500	617	3	0
33.1750	571	3	1
33.2000	580	1	0
33.2250	586	5	0
33.2500	572	2	1
33.2750	574	6	1
33.3000	603	2	0
33.3250	586	2	0
33.3500	554	2	0
33.3750	600	6	0
33.4000	569	5	0
33.4250	552	5	0
33.4500	587	3	0
33.4750	548	3	0
33.5000	544	3	1
33.5250	563	3	1
33.5500	558	1	1
33.5750	581	4	0
33.6000	563	4	0
33.6250	569	2	0
33.6500	555	6	0
33.6750	571	6	1
33.7000	593	0	1
33.7250	594	3	0
33.7500	592	3	0
33.7750	560	4	0
33.8000	540	3	0
33.8250	523	6	0
33.8500	539	3	1
33.8750	554	1	0
33.9000	546	4	0
33.9250	531	5	0
33.9500	555	3	0
33.9750	556	5	0
34.0000	541	4	0
34.0250	559	1	0
34.0500	536	5	0
34.0750	563	6	1
34.1000	540	4	0
34.1250	544	5	1
34.1500	536	2	0
34.1750	572	5	0
34.2000	569	3	0
34.2250	526	3	0
34.2500	493	4	0
34.2750	538	4	0
34.3000	512	2	0
34.3250	560	6	1
34.3500	556	2	0
34.3750	525	1	0
34.4000	520	2	0
34.4250	487	2	0
34.4500	541	5	0
34.4750	495	2	0
34.5000	542	1	1
34.5250	526	2	0
34.5500	544	4	0
34.5750	540	3	1
34.6000	566	6	1
34.6250	512	2	0
34.6500	495	2	0
34.6750	480	1	1
34.7000	505	3	2
34.7250	486	6	0
34.7500	504	4	0
34.7750	490	4	0
34.8000	539	4	0
34.8250	544	2	1
34.8500	502	4	1
34.8750	527	3	0
34.9000	520	4	0
34.9250	508	5	1
34.9500	502	3	1
34.9750	521	3	0
35.0000	497	3	0
35.0250	501	2	2
35.0500	509	5	1
35.0750	480	3	1
35.1000	497	6	1
35.1250	462	4	1
35.1500	513	7	0
35.1750	516	4	0
35.2000	495	3	0
35.2250	533	1	0
35.2500	514	4	0
35.2750	498	2	0
35.3000	466	4	0
35.3250	464	5	0
35.3500	456	4	0
35.3750	477	6	0
35.4000	474	4	0
35.4250	497	3	1
35.4500	450	1	0
35.4750	477	6	0
35.5000	492	2	0
35.5250	423	0	0
35.5500	478	3	0
35.5750	454	2	0
35.6000	474	4	1
35.6250	463	2	0
35.6500	464	2	0
35.6750	487	2	0
35.7000	508	0	1
35.7250	482	3	1
35.7500	511	3	0
35.7750	427	0	0
35.8000	467	2	1
35.8250	454	5	1
35.8500	465	3	1
35.8750	468	5	0
35.9000	452	2	0
35.9250	470	4	0
35.9500	471	3	0
35.9750	444	4	0
36.0000	448	4	1
36.0250	449	3	0
36.0500	484	7	0
36.0750	440	2	1
36.1000	473	5	0
36.1250	496	7	1
36.1500	463	2	0
36.1750	474	3	0
36.2000	481	0	0
36.2250	455	1	1
36.2500	484	3	0
36.2750	476	2	1
36.3000	417	1	0
36.3250	414	4	0
36.3500	403	3	0
36.3750	467	1	1
36.4000	410	7	1
36.4250	459	4	0
36.4500	448	6	0
36.4750	457	2	0
36.5000	415	5	0
36.5250	415	2	0
36.5500	415	3	0
36.5750	403	2	0
36.6000	459	2	0
36.6250	425	2	0
36.6500	436	2	0
36.6750	420	4	0
36.7000	470	2	0
36.7250	416	1	0
36.7500	442	1	0
36.7750	445	2	0
36.8000	426	1	1
36.8250	435	2	0
36.8500	422	2	0
36.8750	440	4	0
36.9000	415	3	0
36.9250	405	4	1
36.9500	391	1	0
36.9750	418	1	0
37.0000	377	1	0
37.0250	422	2	0
37.0500	378	5	0
37.0750	425	6	0
37.1000	412	1	1
37.1250	411	2	0
37.1500	436	3	0
37.1750	380	4	1
37.2000	387	1	0
37.2250	396	6	0
37.2500	413	4	1
37.2750	407	1	0
37.3000	406	0	0
37.3250	386	4	0
37.3500	408	4	0
37.3750	410	6	0
37.4000	387	4	0
37.4250	422	2	0
37.4500	393	6	1
37.4750	411	5	1
37.5000	408	0	0
37.5250	402	4	1
37.5500	395	1	0
37.5750	405	2	0
37.6000	390	1	0
37.6250	414	5	0
37.6500	413	3	0
37.6750	398	0	0
37.7000	404	2	0
37.7250	421	4	0
37.7500	372	1	0
37.7750	389	1	0
37.8000	385	4	0
37.8250	405	2	1
37.8500	383	4	0
37.8750	387	4	0
37.9000	401	1	0
37.9250	369	3	0
37.9500	417	3	0
37.9750	368	1	0
38.0000	389	1	0
38.0250	428	2	0
38.0500	406	5	1
38.0750	354	1	0
38.1000	336	3	0
38.1250	372	1	0
38.1500	398	5	1
38.1750	413	1	0
38.2000	377	5	0
38.2250	382	2	0
38.2500	394	6	0
38.2750	370	2	0
38.3000	337	2	0
38.3250	378	0	0
38.3500	351	1	0
38.3750	373	3	0
38.4000	403	2	0
38.4250	348	1	0
38.4500	368	3	1
38.4750	380	1	0
38.5000	388	3	0
38.5250	342	0	0
38.5500	345	3	1
38.5750	334	0	0
38.6000	341	3	1
38.6250	360	2	0
38.6500	371	4	0
38.6750	369	2	0
38.7000	387	1	0
38.7250	366	2	0
38.7500	357	1	0
38.7750	370	1	0
38.8000	327	4	1
38.8250	358	1	1
38.8500	378	0	1
38.8750	362	4	0
38.9000	325	0	0
38.9250	366	6	0
38.9500	367	6	0
38.9750	361	1	0
39.0000	337	2	0
39.0250	378	1	0
39.0500	331	2	0
39.0750	372	3	0
39.1000	323	0	0
39.1250	342	2	0
39.1500	344	3	1
39.1750	309	2	2
39.2000	336	2	0
39.2250	341	7	0
39.2500	338	3	0
39.2750	352	4	0
39.3000	343	0	0
39.3250	345	4	1
39.3500	335	2	0
39.3750	330	3	0
39.4000	286	1	0
39.4250	342	2	0
39.4500	341	2	0
39.4750	341	4	1
39.5000	341	1	0
39.5250	348	3	1
39.5500	354	1	0
39.5750	328	0	0
39.6000	296	0	0
39.6250	325	1	0
39.6500	370	4	0
39.6750	341	3	0
39.7000	343	0	0
39.7250	342	3	2
39.7500	373	2	0
39.7750	333	1	0
39.8000	321	3	0
39.8250	336	3	0
39.8500	312	3	0
39.8750	321	1	1
39.9000	325	4	0
39.9250	352	2	0
39.9500	291	0	1
39.9750	306	5	0
40.0000	343	2	0
40.0250	330	4	0
40.0500	369	4	0
40.0750	312	4	0
40.1000	341	1	2
40.1250	351	4	0
40.1500	322	0	0
40.1750	306	1	0
40.2000	286	1	0
40.2250	327	1	0
40.2500	338	2	0
40.2750	281	2	0
40.3000	323	6	0
40.3250	318	1	0
40.3500	315	3	0
40.3750	304	1	0
40.4000	316	1	1
40.4250	334	2	0
40.4500	284	0	0
40.4750	287	1	1
40.5000	278	3	0
40.5250	312	4	0
40.5500	301	2	0
40.5750	346	2	1
40.6000	311	1	0
40.6250	316	1	0
40.6500	328	3	0
40.6750	331	0	0
40.7000	320	0	0
40.7250	303	0	0
40.7500	256	2	1
40.7750	300	1	2
40.8000	303	3	0
40.8250	311	0	1
40.8500	302	3	0
40.8750	303	2	0
40.9000	285	3	0
40.9250	306	0	0
40.9500	289	6	0
40.9750	311	3	0
41.0000	258	1	1
41.0250	311	3	0
41.0500	290	1	0
41.0750	301	4	0
41.1000	285	4	0
41.1250	280	1	0
41.1500	304	2	1
41.1750	282	1	0
41.2000	302	1	0
41.2250	249	0	0
41.2500	276	1	0
41.2750	283	1	0
41.3000	302	2	0
41.3250	289	0	0
41.3500	303	2	1
41.3750	308	0	0
41.4000	286	1	0
41.4250	297	2	0
41.4500	320	2	0
41.4750	289	2	1
41.5000	288	3	0
41.5250	276	0	1
41.5500	288	1	0
41.5750	272	0	0
41.6000	278	2	0
41.6250	307	2	0
41.6500	287	2	0
41.6750	279	2	0
41.7000	262	3	1
41.7250	289	3	0
41.7500	273	1	1
41.7750	258	4	0
41.8000	276	1	0
41.8250	293	1	0
41.8500	248	4	0
41.8750	305	0	1
41.9000	252	2	1
41.9250	267	2	1
41.9500	270	4	0
41.9750	282	1	0
42.0000	268	1	0
42.0250	311	1	2
42.0500	258	0	0
42.0750	272	4	0
42.1000	268	3	1
42.1250	288	1	1
42.1500	271	2	0
42.1750	258	3	1
42.2000	267	1	1
42.2250	259	0	1
42.2500	247	2	0
42.2750	264	3	0
42.3000	267	1	1
42.3250	258	2	0
42.3500	263	4	0
42.3750	264	1	0
42.4000	265	2	0
42.4250	254	3	1
42.4500	260	2	2
42.4750	270	1	0
42.5000	253	3	0
42.5250	266	2	0
42.5500	232	2	0
42.5750	257	1	0
42.6000	242	2	1
42.6250	260	1	0
42.6500	246	2	0
42.6750	248	6	1
42.7000	231	0	0
42.7250	251	1	0
42.7500	262	4	0
42.7750	255	2	0
42.8000	264	2	0
42.8250	267	2	0
42.8500	223	1	0
42.8750	257	1	1
42.9000	279	1	0
42.9250	239	2	0
42.9500	297	1	0
42.9750	229	1	0
43.0000	253	3	1
43.0250	246	3	1
43.0500	242	1	0
43.0750	231	2	0
43.1000	241	5	1
43.1250	252	4	0
43.1500	249	2	1
43.1750	248	1	0
43.2000	244	2	0
43.2250	266	2	0
43.2500	249	1	1
43.2750	233	3	0
43.3000	219	2	2
43.3250	257	1	0
43.3500	210	1	0
43.3750	242	0	0
43.4000	248	0	1
43.4250	239	0	1
43.4500	259	4	1
43.4750	229	1	0
43.5000	227	1	0
43.5250	221	1	0
43.5500	241	2	0
43.5750	247	0	0
43.6000	199	2	0
43.6250	249	6	0
43.6500	224	1	1
43.6750	245	2	0
43.7000	244	2	0
43.7250	216	1	2
43.7500	252	0	0
43.7750	251	0	1
43.8000	247	0	0
43.8250	224	1	0
43.8500	245	1	1
43.8750	241	2	0
43.9000	241	0	0
43.9250	247	1	0
43.9500	224	1	2
43.9750	212	4	1
44.0000	231	0	0
44.0250	219	3	0
44.0500	259	0	1
44.0750	234	1	0
44.1000	201	1	0
44.1250	221	1	0
44.1500	210	0	0
44.1750	209	5	0
44.2000	231	5	1
44.2250	225	1	0
44.2500	202	2	1
44.2750	225	3	0
44.3000	202	2	0
44.3250	284	1	0
44.3500	208	1	0
44.3750	241	3	0
44.4000	254	0	0
44.4250	224	1	0
44.4500	210	0	0
44.4750	198	2	0
44.5000	237	2	0
44.5250	221	0	0
44.5500	234	3	0
44.5750	225	0	0
44.6000	197	0	0
44.6250	198	3	0
44.6500	224	2	0
44.6750	202	0	0
44.7000	225	2	0
44.7250	210	0	1
44.7500	193	3	1
44.7750	215	0	0
44.8000	187	4	1
44.8250	199	3	0
44.8500	209	2	1
44.8750	228	1	0
44.9000	224	2	0
44.9250	182	1	0
44.9500	192	1	0
44.9750	189	0	0
45.0000	206	3	0
45.0250	206	4	0
45.0500	208	3	1
45.0750	211	0	0
45.1000	210	0	0
45.1250	193	0	0
45.1500	217	1	0
45.1750	207	1	0
45.2000	209	0	0
45.2250	201	1	0
45.2500	220	4	0
45.2750	200	2	0
45.3000	206	1	0
45.3250	209	0	0
45.3500	202	4	0
45.3750	181	1	0
45.4000	195	1	0
45.4250	216	2	1
45.4500	199	1	0
45.4750	211	1	0
45.5000	194	0	0
45.5250	194	0	1
45.5500	195	0	1
45.5750	184	1	0
45.6000	171	1	0
45.6250	208	2	0
45.6500	183	0	0
45.6750	188	5	0
45.7000	187	2	0
45.7250	202	3	0
45.7500	188	2	0
45.7750	179	2	0
45.8000	202	1	0
45.8250	193	0	0
45.8500	204	3	0
45.8750	197	1	0
45.9000	198	3	1
45.9250	190	1	0
45.9500	184	3	0
45.9750	211	1	0
46.0000	184	2	0
46.0250	225	1	0
46.0500	196	0	2
46.0750	182	1	0
46.1000	194	1	0
46.1250	189	2	0
46.1500	178	0	0
46.1750	156	1	0
46.2000	205	4	0
46.2250	179	1	0
46.2500	193	0	0
46.2750	181	1	0
46.3000	177	1	0
46.3250	197	2	0
46.3500	194	0	0
46.3750	187	2	0
46.4000	205	5	0
46.4250	190	1	0
46.4500	173	3	0
46.4750	198	1	0
46.5000	182	2	1
46.5250	183	2	1
46.5500	162	1	1
46.5750	184	1	0
46.6000	182	1	1
46.6250	158	2	0
46.6500	189	2	0
46.6750	172	0	0
46.7000	174	1	0
46.7250	144	0	0
46.7500	182	1	0
46.7750	161	1	0
46.8000	170	0	0
46.8250	179	0	0
46.8500	166	0	0
46.8750	204	2	2
46.9000	179	3	1
46.9250	195	2	0
46.9500	181	0	0
46.9750	163	2	0
47.0000	174	0	0
47.0250	170	3	0
47.0500	169	1	0
47.0750	165	1	1
47.1000	158	1	1
47.1250	192	1	1
47.1500	182	2	1
47.1750	204	3	0
47.2000	166	1	1
47.2250	174	1	0
47.2500	167	1	0
47.2750	172	2	0
47.3000	183	3	0
47.3250	164	0	0
47.3500	174	3	0
47.3750	153	0	0
47.4000	162	1	0
47.4250	185	2	1
47.4500	144	1	0
47.4750	166	2	0
47.5000	164	2	0
47.5250	164	0	0
47.5500	198	1	0
47.5750	157	3	0
47.6000	172	0	0
47.6250	159	0	0
47.6500	168	0	1
47.6750	155	1	2
47.7000	156	1	0
47.7250	175	0	1
47.7500	192	2	0
47.7750	144	3	0
47.8000	166	2	0
47.8250	160	2	0
47.8500	163	2	1
47.8750	157	2	0
47.9000	153	2	0
47.9250	169	1	0
47.9500	162	3	0
47.9750	156	4	0
48.0000	178	1	0
48.0250	182	2	0
48.0500	181	1	1
48.0750	154	1	0
48.1000	172	1	1
48.1250	141	1	0
48.1500	153	0	0
48.1750	161	1	0
48.2000	152	1	0
48.2250	158	0	0
48.2500	167	1	0
48.2750	171	1	0
48.3000	166	2	0
48.3250	147	0	1
48.3500	157	1	1
48.3750	142	1	0
48.4000	132	0	0
48.4250	157	0	0
48.4500	152	1	0
48.4750	162	3	0
48.5000	146	0	0
48.5250	151	1	1
48.5500	160	1	0
48.5750	169	1	0
48.6000	142	1	0
48.6250	157	1	1
48.6500	156	4	0
48.6750	155	0	0
48.7000	177	1	0
48.7250	160	0	0
48.7500	140	0	1
48.7750	144	3	0
48.8000	146	1	0
48.8250	156	1	0
48.8500	153	0	0
48.8750	143	0	0
48.9000	152	0	0
48.9250	136	0	0
48.9500	159	2	0
48.9750	146	3	1
49.0000	151	1	0
49.0250	148	4	0
49.0500	121	3	1
49.0750	136	1	0
49.1000	144	1	0
49.1250	150	2	0
49.1500	127	1	0
49.1750	140	2	1
49.2000	154	3	0
49.2250	139	1	0
49.2500	145	1	0
49.2750	141	1	0
49.3000	145	0	0
49.3250	134	0	0
49.3500	154	0	0
49.3750	156	2	1
49.4000	152	1	1
49.4250	149	0	0
49.4500	131	1	0
49.4750	154	0	0
49.5000	143	0	0
49.5250	111	1	1
49.5500	137	0	0
49.5750	129	2	0
49.6000	127	1	0
49.6250	117	0	0
49.6500	141	1	0
49.6750	122	0	0
49.7000	150	2	0
49.7250	142	0	0
49.7500	127	1	0
49.7750	131	0	1
49.8000	139	1	0
49.8250	150	0	0
49.8500	137	1	0
49.8750	139	0	0
49.9000	154	0	0
49.9250	134	1	0
49.9500	125	1	0
49.9750	130	1	0
50.0000	139	1	0
50.0250	131	1	0
50.0500	113	1	0
50.0750	121	1	1
50.1000	140	2	0
50.1250	139	0	1
50.1500	131	1	0
50.1750	128	1	0
50.2000	144	2	1
50.2250	128	0	0
50.2500	142	1	0
50.2750	137	2	0
50.3000	123	1	2
50.3250	126	0	0
50.3500	128	0	0
50.3750	131	0	0
50.4000	119	0	0
50.4250	132	0	1
50.4500	111	2	0
50.4750	119	0	0
50.5000	127	2	0
50.5250	119	0	0
50.5500	128	3	0
50.5750	124	0	0
50.6000	124	0	0
50.6250	123	0	0
50.6500	129	0	1
50.6750	141	0	1
50.7000	123	1	0
50.7250	126	0	0
50.7500	119	2	0
50.7750	127	0	0
50.8000	136	1	0
50.8250	113	0	1
50.8500	116	1	0
50.8750	136	2	0
50.9000	128	1	0
50.9250	119	1	0
50.9500	114	0	0
50.9750	117	0	0
51.0000	129	1	0
51.0250	127	1	0
51.0500	120	4	0
51.0750	114	1	0
51.1000	119	1	0
51.1250	119	1	0
51.1500	119	0	0
51.1750	131	3	0
51.2000	121	0	0
51.2250	120	1	0
51.2500	130	2	0
51.2750	111	1	1
51.3000	101	1	0
51.3250	116	1	0
51.3500	120	2	0
51.3750	124	2	0
51.4000	109	0	0
51.4250	118	1	0
51.4500	114	1	1
51.4750	119	0	0
51.5000	128	1	0
51.5250	115	2	0
51.5500	97	1	1
51.5750	118	2	0
51.6000	116	0	1
51.6250	121	1	0
51.6500	115	0	1
51.6750	115	0	0
51.7000	126	2	0
51.7250	98	1	0
51.7500	120	2	0
51.7750	131	0	0
51.8000	115	1	1
51.8250	96	1	0
51.8500	111	2	0
51.8750	105	2	0
51.9000	106	2	0
51.9250	123	1	0
51.9500	135	2	3
51.9750	111	2	0
52.0000	112	2	1
52.0250	117	1	0
52.0500	101	1	0
52.0750	113	1	0
52.1000	123	2	0
52.1250	102	0	2
52.1500	124	0	1
52.1750	125	0	1
52.2000	92	0	0
52.2250	120	1	0
52.2500	105	2	0
52.2750	98	0	0
52.3000	97	2	0
52.3250	117	0	1
52.3500	139	2	3
52.3750	103	2	0
52.4000	114	2	1
52.4250	109	2	0
52.4500	99	3	0
52.4750	99	0	0
52.5000	90	1	0
52.5250	115	1	0
52.5500	115	0	0
52.5750	112	0	0
52.6000	105	0	0
52.6250	104	0	1
52.6500	110	2	0
52.6750	102	2	0
52.7000	97	1	0
52.7250	96	1	0
52.7500	92	1	0
52.7750	101	2	0
52.8000	109	3	0
52.8250	117	0	1
52.8500	95	0	0
52.8750	88	3	1
52.9000	110	2	1
52.9250	103	2	0
52.9500	122	1	0
52.9750	110	0	0
53.0000	101	0	0
53.0250	102	0	0
53.0500	112	0	1
53.0750	120	1	1
53.1000	105	1	2
53.1250	103	0	0
53.1500	107	0	1
53.1750	111	1	0
53.2000	94	0	0
53.2250	98	0	0
53.2500	87	2	0
53.2750	87	1	1
53.3000	112	2	0
53.3250	95	0	0
53.3500	93	1	0
53.3750	88	1	0
53.4000	116	0	0
53.4250	101	0	0
53.4500	101	2	0
53.4750	119	0	0
53.5000	94	3	3
53.5250	99	2	1
53.5500	88	1	0
53.5750	98	2	0
53.6000	102	2	0
53.6250	100	2	0
53.6500	95	0	0
53.6750	100	1	0
53.7000	97	0	0
53.7250	97	0	0
53.7500	96	1	0
53.7750	120	0	0
53.8000	120	3	0
53.8250	88	1	0
53.8500	88	1	0
53.8750	76	1	0
53.9000	97	1	0
53.9250	104	2	0
53.9500	112	1	0
53.9750	81	2	0
54.0000	88	0	0
54.0250	100	1	0
54.0500	100	3	0
54.0750	100	2	0
54.1000	84	0	1
54.1250	96	1	0
54.1500	99	1	0
54.1750	107	0	0
54.2000	87	1	0
54.2250	109	0	0
54.2500	91	1	0
54.2750	83	0	0
54.3000	71	1	0
54.3250	85	0	0
54.3500	69	0	0
54.3750	93	0	0
54.4000	81	1	0
54.4250	85	1	0
54.4500	97	1	0
54.4750	79	0	0
54.5000	78	0	0
54.5250	94	2	0
54.5500	98	0	0
54.5750	104	2	0
54.6000	90	0	0
54.6250	91	1	0
54.6500	92	1	0
54.6750	77	1	0
54.7000	85	0	0
54.7250	89	1	0
54.7500	103	0	0
54.7750	79	0	0
54.8000	101	1	0
54.8250	80	1	0
54.8500	95	0	1
54.8750	108	1	0
54.9000	85	2	0
54.9250	87	0	0
54.9500	91	0	1
54.9750	81	1	0
55.0000	105	4	2
55.0250	89	0	1
55.0500	110	1	0
55.0750	81	1	0
55.1000	82	0	1
55.1250	93	2	1
55.1500	85	0	0
55.1750	83	0	0
55.2000	84	1	0
55.2250	81	1	0
55.2500	80	0	1
55.2750	79	2	0
55.3000	87	1	0
55.3250	75	1	0
55.3500	97	1	0
55.3750	84	1	0
55.4000	95	2	0
55.4250	81	1	0
55.4500	84	0	0
55.4750	81	2	0
55.5000	95	2	1
55.5250	85	0	1
55.5500	89	0	0
55.5750	70	0	0
55.6000	75	1	1
55.6250	79	2	0
55.6500	91	1	0
55.6750	81	0	1
55.7000	79	0	0
55.7250	90	0	0
55.7500	69	1	0
55.7750	98	2	0
55.8000	78	2	1
55.8250	83	2	0
55.8500	58	1	0
55.8750	71	3	0
55.9000	79	0	0
55.9250	79	0	0
55.9500	64	2	0
55.9750	79	0	0
56.0000	68	0	0
56.0250	66	1	0
56.0500	74	2	0
56.0750	100	1	0
56.1000	81	1	1
56.1250	86	1	0
56.1500	76	1	0
56.1750	64	2	0
56.2000	67	0	1
56.2250	68	1	1
56.2500	75	2	0
56.2750	94	1	0
56.3000	86	1	0
56.3250	79	1	0
56.3500	84	0	0
56.3750	72	0	1
56.4000	87	0	0
56.4250	79	2	0
56.4500	73	0	0
56.4750	73	1	0
56.5000	74	2	0
56.5250	64	1	0
56.5500	63	3	0
56.5750	80	1	0
56.6000	82	2	2
56.6250	66	2	0
56.6500	78	0	0
56.6750	75	0	0
56.7000	76	1	0
56.7250	82	0	0
56.7500	66	2	0
56.7750	74	0	0
56.8000	70	0	0
56.8250	82	1	0
56.8500	57	1	0
56.8750	83	2	0
56.9000	75	1	0
56.9250	73	0	0
56.9500	87	1	0
56.9750	67	0	1
57.0000	95	0	0
57.0250	66	0	0
57.0500	78	0	0
57.0750	66	0	0
57.1000	66	3	0
57.1250	63	2	0
57.1500	57	0	0
57.1750	73	0	0
57.2000	81	2	1
57.2250	61	0	0
57.2500	81	0	1
57.2750	78	0	0
57.3000	85	0	0
57.3250	71	0	0
57.3500	58	1	0
57.3750	68	1	0
57.4000	64	2	0
57.4250	63	2	0
57.4500	73	1	0
57.4750	65	1	0
57.5000	73	0	0
57.5250	72	0	0
57.5500	85	0	0
57.5750	60	2	0
57.6000	63	0	0
57.6250	59	1	0
57.6500	65	2	0
57.6750	72	0	0
57.7000	62	1	0
57.7250	64	1	0
57.7500	73	1	0
57.7750	75	0	0
57.8000	80	0	0
57.8250	66	0	1
57.8500	63	1	0
57.8750	85	0	0
57.9000	61	1	0
57.9250	63	1	1
57.9500	55	1	0
57.9750	68	1	0
58.0000	58	2	0
58.0250	65	1	0
58.0500	75	1	0
58.0750	64	4	0
58.1000	57	1	0
58.1250	61	0	0
58.1500	55	0	0
58.1750	72	0	0
58.2000	76	0	0
58.2250	62	2	1
58.2500	72	1	0
58.2750	73	0	0
58.3000	65	0	0
58.3250	55	0	0
58.3500	68	1	0
58.3750	63	0	0
58.4000	59	1	0
58.4250	70	1	1
58.4500	62	0	0
58.4750	66	1	0
58.5000	75	0	0
58.5250	66	0	0
58.5500	53	0	0
58.5750	59	1	0
58.6000	68	0	1
58.6250	67	0	0
58.6500	78	0	1
58.6750	59	0	0
58.7000	59	1	1
58.7250	68	0	1
58.7500	66	1	2
58.7750	63	1	0
58.8000	79	0	0
58.8250	55	0	0
58.8500	68	2	1
58.8750	54	0	0
58.9000	58	1	0
58.9250	69	1	0
58.9500	73	1	1
58.9750	61	1	0
59.0000	71	0	0
59.0250	54	1	0
59.0500	61	1	0
59.0750	58	0	0
59.1000	68	2	0
59.1250	73	0	0
59.1500	65	1	0
59.1750	69	1	0
59.2000	38	0	0
59.2250	47	1	0
59.2500	66	0	0
59.2750	55	2	1
59.3000	64	0	0
59.3250	64	0	1
59.3500	56	0	0
59.3750	63	0	0
59.4000	65	0	0
59.4250	60	1	0
59.4500	51	1	0
59.4750	58	1	0
59.5000	51	0	0
59.5250	64	0	0
59.5500	70	1	1
59.5750	53	0	0
59.6000	57	0	0
59.6250	58	1	0
59.6500	68	0	0
59.6750	69	0	0
59.7000	52	1	1
59.7250	57	0	0
59.7500	64	0	1
59.7750	55	0	0
59.8000	58	0	0
59.8250	58	3	0
59.8500	52	1	1
59.8750	62	1	0
59.9000	62	0	0
59.9250	60	2	0
59.9500	68	1	0
59.9750	62	1	1
60.0000	51	0	0
60.0250	53	2	0
60.0500	64	1	0
60.0750	54	1	0
60.1000	54	2	0
60.1250	73	0	0
60.1500	49	1	0
60.1750	70	1	0
60.2000	60	2	0
60.2250	52	1	0
60.2500	57	1	0
60.2750	50	1	0
60.3000	56	0	0
60.3250	53	0	0
60.3500	49	2	0
60.3750	53	1	0
60.4000	62	0	0
60.4250	45	1	0
60.4500	44	0	0
60.4750	54	0	0
60.5000	61	2	2
60.5250	53	1	1
60.5500	48	1	1
60.5750	59	1	0
60.6000	55	0	0
60.6250	60	0	0
60.6500	47	0	0
60.6750	55	1	0
60.7000	40	0	0
60.7250	54	2	0
60.7500	52	0	0
60.7750	53	1	0
60.8000	53	1	0
60.8250	53	0	0
60.8500	44	0	0
60.8750	56	0	0
60.9000	37	0	0
60.9250	52	0	0
60.9500	65	0	1
60.9750	58	0	0
61.0000	57	1	0
61.0250	46	1	0
61.0500	53	1	1
61.0750	55	3	0
61.1000	43	1	0
61.1250	62	0	0
61.1500	51	3	1
61.1750	51	1	0
61.2000	46	0	0
61.2250	55	1	0
61.2500	54	1	1
61.2750	51	2	0
61.3000	54	0	0
61.3250	50	1	0
61.3500	40	2	0
61.3750	55	0	0
61.4000	52	0	0
61.4250	45	0	0
61.4500	36	0	0
61.4750	46	1	0
61.5000	54	0	0
61.5250	59	3	0
61.5500	52	2	0
61.5750	52	0	1
61.6000	47	1	0
61.6250	56	1	0
61.6500	52	2	0
61.6750	54	0	1
61.7000	42	1	1
61.7250	48	1	0
61.7500	44	2	1
61.7750	52	0	0
61.8000	47	2	0
61.8250	54	0	0
61.8500	58	0	0
61.8750	43	0	0
61.9000	66	1	0
61.9250	55	3	0
61.9500	41	0	0
61.9750	50	1	0
62.0000	44	0	0
62.0250	57	0	0
62.0500	53	2	1
62.0750	44	0	0
62.1000	52	0	0
62.1250	45	0	0
62.1500	64	0	0
62.1750	45	1	0
62.2000	48	2	1
62.2250	49	1	0
62.2500	52	0	0
62.2750	51	0	1
62.3000	47	2	0
62.3250	47	0	0
62.3500	55	0	1
62.3750	65	1	0
62.4000	53	1	0
62.4250	45	1	0
62.4500	48	0	0
62.4750	43	0	1
62.5000	53	0	1
62.5250	57	1	0
62.5500	51	0	0
62.5750	56	0	0
62.6000	57	0	0
62.6250	60	0	0
62.6500	42	2	0
62.6750	40	0	0
62.7000	39	1	0
62.7250	40	0	0
62.7500	52	2	0
62.7750	39	0	0
62.8000	35	0	2
62.8250	42	1	0
62.8500	58	0	0
62.8750	42	1	0
62.9000	37	0	1
62.9250	48	0	0
62.9500	41	1	0
62.9750	47	0	0
63.0000	39	0	1
63.0250	43	0	0
63.0500	47	0	0
63.0750	52	0	1
63.1000	44	1	0
63.1250	38	0	0
63.1500	46	0	0
63.1750	44	0	1
63.2000	53	0	0
63.2250	43	0	1
63.2500	52	1	0
63.2750	46	0	0
63.3000	37	3	0
63.3250	55	2	0
63.3500	29	2	0
63.3750	45	0	0
63.4000	41	0	0
63.4250	43	0	0
63.4500	35	1	0
63.4750	39	1	0
63.5000	45	0	0
63.5250	32	0	0
63.5500	37	1	0
63.5750	40	2	0
63.6000	44	1	0
63.6250	37	0	0
63.6500	43	0	1
63.6750	31	1	1
63.7000	42	0	0
63.7250	49	0	0
63.7500	35	1	0
63.7750	43	0	0
63.8000	43	1	0
63.8250	49	1	0
63.8500	42	0	0
63.8750	40	1	1
63.9000	32	0	0
63.9250	46	1	0
63.9500	52	0	0
63.9750	39	1	1
64.0000	31	0	0
64.0250	41	0	0
64.0500	31	0	0
64.0750	45	0	0
64.1000	54	1	0
64.1250	47	1	0
64.1500	42	2	0
64.1750	44	1	0
64.2000	44	1	0
64.2250	28	0	0
64.2500	42	4	1
64.2750	42	1	0
64.3000	34	0	0
64.3250	36	1	1
64.3500	53	2	0
64.3750	49	1	0
64.4000	44	0	0
64.4250	43	0	0
64.4500	43	0	0
64.4750	35	1	0
64.5000	46	1	0
64.5250	54	2	0
64.5500	41	1	1
64.5750	39	0	0
64.6000	44	1	0
64.6250	42	1	0
64.6500	44	1	0
64.6750	38	0	0
64.7000	39	0	0
64.7250	40	2	0
64.7500	46	1	0
64.7750	34	0	0
64.8000	37	0	0
64.8250	36	1	0
64.8500	40	0	0
64.8750	47	0	2
64.9000	30	1	0
64.9250	41	1	0
64.9500	36	0	0
64.9750	40	0	0
65.0000	31	0	0
65.0250	40	1	0
65.0500	41	0	0
65.0750	41	0	0
65.1000	38	0	0
65.1250	37	1	0
65.1500	36	0	0
65.1750	34	2	1
65.2000	28	0	0
65.2250	26	1	0
65.2500	29	2	1
65.2750	36	0	0
65.3000	28	0	0
65.3250	30	1	0
65.3500	31	0	1
65.3750	43	0	0
65.4000	35	0	0
65.4250	25	0	0
65.4500	28	1	1
65.4750	31	1	0
65.5000	38	0	0
65.5250	38	0	0
65.5500	38	1	0
65.5750	25	0	0
65.6000	26	2	0
65.6250	32	0	0
65.6500	33	0	0
65.6750	35	2	0
65.7000	33	1	1
65.7250	34	1	0
65.7500	36	0	0
65.7750	42	2	0
65.8000	27	1	0
65.8250	41	0	0
65.8500	45	0	0
65.8750	32	1	0
65.9000	32	0	0
65.9250	30	0	0
65.9500	33	1	1
65.9750	34	0	1
66.0000	43	0	0
66.0250	45	0	0
66.0500	25	0	0
66.0750	37	0	0
66.1000	33	0	0
66.1250	33	0	0
66.1500	42	0	1
66.1750	26	2	0
66.2000	38	0	0
66.2250	34	0	2
66.2500	41	0	0
66.2750	35	4	0
66.3000	41	0	0
66.3250	36	1	0
66.3500	35	0	0
66.3750	35	0	0
66.4000	39	0	0
66.4250	42	0	1
66.4500	30	0	0
66.4750	31	1	1
66.5000	32	0	0
66.5250	37	1	1
66.5500	32	0	0
66.5750	26	0	0
66.6000	27	0	0
66.6250	26	0	0
66.6500	23	0	1
66.6750	27	0	0
66.7000	35	2	0
66.7250	33	0	0
66.7500	25	0	0
66.7750	34	0	0
66.8000	32	0	0
66.8250	38	0	0
66.8500	29	0	1
66.8750	40	0	0
66.9000	31	1	0
66.9250	43	0	0
66.9500	24	0	0
66.9750	27	1	0
67.0000	35	2	0
67.0250	24	0	1
67.0500	36	3	0
67.0750	30	0	1
67.1000	27	1	0
67.1250	31	1	0
67.1500	31	0	0
67.1750	32	0	0
67.2000	33	1	0
67.2250	24	1	1
67.2500	35	0	1
67.2750	30	1	0
67.3000	28	1	0
67.3250	31	1	0
67.3500	30	0	0
67.3750	36	1	0
67.4000	28	0	1
67.4250	18	0	0
67.4500	33	1	0
67.4750	28	0	0
67.5000	30	0	0
67.5250	23	1	0
67.5500	32	0	0
67.5750	30	0	0
67.6000	28	1	0
67.6250	37	0	0
67.6500	22	0	0
67.6750	29	1	0
67.7000	21	0	0
67.7250	29	0	0
67.7500	28	0	0
67.7750	28	0	0
67.8000	28	1	0
67.8250	31	0	0
67.8500	33	0	0
67.8750	35	0	0
67.9000	33	0	1
67.9250	29	1	2
67.9500	27	0	0
67.9750	25	0	0
68.0000	23	0	0
68.0250	34	0	0
68.0500	30	0	0
68.0750	38	0	0
68.1000	22	2	0
68.1250	27	0	0
68.1500	17	2	0
68.1750	29	1	0
68.2000	34	1	0
68.2250	40	1	0
68.2500	30	1	0
68.2750	28	4	1
68.3000	30	0	1
68.3250	22	0	0
68.3500	28	0	0
68.3750	26	0	0
68.4000	31	1	0
68.4250	32	0	0
68.4500	23	0	1
68.4750	24	0	0
68.5000	28	0	0
68.5250	31	0	0
68.5500	20	0	0
68.5750	32	0	0
68.6000	28	1	0
68.6250	29	0	0
68.6500	32	1	0
68.6750	32	0	0
68.7000	29	2	1
68.7250	31	2	1
68.7500	21	1	0
68.7750	30	0	1
68.8000	30	0	0
68.8250	25	0	1
68.8500	18	1	0
68.8750	30	2	0
68.9000	23	0	0
68.9250	28	0	0
68.9500	29	0	0
68.9750	23	0	0
69.0000	29	2	0
69.0250	35	1	1
69.0500	29	0	0
69.0750	32	0	0
69.1000	26	1	0
69.1250	20	1	0
69.1500	26	0	0
69.1750	26	1	1
69.2000	24	1	0
69.2250	25	1	0
69.2500	35	0	0
69.2750	22	0	1
69.3000	30	1	1
69.3250	23	0	0
69.3500	25	1	1
69.3750	29	1	0
69.4000	27	0	0
69.4250	32	1	1
69.4500	25	0	0
69.4750	31	0	0
69.5000	39	1	0
69.5250	30	1	0
69.5500	30	1	0
69.5750	29	1	0
69.6000	24	1	1
69.6250	27	1	0
69.6500	29	0	0
69.6750	29	0	0
69.7000	24	2	0
69.7250	28	0	0
69.7500	23	2	2
69.7750	25	0	0
69.8000	25	0	1
69.8250	21	0	2
69.8500	20	1	1
69.8750	28	1	0
69.9000	23	0	1
69.9250	25	0	0
69.9500	25	2	1
69.9750	21	1	0
70.0000	23	0	0
70.0250	23	1	0
70.0500	26	1	0
70.0750	18	1	0
70.1000	16	1	2
70.1250	28	1	1
70.1500	21	1	0
70.1750	31	0	0
70.2000	21	0	1
70.2250	30	2	0
70.2500	32	1	1
70.2750	27	1	0
70.3000	25	0	2
70.3250	25	0	0
70.3500	28	0	0
70.3750	29	0	0
70.4000	23	0	1
70.4250	21	0	0
70.4500	16	0	0
70.4750	24	2	0
70.5000	24	0	0
70.5250	21	0	0
70.5500	28	1	0
70.5750	23	1	1
70.6000	21	0	0
70.6250	30	1	1
70.6500	30	1	0
70.6750	32	0	0
70.7000	23	0	0
70.7250	19	1	0
70.7500	15	2	0
70.7750	26	0	1
70.8000	29	1	0
70.8250	21	0	0
70.8500	24	0	0
70.8750	28	0	0
70.9000	26	0	0
70.9250	25	1	0
70.9500	21	0	0
70.9750	15	1	0
71.0000	28	1	1
71.0250	25	1	0
71.0500	23	0	0
71.0750	21	1	0
71.1000	15	0	0
71.1250	24	0	0
71.1500	23	0	0
71.1750	31	0	1
71.2000	32	0	0
71.2250	20	0	0
71.2500	22	0	0
71.2750	29	0	0
71.3000	25	0	1
71.3250	29	0	0
71.3500	29	0	0
71.3750	24	2	0
71.4000	22	1	0
71.4250	26	0	0
71.4500	19	0	0
71.4750	24	0	0
71.5000	17	0	0
71.5250	26	1	0
71.5500	27	0	0
71.5750	16	0	0
71.6000	21	0	1
71.6250	18	1	0
71.6500	31	0	1
71.6750	24	0	0
71.7000	24	0	0
71.7250	22	0	0
71.7500	15	1	0
71.7750	24	0	0
71.8000	21	0	1
71.8250	26	0	0
71.8500	22	0	0
71.8750	20	0	1
71.9000	20	1	0
71.9250	26	0	0
71.9500	26	0	0
71.9750	21	0	0
72.0000	26	1	0
72.0250	23	0	0
72.0500	15	0	0
72.0750	16	0	0
72.1000	28	2	0
72.1250	26	0	0
72.1500	18	0	0
72.1750	26	1	0
72.2000	27	1	0
72.2250	16	0	0
72.2500	22	0	0
72.2750	18	1	0
72.3000	22	1	0
72.3250	13	0	0
72.3500	21	0	0
72.3750	20	1	0
72.4000	19	2	1
72.4250	20	2	0
72.4500	20	1	0
72.4750	24	0	0
72.5000	21	1	0
72.5250	19	0	0
72.5500	23	1	0
72.5750	19	0	0
72.6000	21	0	0
72.6250	33	0	1
72.6500	18	0	0
72.6750	18	0	1
72.7000	17	2	1
72.7250	23	1	0
72.7500	17	0	0
72.7750	22	2	0
72.8000	14	0	0
72.8250	17	0	1
72.8500	17	0	0
72.8750	20	2	0
72.9000	17	1	1
72.9250	17	1	0
72.9500	22	1	0
72.9750	18	0	1
73.0000	20	0	0
73.0250	22	0	0
73.0500	23	0	0
73.0750	29	2	0
73.1000	25	1	0
73.1250	24	1	1
73.1500	25	0	0
73.1750	20	0	1
73.2000	17	0	0
73.2250	17	1	1
73.2500	20	1	1
73.2750	21	0	0
73.3000	24	0	0
73.3250	19	0	0
73.3500	17	0	0
73.3750	19	0	0
73.4000	17	0	1
73.4250	7	0	0
73.4500	16	0	0
73.4750	27	0	0
73.5000	17	0	0
73.5250	18	0	0
73.5500	24	0	1
73.5750	19	2	0
73.6000	14	0	0
73.6250	11	0	0
73.6500	22	1	1
73.6750	22	0	0
73.7000	26	1	0
73.7250	18	0	0
73.7500	24	2	0
73.7750	12	2	0
73.8000	23	1	1
73.8250	19	0	0
73.8500	16	0	0
73.8750	14	0	0
73.9000	17	0	0
73.9250	21	0	0
73.9500	17	1	0
73.9750	16	0	0
74.0000	17	1	0
74.0250	18	0	1
74.0500	17	0	0
74.0750	19	0	0
74.1000	19	2	0
74.1250	16	1	0
74.1500	24	0	0
74.1750	20	1	0
74.2000	15	0	1
74.2250	14	0	0
74.2500	16	1	0
74.2750	17	0	0
74.3000	20	1	1
74.3250	20	1	1
74.3500	27	0	0
74.3750	15	1	0
74.4000	18	0	0
74.4250	23	0	0
74.4500	17	0	0
74.4750	14	0	0
74.5000	23	0	0
74.5250	10	0	1
74.5500	17	0	0
74.5750	22	1	0
74.6000	13	0	0
74.6250	13	1	2
74.6500	19	2	0
74.6750	23	0	0
74.7000	18	0	0
74.7250	25	1	1
74.7500	14	0	1
74.7750	11	1	1
74.8000	10	0	0
74.8250	16	0	0
74.8500	18	1	0
74.8750	15	0	0
74.9000	27	0	0
74.9250	20	1	0
74.9500	14	0	0
74.9750	22	1	0
75.0000	18	2	1
75.0250	21	0	0
75.0500	16	2	0
75.0750	14	0	0
75.1000	25	2	1
75.1250	20	1	0
75.1500	24	0	2
75.1750	18	0	0
75.2000	18	0	0
75.2250	14	2	0
75.2500	21	0	0
75.2750	13	1	0
75.3000	18	2	0
75.3250	17	1	1
75.3500	15	1	1
75.3750	22	1	1
75.4000	15	0	0
75.4250	26	0	0
75.4500	14	3	0
75.4750	18	0	0
75.5000	20	0	1
75.5250	24	1	0
75.5500	21	1	0
75.5750	20	0	0
75.6000	16	0	0
75.6250	10	2	0
75.6500	18	0	0
75.6750	21	0	0
75.7000	25	0	0
75.7250	13	0	0
75.7500	13	1	0
75.7750	15	0	0
75.8000	12	1	0
75.8250	21	1	0
75.8500	12	0	0
75.8750	12	0	0
75.9000	19	1	0
75.9250	20	1	0
75.9500	15	0	0
75.9750	12	1	0
76.0000	14	0	1
76.0250	15	0	0
76.0500	12	0	0
76.0750	13	1	0
76.1000	14	0	1
76.1250	13	1	0
76.1500	17	0	0
76.1750	12	1	0
76.2000	15	1	0
76.2250	12	0	1
76.2500	12	1	0
76.2750	12	0	1
76.3000	9	0	0
76.3250	14	1	0
76.3500	18	0	0
76.3750	16	0	0
76.4000	13	1	0
76.4250	23	0	0
76.4500	17	0	0
76.4750	11	0	1
76.5000	9	1	0
76.5250	16	0	0
76.5500	21	1	1
76.5750	14	2	0
76.6000	10	0	2
76.6250	12	0	0
76.6500	14	1	0
76.6750	15	1	0
76.7000	17	0	0
76.7250	15	0	0
76.7500	20	0	0
76.7750	22	1	0
76.8000	14	2	1
76.8250	18	0	0
76.8500	16	0	0
76.8750	16	0	0
76.9000	16	0	0
76.9250	19	0	0
76.9500	20	1	1
76.9750	18	0	0
77.0000	16	0	0
77.0250	18	0	0
77.0500	16	0	0
77.0750	16	0	0
77.1000	19	0	0
77.1250	16	0	0
77.1500	17	0	0
77.1750	12	1	0
77.2000	13	0	0
77.2250	16	0	0
77.2500	11	1	0
77.2750	19	0	0
77.3000	14	1	1
77.3250	18	1	0
77.3500	12	1	0
77.3750	15	1	2
77.4000	16	1	0
77.4250	11	2	0
77.4500	14	0	0
77.4750	9	1	0
77.5000	18	1	0
77.5250	18	1	0
77.5500	21	1	0
77.5750	21	1	0
77.6000	16	0	0
77.6250	20	2	0
77.6500	16	1	0
77.6750	17	0	0
77.7000	8	0	0
77.7250	15	1	0
77.7500	15	1	0
77.7750	13	0	0
77.8000	13	1	0
77.8250	14	0	0
77.8500	15	0	0
77.8750	15	1	0
77.9000	16	0	0
77.9250	21	1	0
77.9500	13	0	0
77.9750	13	0	0
78.0000	13	0	0
78.0250	18	0	0
78.0500	20	1	1
78.0750	13	2	1
78.1000	18	0	0
78.1250	14	0	0
78.1500	9	1	0
78.1750	15	1	0
78.2000	17	0	0
78.2250	9	3	0
78.2500	16	0	0
78.2750	11	0	0
78.3000	14	0	0
78.3250	10	1	0
78.3500	13	1	0
78.3750	14	0	1
78.4000	14	0	0
78.4250	17	1	0
78.4500	10	1	0
78.4750	21	2	0
78.5000	13	0	0
78.5250	17	1	0
78.5500	13	1	0
78.5750	9	0	0
78.6000	9	1	0
78.6250	14	2	0
78.6500	11	0	1
78.6750	15	0	1
78.7000	17	0	0
78.7250	17	0	0
78.7500	12	1	0
78.7750	16	0	0
78.8000	13	0	0
78.8250	9	0	0
78.8500	13	0	0
78.8750	7	1	1
78.9000	14	1	0
78.9250	17	1	0
78.9500	13	1	0
78.9750	15	0	0
79.0000	16	0	0
79.0250	13	1	3
79.0500	11	0	0
79.0750	10	3	0
79.1000	17	1	1
79.1250	16	1	0
79.1500	17	0	0
79.1750	12	1	0
79.2000	12	0	0
79.2250	15	1	0
79.2500	8	0	0
79.2750	15	0	0
79.3000	10	0	0
79.3250	12	1	1
79.3500	10	0	0
79.3750	18	0	0
79.4000	14	1	0
79.4250	13	0	1
79.4500	18	1	0
79.4750	7	0	0
79.5000	14	0	1
79.5250	14	3	0
79.5500	11	0	0
79.5750	17	0	0
79.6000	16	2	0
79.6250	14	0	1
79.6500	14	0	0
79.6750	14	0	1
79.7000	9	0	0
79.7250	9	1	0
79.7500	13	0	0
79.7750	16	0	0
79.8000	7	1	0
79.8250	9	0	0
79.8500	13	0	0
79.8750	12	0	0
79.9000	13	0	0
79.9250	13	0	0
79.9500	12	0	0
79.9750	12	0	0
80.0000	8	0	0
80.0250	5	0	0
80.0500	14	2	0
80.0750	15	1	0
80.1000	11	1	0
80.1250	15	0	0
80.1500	13	1	0
80.1750	14	0	0
80.2000	19	0	0
80.2250	9	2	0
80.2500	11	0	1
80.2750	12	0	0
80.3000	13	0	0
80.3250	10	0	0
80.3500	15	0	0
80.3750	15	0	0
80.4000	8	2	0
80.4250	12	2	0
80.4500	8	0	0
80.4750	11	2	0
80.5000	14	0	0
80.5250	12	0	0
80.5500	12	0	0
80.5750	11	0	0
80.6000	16	0	0
80.6250	18	0	0
80.6500	11	0	0
80.6750	8	0	1
80.7000	17	0	0
80.7250	12	1	0
80.7500	8	1	0
80.7750	7	1	0
80.8000	9	0	1
80.8250	17	0	0
80.8500	10	0	0
80.8750	15	0	0
80.9000	8	1	0
80.9250	11	1	0
80.9500	15	0	0
80.9750	11	0	0
81.0000	12	0	0
81.0250	11	2	1
81.0500	10	2	0
81.0750	11	0	0
81.1000	12	0	1
81.1250	8	0	0
81.1500	15	1	0
81.1750	14	1	0
81.2000	14	0	0
81.2250	10	1	0
81.2500	13	1	0
81.2750	7	0	1
81.3000	13	0	0
81.3250	21	0	0
81.3500	15	0	0
81.3750	6	0	0
81.4000	9	1	1
81.4250	8	0	0
81.4500	20	0	0
81.4750	13	0	0
81.5000	12	0	0
81.5250	11	1	0
81.5500	10	2	0
81.5750	10	0	0
81.6000	13	0	1
81.6250	11	1	0
81.6500	7	1	0
81.6750	8	2	0
81.7000	10	0	2
81.7250	15	2	0
81.7500	11	2	0
81.7750	10	0	0
81.8000	13	1	0
81.8250	8	1	0
81.8500	11	0	0
81.8750	9	1	0
81.9000	13	0	0
81.9250	1	0	0
81.9500	19	0	0
81.9750	10	1	0
82.0000	10	0	0
82.0250	6	0	0
82.0500	13	0	0
82.0750	11	0	0
82.1000	12	1	0
82.1250	7	1	0
82.1500	12	0	0
82.1750	13	1	0
82.2000	11	0	0
82.2250	12	0	0
82.2500	10	0	0
82.2750	14	1	1
82.3000	6	1	0
82.3250	7	0	0
82.3500	10	0	0
82.3750	9	1	0
82.4000	6	1	0
82.4250	13	0	0
82.4500	7	0	0
82.4750	7	0	0
82.5000	13	1	0
82.5250	10	3	0
82.5500	8	1	0
82.5750	10	1	0
82.6000	9	1	0
82.6250	9	0	0
82.6500	10	0	1
82.6750	12	2	0
82.7000	9	1	1
82.7250	8	0	1
82.7500	13	0	0
82.7750	17	0	0
82.8000	9	0	0
82.8250	5	0	0
82.8500	13	0	0
82.8750	8	0	0
82.9000	13	0	0
82.9250	11	0	0
82.9500	10	0	0
82.9750	14	0	1
83.0000	7	0	0
83.0250	7	0	0
83.0500	11	0	0
83.0750	5	0	0
83.1000	14	1	0
83.1250	16	1	0
83.1500	11	0	0
83.1750	10	0	0
83.2000	7	0	1
83.2250	10	0	0
83.2500	10	1	0
83.2750	13	1	1
83.3000	6	0	0
83.3250	7	1	0
83.3500	9	0	0
83.3750	7	0	0
83.4000	11	0	0
83.4250	5	0	0
83.4500	11	0	1
83.4750	6	0	0
83.5000	13	0	0
83.5250	16	0	0
83.5500	13	2	2
83.5750	10	1	0
83.6000	6	0	0
83.6250	7	0	0
83.6500	11	1	0
83.6750	9	1	0
83.7000	8	1	0
83.7250	9	0	0
83.7500	3	0	0
83.7750	9	1	0
83.8000	9	0	0
83.8250	11	0	0
83.8500	9	1	0
83.8750	13	0	0
83.9000	11	0	0
83.9250	13	1	0
83.9500	11	0	0
83.9750	8	0	0
84.0000	9	2	0
84.0250	9	0	0
84.0500	9	0	0
84.0750	3	0	0
84.1000	7	0	0
84.1250	15	0	0
84.1500	12	0	0
84.1750	7	0	1
84.2000	12	0	0
84.2250	9	0	0
84.2500	7	0	0
84.2750	12	0	2
84.3000	10	2	0
84.3250	5	0	0
84.3500	10	0	0
84.3750	11	1	0
84.4000	10	1	1
84.4250	12	1	0
84.4500	7	1	0
84.4750	14	0	0
84.5000	5	1	0
84.5250	7	0	1
84.5500	5	0	0
84.5750	11	0	1
84.6000	13	0	0
84.6250	10	1	0
84.6500	8	1	0
84.6750	13	0	0
84.7000	8	0	0
84.7250	7	1	1
84.7500	7	0	0
84.7750	12	1	0
84.8000	13	2	0
84.8250	8	1	0
84.8500	9	0	0
84.8750	7	0	0
84.9000	14	0	0
84.9250	6	1	0
84.9500	11	0	0
84.9750	13	0	0
85.0000	12	2	0
85.0250	9	1	0
85.0500	15	0	0
85.0750	5	1	0
85.1000	11	3	0
85.1250	10	1	0
85.1500	5	1	0
85.1750	12	1	1
85.2000	7	2	0
85.2250	12	1	0
85.2500	7	0	0
85.2750	10	1	1
85.3000	11	2	0
85.3250	8	0	0
85.3500	12	0	0
85.3750	10	0	1
85.4000	5	1	0
85.4250	8	0	0
85.4500	8	0	0
85.4750	5	0	0
85.5000	11	0	0
85.5250	12	0	0
85.5500	11	0	1
85.5750	17	0	0
85.6000	9	1	0
85.6250	5	0	0
85.6500	5	1	0
85.6750	3	1	1
85.7000	8	0	0
85.7250	9	0	1
85.7500	7	0	1
85.7750	6	1	0
85.8000	9	0	0
85.8250	7	1	0
85.8500	8	2	0
85.8750	5	0	0
85.9000	6	0	0
85.9250	6	3	0
85.9500	15	0	0
85.9750	11	1	0
86.0000	7	0	0
86.0250	10	1	0
86.0500	7	0	0
86.0750	10	0	0
86.1000	10	0	0
86.1250	6	1	1
86.1500	11	0	0
86.1750	11	0	1
86.2000	6	0	0
86.2250	11	1	1
86.2500	12	0	0
86.2750	5	1	0
86.3000	6	0	0
86.3250	6	1	1
86.3500	11	0	0
86.3750	8	0	0
86.4000	6	0	1
86.4250	14	0	0
86.4500	10	0	0
86.4750	14	1	0
86.5000	7	1	0
86.5250	4	0	1
86.5500	7	0	0
86.5750	8	0	0
86.6000	12	0	0
86.6250	6	1	0
86.6500	11	2	1
86.6750	13	0	0
86.7000	7	1	0
86.7250	9	1	0
86.7500	9	0	1
86.7750	10	1	0
86.8000	5	0	1
86.8250	8	1	0
86.8500	8	0	0
86.8750	5	0	0
86.9000	12	0	0
86.9250	4	0	0
86.9500	12	0	0
86.9750	15	0	0
87.0000	8	0	0
87.0250	11	0	0
87.0500	8	0	0
87.0750	10	0	1
87.1000	10	0	0
87.1250	7	0	0
87.1500	3	0	0
87.1750	13	0	0
87.2000	6	1	0
87.2250	5	0	0
87.2500	13	1	0
87.2750	7	0	0
87.3000	6	1	0
87.3250	7	0	1
87.3500	6	0	0
87.3750	12	0	0
87.4000	7	0	0
87.4250	16	0	0
87.4500	9	1	0
87.4750	9	0	0
87.5000	11	1	0
87.5250	8	0	0
87.5500	9	0	0
87.5750	12	1	2
87.6000	7	1	0
87.6250	9	0	0
87.6500	9	1	0
87.6750	10	1	0
87.7000	6	0	0
87.7250	14	0	1
87.7500	10	2	0
87.7750	14	1	0
87.8000	7	0	1
87.8250	6	0	0
87.8500	7	0	0
87.8750	6	0	0
87.9000	8	0	0
87.9250	8	0	0
87.9500	5	0	0
87.9750	6	0	0
88.0000	10	2	2
88.0250	5	0	0
88.0500	10	0	0
88.0750	9	1	0
88.1000	8	0	0
88.1250	10	0	0
88.1500	9	0	0
88.1750	9	0	1
88.2000	10	0	0
88.2250	7	0	0
88.2500	6	0	0
88.2750	3	0	0
88.3000	4	0	0
88.3250	4	2	0
88.3500	8	0	0
88.3750	11	2	0
88.4000	9	1	0
88.4250	5	0	0
88.4500	5	1	0
88.4750	8	0	0
88.5000	11	1	0
88.5250	13	1	1
88.5500	6	0	0
88.5750	6	0	0
88.6000	9	0	0
88.6250	8	1	0
88.6500	2	0	0
88.6750	12	0	0
88.7000	4	0	0
88.7250	5	1	2
88.7500	9	2	0
88.7750	5	0	0
88.8000	5	0	0
88.8250	8	0	0
88.8500	12	0	0
88.8750	7	2	0
88.9000	7	2	0
88.9250	6	0	0
88.9500	14	0	1
88.9750	6	0	1
89.0000	5	0	0
89.0250	5	0	0
89.0500	5	0	0
89.0750	6	0	0
89.1000	5	0	0
89.1250	6	0	0
89.1500	4	0	0
89.1750	12	1	0
89.2000	6	0	0
89.2250	7	1	0
89.2500	4	1	0
89.2750	11	0	0
89.3000	8	0	0
89.3250	13	0	1
89.3500	7	0	0
89.3750	4	0	0
89.4000	8	0	0
89.4250	5	0	0
89.4500	7	1	0
89.4750	6	0	0
89.5000	5	0	0
89.5250	11	0	0
89.5500	7	1	0
89.5750	8	2	0
89.6000	7	1	1
89.6250	5	0	0
89.6500	6	1	1
89.6750	7	0	0
89.7000	11	1	0
89.7250	9	0	0
89.7500	6	0	0
89.7750	5	1	0
89.8000	8	1	1
89.8250	9	0	1
89.8500	8	0	0
89.8750	5	0	1
89.9000	8	3	0
89.9250	6	0	0
89.9500	8	0	0
89.9750	7	1	0
90.0000	9	0	0
90.0250	11	1	1
90.0500	8	2	0
90.0750	7	0	0
90.1000	9	1	0
90.1250	3	0	0
90.1500	1	0	0
90.1750	9	0	0
90.2000	5	0	0
90.2250	7	0	0
90.2500	5	0	0
90.2750	10	0	0
90.3000	5	1	0
90.3250	3	0	0
90.3500	4	0	1
90.3750	4	0	0
90.4000	3	0	0
90.4250	8	0	0
90.4500	6	1	0
90.4750	10	0	0
90.5000	7	0	0
90.5250	8	0	0
90.5500	12	1	0
90.5750	5	3	0
90.6000	4	0	0
90.6250	11	0	0
90.6500	7	1	1
90.6750	5	0	1
90.7000	4	0	0
90.7250	2	0	0
90.7500	14	2	0
90.7750	5	0	0
90.8000	10	1	1
90.8250	4	2	0
90.8500	7	0	0
90.8750	9	1	0
90.9000	6	0	0
90.9250	6	0	1
90.9500	8	0	0
90.9750	6	0	0
91.0000	4	0	1
91.0250	8	0	0
91.0500	10	0	0
91.0750	6	0	2
91.1000	7	1	0
91.1250	3	0	0
91.1500	4	0	0
91.1750	8	0	2
91.2000	7	0	0
91.2250	5	0	0
91.2500	5	1	0
91.2750	8	1	0
91.3000	5	1	0
91.3250	6	0	0
91.3500	8	0	0
91.3750	8	0	0
91.4000	3	1	0
91.4250	4	0	0
91.4500	6	0	0
91.4750	11	0	0
91.5000	5	1	1
91.5250	4	0	0
91.5500	7	0	1
91.5750	7	0	0
91.6000	7	0	0
91.6250	10	2	0
91.6500	5	1	0
91.6750	4	0	1
91.7000	8	0	0
91.7250	5	0	0
91.7500	10	0	1
91.7750	4	0	0
91.8000	6	0	0
91.8250	11	0	0
91.8500	10	1	0
91.8750	5	0	0
91.9000	10	0	1
91.9250	6	0	0
91.9500	6	0	0
91.9750	10	0	0
92.0000	3	0	0
92.0250	7	0	0
92.0500	4	0	0
92.0750	6	0	0
92.1000	6	0	1
92.1250	5	0	0
92.1500	5	2	0
92.1750	7	0	1
92.2000	6	2	0
92.2250	6	0	0
92.2500	7	0	0
92.2750	6	0	1
92.3000	5	0	0
92.3250	7	0	0
92.3500	5	0	0
92.3750	8	1	0
92.4000	4	0	0
92.4250	2	0	0
92.4500	2	0	1
92.4750	2	0	0
92.5000	7	1	0
92.5250	7	0	1
92.5500	10	0	0
92.5750	4	0	0
92.6000	3	0	0
92.6250	8	0	0
92.6500	5	0	0
92.6750	6	0	0
92.7000	2	0	0
92.7250	6	0	1
92.7500	8	1	0
92.7750	6	1	1
92.8000	4	0	0
92.8250	8	1	0
92.8500	7	1	0
92.8750	6	2	0
92.9000	5	2	1
92.9250	10	0	1
92.9500	7	0	0
92.9750	7	0	0
93.0000	10	0	1
93.0250	3	0	1
93.0500	3	0	0
93.0750	8	0	0
93.1000	6	0	0
93.1250	4	1	0
93.1500	7	0	0
93.1750	7	0	0
93.2000	1	0	0
93.2250	8	0	0
93.2500	8	1	0
93.2750	5	0	0
93.3000	5	2	0
93.3250	5	1	0
93.3500	7	1	0
93.3750	10	1	0
93.4000	3	0	0
93.4250	3	0	0
93.4500	6	0	0
93.4750	6	0	0
93.5000	5	1	0
93.5250	6	0	0
93.5500	9	0	0
93.5750	9	0	1
93.6000	8	2	0
93.6250	5	0	1
93.6500	4	1	0
93.6750	8	1	1
93.7000	8	2	0
93.7250	3	0	0
93.7500	5	0	0
93.7750	3	1	0
93.8000	10	0	0
93.8250	6	0	0
93.8500	5	1	0
93.8750	6	0	0
93.9000	4	0	1
93.9250	7	0	0
93.9500	5	0	0
93.9750	3	1	0
94.0000	6	0	0
94.0250	10	0	2
94.0500	8	0	0
94.0750	6	0	0
94.1000	5	0	0
94.1250	9	0	0
94.1500	8	0	0
94.1750	6	1	0
94.2000	10	2	0
94.2250	8	0	0
94.2500	3	0	0
94.2750	3	0	0
94.3000	3	1	0
94.3250	5	1	0
94.3500	4	0	0
94.3750	7	0	0
94.4000	8	1	0
94.4250	9	1	0
94.4500	8	0	0
94.4750	3	1	0
94.5000	6	0	1
94.5250	5	1	0
94.5500	11	1	1
94.5750	5	0	0
94.6000	6	0	0
94.6250	3	3	0
94.6500	4	0	0
94.6750	9	0	1
94.7000	8	3	0
94.7250	4	0	0
94.7500	8	0	1
94.7750	2	0	1
94.8000	7	0	0
94.8250	7	0	0
94.8500	9	1	0
94.8750	12	1	0
94.9000	7	0	0
94.9250	2	0	0
94.9500	6	0	0
94.9750	6	1	0
95.0000	6	0	0
95.0250	9	1	0
95.0500	8	0	0
95.0750	9	0	0
95.1000	10	0	0
95.1250	5	1	0
95.1500	5	0	0
95.1750	6	0	0
95.2000	5	0	1
95.2250	5	0	0
95.2500	4	0	1
95.2750	7	0	0
95.3000	4	0	0
95.3250	3	1	0
95.3500	6	1	0
95.3750	6	0	0
95.4000	7	1	0
95.4250	1	0	0
95.4500	6	0	0
95.4750	7	0	0
95.5000	4	1	0
95.5250	7	1	1
95.5500	9	1	0
95.5750	3	0	1
95.6000	7	0	0
95.6250	3	0	0
95.6500	5	0	0
95.6750	4	0	0
95.7000	4	0	1
95.7250	8	0	0
95.7500	4	0	0
95.7750	8	0	0
95.8000	6	0	1
95.8250	4	0	0
95.8500	4	1	0
95.8750	3	0	1
95.9000	4	0	0
95.9250	9	1	0
95.9500	4	1	0
95.9750	9	1	0
96.0000	6	0	1
96.0250	11	0	0
96.0500	5	0	0
96.0750	4	1	0
96.1000	3	0	0
96.1250	3	1	0
96.1500	5	0	0
96.1750	6	0	1
96.2000	5	0	1
96.2250	7	0	0
96.2500	6	0	0
96.2750	8	1	0
96.3000	4	0	0
96.3250	4	0	0
96.3500	3	2	0
96.3750	1	0	0
96.4000	7	0	0
96.4250	5	0	0
96.4500	5	0	0
96.4750	3	1	0
96.5000	6	0	0
96.5250	4	0	0
96.5500	7	0	0
96.5750	2	0	0
96.6000	4	1	0
96.6250	9	0	0
96.6500	7	1	0
96.6750	7	0	0
96.7000	4	0	0
96.7250	5	0	0
96.7500	4	0	0
96.7750	7	0	1
96.8000	8	0	1
96.8250	6	0	0
96.8500	7	0	0
96.8750	1	0	0
96.9000	4	0	1
96.9250	5	1	0
96.9500	3	1	0
96.9750	6	0	0
97.0000	4	0	0
97.0250	5	0	0
97.0500	6	0	1
97.0750	5	0	0
97.1000	8	0	0
97.1250	3	0	0
97.1500	5	0	0
97.1750	5	0	0
97.2000	4	0	1
97.2250	10	1	1
97.2500	6	0	0
97.2750	4	2	0
97.3000	6	1	1
97.3250	3	0	0
97.3500	4	0	0
97.3750	5	2	1
97.4000	8	0	1
97.4250	4	0	0
97.4500	7	0	0
97.4750	5	0	0
97.5000	10	0	0
97.5250	3	0	0
97.5500	5	1	0
97.5750	5	0	0
97.6000	7	0	0
97.6250	6	0	0
97.6500	3	0	0
97.6750	8	0	0
97.7000	4	0	1
97.7250	6	1	1
97.7500	6	1	0
97.7750	3	1	0
97.8000	7	0	1
97.8250	7	1	1
97.8500	5	0	0
97.8750	5	1	0
97.9000	4	0	0
97.9250	5	0	1
97.9500	4	0	0
97.9750	6	0	0
98.0000	7	1	0
98.0250	7	0	0
98.0500	7	0	0
98.0750	9	0	1
98.1000	3	1	0
98.1250	5	0	0
98.1500	7	3	0
98.1750	10	0	0
98.2000	5	0	0
98.2250	3	1	0
98.2500	8	0	1
98.2750	4	1	0
98.3000	5	1	0
98.3250	3	1	1
98.3500	6	2	0
98.3750	3	2	1
98.4000	4	0	0
98.4250	8	1	0
98.4500	6	1	0
98.4750	6	2	0
98.5000	3	0	1
98.5250	7	1	0
98.5500	8	2	0
98.5750	5	0	0
98.6000	6	1	0
98.6250	6	0	0
98.6500	8	0	0
98.6750	4	0	0
98.7000	1	0	0
98.7250	3	0	0
98.7500	2	0	0
98.7750	2	0	0
98.8000	5	0	0
98.8250	2	0	0
98.8500	7	0	1
98.8750	5	1	0
98.9000	8	1	0
98.9250	3	0	0
98.9500	5	1	1
98.9750	2	1	0
99.0000	8	0	0
99.0250	9	0	0
99.0500	5	0	0
99.0750	5	1	0
99.1000	5	0	0
99.1250	4	1	0
99.1500	3	0	0
99.1750	5	1	0
99.2000	4	1	0
99.2250	7	0	1
99.2500	2	0	1
99.2750	9	0	1
99.3000	6	0	0
99.3250	5	0	2
99.3500	5	0	0
99.3750	3	0	0
99.4000	7	3	0
99.4250	6	1	0
99.4500	6	0	0
99.4750	7	0	0
99.5000	9	0	0
99.5250	8	0	0
99.5500	5	1	1
99.5750	6	0	0
99.6000	8	0	0
99.6250	5	0	0
99.6500	6	0	0
99.6750	4	1	0
99.7000	8	1	0
99.7250	6	2	0
99.7500	5	2	0
99.7750	0	1	0
99.8000	5	0	0
99.8250	5	0	0
99.8500	3	1	0
99.8750	1	0	0
99.9000	3	0	0
99.9250	3	0	0
99.9500	3	1	0
99.9750	5	0	0
100.0000	3	0	0
100.0250	5	1	0
100.0500	3	0	1
100.0750	5	1	0
100.1000	9	1	1
100.1250	1	0	1
100.1500	7	0	0
100.1750	5	0	0
100.2000	3	2	0
100.2250	5	0	1
100.2500	5	0	0
100.2750	4	1	0
100.3000	3	0	0
100.3250	8	0	0
100.3500	2	0	0
100.3750	5	0	0
100.4000	6	0	1
100.4250	7	0	1
100.4500	4	0	0
100.4750	6	1	1
100.5000	7	1	0
100.5250	7	0	0
100.5500	3	1	1
100.5750	4	1	1
100.6000	5	0	0
100.6250	4	2	1
100.6500	4	1	0
100.6750	4	0	0
100.7000	1	2	0
100.7250	7	2	0
100.7500	4	0	0
100.7750	7	0	1
100.8000	7	0	0
100.8250	4	0	0
100.8500	4	1	1
100.8750	5	1	0
100.9000	6	0	0
100.9250	7	0	0
100.9500	6	1	0
100.9750	2	1	0
101.0000	0	0	0
101.0250	3	0	0
101.0500	3	0	0
101.0750	1	0	0
101.1000	5	1	2
101.1250	10	0	0
101.1500	6	2	0
101.1750	3	0	0
101.2000	6	0	0
101.2250	6	1	0
101.2500	8	2	0
101.2750	3	0	0
101.3000	3	0	1
101.3250	7	0	0
101.3500	4	0	0
101.3750	2	0	0
101.4000	3	1	0
101.4250	1	1	0
101.4500	6	0	0
101.4750	2	0	0
101.5000	7	0	0
101.5250	3	0	0
101.5500	6	0	0
101.5750	4	0	1
101.6000	4	0	0
101.6250	3	0	0
101.6500	9	0	0
101.6750	6	0	0
101.7000	2	0	0
101.7250	6	0	0
101.7500	8	1	0
101.7750	6	0	0
101.8000	4	0	0
101.8250	5	1	0
101.8500	5	0	0
101.8750	4	1	0
101.9000	6	0	1
101.9250	3	0	0
101.9500	6	0	1
101.9750	3	0	0
102.0000	7	0	0
102.0250	2	0	0
102.0500	7	0	1
102.0750	5	0	1
102.1000	5	1	0
102.1250	2	0	0
102.1500	5	0	0
102.1750	5	0	0
102.2000	5	2	0
102.2250	2	0	0
102.2500	3	0	0
102.2750	3	1	0
102.3000	3	0	0
102.3250	4	1	0
102.3500	6	1	0
102.3750	4	0	0
102.4000	4	0	0
102.4250	7	0	0
102.4500	8	1	0
102.4750	4	1	0
102.5000	6	0	0
102.5250	3	0	0
102.5500	4	0	0
102.5750	2	0	0
102.6000	2	1	0
102.6250	2	1	0
102.6500	7	0	0
102.6750	6	1	0
102.7000	7	0	0
102.7250	2	0	0
102.7500	4	0	0
102.7750	6	1	0
102.8000	1	0	0
102.8250	4	0	0
102.8500	6	0	0
102.8750	5	0	0
102.9000	5	0	0
102.9250	2	1	0
102.9500	5	0	0
102.9750	5	0	0
103.0000	1	1	0
103.0250	5	1	0
103.0500	5	0	0
103.0750	1	0	0
103.1000	2	0	0
103.1250	0	0	0
103.1500	4	0	0
103.1750	6	0	0
103.2000	6	0	1
103.2250	6	0	1
103.2500	2	1	0
103.2750	3	0	0
103.3000	3	0	1
103.3250	5	0	0
103.3500	7	0	1
103.3750	3	0	0
103.4000	1	0	1
103.4250	11	2	1
103.4500	4	1	0
103.4750	8	0	0
103.5000	9	1	0
103.5250	5	0	0
103.5500	5	0	0
103.5750	7	0	0
103.6000	5	0	1
103.6250	10	0	0
103.6500	2	0	0
103.6750	5	0	0
103.7000	8	0	0
103.7250	5	1	0
103.7500	5	1	1
103.7750	4	0	0
103.8000	2	1	0
103.8250	9	1	0
103.8500	3	1	0
103.8750	4	0	0
103.9000	5	1	0
103.9250	2	0	0
103.9500	6	1	0
103.9750	5	2	0
104.0000	8	0	0
104.0250	2	0	0
104.0500	4	0	0
104.0750	6	0	0
104.1000	5	1	1
104.1250	8	0	0
104.1500	4	0	0
104.1750	7	0	0
104.2000	2	0	0
104.2250	6	1	0
104.2500	1	0	1
104.2750	3	0	0
104.3000	3	1	0
104.3250	5	0	0
104.3500	6	0	0
104.3750	9	1	0
104.4000	4	0	0
104.4250	6	1	0
104.4500	4	1	1
104.4750	7	0	1
104.5000	1	0	0
104.5250	5	0	0
104.5500	5	2	0
104.5750	3	1	0
104.6000	4	1	0
104.6250	2	1	0
104.6500	7	0	0
104.6750	5	0	1
104.7000	3	0	0
104.7250	5	1	0
104.7500	3	0	0
104.7750	3	0	0
104.8000	6	2	0
104.8250	9	1	0
104.8500	2	0	0
104.8750	3	1	0
104.9000	3	1	0
104.9250	3	0	0
104.9500	9	1	0
104.9750	4	0	0
105.0000	4	0	0
105.0250	3	1	0
105.0500	11	0	0
105.0750	5	1	0
105.1000	6	0	0
105.1250	4	0	0
105.1500	6	0	0
105.1750	8	0	1
105.2000	9	0	0
105.2250	3	0	0
105.2500	8	0	1
105.2750	3	1	0
105.3000	4	1	1
105.3250	5	1	0
105.3500	6	0	0
105.3750	6	1	0
105.4000	9	0	0
105.4250	5	0	0
105.4500	8	0	0
105.4750	5	0	0
105.5000	5	0	0
105.5250	3	0	0
105.5500	3	2	0
105.5750	5	0	0
105.6000	6	1	1
105.6250	3	0	0
105.6500	4	0	0
105.6750	5	0	0
105.7000	1	0	1
105.7250	5	1	0
105.7500	6	1	0
105.7750	3	0	0
105.8000	5	0	0
105.8250	1	0	1
105.8500	4	1	0
105.8750	9	0	0
105.9000	2	2	0
105.9250	3	1	0
105.9500	2	0	0
105.9750	1	1	0
106.0000	2	0	1
106.0250	5	1	0
106.0500	9	0	0
106.0750	6	0	0
106.1000	0	0	0
106.1250	10	0	1
106.1500	4	1	1
106.1750	3	2	0
106.2000	1	0	0
106.2250	4	0	0
106.2500	3	1	0
106.2750	6	1	0
106.3000	2	2	0
106.3250	7	1	1
106.3500	5	0	0
106.3750	3	0	0
106.4000	3	0	0
106.4250	4	0	0
106.4500	1	0	0
106.4750	6	0	0
106.5000	5	1	0
106.5250	5	0	0
106.5500	4	1	0
106.5750	2	0	0
106.6000	4	0	0
106.6250	4	0	0
106.6500	4	0	0
106.6750	11	0	0
106.7000	3	0	0
106.7250	3	2	0
106.7500	3	0	0
106.7750	4	1	0
106.8000	7	0	0
106.8250	9	0	0
106.8500	5	0	0
106.8750	4	0	1
106.9000	3	1	0
106.9250	5	0	0
106.9500	6	0	0
106.9750	2	1	0
107.0000	7	0	0
107.0250	3	1	0
107.0500	3	1	0
107.0750	5	0	0
107.1000	0	0	0
107.1250	5	0	0
107.1500	5	0	0
107.1750	2	0	0
107.2000	5	0	0
107.2250	4	0	0
107.2500	6	0	0
107.2750	6	1	0
107.3000	7	0	0
107.3250	7	0	1
107.3500	2	0	0
107.3750	2	0	0
107.4000	2	1	0
107.4250	3	1	0
107.4500	8	0	0
107.4750	6	0	0
107.5000	3	1	0
107.5250	6	0	0
107.5500	5	0	0
107.5750	2	0	0
107.6000	6	0	0
107.6250	2	0	0
107.6500	5	0	0
107.6750	5	0	0
107.7000	2	0	0
107.7250	4	0	0
107.7500	3	1	0
107.7750	0	0	0
107.8000	4	0	0
107.8250	3	0	1
107.8500	2	0	0
107.8750	5	0	0
107.9000	6	1	0
107.9250	1	0	0
107.9500	4	1	1
107.9750	5	0	0
108.0000	3	0	0
108.0250	1	0	0
108.0500	5	0	0
108.0750	5	1	0
108.1000	5	0	0
108.1250	6	0	0
108.1500	4	0	0
108.1750	7	0	0
108.2000	5	0	1
108.2250	2	1	0
108.2500	4	1	0
108.2750	1	0	1
108.3000	5	1	0
108.3250	4	0	1
108.3500	4	0	0
108.3750	7	0	0
108.4000	4	0	0
108.4250	7	1	0
108.4500	2	2	0
108.4750	5	0	1
108.5000	3	1	0
108.5250	2	2	0
108.5500	3	1	1
108.5750	1	0	0
108.6000	5	1	1
108.6250	2	0	0
108.6500	7	1	0
108.6750	8	0	0
108.7000	3	0	0
108.7250	7	0	1
108.7500	3	0	1
108.7750	5	0	0
108.8000	5	0	2
108.8250	2	1	0
108.8500	3	0	0
108.8750	2	0	0
108.9000	4	0	0
108.9250	4	0	0
108.9500	3	2	1
108.9750	2	0	0
109.0000	5	0	0
109.0250	4	1	0
109.0500	4	0	0
109.0750	4	1	0
109.1000	4	0	0
109.1250	1	1	0
109.1500	5	0	0
109.1750	5	1	1
109.2000	2	0	0
109.2250	3	2	1
109.2500	4	0	0
109.2750	5	0	1
109.3000	3	0	0
109.3250	3	0	0
109.3500	5	1	0
109.3750	5	0	0
109.4000	5	2	0
109.4250	5	0	0
109.4500	4	0	0
109.4750	2	0	1
109.5000	2	1	0
109.5250	2	0	0
109.5500	0	0	0
109.5750	6	1	1
109.6000	2	2	0
109.6250	4	1	0
109.6500	2	1	0
109.6750	1	0	0
109.7000	6	0	0
109.7250	5	1	0
109.7500	8	1	0
109.7750	3	0	0
109.8000	6	0	0
109.8250	5	2	1
109.8500	2	0	0
109.8750	4	0	0
109.9000	3	0	1
109.9250	4	1	0
109.9500	3	0	0
109.9750	1	0	0
110.0000	5	2	0
110.0250	7	1	0
110.0500	4	0	0
110.0750	3	0	0
110.1000	4	0	1
110.1250	3	0	0
110.1500	1	1	0
110.1750	5	1	0
110.2000	5	0	0
110.2250	4	0	0
110.2500	9	0	0
110.2750	4	1	0
110.3000	2	2	0
110.3250	6	1	0
110.3500	5	1	0
110.3750	2	0	0
110.4000	4	0	0
110.4250	5	0	0
110.4500	3	0	0
110.4750	3	0	0
110.5000	4	1	0
110.5250	0	0	0
110.5500	3	0	1
110.5750	2	0	1
110.6000	4	0	0
110.6250	8	0	2
110.6500	8	0	1
110.6750	5	0	1
110.7000	3	0	0
110.7250	2	0	0
110.7500	6	0	0
110.7750	4	0	2
110.8000	7	1	0
110.8250	1	0	0
110.8500	3	0	0
110.8750	2	2	0
110.9000	8	0	0
110.9250	6	0	0
110.9500	3	1	0
110.9750	5	0	0
111.0000	2	0	1
111.0250	7	1	0
111.0500	3	1	0
111.0750	0	1	0
111.1000	3	1	0
111.1250	3	0	1
111.1500	7	0	0
111.1750	6	0	0
111.2000	4	0	0
111.2250	2	0	0
111.2500	1	0	0
111.2750	3	1	0
111.3000	1	3	0
111.3250	3	1	0
111.3500	4	0	0
111.3750	7	0	1
111.4000	3	1	0
111.4250	4	1	1
111.4500	6	1	0
111.4750	2	0	0
111.5000	2	0	0
111.5250	2	0	0
111.5500	5	1	0
111.5750	2	0	0
111.6000	4	0	0
111.6250	3	0	0
111.6500	3	0	0
111.6750	3	0	0
111.7000	2	0	0
111.7250	7	1	0
111.7500	3	0	0
111.7750	5	0	0
111.8000	4	0	0
111.8250	1	0	0
111.8500	4	0	0
111.8750	2	0	0
111.9000	1	0	0
111.9250	5	0	0
111.9500	5	0	0
111.9750	9	0	0
112.0000	4	0	0
112.0250	2	0	0
112.0500	3	1	0
112.0750	4	0	0
112.1000	1	1	0
112.1250	8	3	1
112.1500	0	1	1
112.1750	1	0	1
112.2000	1	0	0
112.2250	5	0	0
112.2500	5	0	0
112.2750	2	1	0
112.3000	5	0	0
112.3250	1	0	0
112.3500	1	1	1
112.3750	5	0	0
112.4000	5	1	0
112.4250	2	0	0
112.4500	5	0	0
112.4750	4	0	0
112.5000	4	0	0
112.5250	4	0	1
112.5500	1	0	0
112.5750	3	0	0
112.6000	2	1	0
112.6250	7	0	0
112.6500	3	0	0
112.6750	2	0	0
112.7000	3	0	0
112.7250	4	1	0
112.7500	4	0	0
112.7750	4	0	1
112.8000	4	0	0
112.8250	8	0	0
112.8500	2	0	0
112.8750	2	1	1
112.9000	2	0	0
112.9250	2	0	1
112.9500	0	0	0
112.9750	8	1	0
113.0000	8	0	0
113.0250	4	1	2
113.0500	3	0	0
113.0750	4	0	0
113.1000	6	0	0
113.1250	5	1	0
113.1500	2	0	0
113.1750	4	1	0
113.2000	3	0	0
113.2250	3	0	0
113.2500	2	1	0
113.2750	6	0	0
113.3000	4	1	0
113.3250	4	1	0
113.3500	3	1	0
113.3750	5	0	2
113.4000	3	2	1
113.4250	3	0	0
113.4500	5	2	0
113.4750	3	0	0
113.5000	2	0	1
113.5250	4	0	0
113.5500	6	0	0
113.5750	3	0	1
113.6000	4	1	0
113.6250	3	0	0
113.6500	1	1	1
113.6750	2	0	0
113.7000	4	1	0
113.7250	5	0	0
113.7500	4	0	0
113.7750	5	0	2
113.8000	5	0	0
113.8250	5	0	0
113.8500	3	0	0
113.8750	5	1	1
113.9000	4	0	0
113.9250	5	1	0
113.9500	3	0	1
113.9750	7	0	1
114.0000	2	2	0
114.0250	5	1	0
114.0500	6	0	0
114.0750	1	1	0
114.1000	3	0	0
114.1250	3	1	0
114.1500	1	0	0
114.1750	5	0	0
114.2000	2	1	0
114.2250	4	0	0
114.2500	5	0	0
114.2750	5	1	0
114.3000	3	1	0
114.3250	2	0	0
114.3500	1	0	0
114.3750	4	1	0
114.4000	4	0	0
114.4250	0	0	0
114.4500	0	1	0
114.4750	2	0	0
114.5000	3	1	0
114.5250	2	2	0
114.5500	4	0	0
114.5750	1	1	0
114.6000	4	0	0
114.6250	4	0	0
114.6500	3	1	0
114.6750	3	0	0
114.7000	4	1	0
114.7250	5	0	0
114.7500	3	0	0
114.7750	2	0	4
114.8000	2	0	0
114.8250	4	0	0
114.8500	3	0	0
114.8750	2	0	0
114.9000	6	0	0
114.9250	0	1	0
114.9500	3	0	0
114.9750	4	0	1
115.0000	4	0	0
115.0250	3	1	0
115.0500	2	0	0
115.0750	2	0	1
115.1000	4	0	0
115.1250	1	0	0
115.1500	3	0	1
115.1750	5	0	0
115.2000	2	1	0
115.2250	1	1	0
115.2500	2	0	0
115.2750	6	2	0
115.3000	1	0	0
115.3250	6	0	0
115.3500	2	0	0
115.3750	3	0	0
115.4000	3	0	0
115.4250	4	1	0
115.4500	5	1	2
115.4750	4	0	0
115.5000	4	0	0
115.5250	4	0	1
115.5500	2	0	0
115.5750	3	0	0
115.6000	6	2	0
115.6250	4	1	1
115.6500	2	1	0
115.6750	7	1	0
115.7000	3	0	0
115.7250	4	1	0
115.7500	3	0	0
115.7750	2	1	0
115.8000	2	0	0
115.8250	3	0	0
115.8500	4	0	0
115.8750	3	4	0
115.9000	5	0	0
115.9250	5	1	0
115.9500	4	1	0
115.9750	1	0	0
116.0000	0	1	0
116.0250	3	0	0
116.0500	1	1	0
116.0750	6	0	1
116.1000	4	0	1
116.1250	2	0	0
116.1500	1	0	2
116.1750	6	0	0
116.2000	2	0	1
116.2250	6	0	0
116.2500	3	0	0
116.2750	6	0	0
116.3000	1	0	0
116.3250	4	0	0
116.3500	4	0	1
116.3750	5	0	0
116.4000	2	0	0
116.4250	6	0	0
116.4500	3	0	0
116.4750	3	0	0
116.5000	4	0	0
116.5250	5	1	0
116.5500	2	0	0
116.5750	5	0	1
116.6000	9	1	0
116.6250	3	0	0
116.6500	6	1	0
116.6750	6	0	0
116.7000	4	0	0
116.7250	2	0	0
116.7500	4	1	0
116.7750	11	1	0
116.8000	4	0	0
116.8250	2	1	0
116.8500	3	0	0
116.8750	6	1	0
116.9000	4	0	0
116.9250	7	0	0
116.9500	4	0	0
116.9750	5	0	0
117.0000	5	1	1
117.0250	6	0	0
117.0500	4	0	0
117.0750	3	2	0
117.1000	3	0	0
117.1250	3	0	0
117.1500	2	1	0
117.1750	2	1	2
117.2000	7	0	0
117.2250	8	0	0
117.2500	5	0	0
117.2750	6	0	0
117.3000	8	0	0
117.3250	6	0	0
117.3500	3	0	0
117.3750	2	1	0
117.4000	4	0	0
117.4250	2	1	0
117.4500	2	1	0
117.4750	1	2	0
117.5000	4	0	0
117.5250	3	0	0
117.5500	5	0	0
117.5750	2	2	0
117.6000	2	0	1
117.6250	6	1	0
117.6500	3	1	0
117.6750	1	0	0
117.7000	4	0	0
117.7250	5	0	0
117.7500	2	0	0
117.7750	5	0	0
117.8000	6	1	0
117.8250	0	1	1
117.8500	4	1	0
117.8750	1	0	0
117.9000	3	0	1
117.9250	6	2	0
117.9500	7	4	1
117.9750	3	0	0
118.0000	4	0	0
118.0250	3	0	0
118.0500	6	0	0
118.0750	2	1	0
118.1000	2	0	0
118.1250	3	1	1
118.1500	5	0	0
118.1750	3	0	0
118.2000	4	0	0
118.2250	2	2	1
118.2500	3	0	0
118.2750	3	0	0
118.3000	2	0	0
118.3250	4	2	1
118.3500	4	0	1
118.3750	4	0	0
118.4000	3	0	0
118.4250	5	0	0
118.4500	4	0	0
118.4750	3	0	0
118.5000	4	0	0
118.5250	5	0	0
118.5500	3	1	0
118.5750	5	0	0
118.6000	1	0	0
118.6250	4	0	1
118.6500	1	0	0
118.6750	3	0	0
118.7000	1	1	0
118.7250	1	0	0
118.7500	4	1	0
118.7750	5	2	1
118.8000	5	1	0
118.8250	6	0	1
118.8500	7	0	0
118.8750	4	0	0
118.9000	5	1	0
118.9250	2	0	0
118.9500	3	0	1
118.9750	3	0	0
119.0000	4	0	0
119.0250	2	1	2
119.0500	4	0	0
119.0750	4	1	0
119.1000	4	3	0
119.1250	2	0	0
119.1500	6	0	0
119.1750	4	0	0
119.2000	2	0	0
119.2250	3	0	0
119.2500	2	0	0
119.2750	2	0	0
119.3000	2	1	0
119.3250	4	0	1
119.3500	2	0	2
119.3750	5	0	0
119.4000	0	1	0
119.4250	2	0	0
119.4500	3	0	1
119.4750	2	0	0
119.5000	1	1	1
119.5250	5	0	0
119.5500	7	0	0
119.5750	5	2	0
119.6000	3	1	0
119.6250	3	0	0
119.6500	1	0	0
119.6750	1	0	2
119.7000	4	0	0
119.7250	2	0	0
119.7500	3	0	1
119.7750	1	0	0
119.8000	3	2	0
119.8250	4	0	0
119.8500	4	0	0
119.8750	5	1	0
119.9000	5	0	0
119.9250	2	0	0
119.9500	4	2	0
119.9750	1	0	0
120.0000	1	0	0
120.0250	6	2	0
120.0500	5	0	1
120.0750	3	1	0
120.1000	3	0	0
120.1250	2	0	0
120.1500	5	0	0
120.1750	8	1	0
120.2000	3	2	1
120.2250	2	1	0
120.2500	1	2	0
120.2750	2	0	0
120.3000	1	0	0
120.3250	4	0	0
120.3500	4	0	0
120.3750	2	0	0
120.4000	2	0	1
120.4250	9	1	0
120.4500	4	1	1
120.4750	4	0	0
120.5000	3	1	0
120.5250	2	1	0
120.5500	2	0	0
120.5750	5	0	0
120.6000	2	0	2
120.6250	3	0	0
120.6500	2	0	0
120.6750	3	0	1
120.7000	8	1	1
120.7250	3	1	0
120.7500	4	0	0
120.7750	6	2	0
120.8000	3	0	0
120.8250	2	1	0
120.8500	2	0	0
120.8750	1	0	1
120.9000	1	0	0
120.9250	2	1	1
120.9500	3	1	1
120.9750	3	0	0
121.0000	3	1	0
121.0250	5	1	2
121.0500	7	1	0
121.0750	3	3	0
121.1000	3	0	0
121.1250	5	0	0
121.1500	2	1	0
121.1750	3	2	0
121.2000	6	1	1
121.2250	3	0	1
121.2500	4	0	0
121.2750	0	1	0
121.3000	3	3	0
121.3250	3	1	0
121.3500	0	0	1
121.3750	7	2	0
121.4000	4	1	0
121.4250	2	0	0
121.4500	2	1	1
121.4750	0	0	0
121.5000	3	0	0
121.5250	4	0	0
121.5500	3	0	0
121.5750	5	0	0
121.6000	3	1	0
121.6250	0	1	0
121.6500	7	0	1
121.6750	2	2	0
121.7000	1	0	0
121.7250	2	1	0
121.7500	2	0	0
121.7750	4	1	0
121.8000	1	0	0
121.8250	2	0	1
121.8500	5	0	0
121.8750	1	0	0
121.9000	5	0	0
121.9250	5	1	0
121.9500	3	0	1
121.9750	6	0	1
122.0000	2	0	0
122.0250	1	2	0
122.0500	4	0	0
122.0750	3	0	0
122.1000	1	1	0
122.1250	3	1	0
122.1500	1	0	0
122.1750	4	0	0
122.2000	5	0	0
122.2250	3	0	0
122.2500	4	0	0
122.2750	6	1	0
122.3000	7	1	0
122.3250	4	0	1
122.3500	5	0	0
122.3750	7	1	1
122.4000	2	0	0
122.4250	3	0	0
122.4500	3	1	1
122.4750	4	0	0
122.5000	3	0	0
122.5250	3	0	0
122.5500	4	0	0
122.5750	6	0	1
122.6000	0	0	0
122.6250	1	0	0
122.6500	3	1	0
122.6750	1	1	0
122.7000	5	0	0
122.7250	4	0	1
122.7500	1	0	1
122.7750	1	0	0
122.8000	3	0	0
122.8250	4	0	0
122.8500	4	1	0
122.8750	0	0	0
122.9000	1	0	0
122.9250	3	0	0
122.9500	3	0	1
122.9750	5	2	0
123.0000	4	1	0
123.0250	5	1	0
123.0500	2	0	0
123.0750	1	0	0
123.1000	7	1	1
123.1250	5	0	1
123.1500	2	0	1
123.1750	3	1	0
123.2000	5	0	1
123.2250	3	0	0
123.2500	4	0	0
123.2750	2	0	0
123.3000	5	1	0
123.3250	2	0	0
123.3500	2	0	0
123.3750	1	0	1
123.4000	4	0	2
123.4250	2	2	0
123.4500	2	0	0
123.4750	1	0	0
123.5000	4	0	0
123.5250	2	0	0
123.5500	3	0	1
123.5750	5	0	0
123.6000	3	1	1
123.6250	6	1	0
123.6500	10	0	0
123.6750	6	0	0
123.7000	4	0	0
123.7250	3	0	0
123.7500	5	0	0
123.7750	3	1	0
123.8000	5	1	0
123.8250	6	0	0
123.8500	0	1	0
123.8750	4	1	0
123.9000	2	0	0
123.9250	2	0	0
123.9500	3	0	0
123.9750	2	0	0
124.0000	1	0	0
124.0250	6	1	1
124.0500	1	0	0
124.0750	1	0	1
124.1000	2	4	0
124.1250	3	0	0
124.1500	5	1	0
124.1750	6	1	0
124.2000	4	0	0
124.2250	1	0	0
124.2500	3	0	0
124.2750	4	0	0
124.3000	2	0	0
124.3250	2	0	0
124.3500	2	0	0
124.3750	3	0	1
124.4000	2	0	0
124.4250	4	1	1
124.4500	2	0	0
124.4750	6	0	0
124.5000	3	0	0
124.5250	1	1	0
124.5500	1	0	0
124.5750	2	1	0
124.6000	1	0	0
124.6250	4	1	1
124.6500	2	0	0
124.6750	1	1	0
124.7000	7	0	0
124.7250	6	0	1
124.7500	2	0	0
124.7750	3	0	0
124.8000	3	0	0
124.8250	3	0	0
124.8500	4	0	0
124.8750	4	0	0
124.9000	6	0	0
124.9250	6	0	0
124.9500	2	0	0
124.9750	4	0	1
125.0000	2	0	1
125.0250	1	0	0
125.0500	1	1	0
125.0750	2	0	0
125.1000	2	0	0
125.1250	4	3	0
125.1500	3	0	1
125.1750	3	0	0
125.2000	2	0	0
125.2250	3	0	0
125.2500	3	1	0
125.2750	2	1	0
125.3000	3	0	0
125.3250	2	0	0
125.3500	3	0	0
125.3750	2	0	0
125.4000	5	0	1
125.4250	3	0	0
125.4500	3	0	0
125.4750	4	1	0
125.5000	0	0	0
125.5250	3	2	0
125.5500	1	1	0
125.5750	2	0	0
125.6000	1	0	0
125.6250	4	0	0
125.6500	4	1	0
125.6750	2	1	0
125.7000	1	0	0
125.7250	1	0	0
125.7500	0	0	0
125.7750	4	0	0
125.8000	5	1	0
125.8250	5	0	1
125.8500	2	0	0
125.8750	2	0	1
125.9000	2	0	0
125.9250	4	0	0
125.9500	0	0	0
125.9750	2	0	0
126.0000	5	0	0
126.0250	3	0	0
126.0500	2	1	0
126.0750	2	0	0
126.1000	4	1	0
126.1250	2	0	0
126.1500	5	0	0
126.1750	3	0	0
126.2000	3	0	1
126.2250	2	0	1
126.2500	4	0	0
126.2750	2	0	0
126.3000	3	0	0
126.3250	2	0	0
126.3500	2	0	0
126.3750	2	0	1
126.4000	4	0	0
126.4250	6	0	1
126.4500	1	0	0
126.4750	3	0	0
126.5000	1	0	0
126.5250	5	1	1
126.5500	0	1	0
126.5750	4	0	0
126.6000	2	0	0
126.6250	2	0	0
126.6500	6	0	0
126.6750	3	0	0
126.7000	3	0	0
126.7250	1	0	0
126.7500	6	1	1
126.7750	5	0	0
126.8000	3	0	1
126.8250	3	0	0
126.8500	2	0	0
126.8750	0	1	0
126.9000	3	1	0
126.9250	5	0	0
126.9500	6	0	0
126.9750	0	0	0
127.0000	6	0	1
127.0250	3	0	0
127.0500	2	0	0
127.0750	10	1	0
127.1000	2	0	1
127.1250	4	0	1
127.1500	0	0	0
127.1750	2	1	0
127.2000	1	0	0
127.2250	7	0	0
127.2500	5	0	1
127.2750	1	0	0
127.3000	4	1	0
127.3250	5	1	0
127.3500	3	2	0
127.3750	0	0	0
127.4000	3	0	0
127.4250	3	0	0
127.4500	4	2	1
127.4750	2	1	0
127.5000	7	0	0
127.5250	3	0	0
127.5500	4	1	1
127.5750	3	0	1
127.6000	1	1	0
127.6250	4	0	0
127.6500	3	0	0
127.6750	2	0	0
127.7000	2	0	0
127.7250	0	0	0
127.7500	4	0	0
127.7750	1	1	0
127.8000	4	1	0
127.8250	2	0	0
127.8500	3	1	0
127.8750	1	1	0
127.9000	3	0	0
127.9250	5	0	1
127.9500	3	0	0
127.9750	3	1	0
128.0000	4	1	0
128.0250	2	1	1
128.0500	2	0	0
128.0750	4	0	0
128.1000	3	0	1
128.1250	4	1	1
128.1500	3	0	0
128.1750	5	0	1
128.2000	2	0	0
128.2250	7	0	0
128.2500	2	0	0
128.2750	1	0	0
128.3000	2	0	0
128.3250	5	0	0
128.3500	3	0	0
128.3750	3	0	0
128.4000	2	0	0
128.4250	3	0	0
128.4500	2	0	0
128.4750	5	0	1
128.5000	2	2	0
128.5250	4	0	0
128.5500	4	0	0
128.5750	2	0	0
128.6000	8	0	0
128.6250	3	0	0
128.6500	4	0	1
128.6750	3	0	0
128.7000	6	0	0
128.7250	2	0	0
128.7500	4	0	1
128.7750	3	0	0
128.8000	4	0	0
128.8250	7	1	0
128.8500	3	0	0
128.8750	3	1	0
128.9000	2	0	0
128.9250	3	0	0
128.9500	1	0	1
128.9750	3	0	0
129.0000	0	0	1
129.0250	6	0	0
129.0500	1	0	0
129.0750	4	1	0
129.1000	3	0	0
129.1250	3	0	0
129.1500	2	0	0
129.1750	3	0	0
129.2000	2	0	0
129.2250	2	0	0
129.2500	3	2	0
129.2750	4	0	0
129.3000	3	0	0
129.3250	4	0	0
129.3500	3	1	0
129.3750	2	2	0
129.4000	6	0	0
129.4250	2	0	0
129.4500	3	0	0
129.4750	5	0	0
129.5000	4	0	0
129.5250	6	0	0
129.5500	5	0	0
129.5750	2	0	0
129.6000	0	1	0
129.6250	3	0	0
129.6500	5	1	0
129.6750	4	0	0
129.7000	2	1	0
129.7250	1	0	1
129.7500	0	0	0
129.7750	7	0	0
129.8000	3	1	1
129.8250	3	0	0
129.8500	1	0	0
129.8750	4	0	0
129.9000	3	0	0
129.9250	3	0	0
129.9500	1	1	0
129.9750	5	0	0
130.0000	4	1	0
130.0250	0	0	0
130.0500	0	1	0
130.0750	1	0	0
130.1000	0	0	1
130.1250	4	1	0
130.1500	6	2	0
130.1750	2	1	0
130.2000	5	0	0
130.2250	2	2	0
130.2500	5	1	0
130.2750	4	0	0
130.3000	5	0	0
130.3250	2	1	0
130.3500	1	1	0
130.3750	0	0	0
130.4000	4	0	0
130.4250	2	0	1
130.4500	5	0	0
130.4750	5	0	1
130.5000	3	0	0
130.5250	4	1	0
130.5500	4	1	0
130.5750	5	0	1
130.6000	2	0	0
130.6250	3	1	0
130.6500	6	0	0
130.6750	3	0	0
130.7000	5	1	0
130.7250	5	0	0
130.7500	3	0	0
130.7750	0	0	1
130.8000	6	0	0
130.8250	0	0	0
130.8500	3	0	0
130.8750	4	2	0
130.9000	2	0	0
130.9250	3	0	1
130.9500	0	0	0
130.9750	1	0	0
131.0000	2	2	1
131.0250	1	0	1
131.0500	3	1	1
131.0750	2	0	1
131.1000	0	0	0
131.1250	1	0	0
131.1500	3	0	0
131.1750	5	0	0
131.2000	3	0	0
131.2250	1	2	0
131.2500	4	1	0
131.2750	4	0	0
131.3000	4	0	0
131.3250	4	1	0
131.3500	2	0	0
131.3750	4	0	0
131.4000	1	0	0
131.4250	2	0	1
131.4500	1	0	0
131.4750	3	2	0
131.5000	1	0	0
131.5250	1	0	1
131.5500	2	0	0
131.5750	2	0	0
131.6000	3	1	1
131.6250	2	0	0
131.6500	7	0	0
131.6750	4	1	0
131.7000	1	0	0
131.7250	3	0	0
131.7500	4	0	1
131.7750	5	0	0
131.8000	1	0	0
131.8250	0	0	0
131.8500	3	1	1
131.8750	4	0	1
131.9000	1	0	0
131.9250	3	1	0
131.9500	5	1	0
131.9750	5	0	0
132.0000	2	0	0
132.0250	4	1	0
132.0500	3	1	0
132.0750	2	0	0
132.1000	0	0	0
132.1250	2	0	0
132.1500	5	1	0
132.1750	2	0	1
132.2000	4	2	1
132.2250	3	0	0
132.2500	2	0	0
132.2750	4	2	0
132.3000	5	0	0
132.3250	2	0	0
132.3500	1	0	1
132.3750	3	0	1
132.4000	6	0	0
132.4250	3	0	0
132.4500	3	0	2
132.4750	3	0	0
132.5000	4	0	1
132.5250	2	0	0
132.5500	3	1	1
132.5750	2	0	0
132.6000	3	0	1
132.6250	2	1	0
132.6500	4	0	0
132.6750	1	1	0
132.7000	2	3	0
132.7250	2	1	0
132.7500	2	2	1
132.7750	2	1	0
132.8000	0	0	0
132.8250	4	0	0
132.8500	4	1	0
132.8750	3	1	1
132.9000	3	0	1
132.9250	5	0	0
132.9500	6	0	0
132.9750	3	1	0
133.0000	2	0	1
133.0250	5	0	0
133.0500	5	0	1
133.0750	3	1	0
133.1000	2	1	0
133.1250	0	0	0
133.1500	2	1	0
133.1750	3	0	0
133.2000	5	0	0
133.2250	6	0	0
133.2500	2	0	0
133.2750	3	0	0
133.3000	3	0	1
133.3250	2	0	0
133.3500	7	1	0
133.3750	7	0	1
133.4000	2	2	0
133.4250	2	1	0
133.4500	3	0	0
133.4750	4	3	0
133.5000	3	0	0
133.5250	3	0	0
133.5500	2	1	0
133.5750	1	1	0
133.6000	1	0	0
133.6250	2	0	0
133.6500	2	0	1
133.6750	3	0	0
133.7000	1	1	0
133.7250	3	0	0
133.7500	2	1	0
133.7750	2	0	0
133.8000	2	1	0
133.8250	1	1	0
133.8500	2	0	0
133.8750	6	0	0
133.9000	5	0	0
133.9250	5	0	1
133.9500	1	0	0
133.9750	1	0	0
134.0000	2	0	0
134.0250	4	0	0
134.0500	1	0	0
134.0750	4	0	0
134.1000	2	1	0
134.1250	2	0	1
134.1500	2	1	0
134.1750	2	0	0
134.2000	2	0	0
134.2250	3	1	0
134.2500	4	3	0
134.2750	4	0	0
134.3000	3	0	1
134.3250	2	3	0
134.3500	3	0	0
134.3750	1	0	1
134.4000	4	1	0
134.4250	4	0	0
134.4500	2	0	0
134.4750	2	1	0
134.5000	4	0	0
134.5250	8	0	0
134.5500	3	2	0
134.5750	4	0	0
134.6000	2	2	0
134.6250	3	0	0
134.6500	5	0	0
134.6750	6	1	0
134.7000	4	2	0
134.7250	4	1	1
134.7500	2	0	0
134.7750	2	0	0
134.8000	8	0	0
134.8250	6	0	0
134.8500	1	2	0
134.8750	7	0	0
134.9000	6	0	0
134.9250	5	0	0
134.9500	1	0	0
134.9750	6	1	2
135.0000	4	1	0
135.0250	2	1	1
135.0500	8	1	0
135.0750	4	0	0
135.1000	2	1	0
135.1250	1	0	0
135.1500	3	0	0
135.1750	4	2	0
135.2000	7	0	0
135.2250	3	0	0
135.2500	1	0	0
135.2750	4	0	0
135.3000	1	0	0
135.3250	1	0	0
135.3500	3	1	0
135.3750	2	1	0
135.4000	3	0	1
135.4250	2	0	0
135.4500	6	0	0
135.4750	1	0	1
135.5000	3	0	0
135.5250	3	1	1
135.5500	8	0	0
135.5750	3	1	0
135.6000	3	1	0
135.6250	2	0	0
135.6500	1	0	0
135.6750	4	1	0
135.7000	3	0	0
135.7250	2	1	0
135.7500	1	0	1
135.7750	1	1	0
135.8000	3	0	0
135.8250	2	0	0
135.8500	2	0	1
135.8750	3	0	1
135.9000	4	0	1
135.9250	5	0	0
135.9500	1	1	0
135.9750	6	1	1
136.0000	4	0	0
136.0250	5	0	0
136.0500	5	0	0
136.0750	4	0	0
136.1000	3	0	0
136.1250	0	1	0
136.1500	4	0	2
136.1750	4	0	0
136.2000	4	0	0
136.2250	1	0	1
136.2500	2	0	1
136.2750	2	0	0
136.3000	2	0	0
136.3250	3	0	0
136.3500	4	0	0
136.3750	3	1	0
136.4000	3	0	0
136.4250	1	1	0
136.4500	2	0	0
136.4750	2	0	1
136.5000	3	1	0
136.5250	2	0	0
136.5500	2	1	0
136.5750	5	0	0
136.6000	1	0	0
136.6250	5	1	0
136.6500	2	1	0
136.6750	1	1	0
136.7000	1	0	1
136.7250	2	2	0
136.7500	2	0	0
136.7750	5	0	0
136.8000	5	1	0
136.8250	2	0	0
136.8500	2	0	0
136.8750	3	0	1
136.9000	1	0	0
136.9250	6	0	0
136.9500	3	0	1
136.9750	2	1	2
137.0000	3	1	1
137.0250	3	0	0
137.0500	4	0	1
137.0750	4	0	1
137.1000	4	1	0
137.1250	1	0	0
137.1500	6	1	2
137.1750	2	0	0
137.2000	4	0	0
137.2250	3	1	1
137.2500	5	0	0
137.2750	3	1	1
137.3000	2	2	0
137.3250	4	0	1
137.3500	3	0	0
137.3750	6	1	0
137.4000	1	0	0
137.4250	1	0	1
137.4500	2	0	1
137.4750	2	0	0
