# Supplementary material for: Interrogating the structure and function of the human voltage-gated proton channel (hHv1) with a fluorescent noncanonical amino acid
Source: eLife. 2026 Apr 28;15:RP110161. doi: 10.7554/eLife.110161 (PMC13124150; doi:10.7554/eLife.110161)
Supplement: Figure 4—source data 2. [file elife-110161-fig4-data2.zip › Acd in EtAc.dat]

Parameters for crv[0]:
  CurveName : crv[0]
  Sample_Temperature : 22.4 �C
  Stirrer_State : Off
  Exc_Wavelength : 371.5 nm
  Exc_Bandpass : 1.1 nm
  Exc_Polarisation : 0.0 �
  Exc_Source : PDL 820
  Exc_Intensity : 87 %
  Exc_Attenuation : open (5)
  Det_Wavelength : 446.0 nm
  Det_Bandpass : 5.0 nm
  Det_Polarisation : 54.7 �
  Det_Lens_Position : 11.5 mm
  Det_Attenuation : 10 %
  Det_Grating : 1200gr_500bl (1)
  Detector : UV-red [HPD]
  Meas_Time : 30.0 s
  Meas_BinWidth : 25 ps
  Meas_BaseResolution : 25 ps
  Sync_Frequency : 5333340
  Sync_Source : PDL 820
  Signal_Rate : 45680
  Start_Date : 9/9/2025
  Start_Time : 10:14:53
  PhotonCounter : TimeHarp 260 P 1047184 0121-0422-02.02
  EasyTau : 3313
  Signal_CFD Level : -85 mV
  Signal_CFD Zero Cross : -10 mV
  Signal_Offset : -31400 ps
  Signal_Enable : true
  Sync_CFD Level : -150 mV
  Sync_CFD Zero Cross : -10 mV
  Sync_Offset : 0 ps
  Sync_SyncDiv : 1 
  Sample : 02c
  Solvent : Ethyl acetate
  Comment : Acd in EtAc
Parameters for crv[1]:
  CurveName : crv[1]
  Sample_Temperature : 22.5 �C
  Stirrer_State : Off
  Exc_Wavelength : 371.5 nm
  Exc_Bandpass : 1.1 nm
  Exc_Polarisation : 0.0 �
  Exc_Source : PDL 820
  Exc_Intensity : 87 %
  Exc_Attenuation : open (5)
  Det_Wavelength : 446.0 nm
  Det_Bandpass : 5.0 nm
  Det_Polarisation : 54.7 �
  Det_Lens_Position : 11.5 mm
  Det_Attenuation : 10 %
  Det_Grating : 1200gr_500bl (1)
  Detector : UV-red [HPD]
  Meas_Time : 30.0 s
  Meas_BinWidth : 25 ps
  Meas_BaseResolution : 25 ps
  Sync_Frequency : 5333340
  Sync_Source : PDL 820
  Signal_Rate : 40
  Start_Date : 9/9/2025
  Start_Time : 10:15:25
  PhotonCounter : TimeHarp 260 P 1047184 0121-0422-02.02
  EasyTau : 3313
  Signal_CFD Level : -85 mV
  Signal_CFD Zero Cross : -10 mV
  Signal_Offset : -31400 ps
  Signal_Enable : true
  Sync_CFD Level : -150 mV
  Sync_CFD Zero Cross : -10 mV
  Sync_Offset : 0 ps
  Sync_SyncDiv : 1 
  Sample : 02c
  Solvent : Ethyl acetate
  Comment : Solvent
Parameters for crv[2]:
  CurveName : crv[2] (IRF)
  Sample_Temperature : 22.5 �C
  Stirrer_State : Off
  Exc_Wavelength : 371.5 nm
  Exc_Bandpass : 1.1 nm
  Exc_Polarisation : 0.0 �
  Exc_Source : PDL 820
  Exc_Intensity : 87 %
  Exc_Attenuation : 0.1% (2)
  Det_Wavelength : 371.5 nm
  Det_Bandpass : 5.0 nm
  Det_Polarisation : 54.7 �
  Det_Lens_Position : 11.5 mm
  Det_Attenuation : 25 %
  Det_Grating : 1200gr_500bl (1)
  Detector : UV-red [HPD]
  Meas_Time : 12.4 s
  Meas_BinWidth : 25 ps
  Meas_BaseResolution : 25 ps
  Sync_Frequency : 5333320
  Sync_Source : PDL 820
  Signal_Rate : 5740
  Start_Date : 9/9/2025
  Start_Time : 10:15:55
  PhotonCounter : TimeHarp 260 P 1047184 0121-0422-02.02
  EasyTau : 3313
  Signal_CFD Level : -85 mV
  Signal_CFD Zero Cross : -10 mV
  Signal_Offset : -31400 ps
  Signal_Enable : true
  Sync_CFD Level : -150 mV
  Sync_CFD Zero Cross : -10 mV
  Sync_Offset : 0 ps
  Sync_SyncDiv : 1 
  Sample : 02c
  Solvent : Ethyl acetate
  Comment : IRF
Data:
Time[ns]	crv[0]	crv[1]	crv[2](IRF)
0.0000	0	0	0
0.0250	0	0	0
0.0500	1	1	0
0.0750	1	0	0
0.1000	1	0	0
0.1250	2	0	0
0.1500	0	0	0
0.1750	0	0	0
0.2000	0	0	0
0.2250	1	0	0
0.2500	2	0	0
0.2750	0	0	0
0.3000	1	0	0
0.3250	0	0	0
0.3500	1	0	0
0.3750	0	1	0
0.4000	0	0	1
0.4250	1	0	0
0.4500	1	0	0
0.4750	0	0	0
0.5000	2	0	0
0.5250	0	0	0
0.5500	1	0	0
0.5750	1	1	0
0.6000	1	0	0
0.6250	2	0	0
0.6500	3	0	0
0.6750	1	0	0
0.7000	1	1	0
0.7250	0	0	0
0.7500	0	1	0
0.7750	0	0	0
0.8000	0	1	0
0.8250	1	0	0
0.8500	0	0	1
0.8750	0	0	0
0.9000	0	0	0
0.9250	0	0	3
0.9500	0	0	0
0.9750	0	0	0
1.0000	0	0	0
1.0250	2	0	0
1.0500	0	0	0
1.0750	0	0	0
1.1000	0	0	0
1.1250	1	0	0
1.1500	0	0	0
1.1750	1	0	0
1.2000	2	0	0
1.2250	1	0	0
1.2500	2	0	0
1.2750	0	0	0
1.3000	1	0	0
1.3250	0	0	0
1.3500	0	0	0
1.3750	0	2	1
1.4000	0	0	0
1.4250	1	0	0
1.4500	0	0	0
1.4750	2	1	0
1.5000	0	0	0
1.5250	0	0	0
1.5500	2	0	0
1.5750	0	0	0
1.6000	1	0	0
1.6250	1	0	1
1.6500	0	0	0
1.6750	2	0	0
1.7000	1	0	0
1.7250	0	0	0
1.7500	0	1	1
1.7750	3	0	0
1.8000	1	1	0
1.8250	1	0	0
1.8500	0	0	1
1.8750	0	0	0
1.9000	0	0	0
1.9250	1	0	0
1.9500	0	0	0
1.9750	1	1	0
2.0000	0	0	0
2.0250	1	0	0
2.0500	2	0	0
2.0750	2	0	0
2.1000	1	0	0
2.1250	0	0	0
2.1500	1	0	0
2.1750	2	0	0
2.2000	0	0	0
2.2250	1	0	0
2.2500	1	0	0
2.2750	0	0	1
2.3000	0	0	0
2.3250	2	0	0
2.3500	1	0	0
2.3750	0	0	0
2.4000	1	0	0
2.4250	2	1	0
2.4500	1	0	0
2.4750	1	0	0
2.5000	1	0	0
2.5250	0	2	0
2.5500	3	0	0
2.5750	2	0	0
2.6000	3	1	0
2.6250	1	0	0
2.6500	0	0	0
2.6750	2	0	1
2.7000	2	0	1
2.7250	2	0	0
2.7500	3	0	1
2.7750	8	0	2
2.8000	9	1	1
2.8250	8	0	3
2.8500	7	1	1
2.8750	13	0	2
2.9000	27	1	10
2.9250	20	0	10
2.9500	21	0	10
2.9750	28	0	24
3.0000	46	1	33
3.0250	42	0	43
3.0500	63	0	66
3.0750	104	2	123
3.1000	186	1	250
3.1250	466	2	753
3.1500	1114	2	2120
3.1750	2449	19	4951
3.2000	4152	16	8151
3.2250	6487	17	10000
3.2500	8509	14	9848
3.2750	10113	18	8574
3.3000	11252	10	6743
3.3250	12018	14	5011
3.3500	12229	12	3661
3.3750	12342	12	2595
3.4000	12506	7	1940
3.4250	12361	5	1302
3.4500	12299	6	899
3.4750	12265	6	612
3.5000	11879	4	473
3.5250	11526	11	290
3.5500	11685	6	196
3.5750	11193	6	125
3.6000	11069	4	97
3.6250	10830	4	70
3.6500	10689	6	50
3.6750	10671	3	34
3.7000	10237	3	21
3.7250	10169	6	20
3.7500	9896	3	25
3.7750	9792	6	14
3.8000	9549	2	12
3.8250	9389	9	17
3.8500	9225	7	5
3.8750	9144	4	11
3.9000	9136	5	8
3.9250	8859	6	6
3.9500	8926	2	6
3.9750	8572	3	11
4.0000	8694	2	8
4.0250	8542	1	5
4.0500	8356	2	4
4.0750	8250	5	5
4.1000	8399	4	5
4.1250	8078	7	5
4.1500	7998	1	7
4.1750	7988	5	0
4.2000	7959	4	5
4.2250	7632	6	5
4.2500	7669	5	4
4.2750	7521	4	3
4.3000	7573	1	8
4.3250	7336	5	2
4.3500	7275	3	5
4.3750	7350	3	3
4.4000	7143	2	1
4.4250	7131	3	1
4.4500	7107	4	1
4.4750	7013	2	1
4.5000	6812	2	1
4.5250	6765	3	2
4.5500	6765	5	0
4.5750	6678	1	2
4.6000	6732	1	2
4.6250	6606	2	8
4.6500	6304	4	5
4.6750	6330	2	3
4.7000	6382	4	6
4.7250	6229	1	3
4.7500	6324	1	1
4.7750	6181	2	1
4.8000	6078	3	1
4.8250	5988	2	3
4.8500	6083	3	4
4.8750	5991	1	2
4.9000	5784	2	4
4.9250	5925	1	3
4.9500	5681	3	4
4.9750	5837	3	9
5.0000	5558	2	5
5.0250	5561	3	1
5.0500	5701	2	0
5.0750	5650	3	4
5.1000	5427	3	2
5.1250	5344	1	5
5.1500	5364	2	2
5.1750	5233	3	2
5.2000	5301	3	1
5.2250	5110	4	2
5.2500	5261	2	1
5.2750	5180	0	0
5.3000	5081	2	2
5.3250	5113	2	2
5.3500	4938	2	1
5.3750	4938	0	0
5.4000	4890	1	1
5.4250	4799	2	1
5.4500	4820	2	1
5.4750	4731	2	0
5.5000	4662	1	0
5.5250	4717	3	0
5.5500	4647	3	0
5.5750	4584	1	2
5.6000	4495	1	0
5.6250	4541	3	1
5.6500	4552	1	1
5.6750	4536	3	0
5.7000	4495	2	0
5.7250	4313	1	2
5.7500	4334	1	0
5.7750	4242	1	1
5.8000	4379	0	1
5.8250	4245	3	0
5.8500	4251	2	0
5.8750	4175	2	0
5.9000	4289	1	0
5.9250	4046	3	0
5.9500	4120	4	0
5.9750	3958	2	1
6.0000	4031	2	1
6.0250	3941	0	0
6.0500	3854	0	0
6.0750	4010	1	0
6.1000	3859	1	0
6.1250	3873	1	0
6.1500	3745	1	0
6.1750	3791	0	0
6.2000	3715	2	2
6.2250	3726	1	1
6.2500	3804	2	1
6.2750	3587	2	1
6.3000	3592	1	0
6.3250	3571	1	1
6.3500	3564	2	1
6.3750	3516	1	0
6.4000	3513	2	0
6.4250	3467	2	0
6.4500	3411	1	1
6.4750	3434	0	0
6.5000	3316	2	1
6.5250	3263	1	1
6.5500	3278	2	0
6.5750	3223	0	0
6.6000	3226	0	0
6.6250	3268	1	0
6.6500	3290	0	2
6.6750	3273	1	0
6.7000	3122	0	2
6.7250	3186	2	1
6.7500	3164	1	0
6.7750	3087	0	0
6.8000	3012	2	1
6.8250	2969	2	0
6.8500	3027	1	1
6.8750	2947	2	0
6.9000	3035	1	0
6.9250	2901	1	2
6.9500	2909	0	0
6.9750	2927	1	0
7.0000	2838	0	2
7.0250	2824	2	0
7.0500	2890	2	0
7.0750	2814	0	0
7.1000	2765	0	0
7.1250	2841	1	0
7.1500	2757	2	0
7.1750	2693	2	1
7.2000	2715	1	1
7.2250	2736	0	0
7.2500	2670	1	0
7.2750	2561	1	0
7.3000	2633	1	0
7.3250	2586	0	1
7.3500	2466	1	1
7.3750	2470	0	0
7.4000	2460	0	1
7.4250	2466	1	1
7.4500	2392	1	0
7.4750	2635	0	0
7.5000	2472	1	0
7.5250	2511	2	0
7.5500	2370	2	1
7.5750	2403	0	0
7.6000	2357	0	0
7.6250	2341	1	0
7.6500	2363	0	0
7.6750	2405	2	0
7.7000	2248	2	1
7.7250	2360	1	0
7.7500	2285	1	0
7.7750	2232	1	1
7.8000	2183	1	0
7.8250	2249	0	0
7.8500	2207	3	0
7.8750	2171	0	0
7.9000	2198	1	0
7.9250	2110	2	1
7.9500	2130	1	0
7.9750	2102	2	2
8.0000	2097	0	0
8.0250	1997	0	0
8.0500	2121	1	0
8.0750	2036	0	0
8.1000	2094	0	0
8.1250	2083	0	0
8.1500	1995	0	0
8.1750	1932	1	1
8.2000	1919	1	0
8.2250	1970	1	0
8.2500	1904	0	0
8.2750	1969	1	0
8.3000	1969	0	1
8.3250	1912	1	0
8.3500	1871	0	1
8.3750	1850	0	1
8.4000	1809	0	0
8.4250	1830	0	0
8.4500	1808	1	1
8.4750	1738	2	0
8.5000	1799	2	1
8.5250	1782	3	1
8.5500	1741	1	1
8.5750	1772	0	0
8.6000	1749	2	0
8.6250	1690	1	1
8.6500	1733	1	1
8.6750	1698	0	0
8.7000	1716	1	0
8.7250	1710	0	1
8.7500	1652	0	1
8.7750	1668	0	0
8.8000	1647	0	0
8.8250	1567	0	1
8.8500	1561	2	0
8.8750	1577	0	1
8.9000	1610	1	1
8.9250	1550	1	0
8.9500	1607	2	1
8.9750	1630	0	1
9.0000	1608	2	0
9.0250	1459	0	1
9.0500	1510	0	0
9.0750	1567	0	0
9.1000	1536	0	0
9.1250	1559	0	0
9.1500	1451	0	0
9.1750	1447	1	0
9.2000	1474	0	0
9.2250	1433	0	0
9.2500	1419	0	0
9.2750	1422	1	0
9.3000	1430	0	0
9.3250	1450	0	1
9.3500	1326	2	0
9.3750	1395	0	0
9.4000	1395	0	0
9.4250	1357	0	0
9.4500	1365	0	0
9.4750	1378	0	0
9.5000	1330	1	0
9.5250	1336	1	0
9.5500	1359	0	1
9.5750	1276	1	1
9.6000	1262	0	0
9.6250	1304	0	0
9.6500	1320	0	0
9.6750	1291	0	0
9.7000	1225	0	0
9.7250	1236	1	1
9.7500	1235	1	0
9.7750	1214	1	1
9.8000	1299	0	0
9.8250	1211	0	0
9.8500	1241	0	0
9.8750	1153	1	0
9.9000	1160	1	0
9.9250	1174	0	0
9.9500	1236	0	2
9.9750	1202	1	2
10.0000	1148	1	1
10.0250	1162	0	0
10.0500	1055	1	1
10.0750	1085	1	1
10.1000	1156	0	0
10.1250	1029	0	1
10.1500	1142	0	1
10.1750	1123	0	1
10.2000	1063	0	2
10.2250	1123	0	2
10.2500	1060	0	1
10.2750	1092	1	1
10.3000	1066	1	0
10.3250	1012	0	2
10.3500	1032	0	0
10.3750	1018	1	2
10.4000	1036	0	0
10.4250	1047	0	0
10.4500	1015	1	0
10.4750	973	1	0
10.5000	954	2	0
10.5250	914	0	0
10.5500	1004	1	1
10.5750	992	0	0
10.6000	965	0	0
10.6250	927	0	0
10.6500	946	1	0
10.6750	937	0	0
10.7000	912	0	0
10.7250	975	0	1
10.7500	871	0	0
10.7750	879	0	0
10.8000	931	1	2
10.8250	956	0	0
10.8500	933	0	1
10.8750	813	0	0
10.9000	818	0	1
10.9250	879	1	0
10.9500	846	0	0
10.9750	845	0	0
11.0000	852	0	0
11.0250	825	0	0
11.0500	847	1	0
11.0750	837	0	1
11.1000	853	0	1
11.1250	866	2	0
11.1500	802	0	0
11.1750	757	0	0
11.2000	806	0	0
11.2250	775	0	1
11.2500	808	0	1
11.2750	771	0	2
11.3000	820	0	0
11.3250	768	2	0
11.3500	695	1	0
11.3750	750	0	1
11.4000	743	0	0
11.4250	768	0	0
11.4500	773	0	1
11.4750	708	0	1
11.5000	719	0	0
11.5250	744	0	0
11.5500	732	0	0
11.5750	761	2	2
11.6000	729	0	0
11.6250	733	0	2
11.6500	704	0	1
11.6750	723	0	0
11.7000	721	0	0
11.7250	675	1	1
11.7500	723	1	2
11.7750	729	0	0
11.8000	651	1	1
11.8250	671	0	0
11.8500	677	0	0
11.8750	682	0	0
11.9000	654	1	0
11.9250	663	0	0
11.9500	690	0	0
11.9750	642	0	0
12.0000	637	1	0
12.0250	582	0	0
12.0500	657	1	0
12.0750	631	1	0
12.1000	665	0	0
12.1250	594	0	1
12.1500	650	0	0
12.1750	618	0	0
12.2000	582	0	2
12.2250	626	1	2
12.2500	589	0	0
12.2750	572	2	0
12.3000	597	0	0
12.3250	552	0	0
12.3500	585	0	1
12.3750	576	0	1
12.4000	528	0	0
12.4250	605	0	1
12.4500	536	0	0
12.4750	547	0	0
12.5000	530	0	0
12.5250	524	0	0
12.5500	542	1	1
12.5750	553	0	0
12.6000	525	0	0
12.6250	558	0	0
12.6500	531	0	0
12.6750	499	1	0
12.7000	520	1	1
12.7250	481	1	0
12.7500	520	0	1
12.7750	511	0	1
12.8000	520	0	0
12.8250	538	1	0
12.8500	530	1	0
12.8750	463	1	0
12.9000	484	1	0
12.9250	489	1	0
12.9500	515	1	0
12.9750	464	0	0
13.0000	452	0	1
13.0250	441	0	1
13.0500	479	0	0
13.0750	468	0	1
13.1000	477	2	0
13.1250	449	0	0
13.1500	482	0	0
13.1750	437	1	0
13.2000	461	0	0
13.2250	468	0	0
13.2500	469	0	0
13.2750	462	0	2
13.3000	432	2	1
13.3250	441	0	0
13.3500	438	0	0
13.3750	460	0	1
13.4000	434	0	0
13.4250	405	0	1
13.4500	410	0	0
13.4750	407	1	0
13.5000	427	0	0
13.5250	431	1	1
13.5500	407	0	0
13.5750	408	0	0
13.6000	438	0	0
13.6250	397	1	0
13.6500	398	0	0
13.6750	396	0	0
13.7000	388	0	1
13.7250	411	0	2
13.7500	388	1	0
13.7750	384	0	0
13.8000	389	0	0
13.8250	351	1	0
13.8500	389	0	0
13.8750	377	0	1
13.9000	396	1	0
13.9250	370	0	0
13.9500	345	1	0
13.9750	364	0	0
14.0000	375	0	0
14.0250	354	0	0
14.0500	371	0	0
14.0750	346	1	0
14.1000	340	0	0
14.1250	337	0	0
14.1500	361	0	0
14.1750	334	0	1
14.2000	365	1	0
14.2250	341	1	0
14.2500	355	0	0
14.2750	316	0	0
14.3000	296	0	0
14.3250	327	0	0
14.3500	345	0	0
14.3750	352	0	0
14.4000	323	0	0
14.4250	315	0	0
14.4500	345	0	0
14.4750	317	0	0
14.5000	315	0	0
14.5250	352	1	0
14.5500	299	0	0
14.5750	324	1	0
14.6000	317	1	0
14.6250	302	0	0
14.6500	307	0	0
14.6750	306	0	0
14.7000	269	0	0
14.7250	279	0	0
14.7500	275	0	0
14.7750	323	0	1
14.8000	309	0	0
14.8250	343	0	0
14.8500	324	0	0
14.8750	286	0	1
14.9000	298	0	1
14.9250	290	0	0
14.9500	271	0	1
14.9750	311	0	0
15.0000	285	0	1
15.0250	294	0	0
15.0500	298	0	0
15.0750	259	0	0
15.1000	279	0	0
15.1250	268	0	0
15.1500	261	0	0
15.1750	291	0	1
15.2000	256	0	0
15.2250	270	0	1
15.2500	237	0	0
15.2750	262	0	0
15.3000	251	1	0
15.3250	242	0	0
15.3500	242	0	0
15.3750	259	0	0
15.4000	252	0	0
15.4250	240	1	0
15.4500	235	0	1
15.4750	254	0	0
15.5000	255	0	0
15.5250	228	0	0
15.5500	231	1	0
15.5750	247	3	0
15.6000	260	0	0
15.6250	248	0	0
15.6500	229	0	0
15.6750	250	0	0
15.7000	235	0	2
15.7250	229	0	0
15.7500	220	0	0
15.7750	240	0	0
15.8000	225	0	0
15.8250	227	1	0
15.8500	239	0	0
15.8750	233	1	0
15.9000	210	0	0
15.9250	228	0	0
15.9500	219	0	0
15.9750	213	2	0
16.0000	205	0	1
16.0250	209	1	0
16.0500	210	0	0
16.0750	220	0	0
16.1000	217	1	2
16.1250	201	0	0
16.1500	197	0	0
16.1750	197	0	1
16.2000	198	0	1
16.2250	210	0	2
16.2500	188	0	0
16.2750	202	0	1
16.3000	209	0	0
16.3250	189	1	0
16.3500	214	1	1
16.3750	184	0	1
16.4000	218	0	0
16.4250	196	1	0
16.4500	187	0	0
16.4750	169	0	0
16.5000	158	0	1
16.5250	170	0	0
16.5500	180	2	0
16.5750	184	0	0
16.6000	176	0	1
16.6250	188	0	1
16.6500	165	1	0
16.6750	176	0	0
16.7000	187	1	1
16.7250	172	0	1
16.7500	184	0	0
16.7750	174	0	0
16.8000	181	0	0
16.8250	158	0	0
16.8500	169	1	0
16.8750	174	0	0
16.9000	168	1	0
16.9250	164	0	0
16.9500	176	0	0
16.9750	191	1	0
17.0000	183	0	0
17.0250	154	0	0
17.0500	162	1	0
17.0750	156	0	0
17.1000	154	0	0
17.1250	179	0	0
17.1500	144	0	0
17.1750	172	0	2
17.2000	155	0	0
17.2250	194	0	1
17.2500	152	0	1
17.2750	166	0	0
17.3000	149	0	1
17.3250	153	0	0
17.3500	165	1	0
17.3750	152	0	0
17.4000	159	0	1
17.4250	149	1	0
17.4500	171	0	0
17.4750	159	0	1
17.5000	145	0	0
17.5250	153	0	0
17.5500	124	0	0
17.5750	126	0	0
17.6000	131	1	0
17.6250	139	0	0
17.6500	153	0	0
17.6750	139	1	0
17.7000	135	0	0
17.7250	136	0	0
17.7500	153	0	0
17.7750	137	0	0
17.8000	135	0	0
17.8250	132	1	0
17.8500	125	0	0
17.8750	128	0	0
17.9000	106	0	0
17.9250	147	0	1
17.9500	117	0	1
17.9750	120	0	0
18.0000	146	0	0
18.0250	120	0	1
18.0500	133	0	0
18.0750	122	0	0
18.1000	139	0	0
18.1250	126	1	0
18.1500	131	0	0
18.1750	150	0	0
18.2000	129	0	0
18.2250	130	1	0
18.2500	122	0	0
18.2750	110	0	0
18.3000	115	2	0
18.3250	118	0	1
18.3500	117	0	0
18.3750	119	0	1
18.4000	126	0	0
18.4250	106	1	0
18.4500	108	0	1
18.4750	106	0	0
18.5000	116	0	0
18.5250	113	0	1
18.5500	118	0	2
18.5750	102	0	0
18.6000	108	1	1
18.6250	111	0	0
18.6500	109	0	0
18.6750	112	0	0
18.7000	109	0	1
18.7250	116	0	0
18.7500	102	0	0
18.7750	112	0	0
18.8000	120	0	0
18.8250	105	1	0
18.8500	115	0	0
18.8750	105	0	0
18.9000	101	0	0
18.9250	127	0	1
18.9500	98	0	1
18.9750	118	0	0
19.0000	82	0	0
19.0250	90	0	0
19.0500	91	0	1
19.0750	124	0	0
19.1000	93	0	0
19.1250	96	0	0
19.1500	103	0	0
19.1750	86	0	1
19.2000	98	0	1
19.2250	99	0	0
19.2500	89	1	0
19.2750	102	0	0
19.3000	93	0	1
19.3250	99	0	0
19.3500	95	0	1
19.3750	104	0	0
19.4000	81	0	0
19.4250	98	0	0
19.4500	102	0	0
19.4750	98	0	1
19.5000	84	0	0
19.5250	77	0	0
19.5500	112	0	1
19.5750	99	0	1
19.6000	98	0	0
19.6250	85	0	0
19.6500	94	0	0
19.6750	109	0	0
19.7000	86	0	0
19.7250	82	0	0
19.7500	101	1	0
19.7750	63	0	0
19.8000	81	0	0
19.8250	92	0	0
19.8500	82	0	0
19.8750	82	0	0
19.9000	80	0	0
19.9250	77	0	0
19.9500	82	0	0
19.9750	89	1	0
20.0000	81	0	1
20.0250	72	1	0
20.0500	70	1	1
20.0750	68	0	0
20.1000	71	0	0
20.1250	86	1	1
20.1500	63	0	0
20.1750	74	0	0
20.2000	79	1	0
20.2250	74	0	0
20.2500	76	0	1
20.2750	86	0	0
20.3000	95	0	0
20.3250	67	1	0
20.3500	69	0	1
20.3750	58	0	0
20.4000	71	2	1
20.4250	64	0	0
20.4500	67	1	1
20.4750	69	0	0
20.5000	85	0	0
20.5250	70	1	0
20.5500	90	0	1
20.5750	67	0	0
20.6000	74	0	1
20.6250	78	0	0
20.6500	66	0	1
20.6750	65	0	0
20.7000	65	0	1
20.7250	62	0	0
20.7500	68	0	0
20.7750	73	0	0
20.8000	61	0	1
20.8250	74	0	0
20.8500	65	0	1
20.8750	58	0	0
20.9000	76	0	0
20.9250	67	0	0
20.9500	64	0	0
20.9750	73	1	0
21.0000	78	0	0
21.0250	53	0	1
21.0500	63	1	0
21.0750	75	0	0
21.1000	61	0	0
21.1250	62	0	0
21.1500	64	0	0
21.1750	55	0	0
21.2000	54	0	0
21.2250	67	1	1
21.2500	55	0	1
21.2750	57	0	1
21.3000	66	0	0
21.3250	64	0	0
21.3500	61	0	0
21.3750	68	0	0
21.4000	59	0	1
21.4250	57	0	0
21.4500	66	0	0
21.4750	56	0	1
21.5000	65	1	1
21.5250	51	0	0
21.5500	59	0	0
21.5750	61	0	0
21.6000	54	0	0
21.6250	60	0	0
21.6500	48	0	0
21.6750	48	0	0
21.7000	55	0	0
21.7250	50	0	0
21.7500	50	0	0
21.7750	48	0	0
21.8000	58	0	0
21.8250	50	0	0
21.8500	65	0	0
21.8750	43	0	1
21.9000	47	0	0
21.9250	44	0	1
21.9500	61	0	0
21.9750	47	0	0
22.0000	55	0	1
22.0250	41	0	1
22.0500	65	0	0
22.0750	54	1	0
22.1000	50	0	0
22.1250	35	0	0
22.1500	58	0	0
22.1750	48	0	0
22.2000	59	0	1
22.2250	38	0	1
22.2500	47	0	0
22.2750	54	0	0
22.3000	46	0	0
22.3250	51	0	1
22.3500	54	0	0
22.3750	42	0	0
22.4000	54	0	1
22.4250	47	0	0
22.4500	45	1	0
22.4750	45	0	0
22.5000	40	0	0
22.5250	46	0	0
22.5500	36	0	1
22.5750	45	0	0
22.6000	48	1	0
22.6250	63	0	0
22.6500	29	0	0
22.6750	40	0	1
22.7000	37	1	0
22.7250	44	0	0
22.7500	38	0	0
22.7750	40	0	0
22.8000	42	1	0
22.8250	45	1	0
22.8500	39	0	0
22.8750	45	1	0
22.9000	49	0	1
22.9250	34	1	0
22.9500	41	0	0
22.9750	36	0	0
23.0000	52	0	0
23.0250	37	0	2
23.0500	37	0	2
23.0750	34	0	0
23.1000	37	0	1
23.1250	42	0	0
23.1500	45	0	0
23.1750	33	0	0
23.2000	47	0	0
23.2250	36	0	0
23.2500	43	0	2
23.2750	42	0	0
23.3000	51	0	0
23.3250	44	0	0
23.3500	37	0	0
23.3750	34	0	1
23.4000	52	0	0
23.4250	37	1	1
23.4500	35	0	1
23.4750	54	1	0
23.5000	37	0	0
23.5250	31	0	0
23.5500	32	1	0
23.5750	36	0	1
23.6000	33	0	0
23.6250	40	0	0
23.6500	27	0	0
23.6750	34	0	0
23.7000	33	0	0
23.7250	42	0	0
23.7500	42	0	0
23.7750	39	1	1
23.8000	45	0	1
23.8250	34	0	0
23.8500	44	0	1
23.8750	34	0	0
23.9000	37	0	0
23.9250	40	0	0
23.9500	35	0	1
23.9750	34	0	0
24.0000	37	0	1
24.0250	32	0	1
24.0500	28	0	1
24.0750	34	0	1
24.1000	37	0	1
24.1250	33	0	0
24.1500	30	0	0
24.1750	30	0	1
24.2000	33	0	0
24.2250	34	0	0
24.2500	41	0	0
24.2750	36	0	0
24.3000	30	1	1
24.3250	34	0	0
24.3500	29	0	0
24.3750	23	0	0
24.4000	25	0	1
24.4250	35	0	0
24.4500	30	0	0
24.4750	26	0	0
24.5000	36	0	0
24.5250	26	0	0
24.5500	42	0	0
24.5750	28	0	0
24.6000	33	0	0
24.6250	40	0	1
24.6500	34	0	0
24.6750	24	0	0
24.7000	28	0	0
24.7250	36	0	0
24.7500	40	1	0
24.7750	32	0	0
24.8000	28	0	0
24.8250	37	0	0
24.8500	29	0	0
24.8750	17	0	0
24.9000	26	0	0
24.9250	26	0	0
24.9500	28	0	0
24.9750	37	2	0
25.0000	26	0	0
25.0250	35	0	2
25.0500	20	0	0
25.0750	38	0	0
25.1000	22	0	0
25.1250	29	0	0
25.1500	33	0	0
25.1750	30	0	0
25.2000	24	1	1
25.2250	25	0	0
25.2500	30	0	0
25.2750	31	0	0
25.3000	11	0	0
25.3250	23	1	0
25.3500	26	0	0
25.3750	25	0	0
25.4000	30	1	0
25.4250	23	0	1
25.4500	24	0	1
25.4750	27	0	1
25.5000	22	0	0
25.5250	21	0	1
25.5500	27	0	1
25.5750	23	1	0
25.6000	18	0	0
25.6250	25	0	0
25.6500	18	0	0
25.6750	30	0	0
25.7000	31	0	0
25.7250	24	0	1
25.7500	25	0	0
25.7750	20	0	0
25.8000	36	0	0
25.8250	19	1	0
25.8500	24	0	0
25.8750	26	0	1
25.9000	27	0	1
25.9250	27	0	1
25.9500	11	0	0
25.9750	26	0	0
26.0000	19	0	1
26.0250	30	0	2
26.0500	27	0	0
26.0750	21	0	0
26.1000	21	0	0
26.1250	19	0	0
26.1500	26	1	1
26.1750	19	0	0
26.2000	26	1	0
26.2250	26	0	1
26.2500	14	1	0
26.2750	18	0	0
26.3000	24	0	0
26.3250	23	0	0
26.3500	25	0	0
26.3750	18	0	0
26.4000	27	0	0
26.4250	14	0	0
26.4500	23	0	0
26.4750	30	0	0
26.5000	24	0	0
26.5250	28	0	0
26.5500	24	0	0
26.5750	26	0	0
26.6000	22	0	0
26.6250	25	0	0
26.6500	21	0	1
26.6750	17	0	0
26.7000	22	0	0
26.7250	23	0	1
26.7500	12	0	1
26.7750	32	1	0
26.8000	21	0	0
26.8250	20	0	0
26.8500	19	0	0
26.8750	18	0	0
26.9000	21	0	0
26.9250	18	1	1
26.9500	21	1	2
26.9750	20	0	0
27.0000	22	0	0
27.0250	18	0	1
27.0500	14	0	0
27.0750	24	0	0
27.1000	16	0	0
27.1250	17	0	0
27.1500	22	0	0
27.1750	12	0	0
27.2000	15	0	0
27.2250	17	0	0
27.2500	14	0	1
27.2750	19	0	0
27.3000	19	0	0
27.3250	14	0	0
27.3500	26	1	1
27.3750	17	0	0
27.4000	17	0	0
27.4250	14	0	0
27.4500	13	0	0
27.4750	23	1	0
27.5000	26	0	0
27.5250	19	0	1
27.5500	12	0	0
27.5750	17	0	0
27.6000	22	1	1
27.6250	18	0	0
27.6500	15	1	1
27.6750	14	0	0
27.7000	22	0	0
27.7250	21	0	0
27.7500	18	0	0
27.7750	19	0	0
27.8000	19	2	0
27.8250	17	0	0
27.8500	19	0	0
27.8750	21	0	0
27.9000	14	0	0
27.9250	13	0	0
27.9500	16	1	1
27.9750	13	0	0
28.0000	22	0	1
28.0250	26	0	0
28.0500	14	0	0
28.0750	20	0	0
28.1000	24	0	0
28.1250	25	0	0
28.1500	21	0	0
28.1750	15	0	0
28.2000	11	0	0
28.2250	13	0	0
28.2500	18	0	0
28.2750	15	0	0
28.3000	8	0	1
28.3250	14	0	0
28.3500	25	0	0
28.3750	21	1	0
28.4000	17	0	0
28.4250	16	0	0
28.4500	11	0	1
28.4750	17	0	0
28.5000	14	0	0
28.5250	14	0	0
28.5500	18	2	1
28.5750	21	0	0
28.6000	12	0	0
28.6250	20	0	0
28.6500	14	0	0
28.6750	14	0	0
28.7000	15	0	0
28.7250	12	0	0
28.7500	13	0	0
28.7750	11	0	0
28.8000	13	0	0
28.8250	17	0	0
28.8500	13	0	0
28.8750	17	0	0
28.9000	13	0	0
28.9250	6	0	0
28.9500	15	0	1
28.9750	12	0	0
29.0000	18	0	0
29.0250	14	0	1
29.0500	13	0	0
29.0750	13	0	1
29.1000	20	0	0
29.1250	14	1	0
29.1500	11	0	0
29.1750	15	0	0
29.2000	28	0	0
29.2250	15	0	0
29.2500	10	0	0
29.2750	12	0	0
29.3000	11	0	0
29.3250	9	1	0
29.3500	14	0	0
29.3750	15	0	1
29.4000	12	0	0
29.4250	18	0	0
29.4500	16	0	0
29.4750	16	0	0
29.5000	7	0	0
29.5250	10	0	0
29.5500	8	0	0
29.5750	19	1	0
29.6000	13	1	0
29.6250	8	0	1
29.6500	12	0	0
29.6750	13	0	0
29.7000	20	1	0
29.7250	7	1	0
29.7500	14	0	1
29.7750	18	0	0
29.8000	18	0	0
29.8250	10	1	0
29.8500	23	0	0
29.8750	8	0	1
29.9000	18	0	0
29.9250	16	0	0
29.9500	7	0	0
29.9750	11	0	0
30.0000	17	0	0
30.0250	13	0	1
30.0500	16	1	2
30.0750	17	0	0
30.1000	12	0	1
30.1250	12	0	0
30.1500	15	0	0
30.1750	14	0	0
30.2000	9	0	1
30.2250	14	0	0
30.2500	14	0	0
30.2750	10	0	0
30.3000	17	0	0
30.3250	10	0	0
30.3500	10	0	1
30.3750	13	0	0
30.4000	11	0	0
30.4250	12	0	0
30.4500	10	0	0
30.4750	15	0	0
30.5000	7	0	0
30.5250	11	1	0
30.5500	11	0	0
30.5750	12	1	0
30.6000	8	0	0
30.6250	11	1	0
30.6500	9	0	0
30.6750	12	0	1
30.7000	9	0	0
30.7250	12	1	0
30.7500	14	0	0
30.7750	14	0	0
30.8000	6	1	1
30.8250	11	0	0
30.8500	7	0	0
30.8750	8	0	0
30.9000	13	0	0
30.9250	13	0	0
30.9500	14	0	0
30.9750	10	0	0
31.0000	9	0	1
31.0250	12	1	1
31.0500	9	0	0
31.0750	10	0	0
31.1000	10	0	0
31.1250	6	0	0
31.1500	12	0	0
31.1750	7	0	0
31.2000	10	0	1
31.2250	9	0	0
31.2500	9	0	0
31.2750	2	0	1
31.3000	12	0	0
31.3250	14	0	0
31.3500	11	0	1
31.3750	9	0	0
31.4000	11	0	0
31.4250	14	0	0
31.4500	3	0	0
31.4750	11	0	0
31.5000	9	0	0
31.5250	10	0	0
31.5500	9	0	0
31.5750	12	0	0
31.6000	7	0	0
31.6250	11	0	0
31.6500	9	1	0
31.6750	12	0	0
31.7000	9	0	0
31.7250	7	1	0
31.7500	6	0	0
31.7750	9	0	0
31.8000	6	0	0
31.8250	9	0	0
31.8500	3	0	1
31.8750	6	0	0
31.9000	17	1	0
31.9250	11	0	0
31.9500	11	0	0
31.9750	14	0	0
32.0000	8	0	1
32.0250	10	0	0
32.0500	10	0	0
32.0750	8	0	0
32.1000	1	0	0
32.1250	14	0	0
32.1500	6	0	0
32.1750	10	0	0
32.2000	8	0	0
32.2250	6	0	2
32.2500	9	0	0
32.2750	9	1	0
32.3000	9	0	0
32.3250	10	0	1
32.3500	8	0	0
32.3750	9	0	0
32.4000	10	0	0
32.4250	6	1	1
32.4500	6	0	1
32.4750	7	0	0
32.5000	10	0	0
32.5250	8	0	0
32.5500	3	0	0
32.5750	9	0	0
32.6000	10	0	0
32.6250	7	0	0
32.6500	9	0	0
32.6750	4	0	0
32.7000	11	0	0
32.7250	8	0	0
32.7500	7	0	0
32.7750	6	0	0
32.8000	7	1	1
32.8250	10	0	0
32.8500	12	0	0
32.8750	7	0	0
32.9000	11	0	0
32.9250	10	0	0
32.9500	2	0	0
32.9750	6	0	0
33.0000	8	0	0
33.0250	7	0	0
33.0500	7	0	0
33.0750	5	0	1
33.1000	7	0	0
33.1250	4	0	0
33.1500	9	0	1
33.1750	11	0	0
33.2000	11	0	0
33.2250	8	0	0
33.2500	7	0	0
33.2750	5	0	0
33.3000	9	1	1
33.3250	6	1	0
33.3500	9	1	0
33.3750	9	0	0
33.4000	5	0	0
33.4250	11	0	0
33.4500	4	0	0
33.4750	8	1	0
33.5000	6	0	0
33.5250	5	0	0
33.5500	6	0	2
33.5750	13	0	0
33.6000	7	0	0
33.6250	7	0	0
33.6500	10	0	0
33.6750	6	0	0
33.7000	2	0	0
33.7250	6	0	0
33.7500	9	0	0
33.7750	7	0	1
33.8000	12	0	0
33.8250	5	0	0
33.8500	3	0	0
33.8750	11	0	1
33.9000	6	0	0
33.9250	6	0	0
33.9500	10	0	0
33.9750	8	0	1
34.0000	10	0	0
34.0250	7	0	1
34.0500	12	0	0
34.0750	8	1	1
34.1000	9	0	0
34.1250	9	0	1
34.1500	3	1	0
34.1750	6	1	0
34.2000	6	0	1
34.2250	7	0	0
34.2500	7	0	0
34.2750	9	0	0
34.3000	8	0	0
34.3250	4	0	1
34.3500	8	1	0
34.3750	6	0	0
34.4000	9	0	1
34.4250	5	1	0
34.4500	9	0	0
34.4750	5	0	0
34.5000	9	0	1
34.5250	7	0	0
34.5500	7	0	0
34.5750	12	0	1
34.6000	5	0	0
34.6250	7	0	0
34.6500	4	0	0
34.6750	13	0	0
34.7000	3	0	0
34.7250	4	1	0
34.7500	9	0	0
34.7750	5	0	0
34.8000	8	0	0
34.8250	5	0	0
34.8500	10	0	0
34.8750	4	0	0
34.9000	6	0	1
34.9250	6	0	0
34.9500	9	0	0
34.9750	11	0	2
35.0000	3	0	1
35.0250	8	0	0
35.0500	7	1	0
35.0750	4	0	0
35.1000	7	0	0
35.1250	5	0	0
35.1500	4	0	0
35.1750	8	0	0
35.2000	6	2	0
35.2250	3	0	0
35.2500	5	0	0
35.2750	4	0	2
35.3000	9	0	1
35.3250	4	0	0
35.3500	6	0	0
35.3750	8	0	0
35.4000	2	0	0
35.4250	6	1	0
35.4500	6	0	0
35.4750	3	0	0
35.5000	9	0	0
35.5250	8	0	0
35.5500	5	0	0
35.5750	5	0	0
35.6000	2	0	0
35.6250	2	0	0
35.6500	9	0	1
35.6750	2	0	2
35.7000	3	0	0
35.7250	4	0	0
35.7500	4	0	0
35.7750	2	0	0
35.8000	9	0	0
35.8250	7	0	0
35.8500	4	0	0
35.8750	5	0	0
35.9000	2	1	1
35.9250	7	0	0
35.9500	4	0	0
35.9750	7	0	0
36.0000	10	1	0
36.0250	5	0	0
36.0500	7	0	1
36.0750	8	0	0
36.1000	6	0	0
36.1250	2	0	0
36.1500	8	0	0
36.1750	3	0	0
36.2000	5	0	0
36.2250	11	0	1
36.2500	5	0	0
36.2750	7	0	0
36.3000	5	0	1
36.3250	6	0	0
36.3500	4	0	0
36.3750	3	0	0
36.4000	4	0	0
36.4250	9	0	0
36.4500	4	0	0
36.4750	4	0	0
36.5000	7	0	0
36.5250	10	0	1
36.5500	4	0	0
36.5750	4	0	0
36.6000	1	0	0
36.6250	4	0	0
36.6500	7	0	0
36.6750	7	1	0
36.7000	4	0	0
36.7250	3	0	0
36.7500	9	0	0
36.7750	7	0	1
36.8000	5	0	0
36.8250	7	0	0
36.8500	8	0	0
36.8750	4	0	0
36.9000	6	0	0
36.9250	4	0	0
36.9500	7	0	0
36.9750	5	0	1
37.0000	4	0	0
37.0250	3	0	0
37.0500	5	0	0
37.0750	3	0	0
37.1000	5	0	1
37.1250	4	2	0
37.1500	8	0	0
37.1750	4	1	0
37.2000	6	0	0
37.2250	5	0	0
37.2500	3	0	1
37.2750	6	0	0
37.3000	2	1	0
37.3250	3	0	0
37.3500	2	0	0
37.3750	7	0	0
37.4000	4	1	0
37.4250	1	0	0
37.4500	10	0	0
37.4750	5	0	0
37.5000	5	0	0
37.5250	3	0	0
37.5500	4	0	0
37.5750	4	0	0
37.6000	3	0	0
37.6250	6	0	0
37.6500	6	0	1
37.6750	3	0	1
37.7000	6	1	0
37.7250	5	0	0
37.7500	2	0	0
37.7750	4	0	0
37.8000	9	1	0
37.8250	6	0	0
37.8500	7	0	0
37.8750	7	0	0
37.9000	6	0	0
37.9250	4	1	1
37.9500	4	0	0
37.9750	7	0	0
38.0000	5	0	0
38.0250	5	1	1
38.0500	4	0	0
38.0750	7	0	0
38.1000	6	0	0
38.1250	4	0	0
38.1500	1	0	0
38.1750	3	1	1
38.2000	4	0	0
38.2250	6	0	0
38.2500	6	0	1
38.2750	3	0	0
38.3000	1	0	0
38.3250	5	0	0
38.3500	2	0	0
38.3750	2	0	0
38.4000	5	0	1
38.4250	3	0	1
38.4500	3	0	0
38.4750	6	0	0
38.5000	3	0	0
38.5250	7	0	0
38.5500	2	0	0
38.5750	5	0	0
38.6000	5	0	0
38.6250	3	0	0
38.6500	4	0	0
38.6750	5	0	0
38.7000	2	0	0
38.7250	7	0	0
38.7500	3	0	0
38.7750	3	0	0
38.8000	4	0	0
38.8250	5	0	0
38.8500	4	0	0
38.8750	7	1	0
38.9000	2	0	0
38.9250	2	0	0
38.9500	5	0	0
38.9750	4	0	0
39.0000	9	0	0
39.0250	5	0	0
39.0500	5	0	1
39.0750	2	1	0
39.1000	3	0	0
39.1250	0	0	0
39.1500	2	0	0
39.1750	6	0	0
39.2000	5	0	0
39.2250	2	0	0
39.2500	2	0	0
39.2750	2	0	0
39.3000	4	0	0
39.3250	3	0	0
39.3500	4	0	0
39.3750	5	0	1
39.4000	3	0	0
39.4250	0	0	0
39.4500	2	0	1
39.4750	2	0	0
39.5000	6	0	0
39.5250	4	0	0
39.5500	4	1	0
39.5750	3	0	0
39.6000	2	0	1
39.6250	3	0	1
39.6500	2	1	0
39.6750	7	1	0
39.7000	6	2	0
39.7250	3	0	1
39.7500	3	0	0
39.7750	11	0	0
39.8000	4	0	0
39.8250	4	0	0
39.8500	3	0	0
39.8750	5	0	0
39.9000	1	0	0
39.9250	5	0	0
39.9500	5	0	0
39.9750	5	0	0
40.0000	6	0	1
40.0250	3	0	0
40.0500	1	0	1
40.0750	4	0	0
40.1000	4	0	0
40.1250	3	0	1
40.1500	3	0	0
40.1750	3	1	0
40.2000	3	0	0
40.2250	4	1	0
40.2500	2	0	1
40.2750	1	0	1
40.3000	6	0	0
40.3250	2	1	0
40.3500	6	0	0
40.3750	4	0	0
40.4000	4	0	0
40.4250	1	0	1
40.4500	2	0	1
40.4750	3	0	0
40.5000	1	0	2
40.5250	2	0	0
40.5500	2	0	0
40.5750	4	0	0
40.6000	2	0	0
40.6250	3	0	1
40.6500	4	0	1
40.6750	5	0	0
40.7000	3	0	0
40.7250	4	1	0
40.7500	3	0	1
40.7750	4	0	0
40.8000	2	0	0
40.8250	2	0	0
40.8500	4	0	1
40.8750	6	0	0
40.9000	3	1	0
40.9250	4	0	0
40.9500	3	1	0
40.9750	1	0	0
41.0000	4	0	0
41.0250	2	0	0
41.0500	7	0	0
41.0750	5	0	0
41.1000	1	0	0
41.1250	7	0	1
41.1500	3	0	0
41.1750	4	0	0
41.2000	3	0	0
41.2250	3	0	0
41.2500	4	0	0
41.2750	1	0	0
41.3000	2	0	0
41.3250	5	0	0
41.3500	2	0	0
41.3750	5	0	0
41.4000	3	0	0
41.4250	3	0	0
41.4500	2	0	0
41.4750	2	0	0
41.5000	7	0	0
41.5250	2	0	0
41.5500	2	0	0
41.5750	7	1	0
41.6000	0	1	0
41.6250	4	0	1
41.6500	7	0	0
41.6750	1	1	0
41.7000	4	0	0
41.7250	2	0	0
41.7500	0	0	0
41.7750	4	0	0
41.8000	2	0	1
41.8250	1	0	0
41.8500	4	0	0
41.8750	1	0	0
41.9000	5	0	0
41.9250	3	0	0
41.9500	3	0	0
41.9750	1	0	1
42.0000	6	0	0
42.0250	3	0	0
42.0500	2	0	1
42.0750	2	0	0
42.1000	5	0	0
42.1250	5	0	0
42.1500	6	0	0
42.1750	2	1	0
42.2000	3	0	0
42.2250	3	0	0
42.2500	4	0	0
42.2750	3	0	1
42.3000	1	0	0
42.3250	2	0	0
42.3500	2	0	0
42.3750	2	0	1
42.4000	4	1	0
42.4250	4	0	0
42.4500	2	0	0
42.4750	3	0	0
42.5000	3	0	0
42.5250	3	0	0
42.5500	3	0	0
42.5750	5	0	0
42.6000	1	0	1
42.6250	2	0	0
42.6500	6	0	0
42.6750	2	0	0
42.7000	3	0	1
42.7250	3	0	0
42.7500	4	0	0
42.7750	1	0	0
42.8000	3	0	0
42.8250	3	0	0
42.8500	5	0	0
42.8750	3	1	0
42.9000	0	1	0
42.9250	4	1	0
42.9500	3	0	0
42.9750	3	0	0
43.0000	2	0	0
43.0250	5	1	0
43.0500	2	0	0
43.0750	1	1	1
43.1000	6	0	0
43.1250	3	0	1
43.1500	5	0	0
43.1750	3	0	0
43.2000	3	0	0
43.2250	3	0	0
43.2500	4	0	0
43.2750	4	2	0
43.3000	1	0	0
43.3250	3	0	0
43.3500	4	0	0
43.3750	2	0	0
43.4000	2	0	0
43.4250	6	0	0
43.4500	2	0	1
43.4750	3	0	1
43.5000	3	0	0
43.5250	2	0	0
43.5500	1	0	0
43.5750	1	0	0
43.6000	1	0	0
43.6250	1	0	0
43.6500	6	0	0
43.6750	3	1	0
43.7000	2	0	0
43.7250	6	1	0
43.7500	0	0	0
43.7750	2	0	0
43.8000	3	0	0
43.8250	5	0	0
43.8500	2	0	0
43.8750	2	1	0
43.9000	1	0	0
43.9250	2	0	0
43.9500	4	0	1
43.9750	1	0	0
44.0000	1	0	0
44.0250	3	0	0
44.0500	2	0	0
44.0750	1	1	1
44.1000	5	0	0
44.1250	2	0	0
44.1500	3	0	0
44.1750	4	1	0
44.2000	0	0	0
44.2250	1	0	0
44.2500	2	0	0
44.2750	3	0	0
44.3000	1	0	1
44.3250	4	0	1
44.3500	1	0	0
44.3750	2	0	0
44.4000	2	1	1
44.4250	2	0	0
44.4500	4	0	0
44.4750	2	0	0
44.5000	4	1	0
44.5250	2	0	0
44.5500	2	0	0
44.5750	1	0	1
44.6000	2	0	0
44.6250	1	0	0
44.6500	3	0	0
44.6750	2	0	0
44.7000	2	0	0
44.7250	2	0	2
44.7500	6	0	0
44.7750	0	0	0
44.8000	5	0	0
44.8250	3	0	0
44.8500	0	0	0
44.8750	2	0	1
44.9000	5	0	1
44.9250	3	1	0
44.9500	2	2	0
44.9750	2	0	0
45.0000	4	0	0
45.0250	3	0	0
45.0500	2	0	0
45.0750	5	0	0
45.1000	1	0	0
45.1250	0	0	0
45.1500	1	0	0
45.1750	6	0	0
45.2000	3	1	0
45.2250	3	0	0
45.2500	1	0	0
45.2750	3	0	0
45.3000	3	0	0
45.3250	3	0	0
45.3500	4	0	0
45.3750	4	0	1
45.4000	2	0	0
45.4250	0	0	0
45.4500	1	0	0
45.4750	2	0	0
45.5000	2	0	0
45.5250	1	0	0
45.5500	4	0	0
45.5750	4	0	0
45.6000	4	0	0
45.6250	3	0	0
45.6500	3	0	0
45.6750	4	0	0
45.7000	3	0	0
45.7250	1	0	0
45.7500	1	0	0
45.7750	1	0	0
45.8000	2	0	0
45.8250	0	0	1
45.8500	3	0	0
45.8750	3	0	1
45.9000	2	0	0
45.9250	2	0	0
45.9500	0	0	0
45.9750	2	1	0
46.0000	4	1	0
46.0250	2	0	0
46.0500	0	0	0
46.0750	0	0	0
46.1000	3	0	0
46.1250	3	1	0
46.1500	1	0	0
46.1750	0	0	0
46.2000	3	0	1
46.2250	2	0	0
46.2500	4	0	0
46.2750	2	0	0
46.3000	2	0	2
46.3250	6	2	0
46.3500	3	0	0
46.3750	1	0	0
46.4000	2	0	0
46.4250	0	0	0
46.4500	1	0	1
46.4750	2	0	0
46.5000	1	0	0
46.5250	2	0	0
46.5500	2	0	0
46.5750	3	0	0
46.6000	4	0	0
46.6250	3	1	0
46.6500	5	0	0
46.6750	2	0	1
46.7000	1	1	0
46.7250	5	0	0
46.7500	2	0	0
46.7750	5	0	1
46.8000	1	0	1
46.8250	1	2	0
46.8500	0	0	0
46.8750	2	0	0
46.9000	2	0	0
46.9250	1	0	1
46.9500	3	0	0
46.9750	2	0	0
47.0000	1	0	0
47.0250	3	0	0
47.0500	2	0	2
47.0750	0	0	0
47.1000	3	2	0
47.1250	1	0	0
47.1500	3	0	0
47.1750	2	0	0
47.2000	2	0	0
47.2250	0	0	0
47.2500	3	0	1
47.2750	3	0	0
47.3000	2	0	1
47.3250	5	0	0
47.3500	3	0	0
47.3750	0	0	0
47.4000	2	0	0
47.4250	0	0	0
47.4500	1	0	0
47.4750	0	0	0
47.5000	0	1	0
47.5250	4	0	2
47.5500	1	0	1
47.5750	3	0	0
47.6000	2	0	0
47.6250	3	0	1
47.6500	2	0	0
47.6750	2	1	0
47.7000	2	1	0
47.7250	0	0	0
47.7500	2	0	0
47.7750	3	0	0
47.8000	0	1	0
47.8250	1	0	0
47.8500	2	0	0
47.8750	2	0	0
47.9000	2	0	0
47.9250	1	0	0
47.9500	3	0	2
47.9750	2	1	0
48.0000	1	0	1
48.0250	3	0	0
48.0500	0	0	0
48.0750	5	1	0
48.1000	3	0	0
48.1250	3	1	1
48.1500	1	0	0
48.1750	3	0	0
48.2000	0	0	0
48.2250	0	1	0
48.2500	2	0	0
48.2750	3	0	1
48.3000	3	0	0
48.3250	4	0	0
48.3500	2	0	0
48.3750	2	0	0
48.4000	1	1	0
48.4250	1	0	0
48.4500	2	0	0
48.4750	3	0	0
48.5000	3	0	1
48.5250	1	0	0
48.5500	5	0	0
48.5750	1	0	0
48.6000	2	0	0
48.6250	2	0	0
48.6500	1	0	0
48.6750	3	0	0
48.7000	2	0	0
48.7250	0	0	0
48.7500	2	0	0
48.7750	1	1	0
48.8000	3	1	0
48.8250	3	0	0
48.8500	4	0	0
48.8750	2	0	0
48.9000	2	0	0
48.9250	1	1	0
48.9500	2	0	0
48.9750	3	0	0
49.0000	0	0	0
49.0250	1	1	0
49.0500	3	0	0
49.0750	1	0	0
49.1000	2	0	0
49.1250	1	0	0
49.1500	1	0	0
49.1750	2	0	1
49.2000	0	1	0
49.2250	1	0	0
49.2500	2	0	0
49.2750	0	0	0
49.3000	2	0	0
49.3250	2	0	0
49.3500	3	0	0
49.3750	1	0	0
49.4000	1	0	0
49.4250	3	0	0
49.4500	3	1	0
49.4750	0	0	0
49.5000	6	0	0
49.5250	2	0	0
49.5500	1	0	0
49.5750	3	0	0
49.6000	2	0	0
49.6250	1	0	0
49.6500	1	1	0
49.6750	3	0	0
49.7000	1	2	0
49.7250	3	0	0
49.7500	2	0	0
49.7750	0	0	0
49.8000	1	0	0
49.8250	0	0	1
49.8500	0	0	0
49.8750	0	0	0
49.9000	0	0	0
49.9250	3	1	1
49.9500	3	0	1
49.9750	7	0	0
50.0000	3	0	0
50.0250	2	1	0
50.0500	3	0	0
50.0750	5	0	0
50.1000	2	1	0
50.1250	3	0	0
50.1500	2	0	1
50.1750	2	0	0
50.2000	2	0	0
50.2250	2	0	0
50.2500	3	0	0
50.2750	0	0	0
50.3000	2	0	0
50.3250	1	0	0
50.3500	0	0	0
50.3750	3	0	0
50.4000	3	0	0
50.4250	1	0	0
50.4500	2	0	0
50.4750	1	0	0
50.5000	2	0	0
50.5250	2	0	0
50.5500	1	0	0
50.5750	1	1	0
50.6000	1	0	1
50.6250	2	1	0
50.6500	1	1	0
50.6750	2	0	0
50.7000	1	0	0
50.7250	2	0	1
50.7500	1	0	0
50.7750	2	0	0
50.8000	3	0	0
50.8250	1	0	0
50.8500	4	0	0
50.8750	1	1	0
50.9000	1	0	1
50.9250	1	0	0
50.9500	2	0	0
50.9750	2	0	1
51.0000	2	0	0
51.0250	2	0	0
51.0500	1	0	0
51.0750	0	0	0
51.1000	0	0	1
51.1250	1	0	0
51.1500	0	0	0
51.1750	1	0	0
51.2000	2	0	0
51.2250	2	0	0
51.2500	1	0	1
51.2750	0	0	0
51.3000	0	0	0
51.3250	0	0	1
51.3500	1	1	0
51.3750	2	0	0
51.4000	1	0	0
51.4250	0	0	0
51.4500	1	0	0
51.4750	1	0	0
51.5000	1	0	0
51.5250	1	0	0
51.5500	1	0	1
51.5750	0	2	0
51.6000	0	0	0
51.6250	3	0	0
51.6500	0	1	1
51.6750	1	0	0
51.7000	1	0	0
51.7250	0	1	0
51.7500	1	0	0
51.7750	3	1	0
51.8000	3	0	0
51.8250	0	0	0
51.8500	1	0	0
51.8750	1	0	0
51.9000	2	0	0
51.9250	0	1	0
51.9500	0	0	2
51.9750	1	0	0
52.0000	1	0	0
52.0250	2	0	2
52.0500	3	0	0
52.0750	2	0	0
52.1000	1	0	2
52.1250	3	1	0
52.1500	0	0	0
52.1750	3	0	0
52.2000	1	0	1
52.2250	1	0	0
52.2500	2	0	0
52.2750	1	0	1
52.3000	1	0	1
52.3250	1	0	0
52.3500	0	0	1
52.3750	1	0	0
52.4000	2	0	0
52.4250	1	0	0
52.4500	3	0	0
52.4750	1	0	1
52.5000	0	0	0
52.5250	0	2	0
52.5500	1	0	1
52.5750	3	1	1
52.6000	2	0	0
52.6250	2	0	0
52.6500	0	0	0
52.6750	1	1	0
52.7000	1	0	0
52.7250	0	2	0
52.7500	1	0	0
52.7750	1	0	0
52.8000	0	0	0
52.8250	0	0	0
52.8500	0	0	1
52.8750	1	0	0
52.9000	2	0	0
52.9250	1	0	0
52.9500	1	0	0
52.9750	3	0	0
53.0000	1	0	0
53.0250	3	0	0
53.0500	3	0	0
53.0750	2	0	0
53.1000	3	0	0
53.1250	3	1	0
53.1500	1	1	0
53.1750	1	1	0
53.2000	0	0	0
53.2250	2	0	0
53.2500	0	0	1
53.2750	0	0	0
53.3000	3	1	0
53.3250	1	0	0
53.3500	4	0	0
53.3750	4	0	0
53.4000	0	0	0
53.4250	2	0	0
53.4500	1	1	2
53.4750	2	0	1
53.5000	1	0	0
53.5250	1	0	0
53.5500	3	0	0
53.5750	4	0	2
53.6000	0	0	0
53.6250	0	0	0
53.6500	0	0	1
53.6750	0	1	0
53.7000	5	1	0
53.7250	0	0	0
53.7500	2	0	0
53.7750	5	0	0
53.8000	5	0	1
53.8250	1	0	0
53.8500	5	0	0
53.8750	0	0	0
53.9000	2	1	1
53.9250	3	0	1
53.9500	1	1	0
53.9750	0	0	0
54.0000	1	1	1
54.0250	4	0	1
54.0500	0	0	0
54.0750	1	0	0
54.1000	2	0	0
54.1250	1	0	0
54.1500	3	1	0
54.1750	0	0	0
54.2000	2	0	0
54.2250	3	0	0
54.2500	2	0	0
54.2750	0	0	0
54.3000	3	0	0
54.3250	2	0	1
54.3500	1	0	0
54.3750	3	0	0
54.4000	0	0	0
54.4250	1	0	0
54.4500	1	0	0
54.4750	4	0	1
54.5000	2	0	0
54.5250	1	0	0
54.5500	4	0	0
54.5750	1	0	0
54.6000	1	0	0
54.6250	2	0	0
54.6500	3	0	0
54.6750	0	0	0
54.7000	1	0	0
54.7250	2	0	0
54.7500	2	0	0
54.7750	2	0	1
54.8000	0	0	0
54.8250	1	0	0
54.8500	3	0	1
54.8750	1	0	0
54.9000	1	0	1
54.9250	2	0	0
54.9500	0	0	0
54.9750	1	0	0
55.0000	2	1	0
55.0250	1	0	0
55.0500	4	0	0
55.0750	3	1	1
55.1000	2	0	0
55.1250	2	0	0
55.1500	2	0	0
55.1750	1	0	0
55.2000	1	0	0
55.2250	1	0	0
55.2500	6	0	0
55.2750	3	0	0
55.3000	1	0	0
55.3250	0	0	0
55.3500	1	0	0
55.3750	1	0	1
55.4000	2	2	0
55.4250	4	0	0
55.4500	0	0	0
55.4750	1	0	0
55.5000	1	0	0
55.5250	1	0	0
55.5500	3	0	1
55.5750	2	0	1
55.6000	0	1	1
55.6250	2	0	0
55.6500	0	0	0
55.6750	1	0	0
55.7000	5	0	0
55.7250	1	1	0
55.7500	0	0	0
55.7750	0	0	0
55.8000	4	0	0
55.8250	1	0	0
55.8500	0	0	0
55.8750	3	2	0
55.9000	0	0	0
55.9250	1	0	0
55.9500	2	2	0
55.9750	1	0	0
56.0000	0	0	0
56.0250	2	0	0
56.0500	0	0	0
56.0750	0	0	1
56.1000	0	0	0
56.1250	2	0	0
56.1500	0	0	0
56.1750	0	0	0
56.2000	0	0	0
56.2250	2	0	0
56.2500	1	0	1
56.2750	2	0	0
56.3000	3	0	2
56.3250	2	0	0
56.3500	1	0	0
56.3750	1	0	0
56.4000	3	0	0
56.4250	4	1	0
56.4500	0	0	0
56.4750	1	0	0
56.5000	2	0	1
56.5250	3	0	0
56.5500	1	1	1
56.5750	2	0	0
56.6000	5	0	0
56.6250	1	0	0
56.6500	2	0	0
56.6750	0	0	0
56.7000	1	0	0
56.7250	1	0	0
56.7500	1	1	0
56.7750	2	0	0
56.8000	2	0	1
56.8250	1	0	0
56.8500	4	0	1
56.8750	1	0	2
56.9000	0	0	0
56.9250	2	0	0
56.9500	3	0	0
56.9750	1	0	0
57.0000	4	1	1
57.0250	4	0	1
57.0500	0	0	0
57.0750	2	1	0
57.1000	0	0	0
57.1250	1	2	0
57.1500	0	0	0
57.1750	2	0	0
57.2000	0	0	0
57.2250	1	0	0
57.2500	3	0	0
57.2750	2	0	0
57.3000	0	2	0
57.3250	1	0	0
57.3500	2	0	0
57.3750	3	0	1
57.4000	1	0	1
57.4250	1	1	1
57.4500	1	2	0
57.4750	1	0	0
57.5000	2	0	0
57.5250	2	0	0
57.5500	1	0	0
57.5750	2	0	0
57.6000	0	1	1
57.6250	1	0	0
57.6500	0	1	1
57.6750	1	0	0
57.7000	1	0	0
57.7250	0	0	0
57.7500	2	0	0
57.7750	5	0	0
57.8000	0	2	0
57.8250	2	0	0
57.8500	1	0	0
57.8750	2	0	0
57.9000	1	0	1
57.9250	1	0	0
57.9500	1	0	0
57.9750	1	0	0
58.0000	0	0	0
58.0250	1	0	0
58.0500	0	0	1
58.0750	2	1	0
58.1000	1	0	0
58.1250	2	0	0
58.1500	2	0	1
58.1750	0	0	0
58.2000	2	0	0
58.2250	3	0	0
58.2500	0	1	0
58.2750	0	0	0
58.3000	4	0	0
58.3250	3	0	0
58.3500	1	0	0
58.3750	0	0	0
58.4000	2	0	0
58.4250	1	0	0
58.4500	1	0	0
58.4750	1	0	0
58.5000	1	0	0
58.5250	2	0	0
58.5500	1	0	0
58.5750	1	1	0
58.6000	1	1	0
58.6250	0	0	0
58.6500	1	0	0
58.6750	1	0	0
58.7000	2	0	0
58.7250	0	1	0
58.7500	0	0	0
58.7750	0	0	1
58.8000	2	0	1
58.8250	1	0	0
58.8500	2	0	0
58.8750	1	0	0
58.9000	2	0	1
58.9250	1	0	1
58.9500	2	0	0
58.9750	2	0	0
59.0000	2	0	0
59.0250	0	0	0
59.0500	4	0	0
59.0750	0	1	0
59.1000	0	0	0
59.1250	2	0	0
59.1500	1	0	0
59.1750	1	0	0
59.2000	2	1	0
59.2250	0	0	0
59.2500	1	0	0
59.2750	0	1	1
59.3000	0	0	0
59.3250	1	0	0
59.3500	2	2	0
59.3750	1	0	1
59.4000	3	0	0
59.4250	2	0	0
59.4500	1	0	1
59.4750	1	0	0
59.5000	0	0	0
59.5250	1	0	0
59.5500	0	1	0
59.5750	1	0	0
59.6000	3	0	0
59.6250	0	0	0
59.6500	1	0	0
59.6750	0	0	0
59.7000	2	0	0
59.7250	1	0	0
59.7500	1	0	0
59.7750	0	0	0
59.8000	1	0	0
59.8250	1	0	0
59.8500	3	0	0
59.8750	1	0	0
59.9000	3	0	1
59.9250	0	0	0
59.9500	2	1	0
59.9750	1	0	0
60.0000	2	0	0
60.0250	3	0	0
60.0500	2	0	0
60.0750	3	0	0
60.1000	2	0	0
60.1250	2	0	0
60.1500	1	0	1
60.1750	2	0	0
60.2000	4	0	0
60.2250	1	0	1
60.2500	3	0	0
60.2750	1	1	0
60.3000	1	1	0
60.3250	0	0	0
60.3500	2	0	1
60.3750	1	0	0
60.4000	0	0	0
60.4250	0	0	0
60.4500	1	0	0
60.4750	0	0	0
60.5000	0	0	0
60.5250	2	0	0
60.5500	0	0	1
60.5750	1	0	0
60.6000	1	0	0
60.6250	3	1	0
60.6500	1	0	0
60.6750	0	0	0
60.7000	1	1	0
60.7250	1	0	1
60.7500	1	0	0
60.7750	3	0	0
60.8000	1	0	0
60.8250	3	0	0
60.8500	0	1	0
60.8750	2	1	0
60.9000	1	0	2
60.9250	1	0	0
60.9500	2	0	0
60.9750	1	0	0
61.0000	2	0	0
61.0250	1	0	0
61.0500	0	0	0
61.0750	1	0	1
61.1000	0	0	0
61.1250	2	0	0
61.1500	1	0	0
61.1750	1	0	0
61.2000	0	0	0
61.2250	0	0	1
61.2500	1	0	0
61.2750	1	1	0
61.3000	2	0	0
61.3250	0	0	0
61.3500	2	0	0
61.3750	0	0	0
61.4000	1	0	0
61.4250	0	0	0
61.4500	2	0	1
61.4750	0	0	0
61.5000	1	0	0
61.5250	0	0	0
61.5500	2	0	0
61.5750	0	1	0
61.6000	1	0	1
61.6250	1	1	0
61.6500	2	0	1
61.6750	1	0	0
61.7000	0	0	2
61.7250	4	0	0
61.7500	1	0	0
61.7750	2	0	1
61.8000	0	0	0
61.8250	2	0	0
61.8500	0	0	0
61.8750	1	0	0
61.9000	1	0	0
61.9250	1	0	0
61.9500	1	0	0
61.9750	1	1	1
62.0000	2	0	0
62.0250	0	0	0
62.0500	0	0	0
62.0750	4	1	0
62.1000	0	0	0
62.1250	3	0	0
62.1500	1	0	0
62.1750	0	0	0
62.2000	1	0	0
62.2250	3	0	0
62.2500	5	0	0
62.2750	1	0	1
62.3000	2	0	0
62.3250	1	0	0
62.3500	1	0	0
62.3750	3	0	0
62.4000	0	0	0
62.4250	1	0	0
62.4500	2	0	0
62.4750	0	0	0
62.5000	1	0	0
62.5250	5	0	0
62.5500	1	0	0
62.5750	0	1	2
62.6000	3	0	2
62.6250	0	0	0
62.6500	2	0	1
62.6750	0	1	0
62.7000	2	0	0
62.7250	2	0	0
62.7500	4	0	0
62.7750	0	0	0
62.8000	0	1	1
62.8250	1	0	0
62.8500	1	0	0
62.8750	1	0	0
62.9000	1	0	0
62.9250	1	0	0
62.9500	1	1	0
62.9750	1	0	0
63.0000	3	0	0
63.0250	0	0	0
63.0500	0	0	0
63.0750	2	0	0
63.1000	4	0	0
63.1250	1	1	0
63.1500	1	0	0
63.1750	2	0	0
63.2000	1	0	0
63.2250	0	0	0
63.2500	3	0	0
63.2750	2	0	0
63.3000	3	0	0
63.3250	0	1	0
63.3500	0	0	0
63.3750	1	0	0
63.4000	1	0	2
63.4250	1	1	0
63.4500	2	0	0
63.4750	1	0	0
63.5000	2	0	0
63.5250	1	0	1
63.5500	4	0	0
63.5750	0	0	1
63.6000	0	0	0
63.6250	1	1	0
63.6500	0	0	0
63.6750	1	0	1
63.7000	1	0	1
63.7250	0	0	0
63.7500	0	0	0
63.7750	2	0	0
63.8000	0	0	0
63.8250	1	0	0
63.8500	2	0	0
63.8750	1	0	0
63.9000	3	0	1
63.9250	1	0	0
63.9500	0	0	0
63.9750	1	0	0
64.0000	2	0	1
64.0250	3	0	0
64.0500	0	0	0
64.0750	4	0	0
64.1000	1	0	0
64.1250	1	0	0
64.1500	0	1	0
64.1750	2	0	0
64.2000	2	0	0
64.2250	1	0	0
64.2500	0	0	0
64.2750	2	1	0
64.3000	3	0	0
64.3250	1	1	0
64.3500	0	0	0
64.3750	0	1	0
64.4000	2	1	1
64.4250	2	0	0
64.4500	0	0	0
64.4750	3	1	0
64.5000	0	0	0
64.5250	3	0	0
64.5500	1	0	0
64.5750	1	0	1
64.6000	2	0	0
64.6250	0	1	0
64.6500	0	0	0
64.6750	3	1	0
64.7000	1	0	0
64.7250	0	0	0
64.7500	2	0	2
64.7750	3	0	0
64.8000	1	0	0
64.8250	2	0	0
64.8500	1	0	0
64.8750	1	0	1
64.9000	1	0	0
64.9250	1	0	0
64.9500	1	0	0
64.9750	0	0	1
65.0000	0	0	0
65.0250	2	1	0
65.0500	5	1	0
65.0750	3	0	0
65.1000	4	0	0
65.1250	1	0	0
65.1500	2	0	0
65.1750	0	0	0
65.2000	1	0	0
65.2250	2	0	0
65.2500	3	0	0
65.2750	0	0	0
65.3000	1	0	0
65.3250	0	0	0
65.3500	3	0	0
65.3750	0	0	0
65.4000	0	0	1
65.4250	0	0	0
65.4500	0	0	0
65.4750	3	0	0
65.5000	2	0	1
65.5250	0	1	1
65.5500	2	2	0
65.5750	1	0	0
65.6000	1	0	0
65.6250	1	0	0
65.6500	0	0	0
65.6750	0	1	0
65.7000	1	0	0
65.7250	1	2	0
65.7500	4	0	1
65.7750	0	1	1
65.8000	1	1	0
65.8250	1	0	0
65.8500	1	0	0
65.8750	3	1	1
65.9000	1	0	0
65.9250	2	0	0
65.9500	2	0	1
65.9750	2	0	0
66.0000	1	0	0
66.0250	3	0	0
66.0500	1	0	0
66.0750	0	0	0
66.1000	3	0	1
66.1250	0	0	0
66.1500	0	0	0
66.1750	0	0	1
66.2000	0	0	1
66.2250	1	0	0
66.2500	2	0	0
66.2750	4	0	0
66.3000	1	0	0
66.3250	1	0	0
66.3500	1	1	0
66.3750	1	0	0
66.4000	1	0	1
66.4250	1	0	0
66.4500	2	0	0
66.4750	3	0	0
66.5000	1	0	1
66.5250	0	1	0
66.5500	2	0	0
66.5750	1	0	2
66.6000	1	0	0
66.6250	3	0	0
66.6500	1	0	0
66.6750	3	1	1
66.7000	3	0	0
66.7250	2	0	0
66.7500	3	0	0
66.7750	0	0	0
66.8000	2	1	1
66.8250	3	0	0
66.8500	3	1	0
66.8750	1	0	0
66.9000	1	0	0
66.9250	1	0	0
66.9500	0	0	0
66.9750	2	0	0
67.0000	0	0	0
67.0250	1	0	0
67.0500	0	1	1
67.0750	1	0	0
67.1000	1	0	1
67.1250	3	0	0
67.1500	1	0	0
67.1750	1	0	0
67.2000	4	0	0
67.2250	0	0	1
67.2500	3	0	0
67.2750	2	0	0
67.3000	2	0	1
67.3250	3	1	0
67.3500	2	0	0
67.3750	5	0	0
67.4000	1	0	0
67.4250	4	0	0
67.4500	1	0	0
67.4750	1	1	0
67.5000	2	0	1
67.5250	0	0	1
67.5500	1	0	0
67.5750	1	0	0
67.6000	0	0	0
67.6250	3	0	0
67.6500	4	0	0
67.6750	0	1	0
67.7000	2	0	0
67.7250	1	1	0
67.7500	1	1	0
67.7750	1	1	0
67.8000	0	0	0
67.8250	1	0	0
67.8500	1	0	0
67.8750	2	0	0
67.9000	0	0	0
67.9250	3	0	0
67.9500	2	0	0
67.9750	2	0	0
68.0000	0	0	0
68.0250	0	0	0
68.0500	1	0	0
68.0750	4	0	0
68.1000	4	1	1
68.1250	2	0	0
68.1500	1	0	0
68.1750	0	0	0
68.2000	1	0	0
68.2250	5	0	0
68.2500	2	0	0
68.2750	0	0	0
68.3000	0	0	1
68.3250	1	0	0
68.3500	2	0	0
68.3750	1	1	0
68.4000	2	0	0
68.4250	2	0	0
68.4500	3	1	0
68.4750	2	0	1
68.5000	2	0	1
68.5250	1	0	0
68.5500	1	0	0
68.5750	0	0	0
68.6000	0	0	0
68.6250	0	0	0
68.6500	2	0	0
68.6750	1	0	0
68.7000	1	0	0
68.7250	3	1	0
68.7500	4	0	0
68.7750	2	0	0
68.8000	2	0	0
68.8250	0	0	0
68.8500	1	0	0
68.8750	2	1	0
68.9000	1	0	1
68.9250	2	1	0
68.9500	2	0	0
68.9750	0	0	0
69.0000	1	0	0
69.0250	1	0	0
69.0500	1	0	0
69.0750	3	0	1
69.1000	1	1	0
69.1250	1	1	0
69.1500	0	0	1
69.1750	1	1	1
69.2000	1	0	0
69.2250	0	0	0
69.2500	0	0	0
69.2750	1	0	0
69.3000	3	0	0
69.3250	1	0	0
69.3500	1	0	0
69.3750	2	0	0
69.4000	0	1	0
69.4250	1	0	0
69.4500	4	0	1
69.4750	0	0	0
69.5000	1	0	1
69.5250	2	0	0
69.5500	0	0	0
69.5750	0	0	1
69.6000	3	0	0
69.6250	1	0	0
69.6500	0	0	0
69.6750	2	0	0
69.7000	1	0	0
69.7250	1	0	1
69.7500	1	0	0
69.7750	2	0	0
69.8000	0	0	0
69.8250	1	0	1
69.8500	0	0	1
69.8750	1	0	1
69.9000	1	1	0
69.9250	1	0	0
69.9500	4	1	0
69.9750	0	0	0
70.0000	1	0	1
70.0250	2	0	0
70.0500	1	0	0
70.0750	4	0	0
70.1000	0	0	0
70.1250	3	1	0
70.1500	0	0	0
70.1750	0	1	0
70.2000	1	0	0
70.2250	1	1	0
70.2500	1	0	0
70.2750	2	0	0
70.3000	2	1	0
70.3250	4	0	0
70.3500	0	0	0
70.3750	1	0	0
70.4000	1	0	0
70.4250	0	0	0
70.4500	0	1	0
70.4750	6	0	0
70.5000	1	0	0
70.5250	1	0	1
70.5500	1	0	0
70.5750	5	0	1
70.6000	2	0	1
70.6250	1	0	0
70.6500	5	1	1
70.6750	1	0	0
70.7000	1	0	0
70.7250	0	0	0
70.7500	1	0	0
70.7750	1	1	0
70.8000	0	0	0
70.8250	1	0	0
70.8500	1	2	0
70.8750	1	0	0
70.9000	2	0	0
70.9250	0	0	0
70.9500	0	0	0
70.9750	2	0	0
71.0000	1	0	0
71.0250	0	0	0
71.0500	1	0	1
71.0750	2	1	0
71.1000	2	0	0
71.1250	1	0	0
71.1500	3	1	1
71.1750	1	0	0
71.2000	0	0	0
71.2250	1	0	0
71.2500	4	1	1
71.2750	1	1	0
71.3000	3	0	0
71.3250	1	0	0
71.3500	1	0	0
71.3750	1	0	0
71.4000	3	0	1
71.4250	0	0	0
71.4500	1	0	1
71.4750	2	0	0
71.5000	0	0	0
71.5250	0	0	0
71.5500	0	1	0
71.5750	1	0	0
71.6000	3	0	0
71.6250	0	0	0
71.6500	1	0	0
71.6750	0	0	0
71.7000	2	0	0
71.7250	2	0	0
71.7500	3	0	0
71.7750	0	0	0
71.8000	1	0	1
71.8250	1	0	0
71.8500	1	0	0
71.8750	3	0	0
71.9000	0	1	0
71.9250	1	0	0
71.9500	1	1	0
71.9750	0	0	0
72.0000	0	0	0
72.0250	2	0	0
72.0500	1	0	0
72.0750	2	1	0
72.1000	0	0	1
72.1250	2	0	0
72.1500	0	0	0
72.1750	1	0	0
72.2000	0	1	0
72.2250	1	0	0
72.2500	3	0	0
72.2750	2	0	0
72.3000	2	0	0
72.3250	0	0	0
72.3500	2	0	1
72.3750	1	0	0
72.4000	0	0	0
72.4250	0	0	0
72.4500	0	0	0
72.4750	2	0	0
72.5000	0	1	0
72.5250	0	0	0
72.5500	0	0	0
72.5750	0	0	1
72.6000	1	0	0
72.6250	1	0	0
72.6500	1	0	0
72.6750	2	0	0
72.7000	0	0	1
72.7250	2	0	0
72.7500	1	0	0
72.7750	0	0	0
72.8000	2	0	1
72.8250	0	0	0
72.8500	1	0	0
72.8750	2	0	0
72.9000	1	0	0
72.9250	1	0	2
72.9500	0	0	0
72.9750	0	0	0
73.0000	2	0	0
73.0250	2	1	0
73.0500	0	0	0
73.0750	0	0	0
73.1000	1	0	0
73.1250	0	0	0
73.1500	0	1	0
73.1750	0	0	1
73.2000	1	0	0
73.2250	0	1	0
73.2500	0	0	0
73.2750	0	0	1
73.3000	0	0	0
73.3250	4	0	0
73.3500	0	0	1
73.3750	0	0	0
73.4000	2	0	0
73.4250	1	0	0
73.4500	1	0	0
73.4750	3	0	0
73.5000	1	0	0
73.5250	0	0	1
73.5500	2	0	0
73.5750	1	0	0
73.6000	0	0	0
73.6250	1	0	1
73.6500	2	0	0
73.6750	3	1	0
73.7000	1	0	0
73.7250	0	0	0
73.7500	0	0	0
73.7750	1	0	0
73.8000	0	0	1
73.8250	0	0	0
73.8500	0	1	0
73.8750	2	1	1
73.9000	1	0	2
73.9250	1	1	0
73.9500	1	0	0
73.9750	0	0	0
74.0000	1	0	0
74.0250	3	0	0
74.0500	1	0	0
74.0750	0	0	0
74.1000	0	0	0
74.1250	2	0	0
74.1500	1	0	1
74.1750	1	0	0
74.2000	1	0	0
74.2250	1	0	0
74.2500	3	0	0
74.2750	2	0	0
74.3000	3	0	1
74.3250	0	0	0
74.3500	1	0	0
74.3750	2	0	1
74.4000	1	0	0
74.4250	1	0	0
74.4500	1	0	0
74.4750	0	0	1
74.5000	0	0	0
74.5250	2	0	0
74.5500	2	0	0
74.5750	1	0	0
74.6000	0	0	0
74.6250	0	1	0
74.6500	1	1	0
74.6750	3	0	0
74.7000	2	0	0
74.7250	3	0	0
74.7500	3	0	0
74.7750	2	0	0
74.8000	5	0	0
74.8250	4	0	0
74.8500	2	2	0
74.8750	5	0	0
74.9000	2	1	0
74.9250	1	0	0
74.9500	0	0	0
74.9750	2	0	0
75.0000	1	0	0
75.0250	1	0	0
75.0500	0	0	0
75.0750	0	0	0
75.1000	1	0	1
75.1250	1	0	0
75.1500	0	0	0
75.1750	2	0	0
75.2000	0	0	0
75.2250	0	1	0
75.2500	1	0	1
75.2750	0	0	1
75.3000	0	0	0
75.3250	0	0	0
75.3500	1	0	0
75.3750	0	0	0
75.4000	0	0	0
75.4250	1	0	0
75.4500	1	0	0
75.4750	1	0	0
75.5000	1	0	0
75.5250	1	0	1
75.5500	2	0	0
75.5750	1	0	0
75.6000	2	0	0
75.6250	0	1	0
75.6500	1	0	0
75.6750	3	0	0
75.7000	1	0	0
75.7250	2	0	0
75.7500	2	0	0
75.7750	1	0	0
75.8000	0	0	0
75.8250	3	1	0
75.8500	0	0	1
75.8750	0	0	0
75.9000	3	0	0
75.9250	0	1	0
75.9500	1	0	1
75.9750	0	1	0
76.0000	3	0	0
76.0250	2	0	0
76.0500	0	0	0
76.0750	2	0	1
76.1000	1	0	0
76.1250	3	0	1
76.1500	1	2	0
76.1750	2	0	0
76.2000	0	0	0
76.2250	1	1	1
76.2500	2	0	1
76.2750	2	0	0
76.3000	2	1	0
76.3250	1	0	0
76.3500	0	0	0
76.3750	2	1	0
76.4000	0	0	2
76.4250	1	0	0
76.4500	2	0	0
76.4750	2	0	0
76.5000	1	0	0
76.5250	1	0	0
76.5500	1	0	0
76.5750	1	0	0
76.6000	1	0	0
76.6250	3	0	1
76.6500	1	0	0
76.6750	0	0	0
76.7000	1	0	0
76.7250	1	0	0
76.7500	1	0	0
76.7750	2	0	0
76.8000	1	0	0
76.8250	2	0	0
76.8500	6	0	0
76.8750	0	0	1
76.9000	0	0	0
76.9250	0	0	0
76.9500	2	0	0
76.9750	0	0	0
77.0000	1	1	0
77.0250	1	0	0
77.0500	0	0	0
77.0750	2	0	0
77.1000	3	0	0
77.1250	1	0	0
77.1500	3	0	0
77.1750	0	0	0
77.2000	2	0	1
77.2250	3	0	0
77.2500	0	0	0
77.2750	0	0	0
77.3000	1	0	0
77.3250	1	0	0
77.3500	0	0	0
77.3750	0	0	0
77.4000	1	0	0
77.4250	1	0	0
77.4500	1	1	0
77.4750	0	1	0
77.5000	1	1	0
77.5250	0	1	0
77.5500	1	0	0
77.5750	2	1	0
77.6000	1	0	0
77.6250	2	0	0
77.6500	2	0	1
77.6750	0	0	0
77.7000	1	0	0
77.7250	2	0	0
77.7500	2	0	0
77.7750	1	0	0
77.8000	4	0	1
77.8250	0	1	0
77.8500	0	1	0
77.8750	0	0	0
77.9000	0	1	0
77.9250	1	0	0
77.9500	1	0	0
77.9750	1	0	0
78.0000	2	0	0
78.0250	1	1	0
78.0500	0	0	1
78.0750	0	0	0
78.1000	1	0	1
78.1250	0	1	1
78.1500	1	0	0
78.1750	2	0	0
78.2000	1	0	0
78.2250	0	0	0
78.2500	1	0	0
78.2750	1	0	0
78.3000	2	0	0
78.3250	1	0	1
78.3500	0	0	0
78.3750	1	0	0
78.4000	2	0	0
78.4250	0	0	0
78.4500	0	0	1
78.4750	2	0	0
78.5000	2	0	0
78.5250	0	0	0
78.5500	2	0	1
78.5750	0	0	0
78.6000	0	0	1
78.6250	0	0	0
78.6500	1	0	0
78.6750	2	0	0
78.7000	0	0	0
78.7250	1	0	0
78.7500	0	0	0
78.7750	2	0	1
78.8000	1	0	0
78.8250	0	1	0
78.8500	0	0	0
78.8750	1	0	2
78.9000	2	0	0
78.9250	1	2	0
78.9500	1	0	0
78.9750	2	0	0
79.0000	1	0	0
79.0250	2	0	2
79.0500	0	0	0
79.0750	0	0	0
79.1000	2	0	0
79.1250	1	0	0
79.1500	2	0	0
79.1750	0	0	0
79.2000	0	0	0
79.2250	5	0	1
79.2500	0	0	0
79.2750	0	0	1
79.3000	0	0	2
79.3250	0	0	0
79.3500	0	1	0
79.3750	1	0	1
79.4000	2	0	0
79.4250	2	0	0
79.4500	1	0	0
79.4750	2	0	1
79.5000	1	0	1
79.5250	0	0	0
79.5500	2	0	2
79.5750	2	0	0
79.6000	1	0	0
79.6250	0	0	0
79.6500	1	0	1
79.6750	0	0	1
79.7000	1	0	0
79.7250	1	0	1
79.7500	0	0	1
79.7750	1	1	0
79.8000	0	1	0
79.8250	1	0	1
79.8500	1	1	0
79.8750	4	1	0
79.9000	0	0	0
79.9250	0	0	0
79.9500	3	1	0
79.9750	0	0	0
80.0000	0	0	0
80.0250	2	0	0
80.0500	0	0	0
80.0750	0	0	0
80.1000	4	0	0
80.1250	3	0	0
80.1500	2	0	0
80.1750	2	0	0
80.2000	2	0	0
80.2250	0	0	0
80.2500	2	0	0
80.2750	0	0	0
80.3000	2	0	0
80.3250	1	0	0
80.3500	0	0	0
80.3750	0	0	0
80.4000	1	0	0
80.4250	1	0	0
80.4500	2	0	0
80.4750	3	0	1
80.5000	0	0	0
80.5250	1	0	0
80.5500	1	0	0
80.5750	1	0	0
80.6000	2	0	0
80.6250	0	0	0
80.6500	1	0	0
80.6750	1	0	0
80.7000	3	0	0
80.7250	1	0	0
80.7500	1	0	1
80.7750	2	0	0
80.8000	2	0	1
80.8250	1	0	0
80.8500	1	1	0
80.8750	0	0	0
80.9000	1	0	0
80.9250	0	0	1
80.9500	0	0	0
80.9750	1	1	0
81.0000	0	0	0
81.0250	0	0	0
81.0500	0	1	0
81.0750	1	0	0
81.1000	3	0	0
81.1250	0	0	1
81.1500	4	1	0
81.1750	2	0	0
81.2000	1	0	0
81.2250	1	0	0
81.2500	1	0	0
81.2750	1	0	0
81.3000	1	0	0
81.3250	0	0	0
81.3500	1	0	0
81.3750	2	0	0
81.4000	1	0	0
81.4250	3	1	0
81.4500	4	0	0
81.4750	1	0	0
81.5000	1	0	0
81.5250	0	0	1
81.5500	3	0	0
81.5750	0	0	0
81.6000	3	1	0
81.6250	2	0	0
81.6500	0	0	1
81.6750	2	0	0
81.7000	2	0	0
81.7250	0	0	0
81.7500	0	1	0
81.7750	1	0	0
81.8000	0	0	0
81.8250	1	0	1
81.8500	2	0	0
81.8750	3	0	0
81.9000	1	0	0
81.9250	1	0	0
81.9500	0	0	0
81.9750	1	1	0
82.0000	0	0	0
82.0250	0	1	0
82.0500	1	0	0
82.0750	0	0	0
82.1000	2	1	0
82.1250	4	0	0
82.1500	2	0	0
82.1750	1	0	1
82.2000	0	0	0
82.2250	0	0	0
82.2500	0	1	0
82.2750	0	1	0
82.3000	0	0	0
82.3250	0	0	0
82.3500	0	0	0
82.3750	0	0	1
82.4000	3	0	0
82.4250	0	0	0
82.4500	0	0	0
82.4750	2	0	0
82.5000	3	0	0
82.5250	1	0	0
82.5500	2	0	0
82.5750	0	1	0
82.6000	0	0	0
82.6250	1	0	0
82.6500	0	0	1
82.6750	0	0	0
82.7000	2	0	0
82.7250	1	0	0
82.7500	1	0	0
82.7750	1	1	0
82.8000	1	0	0
82.8250	0	0	1
82.8500	1	0	1
82.8750	1	0	0
82.9000	0	0	0
82.9250	0	0	0
82.9500	3	0	0
82.9750	1	0	0
83.0000	3	0	1
83.0250	1	0	1
83.0500	2	0	0
83.0750	1	0	0
83.1000	1	0	0
83.1250	3	0	0
83.1500	2	0	0
83.1750	0	0	0
83.2000	1	0	0
83.2250	1	0	0
83.2500	2	0	0
83.2750	1	0	0
83.3000	1	0	2
83.3250	2	0	0
83.3500	1	0	0
83.3750	1	0	0
83.4000	1	0	0
83.4250	0	0	0
83.4500	1	0	0
83.4750	1	0	0
83.5000	1	0	1
83.5250	0	0	0
83.5500	1	0	0
83.5750	0	0	0
83.6000	0	0	0
83.6250	0	0	0
83.6500	2	0	1
83.6750	1	0	0
83.7000	1	0	0
83.7250	0	0	0
83.7500	3	0	0
83.7750	1	0	0
83.8000	1	0	0
83.8250	2	0	1
83.8500	1	0	0
83.8750	0	0	0
83.9000	0	0	1
83.9250	1	0	0
83.9500	1	0	0
83.9750	2	0	0
84.0000	2	1	0
84.0250	1	0	0
84.0500	1	0	0
84.0750	1	0	0
84.1000	2	0	0
84.1250	2	1	1
84.1500	2	0	0
84.1750	0	0	0
84.2000	0	0	0
84.2250	1	1	1
84.2500	0	0	0
84.2750	1	0	0
84.3000	4	0	0
84.3250	0	0	1
84.3500	0	0	0
84.3750	0	0	0
84.4000	1	0	0
84.4250	1	0	0
84.4500	0	0	0
84.4750	1	0	1
84.5000	1	0	1
84.5250	0	0	0
84.5500	2	0	0
84.5750	1	0	0
84.6000	1	0	1
84.6250	1	1	0
84.6500	0	0	0
84.6750	1	0	0
84.7000	1	0	0
84.7250	1	0	1
84.7500	1	0	0
84.7750	0	0	0
84.8000	4	0	0
84.8250	0	0	0
84.8500	0	0	0
84.8750	0	0	0
84.9000	2	0	0
84.9250	1	0	0
84.9500	0	0	0
84.9750	0	0	1
85.0000	0	0	1
85.0250	1	0	0
85.0500	1	0	0
85.0750	2	1	0
85.1000	2	0	0
85.1250	0	0	0
85.1500	2	0	0
85.1750	1	0	0
85.2000	2	0	0
85.2250	1	1	1
85.2500	1	1	0
85.2750	1	0	0
85.3000	1	0	0
85.3250	2	0	0
85.3500	0	0	1
85.3750	0	0	0
85.4000	0	0	0
85.4250	1	0	1
85.4500	1	0	0
85.4750	0	0	0
85.5000	2	1	0
85.5250	2	0	0
85.5500	1	0	0
85.5750	2	0	1
85.6000	2	0	1
85.6250	1	1	0
85.6500	1	0	0
85.6750	0	0	0
85.7000	1	0	0
85.7250	2	0	1
85.7500	2	1	0
85.7750	0	0	1
85.8000	0	1	0
85.8250	0	1	1
85.8500	1	1	0
85.8750	3	1	0
85.9000	1	0	0
85.9250	0	0	0
85.9500	2	1	0
85.9750	0	0	0
86.0000	1	0	0
86.0250	2	0	0
86.0500	0	0	0
86.0750	1	0	0
86.1000	0	1	0
86.1250	1	0	0
86.1500	1	0	0
86.1750	0	0	0
86.2000	1	0	0
86.2250	1	0	0
86.2500	0	0	0
86.2750	0	0	0
86.3000	1	0	0
86.3250	2	0	0
86.3500	1	0	0
86.3750	0	2	0
86.4000	1	0	0
86.4250	1	0	0
86.4500	0	0	0
86.4750	0	1	0
86.5000	2	1	0
86.5250	1	0	0
86.5500	1	0	0
86.5750	2	1	0
86.6000	0	0	1
86.6250	1	0	0
86.6500	0	0	1
86.6750	0	0	0
86.7000	0	0	1
86.7250	0	0	0
86.7500	1	1	0
86.7750	0	0	0
86.8000	2	0	0
86.8250	2	0	1
86.8500	2	0	0
86.8750	2	0	0
86.9000	5	1	0
86.9250	1	1	0
86.9500	1	0	0
86.9750	1	1	1
87.0000	0	0	0
87.0250	0	0	0
87.0500	1	0	0
87.0750	1	0	0
87.1000	1	0	0
87.1250	0	0	0
87.1500	0	0	0
87.1750	0	0	0
87.2000	1	0	0
87.2250	0	0	0
87.2500	1	0	0
87.2750	1	0	0
87.3000	3	0	0
87.3250	0	0	0
87.3500	0	0	0
87.3750	1	0	0
87.4000	0	0	0
87.4250	1	0	2
87.4500	0	0	0
87.4750	2	0	1
87.5000	0	0	0
87.5250	0	0	0
87.5500	1	0	0
87.5750	1	1	0
87.6000	2	0	0
87.6250	1	0	1
87.6500	0	0	0
87.6750	2	0	0
87.7000	1	0	0
87.7250	2	0	0
87.7500	1	0	1
87.7750	0	0	0
87.8000	0	1	0
87.8250	0	0	0
87.8500	2	0	0
87.8750	1	0	0
87.9000	0	0	0
87.9250	1	0	0
87.9500	0	0	0
87.9750	0	0	0
88.0000	0	1	0
88.0250	3	0	0
88.0500	3	0	0
88.0750	2	0	0
88.1000	0	0	0
88.1250	2	0	0
88.1500	2	0	0
88.1750	0	0	0
88.2000	2	2	0
88.2250	1	0	0
88.2500	0	0	0
88.2750	0	0	0
88.3000	2	0	0
88.3250	1	0	0
88.3500	1	0	0
88.3750	2	0	0
88.4000	1	1	0
88.4250	0	0	0
88.4500	0	0	0
88.4750	1	1	0
88.5000	1	0	0
88.5250	2	1	0
88.5500	3	0	0
88.5750	3	1	0
88.6000	1	0	0
88.6250	1	1	0
88.6500	0	0	1
88.6750	2	0	0
88.7000	0	0	1
88.7250	0	0	0
88.7500	0	0	0
88.7750	0	0	0
88.8000	0	0	0
88.8250	1	0	0
88.8500	1	0	0
88.8750	0	0	0
88.9000	0	0	0
88.9250	2	0	0
88.9500	0	0	0
88.9750	2	0	0
89.0000	0	0	0
89.0250	2	0	0
89.0500	1	0	0
89.0750	2	2	0
89.1000	0	0	0
89.1250	0	0	1
89.1500	1	0	0
89.1750	0	1	0
89.2000	2	0	0
89.2250	0	0	0
89.2500	2	0	0
89.2750	0	0	0
89.3000	0	0	1
89.3250	0	0	0
89.3500	2	0	1
89.3750	1	0	0
89.4000	2	0	0
89.4250	2	2	0
89.4500	1	1	0
89.4750	0	0	0
89.5000	0	0	0
89.5250	0	0	0
89.5500	1	0	0
89.5750	0	0	0
89.6000	1	0	0
89.6250	3	0	0
89.6500	3	0	0
89.6750	2	0	0
89.7000	1	0	0
89.7250	0	0	0
89.7500	1	0	0
89.7750	4	1	0
89.8000	1	0	0
89.8250	1	1	1
89.8500	2	0	0
89.8750	0	0	0
89.9000	1	0	0
89.9250	0	0	0
89.9500	1	0	1
89.9750	1	0	0
90.0000	0	0	1
90.0250	0	0	0
90.0500	1	0	0
90.0750	2	0	0
90.1000	2	0	0
90.1250	1	0	0
90.1500	0	0	1
90.1750	0	1	0
90.2000	0	1	0
90.2250	1	1	0
90.2500	1	0	0
90.2750	0	0	0
90.3000	1	0	0
90.3250	3	0	0
90.3500	1	0	0
90.3750	0	0	0
90.4000	0	0	0
90.4250	2	0	1
90.4500	1	0	0
90.4750	0	0	0
90.5000	2	0	0
90.5250	0	0	0
90.5500	1	0	0
90.5750	2	0	0
90.6000	1	0	0
90.6250	0	0	0
90.6500	0	0	0
90.6750	1	0	0
90.7000	1	0	0
90.7250	2	0	0
90.7500	2	0	1
90.7750	1	0	1
90.8000	0	2	0
90.8250	0	0	0
90.8500	1	0	0
90.8750	0	0	0
90.9000	1	0	0
90.9250	2	0	0
90.9500	3	0	0
90.9750	0	0	1
91.0000	0	0	0
91.0250	1	0	0
91.0500	0	0	1
91.0750	2	1	0
91.1000	0	0	1
91.1250	1	0	0
91.1500	3	0	0
91.1750	0	0	0
91.2000	0	0	0
91.2250	1	0	1
91.2500	0	0	1
91.2750	3	0	0
91.3000	1	0	1
91.3250	0	0	0
91.3500	1	0	0
91.3750	0	0	0
91.4000	1	0	0
91.4250	0	0	1
91.4500	0	0	0
91.4750	2	0	0
91.5000	1	0	0
91.5250	1	0	0
91.5500	0	0	0
91.5750	2	0	0
91.6000	1	0	0
91.6250	3	0	0
91.6500	2	0	0
91.6750	0	0	1
91.7000	3	1	0
91.7250	3	0	2
91.7500	0	0	0
91.7750	0	0	0
91.8000	1	1	0
91.8250	0	1	0
91.8500	0	0	0
91.8750	3	0	0
91.9000	0	0	1
91.9250	3	0	0
91.9500	1	0	0
91.9750	3	0	0
92.0000	1	0	1
92.0250	2	1	0
92.0500	1	0	1
92.0750	0	0	0
92.1000	1	0	0
92.1250	0	0	0
92.1500	0	0	0
92.1750	1	0	0
92.2000	1	0	1
92.2250	0	0	0
92.2500	0	0	1
92.2750	0	0	0
92.3000	1	0	0
92.3250	1	0	0
92.3500	0	0	0
92.3750	2	0	0
92.4000	0	0	1
92.4250	0	0	0
92.4500	0	0	0
92.4750	0	0	0
92.5000	0	1	0
92.5250	1	0	0
92.5500	0	0	1
92.5750	0	0	0
92.6000	0	0	0
92.6250	2	0	0
92.6500	1	0	0
92.6750	1	0	0
92.7000	1	1	0
92.7250	2	0	1
92.7500	2	0	0
92.7750	2	0	0
92.8000	1	0	2
92.8250	1	0	0
92.8500	2	0	1
92.8750	0	0	0
92.9000	1	1	0
92.9250	0	0	0
92.9500	0	1	0
92.9750	0	0	0
93.0000	0	0	0
93.0250	1	0	0
93.0500	2	0	0
93.0750	0	1	0
93.1000	1	0	0
93.1250	0	0	0
93.1500	2	1	0
93.1750	2	1	1
93.2000	1	0	0
93.2250	2	0	0
93.2500	2	0	0
93.2750	2	0	1
93.3000	1	0	0
93.3250	1	1	0
93.3500	3	0	0
93.3750	2	0	0
93.4000	2	0	0
93.4250	2	0	0
93.4500	0	0	0
93.4750	1	0	0
93.5000	0	0	0
93.5250	0	0	0
93.5500	3	1	0
93.5750	1	1	0
93.6000	3	0	0
93.6250	0	0	0
93.6500	0	0	0
93.6750	0	0	0
93.7000	1	1	0
93.7250	0	0	0
93.7500	1	0	2
93.7750	0	0	0
93.8000	1	0	0
93.8250	1	0	0
93.8500	3	0	0
93.8750	3	0	0
93.9000	0	0	0
93.9250	2	0	0
93.9500	0	0	0
93.9750	0	0	0
94.0000	3	0	0
94.0250	1	0	0
94.0500	0	0	0
94.0750	1	0	0
94.1000	4	0	0
94.1250	0	0	0
94.1500	0	0	0
94.1750	0	0	0
94.2000	1	0	0
94.2250	0	0	0
94.2500	1	0	0
94.2750	0	0	0
94.3000	1	0	0
94.3250	1	0	0
94.3500	1	0	0
94.3750	1	1	0
94.4000	1	1	0
94.4250	0	0	0
94.4500	1	0	0
94.4750	3	1	1
94.5000	4	0	0
94.5250	0	1	2
94.5500	1	0	0
94.5750	1	0	0
94.6000	2	0	0
94.6250	2	0	0
94.6500	3	0	0
94.6750	1	1	0
94.7000	0	0	1
94.7250	1	0	0
94.7500	0	1	0
94.7750	1	0	0
94.8000	1	0	0
94.8250	0	0	0
94.8500	2	0	0
94.8750	0	0	0
94.9000	0	0	0
94.9250	0	0	0
94.9500	1	0	0
94.9750	1	0	0
95.0000	0	0	0
95.0250	0	0	0
95.0500	0	1	0
95.0750	2	1	0
95.1000	1	0	0
95.1250	3	0	1
95.1500	1	0	0
95.1750	2	0	0
95.2000	1	0	0
95.2250	1	1	0
95.2500	0	0	0
95.2750	0	0	0
95.3000	0	0	0
95.3250	1	0	0
95.3500	0	0	0
95.3750	0	0	0
95.4000	0	0	0
95.4250	1	0	0
95.4500	1	0	0
95.4750	0	0	0
95.5000	0	0	1
95.5250	0	0	0
95.5500	1	0	0
95.5750	1	0	0
95.6000	2	0	0
95.6250	0	0	0
95.6500	1	0	0
95.6750	1	0	1
95.7000	0	0	0
95.7250	3	1	0
95.7500	3	0	0
95.7750	3	0	0
95.8000	2	0	0
95.8250	1	0	0
95.8500	1	0	0
95.8750	0	0	0
95.9000	1	0	0
95.9250	0	1	0
95.9500	0	0	0
95.9750	1	0	0
96.0000	0	1	0
96.0250	1	0	0
96.0500	0	0	1
96.0750	0	0	0
96.1000	1	1	1
96.1250	1	0	0
96.1500	0	0	0
96.1750	1	0	2
96.2000	0	0	0
96.2250	0	1	0
96.2500	2	1	0
96.2750	1	0	0
96.3000	0	0	0
96.3250	1	0	0
96.3500	3	0	0
96.3750	1	0	0
96.4000	1	0	0
96.4250	0	0	0
96.4500	1	0	0
96.4750	1	0	0
96.5000	1	0	0
96.5250	3	0	0
96.5500	1	2	0
96.5750	0	0	0
96.6000	1	0	0
96.6250	1	0	0
96.6500	0	0	0
96.6750	1	0	1
96.7000	3	0	0
96.7250	1	0	0
96.7500	0	0	0
96.7750	1	0	0
96.8000	1	0	0
96.8250	2	0	0
96.8500	2	0	1
96.8750	1	0	0
96.9000	4	0	0
96.9250	1	0	0
96.9500	0	0	0
96.9750	1	0	0
97.0000	2	0	0
97.0250	0	0	0
97.0500	2	0	0
97.0750	2	0	0
97.1000	2	0	0
97.1250	2	0	0
97.1500	3	0	0
97.1750	0	0	0
97.2000	1	0	0
97.2250	0	0	0
97.2500	0	0	0
97.2750	3	0	0
97.3000	1	0	0
97.3250	1	0	0
97.3500	0	0	0
97.3750	2	0	0
97.4000	0	1	0
97.4250	0	0	0
97.4500	0	0	0
97.4750	0	0	0
97.5000	1	0	0
97.5250	3	0	0
97.5500	0	0	1
97.5750	1	0	0
97.6000	1	0	0
97.6250	0	1	0
97.6500	1	0	0
97.6750	0	0	0
97.7000	2	0	0
97.7250	1	0	1
97.7500	3	1	0
97.7750	2	0	0
97.8000	1	0	0
97.8250	1	0	0
97.8500	2	0	1
97.8750	1	0	0
97.9000	2	0	0
97.9250	3	1	1
97.9500	3	0	0
97.9750	1	0	0
98.0000	2	0	0
98.0250	0	0	0
98.0500	0	1	1
98.0750	1	0	0
98.1000	1	0	0
98.1250	1	0	0
98.1500	1	0	0
98.1750	3	0	0
98.2000	0	1	0
98.2250	0	0	0
98.2500	1	0	0
98.2750	2	0	0
98.3000	1	0	1
98.3250	0	0	0
98.3500	0	0	0
98.3750	1	0	0
98.4000	1	0	1
98.4250	4	0	0
98.4500	3	0	0
98.4750	1	0	0
98.5000	0	0	0
98.5250	1	0	0
98.5500	1	0	0
98.5750	1	0	0
98.6000	3	0	0
98.6250	0	0	0
98.6500	3	0	0
98.6750	0	0	0
98.7000	2	0	1
98.7250	0	0	1
98.7500	0	0	1
98.7750	0	1	0
98.8000	1	0	0
98.8250	0	0	0
98.8500	0	0	1
98.8750	1	0	0
98.9000	2	0	0
98.9250	2	0	0
98.9500	1	0	0
98.9750	2	0	2
99.0000	2	1	0
99.0250	1	0	0
99.0500	1	0	0
99.0750	0	1	1
99.1000	1	0	0
99.1250	0	0	0
99.1500	2	0	0
99.1750	1	0	0
99.2000	0	1	0
99.2250	3	0	0
99.2500	2	0	0
99.2750	2	0	0
99.3000	1	0	0
99.3250	0	0	0
99.3500	2	0	0
99.3750	0	0	0
99.4000	0	1	0
99.4250	1	0	0
99.4500	0	0	0
99.4750	1	0	0
99.5000	1	1	1
99.5250	0	0	1
99.5500	1	0	1
99.5750	1	1	0
99.6000	0	0	0
99.6250	1	0	0
99.6500	2	0	1
99.6750	1	0	0
99.7000	2	0	1
99.7250	1	0	0
99.7500	0	0	0
99.7750	2	0	0
99.8000	1	0	0
99.8250	1	0	0
99.8500	0	0	0
99.8750	0	0	0
99.9000	0	0	0
99.9250	1	0	0
99.9500	2	0	1
99.9750	0	0	0
100.0000	1	0	0
100.0250	0	0	0
100.0500	0	1	0
100.0750	0	0	1
100.1000	2	0	0
100.1250	1	0	0
100.1500	1	0	0
100.1750	0	1	0
100.2000	1	0	0
100.2250	0	0	0
100.2500	1	0	0
100.2750	3	0	0
100.3000	1	0	0
100.3250	0	0	0
100.3500	1	2	0
100.3750	1	0	0
100.4000	1	0	0
100.4250	0	0	0
100.4500	1	0	0
100.4750	1	1	0
100.5000	0	1	0
100.5250	0	0	0
100.5500	2	0	0
100.5750	0	1	0
100.6000	2	0	0
100.6250	0	1	0
100.6500	2	0	0
100.6750	1	0	0
100.7000	0	0	1
100.7250	0	0	0
100.7500	1	0	0
100.7750	0	0	0
100.8000	1	0	0
100.8250	1	0	0
100.8500	0	0	0
100.8750	0	0	0
100.9000	0	0	0
100.9250	1	0	0
100.9500	0	0	0
100.9750	1	0	0
101.0000	0	1	0
101.0250	0	0	0
101.0500	2	0	0
101.0750	0	1	0
101.1000	1	0	0
101.1250	1	0	0
101.1500	0	0	0
101.1750	2	0	0
101.2000	0	0	0
101.2250	2	0	0
101.2500	0	0	0
101.2750	0	0	1
101.3000	1	0	0
101.3250	0	0	0
101.3500	0	0	0
101.3750	1	0	0
101.4000	1	0	0
101.4250	1	0	0
101.4500	0	0	0
101.4750	1	0	0
101.5000	1	0	0
101.5250	0	0	0
101.5500	0	0	0
101.5750	4	0	0
101.6000	0	1	0
101.6250	0	0	0
101.6500	0	1	0
101.6750	2	0	0
101.7000	1	0	0
101.7250	2	0	0
101.7500	0	1	0
101.7750	3	0	0
101.8000	0	0	0
101.8250	0	0	1
101.8500	0	0	0
101.8750	1	0	0
101.9000	1	0	0
101.9250	2	1	0
101.9500	2	0	0
101.9750	0	0	1
102.0000	0	0	0
102.0250	1	0	0
102.0500	1	0	0
102.0750	0	0	0
102.1000	1	0	0
102.1250	2	0	0
102.1500	1	0	0
102.1750	0	0	0
102.2000	2	0	0
102.2250	0	0	0
102.2500	1	0	0
102.2750	2	0	0
102.3000	1	0	1
102.3250	0	0	0
102.3500	1	0	0
102.3750	0	0	0
102.4000	0	0	0
102.4250	0	0	0
102.4500	2	0	2
102.4750	2	0	0
102.5000	2	0	0
102.5250	1	0	0
102.5500	2	0	1
102.5750	3	0	0
102.6000	1	0	0
102.6250	1	0	0
102.6500	1	0	0
102.6750	0	0	0
102.7000	0	0	0
102.7250	1	0	0
102.7500	1	0	1
102.7750	1	0	0
102.8000	2	0	0
102.8250	0	0	0
102.8500	1	0	0
102.8750	1	0	0
102.9000	0	0	0
102.9250	3	0	0
102.9500	0	0	0
102.9750	0	0	0
103.0000	2	0	0
103.0250	0	0	0
103.0500	0	0	0
103.0750	1	0	0
103.1000	0	0	0
103.1250	0	0	0
103.1500	1	0	0
103.1750	0	0	0
103.2000	2	0	0
103.2250	0	0	0
103.2500	1	0	0
103.2750	1	0	0
103.3000	0	0	0
103.3250	0	0	0
103.3500	2	0	0
103.3750	1	0	2
103.4000	2	0	0
103.4250	0	0	0
103.4500	1	1	0
103.4750	2	0	0
103.5000	2	0	1
103.5250	1	0	0
103.5500	0	0	0
103.5750	3	0	0
103.6000	1	0	0
103.6250	0	0	0
103.6500	3	0	0
103.6750	0	0	0
103.7000	2	0	0
103.7250	1	0	0
103.7500	1	0	0
103.7750	4	0	1
103.8000	0	0	0
103.8250	1	0	1
103.8500	0	0	0
103.8750	0	1	0
103.9000	1	0	0
103.9250	1	0	0
103.9500	0	0	0
103.9750	0	0	0
104.0000	2	0	0
104.0250	0	1	0
104.0500	0	0	0
104.0750	0	0	1
104.1000	1	0	0
104.1250	3	0	1
104.1500	2	0	0
104.1750	2	0	1
104.2000	0	0	0
104.2250	1	0	0
104.2500	0	0	0
104.2750	1	0	0
104.3000	2	0	1
104.3250	0	1	0
104.3500	2	0	0
104.3750	0	0	0
104.4000	0	0	0
104.4250	0	0	0
104.4500	2	1	1
104.4750	0	0	0
104.5000	0	0	1
104.5250	0	0	0
104.5500	1	0	0
104.5750	0	0	0
104.6000	0	0	0
104.6250	1	0	0
104.6500	4	0	1
104.6750	1	0	0
104.7000	2	0	1
104.7250	0	0	0
104.7500	3	0	0
104.7750	2	0	0
104.8000	0	0	0
104.8250	0	0	0
104.8500	2	0	0
104.8750	0	2	0
104.9000	0	0	0
104.9250	0	0	0
104.9500	0	1	0
104.9750	0	0	0
105.0000	0	1	1
105.0250	2	0	0
105.0500	0	0	0
105.0750	0	0	0
105.1000	1	0	0
105.1250	0	0	0
105.1500	0	0	0
105.1750	1	0	0
105.2000	1	0	1
105.2250	0	0	0
105.2500	1	0	1
105.2750	0	0	2
105.3000	0	0	0
105.3250	1	0	0
105.3500	1	0	0
105.3750	4	0	0
105.4000	3	1	1
105.4250	0	0	0
105.4500	0	1	2
105.4750	0	0	1
105.5000	0	0	0
105.5250	1	0	0
105.5500	1	0	0
105.5750	3	0	0
105.6000	1	0	0
105.6250	0	0	1
105.6500	0	0	1
105.6750	0	0	0
105.7000	0	0	0
105.7250	0	0	0
105.7500	1	2	0
105.7750	0	0	0
105.8000	0	0	0
105.8250	1	0	0
105.8500	0	0	0
105.8750	2	0	1
105.9000	2	0	0
105.9250	1	0	0
105.9500	0	0	0
105.9750	1	0	0
106.0000	1	0	0
106.0250	0	0	0
106.0500	1	0	0
106.0750	0	0	0
106.1000	0	0	0
106.1250	1	0	0
106.1500	1	1	0
106.1750	2	0	0
106.2000	0	0	0
106.2250	1	0	0
106.2500	2	0	0
106.2750	2	0	0
106.3000	2	0	0
106.3250	1	0	0
106.3500	1	0	0
106.3750	1	0	0
106.4000	3	0	1
106.4250	0	1	0
106.4500	1	0	1
106.4750	1	0	0
106.5000	1	1	0
106.5250	1	0	0
106.5500	1	0	0
106.5750	3	0	0
106.6000	0	0	1
106.6250	0	0	0
106.6500	0	0	0
106.6750	3	0	0
106.7000	1	1	0
106.7250	4	0	0
106.7500	2	0	0
106.7750	1	0	0
106.8000	1	0	0
106.8250	0	1	0
106.8500	1	0	0
106.8750	0	0	0
106.9000	2	0	1
106.9250	1	0	0
106.9500	0	1	0
106.9750	1	0	0
107.0000	1	0	1
107.0250	1	0	0
107.0500	0	0	0
107.0750	1	0	0
107.1000	0	0	0
107.1250	2	0	0
107.1500	1	0	0
107.1750	2	0	0
107.2000	0	0	0
107.2250	0	0	0
107.2500	1	0	0
107.2750	1	1	0
107.3000	1	0	0
107.3250	1	0	0
107.3500	3	0	0
107.3750	3	0	0
107.4000	0	0	0
107.4250	1	0	0
107.4500	2	0	0
107.4750	0	0	0
107.5000	1	0	0
107.5250	1	0	0
107.5500	1	0	0
107.5750	0	0	0
107.6000	2	0	0
107.6250	1	0	0
107.6500	0	0	0
107.6750	0	1	0
107.7000	2	0	0
107.7250	0	0	0
107.7500	2	0	0
107.7750	1	0	1
107.8000	0	0	0
107.8250	0	1	0
107.8500	0	0	0
107.8750	0	1	0
107.9000	4	0	2
107.9250	0	0	0
107.9500	0	0	0
107.9750	0	1	0
108.0000	2	0	0
108.0250	1	0	1
108.0500	1	0	0
108.0750	0	1	1
108.1000	1	0	1
108.1250	1	1	0
108.1500	1	1	0
108.1750	2	0	0
108.2000	1	0	1
108.2250	0	0	0
108.2500	0	0	0
108.2750	0	0	1
108.3000	2	0	0
108.3250	1	0	0
108.3500	1	0	0
108.3750	1	0	0
108.4000	0	1	2
108.4250	1	0	0
108.4500	0	0	0
108.4750	0	0	0
108.5000	1	0	2
108.5250	0	0	0
108.5500	0	0	0
108.5750	0	0	0
108.6000	0	0	0
108.6250	2	0	0
108.6500	1	0	0
108.6750	0	0	0
108.7000	1	0	0
108.7250	2	0	0
108.7500	1	0	0
108.7750	1	0	0
108.8000	1	0	1
108.8250	0	0	0
108.8500	0	0	0
108.8750	1	0	0
108.9000	0	0	0
108.9250	2	1	0
108.9500	0	0	0
108.9750	1	0	0
109.0000	1	0	0
109.0250	0	0	0
109.0500	1	1	1
109.0750	0	0	0
109.1000	0	0	0
109.1250	1	0	0
109.1500	0	0	0
109.1750	0	0	0
109.2000	1	0	0
109.2250	0	0	0
109.2500	1	0	0
109.2750	1	0	0
109.3000	0	0	0
109.3250	1	1	0
109.3500	2	0	0
109.3750	3	0	0
109.4000	0	0	1
109.4250	0	0	1
109.4500	1	0	0
109.4750	2	0	0
109.5000	1	0	0
109.5250	1	0	0
109.5500	1	0	0
109.5750	0	0	1
109.6000	2	0	1
109.6250	2	0	0
109.6500	1	0	1
109.6750	0	1	0
109.7000	1	0	0
109.7250	0	0	0
109.7500	0	1	0
109.7750	0	1	0
109.8000	1	1	0
109.8250	2	0	0
109.8500	2	0	0
109.8750	1	0	0
109.9000	2	1	0
109.9250	2	0	1
109.9500	0	1	0
109.9750	0	0	0
110.0000	1	0	0
110.0250	1	0	0
110.0500	2	0	0
110.0750	2	0	0
110.1000	1	0	0
110.1250	1	0	1
110.1500	2	0	1
110.1750	0	0	0
110.2000	2	0	0
110.2250	3	0	0
110.2500	0	0	0
110.2750	0	0	0
110.3000	1	0	0
110.3250	1	0	0
110.3500	1	0	1
110.3750	1	0	0
110.4000	0	0	1
110.4250	0	0	0
110.4500	1	0	0
110.4750	2	0	0
110.5000	0	0	0
110.5250	0	1	0
110.5500	2	0	0
110.5750	0	1	1
110.6000	1	0	1
110.6250	0	0	0
110.6500	1	0	0
110.6750	1	0	0
110.7000	1	0	0
110.7250	0	0	0
110.7500	1	0	0
110.7750	1	1	0
110.8000	2	0	1
110.8250	1	0	0
110.8500	1	0	0
110.8750	2	0	1
110.9000	2	0	0
110.9250	0	0	1
110.9500	1	0	0
110.9750	0	0	0
111.0000	0	0	0
111.0250	0	0	0
111.0500	2	0	0
111.0750	0	0	0
111.1000	1	0	0
111.1250	2	0	0
111.1500	2	0	0
111.1750	1	0	0
111.2000	4	0	1
111.2250	1	0	0
111.2500	0	0	0
111.2750	1	0	0
111.3000	1	0	1
111.3250	1	0	0
111.3500	0	0	0
111.3750	1	0	0
111.4000	3	0	1
111.4250	1	0	0
111.4500	1	0	0
111.4750	0	0	0
111.5000	1	0	0
111.5250	0	0	0
111.5500	2	0	0
111.5750	1	0	0
111.6000	0	0	0
111.6250	1	0	0
111.6500	1	0	0
111.6750	1	1	0
111.7000	0	0	0
111.7250	0	0	0
111.7500	2	0	0
111.7750	0	0	0
111.8000	2	0	0
111.8250	0	1	1
111.8500	0	0	0
111.8750	1	0	0
111.9000	0	0	0
111.9250	1	0	0
111.9500	1	0	0
111.9750	1	0	0
112.0000	2	0	0
112.0250	4	0	1
112.0500	1	0	0
112.0750	0	0	0
112.1000	1	0	0
112.1250	2	0	0
112.1500	3	0	0
112.1750	2	0	0
112.2000	2	1	0
112.2250	0	0	0
112.2500	1	0	0
112.2750	1	0	0
112.3000	1	0	0
112.3250	0	0	0
112.3500	1	1	0
112.3750	3	1	0
112.4000	2	0	0
112.4250	0	0	0
112.4500	1	0	1
112.4750	3	0	0
112.5000	1	1	0
112.5250	0	0	0
112.5500	0	0	1
112.5750	1	0	0
112.6000	1	0	0
112.6250	0	0	1
112.6500	0	0	0
112.6750	1	0	1
112.7000	0	0	1
112.7250	0	0	0
112.7500	0	0	0
112.7750	1	0	0
112.8000	1	0	0
112.8250	1	0	0
112.8500	0	0	0
112.8750	1	0	0
112.9000	2	0	0
112.9250	1	0	0
112.9500	2	0	0
112.9750	0	0	0
113.0000	0	1	0
113.0250	1	0	0
113.0500	2	1	0
113.0750	1	0	0
113.1000	0	0	0
113.1250	1	0	0
113.1500	2	0	0
113.1750	1	0	0
113.2000	0	0	0
113.2250	0	0	0
113.2500	0	0	0
113.2750	1	1	0
113.3000	1	0	0
113.3250	1	0	0
113.3500	1	0	0
113.3750	1	0	0
113.4000	1	0	0
113.4250	1	0	1
113.4500	0	2	1
113.4750	1	0	0
113.5000	0	0	1
113.5250	1	0	0
113.5500	0	0	0
113.5750	0	0	0
113.6000	1	0	0
113.6250	4	0	0
113.6500	2	0	0
113.6750	1	0	0
113.7000	0	1	0
113.7250	1	0	0
113.7500	1	0	0
113.7750	0	0	0
113.8000	0	0	0
113.8250	2	0	0
113.8500	2	1	0
113.8750	2	0	0
113.9000	1	0	0
113.9250	0	0	0
113.9500	1	0	0
113.9750	0	0	0
114.0000	1	0	0
114.0250	0	0	1
114.0500	0	0	0
114.0750	0	0	0
114.1000	2	0	0
114.1250	1	0	0
114.1500	2	0	0
114.1750	0	0	0
114.2000	0	0	0
114.2250	2	0	0
114.2500	2	0	0
114.2750	1	0	0
114.3000	0	0	0
114.3250	0	0	0
114.3500	0	0	0
114.3750	0	0	0
114.4000	1	1	0
114.4250	2	0	0
114.4500	0	0	0
114.4750	3	1	0
114.5000	0	0	0
114.5250	5	0	1
114.5500	1	0	0
114.5750	1	0	0
114.6000	1	0	1
114.6250	1	0	0
114.6500	0	0	0
114.6750	1	1	0
114.7000	3	1	0
114.7250	0	0	0
114.7500	2	0	0
114.7750	2	0	0
114.8000	1	1	0
114.8250	0	0	0
114.8500	2	0	0
114.8750	0	0	0
114.9000	2	1	1
114.9250	1	1	0
114.9500	2	0	0
114.9750	1	0	0
115.0000	0	0	0
115.0250	1	0	0
115.0500	1	1	0
115.0750	2	0	0
115.1000	2	0	0
115.1250	0	0	1
115.1500	0	0	1
115.1750	0	0	1
115.2000	3	0	0
115.2250	1	0	0
115.2500	1	0	0
115.2750	1	1	0
115.3000	0	0	0
115.3250	1	0	0
115.3500	0	0	1
115.3750	2	0	0
115.4000	3	1	0
115.4250	2	0	1
115.4500	0	2	0
115.4750	0	0	0
115.5000	0	0	0
115.5250	0	2	0
115.5500	2	0	0
115.5750	0	0	0
115.6000	0	0	0
115.6250	0	0	0
115.6500	1	0	0
115.6750	1	1	0
115.7000	0	0	0
115.7250	1	0	0
115.7500	0	0	0
115.7750	0	0	0
115.8000	1	0	0
115.8250	1	0	0
115.8500	0	0	0
115.8750	1	0	0
115.9000	2	0	0
115.9250	1	0	0
115.9500	0	0	0
115.9750	2	0	0
116.0000	0	0	0
116.0250	2	0	0
116.0500	3	0	0
116.0750	0	0	0
116.1000	2	0	0
116.1250	0	0	0
116.1500	1	0	1
116.1750	2	0	1
116.2000	2	0	0
116.2250	2	0	1
116.2500	0	0	0
116.2750	0	0	0
116.3000	0	0	0
116.3250	0	0	0
116.3500	2	1	0
116.3750	1	0	0
116.4000	0	1	0
116.4250	2	0	0
116.4500	0	1	0
116.4750	0	0	0
116.5000	1	0	0
116.5250	1	2	0
116.5500	1	0	0
116.5750	0	1	0
116.6000	0	0	1
116.6250	0	1	0
116.6500	3	0	1
116.6750	0	0	0
116.7000	1	0	0
116.7250	3	0	0
116.7500	0	0	0
116.7750	2	0	0
116.8000	1	0	1
116.8250	1	0	0
116.8500	1	1	0
116.8750	1	0	0
116.9000	0	0	0
116.9250	1	0	0
116.9500	2	0	0
116.9750	2	0	0
117.0000	2	0	0
117.0250	0	0	1
117.0500	5	0	0
117.0750	0	0	0
117.1000	2	0	0
117.1250	1	0	0
117.1500	1	0	0
117.1750	2	0	0
117.2000	1	0	0
117.2250	0	0	0
117.2500	2	0	0
117.2750	0	0	0
117.3000	0	0	0
117.3250	1	0	0
117.3500	0	0	0
117.3750	1	0	1
117.4000	1	0	0
117.4250	0	0	0
117.4500	0	0	0
117.4750	0	0	1
117.5000	0	0	0
117.5250	2	0	0
117.5500	1	0	0
117.5750	0	0	0
117.6000	1	0	0
117.6250	0	0	0
117.6500	1	0	0
117.6750	0	0	0
117.7000	1	0	1
117.7250	0	0	1
117.7500	0	0	0
117.7750	1	0	0
117.8000	3	0	0
117.8250	1	0	0
117.8500	0	0	0
117.8750	1	0	0
117.9000	0	1	0
117.9250	3	0	0
117.9500	2	1	0
117.9750	1	0	0
118.0000	1	0	0
118.0250	1	0	0
118.0500	0	2	0
118.0750	3	0	0
118.1000	5	0	1
118.1250	1	0	0
118.1500	0	0	0
118.1750	0	0	0
118.2000	2	0	0
118.2250	2	0	0
118.2500	1	0	0
118.2750	0	0	0
118.3000	3	0	0
118.3250	1	0	0
118.3500	1	0	0
118.3750	3	1	0
118.4000	2	0	0
118.4250	0	0	0
118.4500	0	0	0
118.4750	1	0	0
118.5000	3	0	0
118.5250	0	1	0
118.5500	2	0	0
118.5750	1	1	0
118.6000	2	0	0
118.6250	4	1	1
118.6500	0	0	0
118.6750	3	0	0
118.7000	1	0	0
118.7250	0	1	0
118.7500	1	0	0
118.7750	1	0	0
118.8000	0	0	0
118.8250	1	1	0
118.8500	0	0	0
118.8750	0	0	1
118.9000	0	0	0
118.9250	2	0	0
118.9500	1	0	0
118.9750	0	0	0
119.0000	2	0	0
119.0250	1	1	0
119.0500	0	0	0
119.0750	0	0	0
119.1000	2	0	0
119.1250	2	0	0
119.1500	1	0	0
119.1750	0	0	0
119.2000	0	0	0
119.2250	1	0	0
119.2500	0	0	1
119.2750	0	0	0
119.3000	0	1	0
119.3250	1	0	1
119.3500	0	0	0
119.3750	2	0	0
119.4000	1	0	0
119.4250	1	0	0
119.4500	1	0	0
119.4750	0	0	0
119.5000	0	0	0
119.5250	0	0	1
119.5500	0	0	0
119.5750	0	0	0
119.6000	1	1	0
119.6250	0	0	0
119.6500	1	0	0
119.6750	0	1	0
119.7000	2	0	0
119.7250	1	0	0
119.7500	0	0	0
119.7750	1	0	0
119.8000	0	0	1
119.8250	2	0	0
119.8500	0	0	0
119.8750	1	1	0
119.9000	0	0	0
119.9250	1	0	0
119.9500	1	0	0
119.9750	0	0	1
120.0000	1	0	0
120.0250	1	0	0
120.0500	0	0	0
120.0750	0	0	0
120.1000	1	0	0
120.1250	0	0	0
120.1500	1	0	0
120.1750	0	0	0
120.2000	1	0	0
120.2250	0	0	0
120.2500	1	0	0
120.2750	0	0	0
120.3000	0	1	0
120.3250	0	0	1
120.3500	3	0	0
120.3750	2	0	0
120.4000	0	1	0
120.4250	2	0	0
120.4500	2	0	0
120.4750	1	0	0
120.5000	1	0	0
120.5250	0	0	0
120.5500	1	0	0
120.5750	0	1	0
120.6000	1	0	0
120.6250	0	0	0
120.6500	1	0	0
120.6750	2	0	0
120.7000	0	0	0
120.7250	1	0	0
120.7500	2	0	0
120.7750	1	0	0
120.8000	1	0	0
120.8250	0	0	0
120.8500	1	0	0
120.8750	0	0	1
120.9000	5	0	0
120.9250	0	0	0
120.9500	1	0	0
120.9750	0	0	0
121.0000	1	0	0
121.0250	1	0	0
121.0500	0	0	0
121.0750	1	0	1
121.1000	0	0	0
121.1250	0	0	0
121.1500	1	0	0
121.1750	2	1	0
121.2000	0	0	0
121.2250	1	0	0
121.2500	1	0	1
121.2750	0	0	0
121.3000	0	0	1
121.3250	1	0	0
121.3500	1	0	0
121.3750	1	0	0
121.4000	3	0	0
121.4250	1	2	0
121.4500	3	0	0
121.4750	2	0	0
121.5000	2	1	0
121.5250	0	0	1
121.5500	1	0	0
121.5750	3	0	0
121.6000	2	0	0
121.6250	1	0	0
121.6500	0	0	1
121.6750	1	0	0
121.7000	0	0	0
121.7250	3	0	2
121.7500	0	0	0
121.7750	0	1	0
121.8000	1	1	0
121.8250	1	0	1
121.8500	2	1	0
121.8750	2	0	0
121.9000	2	0	0
121.9250	0	0	0
121.9500	0	0	0
121.9750	1	1	0
122.0000	1	1	0
122.0250	1	0	0
122.0500	2	1	0
122.0750	0	0	0
122.1000	1	0	0
122.1250	2	0	0
122.1500	2	0	1
122.1750	1	1	0
122.2000	0	0	0
122.2250	3	0	0
122.2500	2	0	0
122.2750	1	0	0
122.3000	1	0	0
122.3250	0	0	0
122.3500	0	0	0
122.3750	3	0	0
122.4000	2	1	0
122.4250	1	0	0
122.4500	2	0	0
122.4750	0	0	0
122.5000	1	0	0
122.5250	1	0	0
122.5500	0	0	0
122.5750	1	0	0
122.6000	0	0	0
122.6250	4	0	0
122.6500	0	0	0
122.6750	0	2	0
122.7000	0	0	0
122.7250	0	1	0
122.7500	0	0	0
122.7750	2	0	0
122.8000	1	0	1
122.8250	0	0	0
122.8500	3	0	0
122.8750	0	0	0
122.9000	1	0	0
122.9250	0	0	0
122.9500	1	1	0
122.9750	0	0	0
123.0000	0	1	0
123.0250	1	0	0
123.0500	0	1	0
123.0750	0	0	0
123.1000	0	0	0
123.1250	1	0	1
123.1500	2	0	0
123.1750	0	1	0
123.2000	0	0	0
123.2250	0	0	0
123.2500	2	0	1
123.2750	0	0	0
123.3000	1	0	0
123.3250	0	1	0
123.3500	0	0	0
123.3750	0	0	0
123.4000	0	1	0
123.4250	1	0	0
123.4500	0	0	0
123.4750	2	0	0
123.5000	0	0	0
123.5250	0	0	0
123.5500	0	1	0
123.5750	0	0	0
123.6000	0	1	0
123.6250	0	0	1
123.6500	0	0	0
123.6750	0	0	0
123.7000	0	0	1
123.7250	2	0	0
123.7500	1	0	0
123.7750	0	0	0
123.8000	1	0	0
123.8250	0	0	0
123.8500	3	0	0
123.8750	1	0	0
123.9000	0	0	0
123.9250	0	0	0
123.9500	0	0	0
123.9750	1	0	0
124.0000	2	0	0
124.0250	1	0	1
124.0500	1	0	0
124.0750	1	0	0
124.1000	1	0	0
124.1250	0	0	0
124.1500	0	1	0
124.1750	1	0	0
124.2000	1	0	0
124.2250	0	0	0
124.2500	1	0	0
124.2750	1	0	0
124.3000	1	0	0
124.3250	1	0	0
124.3500	0	0	0
124.3750	1	0	0
124.4000	1	0	0
124.4250	0	0	0
124.4500	1	0	0
124.4750	1	0	0
124.5000	0	0	0
124.5250	0	1	0
124.5500	2	0	0
124.5750	2	0	1
124.6000	0	0	0
124.6250	1	0	0
124.6500	0	0	0
124.6750	2	1	0
124.7000	1	0	0
124.7250	1	0	0
124.7500	2	0	0
124.7750	1	0	0
124.8000	2	0	0
124.8250	2	0	0
124.8500	2	0	0
124.8750	3	0	0
124.9000	1	0	0
124.9250	0	0	0
124.9500	1	1	0
124.9750	1	0	0
125.0000	0	0	0
125.0250	0	0	0
125.0500	0	1	1
125.0750	1	0	0
125.1000	0	1	0
125.1250	1	1	0
125.1500	1	1	0
125.1750	0	0	0
125.2000	2	0	0
125.2250	1	0	0
125.2500	0	0	0
125.2750	1	1	0
125.3000	1	0	0
125.3250	0	0	1
125.3500	0	0	0
125.3750	1	0	0
125.4000	4	0	0
125.4250	0	0	0
125.4500	2	0	0
125.4750	0	0	0
125.5000	1	0	0
125.5250	0	0	0
125.5500	1	0	0
125.5750	0	0	0
125.6000	0	1	0
125.6250	0	0	0
125.6500	0	0	0
125.6750	1	0	0
125.7000	0	0	0
125.7250	0	0	0
125.7500	0	0	0
125.7750	1	1	0
125.8000	0	0	0
125.8250	0	0	2
125.8500	2	0	0
125.8750	0	0	0
125.9000	2	0	0
125.9250	2	0	0
125.9500	2	1	0
125.9750	0	0	0
126.0000	0	0	0
126.0250	0	0	0
126.0500	0	0	0
126.0750	1	0	0
126.1000	1	1	0
126.1250	3	1	0
126.1500	3	0	0
126.1750	2	0	2
126.2000	2	0	0
126.2250	0	1	0
126.2500	0	0	0
126.2750	0	0	0
126.3000	0	0	0
126.3250	1	0	0
126.3500	1	0	0
126.3750	1	0	0
126.4000	0	0	0
126.4250	1	0	1
126.4500	1	0	0
126.4750	2	0	0
126.5000	2	2	1
126.5250	1	1	0
126.5500	0	0	0
126.5750	0	1	0
126.6000	1	0	0
126.6250	2	0	0
126.6500	1	1	0
126.6750	1	0	0
126.7000	2	0	1
126.7250	0	1	0
126.7500	1	0	0
126.7750	1	0	0
126.8000	0	0	0
126.8250	2	0	0
126.8500	1	0	0
126.8750	0	0	0
126.9000	1	0	0
126.9250	3	0	1
126.9500	0	0	0
126.9750	0	0	0
127.0000	1	0	0
127.0250	1	0	0
127.0500	0	0	0
127.0750	0	0	1
127.1000	1	0	0
127.1250	1	0	0
127.1500	1	0	0
127.1750	0	0	0
127.2000	0	0	0
127.2250	0	0	0
127.2500	1	0	0
127.2750	1	0	0
127.3000	0	0	0
127.3250	0	0	0
127.3500	1	0	0
127.3750	0	0	0
127.4000	0	0	0
127.4250	1	0	1
127.4500	1	0	0
127.4750	1	0	1
127.5000	0	0	0
127.5250	1	0	0
127.5500	1	0	0
127.5750	0	0	0
127.6000	0	0	0
127.6250	1	0	0
127.6500	1	0	0
127.6750	0	2	1
127.7000	0	0	1
127.7250	0	0	0
127.7500	2	3	1
127.7750	1	1	0
127.8000	1	0	0
127.8250	0	0	0
127.8500	2	1	0
127.8750	0	0	0
127.9000	3	0	0
127.9250	0	0	0
127.9500	1	0	0
127.9750	0	1	0
128.0000	0	0	0
128.0250	0	0	0
128.0500	1	0	1
128.0750	0	0	0
128.1000	1	0	0
128.1250	0	0	0
128.1500	1	0	0
128.1750	1	0	0
128.2000	1	0	0
128.2250	0	1	0
128.2500	2	0	0
128.2750	0	0	0
128.3000	2	0	0
128.3250	0	0	0
128.3500	2	0	3
128.3750	0	0	0
128.4000	1	0	0
128.4250	2	0	0
128.4500	1	0	0
128.4750	0	0	0
128.5000	1	0	1
128.5250	0	0	0
128.5500	1	0	0
128.5750	0	0	0
128.6000	1	0	0
128.6250	0	0	0
128.6500	1	0	0
128.6750	1	1	1
128.7000	0	0	0
128.7250	0	1	0
128.7500	1	0	0
128.7750	0	0	0
128.8000	1	0	1
128.8250	0	0	0
128.8500	1	0	0
128.8750	0	0	0
128.9000	0	0	0
128.9250	1	0	0
128.9500	1	0	0
128.9750	0	0	0
129.0000	0	0	0
129.0250	1	0	0
129.0500	0	0	0
129.0750	1	1	0
129.1000	2	0	0
129.1250	1	1	2
129.1500	0	0	0
129.1750	0	0	0
129.2000	0	0	1
129.2250	0	0	0
129.2500	0	0	0
129.2750	0	0	0
129.3000	0	0	0
129.3250	0	0	0
129.3500	1	0	0
129.3750	2	0	0
129.4000	1	0	0
129.4250	1	0	0
129.4500	1	0	0
129.4750	0	0	0
129.5000	1	2	0
129.5250	2	0	0
129.5500	1	0	1
129.5750	2	0	0
129.6000	1	0	0
129.6250	0	0	0
129.6500	0	0	0
129.6750	1	0	0
129.7000	0	0	1
129.7250	0	0	0
129.7500	1	0	0
129.7750	1	0	1
129.8000	2	0	0
129.8250	1	0	1
129.8500	2	1	0
129.8750	1	1	0
129.9000	0	0	0
129.9250	0	0	0
129.9500	0	0	0
129.9750	2	0	0
130.0000	0	1	0
130.0250	1	0	0
130.0500	0	0	0
130.0750	1	0	0
130.1000	0	0	1
130.1250	0	0	1
130.1500	0	0	0
130.1750	1	0	0
130.2000	1	0	0
130.2250	0	0	0
130.2500	0	0	0
130.2750	0	0	0
130.3000	1	0	0
130.3250	1	0	0
130.3500	0	1	0
130.3750	1	0	0
130.4000	0	0	0
130.4250	0	0	0
130.4500	1	0	0
130.4750	1	0	0
130.5000	0	1	0
130.5250	0	0	1
130.5500	0	0	0
130.5750	0	0	0
130.6000	0	0	0
130.6250	0	0	0
130.6500	1	0	1
130.6750	0	0	0
130.7000	0	0	3
130.7250	0	0	0
130.7500	0	0	0
130.7750	0	0	0
130.8000	0	0	0
130.8250	0	0	0
130.8500	1	0	0
130.8750	0	0	0
130.9000	1	0	0
130.9250	2	1	0
130.9500	0	0	1
130.9750	1	0	1
131.0000	1	0	0
131.0250	0	0	0
131.0500	1	0	0
131.0750	1	0	0
131.1000	2	0	0
131.1250	0	0	0
131.1500	0	0	0
131.1750	1	0	0
131.2000	0	1	1
131.2250	1	0	0
131.2500	2	0	1
131.2750	0	1	0
131.3000	0	0	0
131.3250	0	0	0
131.3500	1	0	0
131.3750	1	0	0
131.4000	0	0	0
131.4250	1	1	0
131.4500	0	0	0
131.4750	2	0	0
131.5000	1	1	1
131.5250	1	0	0
131.5500	1	0	0
131.5750	0	0	0
131.6000	2	0	0
131.6250	0	0	0
131.6500	2	1	0
131.6750	1	0	0
131.7000	1	0	0
131.7250	0	0	0
131.7500	0	0	0
131.7750	0	0	1
131.8000	1	0	0
131.8250	1	0	0
131.8500	1	0	1
131.8750	3	0	0
131.9000	0	0	0
131.9250	0	0	1
131.9500	2	0	0
131.9750	1	0	0
132.0000	3	0	0
132.0250	2	1	0
132.0500	0	0	0
132.0750	1	0	0
132.1000	0	0	0
132.1250	0	0	0
132.1500	1	0	0
132.1750	0	0	0
132.2000	0	0	0
132.2250	0	0	0
132.2500	0	0	0
132.2750	2	0	0
132.3000	2	0	0
132.3250	1	0	0
132.3500	1	0	0
132.3750	0	0	0
132.4000	0	0	0
132.4250	0	0	0
132.4500	1	0	0
132.4750	0	0	0
132.5000	0	0	0
132.5250	1	1	0
132.5500	0	0	0
132.5750	0	0	0
132.6000	0	0	0
132.6250	0	0	0
132.6500	0	1	0
132.6750	3	0	0
132.7000	1	0	0
132.7250	0	0	0
132.7500	0	0	0
132.7750	4	0	0
132.8000	1	0	0
132.8250	0	0	0
132.8500	1	0	0
132.8750	1	0	0
132.9000	0	0	0
132.9250	0	0	1
132.9500	2	1	0
132.9750	0	0	0
133.0000	0	0	0
133.0250	2	0	0
133.0500	0	0	0
133.0750	1	0	0
133.1000	2	0	0
133.1250	1	0	2
133.1500	0	0	0
133.1750	0	1	0
133.2000	0	0	0
133.2250	1	0	0
133.2500	0	0	0
133.2750	0	0	0
133.3000	1	0	0
133.3250	1	0	0
133.3500	0	0	0
133.3750	0	0	0
133.4000	0	0	0
133.4250	1	0	0
133.4500	1	0	0
133.4750	1	0	0
133.5000	4	0	0
133.5250	0	0	0
133.5500	0	0	0
133.5750	3	1	2
133.6000	1	1	0
133.6250	0	0	0
133.6500	0	0	0
133.6750	0	1	0
133.7000	3	0	0
133.7250	0	0	0
133.7500	1	1	0
133.7750	0	0	2
133.8000	2	0	0
133.8250	1	0	0
133.8500	0	0	0
133.8750	0	1	0
133.9000	1	0	0
133.9250	0	0	1
133.9500	1	0	0
133.9750	2	0	0
134.0000	1	0	0
134.0250	2	0	0
134.0500	1	0	0
134.0750	0	0	0
134.1000	0	0	0
134.1250	0	0	0
134.1500	1	0	0
134.1750	2	0	0
134.2000	1	0	0
134.2250	0	0	1
134.2500	0	1	0
134.2750	3	0	0
134.3000	1	0	0
134.3250	0	0	0
134.3500	0	0	1
134.3750	0	0	0
134.4000	2	0	0
134.4250	0	0	0
134.4500	0	0	0
134.4750	1	1	0
134.5000	0	0	0
134.5250	0	0	0
134.5500	0	0	0
134.5750	0	0	0
134.6000	1	0	0
134.6250	1	0	0
134.6500	0	0	0
134.6750	0	0	0
134.7000	2	0	1
134.7250	1	0	0
134.7500	1	0	0
134.7750	4	1	0
134.8000	2	0	0
134.8250	0	0	0
134.8500	1	0	0
134.8750	1	0	0
134.9000	0	0	0
134.9250	1	0	0
134.9500	1	0	0
134.9750	1	0	0
135.0000	1	0	0
135.0250	1	0	0
135.0500	2	0	0
135.0750	0	0	1
135.1000	1	0	0
135.1250	0	0	0
135.1500	1	0	0
135.1750	2	0	2
135.2000	1	0	0
135.2250	1	0	1
135.2500	0	0	0
135.2750	0	0	0
135.3000	0	0	0
135.3250	0	0	0
135.3500	0	0	0
135.3750	2	0	0
135.4000	0	0	1
135.4250	0	0	0
135.4500	0	0	0
135.4750	2	0	0
135.5000	0	0	0
135.5250	0	0	0
135.5500	1	0	0
135.5750	2	0	0
135.6000	0	0	0
135.6250	2	0	0
135.6500	2	0	0
135.6750	1	1	0
135.7000	0	0	0
135.7250	1	0	0
135.7500	1	0	0
135.7750	2	0	0
135.8000	0	0	0
135.8250	2	0	0
135.8500	1	0	1
135.8750	0	0	1
135.9000	1	0	0
135.9250	0	0	0
135.9500	0	0	0
135.9750	0	0	0
136.0000	1	0	0
136.0250	0	0	0
136.0500	0	0	0
136.0750	3	0	0
136.1000	1	0	0
136.1250	1	0	0
136.1500	0	0	0
136.1750	1	0	0
136.2000	1	1	0
136.2250	0	0	0
136.2500	1	0	0
136.2750	0	0	0
136.3000	2	0	0
136.3250	0	1	0
136.3500	0	0	0
136.3750	1	0	0
136.4000	0	0	1
136.4250	0	0	0
136.4500	0	0	1
136.4750	0	0	0
136.5000	4	0	0
136.5250	0	0	1
136.5500	0	0	0
136.5750	0	0	0
136.6000	0	1	0
136.6250	1	0	0
136.6500	2	0	0
136.6750	2	0	0
136.7000	0	0	1
136.7250	2	0	0
136.7500	1	0	0
136.7750	1	0	0
136.8000	0	0	0
136.8250	0	0	0
136.8500	0	1	1
136.8750	1	0	0
136.9000	0	1	0
136.9250	1	0	0
136.9500	3	0	0
136.9750	2	2	0
137.0000	1	0	0
137.0250	0	0	0
137.0500	0	0	0
137.0750	0	0	0
137.1000	2	0	0
137.1250	0	0	0
137.1500	0	0	0
137.1750	1	0	0
137.2000	3	1	0
137.2250	1	0	0
137.2500	2	0	0
137.2750	1	0	0
137.3000	1	1	0
137.3250	1	0	0
137.3500	0	0	0
137.3750	2	0	0
137.4000	1	0	0
137.4250	1	0	0
137.4500	1	0	0
137.4750	3	1	0
137.5000	0	0	0
137.5250	0	1	0
137.5500	0	0	0
137.5750	0	0	0
137.6000	0	1	0
137.6250	1	1	0
137.6500	0	0	0
137.6750	1	0	0
137.7000	0	1	0
137.7250	2	0	0
137.7500	1	0	1
137.7750	1	1	0
137.8000	1	0	0
137.8250	0	0	1
137.8500	0	0	0
137.8750	0	0	0
137.9000	1	0	0
137.9250	1	0	0
137.9500	1	1	0
137.9750	0	1	0
138.0000	1	0	0
138.0250	0	0	0
138.0500	0	0	1
138.0750	2	0	0
138.1000	1	0	1
138.1250	0	0	0
138.1500	0	0	0
138.1750	1	0	0
138.2000	0	1	0
138.2250	0	0	0
138.2500	0	0	1
138.2750	1	0	0
138.3000	1	0	0
138.3250	0	1	1
138.3500	2	0	0
138.3750	0	0	0
138.4000	2	0	0
138.4250	2	0	0
138.4500	1	0	0
138.4750	2	0	0
138.5000	2	0	0
138.5250	0	0	0
138.5500	1	0	1
138.5750	1	0	0
138.6000	1	0	0
138.6250	1	0	0
138.6500	0	0	0
138.6750	2	0	0
138.7000	0	0	0
138.7250	1	0	0
138.7500	0	0	0
138.7750	1	0	0
138.8000	0	0	0
138.8250	0	0	0
138.8500	0	0	0
138.8750	1	0	0
138.9000	0	0	0
138.9250	1	0	1
138.9500	1	0	1
138.9750	0	0	0
139.0000	2	1	0
139.0250	0	0	0
139.0500	1	0	0
139.0750	1	1	0
139.1000	1	0	0
139.1250	0	0	0
139.1500	1	0	0
139.1750	1	0	1
139.2000	1	0	0
139.2250	1	0	0
139.2500	1	0	1
139.2750	1	0	0
139.3000	1	0	0
139.3250	1	1	0
139.3500	0	0	0
139.3750	0	0	0
139.4000	2	0	0
139.4250	1	0	0
139.4500	1	1	0
139.4750	0	0	0
139.5000	1	0	1
139.5250	1	0	0
139.5500	0	0	0
139.5750	1	0	0
139.6000	0	0	0
139.6250	0	0	0
139.6500	0	0	0
139.6750	0	0	2
139.7000	0	0	0
139.7250	1	0	0
139.7500	1	0	0
139.7750	1	0	0
139.8000	0	0	0
139.8250	2	0	0
139.8500	0	0	0
139.8750	0	0	0
139.9000	1	0	0
139.9250	2	0	0
139.9500	0	0	0
139.9750	0	0	2
140.0000	1	0	0
140.0250	0	0	0
140.0500	0	0	0
140.0750	0	0	0
140.1000	2	0	0
140.1250	1	0	0
140.1500	0	0	0
140.1750	1	0	0
140.2000	1	0	0
140.2250	1	0	1
140.2500	1	0	0
140.2750	2	0	1
140.3000	0	0	1
140.3250	0	0	0
140.3500	0	0	1
140.3750	2	0	0
140.4000	2	0	0
140.4250	3	0	0
140.4500	1	0	0
140.4750	2	0	0
140.5000	2	1	0
140.5250	0	0	0
140.5500	0	0	0
140.5750	2	0	0
140.6000	0	0	1
140.6250	1	0	1
140.6500	2	0	0
140.6750	3	0	0
140.7000	0	0	0
140.7250	0	0	0
140.7500	1	0	0
140.7750	0	1	0
140.8000	1	0	1
140.8250	0	0	0
140.8500	2	0	0
140.8750	0	1	0
140.9000	0	0	0
140.9250	0	1	0
140.9500	1	1	0
140.9750	0	0	0
141.0000	2	0	1
141.0250	0	0	0
141.0500	0	0	0
141.0750	0	0	0
141.1000	1	0	0
141.1250	1	1	0
141.1500	1	0	0
141.1750	0	0	1
141.2000	1	0	0
141.2250	0	0	0
141.2500	1	0	0
141.2750	0	0	0
141.3000	0	1	0
141.3250	0	0	0
141.3500	1	1	1
141.3750	1	1	0
141.4000	0	0	0
141.4250	0	1	0
141.4500	1	1	0
141.4750	1	1	0
141.5000	0	0	0
141.5250	1	1	0
141.5500	1	0	0
141.5750	0	1	1
141.6000	1	0	0
141.6250	0	0	0
141.6500	0	0	1
141.6750	0	0	0
141.7000	1	0	0
141.7250	0	0	0
141.7500	0	0	2
141.7750	0	0	0
141.8000	0	1	0
141.8250	0	0	0
141.8500	1	0	0
141.8750	1	0	0
141.9000	0	0	1
141.9250	0	0	0
141.9500	0	0	1
141.9750	2	0	0
142.0000	0	0	0
142.0250	1	0	0
142.0500	0	0	0
142.0750	1	1	0
142.1000	2	0	0
142.1250	1	0	0
142.1500	1	0	0
142.1750	0	0	0
142.2000	0	0	0
142.2250	2	0	0
142.2500	1	0	0
142.2750	0	0	0
142.3000	2	0	0
142.3250	0	0	1
142.3500	1	0	0
142.3750	0	0	0
142.4000	1	0	0
142.4250	2	1	0
142.4500	1	0	0
142.4750	1	0	0
142.5000	1	0	0
142.5250	1	0	0
142.5500	0	0	0
142.5750	0	0	0
142.6000	0	0	0
142.6250	0	0	0
142.6500	2	1	0
142.6750	2	0	1
142.7000	2	0	0
142.7250	1	0	0
142.7500	0	0	2
142.7750	0	0	0
142.8000	1	0	0
142.8250	0	1	0
142.8500	0	0	0
142.8750	1	0	0
142.9000	1	0	0
142.9250	2	0	0
142.9500	2	0	0
142.9750	2	0	0
143.0000	1	1	0
143.0250	0	0	0
143.0500	0	0	1
143.0750	1	0	0
143.1000	0	0	0
143.1250	0	1	0
143.1500	1	0	0
143.1750	1	0	0
143.2000	2	0	0
143.2250	1	0	1
143.2500	1	0	0
143.2750	0	1	0
143.3000	0	0	0
143.3250	2	0	0
143.3500	0	1	0
143.3750	2	0	0
143.4000	0	0	0
143.4250	0	0	1
143.4500	0	0	0
143.4750	1	0	0
143.5000	2	0	0
143.5250	0	0	1
143.5500	0	0	1
143.5750	2	0	0
143.6000	1	0	0
143.6250	0	0	0
143.6500	2	0	0
143.6750	0	1	0
143.7000	1	1	0
143.7250	0	0	0
143.7500	1	0	0
143.7750	1	0	0
143.8000	2	0	0
143.8250	1	0	1
143.8500	1	0	1
143.8750	0	0	1
143.9000	1	0	0
143.9250	0	0	0
143.9500	0	0	0
143.9750	0	0	0
144.0000	0	0	0
144.0250	0	0	0
144.0500	1	0	0
144.0750	0	0	1
144.1000	2	0	0
144.1250	0	0	1
144.1500	1	0	0
144.1750	0	0	0
144.2000	1	1	0
144.2250	0	0	0
144.2500	0	0	0
144.2750	0	0	1
144.3000	0	0	0
144.3250	1	0	0
144.3500	0	0	0
144.3750	1	0	0
144.4000	1	0	0
144.4250	1	1	1
144.4500	0	0	0
144.4750	0	1	0
144.5000	0	1	0
144.5250	1	0	1
144.5500	1	1	0
144.5750	0	0	0
144.6000	0	1	1
144.6250	1	0	0
144.6500	0	1	0
144.6750	0	0	1
144.7000	1	0	0
144.7250	1	1	0
144.7500	1	0	1
144.7750	3	0	0
144.8000	2	0	0
144.8250	0	0	0
144.8500	0	0	0
144.8750	0	0	0
144.9000	0	0	0
144.9250	2	0	0
144.9500	0	0	0
144.9750	2	0	1
145.0000	0	0	0
145.0250	0	0	0
145.0500	0	0	0
145.0750	0	0	0
145.1000	0	0	0
145.1250	0	0	0
145.1500	0	0	0
145.1750	2	0	0
145.2000	0	0	0
145.2250	1	0	0
145.2500	2	0	0
145.2750	3	0	0
145.3000	1	0	0
145.3250	3	0	1
145.3500	0	0	1
145.3750	1	0	0
145.4000	0	0	0
145.4250	0	0	0
145.4500	0	0	0
145.4750	0	0	0
145.5000	0	0	0
145.5250	2	1	0
145.5500	0	0	0
145.5750	0	0	0
145.6000	2	0	0
145.6250	0	0	0
145.6500	0	0	0
145.6750	0	0	0
145.7000	0	0	0
145.7250	0	0	0
145.7500	0	0	0
145.7750	0	0	0
145.8000	1	1	0
145.8250	0	0	0
145.8500	0	0	0
145.8750	1	0	0
145.9000	1	0	1
145.9250	0	0	0
145.9500	0	0	0
145.9750	0	0	0
146.0000	0	0	0
146.0250	1	1	1
146.0500	1	0	0
146.0750	1	0	0
146.1000	1	0	0
146.1250	1	0	0
146.1500	0	0	0
146.1750	1	0	0
146.2000	1	0	0
146.2250	2	0	0
146.2500	0	0	0
146.2750	0	0	0
146.3000	1	0	0
146.3250	0	0	0
146.3500	0	1	1
146.3750	0	0	0
146.4000	1	0	0
146.4250	0	1	0
146.4500	1	0	0
146.4750	0	1	0
146.5000	1	0	0
146.5250	0	0	0
146.5500	0	1	0
146.5750	0	1	0
146.6000	2	0	0
146.6250	0	0	0
146.6500	0	0	0
146.6750	2	0	0
146.7000	2	0	0
146.7250	2	0	0
146.7500	1	2	0
146.7750	4	0	0
146.8000	1	0	0
146.8250	1	1	0
146.8500	1	0	0
146.8750	1	0	0
146.9000	1	0	0
146.9250	0	0	0
146.9500	0	0	0
146.9750	1	0	0
147.0000	0	0	0
147.0250	1	0	0
147.0500	1	1	0
147.0750	0	0	0
147.1000	0	0	0
147.1250	1	0	0
147.1500	1	0	0
147.1750	0	0	0
147.2000	1	0	0
147.2250	0	0	1
147.2500	0	1	0
147.2750	1	1	1
147.3000	0	0	0
147.3250	0	0	0
147.3500	2	0	0
147.3750	1	0	0
147.4000	1	0	0
147.4250	0	0	1
147.4500	0	0	0
147.4750	2	0	0
147.5000	1	1	0
147.5250	0	0	0
147.5500	2	0	0
147.5750	0	0	0
147.6000	1	0	0
147.6250	1	0	0
147.6500	1	1	0
147.6750	1	1	0
147.7000	0	0	0
147.7250	0	0	0
147.7500	0	0	0
147.7750	0	0	0
147.8000	0	0	0
147.8250	0	0	0
147.8500	0	0	0
147.8750	1	1	0
147.9000	0	0	0
147.9250	0	0	0
147.9500	1	0	0
147.9750	0	0	0
148.0000	1	0	0
148.0250	1	0	1
148.0500	0	0	0
148.0750	1	0	0
148.1000	1	0	0
148.1250	0	0	0
148.1500	0	0	1
148.1750	0	0	0
148.2000	1	0	0
148.2250	1	0	0
148.2500	2	0	0
148.2750	2	0	0
148.3000	0	0	0
148.3250	0	0	0
148.3500	0	0	0
148.3750	2	0	0
148.4000	0	0	0
148.4250	1	0	0
148.4500	0	0	0
148.4750	0	0	0
148.5000	3	0	0
148.5250	1	0	0
148.5500	0	0	0
148.5750	0	0	0
148.6000	1	1	0
148.6250	0	0	0
148.6500	0	0	0
148.6750	0	0	0
148.7000	0	0	0
148.7250	1	1	0
148.7500	1	0	0
148.7750	1	0	0
148.8000	0	0	0
148.8250	2	0	0
148.8500	0	0	0
148.8750	0	0	0
148.9000	1	0	1
148.9250	0	1	0
148.9500	0	0	1
148.9750	0	0	0
149.0000	0	0	0
149.0250	1	0	0
149.0500	0	0	1
149.0750	0	0	0
149.1000	2	0	0
149.1250	0	0	0
149.1500	0	0	0
149.1750	2	0	2
149.2000	0	0	1
149.2250	0	0	0
149.2500	0	0	0
149.2750	2	0	0
149.3000	0	0	0
149.3250	0	0	0
149.3500	0	0	0
149.3750	0	0	0
149.4000	2	0	0
149.4250	0	0	0
149.4500	0	0	0
149.4750	2	0	0
149.5000	0	0	0
149.5250	0	0	0
149.5500	0	0	0
149.5750	1	0	0
149.6000	2	0	0
149.6250	0	0	0
149.6500	0	0	0
149.6750	1	0	0
149.7000	1	1	0
149.7250	2	0	0
149.7500	0	0	0
149.7750	0	0	0
149.8000	1	1	0
149.8250	0	0	0
149.8500	0	0	0
149.8750	1	0	0
149.9000	2	0	0
149.9250	0	0	0
149.9500	2	0	1
149.9750	0	0	0
150.0000	0	0	0
150.0250	1	1	0
150.0500	3	0	1
150.0750	1	0	0
150.1000	0	0	0
150.1250	1	0	0
150.1500	0	0	0
150.1750	0	0	0
150.2000	0	1	0
150.2250	1	0	0
150.2500	0	0	0
150.2750	0	0	0
150.3000	0	1	0
150.3250	0	0	0
150.3500	0	0	0
150.3750	0	0	1
150.4000	1	0	0
150.4250	1	0	0
150.4500	2	0	0
150.4750	0	0	0
150.5000	0	0	0
150.5250	0	0	0
150.5500	2	0	0
150.5750	0	0	0
150.6000	1	0	0
150.6250	2	0	0
150.6500	0	0	1
150.6750	0	1	0
150.7000	1	0	0
150.7250	0	0	1
150.7500	0	0	0
150.7750	2	0	0
150.8000	0	0	0
150.8250	0	0	0
150.8500	1	0	0
150.8750	0	0	0
150.9000	1	0	2
150.9250	0	0	0
150.9500	2	0	1
150.9750	0	1	0
151.0000	0	0	0
151.0250	0	0	1
151.0500	0	0	0
151.0750	1	1	1
151.1000	0	0	0
151.1250	0	0	1
151.1500	3	0	0
151.1750	1	0	0
151.2000	2	0	0
151.2250	0	0	0
151.2500	1	0	0
151.2750	0	0	0
151.3000	0	0	0
151.3250	1	0	0
151.3500	0	0	0
151.3750	1	0	0
151.4000	0	0	0
151.4250	1	0	0
151.4500	1	0	0
151.4750	0	0	1
151.5000	3	1	0
151.5250	0	0	0
151.5500	0	1	1
151.5750	0	0	0
151.6000	0	0	0
151.6250	0	0	0
151.6500	1	0	0
151.6750	1	0	0
151.7000	1	0	1
151.7250	0	0	0
151.7500	0	0	0
151.7750	2	0	1
151.8000	1	0	0
151.8250	0	0	0
151.8500	1	0	0
151.8750	0	0	0
151.9000	2	0	0
151.9250	0	0	0
151.9500	0	0	1
151.9750	1	0	0
152.0000	0	1	0
152.0250	0	1	1
152.0500	1	0	0
152.0750	0	0	0
152.1000	1	1	0
152.1250	3	0	0
152.1500	1	0	0
152.1750	0	0	1
152.2000	0	0	1
152.2250	2	0	0
152.2500	2	0	0
152.2750	1	0	0
152.3000	0	0	0
152.3250	0	1	0
152.3500	0	0	1
152.3750	1	0	0
152.4000	0	0	0
152.4250	0	0	0
152.4500	1	0	0
152.4750	2	0	0
152.5000	0	1	1
152.5250	0	0	0
152.5500	1	0	0
152.5750	0	0	1
152.6000	0	0	0
152.6250	2	0	0
152.6500	1	0	0
152.6750	1	0	0
152.7000	2	0	0
152.7250	0	0	0
152.7500	1	0	0
152.7750	1	0	0
152.8000	1	0	0
152.8250	1	0	0
152.8500	1	0	0
152.8750	0	0	0
152.9000	1	0	0
152.9250	0	0	0
152.9500	0	1	0
152.9750	1	0	0
153.0000	1	0	0
153.0250	4	0	0
153.0500	1	0	0
153.0750	2	0	0
153.1000	1	0	0
153.1250	0	0	0
153.1500	1	0	0
153.1750	0	0	0
153.2000	0	0	0
153.2250	1	0	0
153.2500	4	0	0
153.2750	1	0	0
153.3000	0	0	0
153.3250	0	0	0
153.3500	1	0	0
153.3750	0	0	0
153.4000	0	0	0
153.4250	0	0	0
153.4500	0	0	0
153.4750	0	0	0
153.5000	0	0	0
153.5250	1	1	0
153.5500	1	0	0
153.5750	0	0	0
153.6000	0	1	0
153.6250	1	0	1
153.6500	1	0	0
153.6750	3	1	0
153.7000	0	0	0
153.7250	0	0	0
153.7500	0	1	0
153.7750	2	2	0
153.8000	0	0	0
153.8250	0	0	0
153.8500	0	0	0
153.8750	0	0	0
153.9000	1	0	0
153.9250	0	1	0
153.9500	0	0	0
153.9750	2	0	0
154.0000	1	0	0
154.0250	2	0	0
154.0500	0	1	0
154.0750	1	1	0
154.1000	1	0	0
154.1250	2	0	0
154.1500	0	0	0
154.1750	1	0	0
154.2000	2	0	0
154.2250	1	0	0
154.2500	1	1	0
154.2750	2	0	0
154.3000	0	0	0
154.3250	2	0	0
154.3500	1	0	1
154.3750	1	0	0
154.4000	1	1	0
154.4250	0	0	1
154.4500	0	0	1
154.4750	1	1	0
154.5000	1	0	0
154.5250	2	1	0
154.5500	1	0	0
154.5750	0	0	0
154.6000	0	0	0
154.6250	0	0	1
154.6500	0	0	1
154.6750	1	0	0
154.7000	1	0	0
154.7250	0	0	2
154.7500	0	0	0
154.7750	1	0	0
154.8000	1	0	0
154.8250	0	0	0
154.8500	1	0	0
154.8750	0	0	0
154.9000	0	0	0
154.9250	1	0	0
154.9500	2	0	0
154.9750	1	1	0
155.0000	1	1	0
155.0250	0	1	1
155.0500	2	0	2
155.0750	3	0	0
155.1000	1	0	1
155.1250	0	0	0
155.1500	0	0	0
155.1750	0	0	0
155.2000	2	0	2
155.2250	0	0	0
155.2500	1	0	0
155.2750	0	0	0
155.3000	0	0	0
155.3250	2	1	0
155.3500	1	0	0
155.3750	2	0	0
155.4000	0	0	0
155.4250	0	0	0
155.4500	0	1	0
155.4750	2	0	0
155.5000	2	0	0
155.5250	0	0	0
155.5500	0	0	0
155.5750	2	0	0
155.6000	0	0	1
155.6250	1	0	0
155.6500	1	0	0
155.6750	0	0	0
155.7000	1	0	0
155.7250	0	0	0
155.7500	0	2	0
155.7750	1	0	0
155.8000	0	0	0
155.8250	0	2	0
155.8500	1	0	0
155.8750	0	0	0
155.9000	0	0	0
155.9250	0	0	0
155.9500	0	0	0
155.9750	0	0	0
156.0000	1	1	0
156.0250	0	0	0
156.0500	1	0	0
156.0750	0	1	0
156.1000	0	0	0
156.1250	0	0	0
156.1500	0	0	0
156.1750	1	0	0
156.2000	0	0	0
156.2250	0	0	0
156.2500	2	0	1
156.2750	0	0	0
156.3000	0	0	0
156.3250	0	0	0
156.3500	1	0	0
156.3750	0	0	0
156.4000	2	0	0
156.4250	1	0	0
156.4500	2	0	0
156.4750	1	2	1
156.5000	1	0	0
156.5250	0	0	0
156.5500	1	1	0
156.5750	0	0	0
156.6000	2	0	1
156.6250	0	0	0
156.6500	1	0	0
156.6750	3	0	0
156.7000	1	0	0
156.7250	0	0	0
156.7500	1	0	1
156.7750	0	0	0
156.8000	0	0	0
156.8250	0	0	1
156.8500	0	0	0
156.8750	1	0	0
156.9000	0	0	0
156.9250	0	0	0
156.9500	0	0	0
156.9750	1	0	0
157.0000	1	0	0
157.0250	1	0	0
157.0500	0	0	0
157.0750	0	0	0
157.1000	2	0	0
157.1250	1	0	0
157.1500	0	0	0
157.1750	2	1	1
157.2000	1	0	0
157.2250	0	0	0
157.2500	2	0	0
157.2750	0	1	0
157.3000	1	0	0
157.3250	0	0	0
157.3500	0	0	0
157.3750	0	0	0
157.4000	0	0	1
157.4250	0	1	0
157.4500	1	0	0
157.4750	0	0	0
157.5000	0	0	0
157.5250	0	0	0
157.5500	0	0	0
157.5750	1	1	0
157.6000	0	0	1
157.6250	1	0	1
157.6500	1	0	0
157.6750	0	0	0
157.7000	1	0	0
157.7250	1	0	0
157.7500	1	1	0
157.7750	0	0	0
157.8000	0	0	0
157.8250	0	0	0
157.8500	2	0	0
157.8750	0	0	1
157.9000	3	2	0
157.9250	0	1	0
157.9500	1	0	0
157.9750	2	0	0
158.0000	0	0	0
158.0250	0	0	0
158.0500	0	1	0
158.0750	0	1	0
158.1000	0	0	0
158.1250	0	1	0
158.1500	0	0	0
158.1750	1	0	1
158.2000	0	0	0
158.2250	0	0	1
158.2500	1	0	0
158.2750	0	0	0
158.3000	0	0	0
158.3250	0	0	0
158.3500	0	0	0
158.3750	1	0	1
158.4000	1	0	0
158.4250	0	0	0
158.4500	2	0	0
158.4750	0	0	0
158.5000	2	0	0
158.5250	0	0	0
158.5500	0	1	1
158.5750	0	0	0
158.6000	1	1	0
158.6250	1	0	0
158.6500	0	0	0
158.6750	0	1	1
158.7000	0	0	0
158.7250	1	0	1
158.7500	2	0	0
158.7750	0	0	0
158.8000	0	0	0
158.8250	0	0	0
158.8500	2	0	0
158.8750	1	0	0
158.9000	1	1	0
158.9250	1	0	0
158.9500	1	0	0
158.9750	0	0	0
159.0000	1	1	0
159.0250	0	0	0
159.0500	0	0	0
159.0750	0	0	0
159.1000	0	0	0
159.1250	3	0	0
159.1500	0	0	0
159.1750	1	0	0
159.2000	0	0	0
159.2250	0	0	0
159.2500	1	0	0
159.2750	0	0	0
159.3000	1	0	0
159.3250	0	1	0
159.3500	4	0	1
159.3750	0	0	0
159.4000	0	0	0
159.4250	0	0	0
159.4500	0	0	0
159.4750	0	1	0
159.5000	0	0	0
159.5250	1	0	0
159.5500	0	0	0
159.5750	3	0	0
159.6000	0	0	1
159.6250	0	0	0
159.6500	1	1	1
159.6750	0	0	0
159.7000	0	0	0
159.7250	0	0	0
159.7500	0	1	1
159.7750	1	0	0
159.8000	1	0	0
159.8250	2	0	1
159.8500	2	0	0
159.8750	2	1	1
159.9000	2	0	0
159.9250	0	0	0
159.9500	0	0	0
159.9750	1	0	0
160.0000	0	0	0
160.0250	0	0	0
160.0500	0	0	0
160.0750	1	0	0
160.1000	1	0	0
160.1250	0	0	0
160.1500	0	1	0
160.1750	0	0	0
160.2000	2	0	0
160.2250	1	0	1
160.2500	0	0	0
160.2750	0	0	1
160.3000	0	0	0
160.3250	1	0	0
160.3500	0	0	1
160.3750	1	0	0
160.4000	0	0	0
160.4250	0	1	0
160.4500	0	0	0
160.4750	1	0	0
160.5000	1	1	1
160.5250	0	1	0
160.5500	1	1	0
160.5750	1	0	0
160.6000	0	0	1
160.6250	0	0	0
160.6500	1	0	0
160.6750	0	0	0
160.7000	1	0	0
160.7250	0	0	0
160.7500	1	0	0
160.7750	0	0	0
160.8000	0	0	0
160.8250	0	0	0
160.8500	2	0	0
160.8750	0	0	0
160.9000	0	0	0
160.9250	1	0	0
160.9500	0	0	0
160.9750	0	0	0
161.0000	0	0	0
161.0250	0	0	0
161.0500	0	1	0
161.0750	0	0	0
161.1000	3	0	0
161.1250	0	0	0
161.1500	0	0	0
161.1750	1	0	0
161.2000	0	0	0
161.2250	0	0	0
161.2500	0	0	0
161.2750	0	1	0
161.3000	0	0	0
161.3250	1	0	0
161.3500	0	1	0
161.3750	0	0	0
161.4000	2	0	0
161.4250	0	0	1
161.4500	3	0	1
161.4750	1	0	0
161.5000	2	0	0
161.5250	3	0	0
161.5500	0	0	0
161.5750	1	0	0
161.6000	0	0	0
161.6250	2	0	0
161.6500	0	1	0
161.6750	2	1	0
161.7000	1	0	0
161.7250	2	0	0
161.7500	1	0	0
161.7750	0	0	0
161.8000	2	0	1
161.8250	0	0	0
161.8500	0	0	0
161.8750	2	0	0
161.9000	0	0	0
161.9250	0	0	0
161.9500	2	0	0
161.9750	0	0	1
162.0000	1	0	1
162.0250	0	0	0
162.0500	2	1	0
162.0750	0	0	0
162.1000	1	1	0
162.1250	1	0	0
162.1500	0	1	0
162.1750	0	0	0
162.2000	0	0	0
162.2250	0	0	0
162.2500	0	0	0
162.2750	1	0	0
162.3000	1	0	0
162.3250	2	0	0
162.3500	2	0	0
162.3750	1	0	0
162.4000	3	0	0
162.4250	0	0	0
162.4500	1	0	0
162.4750	1	0	0
162.5000	0	0	0
162.5250	1	0	0
162.5500	0	0	0
162.5750	2	0	0
162.6000	0	0	0
162.6250	0	1	0
162.6500	2	0	0
162.6750	1	0	0
162.7000	0	1	0
162.7250	1	0	0
162.7500	0	0	0
162.7750	1	0	0
162.8000	1	0	0
162.8250	1	0	0
162.8500	0	0	0
162.8750	2	0	0
162.9000	0	0	0
162.9250	1	1	0
162.9500	0	0	0
162.9750	1	1	0
163.0000	0	0	0
163.0250	0	0	0
163.0500	0	0	0
163.0750	1	1	0
163.1000	2	0	0
163.1250	0	0	1
163.1500	1	0	0
163.1750	1	1	0
163.2000	3	1	0
163.2250	0	0	0
163.2500	0	0	0
163.2750	2	0	0
163.3000	0	0	0
163.3250	0	0	0
163.3500	0	0	0
163.3750	1	0	0
163.4000	1	0	0
163.4250	3	0	0
163.4500	0	0	0
163.4750	2	0	0
163.5000	1	0	0
163.5250	1	0	0
163.5500	2	0	0
163.5750	1	2	0
163.6000	2	0	0
163.6250	1	0	1
163.6500	0	0	0
163.6750	1	0	0
163.7000	1	0	0
163.7250	0	0	0
163.7500	0	0	0
163.7750	0	0	0
163.8000	0	0	0
163.8250	0	0	0
163.8500	0	0	0
163.8750	0	0	0
163.9000	1	1	0
163.9250	1	0	0
163.9500	0	0	0
163.9750	0	0	0
164.0000	0	0	1
164.0250	2	0	0
164.0500	0	1	0
164.0750	1	0	1
164.1000	0	0	0
164.1250	1	0	0
164.1500	1	0	0
164.1750	1	0	0
164.2000	0	0	0
164.2250	1	0	0
164.2500	0	0	1
164.2750	0	0	0
164.3000	0	0	1
164.3250	1	0	0
164.3500	0	0	0
164.3750	0	0	0
164.4000	0	0	0
164.4250	0	0	0
164.4500	1	0	0
164.4750	0	0	0
164.5000	0	0	0
164.5250	0	0	1
164.5500	0	0	0
164.5750	0	0	0
164.6000	0	0	0
164.6250	2	0	0
164.6500	0	0	0
164.6750	0	0	0
164.7000	0	2	0
164.7250	1	0	2
164.7500	3	0	0
164.7750	0	0	0
164.8000	0	0	0
164.8250	0	0	0
164.8500	1	0	0
164.8750	1	0	0
164.9000	0	0	0
164.9250	0	0	0
164.9500	2	0	0
164.9750	0	0	0
165.0000	1	0	0
165.0250	2	0	0
165.0500	1	0	0
165.0750	1	0	0
165.1000	0	0	0
165.1250	1	0	0
165.1500	2	0	0
165.1750	2	0	0
165.2000	0	0	0
165.2250	0	1	0
165.2500	2	1	0
165.2750	1	0	0
165.3000	0	0	2
165.3250	1	0	1
165.3500	0	1	0
165.3750	1	0	1
165.4000	0	1	0
165.4250	0	0	0
165.4500	0	0	1
165.4750	1	0	0
165.5000	0	0	0
165.5250	3	1	0
165.5500	2	2	1
165.5750	0	0	1
165.6000	0	1	0
165.6250	0	0	0
165.6500	0	0	0
165.6750	1	0	0
165.7000	0	0	0
165.7250	0	0	0
165.7500	1	0	0
165.7750	0	0	0
165.8000	1	0	0
165.8250	1	0	0
165.8500	0	1	0
165.8750	2	0	0
165.9000	3	0	0
165.9250	1	0	0
165.9500	2	0	1
165.9750	0	0	0
166.0000	1	0	1
166.0250	0	0	0
166.0500	2	0	0
166.0750	0	1	0
166.1000	1	0	0
166.1250	1	1	0
166.1500	3	1	1
166.1750	0	0	0
166.2000	1	0	0
166.2250	0	0	0
166.2500	0	0	0
166.2750	0	0	0
166.3000	0	0	0
166.3250	1	0	1
166.3500	1	0	0
166.3750	1	0	0
166.4000	1	0	0
166.4250	0	0	0
166.4500	0	0	0
166.4750	2	0	1
166.5000	0	0	1
166.5250	0	1	0
166.5500	0	0	0
166.5750	0	0	0
166.6000	0	1	0
166.6250	0	0	0
166.6500	1	0	0
166.6750	0	0	0
166.7000	1	0	0
166.7250	0	0	0
166.7500	0	0	0
166.7750	0	0	0
166.8000	0	0	1
166.8250	0	0	0
166.8500	0	0	0
166.8750	0	0	0
166.9000	0	0	0
166.9250	0	0	0
166.9500	1	0	0
166.9750	1	0	0
167.0000	2	0	0
167.0250	1	0	0
167.0500	2	0	0
167.0750	1	0	0
167.1000	0	0	0
167.1250	0	0	0
167.1500	1	0	0
167.1750	0	0	0
167.2000	2	0	0
167.2250	0	0	0
167.2500	1	1	0
167.2750	3	0	0
167.3000	1	0	0
167.3250	0	0	0
167.3500	1	0	0
167.3750	0	0	0
167.4000	0	0	0
167.4250	2	0	0
167.4500	0	0	0
167.4750	2	0	1
167.5000	1	0	0
167.5250	0	0	0
167.5500	0	0	0
167.5750	1	0	0
167.6000	1	0	0
167.6250	0	0	0
167.6500	0	0	0
167.6750	0	0	0
167.7000	0	1	0
167.7250	1	0	0
167.7500	0	0	0
167.7750	1	0	0
167.8000	0	0	0
167.8250	0	0	0
167.8500	1	0	0
167.8750	1	0	0
167.9000	0	0	0
167.9250	1	1	0
167.9500	1	0	0
167.9750	1	0	1
168.0000	1	1	0
168.0250	1	0	0
168.0500	0	0	0
168.0750	0	0	0
168.1000	1	1	0
168.1250	0	0	0
168.1500	1	0	0
168.1750	2	0	0
168.2000	0	1	0
168.2250	0	0	1
168.2500	1	0	0
168.2750	0	0	0
168.3000	1	0	1
168.3250	1	1	0
168.3500	3	0	1
168.3750	0	0	0
168.4000	1	0	0
168.4250	3	0	0
168.4500	0	0	0
168.4750	0	0	0
168.5000	1	0	0
168.5250	0	0	0
168.5500	1	0	0
168.5750	0	0	0
168.6000	1	0	0
168.6250	0	0	0
168.6500	0	0	0
168.6750	1	0	0
168.7000	1	0	1
168.7250	0	0	0
168.7500	1	0	0
168.7750	0	1	0
168.8000	0	0	0
168.8250	1	0	0
168.8500	2	0	0
168.8750	0	0	0
168.9000	1	0	0
168.9250	0	0	0
168.9500	1	0	0
168.9750	0	0	0
169.0000	1	0	0
169.0250	0	0	0
169.0500	0	0	0
169.0750	0	0	0
169.1000	2	0	0
169.1250	1	0	0
169.1500	4	0	0
169.1750	4	0	0
169.2000	0	1	0
169.2250	0	0	0
169.2500	1	1	0
169.2750	0	0	0
169.3000	2	0	0
169.3250	3	0	0
169.3500	0	0	0
169.3750	1	0	0
169.4000	0	0	0
169.4250	0	0	0
169.4500	2	0	0
169.4750	0	0	0
169.5000	0	0	0
169.5250	2	0	0
169.5500	2	0	0
169.5750	1	0	1
169.6000	0	0	0
169.6250	0	0	1
169.6500	2	0	0
169.6750	1	0	0
169.7000	1	1	0
169.7250	0	0	1
169.7500	1	0	0
169.7750	0	0	0
169.8000	0	0	0
169.8250	0	0	0
169.8500	1	0	0
169.8750	0	1	0
169.9000	0	0	0
169.9250	1	0	1
169.9500	1	1	0
169.9750	0	0	0
170.0000	0	0	0
170.0250	1	1	0
170.0500	0	0	0
170.0750	1	0	1
170.1000	0	1	0
170.1250	2	0	0
170.1500	0	0	0
170.1750	2	0	0
170.2000	0	0	0
170.2250	2	0	0
170.2500	0	0	0
170.2750	0	0	1
170.3000	0	0	0
170.3250	1	0	0
170.3500	0	0	0
170.3750	0	1	0
170.4000	0	0	0
170.4250	1	1	0
170.4500	0	0	0
170.4750	1	1	0
170.5000	0	0	2
170.5250	0	0	0
170.5500	0	1	0
170.5750	2	0	0
170.6000	0	0	0
170.6250	1	0	0
170.6500	0	0	0
170.6750	0	0	0
170.7000	0	0	1
170.7250	0	0	0
170.7500	0	1	0
170.7750	0	0	0
170.8000	2	0	0
170.8250	0	0	0
170.8500	3	0	0
170.8750	2	0	0
170.9000	0	0	0
170.9250	1	0	0
170.9500	1	0	1
170.9750	0	0	1
171.0000	1	0	0
171.0250	0	0	0
171.0500	2	0	0
171.0750	2	0	0
171.1000	1	0	1
171.1250	1	0	0
171.1500	1	1	0
171.1750	2	0	0
171.2000	1	0	0
171.2250	3	0	0
171.2500	0	0	0
171.2750	1	0	0
171.3000	2	0	0
171.3250	0	2	0
171.3500	1	0	0
171.3750	0	0	0
171.4000	0	0	0
171.4250	2	0	0
171.4500	0	0	0
171.4750	1	0	0
171.5000	1	1	0
171.5250	0	1	1
171.5500	0	0	0
171.5750	0	1	0
171.6000	0	0	0
171.6250	1	0	0
171.6500	1	0	0
171.6750	2	1	1
171.7000	0	1	1
171.7250	1	0	0
171.7500	1	0	0
171.7750	0	0	1
171.8000	0	0	0
171.8250	2	0	2
171.8500	0	0	0
171.8750	3	0	0
171.9000	0	0	0
171.9250	0	0	0
171.9500	0	0	0
171.9750	0	0	0
172.0000	1	0	0
172.0250	1	0	0
172.0500	0	0	0
172.0750	1	0	0
172.1000	0	0	0
172.1250	0	0	0
172.1500	1	0	0
172.1750	0	0	0
172.2000	0	0	0
172.2250	2	0	0
172.2500	1	0	0
172.2750	0	0	0
172.3000	0	1	1
172.3250	0	0	1
172.3500	0	0	0
172.3750	1	0	0
172.4000	1	0	0
172.4250	0	0	0
172.4500	1	0	0
172.4750	0	0	0
172.5000	1	0	0
172.5250	1	0	0
172.5500	0	0	0
172.5750	2	0	0
172.6000	0	0	1
172.6250	2	0	0
172.6500	0	0	0
172.6750	0	0	0
172.7000	0	0	0
172.7250	1	0	0
172.7500	2	0	0
172.7750	0	0	0
172.8000	0	0	0
172.8250	0	0	0
172.8500	1	0	0
172.8750	4	0	0
172.9000	1	0	0
172.9250	1	0	0
172.9500	1	0	0
172.9750	0	0	0
173.0000	2	0	0
173.0250	1	0	0
173.0500	1	0	0
173.0750	1	0	0
173.1000	1	0	1
173.1250	0	1	0
173.1500	0	0	0
173.1750	0	0	0
173.2000	0	0	0
173.2250	0	0	0
173.2500	0	0	0
173.2750	1	0	0
173.3000	0	0	0
173.3250	0	0	0
173.3500	2	0	0
173.3750	1	0	0
173.4000	1	0	1
173.4250	0	0	0
173.4500	1	0	1
173.4750	1	1	0
173.5000	1	1	0
173.5250	1	0	0
173.5500	0	0	0
173.5750	1	0	0
173.6000	1	0	0
173.6250	0	0	0
173.6500	0	1	0
173.6750	2	0	0
173.7000	0	0	0
173.7250	0	0	0
173.7500	0	0	0
173.7750	1	0	0
173.8000	0	0	0
173.8250	2	0	0
173.8500	0	0	0
173.8750	0	0	0
173.9000	1	0	0
173.9250	1	0	0
173.9500	2	0	0
173.9750	1	0	0
174.0000	0	0	0
174.0250	2	0	0
174.0500	3	0	0
174.0750	1	0	0
174.1000	2	0	0
174.1250	2	1	0
174.1500	1	0	0
174.1750	2	0	1
174.2000	1	0	0
174.2250	0	0	1
174.2500	0	0	0
174.2750	4	0	0
174.3000	2	0	0
174.3250	2	0	0
174.3500	0	1	0
174.3750	0	0	0
174.4000	1	1	1
174.4250	1	0	0
174.4500	0	0	0
174.4750	2	0	0
174.5000	1	0	0
174.5250	1	0	0
174.5500	1	0	1
174.5750	0	0	0
174.6000	2	0	0
174.6250	2	0	0
174.6500	0	1	0
174.6750	0	0	0
174.7000	0	0	0
174.7250	0	0	1
174.7500	1	0	0
174.7750	1	1	0
174.8000	1	0	0
174.8250	0	0	0
174.8500	0	0	0
174.8750	0	0	0
174.9000	0	0	0
174.9250	1	0	0
174.9500	1	0	0
174.9750	1	0	0
175.0000	0	0	0
175.0250	0	0	0
175.0500	1	0	1
175.0750	1	0	1
175.1000	1	0	0
175.1250	1	0	0
175.1500	0	0	0
175.1750	1	0	1
175.2000	0	1	0
175.2250	0	0	1
175.2500	0	0	1
175.2750	0	0	0
175.3000	1	0	1
175.3250	1	0	0
175.3500	1	1	1
175.3750	0	0	0
175.4000	1	1	0
175.4250	0	0	0
175.4500	0	0	0
175.4750	1	0	0
175.5000	0	0	0
175.5250	1	0	1
175.5500	0	0	0
175.5750	0	0	0
175.6000	0	0	0
175.6250	1	0	0
175.6500	2	1	0
175.6750	2	0	1
175.7000	1	1	0
175.7250	1	0	0
175.7500	0	0	1
175.7750	1	1	0
175.8000	0	0	1
175.8250	1	0	0
175.8500	0	0	0
175.8750	1	1	0
175.9000	0	0	1
175.9250	0	0	0
175.9500	1	0	0
175.9750	0	0	0
176.0000	0	0	0
176.0250	0	0	0
176.0500	0	0	0
176.0750	0	0	0
176.1000	3	0	0
176.1250	2	0	0
176.1500	0	0	1
176.1750	0	0	1
176.2000	0	0	0
176.2250	0	0	0
176.2500	2	0	0
176.2750	1	0	0
176.3000	1	0	0
176.3250	0	0	0
176.3500	0	0	0
176.3750	2	0	0
176.4000	1	0	0
176.4250	0	0	0
176.4500	0	0	0
176.4750	1	1	0
176.5000	0	0	1
176.5250	2	0	0
176.5500	0	0	1
176.5750	1	0	0
176.6000	0	0	0
176.6250	3	0	0
176.6500	0	0	0
176.6750	0	0	0
176.7000	0	0	1
176.7250	0	0	0
176.7500	1	0	0
176.7750	1	0	0
176.8000	0	1	0
176.8250	0	0	0
176.8500	0	0	1
176.8750	1	0	1
176.9000	2	0	0
176.9250	0	0	0
176.9500	0	0	0
176.9750	1	0	0
177.0000	0	0	0
177.0250	0	0	0
177.0500	1	0	0
177.0750	1	0	0
177.1000	1	0	0
177.1250	2	0	0
177.1500	3	0	0
177.1750	0	0	0
177.2000	0	0	1
177.2250	1	0	0
177.2500	0	0	0
177.2750	2	0	0
177.3000	0	0	0
177.3250	0	0	0
177.3500	3	0	0
177.3750	1	0	1
177.4000	0	1	0
177.4250	1	0	0
177.4500	0	0	0
177.4750	0	0	0
177.5000	1	1	0
177.5250	0	0	0
177.5500	0	0	0
177.5750	0	0	0
177.6000	1	0	0
177.6250	0	0	0
177.6500	2	0	0
177.6750	1	0	0
177.7000	0	0	0
177.7250	0	0	0
177.7500	0	0	0
177.7750	0	1	0
177.8000	1	0	0
177.8250	0	0	0
177.8500	1	0	0
177.8750	0	0	0
177.9000	0	0	1
177.9250	0	0	0
177.9500	2	0	0
177.9750	0	0	1
178.0000	1	0	0
178.0250	0	0	1
178.0500	0	0	0
178.0750	1	0	0
178.1000	0	0	0
178.1250	0	0	0
178.1500	1	0	0
178.1750	2	0	0
178.2000	0	0	0
178.2250	1	0	0
178.2500	0	0	0
178.2750	1	0	0
178.3000	1	0	0
178.3250	1	0	1
178.3500	1	0	0
178.3750	0	0	1
178.4000	0	0	1
178.4250	0	0	1
178.4500	2	0	0
178.4750	0	0	0
178.5000	0	0	0
178.5250	0	1	0
178.5500	1	0	1
178.5750	1	1	0
178.6000	0	1	0
178.6250	0	0	0
178.6500	0	0	0
178.6750	1	0	0
178.7000	1	0	0
178.7250	0	0	0
178.7500	1	0	1
178.7750	0	0	0
178.8000	0	0	0
178.8250	0	0	0
178.8500	0	0	0
178.8750	2	0	1
178.9000	1	0	0
178.9250	0	0	0
178.9500	0	0	0
178.9750	0	0	0
179.0000	1	0	0
179.0250	1	1	0
179.0500	1	1	0
179.0750	1	0	0
179.1000	0	0	2
179.1250	0	0	0
179.1500	0	0	2
179.1750	0	0	0
179.2000	0	1	0
179.2250	1	0	0
179.2500	0	0	0
179.2750	0	0	0
179.3000	0	0	0
179.3250	0	0	0
179.3500	0	0	0
179.3750	0	0	0
179.4000	0	0	0
179.4250	1	0	0
179.4500	0	0	0
179.4750	2	0	0
179.5000	1	0	1
179.5250	0	0	0
179.5500	1	0	1
179.5750	0	0	0
179.6000	0	0	0
179.6250	0	0	0
179.6500	0	0	1
179.6750	1	0	0
179.7000	1	0	0
179.7250	1	1	0
179.7500	0	1	0
179.7750	0	0	0
179.8000	1	0	0
179.8250	0	0	0
179.8500	0	0	0
179.8750	0	0	0
179.9000	1	0	0
179.9250	1	0	0
179.9500	0	1	1
179.9750	0	1	0
180.0000	0	0	0
180.0250	0	0	0
180.0500	2	0	0
180.0750	0	0	0
180.1000	0	0	0
180.1250	0	0	0
180.1500	0	0	1
180.1750	0	0	0
180.2000	0	0	0
180.2250	0	0	0
180.2500	1	0	0
180.2750	0	0	0
180.3000	2	0	0
180.3250	0	0	0
180.3500	0	0	0
180.3750	0	0	0
180.4000	0	1	0
180.4250	0	1	0
180.4500	0	1	0
180.4750	0	0	0
180.5000	1	0	0
180.5250	1	0	0
180.5500	1	0	0
180.5750	2	0	0
180.6000	2	0	0
180.6250	0	0	0
180.6500	1	0	0
180.6750	1	1	0
180.7000	0	0	0
180.7250	1	0	0
180.7500	0	0	0
180.7750	1	0	0
180.8000	0	0	0
180.8250	0	1	0
180.8500	1	1	1
180.8750	0	1	1
180.9000	0	0	0
180.9250	1	0	0
180.9500	0	0	0
180.9750	0	0	0
181.0000	1	1	0
181.0250	2	2	0
181.0500	1	0	0
181.0750	2	0	0
181.1000	2	0	0
181.1250	0	1	0
181.1500	0	0	0
181.1750	0	0	0
181.2000	1	0	0
181.2250	1	0	0
181.2500	0	1	0
181.2750	1	0	0
181.3000	0	1	0
181.3250	0	0	0
181.3500	0	0	0
181.3750	0	0	0
181.4000	3	0	0
181.4250	1	0	0
181.4500	1	0	0
181.4750	0	0	0
181.5000	1	0	0
181.5250	0	0	0
181.5500	0	1	0
181.5750	0	0	0
181.6000	0	2	1
181.6250	2	0	0
181.6500	2	0	0
181.6750	0	0	1
181.7000	1	0	0
181.7250	1	0	0
181.7500	0	0	1
181.7750	0	1	0
181.8000	0	1	0
181.8250	3	0	0
181.8500	3	0	1
181.8750	1	0	0
181.9000	0	0	0
181.9250	0	1	1
181.9500	0	1	0
181.9750	0	1	0
182.0000	1	0	0
182.0250	0	0	0
182.0500	0	0	0
182.0750	2	1	0
182.1000	0	0	0
182.1250	0	1	0
182.1500	1	0	1
182.1750	2	1	0
182.2000	0	0	0
182.2250	0	1	0
182.2500	1	0	1
182.2750	0	0	0
182.3000	2	0	0
182.3250	0	0	0
182.3500	0	0	0
182.3750	0	0	0
182.4000	2	0	0
182.4250	1	0	0
182.4500	0	0	1
182.4750	1	0	0
182.5000	0	0	0
182.5250	0	1	0
182.5500	0	1	0
182.5750	0	0	0
182.6000	2	0	0
182.6250	0	0	0
182.6500	1	0	1
182.6750	2	0	0
182.7000	0	0	0
182.7250	0	0	0
182.7500	2	0	0
182.7750	2	0	0
182.8000	3	0	0
182.8250	0	0	1
182.8500	1	0	1
182.8750	1	0	0
182.9000	3	0	0
182.9250	0	0	1
182.9500	0	0	0
182.9750	0	0	0
183.0000	2	1	0
183.0250	0	0	0
183.0500	0	0	0
183.0750	0	0	0
183.1000	0	0	0
183.1250	0	0	0
183.1500	0	0	0
183.1750	2	0	0
183.2000	0	0	0
183.2250	0	0	0
183.2500	0	0	0
183.2750	1	0	0
183.3000	1	0	0
183.3250	1	0	0
183.3500	0	0	0
183.3750	1	0	0
183.4000	2	0	1
183.4250	0	0	0
183.4500	0	1	0
183.4750	1	1	0
183.5000	1	0	0
183.5250	0	0	0
183.5500	0	0	0
183.5750	1	1	1
183.6000	0	1	0
183.6250	1	0	0
183.6500	0	0	0
183.6750	1	1	0
183.7000	2	0	0
183.7250	0	0	0
183.7500	1	0	0
183.7750	2	0	0
183.8000	2	0	0
183.8250	0	0	0
183.8500	1	0	0
183.8750	1	0	0
183.9000	1	1	0
183.9250	0	0	0
183.9500	0	0	0
183.9750	0	0	0
184.0000	0	0	0
184.0250	0	0	0
184.0500	1	0	0
184.0750	0	0	0
184.1000	0	0	0
184.1250	1	0	0
184.1500	0	1	0
184.1750	1	0	0
184.2000	0	0	0
184.2250	2	0	0
184.2500	1	0	0
184.2750	1	1	0
184.3000	1	0	0
184.3250	0	1	0
184.3500	1	0	0
184.3750	0	0	0
184.4000	0	0	0
184.4250	0	0	0
184.4500	0	0	0
184.4750	1	0	0
184.5000	1	0	0
184.5250	0	0	0
184.5500	0	0	0
184.5750	1	0	0
184.6000	1	0	0
184.6250	1	1	0
184.6500	0	0	0
184.6750	1	0	0
184.7000	0	0	0
184.7250	0	0	0
184.7500	0	0	1
184.7750	0	0	1
184.8000	3	0	0
184.8250	0	0	0
184.8500	0	0	0
184.8750	1	0	0
184.9000	0	0	0
184.9250	1	0	0
184.9500	3	1	0
184.9750	0	0	0
185.0000	1	0	0
185.0250	0	0	0
185.0500	0	0	0
185.0750	0	0	0
185.1000	0	0	1
185.1250	1	0	0
185.1500	2	0	0
185.1750	0	0	0
185.2000	0	0	0
185.2250	2	0	0
185.2500	0	0	0
185.2750	2	0	0
185.3000	1	0	0
185.3250	1	0	0
185.3500	0	0	0
185.3750	0	0	0
185.4000	0	1	0
185.4250	1	0	0
185.4500	0	1	0
185.4750	0	0	0
185.5000	1	0	0
185.5250	1	1	0
185.5500	2	0	0
185.5750	1	0	0
185.6000	0	0	0
185.6250	2	0	0
185.6500	1	0	0
185.6750	0	0	0
185.7000	1	0	1
185.7250	0	1	0
185.7500	0	0	0
185.7750	1	0	0
185.8000	0	0	0
185.8250	2	0	0
185.8500	0	0	0
185.8750	3	0	0
185.9000	0	0	0
185.9250	1	0	0
185.9500	0	1	1
185.9750	0	1	0
186.0000	1	0	1
186.0250	0	0	0
186.0500	0	0	0
186.0750	1	0	0
186.1000	0	0	0
186.1250	0	0	0
186.1500	1	0	0
186.1750	0	0	0
186.2000	1	0	0
186.2250	1	0	0
186.2500	1	0	0
186.2750	1	0	0
186.3000	2	0	0
186.3250	0	0	0
186.3500	2	0	0
186.3750	0	0	0
186.4000	1	0	0
186.4250	0	0	0
186.4500	0	0	1
186.4750	1	0	0
186.5000	0	0	0
186.5250	2	0	0
186.5500	0	0	0
186.5750	0	0	1
186.6000	0	0	1
186.6250	2	0	0
186.6500	0	0	0
186.6750	0	0	0
186.7000	0	0	0
186.7250	0	0	0
186.7500	1	0	0
186.7750	1	0	0
186.8000	3	0	0
186.8250	2	0	0
186.8500	0	0	0
186.8750	4	0	0
186.9000	1	0	0
186.9250	3	0	0
186.9500	0	0	0
186.9750	2	0	0
187.0000	0	0	0
187.0250	2	1	0
187.0500	1	0	1
187.0750	3	0	0
187.1000	0	0	1
187.1250	0	0	1
187.1500	1	0	0
187.1750	2	1	0
187.2000	1	0	0
187.2250	0	0	1
187.2500	0	0	0
187.2750	1	0	0
187.3000	0	0	0
187.3250	0	0	0
187.3500	1	0	0
187.3750	0	0	0
187.4000	1	0	0
187.4250	1	1	0
