# Supplementary material for: Interrogating the structure and function of the human voltage-gated proton channel (hHv1) with a fluorescent noncanonical amino acid
Source: eLife. 2026 Apr 28;15:RP110161. doi: 10.7554/eLife.110161 (PMC13124150; doi:10.7554/eLife.110161)
Supplement: Figure 4—source data 2. [file elife-110161-fig4-data2.zip › Acd in EtOH.dat]

Parameters for crv[0]:
  CurveName : crv[0]
  Sample_Temperature : 21.6 �C
  Stirrer_State : Off
  Exc_Wavelength : 371.5 nm
  Exc_Bandpass : 1.1 nm
  Exc_Polarisation : 0.0 �
  Exc_Source : PDL 820
  Exc_Intensity : 87 %
  Exc_Attenuation : open (5)
  Det_Wavelength : 446.0 nm
  Det_Bandpass : 5.0 nm
  Det_Polarisation : 54.7 �
  Det_Lens_Position : 11.5 mm
  Det_Attenuation : 100 %
  Det_Grating : 1200gr_500bl (1)
  Detector : UV-red [HPD]
  Meas_Time : 60.0 s
  Meas_BinWidth : 25 ps
  Meas_BaseResolution : 25 ps
  Sync_Frequency : 7272720
  Sync_Source : PDL 820
  Signal_Rate : 46100
  Start_Date : 8/27/2025
  Start_Time : 08:27:30
  PhotonCounter : TimeHarp 260 P 1047184 0121-0422-02.02
  EasyTau : 3313
  Signal_CFD Level : -85 mV
  Signal_CFD Zero Cross : -10 mV
  Signal_Offset : -31400 ps
  Signal_Enable : true
  Sync_CFD Level : -150 mV
  Sync_CFD Zero Cross : -10 mV
  Sync_Offset : 0 ps
  Sync_SyncDiv : 1 
  Sample : 01b
  Solvent : Ethanol
  Comment : Acd in EtOH
Parameters for crv[1]:
  CurveName : crv[1]
  Sample_Temperature : 21.6 �C
  Stirrer_State : Off
  Exc_Wavelength : 371.5 nm
  Exc_Bandpass : 1.1 nm
  Exc_Polarisation : 0.0 �
  Exc_Source : PDL 820
  Exc_Intensity : 87 %
  Exc_Attenuation : open (5)
  Det_Wavelength : 446.0 nm
  Det_Bandpass : 5.0 nm
  Det_Polarisation : 54.7 �
  Det_Lens_Position : 11.5 mm
  Det_Attenuation : 100 %
  Det_Grating : 1200gr_500bl (1)
  Detector : UV-red [HPD]
  Meas_Time : 60.0 s
  Meas_BinWidth : 25 ps
  Meas_BaseResolution : 25 ps
  Sync_Frequency : 7272740
  Sync_Source : PDL 820
  Signal_Rate : 600
  Start_Date : 8/27/2025
  Start_Time : 08:28:33
  PhotonCounter : TimeHarp 260 P 1047184 0121-0422-02.02
  EasyTau : 3313
  Signal_CFD Level : -85 mV
  Signal_CFD Zero Cross : -10 mV
  Signal_Offset : -31400 ps
  Signal_Enable : true
  Sync_CFD Level : -150 mV
  Sync_CFD Zero Cross : -10 mV
  Sync_Offset : 0 ps
  Sync_SyncDiv : 1 
  Sample : 01b
  Solvent : Ethanol
  Comment : Solvent
Parameters for crv[2]:
  CurveName : crv[2] (IRF)
  Sample_Temperature : 21.6 �C
  Stirrer_State : Off
  Exc_Wavelength : 371.5 nm
  Exc_Bandpass : 1.1 nm
  Exc_Polarisation : 0.0 �
  Exc_Source : PDL 820
  Exc_Intensity : 87 %
  Exc_Attenuation : 0.1% (2)
  Det_Wavelength : 371.5 nm
  Det_Bandpass : 5.0 nm
  Det_Polarisation : 54.7 �
  Det_Lens_Position : 11.5 mm
  Det_Attenuation : 25 %
  Det_Grating : 1200gr_500bl (1)
  Detector : UV-red [HPD]
  Meas_Time : 8.9 s
  Meas_BinWidth : 25 ps
  Meas_BaseResolution : 25 ps
  Sync_Frequency : 7272740
  Sync_Source : PDL 820
  Signal_Rate : 8020
  Start_Date : 8/27/2025
  Start_Time : 08:29:01
  PhotonCounter : TimeHarp 260 P 1047184 0121-0422-02.02
  EasyTau : 3313
  Signal_CFD Level : -85 mV
  Signal_CFD Zero Cross : -10 mV
  Signal_Offset : -31400 ps
  Signal_Enable : true
  Sync_CFD Level : -150 mV
  Sync_CFD Zero Cross : -10 mV
  Sync_Offset : 0 ps
  Sync_SyncDiv : 1 
  Sample : 01b
  Solvent : Ethanol
  Comment : IRF
Data:
Time[ns]	crv[0]	crv[1]	crv[2](IRF)
0.0000	4	0	0
0.0250	4	0	0
0.0500	4	0	0
0.0750	3	0	0
0.1000	0	0	0
0.1250	2	0	0
0.1500	1	1	0
0.1750	1	0	0
0.2000	3	1	0
0.2250	0	1	0
0.2500	4	0	0
0.2750	2	0	0
0.3000	3	0	0
0.3250	0	0	0
0.3500	0	0	0
0.3750	2	0	0
0.4000	2	0	0
0.4250	2	1	0
0.4500	4	0	0
0.4750	0	2	0
0.5000	0	0	0
0.5250	3	0	0
0.5500	5	0	0
0.5750	2	0	0
0.6000	2	0	0
0.6250	6	1	0
0.6500	2	0	0
0.6750	1	0	0
0.7000	2	0	1
0.7250	2	1	0
0.7500	2	1	0
0.7750	3	0	0
0.8000	4	0	1
0.8250	1	2	0
0.8500	3	0	0
0.8750	2	0	0
0.9000	3	0	0
0.9250	3	1	0
0.9500	2	0	0
0.9750	0	2	0
1.0000	3	0	0
1.0250	0	0	0
1.0500	2	3	0
1.0750	2	0	1
1.1000	3	0	0
1.1250	4	0	0
1.1500	3	0	1
1.1750	5	0	1
1.2000	0	0	1
1.2250	4	0	0
1.2500	0	0	0
1.2750	0	0	1
1.3000	0	0	0
1.3250	1	1	0
1.3500	1	1	0
1.3750	5	0	0
1.4000	2	1	0
1.4250	2	1	0
1.4500	3	0	0
1.4750	1	0	0
1.5000	4	0	0
1.5250	3	0	0
1.5500	3	2	1
1.5750	3	3	0
1.6000	0	1	0
1.6250	3	0	0
1.6500	0	0	0
1.6750	3	0	0
1.7000	2	0	0
1.7250	2	0	1
1.7500	5	0	0
1.7750	2	1	0
1.8000	2	0	0
1.8250	1	0	1
1.8500	1	1	0
1.8750	3	0	0
1.9000	3	0	0
1.9250	3	0	0
1.9500	3	0	0
1.9750	1	0	0
2.0000	1	0	0
2.0250	1	1	0
2.0500	1	0	1
2.0750	2	0	0
2.1000	2	0	0
2.1250	2	1	0
2.1500	4	0	0
2.1750	7	0	0
2.2000	0	0	0
2.2250	1	1	0
2.2500	1	1	0
2.2750	2	0	0
2.3000	0	0	0
2.3250	1	0	0
2.3500	1	0	0
2.3750	1	0	1
2.4000	1	0	0
2.4250	3	0	0
2.4500	3	0	0
2.4750	1	2	0
2.5000	1	0	0
2.5250	1	0	1
2.5500	1	0	0
2.5750	1	2	1
2.6000	3	1	0
2.6250	2	1	0
2.6500	0	0	1
2.6750	5	1	1
2.7000	3	2	0
2.7250	4	0	1
2.7500	3	0	1
2.7750	5	0	1
2.8000	5	3	0
2.8250	2	1	1
2.8500	9	2	2
2.8750	8	1	0
2.9000	12	5	3
2.9250	9	4	3
2.9500	6	2	7
2.9750	9	2	18
3.0000	12	4	21
3.0250	18	7	24
3.0500	29	2	49
3.0750	29	5	74
3.1000	56	11	114
3.1250	100	20	268
3.1500	191	49	880
3.1750	494	117	2544
3.2000	1110	277	5508
3.2250	1833	364	8392
3.2500	2675	379	10000
3.2750	3467	475	9773
3.3000	4095	452	8360
3.3250	4682	390	6721
3.3500	5178	366	4784
3.3750	5314	267	3490
3.4000	5412	253	2504
3.4250	5708	234	1887
3.4500	5749	183	1331
3.4750	5712	168	932
3.5000	5828	172	618
3.5250	5881	171	455
3.5500	6011	147	325
3.5750	6024	156	198
3.6000	6003	126	144
3.6250	5896	125	94
3.6500	5971	117	82
3.6750	5829	120	43
3.7000	5827	150	37
3.7250	5778	129	21
3.7500	5782	131	24
3.7750	5923	131	13
3.8000	5864	121	14
3.8250	5775	116	9
3.8500	5820	105	11
3.8750	5795	123	8
3.9000	5613	105	12
3.9250	5892	121	8
3.9500	5792	95	7
3.9750	5584	112	5
4.0000	5659	109	9
4.0250	5739	110	6
4.0500	5642	111	4
4.0750	5770	106	8
4.1000	5697	104	5
4.1250	5742	119	4
4.1500	5688	98	5
4.1750	5762	100	2
4.2000	5613	104	5
4.2250	5522	97	3
4.2500	5586	84	2
4.2750	5647	91	2
4.3000	5561	95	4
4.3250	5661	104	4
4.3500	5562	90	5
4.3750	5451	84	5
4.4000	5527	104	4
4.4250	5631	91	3
4.4500	5495	98	4
4.4750	5529	87	5
4.5000	5399	92	4
4.5250	5483	78	5
4.5500	5570	85	0
4.5750	5496	81	4
4.6000	5471	74	4
4.6250	5535	79	8
4.6500	5370	89	6
4.6750	5381	87	4
4.7000	5487	61	7
4.7250	5439	77	4
4.7500	5368	87	4
4.7750	5367	89	2
4.8000	5283	66	3
4.8250	5395	99	3
4.8500	5413	74	2
4.8750	5450	80	4
4.9000	5343	70	5
4.9250	5248	88	2
4.9500	5335	74	6
4.9750	5343	92	4
5.0000	5267	75	3
5.0250	5298	67	5
5.0500	5204	66	5
5.0750	5345	75	3
5.1000	5238	72	1
5.1250	5213	73	3
5.1500	5392	76	1
5.1750	5224	78	2
5.2000	5156	69	1
5.2250	5160	81	2
5.2500	5092	60	1
5.2750	4999	71	1
5.3000	5054	72	0
5.3250	5026	56	0
5.3500	5145	55	1
5.3750	5093	73	0
5.4000	5137	79	0
5.4250	5066	70	1
5.4500	4965	76	1
5.4750	5029	60	0
5.5000	5054	65	1
5.5250	5143	71	0
5.5500	5050	65	0
5.5750	5088	65	0
5.6000	4977	82	0
5.6250	5009	59	2
5.6500	4964	55	1
5.6750	4922	54	0
5.7000	4870	64	0
5.7250	5015	64	0
5.7500	5026	45	0
5.7750	4950	55	0
5.8000	4907	58	0
5.8250	4964	69	1
5.8500	4766	60	0
5.8750	4864	52	1
5.9000	4852	56	2
5.9250	4801	61	1
5.9500	4759	57	0
5.9750	4889	61	1
6.0000	4779	58	0
6.0250	4756	53	1
6.0500	4693	50	2
6.0750	4873	71	0
6.1000	4719	54	0
6.1250	4756	49	0
6.1500	4648	60	2
6.1750	4763	68	1
6.2000	4675	70	0
6.2250	4744	50	0
6.2500	4750	46	0
6.2750	4672	52	1
6.3000	4799	50	0
6.3250	4633	47	0
6.3500	4723	62	2
6.3750	4653	59	0
6.4000	4735	47	0
6.4250	4633	64	1
6.4500	4676	63	0
6.4750	4565	73	1
6.5000	4559	57	0
6.5250	4560	38	1
6.5500	4661	49	2
6.5750	4592	43	1
6.6000	4595	39	3
6.6250	4514	35	1
6.6500	4642	39	1
6.6750	4481	59	1
6.7000	4445	43	0
6.7250	4472	46	2
6.7500	4460	51	0
6.7750	4472	40	0
6.8000	4394	52	0
6.8250	4444	48	0
6.8500	4457	51	0
6.8750	4623	53	1
6.9000	4505	55	0
6.9250	4487	46	0
6.9500	4393	49	1
6.9750	4350	43	0
7.0000	4410	39	0
7.0250	4401	39	0
7.0500	4333	34	1
7.0750	4333	44	3
7.1000	4402	36	0
7.1250	4354	41	1
7.1500	4376	36	0
7.1750	4167	39	0
7.2000	4262	45	0
7.2250	4332	41	1
7.2500	4402	43	1
7.2750	4230	49	0
7.3000	4219	39	0
7.3250	4212	37	1
7.3500	4208	49	1
7.3750	4280	38	0
7.4000	4254	53	0
7.4250	4246	54	0
7.4500	4296	48	0
7.4750	4230	51	0
7.5000	4263	39	2
7.5250	4233	46	2
7.5500	4245	43	0
7.5750	4239	46	0
7.6000	4130	50	1
7.6250	4150	48	0
7.6500	4120	34	1
7.6750	4197	41	0
7.7000	4120	49	2
7.7250	4109	48	0
7.7500	4040	42	1
7.7750	4039	36	0
7.8000	3994	48	0
7.8250	4128	29	0
7.8500	3946	26	1
7.8750	4060	37	0
7.9000	4086	38	1
7.9250	3996	52	0
7.9500	4041	38	1
7.9750	4032	33	0
8.0000	4124	36	1
8.0250	3895	40	0
8.0500	3993	53	0
8.0750	4077	56	1
8.1000	3891	35	0
8.1250	3923	31	0
8.1500	3850	47	0
8.1750	3908	46	1
8.2000	3904	33	1
8.2250	3960	32	2
8.2500	3893	36	0
8.2750	3866	39	0
8.3000	3919	26	0
8.3250	3969	52	0
8.3500	3869	37	0
8.3750	3931	36	1
8.4000	3875	28	1
8.4250	3895	31	0
8.4500	3865	38	0
8.4750	3810	32	0
8.5000	3755	27	0
8.5250	3817	31	2
8.5500	3905	31	0
8.5750	3794	35	0
8.6000	3829	37	1
8.6250	3742	32	0
8.6500	3710	29	1
8.6750	3716	27	2
8.7000	3746	21	0
8.7250	3711	36	0
8.7500	3885	39	0
8.7750	3760	30	0
8.8000	3714	37	0
8.8250	3653	25	0
8.8500	3713	28	1
8.8750	3668	29	0
8.9000	3592	28	0
8.9250	3769	33	0
8.9500	3710	31	0
8.9750	3679	25	0
9.0000	3611	37	1
9.0250	3591	28	0
9.0500	3663	24	0
9.0750	3676	30	0
9.1000	3591	34	0
9.1250	3642	25	0
9.1500	3620	30	1
9.1750	3600	39	0
9.2000	3555	32	0
9.2250	3463	24	0
9.2500	3565	25	0
9.2750	3596	21	2
9.3000	3533	17	0
9.3250	3646	19	0
9.3500	3537	23	0
9.3750	3590	31	0
9.4000	3617	25	0
9.4250	3519	26	0
9.4500	3609	22	1
9.4750	3559	26	2
9.5000	3508	33	0
9.5250	3512	30	0
9.5500	3431	21	0
9.5750	3538	27	0
9.6000	3556	18	2
9.6250	3430	23	1
9.6500	3430	24	0
9.6750	3497	27	0
9.7000	3436	29	1
9.7250	3455	24	0
9.7500	3480	32	1
9.7750	3477	29	0
9.8000	3444	21	0
9.8250	3431	28	1
9.8500	3490	17	0
9.8750	3288	30	1
9.9000	3355	22	0
9.9250	3342	30	0
9.9500	3456	25	0
9.9750	3440	28	1
10.0000	3208	29	0
10.0250	3447	20	0
10.0500	3375	20	0
10.0750	3207	32	1
10.1000	3159	17	2
10.1250	3341	24	0
10.1500	3287	18	2
10.1750	3365	32	1
10.2000	3292	26	0
10.2250	3401	29	0
10.2500	3244	34	0
10.2750	3278	18	0
10.3000	3227	26	0
10.3250	3148	28	0
10.3500	3287	25	0
10.3750	3248	34	2
10.4000	3300	30	1
10.4250	3228	25	1
10.4500	3256	19	1
10.4750	3299	22	0
10.5000	3065	30	1
10.5250	3095	23	0
10.5500	3172	31	0
10.5750	3273	25	1
10.6000	3174	22	1
10.6250	3197	22	0
10.6500	3145	23	1
10.6750	3137	25	1
10.7000	3129	24	2
10.7250	3212	20	0
10.7500	3076	17	0
10.7750	3182	20	1
10.8000	3091	16	1
10.8250	3133	32	0
10.8500	3105	25	1
10.8750	3116	21	0
10.9000	3059	25	1
10.9250	3154	20	0
10.9500	3178	20	1
10.9750	3001	29	0
11.0000	3092	23	0
11.0250	2973	30	0
11.0500	3091	25	1
11.0750	3035	22	0
11.1000	3081	24	1
11.1250	3021	23	0
11.1500	3002	19	1
11.1750	3020	19	0
11.2000	3095	20	0
11.2250	2972	17	1
11.2500	3037	19	0
11.2750	3087	22	1
11.3000	2947	17	0
11.3250	3029	23	0
11.3500	2929	10	0
11.3750	2996	29	0
11.4000	2952	23	0
11.4250	3007	18	1
11.4500	2942	25	2
11.4750	2957	27	0
11.5000	2968	16	1
11.5250	2995	29	0
11.5500	2899	19	0
11.5750	2989	22	0
11.6000	2873	22	1
11.6250	2875	16	0
11.6500	2939	19	0
11.6750	2913	21	0
11.7000	2860	16	0
11.7250	2899	16	0
11.7500	2854	21	0
11.7750	2798	24	0
11.8000	2888	24	0
11.8250	2907	19	1
11.8500	2890	28	0
11.8750	2827	17	0
11.9000	2838	12	1
11.9250	2807	20	2
11.9500	2897	23	0
11.9750	2817	13	3
12.0000	2769	12	0
12.0250	2781	16	0
12.0500	2757	34	0
12.0750	2824	17	2
12.1000	2763	15	1
12.1250	2813	19	2
12.1500	2921	21	0
12.1750	2792	19	0
12.2000	2788	22	0
12.2250	2725	21	0
12.2500	2724	11	0
12.2750	2716	15	0
12.3000	2803	10	1
12.3250	2728	15	0
12.3500	2687	18	1
12.3750	2756	20	0
12.4000	2679	10	0
12.4250	2735	21	1
12.4500	2663	17	0
12.4750	2733	20	0
12.5000	2703	22	0
12.5250	2645	15	0
12.5500	2750	19	2
12.5750	2651	20	1
12.6000	2687	13	0
12.6250	2615	19	0
12.6500	2647	26	0
12.6750	2621	22	0
12.7000	2595	21	0
12.7250	2596	23	0
12.7500	2635	13	0
12.7750	2677	19	0
12.8000	2551	16	1
12.8250	2717	19	0
12.8500	2595	25	0
12.8750	2538	18	0
12.9000	2530	20	0
12.9250	2491	16	0
12.9500	2574	26	1
12.9750	2631	18	0
13.0000	2628	16	0
13.0250	2572	15	1
13.0500	2617	25	1
13.0750	2571	16	0
13.1000	2581	14	0
13.1250	2500	12	0
13.1500	2510	19	0
13.1750	2636	15	2
13.2000	2547	16	0
13.2250	2533	19	0
13.2500	2568	19	0
13.2750	2467	15	0
13.3000	2538	12	1
13.3250	2499	16	2
13.3500	2436	16	0
13.3750	2538	16	0
13.4000	2572	20	0
13.4250	2516	8	0
13.4500	2478	14	0
13.4750	2410	18	1
13.5000	2511	18	0
13.5250	2496	19	0
13.5500	2452	18	2
13.5750	2471	13	0
13.6000	2400	16	1
13.6250	2479	9	1
13.6500	2403	16	1
13.6750	2512	18	0
13.7000	2413	12	0
13.7250	2316	12	0
13.7500	2462	16	0
13.7750	2428	14	1
13.8000	2409	16	2
13.8250	2297	14	0
13.8500	2285	20	0
13.8750	2449	9	0
13.9000	2321	17	0
13.9250	2408	19	1
13.9500	2311	14	0
13.9750	2355	15	0
14.0000	2290	8	0
14.0250	2301	23	1
14.0500	2261	11	0
14.0750	2240	15	0
14.1000	2324	16	0
14.1250	2328	12	0
14.1500	2296	18	0
14.1750	2375	17	1
14.2000	2329	12	1
14.2250	2408	16	0
14.2500	2278	16	0
14.2750	2309	14	0
14.3000	2237	13	0
14.3250	2289	11	0
14.3500	2293	11	0
14.3750	2202	12	1
14.4000	2245	9	0
14.4250	2279	16	0
14.4500	2212	15	2
14.4750	2311	13	0
14.5000	2232	13	0
14.5250	2208	19	0
14.5500	2207	17	0
14.5750	2212	18	1
14.6000	2257	10	0
14.6250	2137	10	0
14.6500	2144	8	0
14.6750	2251	14	0
14.7000	2146	13	0
14.7250	2192	14	0
14.7500	2169	14	0
14.7750	2139	7	0
14.8000	2185	17	0
14.8250	2245	14	0
14.8500	2147	10	1
14.8750	2154	5	0
14.9000	2080	14	0
14.9250	2193	13	0
14.9500	2106	9	0
14.9750	2176	15	0
15.0000	2055	11	0
15.0250	2160	11	0
15.0500	2200	15	0
15.0750	2117	14	0
15.1000	2037	14	0
15.1250	2060	12	0
15.1500	2036	17	0
15.1750	2203	12	0
15.2000	2135	18	0
15.2250	2196	9	0
15.2500	2069	17	0
15.2750	2087	9	1
15.3000	2111	14	0
15.3250	2080	9	1
15.3500	2129	17	0
15.3750	2115	13	0
15.4000	2074	20	0
15.4250	2092	17	0
15.4500	1958	22	0
15.4750	2064	15	0
15.5000	2075	18	2
15.5250	1986	11	0
15.5500	1976	12	0
15.5750	2051	14	1
15.6000	1977	17	0
15.6250	2006	11	1
15.6500	1947	15	2
15.6750	2045	11	0
15.7000	1936	18	0
15.7250	2045	12	0
15.7500	2015	13	0
15.7750	1982	11	0
15.8000	2030	10	0
15.8250	1993	17	0
15.8500	1982	10	0
15.8750	2004	10	0
15.9000	1975	9	0
15.9250	1952	7	1
15.9500	1965	10	0
15.9750	1915	16	0
16.0000	1930	17	0
16.0250	1930	20	0
16.0500	2016	13	0
16.0750	2009	9	0
16.1000	1957	17	0
16.1250	2022	12	0
16.1500	1970	11	0
16.1750	1978	9	0
16.2000	1918	11	0
16.2250	2004	4	1
16.2500	1930	7	0
16.2750	1863	14	1
16.3000	1905	10	0
16.3250	1904	14	0
16.3500	1892	13	0
16.3750	1936	15	0
16.4000	1838	9	1
16.4250	1845	10	0
16.4500	1861	14	2
16.4750	1877	5	1
16.5000	1926	19	0
16.5250	1854	9	0
16.5500	1907	13	0
16.5750	1841	10	0
16.6000	1892	10	0
16.6250	1850	11	0
16.6500	1803	12	0
16.6750	1802	13	1
16.7000	1860	6	0
16.7250	1811	12	1
16.7500	1802	16	0
16.7750	1934	13	1
16.8000	1778	11	1
16.8250	1860	11	1
16.8500	1807	9	0
16.8750	1791	16	0
16.9000	1798	7	0
16.9250	1850	9	1
16.9500	1801	6	0
16.9750	1779	13	0
17.0000	1799	14	1
17.0250	1742	13	2
17.0500	1772	7	0
17.0750	1763	11	1
17.1000	1750	8	0
17.1250	1738	16	0
17.1500	1810	13	0
17.1750	1707	12	0
17.2000	1765	5	0
17.2250	1727	9	0
17.2500	1782	7	2
17.2750	1754	12	0
17.3000	1797	7	0
17.3250	1717	8	0
17.3500	1733	16	0
17.3750	1722	15	0
17.4000	1651	13	0
17.4250	1771	14	0
17.4500	1790	11	0
17.4750	1724	12	0
17.5000	1757	11	0
17.5250	1672	12	0
17.5500	1690	13	0
17.5750	1701	12	0
17.6000	1677	13	0
17.6250	1729	11	0
17.6500	1656	12	1
17.6750	1669	12	0
17.7000	1682	10	2
17.7250	1644	12	0
17.7500	1723	3	3
17.7750	1733	8	0
17.8000	1743	15	1
17.8250	1659	7	0
17.8500	1600	12	0
17.8750	1725	4	0
17.9000	1635	9	1
17.9250	1625	12	1
17.9500	1618	9	0
17.9750	1697	15	0
18.0000	1632	15	1
18.0250	1585	10	0
18.0500	1564	7	1
18.0750	1639	6	0
18.1000	1654	8	0
18.1250	1635	6	1
18.1500	1557	12	0
18.1750	1603	10	0
18.2000	1591	12	1
18.2250	1606	9	0
18.2500	1578	6	0
18.2750	1577	10	0
18.3000	1616	5	0
18.3250	1572	11	1
18.3500	1677	10	0
18.3750	1541	10	0
18.4000	1569	5	0
18.4250	1575	7	0
18.4500	1558	6	0
18.4750	1584	10	1
18.5000	1569	3	0
18.5250	1553	3	0
18.5500	1539	12	0
18.5750	1586	12	1
18.6000	1562	2	0
18.6250	1461	10	0
18.6500	1536	12	1
18.6750	1556	5	0
18.7000	1545	8	0
18.7250	1563	8	0
18.7500	1553	9	1
18.7750	1488	6	0
18.8000	1543	10	1
18.8250	1531	12	0
18.8500	1555	6	0
18.8750	1450	9	0
18.9000	1449	7	0
18.9250	1511	4	1
18.9500	1457	4	2
18.9750	1508	9	0
19.0000	1478	9	0
19.0250	1487	10	0
19.0500	1478	9	0
19.0750	1453	5	0
19.1000	1478	6	0
19.1250	1496	9	0
19.1500	1454	6	0
19.1750	1468	5	0
19.2000	1530	11	0
19.2250	1334	7	1
19.2500	1509	10	0
19.2750	1380	10	0
19.3000	1487	7	0
19.3250	1437	12	0
19.3500	1423	13	0
19.3750	1419	7	0
19.4000	1393	13	0
19.4250	1489	11	0
19.4500	1394	5	1
19.4750	1437	9	0
19.5000	1504	8	0
19.5250	1427	10	1
19.5500	1408	6	3
19.5750	1434	8	0
19.6000	1387	7	0
19.6250	1359	8	0
19.6500	1365	10	0
19.6750	1415	6	1
19.7000	1421	16	1
19.7250	1339	6	0
19.7500	1485	8	0
19.7750	1349	8	1
19.8000	1451	2	0
19.8250	1414	7	0
19.8500	1392	10	0
19.8750	1366	6	0
19.9000	1404	9	0
19.9250	1319	12	0
19.9500	1411	13	0
19.9750	1413	7	0
20.0000	1419	11	1
20.0250	1315	4	0
20.0500	1391	8	0
20.0750	1385	6	0
20.1000	1400	11	1
20.1250	1316	9	0
20.1500	1317	11	1
20.1750	1332	9	1
20.2000	1329	5	0
20.2250	1268	8	0
20.2500	1386	8	0
20.2750	1412	5	1
20.3000	1320	5	0
20.3250	1304	4	0
20.3500	1368	6	0
20.3750	1246	6	0
20.4000	1269	8	0
20.4250	1267	12	0
20.4500	1310	8	0
20.4750	1313	2	1
20.5000	1334	6	0
20.5250	1294	8	1
20.5500	1324	4	0
20.5750	1303	5	0
20.6000	1288	5	0
20.6250	1381	8	1
20.6500	1324	7	0
20.6750	1307	3	0
20.7000	1293	6	0
20.7250	1308	8	0
20.7500	1273	7	0
20.7750	1317	7	0
20.8000	1330	4	0
20.8250	1238	8	0
20.8500	1239	4	1
20.8750	1284	7	0
20.9000	1229	6	1
20.9250	1213	7	0
20.9500	1235	9	0
20.9750	1246	9	1
21.0000	1243	2	1
21.0250	1205	11	1
21.0500	1298	9	0
21.0750	1158	6	0
21.1000	1234	7	1
21.1250	1229	8	1
21.1500	1257	12	0
21.1750	1224	6	1
21.2000	1201	8	0
21.2250	1249	11	0
21.2500	1267	4	0
21.2750	1256	4	0
21.3000	1249	10	0
21.3250	1243	4	1
21.3500	1247	7	1
21.3750	1219	5	0
21.4000	1213	9	0
21.4250	1178	5	0
21.4500	1178	6	0
21.4750	1172	7	0
21.5000	1199	6	0
21.5250	1207	11	0
21.5500	1209	8	0
21.5750	1210	9	0
21.6000	1135	6	0
21.6250	1124	7	1
21.6500	1135	9	0
21.6750	1175	5	0
21.7000	1208	3	0
21.7250	1132	2	1
21.7500	1133	8	0
21.7750	1168	5	0
21.8000	1130	7	0
21.8250	1162	7	2
21.8500	1178	8	0
21.8750	1159	7	0
21.9000	1185	5	0
21.9250	1133	4	0
21.9500	1173	8	0
21.9750	1187	6	0
22.0000	1218	2	0
22.0250	1143	9	0
22.0500	1185	5	0
22.0750	1148	4	0
22.1000	1092	8	0
22.1250	1117	4	0
22.1500	1156	8	0
22.1750	1181	5	0
22.2000	1118	4	0
22.2250	1152	7	0
22.2500	1085	2	0
22.2750	1132	9	0
22.3000	1108	9	1
22.3250	1094	5	0
22.3500	1116	11	0
22.3750	1101	1	0
22.4000	1065	7	1
22.4250	1177	6	0
22.4500	1076	4	2
22.4750	1122	4	0
22.5000	1093	8	0
22.5250	1063	9	0
22.5500	1026	7	2
22.5750	1115	6	0
22.6000	1062	3	0
22.6250	1032	4	0
22.6500	1101	7	0
22.6750	1046	1	0
22.7000	1012	8	0
22.7250	1056	3	0
22.7500	1072	4	0
22.7750	1123	3	0
22.8000	1057	2	0
22.8250	1069	10	0
22.8500	1056	4	0
22.8750	1103	3	0
22.9000	1064	6	0
22.9250	1170	4	0
22.9500	1057	7	0
22.9750	1047	2	0
23.0000	1050	7	0
23.0250	1058	5	0
23.0500	1090	6	1
23.0750	1055	5	0
23.1000	1034	6	0
23.1250	985	7	0
23.1500	1071	7	0
23.1750	1041	7	0
23.2000	951	4	0
23.2250	1035	9	0
23.2500	973	8	0
23.2750	1012	11	1
23.3000	1009	4	0
23.3250	1005	7	0
23.3500	1018	6	0
23.3750	1032	5	1
23.4000	989	5	0
23.4250	1019	6	0
23.4500	1000	3	0
23.4750	993	4	1
23.5000	1008	1	0
23.5250	1009	9	0
23.5500	998	4	0
23.5750	990	8	0
23.6000	1083	2	0
23.6250	1086	5	1
23.6500	1020	4	0
23.6750	952	8	0
23.7000	980	7	0
23.7250	955	3	0
23.7500	939	3	0
23.7750	1006	8	0
23.8000	990	4	0
23.8250	1000	7	0
23.8500	977	8	1
23.8750	970	10	0
23.9000	970	5	0
23.9250	991	7	0
23.9500	968	3	1
23.9750	976	4	0
24.0000	967	7	1
24.0250	934	8	0
24.0500	952	5	0
24.0750	964	6	1
24.1000	887	6	0
24.1250	915	5	0
24.1500	953	5	0
24.1750	959	9	0
24.2000	953	0	0
24.2250	980	9	1
24.2500	930	4	1
24.2750	918	5	1
24.3000	892	4	1
24.3250	929	7	0
24.3500	926	5	3
24.3750	916	3	1
24.4000	931	4	0
24.4250	916	8	1
24.4500	939	5	0
24.4750	877	4	1
24.5000	902	12	0
24.5250	885	2	0
24.5500	905	2	0
24.5750	921	7	0
24.6000	933	9	0
24.6250	908	4	2
24.6500	895	3	0
24.6750	848	2	1
24.7000	901	6	1
24.7250	892	6	0
24.7500	903	2	0
24.7750	895	2	0
24.8000	905	5	2
24.8250	881	5	0
24.8500	882	7	1
24.8750	914	3	0
24.9000	911	6	0
24.9250	914	3	0
24.9500	907	2	0
24.9750	883	5	0
25.0000	860	6	0
25.0250	864	7	0
25.0500	918	3	0
25.0750	874	3	0
25.1000	866	7	0
25.1250	902	1	0
25.1500	857	7	0
25.1750	865	3	0
25.2000	865	2	0
25.2250	871	5	0
25.2500	898	2	0
25.2750	833	4	0
25.3000	862	8	0
25.3250	813	5	1
25.3500	869	2	0
25.3750	793	5	0
25.4000	849	6	0
25.4250	850	2	0
25.4500	827	6	0
25.4750	788	0	0
25.5000	847	3	0
25.5250	783	2	0
25.5500	816	6	0
25.5750	790	4	0
25.6000	735	8	0
25.6250	836	7	0
25.6500	856	10	0
25.6750	867	6	1
25.7000	810	2	0
25.7250	811	2	0
25.7500	831	1	0
25.7750	828	7	2
25.8000	766	5	0
25.8250	823	6	0
25.8500	781	3	0
25.8750	829	4	0
25.9000	821	4	1
25.9250	789	4	0
25.9500	832	4	3
25.9750	782	3	0
26.0000	779	5	0
26.0250	771	2	0
26.0500	796	2	0
26.0750	856	1	0
26.1000	784	6	0
26.1250	827	3	0
26.1500	807	4	0
26.1750	829	5	0
26.2000	815	6	1
26.2250	765	5	1
26.2500	847	6	0
26.2750	780	4	0
26.3000	741	9	2
26.3250	760	3	0
26.3500	763	7	0
26.3750	787	4	0
26.4000	766	7	0
26.4250	790	3	0
26.4500	726	5	1
26.4750	760	10	0
26.5000	779	5	0
26.5250	755	4	0
26.5500	736	5	2
26.5750	741	6	0
26.6000	793	5	0
26.6250	733	3	0
26.6500	730	3	0
26.6750	792	4	0
26.7000	743	5	0
26.7250	783	6	0
26.7500	751	9	0
26.7750	787	4	0
26.8000	766	2	0
26.8250	733	2	1
26.8500	812	3	0
26.8750	762	4	1
26.9000	792	6	0
26.9250	728	3	0
26.9500	734	7	0
26.9750	790	6	1
27.0000	736	3	0
27.0250	709	3	0
27.0500	725	1	0
27.0750	746	3	0
27.1000	722	8	0
27.1250	785	6	0
27.1500	730	4	1
27.1750	734	3	0
27.2000	743	4	0
27.2250	681	7	1
27.2500	724	4	0
27.2750	718	6	0
27.3000	715	3	0
27.3250	692	5	0
27.3500	689	5	0
27.3750	709	3	1
27.4000	719	2	0
27.4250	734	5	0
27.4500	720	1	0
27.4750	713	1	1
27.5000	665	4	0
27.5250	732	2	0
27.5500	742	7	1
27.5750	675	5	0
27.6000	668	1	0
27.6250	707	5	0
27.6500	691	4	0
27.6750	671	5	0
27.7000	708	7	0
27.7250	660	5	0
27.7500	691	3	0
27.7750	655	2	2
27.8000	690	1	0
27.8250	672	4	0
27.8500	682	4	0
27.8750	724	3	1
27.9000	646	4	0
27.9250	666	7	0
27.9500	694	5	0
27.9750	690	5	2
28.0000	680	3	0
28.0250	652	4	0
28.0500	719	3	0
28.0750	699	4	1
28.1000	672	5	0
28.1250	614	6	0
28.1500	646	4	0
28.1750	664	2	0
28.2000	618	5	0
28.2250	640	3	1
28.2500	661	3	0
28.2750	652	5	0
28.3000	660	3	1
28.3250	661	2	1
28.3500	596	5	0
28.3750	619	4	0
28.4000	596	5	0
28.4250	647	5	0
28.4500	642	2	0
28.4750	625	4	0
28.5000	617	4	0
28.5250	635	4	1
28.5500	625	5	0
28.5750	648	2	1
28.6000	591	2	0
28.6250	606	3	1
28.6500	633	1	0
28.6750	663	6	0
28.7000	650	4	0
28.7250	622	5	0
28.7500	609	3	1
28.7750	639	5	0
28.8000	631	1	0
28.8250	624	1	1
28.8500	607	3	0
28.8750	643	6	0
28.9000	611	3	0
28.9250	628	3	0
28.9500	611	4	0
28.9750	593	3	0
29.0000	650	6	0
29.0250	586	3	1
29.0500	606	5	0
29.0750	629	8	0
29.1000	657	3	0
29.1250	652	3	1
29.1500	612	6	0
29.1750	668	4	2
29.2000	654	5	0
29.2250	628	1	0
29.2500	609	5	1
29.2750	606	5	0
29.3000	618	6	1
29.3250	587	0	0
29.3500	613	1	1
29.3750	581	4	1
29.4000	613	1	0
29.4250	605	1	0
29.4500	582	2	0
29.4750	569	2	1
29.5000	570	4	2
29.5250	581	1	0
29.5500	566	5	0
29.5750	562	3	0
29.6000	621	2	0
29.6250	605	6	0
29.6500	561	4	1
29.6750	570	6	0
29.7000	607	3	0
29.7250	540	1	0
29.7500	547	3	0
29.7750	557	2	0
29.8000	582	5	0
29.8250	574	5	0
29.8500	545	2	0
29.8750	571	2	0
29.9000	588	4	0
29.9250	590	7	1
29.9500	578	5	1
29.9750	557	1	0
30.0000	594	3	1
30.0250	530	3	1
30.0500	531	1	0
30.0750	545	2	2
30.1000	557	3	0
30.1250	544	7	0
30.1500	560	3	0
30.1750	590	1	1
30.2000	581	1	0
30.2250	574	2	0
30.2500	579	1	0
30.2750	534	3	0
30.3000	545	3	0
30.3250	530	5	1
30.3500	514	0	0
30.3750	556	2	0
30.4000	568	3	0
30.4250	580	3	1
30.4500	540	5	0
30.4750	523	4	0
30.5000	536	4	0
30.5250	545	2	0
30.5500	531	4	0
30.5750	547	4	0
30.6000	531	1	1
30.6250	532	5	1
30.6500	530	4	0
30.6750	529	7	0
30.7000	515	0	0
30.7250	500	0	0
30.7500	542	2	0
30.7750	486	1	0
30.8000	534	2	0
30.8250	521	7	0
30.8500	534	3	0
30.8750	534	3	0
30.9000	492	3	0
30.9250	506	2	0
30.9500	547	1	0
30.9750	524	1	1
31.0000	521	4	0
31.0250	513	3	0
31.0500	485	4	1
31.0750	508	4	0
31.1000	495	1	1
31.1250	524	0	0
31.1500	492	3	0
31.1750	483	3	0
31.2000	504	7	0
31.2250	513	3	1
31.2500	488	2	0
31.2750	461	3	0
31.3000	461	2	1
31.3250	503	2	0
31.3500	527	2	1
31.3750	488	1	0
31.4000	506	0	0
31.4250	520	4	1
31.4500	522	3	0
31.4750	462	3	0
31.5000	464	3	0
31.5250	532	3	1
31.5500	492	0	1
31.5750	473	3	0
31.6000	490	1	0
31.6250	491	3	0
31.6500	488	2	0
31.6750	492	4	0
31.7000	485	3	0
31.7250	459	4	1
31.7500	490	3	0
31.7750	458	3	0
31.8000	453	2	0
31.8250	488	3	0
31.8500	457	2	0
31.8750	439	3	0
31.9000	441	2	0
31.9250	474	3	1
31.9500	496	4	0
31.9750	478	2	0
32.0000	453	2	0
32.0250	471	3	0
32.0500	493	5	0
32.0750	454	2	0
32.1000	473	3	0
32.1250	457	4	0
32.1500	480	2	0
32.1750	458	4	0
32.2000	475	2	0
32.2250	476	1	1
32.2500	457	2	0
32.2750	463	4	0
32.3000	451	2	1
32.3250	469	3	0
32.3500	477	2	0
32.3750	458	1	0
32.4000	502	5	1
32.4250	463	4	0
32.4500	436	2	0
32.4750	426	3	0
32.5000	452	4	2
32.5250	436	4	0
32.5500	459	1	0
32.5750	450	3	0
32.6000	450	3	0
32.6250	492	5	0
32.6500	423	2	0
32.6750	411	4	0
32.7000	456	2	0
32.7250	489	4	0
32.7500	443	1	0
32.7750	415	2	0
32.8000	407	4	0
32.8250	461	4	1
32.8500	412	2	0
32.8750	447	1	0
32.9000	439	7	1
32.9250	403	3	1
32.9500	480	3	0
32.9750	405	1	0
33.0000	431	1	0
33.0250	412	5	0
33.0500	414	4	1
33.0750	405	5	0
33.1000	452	5	1
33.1250	411	3	1
33.1500	443	2	0
33.1750	451	1	1
33.2000	452	2	1
33.2250	450	1	1
33.2500	420	5	0
33.2750	428	4	0
33.3000	420	3	0
33.3250	435	2	0
33.3500	433	3	0
33.3750	403	1	0
33.4000	423	4	0
33.4250	411	1	0
33.4500	445	0	0
33.4750	423	0	0
33.5000	434	2	0
33.5250	432	3	0
33.5500	432	3	1
33.5750	386	5	0
33.6000	432	3	1
33.6250	421	1	1
33.6500	418	1	0
33.6750	397	2	0
33.7000	410	2	0
33.7250	407	4	1
33.7500	414	4	0
33.7750	409	4	0
33.8000	386	2	0
33.8250	378	4	0
33.8500	383	1	0
33.8750	424	3	0
33.9000	372	1	0
33.9250	384	1	0
33.9500	441	3	0
33.9750	414	3	0
34.0000	361	1	0
34.0250	400	2	0
34.0500	397	3	1
34.0750	401	3	1
34.1000	404	4	0
34.1250	384	0	0
34.1500	355	4	0
34.1750	405	2	0
34.2000	389	1	0
34.2250	420	2	0
34.2500	397	1	0
34.2750	422	2	0
34.3000	369	3	0
34.3250	393	1	1
34.3500	370	2	0
34.3750	388	1	0
34.4000	358	0	0
34.4250	404	0	0
34.4500	373	2	1
34.4750	430	1	1
34.5000	376	0	0
34.5250	341	6	2
34.5500	362	2	0
34.5750	367	1	0
34.6000	397	1	0
34.6250	379	3	1
34.6500	354	3	0
34.6750	395	3	0
34.7000	355	7	0
34.7250	359	5	0
34.7500	365	2	0
34.7750	391	4	0
34.8000	373	5	0
34.8250	365	1	0
34.8500	338	4	0
34.8750	411	2	0
34.9000	371	1	0
34.9250	375	1	1
34.9500	371	6	0
34.9750	382	6	0
35.0000	362	4	0
35.0250	307	1	3
35.0500	345	1	0
35.0750	352	2	1
35.1000	361	6	0
35.1250	390	2	1
35.1500	363	2	0
35.1750	349	2	0
35.2000	360	2	0
35.2250	354	1	0
35.2500	355	2	0
35.2750	325	3	0
35.3000	339	1	0
35.3250	346	2	0
35.3500	340	4	0
35.3750	352	2	1
35.4000	341	0	0
35.4250	322	4	1
35.4500	334	1	0
35.4750	340	4	1
35.5000	342	4	0
35.5250	322	5	1
35.5500	369	4	0
35.5750	339	2	0
35.6000	332	3	2
35.6250	330	2	0
35.6500	326	2	1
35.6750	355	2	0
35.7000	337	1	0
35.7250	339	3	0
35.7500	312	2	1
35.7750	265	2	0
35.8000	307	0	0
35.8250	320	1	1
35.8500	331	3	0
35.8750	326	1	0
35.9000	333	2	0
35.9250	354	2	0
35.9500	319	2	1
35.9750	356	3	0
36.0000	348	2	0
36.0250	323	1	1
36.0500	334	0	1
36.0750	293	0	0
36.1000	313	0	1
36.1250	307	5	0
36.1500	314	3	0
36.1750	329	2	0
36.2000	303	2	0
36.2250	304	2	0
36.2500	349	0	0
36.2750	369	2	0
36.3000	313	4	0
36.3250	353	2	0
36.3500	328	3	0
36.3750	336	0	0
36.4000	303	1	1
36.4250	332	3	0
36.4500	306	2	0
36.4750	285	2	0
36.5000	287	5	0
36.5250	310	5	0
36.5500	309	1	0
36.5750	362	1	0
36.6000	343	2	0
36.6250	310	2	0
36.6500	261	1	0
36.6750	300	1	0
36.7000	293	1	0
36.7250	302	2	0
36.7500	330	3	1
36.7750	283	0	3
36.8000	296	2	0
36.8250	291	1	1
36.8500	287	1	1
36.8750	325	1	0
36.9000	308	1	1
36.9250	289	3	2
36.9500	337	2	0
36.9750	307	0	0
37.0000	298	3	1
37.0250	310	3	0
37.0500	318	2	0
37.0750	320	0	0
37.1000	301	1	0
37.1250	280	3	0
37.1500	300	1	1
37.1750	310	1	0
37.2000	303	1	1
37.2250	281	2	0
37.2500	254	0	0
37.2750	291	2	1
37.3000	289	0	0
37.3250	282	2	1
37.3500	280	6	1
37.3750	327	3	0
37.4000	290	6	1
37.4250	295	3	0
37.4500	297	2	1
37.4750	331	2	0
37.5000	255	2	0
37.5250	315	2	0
37.5500	300	4	0
37.5750	294	1	0
37.6000	308	2	0
37.6250	313	1	0
37.6500	266	4	1
37.6750	246	1	0
37.7000	272	0	0
37.7250	261	5	1
37.7500	260	0	1
37.7750	314	2	0
37.8000	312	1	0
37.8250	289	2	0
37.8500	282	2	0
37.8750	256	1	0
37.9000	278	2	1
37.9250	288	1	0
37.9500	245	0	0
37.9750	309	2	0
38.0000	279	1	0
38.0250	259	2	0
38.0500	285	0	0
38.0750	269	3	0
38.1000	295	1	1
38.1250	256	1	0
38.1500	267	1	0
38.1750	245	5	1
38.2000	275	0	0
38.2250	290	5	1
38.2500	270	1	0
38.2750	293	1	1
38.3000	259	3	2
38.3250	272	4	0
38.3500	261	0	0
38.3750	257	4	0
38.4000	265	2	0
38.4250	270	0	0
38.4500	274	3	1
38.4750	250	3	0
38.5000	245	1	0
38.5250	242	3	0
38.5500	243	3	0
38.5750	266	1	0
38.6000	233	4	0
38.6250	257	2	0
38.6500	261	1	0
38.6750	240	1	0
38.7000	261	3	0
38.7250	248	0	0
38.7500	246	2	0
38.7750	235	1	0
38.8000	247	4	3
38.8250	248	1	1
38.8500	252	2	0
38.8750	244	0	0
38.9000	251	3	0
38.9250	275	1	0
38.9500	285	0	0
38.9750	244	3	0
39.0000	267	0	0
39.0250	249	0	0
39.0500	260	1	0
39.0750	255	4	2
39.1000	232	1	0
39.1250	248	1	1
39.1500	262	1	0
39.1750	228	1	0
39.2000	257	2	0
39.2250	256	0	0
39.2500	269	4	1
39.2750	254	0	0
39.3000	275	0	0
39.3250	247	1	0
39.3500	233	4	0
39.3750	258	2	0
39.4000	229	1	0
39.4250	261	1	0
39.4500	248	0	0
39.4750	242	2	0
39.5000	247	1	1
39.5250	218	2	0
39.5500	244	2	0
39.5750	240	2	0
39.6000	263	0	0
39.6250	256	2	0
39.6500	240	2	0
39.6750	237	1	0
39.7000	247	1	0
39.7250	250	4	0
39.7500	227	2	0
39.7750	202	2	0
39.8000	215	1	1
39.8250	236	0	0
39.8500	215	4	0
39.8750	236	2	0
39.9000	232	0	0
39.9250	242	1	0
39.9500	228	0	0
39.9750	231	3	1
40.0000	249	4	0
40.0250	236	2	0
40.0500	246	0	0
40.0750	231	1	0
40.1000	222	2	1
40.1250	234	1	1
40.1500	228	4	0
40.1750	238	0	1
40.2000	184	0	0
40.2250	201	3	0
40.2500	233	3	0
40.2750	215	0	0
40.3000	211	0	0
40.3250	198	0	0
40.3500	223	2	0
40.3750	211	2	0
40.4000	232	2	0
40.4250	221	3	0
40.4500	222	2	1
40.4750	231	4	1
40.5000	197	1	0
40.5250	210	0	0
40.5500	232	1	1
40.5750	192	0	0
40.6000	225	6	0
40.6250	219	1	0
40.6500	226	1	0
40.6750	224	4	0
40.7000	207	2	1
40.7250	210	3	1
40.7500	225	0	0
40.7750	219	0	2
40.8000	198	0	1
40.8250	201	1	0
40.8500	206	1	0
40.8750	188	0	0
40.9000	204	1	0
40.9250	209	1	0
40.9500	205	0	0
40.9750	178	4	2
41.0000	218	2	1
41.0250	203	2	0
41.0500	208	2	0
41.0750	222	2	0
41.1000	198	1	1
41.1250	231	0	1
41.1500	190	2	1
41.1750	205	2	0
41.2000	186	4	0
41.2250	204	0	0
41.2500	189	1	0
41.2750	221	2	0
41.3000	221	4	0
41.3250	187	0	0
41.3500	206	1	0
41.3750	197	0	0
41.4000	181	2	0
41.4250	210	1	0
41.4500	205	1	0
41.4750	207	2	0
41.5000	207	1	0
41.5250	183	1	0
41.5500	195	3	0
41.5750	212	2	0
41.6000	190	1	0
41.6250	193	1	0
41.6500	193	1	0
41.6750	211	3	0
41.7000	193	0	0
41.7250	162	3	0
41.7500	201	2	1
41.7750	188	1	0
41.8000	187	2	0
41.8250	209	2	0
41.8500	192	1	2
41.8750	210	2	0
41.9000	202	4	0
41.9250	194	4	0
41.9500	192	1	0
41.9750	208	1	1
42.0000	182	2	0
42.0250	175	0	0
42.0500	215	2	0
42.0750	197	1	0
42.1000	198	1	0
42.1250	205	0	0
42.1500	170	1	0
42.1750	181	0	0
42.2000	182	1	0
42.2250	179	3	0
42.2500	204	1	0
42.2750	195	2	0
42.3000	196	1	0
42.3250	194	2	0
42.3500	207	4	0
42.3750	178	3	0
42.4000	214	2	0
42.4250	166	0	1
42.4500	182	2	0
42.4750	206	4	0
42.5000	176	2	0
42.5250	182	2	0
42.5500	189	1	0
42.5750	183	2	0
42.6000	171	1	0
42.6250	188	2	1
42.6500	200	3	1
42.6750	189	2	0
42.7000	197	1	0
42.7250	197	0	0
42.7500	219	0	0
42.7750	192	1	0
42.8000	176	1	0
42.8250	187	0	0
42.8500	186	2	0
42.8750	184	1	0
42.9000	180	2	0
42.9250	182	1	0
42.9500	178	1	0
42.9750	170	0	0
43.0000	190	1	0
43.0250	168	1	0
43.0500	187	2	0
43.0750	188	3	0
43.1000	172	1	0
43.1250	169	0	0
43.1500	174	2	0
43.1750	166	5	0
43.2000	184	0	0
43.2250	179	1	0
43.2500	171	2	0
43.2750	182	1	0
43.3000	176	0	2
43.3250	174	4	0
43.3500	176	3	0
43.3750	213	2	1
43.4000	174	1	1
43.4250	182	3	0
43.4500	154	1	0
43.4750	156	2	0
43.5000	172	4	0
43.5250	159	1	1
43.5500	168	2	0
43.5750	171	3	0
43.6000	178	3	0
43.6250	163	2	0
43.6500	165	2	0
43.6750	174	0	2
43.7000	169	0	2
43.7250	172	0	0
43.7500	188	1	0
43.7750	177	1	0
43.8000	150	2	0
43.8250	153	3	0
43.8500	167	0	0
43.8750	162	1	0
43.9000	156	3	0
43.9250	152	0	0
43.9500	166	3	2
43.9750	173	2	0
44.0000	149	1	0
44.0250	166	1	0
44.0500	147	3	2
44.0750	161	2	0
44.1000	148	3	1
44.1250	138	1	0
44.1500	141	0	1
44.1750	161	2	0
44.2000	150	1	0
44.2250	164	0	0
44.2500	159	1	1
44.2750	138	2	0
44.3000	163	1	1
44.3250	171	2	1
44.3500	160	2	0
44.3750	155	3	0
44.4000	159	1	0
44.4250	156	1	0
44.4500	150	0	2
44.4750	154	1	0
44.5000	150	3	0
44.5250	135	0	1
44.5500	171	2	1
44.5750	180	2	0
44.6000	155	0	0
44.6250	139	2	0
44.6500	153	0	0
44.6750	154	4	0
44.7000	162	0	0
44.7250	153	0	1
44.7500	151	3	0
44.7750	156	1	1
44.8000	171	0	0
44.8250	157	4	0
44.8500	143	2	0
44.8750	146	2	0
44.9000	144	1	0
44.9250	148	1	0
44.9500	166	2	0
44.9750	140	3	1
45.0000	139	2	1
45.0250	131	2	0
45.0500	124	0	0
45.0750	120	3	0
45.1000	150	4	1
45.1250	144	2	0
45.1500	144	1	1
45.1750	126	3	0
45.2000	140	1	0
45.2250	130	2	0
45.2500	133	0	1
45.2750	148	0	1
45.3000	131	1	1
45.3250	150	2	1
45.3500	137	1	0
45.3750	140	1	0
45.4000	137	2	0
45.4250	142	0	0
45.4500	137	0	0
45.4750	156	1	0
45.5000	144	1	1
45.5250	170	2	0
45.5500	142	1	0
45.5750	141	0	0
45.6000	130	1	0
45.6250	153	2	3
45.6500	137	2	0
45.6750	172	2	0
45.7000	135	1	1
45.7250	140	0	0
45.7500	141	0	0
45.7750	128	3	0
45.8000	138	3	0
45.8250	125	1	0
45.8500	122	2	0
45.8750	126	3	0
45.9000	133	1	0
45.9250	125	2	0
45.9500	131	1	0
45.9750	139	0	0
46.0000	136	0	0
46.0250	138	1	0
46.0500	138	1	0
46.0750	134	1	0
46.1000	159	0	0
46.1250	117	1	0
46.1500	154	1	0
46.1750	133	1	0
46.2000	124	1	0
46.2250	142	1	0
46.2500	114	2	0
46.2750	127	1	0
46.3000	130	3	0
46.3250	129	1	1
46.3500	144	1	0
46.3750	145	2	0
46.4000	134	2	0
46.4250	144	1	0
46.4500	124	1	0
46.4750	119	1	1
46.5000	125	2	0
46.5250	143	1	0
46.5500	143	1	0
46.5750	115	1	0
46.6000	118	2	0
46.6250	133	1	0
46.6500	147	3	0
46.6750	128	1	0
46.7000	122	2	1
46.7250	119	2	0
46.7500	129	2	0
46.7750	135	5	0
46.8000	137	0	0
46.8250	136	1	0
46.8500	126	0	1
46.8750	98	0	0
46.9000	112	1	0
46.9250	143	3	1
46.9500	118	0	1
46.9750	117	1	0
47.0000	139	2	1
47.0250	149	3	0
47.0500	149	1	0
47.0750	112	0	0
47.1000	114	2	1
47.1250	118	1	0
47.1500	126	0	0
47.1750	116	0	0
47.2000	123	2	0
47.2250	124	2	0
47.2500	102	0	0
47.2750	96	1	0
47.3000	115	1	0
47.3250	100	0	0
47.3500	119	2	0
47.3750	137	0	0
47.4000	107	1	0
47.4250	115	2	0
47.4500	127	1	0
47.4750	133	0	0
47.5000	113	2	0
47.5250	121	2	0
47.5500	115	1	1
47.5750	102	2	0
47.6000	122	4	0
47.6250	121	3	0
47.6500	124	1	0
47.6750	120	0	2
47.7000	107	0	0
47.7250	126	1	0
47.7500	128	0	0
47.7750	116	2	1
47.8000	115	1	1
47.8250	119	0	0
47.8500	122	0	0
47.8750	130	3	0
47.9000	131	1	0
47.9250	109	3	0
47.9500	129	2	0
47.9750	116	0	0
48.0000	115	2	0
48.0250	142	1	1
48.0500	117	2	0
48.0750	105	0	0
48.1000	99	0	0
48.1250	114	0	0
48.1500	112	1	1
48.1750	124	0	0
48.2000	108	4	0
48.2250	103	1	0
48.2500	81	3	0
48.2750	112	1	0
48.3000	107	1	0
48.3250	109	0	0
48.3500	111	0	0
48.3750	101	0	1
48.4000	103	2	0
48.4250	111	0	0
48.4500	114	1	0
48.4750	98	0	0
48.5000	90	0	0
48.5250	103	0	0
48.5500	118	0	0
48.5750	114	1	0
48.6000	106	2	0
48.6250	108	1	0
48.6500	108	1	0
48.6750	88	1	0
48.7000	106	0	0
48.7250	102	0	0
48.7500	103	1	0
48.7750	84	1	0
48.8000	124	1	0
48.8250	106	2	0
48.8500	109	2	0
48.8750	109	2	0
48.9000	100	0	0
48.9250	98	1	1
48.9500	105	1	0
48.9750	108	2	0
49.0000	90	0	1
49.0250	119	0	0
49.0500	108	0	1
49.0750	101	3	0
49.1000	92	1	0
49.1250	104	1	0
49.1500	106	2	0
49.1750	117	0	0
49.2000	115	0	0
49.2250	87	1	0
49.2500	93	0	0
49.2750	107	3	0
49.3000	99	0	0
49.3250	103	1	1
49.3500	96	0	0
49.3750	112	0	0
49.4000	82	0	0
49.4250	98	0	0
49.4500	105	0	2
49.4750	114	0	0
49.5000	111	0	0
49.5250	130	1	1
49.5500	115	2	0
49.5750	103	0	0
49.6000	106	1	1
49.6250	117	2	0
49.6500	95	1	0
49.6750	106	0	0
49.7000	102	0	1
49.7250	101	0	0
49.7500	92	1	0
49.7750	107	0	0
49.8000	106	1	0
49.8250	101	0	0
49.8500	101	0	0
49.8750	83	2	0
49.9000	94	2	0
49.9250	84	1	0
49.9500	109	1	0
49.9750	88	1	0
50.0000	110	1	0
50.0250	94	0	0
50.0500	117	2	0
50.0750	101	2	1
50.1000	107	1	0
50.1250	107	0	0
50.1500	94	0	0
50.1750	87	2	0
50.2000	83	1	0
50.2250	95	1	0
50.2500	99	0	0
50.2750	88	1	0
50.3000	93	0	0
50.3250	101	1	0
50.3500	90	1	0
50.3750	96	1	0
50.4000	102	1	1
50.4250	104	0	0
50.4500	98	0	0
50.4750	92	1	0
50.5000	87	3	1
50.5250	81	1	0
50.5500	83	2	0
50.5750	88	2	0
50.6000	97	2	0
50.6250	93	3	0
50.6500	94	1	0
50.6750	103	3	0
50.7000	99	0	0
50.7250	87	0	1
50.7500	95	0	0
50.7750	80	1	0
50.8000	96	1	0
50.8250	77	0	0
50.8500	90	0	0
50.8750	79	1	0
50.9000	95	0	0
50.9250	78	0	1
50.9500	77	0	0
50.9750	77	1	0
51.0000	87	1	0
51.0250	97	0	0
51.0500	95	1	0
51.0750	79	1	0
51.1000	73	1	1
51.1250	83	1	1
51.1500	96	0	0
51.1750	104	2	0
51.2000	89	2	0
51.2250	74	1	0
51.2500	87	2	2
51.2750	78	2	0
51.3000	92	1	1
51.3250	102	1	0
51.3500	94	0	0
51.3750	75	0	0
51.4000	74	0	0
51.4250	85	0	0
51.4500	103	2	0
51.4750	74	0	0
51.5000	81	0	0
51.5250	70	2	0
51.5500	89	1	1
51.5750	89	1	0
51.6000	99	0	0
51.6250	65	0	0
51.6500	79	0	0
51.6750	94	3	0
51.7000	88	0	0
51.7250	77	1	1
51.7500	75	0	1
51.7750	75	2	0
51.8000	67	1	1
51.8250	90	2	0
51.8500	80	0	1
51.8750	107	4	0
51.9000	89	0	0
51.9250	74	0	0
51.9500	89	0	1
51.9750	102	0	0
52.0000	87	2	0
52.0250	98	1	0
52.0500	78	2	0
52.0750	75	0	0
52.1000	83	1	0
52.1250	80	1	0
52.1500	81	0	0
52.1750	81	0	0
52.2000	73	0	0
52.2250	65	1	0
52.2500	75	0	0
52.2750	77	0	0
52.3000	88	1	0
52.3250	84	1	0
52.3500	77	0	0
52.3750	66	1	0
52.4000	82	2	0
52.4250	86	1	0
52.4500	75	1	0
52.4750	73	0	0
52.5000	87	1	0
52.5250	78	1	0
52.5500	73	2	0
52.5750	89	2	0
52.6000	70	0	1
52.6250	75	2	0
52.6500	77	2	0
52.6750	88	1	1
52.7000	67	0	0
52.7250	92	0	0
52.7500	81	0	1
52.7750	64	1	0
52.8000	63	1	0
52.8250	74	1	0
52.8500	74	1	0
52.8750	69	1	0
52.9000	78	1	0
52.9250	68	3	0
52.9500	80	1	0
52.9750	69	1	1
53.0000	78	0	0
53.0250	71	3	0
53.0500	74	1	0
53.0750	86	2	0
53.1000	92	1	0
53.1250	58	1	1
53.1500	67	0	0
53.1750	67	0	0
53.2000	81	2	0
53.2250	60	0	2
53.2500	69	1	1
53.2750	74	1	0
53.3000	73	0	1
53.3250	72	2	0
53.3500	78	0	0
53.3750	78	0	0
53.4000	66	0	0
53.4250	70	0	0
53.4500	82	0	1
53.4750	87	1	0
53.5000	69	1	0
53.5250	72	1	1
53.5500	77	2	0
53.5750	60	0	1
53.6000	67	2	0
53.6250	88	1	0
53.6500	64	0	0
53.6750	67	0	0
53.7000	66	1	0
53.7250	74	1	0
53.7500	62	2	0
53.7750	68	2	0
53.8000	88	1	0
53.8250	74	1	0
53.8500	75	1	1
53.8750	56	2	0
53.9000	82	1	0
53.9250	74	0	0
53.9500	59	1	0
53.9750	65	0	0
54.0000	68	2	0
54.0250	80	1	0
54.0500	65	0	0
54.0750	78	0	1
54.1000	83	2	0
54.1250	72	1	1
54.1500	67	1	0
54.1750	61	1	1
54.2000	62	2	0
54.2250	75	1	0
54.2500	61	0	0
54.2750	81	0	0
54.3000	64	0	1
54.3250	69	0	0
54.3500	65	1	0
54.3750	58	1	0
54.4000	70	0	0
54.4250	78	0	0
54.4500	68	0	2
54.4750	69	1	1
54.5000	67	0	0
54.5250	80	0	0
54.5500	46	1	0
54.5750	63	0	1
54.6000	74	0	1
54.6250	59	0	1
54.6500	59	2	0
54.6750	56	1	0
54.7000	60	1	0
54.7250	62	0	0
54.7500	62	0	1
54.7750	67	1	1
54.8000	66	1	0
54.8250	57	2	0
54.8500	60	0	0
54.8750	65	1	1
54.9000	76	1	0
54.9250	66	1	0
54.9500	67	0	0
54.9750	63	0	0
55.0000	56	1	0
55.0250	53	1	0
55.0500	68	0	0
55.0750	63	1	0
55.1000	66	1	0
55.1250	60	0	0
55.1500	65	3	0
55.1750	59	1	0
55.2000	50	2	1
55.2250	54	3	1
55.2500	55	0	0
55.2750	67	1	2
55.3000	69	0	0
55.3250	58	1	0
55.3500	67	1	0
55.3750	60	1	0
55.4000	61	1	0
55.4250	72	0	0
55.4500	55	1	0
55.4750	57	1	0
55.5000	65	2	0
55.5250	71	0	1
55.5500	57	0	0
55.5750	60	1	0
55.6000	53	0	0
55.6250	62	1	1
55.6500	66	0	0
55.6750	58	2	0
55.7000	62	2	0
55.7250	57	3	0
55.7500	60	0	0
55.7750	46	0	2
55.8000	66	1	0
55.8250	73	0	0
55.8500	57	1	1
55.8750	63	0	0
55.9000	58	0	0
55.9250	42	1	0
55.9500	60	3	0
55.9750	72	0	0
56.0000	69	1	0
56.0250	51	2	0
56.0500	47	1	0
56.0750	54	2	0
56.1000	51	0	0
56.1250	67	0	0
56.1500	54	0	0
56.1750	56	0	0
56.2000	69	1	0
56.2250	57	0	0
56.2500	54	2	0
56.2750	67	1	0
56.3000	51	1	0
56.3250	47	1	0
56.3500	47	0	0
56.3750	68	0	0
56.4000	51	0	0
56.4250	46	0	0
56.4500	49	0	1
56.4750	45	2	0
56.5000	50	1	0
56.5250	54	0	0
56.5500	42	2	0
56.5750	57	0	1
56.6000	43	0	0
56.6250	47	0	0
56.6500	52	1	0
56.6750	59	0	0
56.7000	46	1	0
56.7250	56	0	0
56.7500	49	0	0
56.7750	64	1	0
56.8000	46	0	0
56.8250	47	1	0
56.8500	53	1	0
56.8750	65	0	0
56.9000	52	1	0
56.9250	49	1	0
56.9500	47	2	0
56.9750	71	0	0
57.0000	51	1	0
57.0250	52	0	0
57.0500	54	0	0
57.0750	50	0	0
57.1000	55	3	0
57.1250	40	0	0
57.1500	50	0	0
57.1750	43	1	0
57.2000	49	0	0
57.2250	53	1	1
57.2500	57	0	1
57.2750	48	0	0
57.3000	60	0	0
57.3250	57	0	0
57.3500	54	0	0
57.3750	54	2	0
57.4000	55	1	0
57.4250	47	1	2
57.4500	51	0	0
57.4750	39	2	0
57.5000	60	2	0
57.5250	48	0	2
57.5500	56	2	0
57.5750	53	0	0
57.6000	38	1	0
57.6250	43	1	0
57.6500	39	0	0
57.6750	41	1	0
57.7000	45	2	0
57.7250	65	1	0
57.7500	48	1	0
57.7750	47	1	0
57.8000	44	2	1
57.8250	52	1	1
57.8500	54	0	0
57.8750	46	1	2
57.9000	42	1	1
57.9250	44	0	0
57.9500	43	1	0
57.9750	63	1	0
58.0000	50	0	0
58.0250	50	0	0
58.0500	44	1	0
58.0750	56	0	0
58.1000	47	0	0
58.1250	43	0	0
58.1500	49	0	0
58.1750	46	2	0
58.2000	35	1	0
58.2250	43	1	0
58.2500	47	0	0
58.2750	41	1	0
58.3000	47	1	0
58.3250	49	1	0
58.3500	49	0	0
58.3750	48	0	0
58.4000	42	0	0
58.4250	43	1	0
58.4500	57	0	0
58.4750	54	1	0
58.5000	39	2	0
58.5250	48	1	0
58.5500	51	1	0
58.5750	39	0	0
58.6000	41	1	0
58.6250	47	0	1
58.6500	56	3	0
58.6750	42	1	0
58.7000	46	1	1
58.7250	43	0	1
58.7500	45	1	0
58.7750	44	0	0
58.8000	53	1	0
58.8250	41	0	0
58.8500	41	0	0
58.8750	40	0	1
58.9000	50	0	0
58.9250	52	0	0
58.9500	34	1	0
58.9750	37	2	1
59.0000	40	2	0
59.0250	34	1	0
59.0500	43	0	0
59.0750	46	0	0
59.1000	40	0	0
59.1250	47	1	0
59.1500	39	0	0
59.1750	43	1	1
59.2000	46	1	0
59.2250	35	0	0
59.2500	45	0	0
59.2750	39	0	0
59.3000	47	1	0
59.3250	34	1	0
59.3500	38	0	0
59.3750	48	1	0
59.4000	46	0	0
59.4250	37	2	2
59.4500	51	0	1
59.4750	53	0	0
59.5000	35	1	0
59.5250	48	0	0
59.5500	36	0	0
59.5750	45	2	0
59.6000	51	0	0
59.6250	30	0	0
59.6500	43	1	0
59.6750	45	2	0
59.7000	44	2	0
59.7250	35	0	0
59.7500	47	1	0
59.7750	42	1	0
59.8000	40	1	0
59.8250	41	1	0
59.8500	44	1	0
59.8750	49	0	0
59.9000	47	0	0
59.9250	49	1	0
59.9500	49	0	1
59.9750	46	2	0
60.0000	45	0	0
60.0250	37	0	0
60.0500	38	0	1
60.0750	40	0	0
60.1000	38	0	0
60.1250	32	0	0
60.1500	45	1	1
60.1750	38	0	0
60.2000	53	0	0
60.2250	54	0	1
60.2500	44	0	0
60.2750	45	1	0
60.3000	31	1	0
60.3250	41	1	0
60.3500	38	2	0
60.3750	46	1	1
60.4000	50	1	0
60.4250	47	1	0
60.4500	44	2	0
60.4750	41	1	0
60.5000	43	1	0
60.5250	46	1	1
60.5500	42	0	0
60.5750	29	1	2
60.6000	46	0	1
60.6250	32	0	1
60.6500	33	2	0
60.6750	37	1	0
60.7000	44	0	0
60.7250	50	1	0
60.7500	43	0	0
60.7750	38	2	0
60.8000	34	1	0
60.8250	47	0	0
60.8500	40	1	0
60.8750	29	2	1
60.9000	40	0	0
60.9250	34	0	0
60.9500	42	0	0
60.9750	39	1	0
61.0000	49	0	0
61.0250	34	1	0
61.0500	33	1	0
61.0750	30	0	0
61.1000	37	0	1
61.1250	40	0	0
61.1500	39	1	0
61.1750	34	0	0
61.2000	40	2	0
61.2250	27	0	0
61.2500	40	3	0
61.2750	38	2	0
61.3000	40	0	0
61.3250	42	0	0
61.3500	29	0	0
61.3750	37	1	0
61.4000	36	2	0
61.4250	38	1	0
61.4500	35	1	1
61.4750	36	0	0
61.5000	21	0	0
61.5250	43	1	1
61.5500	35	2	0
61.5750	39	0	0
61.6000	29	1	1
61.6250	38	0	0
61.6500	44	0	0
61.6750	24	1	0
61.7000	31	0	0
61.7250	35	0	1
61.7500	34	0	0
61.7750	41	0	0
61.8000	46	0	0
61.8250	37	1	0
61.8500	43	0	0
61.8750	41	1	0
61.9000	36	1	0
61.9250	39	0	0
61.9500	32	0	1
61.9750	39	0	0
62.0000	29	1	0
62.0250	26	1	0
62.0500	44	0	0
62.0750	37	0	0
62.1000	32	2	0
62.1250	27	1	1
62.1500	28	1	1
62.1750	33	0	0
62.2000	40	1	0
62.2250	32	1	0
62.2500	26	1	0
62.2750	33	2	0
62.3000	39	3	0
62.3250	37	1	0
62.3500	31	0	0
62.3750	39	1	0
62.4000	32	0	0
62.4250	31	0	1
62.4500	35	0	1
62.4750	35	0	0
62.5000	25	2	0
62.5250	39	1	0
62.5500	28	0	0
62.5750	36	2	2
62.6000	45	0	0
62.6250	44	2	0
62.6500	39	0	0
62.6750	30	1	0
62.7000	32	1	1
62.7250	37	0	0
62.7500	41	1	0
62.7750	35	1	0
62.8000	28	0	0
62.8250	35	0	0
62.8500	32	2	0
62.8750	29	0	0
62.9000	39	0	1
62.9250	26	1	1
62.9500	26	0	1
62.9750	31	1	0
63.0000	32	0	0
63.0250	39	0	0
63.0500	36	3	1
63.0750	29	0	0
63.1000	29	0	0
63.1250	24	0	0
63.1500	42	1	2
63.1750	24	0	0
63.2000	39	0	0
63.2250	34	0	0
63.2500	28	1	0
63.2750	28	0	0
63.3000	34	0	1
63.3250	29	1	0
63.3500	40	0	0
63.3750	27	1	1
63.4000	35	0	1
63.4250	19	0	0
63.4500	24	1	0
63.4750	37	2	0
63.5000	26	0	1
63.5250	30	1	0
63.5500	31	1	1
63.5750	31	0	0
63.6000	20	1	0
63.6250	25	0	1
63.6500	23	0	1
63.6750	48	0	0
63.7000	33	2	0
63.7250	42	1	2
63.7500	34	0	0
63.7750	30	1	0
63.8000	28	2	0
63.8250	29	1	0
63.8500	40	0	0
63.8750	31	0	0
63.9000	33	0	0
63.9250	30	0	0
63.9500	32	0	0
63.9750	29	3	0
64.0000	27	2	0
64.0250	28	1	0
64.0500	23	0	0
64.0750	37	0	0
64.1000	28	1	0
64.1250	36	0	0
64.1500	26	2	0
64.1750	22	0	0
64.2000	34	1	0
64.2250	35	1	0
64.2500	28	0	1
64.2750	24	0	0
64.3000	29	0	0
64.3250	34	1	0
64.3500	19	1	0
64.3750	29	0	1
64.4000	31	0	0
64.4250	29	3	0
64.4500	39	0	0
64.4750	20	0	1
64.5000	28	1	1
64.5250	27	2	0
64.5500	25	0	0
64.5750	34	0	0
64.6000	23	1	0
64.6250	23	2	0
64.6500	18	0	0
64.6750	28	1	0
64.7000	32	0	0
64.7250	32	1	1
64.7500	31	0	0
64.7750	35	0	0
64.8000	17	1	0
64.8250	24	0	0
64.8500	36	0	0
64.8750	22	1	0
64.9000	24	4	0
64.9250	24	0	0
64.9500	28	1	0
64.9750	29	1	0
65.0000	28	2	1
65.0250	24	0	0
65.0500	20	0	0
65.0750	25	1	0
65.1000	26	0	3
65.1250	30	0	1
65.1500	28	1	0
65.1750	28	1	2
65.2000	28	0	0
65.2250	27	0	1
65.2500	27	0	0
65.2750	24	0	0
65.3000	31	1	0
65.3250	28	1	0
65.3500	23	1	0
65.3750	31	2	0
65.4000	33	1	3
65.4250	34	2	0
65.4500	23	0	0
65.4750	24	0	0
65.5000	29	0	1
65.5250	31	1	1
65.5500	24	1	0
65.5750	25	1	1
65.6000	24	0	1
65.6250	24	0	0
65.6500	27	0	1
65.6750	32	0	0
65.7000	21	0	0
65.7250	25	1	0
65.7500	31	0	0
65.7750	21	0	1
65.8000	24	0	0
65.8250	19	3	1
65.8500	27	0	0
65.8750	34	1	0
65.9000	28	1	0
65.9250	24	0	0
65.9500	26	0	0
65.9750	38	0	1
66.0000	26	1	0
66.0250	28	2	0
66.0500	20	0	0
66.0750	25	0	0
66.1000	23	0	0
66.1250	31	4	0
66.1500	25	2	0
66.1750	38	0	0
66.2000	16	0	0
66.2250	21	0	1
66.2500	24	2	0
66.2750	25	1	0
66.3000	37	1	0
66.3250	23	1	0
66.3500	32	0	0
66.3750	17	1	0
66.4000	21	1	0
66.4250	23	1	1
66.4500	20	1	0
66.4750	26	1	0
66.5000	17	1	0
66.5250	17	1	1
66.5500	25	1	0
66.5750	35	2	0
66.6000	16	1	0
66.6250	21	1	0
66.6500	20	0	0
66.6750	19	0	0
66.7000	22	0	0
66.7250	32	1	1
66.7500	21	0	0
66.7750	19	2	0
66.8000	20	1	0
66.8250	26	0	0
66.8500	25	1	0
66.8750	33	0	0
66.9000	28	0	0
66.9250	19	0	0
66.9500	27	1	0
66.9750	30	2	1
67.0000	23	1	0
67.0250	20	2	0
67.0500	29	0	0
67.0750	21	0	0
67.1000	20	2	0
67.1250	20	1	0
67.1500	25	1	0
67.1750	26	0	0
67.2000	22	0	1
67.2250	28	0	0
67.2500	29	2	0
67.2750	30	0	0
67.3000	22	0	0
67.3250	20	1	0
67.3500	24	1	0
67.3750	20	1	0
67.4000	20	0	1
67.4250	18	1	0
67.4500	25	1	0
67.4750	24	0	0
67.5000	18	0	0
67.5250	23	1	0
67.5500	21	0	0
67.5750	22	0	1
67.6000	24	0	0
67.6250	19	4	0
67.6500	25	0	0
67.6750	25	0	0
67.7000	19	0	1
67.7250	25	0	1
67.7500	21	0	0
67.7750	25	0	0
67.8000	23	0	0
67.8250	13	0	0
67.8500	21	2	0
67.8750	17	0	0
67.9000	29	0	0
67.9250	23	0	0
67.9500	15	1	0
67.9750	17	1	0
68.0000	25	1	0
68.0250	17	0	0
68.0500	12	2	0
68.0750	18	0	0
68.1000	27	1	0
68.1250	21	2	0
68.1500	26	0	0
68.1750	24	0	0
68.2000	25	0	0
68.2250	18	1	0
68.2500	20	1	0
68.2750	23	0	0
68.3000	16	0	1
68.3250	19	0	0
68.3500	24	0	0
68.3750	18	1	0
68.4000	17	0	0
68.4250	27	0	0
68.4500	16	0	0
68.4750	20	0	0
68.5000	28	0	0
68.5250	18	1	0
68.5500	24	0	0
68.5750	14	0	0
68.6000	16	0	0
68.6250	17	0	0
68.6500	12	0	0
68.6750	24	0	1
68.7000	20	0	0
68.7250	17	4	1
68.7500	17	0	0
68.7750	26	0	0
68.8000	31	0	0
68.8250	19	1	0
68.8500	26	0	0
68.8750	27	0	0
68.9000	18	0	0
68.9250	12	1	0
68.9500	17	1	3
68.9750	18	0	0
69.0000	22	0	0
69.0250	20	0	2
69.0500	25	1	0
69.0750	18	0	0
69.1000	20	0	0
69.1250	17	1	0
69.1500	21	0	1
69.1750	22	2	0
69.2000	19	0	0
69.2250	15	0	0
69.2500	24	0	0
69.2750	17	0	0
69.3000	22	0	1
69.3250	18	0	0
69.3500	20	0	1
69.3750	12	0	0
69.4000	20	1	0
69.4250	19	0	0
69.4500	12	0	0
69.4750	19	0	0
69.5000	19	0	0
69.5250	18	0	0
69.5500	29	0	0
69.5750	15	2	0
69.6000	20	0	0
69.6250	13	0	0
69.6500	15	0	1
69.6750	25	0	1
69.7000	21	0	0
69.7250	25	1	0
69.7500	18	0	0
69.7750	13	0	0
69.8000	21	0	0
69.8250	16	1	0
69.8500	19	0	1
69.8750	35	0	1
69.9000	19	0	0
69.9250	17	1	1
69.9500	19	0	0
69.9750	25	2	0
70.0000	19	0	2
70.0250	17	0	0
70.0500	16	0	0
70.0750	19	0	0
70.1000	18	1	0
70.1250	28	1	0
70.1500	14	2	0
70.1750	22	0	0
70.2000	30	0	0
70.2250	23	0	0
70.2500	20	1	0
70.2750	15	1	0
70.3000	21	1	1
70.3250	22	0	0
70.3500	27	0	0
70.3750	8	0	0
70.4000	14	0	1
70.4250	16	0	0
70.4500	15	0	0
70.4750	17	0	0
70.5000	18	0	0
70.5250	14	0	0
70.5500	16	1	0
70.5750	16	1	0
70.6000	25	2	0
70.6250	25	1	0
70.6500	18	1	0
70.6750	22	0	0
70.7000	22	1	0
70.7250	24	0	0
70.7500	14	1	0
70.7750	19	1	0
70.8000	19	0	0
70.8250	15	2	0
70.8500	17	2	0
70.8750	18	1	0
70.9000	18	0	0
70.9250	22	0	0
70.9500	22	1	0
70.9750	26	0	0
71.0000	13	0	0
71.0250	21	3	0
71.0500	24	1	0
71.0750	12	0	0
71.1000	21	0	0
71.1250	22	3	0
71.1500	20	2	0
71.1750	14	0	0
71.2000	19	1	0
71.2250	15	0	0
71.2500	19	0	1
71.2750	17	0	0
71.3000	23	0	0
71.3250	14	0	0
71.3500	10	0	0
71.3750	22	0	1
71.4000	8	0	0
71.4250	17	0	0
71.4500	17	0	0
71.4750	17	0	0
71.5000	15	0	0
71.5250	22	0	1
71.5500	14	1	0
71.5750	10	1	0
71.6000	15	0	0
71.6250	24	0	0
71.6500	26	0	0
71.6750	25	0	0
71.7000	20	1	0
71.7250	11	1	2
71.7500	17	0	0
71.7750	13	0	0
71.8000	15	0	0
71.8250	19	0	0
71.8500	19	1	0
71.8750	19	0	0
71.9000	9	0	0
71.9250	17	0	0
71.9500	22	1	0
71.9750	11	0	0
72.0000	11	0	0
72.0250	21	0	0
72.0500	15	0	0
72.0750	16	1	0
72.1000	23	0	0
72.1250	21	0	1
72.1500	15	0	0
72.1750	9	0	0
72.2000	11	1	0
72.2250	21	2	0
72.2500	22	2	1
72.2750	14	0	1
72.3000	22	0	0
72.3250	18	2	0
72.3500	14	2	0
72.3750	20	0	0
72.4000	21	1	0
72.4250	13	1	1
72.4500	17	1	0
72.4750	18	2	0
72.5000	20	1	0
72.5250	10	0	1
72.5500	12	1	0
72.5750	18	0	0
72.6000	9	1	0
72.6250	17	0	0
72.6500	15	0	0
72.6750	16	1	0
72.7000	13	0	1
72.7250	11	0	0
72.7500	15	0	0
72.7750	15	0	0
72.8000	18	0	0
72.8250	11	1	0
72.8500	16	0	0
72.8750	13	0	0
72.9000	16	1	0
72.9250	11	2	0
72.9500	22	0	0
72.9750	17	1	0
73.0000	8	0	0
73.0250	20	0	0
73.0500	16	0	0
73.0750	11	1	0
73.1000	14	1	0
73.1250	19	1	0
73.1500	17	0	0
73.1750	9	0	0
73.2000	11	0	0
73.2250	16	1	0
73.2500	16	0	0
73.2750	15	0	0
73.3000	11	0	1
73.3250	21	2	0
73.3500	13	2	0
73.3750	18	1	0
73.4000	17	1	0
73.4250	10	0	0
73.4500	10	0	0
73.4750	17	1	0
73.5000	20	0	1
73.5250	20	0	0
73.5500	12	0	0
73.5750	19	2	2
73.6000	16	3	0
73.6250	16	0	1
73.6500	13	0	1
73.6750	12	0	0
73.7000	20	0	0
73.7250	11	0	0
73.7500	10	0	2
73.7750	15	2	1
73.8000	13	0	1
73.8250	14	0	0
73.8500	17	0	0
73.8750	16	2	1
73.9000	18	0	0
73.9250	12	0	0
73.9500	6	1	0
73.9750	10	2	1
74.0000	14	0	0
74.0250	9	0	0
74.0500	16	0	0
74.0750	14	0	0
74.1000	15	0	1
74.1250	17	0	0
74.1500	14	2	0
74.1750	11	0	0
74.2000	14	0	0
74.2250	13	0	0
74.2500	12	2	0
74.2750	17	2	1
74.3000	10	0	0
74.3250	19	0	0
74.3500	14	0	0
74.3750	11	2	0
74.4000	14	0	0
74.4250	11	1	0
74.4500	11	1	0
74.4750	14	1	0
74.5000	17	1	0
74.5250	11	0	1
74.5500	12	0	0
74.5750	13	1	0
74.6000	14	0	0
74.6250	14	2	0
74.6500	15	0	0
74.6750	9	0	1
74.7000	14	1	2
74.7250	13	0	0
74.7500	12	0	0
74.7750	14	0	0
74.8000	14	1	0
74.8250	7	0	0
74.8500	11	0	0
74.8750	14	0	0
74.9000	12	1	0
74.9250	12	2	0
74.9500	19	0	0
74.9750	11	1	0
75.0000	11	0	0
75.0250	12	0	0
75.0500	18	0	1
75.0750	9	0	1
75.1000	17	0	0
75.1250	18	1	0
75.1500	7	0	0
75.1750	11	0	0
75.2000	11	1	0
75.2250	12	0	0
75.2500	16	1	0
75.2750	10	1	1
75.3000	14	0	0
75.3250	15	0	0
75.3500	20	0	0
75.3750	18	1	0
75.4000	13	0	1
75.4250	16	1	0
75.4500	23	1	1
75.4750	16	0	0
75.5000	11	1	0
75.5250	10	0	0
75.5500	11	0	0
75.5750	14	1	0
75.6000	12	0	1
75.6250	12	0	1
75.6500	12	2	1
75.6750	16	0	1
75.7000	10	0	0
75.7250	13	0	0
75.7500	19	0	0
75.7750	18	1	0
75.8000	17	0	0
75.8250	15	0	0
75.8500	7	0	0
75.8750	12	0	0
75.9000	4	0	0
75.9250	9	1	0
75.9500	11	0	0
75.9750	7	0	1
76.0000	8	1	1
76.0250	12	0	0
76.0500	17	1	0
76.0750	10	0	1
76.1000	14	0	0
76.1250	7	0	1
76.1500	16	1	0
76.1750	12	0	0
76.2000	17	0	0
76.2250	20	1	0
76.2500	13	1	0
76.2750	8	1	1
76.3000	12	0	1
76.3250	12	0	0
76.3500	10	0	1
76.3750	11	0	0
76.4000	10	0	0
76.4250	15	3	0
76.4500	6	2	0
76.4750	11	0	0
76.5000	10	1	0
76.5250	15	0	0
76.5500	12	0	0
76.5750	8	0	0
76.6000	10	1	0
76.6250	10	0	2
76.6500	7	1	0
76.6750	6	0	1
76.7000	10	0	0
76.7250	13	1	1
76.7500	14	0	0
76.7750	14	1	1
76.8000	9	1	1
76.8250	9	1	1
76.8500	6	2	1
76.8750	8	1	0
76.9000	10	1	0
76.9250	12	0	0
76.9500	12	0	0
76.9750	6	1	0
77.0000	14	0	0
77.0250	18	1	0
77.0500	13	1	0
77.0750	10	0	0
77.1000	13	0	0
77.1250	10	0	0
77.1500	4	1	0
77.1750	11	1	0
77.2000	11	1	0
77.2250	8	0	1
77.2500	14	1	0
77.2750	15	0	0
77.3000	9	0	0
77.3250	13	1	0
77.3500	13	1	0
77.3750	7	0	0
77.4000	18	0	0
77.4250	11	0	0
77.4500	14	0	0
77.4750	19	1	1
77.5000	11	1	0
77.5250	11	0	1
77.5500	9	0	0
77.5750	19	0	0
77.6000	8	0	1
77.6250	14	2	0
77.6500	13	0	0
77.6750	10	1	0
77.7000	10	0	0
77.7250	9	1	0
77.7500	20	1	1
77.7750	11	1	0
77.8000	12	1	0
77.8250	9	1	0
77.8500	13	1	0
77.8750	4	0	0
77.9000	7	1	0
77.9250	9	0	0
77.9500	11	3	0
77.9750	10	0	0
78.0000	9	1	1
78.0250	11	1	1
78.0500	10	0	0
78.0750	7	1	0
78.1000	9	0	0
78.1250	12	0	0
78.1500	9	1	0
78.1750	10	1	0
78.2000	12	1	1
78.2250	12	0	0
78.2500	12	0	0
78.2750	6	0	0
78.3000	8	0	0
78.3250	11	0	0
78.3500	16	0	0
78.3750	6	0	0
78.4000	12	1	0
78.4250	7	0	0
78.4500	10	0	0
78.4750	6	0	0
78.5000	10	1	0
78.5250	14	0	0
78.5500	20	0	1
78.5750	9	0	0
78.6000	12	1	0
78.6250	6	0	0
78.6500	9	1	1
78.6750	6	0	0
78.7000	5	0	0
78.7250	11	0	0
78.7500	13	0	0
78.7750	8	1	0
78.8000	11	1	1
78.8250	12	0	0
78.8500	8	0	1
78.8750	9	0	0
78.9000	12	1	0
78.9250	7	1	0
78.9500	10	1	0
78.9750	4	1	1
79.0000	8	1	0
79.0250	10	0	0
79.0500	10	0	0
79.0750	8	0	0
79.1000	8	0	0
79.1250	10	1	0
79.1500	9	1	0
79.1750	13	1	0
79.2000	7	0	0
79.2250	12	0	1
79.2500	10	0	0
79.2750	9	0	0
79.3000	3	0	0
79.3250	12	0	0
79.3500	13	0	0
79.3750	11	0	0
79.4000	12	0	0
79.4250	9	0	0
79.4500	16	0	0
79.4750	11	1	0
79.5000	9	0	0
79.5250	9	0	0
79.5500	6	1	1
79.5750	12	0	1
79.6000	11	1	1
79.6250	7	0	0
79.6500	11	0	1
79.6750	10	1	0
79.7000	12	1	0
79.7250	6	0	1
79.7500	12	1	0
79.7750	9	0	0
79.8000	8	0	0
79.8250	11	0	0
79.8500	8	0	0
79.8750	10	0	0
79.9000	4	0	1
79.9250	4	1	0
79.9500	12	0	0
79.9750	9	1	1
80.0000	10	0	0
80.0250	6	1	0
80.0500	8	1	0
80.0750	8	0	0
80.1000	8	1	0
80.1250	13	0	1
80.1500	9	0	0
80.1750	11	1	0
80.2000	11	2	0
80.2250	13	0	0
80.2500	7	0	1
80.2750	8	1	0
80.3000	13	0	1
80.3250	9	1	1
80.3500	13	0	0
80.3750	6	0	0
80.4000	7	0	1
80.4250	10	0	2
80.4500	10	0	0
80.4750	18	1	1
80.5000	10	0	0
80.5250	17	1	0
80.5500	11	0	0
80.5750	12	0	0
80.6000	4	0	0
80.6250	7	0	0
80.6500	9	0	0
80.6750	6	0	0
80.7000	9	1	0
80.7250	10	1	0
80.7500	5	0	0
80.7750	12	1	0
80.8000	6	0	1
80.8250	10	0	0
80.8500	7	1	0
80.8750	8	0	0
80.9000	7	2	0
80.9250	9	1	0
80.9500	7	0	0
80.9750	13	2	0
81.0000	6	1	0
81.0250	5	0	0
81.0500	6	0	0
81.0750	5	3	1
81.1000	5	0	0
81.1250	9	1	1
81.1500	10	1	0
81.1750	15	0	0
81.2000	7	1	1
81.2250	8	1	0
81.2500	9	0	0
81.2750	11	0	0
81.3000	16	1	0
81.3250	8	3	0
81.3500	6	0	0
81.3750	3	0	0
81.4000	6	1	0
81.4250	5	0	0
81.4500	8	0	0
81.4750	12	1	0
81.5000	9	0	0
81.5250	14	1	1
81.5500	8	1	0
81.5750	7	0	0
81.6000	6	0	1
81.6250	7	1	0
81.6500	9	0	0
81.6750	9	0	1
81.7000	5	0	0
81.7250	5	0	0
81.7500	8	1	1
81.7750	8	0	1
81.8000	5	0	0
81.8250	13	0	0
81.8500	7	0	0
81.8750	7	0	0
81.9000	15	1	0
81.9250	7	0	0
81.9500	5	1	0
81.9750	6	0	0
82.0000	7	1	0
82.0250	6	0	0
82.0500	8	0	0
82.0750	10	0	0
82.1000	8	1	0
82.1250	15	0	0
82.1500	7	1	0
82.1750	6	0	1
82.2000	11	1	0
82.2250	7	0	0
82.2500	7	3	0
82.2750	3	1	0
82.3000	5	0	0
82.3250	9	3	0
82.3500	11	0	0
82.3750	6	1	0
82.4000	4	0	1
82.4250	9	0	0
82.4500	4	0	0
82.4750	8	1	0
82.5000	8	0	0
82.5250	8	0	0
82.5500	8	1	0
82.5750	10	1	0
82.6000	6	2	0
82.6250	12	1	2
82.6500	11	0	0
82.6750	12	0	0
82.7000	5	2	1
82.7250	7	0	1
82.7500	6	1	0
82.7750	9	0	0
82.8000	9	1	0
82.8250	9	1	0
82.8500	6	1	0
82.8750	12	1	0
82.9000	9	1	0
82.9250	6	0	0
82.9500	11	0	1
82.9750	8	1	0
83.0000	3	0	0
83.0250	5	0	0
83.0500	13	1	1
83.0750	4	1	1
83.1000	5	0	0
83.1250	8	0	0
83.1500	10	0	0
83.1750	4	0	0
83.2000	7	1	1
83.2250	12	1	0
83.2500	4	0	1
83.2750	5	2	0
83.3000	6	0	0
83.3250	5	0	0
83.3500	5	0	1
83.3750	4	0	0
83.4000	7	1	1
83.4250	7	0	0
83.4500	3	0	0
83.4750	3	1	0
83.5000	6	1	0
83.5250	9	1	0
83.5500	7	0	0
83.5750	8	0	0
83.6000	8	1	0
83.6250	9	0	0
83.6500	10	0	0
83.6750	5	1	0
83.7000	5	0	1
83.7250	7	0	1
83.7500	8	1	0
83.7750	10	1	0
83.8000	12	2	1
83.8250	2	0	0
83.8500	9	1	1
83.8750	8	0	0
83.9000	10	0	0
83.9250	1	1	0
83.9500	14	0	0
83.9750	7	1	1
84.0000	6	1	0
84.0250	5	0	0
84.0500	5	1	0
84.0750	5	0	1
84.1000	7	0	0
84.1250	7	0	0
84.1500	6	0	0
84.1750	8	0	0
84.2000	9	1	0
84.2250	9	0	0
84.2500	7	0	0
84.2750	5	0	0
84.3000	3	0	0
84.3250	6	1	0
84.3500	7	2	0
84.3750	15	0	0
84.4000	6	0	0
84.4250	7	1	0
84.4500	11	1	0
84.4750	6	0	0
84.5000	11	0	1
84.5250	3	1	0
84.5500	7	0	0
84.5750	6	0	0
84.6000	8	0	0
84.6250	9	0	0
84.6500	11	0	0
84.6750	4	1	0
84.7000	8	0	0
84.7250	10	0	0
84.7500	5	1	0
84.7750	8	1	0
84.8000	7	0	0
84.8250	6	2	0
84.8500	8	0	1
84.8750	8	0	0
84.9000	11	2	0
84.9250	5	0	0
84.9500	5	2	0
84.9750	8	1	0
85.0000	6	0	0
85.0250	11	0	0
85.0500	7	1	2
85.0750	8	1	0
85.1000	6	0	0
85.1250	6	1	0
85.1500	8	1	0
85.1750	3	1	0
85.2000	6	0	0
85.2250	10	0	0
85.2500	4	1	0
85.2750	11	0	0
85.3000	9	0	0
85.3250	5	1	1
85.3500	8	0	0
85.3750	2	1	0
85.4000	9	0	1
85.4250	5	0	0
85.4500	5	0	0
85.4750	8	0	0
85.5000	5	0	0
85.5250	7	0	0
85.5500	4	0	0
85.5750	1	1	0
85.6000	8	1	1
85.6250	10	0	0
85.6500	4	0	0
85.6750	8	0	0
85.7000	4	0	0
85.7250	6	0	1
85.7500	4	0	0
85.7750	5	4	0
85.8000	2	2	0
85.8250	8	0	0
85.8500	3	0	0
85.8750	8	0	0
85.9000	10	1	0
85.9250	12	0	0
85.9500	4	0	0
85.9750	5	0	0
86.0000	6	1	1
86.0250	4	1	2
86.0500	7	1	0
86.0750	7	1	0
86.1000	12	1	0
86.1250	8	0	0
86.1500	6	0	0
86.1750	7	1	0
86.2000	11	0	0
86.2250	6	0	0
86.2500	5	0	1
86.2750	8	1	0
86.3000	1	1	0
86.3250	5	0	0
86.3500	3	0	0
86.3750	7	1	1
86.4000	11	0	0
86.4250	4	0	1
86.4500	7	0	0
86.4750	4	0	0
86.5000	7	1	0
86.5250	4	1	0
86.5500	5	0	0
86.5750	8	1	0
86.6000	3	1	0
86.6250	6	3	0
86.6500	7	1	1
86.6750	6	0	0
86.7000	7	1	0
86.7250	10	0	1
86.7500	6	1	0
86.7750	6	1	1
86.8000	7	0	1
86.8250	7	0	0
86.8500	8	2	0
86.8750	6	3	0
86.9000	8	0	1
86.9250	8	0	0
86.9500	7	0	0
86.9750	9	0	0
87.0000	5	0	1
87.0250	2	2	0
87.0500	11	2	0
87.0750	3	1	0
87.1000	5	0	0
87.1250	9	0	1
87.1500	5	1	0
87.1750	3	1	2
87.2000	9	0	0
87.2250	5	1	1
87.2500	6	0	0
87.2750	6	0	0
87.3000	9	0	0
87.3250	4	0	1
87.3500	7	0	0
87.3750	10	0	0
87.4000	8	0	0
87.4250	5	0	0
87.4500	7	2	0
87.4750	4	1	0
87.5000	10	1	0
87.5250	5	0	0
87.5500	4	0	0
87.5750	5	0	0
87.6000	7	2	0
87.6250	7	1	1
87.6500	3	0	0
87.6750	5	1	0
87.7000	5	0	0
87.7250	6	1	0
87.7500	4	0	0
87.7750	4	0	1
87.8000	7	0	0
87.8250	5	0	0
87.8500	9	0	0
87.8750	1	1	1
87.9000	7	0	0
87.9250	5	0	0
87.9500	7	0	1
87.9750	4	1	0
88.0000	7	0	0
88.0250	2	0	1
88.0500	2	1	1
88.0750	5	0	0
88.1000	5	0	1
88.1250	2	0	0
88.1500	5	1	0
88.1750	6	0	0
88.2000	5	0	0
88.2250	3	0	0
88.2500	4	0	1
88.2750	6	0	0
88.3000	7	0	0
88.3250	3	1	0
88.3500	5	1	0
88.3750	7	1	0
88.4000	6	0	1
88.4250	8	0	0
88.4500	7	1	0
88.4750	8	2	0
88.5000	3	0	0
88.5250	4	0	0
88.5500	4	0	1
88.5750	6	0	0
88.6000	5	2	0
88.6250	4	0	1
88.6500	4	0	0
88.6750	9	0	0
88.7000	5	0	0
88.7250	8	2	1
88.7500	8	1	0
88.7750	7	0	0
88.8000	2	2	0
88.8250	7	1	1
88.8500	6	2	0
88.8750	7	0	1
88.9000	2	0	0
88.9250	3	0	0
88.9500	6	0	0
88.9750	1	1	0
89.0000	6	2	0
89.0250	3	1	1
89.0500	8	1	0
89.0750	6	1	0
89.1000	1	1	0
89.1250	4	0	0
89.1500	3	0	0
89.1750	4	0	0
89.2000	7	0	0
89.2250	7	0	0
89.2500	2	0	0
89.2750	9	0	0
89.3000	6	0	1
89.3250	7	0	1
89.3500	6	2	0
89.3750	2	0	0
89.4000	8	1	0
89.4250	5	1	0
89.4500	7	0	0
89.4750	7	0	0
89.5000	3	1	0
89.5250	7	0	0
89.5500	5	2	0
89.5750	2	3	0
89.6000	6	2	0
89.6250	6	0	0
89.6500	6	1	0
89.6750	2	1	0
89.7000	4	0	0
89.7250	5	0	0
89.7500	12	1	0
89.7750	10	0	0
89.8000	2	0	1
89.8250	7	1	0
89.8500	10	1	0
89.8750	6	2	1
89.9000	6	0	0
89.9250	3	0	0
89.9500	12	0	1
89.9750	10	4	0
90.0000	10	0	0
90.0250	6	1	0
90.0500	9	0	1
90.0750	5	1	0
90.1000	5	0	0
90.1250	7	0	1
90.1500	6	0	0
90.1750	8	0	1
90.2000	8	0	0
90.2250	9	0	0
90.2500	6	1	1
90.2750	3	1	0
90.3000	3	0	0
90.3250	7	0	0
90.3500	3	0	0
90.3750	9	0	0
90.4000	6	0	0
90.4250	1	0	0
90.4500	7	1	0
90.4750	5	0	0
90.5000	8	2	0
90.5250	5	1	0
90.5500	13	0	1
90.5750	3	0	1
90.6000	8	2	0
90.6250	7	0	0
90.6500	7	1	0
90.6750	3	0	0
90.7000	6	0	0
90.7250	8	0	0
90.7500	2	0	0
90.7750	4	0	0
90.8000	6	0	1
90.8250	5	0	0
90.8500	4	0	0
90.8750	1	0	0
90.9000	9	0	0
90.9250	2	0	0
90.9500	2	1	0
90.9750	4	0	2
91.0000	6	0	0
91.0250	7	1	1
91.0500	2	0	0
91.0750	3	0	0
91.1000	3	0	0
91.1250	7	0	0
91.1500	6	0	0
91.1750	2	1	0
91.2000	4	0	0
91.2250	7	0	1
91.2500	4	0	0
91.2750	8	0	1
91.3000	3	0	0
91.3250	0	0	0
91.3500	5	0	0
91.3750	6	0	0
91.4000	7	0	1
91.4250	0	1	0
91.4500	6	1	0
91.4750	3	0	0
91.5000	7	1	0
91.5250	6	0	0
91.5500	5	1	0
91.5750	9	1	1
91.6000	7	1	0
91.6250	8	0	0
91.6500	5	0	2
91.6750	6	0	0
91.7000	4	0	0
91.7250	4	0	0
91.7500	5	1	1
91.7750	4	1	0
91.8000	6	1	0
91.8250	3	0	0
91.8500	3	0	0
91.8750	8	0	0
91.9000	3	0	0
91.9250	7	0	0
91.9500	7	0	1
91.9750	5	0	0
92.0000	5	0	0
92.0250	3	0	0
92.0500	2	0	0
92.0750	7	0	0
92.1000	7	1	0
92.1250	5	0	0
92.1500	3	0	0
92.1750	2	1	0
92.2000	2	0	0
92.2250	6	0	1
92.2500	4	0	2
92.2750	5	0	0
92.3000	4	0	0
92.3250	7	0	0
92.3500	9	0	0
92.3750	4	0	0
92.4000	4	2	0
92.4250	6	0	0
92.4500	7	0	1
92.4750	5	0	0
92.5000	5	1	0
92.5250	3	0	1
92.5500	6	1	1
92.5750	9	2	0
92.6000	4	0	0
92.6250	2	1	0
92.6500	3	0	0
92.6750	10	1	0
92.7000	3	0	0
92.7250	2	0	0
92.7500	6	0	0
92.7750	9	1	1
92.8000	10	0	0
92.8250	6	0	0
92.8500	2	1	1
92.8750	4	2	0
92.9000	1	0	0
92.9250	6	0	0
92.9500	4	0	0
92.9750	1	0	0
93.0000	2	0	0
93.0250	4	0	0
93.0500	7	0	1
93.0750	2	1	0
93.1000	5	0	0
93.1250	8	0	2
93.1500	7	0	0
93.1750	6	1	0
93.2000	2	2	0
93.2250	4	0	0
93.2500	2	0	0
93.2750	4	1	0
93.3000	7	0	0
93.3250	3	0	0
93.3500	4	0	0
93.3750	3	0	0
93.4000	4	0	2
93.4250	5	0	1
93.4500	4	2	0
93.4750	5	0	1
93.5000	6	0	1
93.5250	2	0	0
93.5500	4	1	0
93.5750	3	0	0
93.6000	2	1	0
93.6250	4	0	0
93.6500	3	0	1
93.6750	5	1	1
93.7000	4	0	0
93.7250	6	1	0
93.7500	5	0	0
93.7750	6	1	0
93.8000	4	1	0
93.8250	5	1	0
93.8500	3	0	0
93.8750	4	0	0
93.9000	4	0	1
93.9250	5	1	0
93.9500	6	1	0
93.9750	7	0	0
94.0000	2	0	0
94.0250	6	1	0
94.0500	8	1	0
94.0750	3	0	0
94.1000	7	0	0
94.1250	4	0	0
94.1500	3	3	1
94.1750	8	0	0
94.2000	5	1	0
94.2250	1	0	0
94.2500	5	0	0
94.2750	6	0	0
94.3000	7	1	0
94.3250	5	1	0
94.3500	4	0	0
94.3750	0	1	2
94.4000	1	0	0
94.4250	5	0	0
94.4500	7	3	0
94.4750	2	0	0
94.5000	0	0	0
94.5250	5	1	0
94.5500	6	1	1
94.5750	5	0	1
94.6000	4	1	0
94.6250	4	0	0
94.6500	8	0	0
94.6750	2	0	0
94.7000	1	1	0
94.7250	7	1	1
94.7500	3	0	0
94.7750	8	1	1
94.8000	5	0	1
94.8250	4	1	0
94.8500	3	0	0
94.8750	9	0	0
94.9000	4	0	0
94.9250	5	1	0
94.9500	3	2	0
94.9750	5	0	0
95.0000	8	1	0
95.0250	5	1	0
95.0500	3	0	0
95.0750	3	0	1
95.1000	6	2	0
95.1250	4	0	0
95.1500	4	0	0
95.1750	3	0	0
95.2000	7	0	0
95.2250	3	1	1
95.2500	8	0	0
95.2750	2	2	1
95.3000	6	1	1
95.3250	4	0	1
95.3500	8	0	2
95.3750	4	0	0
95.4000	4	0	0
95.4250	0	1	0
95.4500	6	0	0
95.4750	5	2	1
95.5000	5	0	0
95.5250	5	1	0
95.5500	5	0	0
95.5750	2	1	0
95.6000	2	1	0
95.6250	5	3	1
95.6500	4	1	0
95.6750	1	1	0
95.7000	7	1	0
95.7250	7	0	0
95.7500	7	0	0
95.7750	4	0	1
95.8000	3	1	1
95.8250	5	1	0
95.8500	3	0	0
95.8750	5	1	0
95.9000	5	0	1
95.9250	4	1	0
95.9500	2	0	0
95.9750	6	1	1
96.0000	1	0	0
96.0250	3	2	0
96.0500	4	1	0
96.0750	1	0	0
96.1000	5	0	0
96.1250	4	0	0
96.1500	3	0	0
96.1750	5	0	1
96.2000	6	1	0
96.2250	4	0	0
96.2500	8	0	0
96.2750	8	0	0
96.3000	3	0	0
96.3250	4	0	0
96.3500	2	0	0
96.3750	5	1	0
96.4000	1	0	0
96.4250	5	0	0
96.4500	2	0	1
96.4750	1	0	0
96.5000	5	0	1
96.5250	2	0	1
96.5500	6	0	0
96.5750	2	1	0
96.6000	8	0	0
96.6250	2	0	0
96.6500	6	0	0
96.6750	5	1	0
96.7000	3	1	1
96.7250	2	1	1
96.7500	5	0	0
96.7750	1	0	0
96.8000	6	1	0
96.8250	1	0	0
96.8500	4	0	0
96.8750	3	0	0
96.9000	4	1	0
96.9250	3	1	0
96.9500	2	1	0
96.9750	6	0	0
97.0000	1	1	0
97.0250	5	0	0
97.0500	2	0	0
97.0750	4	1	0
97.1000	5	0	0
97.1250	6	0	0
97.1500	4	0	0
97.1750	3	0	0
97.2000	5	0	0
97.2250	3	0	0
97.2500	1	0	0
97.2750	5	0	0
97.3000	6	0	0
97.3250	3	3	0
97.3500	5	0	0
97.3750	3	1	0
97.4000	6	0	0
97.4250	5	0	2
97.4500	1	0	0
97.4750	5	0	0
97.5000	4	0	1
97.5250	1	0	1
97.5500	4	0	0
97.5750	3	0	0
97.6000	3	0	0
97.6250	2	0	0
97.6500	1	0	0
97.6750	3	1	0
97.7000	3	0	1
97.7250	1	0	0
97.7500	9	0	0
97.7750	2	2	0
97.8000	5	1	0
97.8250	2	0	0
97.8500	4	0	0
97.8750	5	0	1
97.9000	3	0	0
97.9250	2	0	0
97.9500	2	1	0
97.9750	3	1	0
98.0000	1	0	0
98.0250	4	1	0
98.0500	8	0	0
98.0750	6	0	0
98.1000	2	0	0
98.1250	3	0	0
98.1500	2	0	1
98.1750	5	0	1
98.2000	3	2	0
98.2250	5	0	0
98.2500	3	0	1
98.2750	3	0	0
98.3000	2	1	0
98.3250	4	2	0
98.3500	5	1	0
98.3750	2	0	0
98.4000	2	1	1
98.4250	2	0	0
98.4500	3	0	0
98.4750	5	0	0
98.5000	5	0	0
98.5250	2	1	0
98.5500	2	0	0
98.5750	7	0	0
98.6000	0	1	0
98.6250	2	0	0
98.6500	4	1	0
98.6750	1	0	0
98.7000	4	0	0
98.7250	2	0	0
98.7500	1	2	0
98.7750	4	0	0
98.8000	3	1	0
98.8250	2	0	0
98.8500	4	0	0
98.8750	2	3	0
98.9000	3	0	0
98.9250	2	0	0
98.9500	5	0	0
98.9750	3	0	0
99.0000	3	1	0
99.0250	0	0	0
99.0500	0	0	0
99.0750	1	1	0
99.1000	7	0	0
99.1250	2	1	0
99.1500	3	0	0
99.1750	4	0	0
99.2000	1	0	0
99.2250	2	1	0
99.2500	7	0	0
99.2750	4	0	0
99.3000	5	0	0
99.3250	3	2	0
99.3500	3	1	0
99.3750	7	0	0
99.4000	3	0	0
99.4250	2	0	0
99.4500	4	0	0
99.4750	4	0	1
99.5000	2	0	0
99.5250	5	0	0
99.5500	4	0	0
99.5750	2	0	0
99.6000	2	0	0
99.6250	3	0	0
99.6500	3	0	2
99.6750	6	1	0
99.7000	3	0	0
99.7250	4	1	2
99.7500	4	1	0
99.7750	2	0	0
99.8000	4	0	0
99.8250	6	0	0
99.8500	5	2	0
99.8750	12	0	0
99.9000	4	1	0
99.9250	1	1	0
99.9500	6	0	0
99.9750	3	1	0
100.0000	6	0	0
100.0250	4	0	0
100.0500	3	1	0
100.0750	3	0	1
100.1000	7	1	0
100.1250	5	0	0
100.1500	6	1	0
100.1750	2	2	0
100.2000	2	2	0
100.2250	1	0	0
100.2500	7	0	0
100.2750	4	2	0
100.3000	6	3	0
100.3250	4	0	0
100.3500	3	0	0
100.3750	4	0	0
100.4000	3	0	0
100.4250	1	2	0
100.4500	6	1	1
100.4750	2	1	0
100.5000	5	0	2
100.5250	2	0	0
100.5500	2	1	0
100.5750	6	0	1
100.6000	1	0	0
100.6250	3	1	1
100.6500	3	0	0
100.6750	4	0	0
100.7000	2	0	1
100.7250	0	0	0
100.7500	8	0	0
100.7750	7	0	0
100.8000	2	1	0
100.8250	3	0	1
100.8500	5	0	0
100.8750	1	0	0
100.9000	2	0	0
100.9250	2	0	0
100.9500	4	0	0
100.9750	3	0	0
101.0000	4	0	0
101.0250	7	0	0
101.0500	5	0	0
101.0750	2	0	0
101.1000	3	0	1
101.1250	3	0	0
101.1500	2	0	1
101.1750	1	0	0
101.2000	4	1	0
101.2250	1	0	0
101.2500	3	1	0
101.2750	0	0	0
101.3000	6	1	0
101.3250	5	0	0
101.3500	2	0	0
101.3750	0	1	0
101.4000	4	1	0
101.4250	0	0	0
101.4500	6	1	0
101.4750	2	1	1
101.5000	2	1	0
101.5250	2	1	1
101.5500	5	0	0
101.5750	0	2	1
101.6000	4	1	0
101.6250	5	0	0
101.6500	5	0	0
101.6750	4	0	0
101.7000	4	0	0
101.7250	2	0	0
101.7500	4	0	0
101.7750	4	0	0
101.8000	2	0	0
101.8250	2	0	1
101.8500	5	0	0
101.8750	4	0	0
101.9000	4	1	0
101.9250	2	0	0
101.9500	3	1	0
101.9750	2	0	0
102.0000	2	0	0
102.0250	2	0	0
102.0500	4	0	0
102.0750	3	1	0
102.1000	4	0	0
102.1250	3	0	0
102.1500	4	1	0
102.1750	1	0	0
102.2000	4	1	0
102.2250	5	0	0
102.2500	1	1	0
102.2750	1	1	0
102.3000	5	0	0
102.3250	5	2	0
102.3500	3	2	0
102.3750	2	1	0
102.4000	3	0	0
102.4250	1	0	0
102.4500	5	0	0
102.4750	3	0	0
102.5000	3	1	0
102.5250	1	0	0
102.5500	4	0	1
102.5750	5	0	0
102.6000	6	0	0
102.6250	3	0	1
102.6500	1	1	0
102.6750	3	1	0
102.7000	2	0	0
102.7250	3	0	0
102.7500	3	1	0
102.7750	2	0	0
102.8000	3	0	0
102.8250	3	0	1
102.8500	2	0	0
102.8750	2	0	0
102.9000	3	0	1
102.9250	4	0	1
102.9500	1	1	0
102.9750	7	1	0
103.0000	5	0	0
103.0250	5	1	0
103.0500	3	1	0
103.0750	1	0	0
103.1000	5	0	0
103.1250	7	0	1
103.1500	5	0	0
103.1750	1	0	0
103.2000	4	0	0
103.2250	1	0	0
103.2500	3	0	1
103.2750	0	1	0
103.3000	3	0	0
103.3250	4	0	0
103.3500	5	0	0
103.3750	1	0	0
103.4000	4	0	0
103.4250	3	1	0
103.4500	5	0	0
103.4750	1	1	0
103.5000	2	0	1
103.5250	6	0	0
103.5500	3	0	1
103.5750	3	1	0
103.6000	2	0	1
103.6250	5	0	0
103.6500	5	0	0
103.6750	4	2	0
103.7000	7	0	0
103.7250	4	1	0
103.7500	5	0	0
103.7750	1	0	2
103.8000	2	1	0
103.8250	1	0	0
103.8500	6	0	0
103.8750	0	1	0
103.9000	3	0	0
103.9250	4	0	0
103.9500	4	0	0
103.9750	4	0	0
104.0000	2	0	0
104.0250	1	1	0
104.0500	5	0	0
104.0750	2	1	0
104.1000	7	1	0
104.1250	2	0	0
104.1500	4	1	0
104.1750	2	0	0
104.2000	4	0	0
104.2250	1	1	0
104.2500	1	1	0
104.2750	3	0	0
104.3000	7	0	0
104.3250	4	0	0
104.3500	4	1	0
104.3750	1	1	1
104.4000	4	1	0
104.4250	3	0	0
104.4500	5	1	0
104.4750	1	1	1
104.5000	5	0	0
104.5250	1	2	0
104.5500	2	1	1
104.5750	4	0	0
104.6000	6	0	0
104.6250	4	0	0
104.6500	2	1	0
104.6750	3	1	0
104.7000	4	1	1
104.7250	3	0	0
104.7500	2	1	0
104.7750	2	1	0
104.8000	4	3	0
104.8250	2	2	0
104.8500	4	0	0
104.8750	2	1	0
104.9000	3	1	0
104.9250	5	1	0
104.9500	5	0	0
104.9750	2	0	0
105.0000	2	1	0
105.0250	5	0	0
105.0500	0	0	0
105.0750	1	0	0
105.1000	0	0	1
105.1250	4	2	0
105.1500	1	0	1
105.1750	0	0	0
105.2000	4	1	0
105.2250	4	0	0
105.2500	3	0	0
105.2750	1	1	0
105.3000	3	0	0
105.3250	3	1	0
105.3500	2	0	0
105.3750	3	0	0
105.4000	2	1	0
105.4250	1	0	0
105.4500	1	0	0
105.4750	2	0	1
105.5000	6	0	0
105.5250	6	0	0
105.5500	4	1	0
105.5750	5	0	0
105.6000	3	0	1
105.6250	3	0	0
105.6500	3	1	0
105.6750	3	0	0
105.7000	4	0	0
105.7250	1	2	0
105.7500	0	0	0
105.7750	3	1	0
105.8000	3	1	0
105.8250	2	4	0
105.8500	2	0	0
105.8750	3	1	1
105.9000	5	2	0
105.9250	1	2	0
105.9500	5	0	0
105.9750	0	1	0
106.0000	2	1	0
106.0250	7	0	1
106.0500	0	0	0
106.0750	5	0	1
106.1000	5	1	0
106.1250	2	0	0
106.1500	4	0	0
106.1750	4	1	0
106.2000	0	1	0
106.2250	4	1	0
106.2500	6	1	0
106.2750	3	1	0
106.3000	5	1	0
106.3250	2	1	1
106.3500	3	1	0
106.3750	0	1	0
106.4000	4	1	0
106.4250	5	1	0
106.4500	2	0	1
106.4750	3	0	0
106.5000	3	1	0
106.5250	5	1	0
106.5500	0	2	0
106.5750	2	1	0
106.6000	1	0	0
106.6250	5	0	0
106.6500	1	2	0
106.6750	3	0	0
106.7000	1	0	0
106.7250	4	0	0
106.7500	3	0	0
106.7750	4	0	0
106.8000	3	0	2
106.8250	3	0	0
106.8500	2	0	0
106.8750	2	1	0
106.9000	1	0	1
106.9250	1	1	0
106.9500	0	0	0
106.9750	0	2	0
107.0000	3	0	1
107.0250	1	0	0
107.0500	1	0	0
107.0750	2	0	0
107.1000	3	1	0
107.1250	4	1	0
107.1500	3	0	0
107.1750	3	0	0
107.2000	1	0	0
107.2250	7	0	0
107.2500	4	0	0
107.2750	1	0	0
107.3000	1	0	0
107.3250	3	1	0
107.3500	5	1	0
107.3750	0	0	0
107.4000	2	0	0
107.4250	1	0	0
107.4500	2	0	0
107.4750	2	0	1
107.5000	0	0	0
107.5250	5	0	0
107.5500	6	1	0
107.5750	3	0	0
107.6000	1	1	0
107.6250	5	0	0
107.6500	2	0	0
107.6750	4	0	0
107.7000	1	0	0
107.7250	3	0	0
107.7500	2	0	0
107.7750	2	0	0
107.8000	2	0	0
107.8250	3	2	0
107.8500	2	1	0
107.8750	3	1	0
107.9000	3	0	0
107.9250	2	0	1
107.9500	2	1	0
107.9750	3	0	0
108.0000	2	0	0
108.0250	7	0	0
108.0500	2	0	0
108.0750	1	1	0
108.1000	4	1	0
108.1250	6	1	0
108.1500	8	0	0
108.1750	3	1	0
108.2000	3	0	0
108.2250	1	0	0
108.2500	3	2	0
108.2750	0	0	0
108.3000	0	0	0
108.3250	2	0	0
108.3500	2	0	0
108.3750	4	1	0
108.4000	2	0	0
108.4250	1	0	1
108.4500	1	0	0
108.4750	5	0	0
108.5000	1	1	2
108.5250	2	0	1
108.5500	6	0	1
108.5750	0	0	0
108.6000	3	0	0
108.6250	5	0	0
108.6500	2	0	0
108.6750	2	0	0
108.7000	5	0	1
108.7250	2	2	0
108.7500	2	0	0
108.7750	2	1	0
108.8000	3	0	0
108.8250	1	0	0
108.8500	3	0	0
108.8750	2	0	0
108.9000	2	1	0
108.9250	4	0	0
108.9500	1	0	0
108.9750	2	0	0
109.0000	6	1	0
109.0250	6	0	2
109.0500	2	0	1
109.0750	3	0	0
109.1000	2	0	0
109.1250	1	0	0
109.1500	2	0	0
109.1750	1	0	0
109.2000	2	1	0
109.2250	3	0	0
109.2500	3	0	1
109.2750	3	0	0
109.3000	3	0	0
109.3250	2	0	0
109.3500	4	1	1
109.3750	3	0	0
109.4000	4	1	0
109.4250	6	1	1
109.4500	4	0	0
109.4750	1	0	0
109.5000	3	0	0
109.5250	2	0	1
109.5500	4	0	0
109.5750	4	0	0
109.6000	1	0	0
109.6250	1	0	0
109.6500	3	1	0
109.6750	3	1	0
109.7000	3	1	1
109.7250	3	0	0
109.7500	3	0	0
109.7750	1	0	0
109.8000	4	0	1
109.8250	5	0	2
109.8500	5	0	0
109.8750	2	0	0
109.9000	3	1	0
109.9250	2	1	0
109.9500	2	1	0
109.9750	2	0	1
110.0000	1	0	0
110.0250	5	1	2
110.0500	2	0	0
110.0750	2	0	0
110.1000	3	0	0
110.1250	3	0	0
110.1500	4	0	0
110.1750	2	0	0
110.2000	5	0	0
110.2250	5	0	0
110.2500	2	0	0
110.2750	4	0	1
110.3000	4	1	0
110.3250	2	0	0
110.3500	0	0	1
110.3750	5	1	0
110.4000	3	0	1
110.4250	2	0	0
110.4500	1	1	0
110.4750	3	2	0
110.5000	2	0	0
110.5250	3	0	0
110.5500	1	1	0
110.5750	5	1	0
110.6000	4	1	0
110.6250	1	0	0
110.6500	2	1	1
110.6750	1	0	0
110.7000	4	0	0
110.7250	2	2	0
110.7500	2	0	0
110.7750	2	0	2
110.8000	7	2	0
110.8250	5	0	0
110.8500	4	0	0
110.8750	0	0	0
110.9000	1	0	1
110.9250	1	0	0
110.9500	2	0	0
110.9750	2	0	0
111.0000	4	0	0
111.0250	3	0	0
111.0500	3	1	2
111.0750	2	1	0
111.1000	3	0	0
111.1250	0	0	0
111.1500	1	0	0
111.1750	5	1	0
111.2000	5	2	0
111.2250	1	0	0
111.2500	2	2	1
111.2750	3	0	1
111.3000	0	0	0
111.3250	1	0	0
111.3500	3	0	1
111.3750	3	0	2
111.4000	2	1	0
111.4250	3	1	0
111.4500	2	1	0
111.4750	0	0	1
111.5000	1	2	0
111.5250	3	1	0
111.5500	2	0	0
111.5750	4	0	0
111.6000	2	0	0
111.6250	4	0	0
111.6500	3	0	0
111.6750	5	0	0
111.7000	4	2	0
111.7250	2	1	0
111.7500	3	0	2
111.7750	6	0	0
111.8000	3	0	0
111.8250	1	0	0
111.8500	3	2	0
111.8750	2	1	0
111.9000	1	0	0
111.9250	2	0	0
111.9500	1	0	0
111.9750	0	0	0
112.0000	3	0	0
112.0250	3	0	0
112.0500	3	0	1
112.0750	3	1	0
112.1000	3	1	0
112.1250	2	0	0
112.1500	3	0	0
112.1750	4	1	0
112.2000	4	0	0
112.2250	3	2	0
112.2500	0	0	0
112.2750	4	0	0
112.3000	3	0	0
112.3250	2	0	0
112.3500	6	0	0
112.3750	3	0	0
112.4000	3	0	1
112.4250	4	1	0
112.4500	5	1	1
112.4750	3	0	1
112.5000	1	0	0
112.5250	1	0	0
112.5500	3	1	1
112.5750	3	0	0
112.6000	3	1	0
112.6250	0	0	0
112.6500	3	1	0
112.6750	2	0	0
112.7000	1	0	0
112.7250	2	0	0
112.7500	2	1	0
112.7750	0	1	0
112.8000	4	1	0
112.8250	4	1	1
112.8500	2	1	0
112.8750	2	1	0
112.9000	5	0	0
112.9250	1	0	0
112.9500	3	0	0
112.9750	2	1	0
113.0000	3	1	0
113.0250	1	0	0
113.0500	4	0	0
113.0750	2	0	0
113.1000	2	1	0
113.1250	1	0	0
113.1500	3	0	1
113.1750	6	1	0
113.2000	1	0	0
113.2250	2	1	1
113.2500	2	1	1
113.2750	4	0	0
113.3000	3	0	0
113.3250	1	0	0
113.3500	1	0	0
113.3750	5	0	2
113.4000	1	0	0
113.4250	2	0	1
113.4500	4	0	0
113.4750	3	2	0
113.5000	1	0	0
113.5250	3	0	0
113.5500	4	0	0
113.5750	5	1	0
113.6000	3	0	0
113.6250	0	0	0
113.6500	1	0	0
113.6750	1	0	1
113.7000	3	1	0
113.7250	1	0	0
113.7500	2	0	0
113.7750	1	0	1
113.8000	4	0	1
113.8250	6	1	1
113.8500	4	0	0
113.8750	2	0	2
113.9000	1	0	0
113.9250	3	0	1
113.9500	3	0	0
113.9750	3	0	0
114.0000	1	2	0
114.0250	3	0	0
114.0500	2	3	0
114.0750	3	1	0
114.1000	2	0	0
114.1250	7	0	0
114.1500	3	1	0
114.1750	4	0	0
114.2000	3	0	0
114.2250	0	0	0
114.2500	1	1	1
114.2750	4	0	0
114.3000	4	0	0
114.3250	2	0	0
114.3500	5	0	0
114.3750	5	2	0
114.4000	2	0	0
114.4250	2	0	0
114.4500	2	0	0
114.4750	2	0	0
114.5000	4	1	0
114.5250	7	0	0
114.5500	4	0	1
114.5750	4	1	0
114.6000	2	0	0
114.6250	1	1	0
114.6500	2	0	1
114.6750	4	0	0
114.7000	3	0	0
114.7250	3	0	0
114.7500	1	1	1
114.7750	3	1	1
114.8000	1	0	0
114.8250	2	0	0
114.8500	2	1	0
114.8750	2	0	0
114.9000	3	2	0
114.9250	5	0	0
114.9500	1	0	0
114.9750	1	1	0
115.0000	3	0	0
115.0250	2	2	0
115.0500	3	1	0
115.0750	3	0	0
115.1000	0	0	0
115.1250	1	0	0
115.1500	2	0	0
115.1750	2	0	0
115.2000	0	1	0
115.2250	2	0	0
115.2500	4	1	0
115.2750	0	0	0
115.3000	5	0	0
115.3250	2	2	0
115.3500	2	0	0
115.3750	4	2	0
115.4000	7	0	0
115.4250	0	0	0
115.4500	0	0	0
115.4750	4	0	0
115.5000	0	1	0
115.5250	2	1	0
115.5500	1	0	1
115.5750	3	1	0
115.6000	3	1	0
115.6250	2	1	0
115.6500	4	0	0
115.6750	3	0	0
115.7000	3	0	1
115.7250	2	0	1
115.7500	2	0	0
115.7750	0	1	0
115.8000	1	0	0
115.8250	4	1	0
115.8500	2	0	0
115.8750	2	0	0
115.9000	5	0	0
115.9250	1	0	0
115.9500	1	1	2
115.9750	2	0	0
116.0000	1	0	0
116.0250	4	1	0
116.0500	2	1	0
116.0750	3	0	0
116.1000	3	1	0
116.1250	2	1	0
116.1500	2	1	0
116.1750	1	0	0
116.2000	4	0	0
116.2250	4	0	0
116.2500	1	0	0
116.2750	3	0	0
116.3000	3	1	0
116.3250	0	0	0
116.3500	1	1	0
116.3750	0	2	0
116.4000	0	0	0
116.4250	3	1	0
116.4500	4	1	0
116.4750	3	0	0
116.5000	1	0	0
116.5250	2	0	0
116.5500	2	0	0
116.5750	3	1	1
116.6000	4	0	0
116.6250	2	0	0
116.6500	2	1	0
116.6750	5	2	0
116.7000	4	0	0
116.7250	1	0	0
116.7500	2	0	0
116.7750	0	0	0
116.8000	5	0	0
116.8250	4	0	1
116.8500	2	1	0
116.8750	2	0	0
116.9000	2	1	0
116.9250	3	0	0
116.9500	0	0	1
116.9750	3	0	1
117.0000	6	1	0
117.0250	4	0	0
117.0500	1	0	0
117.0750	2	1	0
117.1000	2	0	0
117.1250	2	0	0
117.1500	1	0	0
117.1750	3	1	0
117.2000	3	0	0
117.2250	4	0	1
117.2500	1	0	0
117.2750	1	1	0
117.3000	0	0	1
117.3250	4	0	0
117.3500	4	0	0
117.3750	4	1	0
117.4000	3	0	0
117.4250	2	0	0
117.4500	1	1	1
117.4750	4	0	0
117.5000	6	0	0
117.5250	4	0	0
117.5500	6	1	0
117.5750	3	0	1
117.6000	0	1	0
117.6250	2	2	0
117.6500	5	0	0
117.6750	0	1	0
117.7000	1	1	0
117.7250	2	0	0
117.7500	4	0	0
117.7750	2	1	0
117.8000	3	0	0
117.8250	0	1	0
117.8500	1	1	0
117.8750	3	1	0
117.9000	1	0	0
117.9250	2	0	0
117.9500	5	1	1
117.9750	1	0	1
118.0000	2	1	3
118.0250	2	2	0
118.0500	4	1	0
118.0750	0	0	0
118.1000	1	0	0
118.1250	1	0	0
118.1500	4	0	1
118.1750	2	0	0
118.2000	0	1	0
118.2250	1	1	1
118.2500	3	0	0
118.2750	4	0	0
118.3000	1	0	1
118.3250	1	1	0
118.3500	5	0	1
118.3750	1	0	0
118.4000	2	0	0
118.4250	3	0	0
118.4500	4	0	0
118.4750	3	1	0
118.5000	1	2	0
118.5250	2	1	0
118.5500	2	1	0
118.5750	2	0	0
118.6000	4	0	0
118.6250	1	0	0
118.6500	1	0	0
118.6750	2	0	0
118.7000	1	0	0
118.7250	1	1	0
118.7500	3	0	0
118.7750	4	1	0
118.8000	3	1	0
118.8250	1	1	0
118.8500	2	0	0
118.8750	1	1	1
118.9000	3	0	1
118.9250	3	0	0
118.9500	2	0	0
118.9750	3	0	0
119.0000	5	0	0
119.0250	1	0	0
119.0500	2	0	0
119.0750	3	0	0
119.1000	3	0	0
119.1250	5	1	0
119.1500	4	0	0
119.1750	7	0	0
119.2000	3	0	0
119.2250	2	0	0
119.2500	2	0	0
119.2750	4	1	0
119.3000	2	1	0
119.3250	3	1	0
119.3500	2	0	0
119.3750	2	0	0
119.4000	3	0	0
119.4250	1	0	0
119.4500	4	0	1
119.4750	4	1	0
119.5000	0	0	1
119.5250	5	0	1
119.5500	4	0	0
119.5750	1	0	0
119.6000	2	1	0
119.6250	1	0	0
119.6500	2	0	0
119.6750	1	0	0
119.7000	2	2	1
119.7250	4	0	0
119.7500	2	0	0
119.7750	3	0	1
119.8000	1	0	0
119.8250	7	1	0
119.8500	2	0	0
119.8750	3	0	0
119.9000	1	1	0
119.9250	0	1	0
119.9500	1	1	0
119.9750	0	0	0
120.0000	1	1	0
120.0250	2	1	0
120.0500	3	0	1
120.0750	2	0	1
120.1000	3	0	0
120.1250	2	0	0
120.1500	3	0	0
120.1750	1	0	0
120.2000	3	1	0
120.2250	3	0	0
120.2500	2	0	0
120.2750	2	2	0
120.3000	2	0	0
120.3250	2	0	0
120.3500	2	0	3
120.3750	1	0	0
120.4000	3	0	0
120.4250	1	1	0
120.4500	1	2	0
120.4750	2	0	0
120.5000	2	1	0
120.5250	4	2	0
120.5500	2	0	0
120.5750	1	0	0
120.6000	0	0	0
120.6250	4	0	0
120.6500	2	0	0
120.6750	3	0	0
120.7000	1	1	1
120.7250	1	0	1
120.7500	4	0	0
120.7750	2	0	0
120.8000	5	0	0
120.8250	4	0	0
120.8500	5	0	0
120.8750	4	1	0
120.9000	3	0	0
120.9250	2	0	0
120.9500	3	0	1
120.9750	3	0	0
121.0000	4	2	0
121.0250	3	1	0
121.0500	2	0	1
121.0750	1	1	0
121.1000	1	0	0
121.1250	0	1	0
121.1500	1	0	0
121.1750	3	2	0
121.2000	2	0	0
121.2250	0	0	0
121.2500	2	0	0
121.2750	3	0	0
121.3000	3	0	0
121.3250	1	0	0
121.3500	1	1	1
121.3750	1	0	0
121.4000	3	0	1
121.4250	1	0	0
121.4500	2	1	0
121.4750	2	0	0
121.5000	5	0	0
121.5250	1	0	0
121.5500	2	0	0
121.5750	1	1	1
121.6000	5	0	0
121.6250	1	0	0
121.6500	4	1	0
121.6750	2	1	1
121.7000	0	0	0
121.7250	6	0	0
121.7500	1	1	0
121.7750	5	0	0
121.8000	3	2	0
121.8250	1	1	1
121.8500	5	1	0
121.8750	2	0	0
121.9000	1	0	0
121.9250	5	0	0
121.9500	0	1	0
121.9750	5	0	0
122.0000	2	1	0
122.0250	1	0	0
122.0500	5	1	0
122.0750	3	0	0
122.1000	1	1	0
122.1250	0	3	0
122.1500	7	0	0
122.1750	4	0	1
122.2000	5	0	0
122.2250	1	0	2
122.2500	2	1	0
122.2750	3	0	0
122.3000	2	0	0
122.3250	3	0	0
122.3500	1	1	0
122.3750	1	0	0
122.4000	3	1	0
122.4250	2	0	1
122.4500	2	0	0
122.4750	0	1	0
122.5000	1	0	0
122.5250	1	3	0
122.5500	2	2	0
122.5750	2	1	0
122.6000	2	1	0
122.6250	0	0	0
122.6500	5	1	0
122.6750	6	0	0
122.7000	1	0	0
122.7250	1	0	1
122.7500	3	0	0
122.7750	5	0	0
122.8000	3	0	0
122.8250	2	0	0
122.8500	6	0	1
122.8750	4	1	0
122.9000	1	1	1
122.9250	3	0	0
122.9500	2	0	0
122.9750	2	1	0
123.0000	1	0	0
123.0250	2	1	1
123.0500	0	0	0
123.0750	1	0	1
123.1000	1	0	0
123.1250	2	1	0
123.1500	2	1	0
123.1750	5	0	0
123.2000	4	0	0
123.2250	4	2	0
123.2500	2	1	1
123.2750	1	0	0
123.3000	2	0	0
123.3250	2	1	1
123.3500	0	1	0
123.3750	3	2	0
123.4000	2	3	1
123.4250	0	0	0
123.4500	3	1	0
123.4750	1	1	0
123.5000	2	0	0
123.5250	2	2	0
123.5500	2	0	0
123.5750	3	1	0
123.6000	2	0	0
123.6250	0	0	0
123.6500	7	0	0
123.6750	3	1	1
123.7000	0	0	0
123.7250	1	1	1
123.7500	1	1	0
123.7750	0	0	0
123.8000	0	1	0
123.8250	3	3	0
123.8500	0	0	0
123.8750	2	2	1
123.9000	2	0	0
123.9250	3	0	0
123.9500	1	0	0
123.9750	1	0	1
124.0000	2	0	0
124.0250	6	1	1
124.0500	4	0	0
124.0750	2	0	0
124.1000	2	0	0
124.1250	3	0	0
124.1500	3	1	0
124.1750	0	0	0
124.2000	1	0	0
124.2250	1	0	0
124.2500	4	1	1
124.2750	4	1	0
124.3000	3	1	0
124.3250	1	0	0
124.3500	3	0	0
124.3750	1	1	0
124.4000	1	1	0
124.4250	4	1	1
124.4500	0	1	0
124.4750	2	0	1
124.5000	1	0	1
124.5250	1	0	0
124.5500	2	0	0
124.5750	3	0	1
124.6000	3	0	0
124.6250	1	1	1
124.6500	1	0	0
124.6750	0	0	1
124.7000	4	2	0
124.7250	4	1	0
124.7500	5	1	0
124.7750	1	0	0
124.8000	3	0	0
124.8250	1	0	0
124.8500	0	0	0
124.8750	2	1	0
124.9000	2	1	0
124.9250	3	0	1
124.9500	2	0	1
124.9750	2	1	0
125.0000	2	1	1
125.0250	5	0	1
125.0500	0	0	0
125.0750	1	1	0
125.1000	2	0	0
125.1250	2	1	0
125.1500	2	0	1
125.1750	3	0	0
125.2000	2	1	0
125.2250	1	1	0
125.2500	4	1	0
125.2750	3	1	0
125.3000	1	0	0
125.3250	3	1	1
125.3500	2	0	0
125.3750	3	1	0
125.4000	4	0	0
125.4250	2	0	0
125.4500	0	0	1
125.4750	0	0	2
125.5000	3	0	0
125.5250	0	0	0
125.5500	5	0	0
125.5750	2	1	0
125.6000	2	0	1
125.6250	5	0	0
125.6500	1	0	1
125.6750	2	1	1
125.7000	1	0	0
125.7250	1	1	0
125.7500	3	1	0
125.7750	1	0	0
125.8000	1	1	0
125.8250	5	1	0
125.8500	0	0	0
125.8750	5	0	0
125.9000	4	0	0
125.9250	3	2	0
125.9500	3	0	0
125.9750	3	0	0
126.0000	1	0	0
126.0250	2	0	0
126.0500	5	0	0
126.0750	2	0	0
126.1000	3	2	0
126.1250	0	0	0
126.1500	3	0	0
126.1750	2	1	0
126.2000	3	0	1
126.2250	2	0	0
126.2500	1	0	0
126.2750	2	1	1
126.3000	0	1	0
126.3250	3	1	0
126.3500	1	0	0
126.3750	2	1	0
126.4000	1	2	0
126.4250	3	0	0
126.4500	1	0	0
126.4750	0	0	0
126.5000	4	0	0
126.5250	1	2	0
126.5500	2	0	0
126.5750	3	0	0
126.6000	2	1	0
126.6250	0	1	1
126.6500	3	0	0
126.6750	2	0	0
126.7000	1	1	0
126.7250	1	0	0
126.7500	0	0	1
126.7750	2	0	0
126.8000	1	0	0
126.8250	2	0	0
126.8500	2	0	1
126.8750	1	1	1
126.9000	0	2	1
126.9250	1	1	1
126.9500	4	1	1
126.9750	4	0	0
127.0000	2	0	1
127.0250	2	0	0
127.0500	0	0	0
127.0750	1	0	0
127.1000	2	0	0
127.1250	3	1	0
127.1500	2	1	0
127.1750	1	0	2
127.2000	0	2	0
127.2250	3	0	0
127.2500	4	0	0
127.2750	3	2	0
127.3000	2	1	0
127.3250	3	1	0
127.3500	3	0	0
127.3750	4	0	1
127.4000	2	0	0
127.4250	4	0	0
127.4500	2	1	0
127.4750	1	1	0
127.5000	0	0	0
127.5250	3	0	2
127.5500	1	0	0
127.5750	3	0	0
127.6000	1	0	0
127.6250	6	1	0
127.6500	4	2	1
127.6750	1	0	0
127.7000	3	0	0
127.7250	3	1	0
127.7500	2	1	0
127.7750	1	1	1
127.8000	1	1	0
127.8250	3	0	0
127.8500	0	1	0
127.8750	2	1	1
127.9000	3	0	0
127.9250	1	0	0
127.9500	2	0	0
127.9750	1	0	0
128.0000	3	0	0
128.0250	2	0	0
128.0500	0	1	0
128.0750	2	0	0
128.1000	5	0	0
128.1250	2	0	0
128.1500	3	0	0
128.1750	2	0	0
128.2000	1	0	0
128.2250	1	1	0
128.2500	2	0	0
128.2750	3	0	0
128.3000	4	2	0
128.3250	0	1	0
128.3500	2	0	0
128.3750	2	1	0
128.4000	2	1	0
128.4250	2	1	2
128.4500	2	0	0
128.4750	2	0	0
128.5000	2	0	0
128.5250	1	0	0
128.5500	2	1	0
128.5750	1	0	0
128.6000	1	2	0
128.6250	1	1	0
128.6500	1	0	1
128.6750	2	0	0
128.7000	2	0	0
128.7250	2	0	0
128.7500	1	1	1
128.7750	2	0	0
128.8000	1	0	0
128.8250	2	0	1
128.8500	2	0	0
128.8750	2	1	0
128.9000	3	0	0
128.9250	2	0	0
128.9500	0	0	0
128.9750	4	2	0
129.0000	3	0	1
129.0250	3	0	1
129.0500	2	0	0
129.0750	1	0	0
129.1000	2	0	0
129.1250	2	0	0
129.1500	1	1	1
129.1750	3	1	0
129.2000	2	0	0
129.2250	1	0	0
129.2500	2	0	0
129.2750	7	1	0
129.3000	2	0	0
129.3250	2	0	0
129.3500	1	0	0
129.3750	1	1	0
129.4000	2	0	0
129.4250	1	0	1
129.4500	0	0	0
129.4750	1	0	0
129.5000	2	0	0
129.5250	1	3	0
129.5500	1	2	0
129.5750	5	0	0
129.6000	3	0	0
129.6250	3	0	0
129.6500	1	0	0
129.6750	1	0	1
129.7000	4	0	0
129.7250	2	2	0
129.7500	3	0	0
129.7750	4	1	0
129.8000	2	1	0
129.8250	2	0	0
129.8500	1	0	1
129.8750	3	0	0
129.9000	4	0	0
129.9250	3	0	0
129.9500	0	0	0
129.9750	2	0	1
130.0000	2	0	0
130.0250	1	1	0
130.0500	1	0	2
130.0750	0	3	1
130.1000	2	2	0
130.1250	3	0	0
130.1500	0	1	0
130.1750	4	0	0
130.2000	2	1	1
130.2250	5	1	0
130.2500	0	0	0
130.2750	2	0	0
130.3000	1	0	0
130.3250	3	0	1
130.3500	1	0	0
130.3750	3	0	0
130.4000	3	0	0
130.4250	3	0	1
130.4500	2	0	1
130.4750	4	1	0
130.5000	2	0	0
130.5250	3	2	0
130.5500	2	0	0
130.5750	2	1	0
130.6000	4	0	0
130.6250	2	0	0
130.6500	1	1	0
130.6750	2	0	0
130.7000	5	1	0
130.7250	3	0	0
130.7500	3	0	0
130.7750	2	1	0
130.8000	1	0	1
130.8250	2	2	0
130.8500	3	0	1
130.8750	4	0	0
130.9000	2	1	0
130.9250	1	1	0
130.9500	5	0	0
130.9750	2	0	1
131.0000	1	1	0
131.0250	2	3	0
131.0500	2	1	0
131.0750	4	0	0
131.1000	2	1	0
131.1250	2	0	0
131.1500	2	0	0
131.1750	1	0	0
131.2000	4	0	0
131.2250	4	0	0
131.2500	0	0	1
131.2750	2	0	0
131.3000	3	0	0
131.3250	1	1	1
131.3500	1	0	1
131.3750	3	0	0
131.4000	1	0	0
131.4250	0	1	0
131.4500	3	0	1
131.4750	2	1	1
131.5000	1	0	0
131.5250	2	1	1
131.5500	2	0	0
131.5750	2	1	0
131.6000	2	2	0
131.6250	2	0	0
131.6500	1	0	0
131.6750	0	1	0
131.7000	2	1	0
131.7250	3	0	0
131.7500	3	0	1
131.7750	3	1	0
131.8000	1	1	0
131.8250	1	0	0
131.8500	3	0	1
131.8750	1	1	0
131.9000	2	0	2
131.9250	1	1	0
131.9500	0	0	0
131.9750	4	0	0
132.0000	2	0	0
132.0250	0	2	0
132.0500	0	1	0
132.0750	5	1	0
132.1000	0	0	0
132.1250	4	0	0
132.1500	1	0	0
132.1750	1	0	0
132.2000	2	0	0
132.2250	0	0	0
132.2500	5	1	0
132.2750	4	0	0
132.3000	3	0	0
132.3250	3	1	0
132.3500	2	1	1
132.3750	3	2	0
132.4000	2	1	0
132.4250	3	1	0
132.4500	2	0	1
132.4750	0	1	0
132.5000	2	0	1
132.5250	4	0	0
132.5500	2	0	0
132.5750	3	0	0
132.6000	3	1	1
132.6250	1	0	0
132.6500	0	0	0
132.6750	0	0	0
132.7000	3	0	0
132.7250	6	0	0
132.7500	3	0	0
132.7750	1	0	0
132.8000	4	0	0
132.8250	1	0	0
132.8500	2	0	1
132.8750	0	1	0
132.9000	0	0	0
132.9250	2	0	0
132.9500	3	0	0
132.9750	1	0	1
133.0000	2	1	0
133.0250	1	0	1
133.0500	1	0	1
133.0750	0	0	0
133.1000	1	0	0
133.1250	2	0	0
133.1500	1	3	0
133.1750	4	1	0
133.2000	1	0	0
133.2250	3	1	0
133.2500	3	2	0
133.2750	2	0	1
133.3000	5	2	0
133.3250	1	1	0
133.3500	3	0	1
133.3750	3	0	0
133.4000	1	0	0
133.4250	1	0	0
133.4500	0	0	0
133.4750	3	0	0
133.5000	1	2	0
133.5250	1	0	0
133.5500	3	0	0
133.5750	1	1	0
133.6000	2	0	0
133.6250	1	0	0
133.6500	1	0	1
133.6750	2	2	0
133.7000	0	1	0
133.7250	2	1	0
133.7500	3	2	0
133.7750	0	0	0
133.8000	0	0	0
133.8250	5	0	0
133.8500	2	0	0
133.8750	2	1	0
133.9000	4	0	0
133.9250	2	0	0
133.9500	0	0	1
133.9750	2	0	0
134.0000	2	0	0
134.0250	2	1	0
134.0500	4	1	0
134.0750	2	0	0
134.1000	3	0	0
134.1250	2	0	0
134.1500	0	1	1
134.1750	3	0	0
134.2000	4	2	0
134.2250	4	0	1
134.2500	3	0	0
134.2750	3	1	0
134.3000	1	1	0
134.3250	4	1	1
134.3500	4	0	1
134.3750	6	0	0
134.4000	4	0	0
134.4250	2	0	0
134.4500	4	0	0
134.4750	2	0	0
134.5000	2	1	0
134.5250	4	0	0
134.5500	2	1	0
134.5750	1	1	0
134.6000	1	0	0
134.6250	1	1	1
134.6500	0	1	0
134.6750	5	0	0
134.7000	1	1	0
134.7250	2	0	0
134.7500	2	1	0
134.7750	1	1	0
134.8000	2	0	0
134.8250	5	0	0
134.8500	0	1	0
134.8750	4	0	0
134.9000	2	1	0
134.9250	2	0	0
134.9500	3	0	0
134.9750	1	0	0
135.0000	3	0	0
135.0250	5	0	0
135.0500	0	0	0
135.0750	2	0	1
135.1000	1	0	1
135.1250	2	0	1
135.1500	1	0	0
135.1750	0	0	0
135.2000	2	0	0
135.2250	3	0	0
135.2500	1	1	0
135.2750	0	0	0
135.3000	0	0	0
135.3250	1	0	0
135.3500	0	2	0
135.3750	0	0	1
135.4000	5	2	0
135.4250	3	3	0
135.4500	3	1	0
135.4750	1	0	0
135.5000	2	0	0
135.5250	5	0	0
135.5500	3	1	0
135.5750	2	0	0
135.6000	1	0	0
135.6250	3	0	0
135.6500	1	0	0
135.6750	3	0	0
135.7000	3	0	0
135.7250	1	0	0
135.7500	6	0	0
135.7750	2	1	0
135.8000	1	0	0
135.8250	3	1	0
135.8500	4	0	0
135.8750	1	1	0
135.9000	4	2	0
135.9250	5	1	0
135.9500	0	0	0
135.9750	4	0	0
136.0000	1	0	0
136.0250	3	1	1
136.0500	0	1	0
136.0750	4	0	0
136.1000	2	1	0
136.1250	3	0	0
136.1500	1	0	0
136.1750	2	1	0
136.2000	2	0	0
136.2250	3	1	1
136.2500	0	2	0
136.2750	0	1	2
136.3000	1	0	1
136.3250	2	0	1
136.3500	5	0	0
136.3750	0	0	1
136.4000	1	1	0
136.4250	5	0	0
136.4500	2	0	0
136.4750	2	0	0
136.5000	1	1	0
136.5250	1	0	1
136.5500	3	0	2
136.5750	0	0	0
136.6000	3	2	0
136.6250	4	0	0
136.6500	3	2	0
136.6750	3	0	0
136.7000	2	0	0
136.7250	0	0	1
136.7500	3	0	1
136.7750	1	1	0
136.8000	2	1	0
136.8250	2	0	0
136.8500	1	0	0
136.8750	1	1	1
136.9000	2	1	1
136.9250	4	1	0
136.9500	1	0	0
136.9750	2	0	0
137.0000	5	0	0
137.0250	1	0	1
137.0500	4	0	0
137.0750	2	0	0
137.1000	2	0	1
137.1250	4	0	0
137.1500	1	1	0
137.1750	7	0	1
137.2000	2	1	0
137.2250	1	1	0
137.2500	1	0	0
137.2750	2	0	0
137.3000	2	1	0
137.3250	5	0	0
137.3500	0	0	0
137.3750	4	0	0
137.4000	1	0	0
137.4250	1	0	0
137.4500	3	0	0
137.4750	4	0	0
