# Supplementary material for: Interrogating the structure and function of the human voltage-gated proton channel (hHv1) with a fluorescent noncanonical amino acid
Source: eLife. 2026 Apr 28;15:RP110161. doi: 10.7554/eLife.110161 (PMC13124150; doi:10.7554/eLife.110161)
Supplement: Figure 4—source data 2. [file elife-110161-fig4-data2.zip › Acd in OctOH.dat]

Parameters for crv[0]:
  CurveName : crv[0]
  Sample_Temperature : 26.9 �C
  Stirrer_State : Off
  Exc_Wavelength : 371.5 nm
  Exc_Bandpass : 1.1 nm
  Exc_Polarisation : 0.0 �
  Exc_Source : PDL 820
  Exc_Intensity : 87 %
  Exc_Attenuation : open (5)
  Det_Wavelength : 446.0 nm
  Det_Bandpass : 5.0 nm
  Det_Polarisation : 54.7 �
  Det_Lens_Position : 11.5 mm
  Det_Attenuation : 45 %
  Det_Grating : 1200gr_500bl (1)
  Detector : UV-red [HPD]
  Meas_Time : 60.0 s
  Meas_BinWidth : 25 ps
  Meas_BaseResolution : 25 ps
  Sync_Frequency : 7272720
  Sync_Source : PDL 820
  Signal_Rate : 65020
  Start_Date : 9/8/2025
  Start_Time : 19:05:35
  PhotonCounter : TimeHarp 260 P 1047184 0121-0422-02.02
  EasyTau : 3313
  Signal_CFD Level : -85 mV
  Signal_CFD Zero Cross : -10 mV
  Signal_Offset : -31400 ps
  Signal_Enable : true
  Sync_CFD Level : -150 mV
  Sync_CFD Zero Cross : -10 mV
  Sync_Offset : 0 ps
  Sync_SyncDiv : 1 
  Sample : 02b
  Solvent : <unspecified>
  Comment : Acd in OctOH
Parameters for crv[1]:
  CurveName : crv[1]
  Sample_Temperature : 26.9 �C
  Stirrer_State : Off
  Exc_Wavelength : 371.5 nm
  Exc_Bandpass : 1.1 nm
  Exc_Polarisation : 0.0 �
  Exc_Source : PDL 820
  Exc_Intensity : 87 %
  Exc_Attenuation : open (5)
  Det_Wavelength : 446.0 nm
  Det_Bandpass : 5.0 nm
  Det_Polarisation : 54.7 �
  Det_Lens_Position : 11.5 mm
  Det_Attenuation : 45 %
  Det_Grating : 1200gr_500bl (1)
  Detector : UV-red [HPD]
  Meas_Time : 60.0 s
  Meas_BinWidth : 25 ps
  Meas_BaseResolution : 25 ps
  Sync_Frequency : 7272740
  Sync_Source : PDL 820
  Signal_Rate : 1260
  Start_Date : 9/8/2025
  Start_Time : 19:06:37
  PhotonCounter : TimeHarp 260 P 1047184 0121-0422-02.02
  EasyTau : 3313
  Signal_CFD Level : -85 mV
  Signal_CFD Zero Cross : -10 mV
  Signal_Offset : -31400 ps
  Signal_Enable : true
  Sync_CFD Level : -150 mV
  Sync_CFD Zero Cross : -10 mV
  Sync_Offset : 0 ps
  Sync_SyncDiv : 1 
  Sample : 02b
  Solvent : <unspecified>
  Comment : Solvent
Parameters for crv[2]:
  CurveName : crv[2] (IRF)
  Sample_Temperature : 26.9 �C
  Stirrer_State : Off
  Exc_Wavelength : 371.5 nm
  Exc_Bandpass : 1.1 nm
  Exc_Polarisation : 0.0 �
  Exc_Source : PDL 820
  Exc_Intensity : 87 %
  Exc_Attenuation : 0.1% (2)
  Det_Wavelength : 371.5 nm
  Det_Bandpass : 5.0 nm
  Det_Polarisation : 54.7 �
  Det_Lens_Position : 11.5 mm
  Det_Attenuation : 19 %
  Det_Grating : 1200gr_500bl (1)
  Detector : UV-red [HPD]
  Meas_Time : 9.9 s
  Meas_BinWidth : 25 ps
  Meas_BaseResolution : 25 ps
  Sync_Frequency : 7272740
  Sync_Source : PDL 820
  Signal_Rate : 6920
  Start_Date : 9/8/2025
  Start_Time : 19:07:05
  PhotonCounter : TimeHarp 260 P 1047184 0121-0422-02.02
  EasyTau : 3313
  Signal_CFD Level : -85 mV
  Signal_CFD Zero Cross : -10 mV
  Signal_Offset : -31400 ps
  Signal_Enable : true
  Sync_CFD Level : -150 mV
  Sync_CFD Zero Cross : -10 mV
  Sync_Offset : 0 ps
  Sync_SyncDiv : 1 
  Sample : 02b
  Solvent : <unspecified>
  Comment : IRF
Data:
Time[ns]	crv[0]	crv[1]	crv[2](IRF)
0.0000	2	0	0
0.0250	4	0	0
0.0500	3	0	0
0.0750	1	2	1
0.1000	2	0	0
0.1250	0	0	0
0.1500	1	0	0
0.1750	4	0	0
0.2000	4	0	1
0.2250	1	0	0
0.2500	2	1	1
0.2750	0	0	0
0.3000	3	2	0
0.3250	2	0	0
0.3500	3	0	0
0.3750	5	1	0
0.4000	4	0	1
0.4250	3	1	0
0.4500	1	0	1
0.4750	3	2	0
0.5000	3	0	0
0.5250	2	0	0
0.5500	1	0	0
0.5750	3	0	1
0.6000	5	0	0
0.6250	2	0	0
0.6500	2	2	0
0.6750	2	1	0
0.7000	2	0	0
0.7250	2	0	0
0.7500	4	1	0
0.7750	1	1	0
0.8000	5	0	0
0.8250	0	0	0
0.8500	2	0	0
0.8750	3	1	0
0.9000	5	0	0
0.9250	3	1	0
0.9500	1	1	0
0.9750	5	0	1
1.0000	2	1	0
1.0250	0	0	1
1.0500	3	0	0
1.0750	6	1	0
1.1000	2	0	0
1.1250	1	2	0
1.1500	2	0	1
1.1750	4	0	0
1.2000	2	1	0
1.2250	5	1	0
1.2500	2	0	0
1.2750	2	0	1
1.3000	6	0	0
1.3250	3	0	0
1.3500	2	0	0
1.3750	4	1	0
1.4000	5	0	0
1.4250	5	0	0
1.4500	2	0	1
1.4750	2	1	0
1.5000	2	0	0
1.5250	2	0	0
1.5500	5	1	0
1.5750	3	0	0
1.6000	1	0	0
1.6250	3	1	1
1.6500	3	0	0
1.6750	2	1	1
1.7000	3	1	0
1.7250	0	0	0
1.7500	1	0	0
1.7750	2	1	0
1.8000	4	0	0
1.8250	4	0	0
1.8500	4	1	0
1.8750	3	1	0
1.9000	1	0	0
1.9250	5	0	0
1.9500	3	0	0
1.9750	2	0	0
2.0000	4	0	0
2.0250	4	0	1
2.0500	1	1	0
2.0750	4	1	2
2.1000	4	0	0
2.1250	5	0	0
2.1500	3	0	0
2.1750	2	0	0
2.2000	8	0	0
2.2250	3	0	0
2.2500	1	1	0
2.2750	6	0	1
2.3000	2	2	1
2.3250	3	2	0
2.3500	1	0	0
2.3750	6	1	0
2.4000	3	1	0
2.4250	2	1	0
2.4500	1	0	0
2.4750	3	0	0
2.5000	3	0	1
2.5250	2	1	0
2.5500	3	0	0
2.5750	7	0	0
2.6000	1	3	0
2.6250	2	0	1
2.6500	2	0	1
2.6750	6	0	1
2.7000	3	1	0
2.7250	2	2	0
2.7500	10	0	1
2.7750	7	2	1
2.8000	4	1	1
2.8250	5	2	1
2.8500	7	0	2
2.8750	6	0	2
2.9000	10	0	5
2.9250	10	1	9
2.9500	12	1	8
2.9750	16	3	9
3.0000	17	1	16
3.0250	31	3	22
3.0500	26	3	24
3.0750	27	5	38
3.1000	53	10	71
3.1250	52	7	147
3.1500	131	12	396
3.1750	304	48	1107
3.2000	691	111	2937
3.2250	1483	217	6046
3.2500	2514	337	8638
3.2750	3610	416	10000
3.3000	4748	489	9455
3.3250	5673	527	7688
3.3500	6382	465	5975
3.3750	6825	473	4440
3.4000	7366	466	3249
3.4250	7615	437	2302
3.4500	7727	444	1591
3.4750	7912	455	1153
3.5000	8183	414	710
3.5250	8319	432	590
3.5500	8065	452	342
3.5750	8245	396	252
3.6000	8389	423	179
3.6250	8196	368	115
3.6500	8162	381	86
3.6750	8132	371	65
3.7000	8292	353	47
3.7250	8192	365	25
3.7500	8391	336	22
3.7750	8410	352	19
3.8000	8199	335	16
3.8250	8253	355	16
3.8500	8257	329	17
3.8750	8175	357	15
3.9000	8202	345	9
3.9250	8274	324	7
3.9500	8092	315	6
3.9750	8281	332	14
4.0000	8198	301	5
4.0250	8139	336	7
4.0500	7997	293	6
4.0750	8137	308	7
4.1000	7979	285	2
4.1250	8170	290	3
4.1500	8217	277	8
4.1750	8107	290	5
4.2000	8038	283	2
4.2250	7959	279	2
4.2500	8208	251	1
4.2750	7915	312	3
4.3000	8022	256	1
4.3250	8075	283	4
4.3500	7968	270	5
4.3750	7903	282	2
4.4000	7966	267	3
4.4250	7850	267	8
4.4500	7887	270	3
4.4750	7879	266	2
4.5000	7899	264	2
4.5250	7781	243	3
4.5500	7872	251	1
4.5750	7836	229	3
4.6000	7814	234	5
4.6250	7816	214	10
4.6500	7551	275	6
4.6750	7741	251	7
4.7000	7756	242	9
4.7250	7646	251	6
4.7500	7698	263	5
4.7750	7627	255	4
4.8000	7482	219	3
4.8250	7620	234	2
4.8500	7695	249	0
4.8750	7567	221	2
4.9000	7577	231	2
4.9250	7682	232	3
4.9500	7680	234	4
4.9750	7519	227	7
5.0000	7513	202	3
5.0250	7458	206	3
5.0500	7403	211	4
5.0750	7514	218	2
5.1000	7608	204	2
5.1250	7416	221	0
5.1500	7598	205	4
5.1750	7376	212	1
5.2000	7423	188	2
5.2250	7327	200	4
5.2500	7281	195	0
5.2750	7487	197	0
5.3000	7231	201	1
5.3250	7398	217	0
5.3500	7221	199	0
5.3750	7249	206	0
5.4000	7279	197	0
5.4250	7229	189	0
5.4500	7172	204	1
5.4750	7343	192	0
5.5000	7098	182	1
5.5250	7121	187	0
5.5500	6984	205	1
5.5750	7243	188	0
5.6000	7168	187	0
5.6250	6968	208	1
5.6500	7119	148	1
5.6750	7186	191	1
5.7000	7193	166	0
5.7250	7052	173	2
5.7500	7098	166	0
5.7750	7050	179	0
5.8000	6864	166	0
5.8250	6998	149	0
5.8500	7005	174	0
5.8750	7044	178	1
5.9000	6950	143	1
5.9250	6837	164	0
5.9500	6939	165	2
5.9750	7049	167	0
6.0000	6738	168	0
6.0250	6908	171	2
6.0500	6818	159	0
6.0750	6695	174	0
6.1000	7005	167	0
6.1250	6909	188	1
6.1500	6718	164	0
6.1750	6708	173	0
6.2000	6591	149	1
6.2250	6809	163	1
6.2500	6885	161	0
6.2750	6560	175	0
6.3000	6754	159	0
6.3250	6661	140	0
6.3500	6628	180	1
6.3750	6647	173	0
6.4000	6705	159	0
6.4250	6632	148	1
6.4500	6620	147	1
6.4750	6632	145	0
6.5000	6659	135	0
6.5250	6608	152	1
6.5500	6637	141	0
6.5750	6572	128	0
6.6000	6485	162	0
6.6250	6469	145	0
6.6500	6414	149	0
6.6750	6431	151	0
6.7000	6351	123	0
6.7250	6485	129	0
6.7500	6457	145	0
6.7750	6410	134	1
6.8000	6386	147	0
6.8250	6243	127	0
6.8500	6439	124	0
6.8750	6327	123	0
6.9000	6346	149	1
6.9250	6348	133	1
6.9500	6239	133	1
6.9750	6346	131	1
7.0000	6299	131	0
7.0250	6232	118	0
7.0500	6193	159	2
7.0750	6224	132	0
7.1000	6139	144	0
7.1250	6150	131	1
7.1500	6190	135	1
7.1750	6239	125	2
7.2000	6084	124	1
7.2250	6079	128	0
7.2500	6221	130	0
7.2750	6217	120	0
7.3000	6168	118	0
7.3250	6136	124	0
7.3500	6120	124	0
7.3750	6194	122	0
7.4000	6187	123	0
7.4250	6073	120	1
7.4500	6120	121	1
7.4750	5922	127	0
7.5000	5895	121	3
7.5250	5907	119	0
7.5500	5889	121	1
7.5750	5756	105	0
7.6000	6024	117	0
7.6250	5976	120	1
7.6500	6004	115	0
7.6750	5967	110	1
7.7000	5848	115	1
7.7250	5864	122	0
7.7500	5959	117	0
7.7750	5936	122	2
7.8000	5835	103	0
7.8250	5819	104	0
7.8500	5731	123	0
7.8750	5754	102	1
7.9000	5749	102	0
7.9250	5754	111	0
7.9500	5763	100	0
7.9750	5710	103	0
8.0000	5740	107	2
8.0250	5768	109	0
8.0500	5801	115	1
8.0750	5741	102	0
8.1000	5726	98	0
8.1250	5614	114	0
8.1500	5551	91	0
8.1750	5643	102	2
8.2000	5755	88	1
8.2250	5590	94	0
8.2500	5543	130	0
8.2750	5692	98	0
8.3000	5604	87	0
8.3250	5507	86	0
8.3500	5515	102	0
8.3750	5580	98	2
8.4000	5458	92	1
8.4250	5584	106	1
8.4500	5522	88	0
8.4750	5453	94	0
8.5000	5483	97	0
8.5250	5361	98	0
8.5500	5260	95	1
8.5750	5577	109	0
8.6000	5521	100	0
8.6250	5476	94	1
8.6500	5456	122	0
8.6750	5421	99	0
8.7000	5304	87	1
8.7250	5500	104	0
8.7500	5481	90	1
8.7750	5365	91	0
8.8000	5452	77	1
8.8250	5309	90	0
8.8500	5362	100	1
8.8750	5252	74	1
8.9000	5224	98	0
8.9250	5293	97	1
8.9500	5136	101	1
8.9750	5312	85	0
9.0000	5219	93	0
9.0250	5248	87	1
9.0500	5301	98	0
9.0750	5277	93	0
9.1000	5163	91	0
9.1250	5001	93	0
9.1500	5184	86	0
9.1750	5110	103	1
9.2000	5186	86	1
9.2250	4946	92	3
9.2500	5057	86	1
9.2750	5221	81	1
9.3000	5090	69	1
9.3250	5109	88	1
9.3500	5026	71	0
9.3750	4903	87	0
9.4000	4994	79	0
9.4250	5160	80	0
9.4500	5111	83	0
9.4750	5050	84	1
9.5000	4907	73	0
9.5250	4986	88	1
9.5500	5111	81	0
9.5750	4958	79	1
9.6000	5074	99	1
9.6250	4948	90	2
9.6500	5001	69	0
9.6750	4880	87	2
9.7000	4956	87	0
9.7250	4897	95	2
9.7500	4925	79	0
9.7750	4814	68	2
9.8000	4945	80	0
9.8250	4795	72	0
9.8500	4936	60	1
9.8750	4836	95	0
9.9000	4951	68	0
9.9250	4782	81	1
9.9500	4775	93	0
9.9750	4986	80	0
10.0000	4750	74	0
10.0250	4836	66	0
10.0500	4735	81	0
10.0750	4801	60	1
10.1000	4585	88	0
10.1250	4616	79	1
10.1500	4753	65	1
10.1750	4669	81	0
10.2000	4718	83	1
10.2250	4664	75	3
10.2500	4674	67	1
10.2750	4675	60	1
10.3000	4715	63	1
10.3250	4702	71	0
10.3500	4694	55	0
10.3750	4574	81	0
10.4000	4609	57	1
10.4250	4637	70	0
10.4500	4499	68	1
10.4750	4632	66	0
10.5000	4528	63	0
10.5250	4443	76	0
10.5500	4601	73	1
10.5750	4545	83	0
10.6000	4561	79	0
10.6250	4541	58	0
10.6500	4550	73	1
10.6750	4481	56	2
10.7000	4525	65	0
10.7250	4463	76	0
10.7500	4371	56	0
10.7750	4352	57	0
10.8000	4506	68	0
10.8250	4475	71	0
10.8500	4561	73	0
10.8750	4426	63	0
10.9000	4476	54	2
10.9250	4505	64	1
10.9500	4472	63	0
10.9750	4350	52	1
11.0000	4361	77	0
11.0250	4386	56	1
11.0500	4418	62	1
11.0750	4291	62	0
11.1000	4415	55	0
11.1250	4289	69	0
11.1500	4316	70	0
11.1750	4262	70	0
11.2000	4231	73	0
11.2250	4323	62	1
11.2500	4359	56	0
11.2750	4352	50	1
11.3000	4444	57	0
11.3250	4244	63	0
11.3500	4268	50	0
11.3750	4349	55	0
11.4000	4209	49	0
11.4250	4186	74	1
11.4500	4174	46	0
11.4750	4230	47	0
11.5000	4194	62	0
11.5250	4191	58	0
11.5500	4166	55	1
11.5750	4226	48	0
11.6000	4146	56	1
11.6250	4036	60	0
11.6500	4134	64	0
11.6750	4122	57	0
11.7000	4095	62	0
11.7250	3998	53	0
11.7500	4192	63	1
11.7750	4202	70	1
11.8000	4077	55	0
11.8250	4051	54	0
11.8500	3953	41	0
11.8750	3950	66	1
11.9000	3997	61	1
11.9250	3973	58	0
11.9500	4146	35	1
11.9750	4109	63	0
12.0000	4111	61	0
12.0250	3969	63	1
12.0500	3954	61	0
12.0750	3887	53	1
12.1000	3979	48	0
12.1250	3974	52	1
12.1500	4006	57	0
12.1750	4029	50	0
12.2000	3926	60	0
12.2250	4008	51	1
12.2500	3993	43	1
12.2750	3860	46	0
12.3000	3922	63	0
12.3250	3877	49	0
12.3500	3780	54	0
12.3750	3877	46	1
12.4000	3956	55	0
12.4250	3749	62	1
12.4500	3890	48	0
12.4750	3965	51	0
12.5000	3764	51	0
12.5250	3928	56	0
12.5500	3828	51	0
12.5750	3723	55	0
12.6000	3738	45	1
12.6250	3757	46	1
12.6500	3789	58	1
12.6750	3796	45	1
12.7000	3795	41	1
12.7250	3809	50	0
12.7500	3869	53	0
12.7750	3856	51	0
12.8000	3790	57	1
12.8250	3618	41	0
12.8500	3647	47	2
12.8750	3743	40	0
12.9000	3733	53	0
12.9250	3660	50	1
12.9500	3613	48	0
12.9750	3669	38	1
13.0000	3584	38	0
13.0250	3648	54	0
13.0500	3510	50	0
13.0750	3585	51	0
13.1000	3660	41	0
13.1250	3725	45	1
13.1500	3564	40	1
13.1750	3702	37	0
13.2000	3592	33	0
13.2250	3620	44	1
13.2500	3515	36	2
13.2750	3652	52	0
13.3000	3619	57	0
13.3250	3632	49	0
13.3500	3561	43	0
13.3750	3492	43	0
13.4000	3656	42	0
13.4250	3556	37	3
13.4500	3495	35	0
13.4750	3506	42	0
13.5000	3568	44	0
13.5250	3512	43	0
13.5500	3428	42	1
13.5750	3552	40	0
13.6000	3418	52	0
13.6250	3417	55	0
13.6500	3577	35	1
13.6750	3648	45	0
13.7000	3443	49	0
13.7250	3390	43	0
13.7500	3486	52	1
13.7750	3402	45	0
13.8000	3429	41	0
13.8250	3402	30	0
13.8500	3427	43	0
13.8750	3399	40	0
13.9000	3391	40	0
13.9250	3402	47	1
13.9500	3517	39	1
13.9750	3323	44	0
14.0000	3409	29	0
14.0250	3411	35	0
14.0500	3405	42	0
14.0750	3387	47	0
14.1000	3225	37	1
14.1250	3375	31	1
14.1500	3349	43	0
14.1750	3349	35	0
14.2000	3322	35	0
14.2250	3377	30	0
14.2500	3276	29	0
14.2750	3231	43	0
14.3000	3307	49	0
14.3250	3261	37	0
14.3500	3335	41	0
14.3750	3206	34	0
14.4000	3333	43	0
14.4250	3240	37	0
14.4500	3312	44	1
14.4750	3166	38	0
14.5000	3257	44	2
14.5250	3237	41	0
14.5500	3178	30	0
14.5750	3174	28	2
14.6000	3106	37	0
14.6250	3288	36	0
14.6500	3139	47	1
14.6750	3196	32	0
14.7000	3143	33	0
14.7250	3178	33	0
14.7500	3046	31	0
14.7750	3147	39	0
14.8000	3145	38	0
14.8250	3142	43	0
14.8500	3157	51	0
14.8750	3126	43	0
14.9000	3107	35	1
14.9250	3098	44	0
14.9500	3074	34	1
14.9750	3000	34	0
15.0000	3156	33	0
15.0250	2966	39	1
15.0500	3277	31	0
15.0750	3104	37	1
15.1000	3093	44	0
15.1250	3013	38	0
15.1500	3194	26	0
15.1750	3051	28	1
15.2000	3126	34	0
15.2250	2923	31	0
15.2500	3080	30	1
15.2750	3004	32	0
15.3000	2935	38	0
15.3250	3041	27	0
15.3500	2993	34	0
15.3750	2923	33	1
15.4000	2916	31	0
15.4250	2891	17	0
15.4500	2962	29	0
15.4750	3026	38	1
15.5000	2919	34	0
15.5250	2982	38	1
15.5500	2947	37	1
15.5750	2984	24	0
15.6000	3012	35	0
15.6250	2998	39	0
15.6500	2892	31	0
15.6750	2920	18	0
15.7000	2916	36	0
15.7250	2935	36	0
15.7500	2871	21	0
15.7750	2977	31	0
15.8000	2843	42	2
15.8250	2898	26	0
15.8500	2820	33	0
15.8750	2792	34	0
15.9000	2876	22	0
15.9250	2860	30	0
15.9500	2793	32	0
15.9750	2794	24	0
16.0000	2854	37	0
16.0250	2857	21	0
16.0500	2837	32	0
16.0750	2814	29	0
16.1000	2819	34	1
16.1250	2857	40	0
16.1500	2644	31	0
16.1750	2803	32	1
16.2000	2787	31	0
16.2250	2843	29	0
16.2500	2764	17	1
16.2750	2681	42	0
16.3000	2766	35	0
16.3250	2777	41	0
16.3500	2846	26	0
16.3750	2808	32	0
16.4000	2855	35	0
16.4250	2618	37	0
16.4500	2710	29	0
16.4750	2784	32	0
16.5000	2756	36	0
16.5250	2728	23	0
16.5500	2722	39	1
16.5750	2679	30	0
16.6000	2671	23	0
16.6250	2724	28	0
16.6500	2642	33	1
16.6750	2640	32	0
16.7000	2674	18	0
16.7250	2655	27	0
16.7500	2703	33	0
16.7750	2602	28	2
16.8000	2686	32	0
16.8250	2564	27	1
16.8500	2592	27	1
16.8750	2603	22	0
16.9000	2622	31	0
16.9250	2540	36	0
16.9500	2567	27	1
16.9750	2552	23	2
17.0000	2588	36	0
17.0250	2684	26	0
17.0500	2598	18	0
17.0750	2571	36	0
17.1000	2619	29	2
17.1250	2529	17	0
17.1500	2470	32	0
17.1750	2553	23	0
17.2000	2504	28	0
17.2250	2516	23	0
17.2500	2601	30	0
17.2750	2506	24	0
17.3000	2481	31	0
17.3250	2427	31	1
17.3500	2484	28	0
17.3750	2542	26	1
17.4000	2548	23	0
17.4250	2649	16	2
17.4500	2415	28	0
17.4750	2479	14	1
17.5000	2476	20	1
17.5250	2540	28	1
17.5500	2488	17	0
17.5750	2436	19	0
17.6000	2396	17	2
17.6250	2492	19	0
17.6500	2503	27	0
17.6750	2439	27	0
17.7000	2481	31	0
17.7250	2515	42	0
17.7500	2517	18	1
17.7750	2473	30	0
17.8000	2400	33	0
17.8250	2452	32	0
17.8500	2350	23	0
17.8750	2392	36	0
17.9000	2394	23	0
17.9250	2341	21	0
17.9500	2450	16	0
17.9750	2475	30	1
18.0000	2407	16	2
18.0250	2268	22	0
18.0500	2305	31	0
18.0750	2329	16	0
18.1000	2383	26	0
18.1250	2405	27	0
18.1500	2276	17	0
18.1750	2321	29	0
18.2000	2345	27	1
18.2250	2322	23	0
18.2500	2289	20	0
18.2750	2289	26	0
18.3000	2268	19	2
18.3250	2272	21	0
18.3500	2169	39	0
18.3750	2331	20	0
18.4000	2336	22	0
18.4250	2244	21	2
18.4500	2252	20	0
18.4750	2227	17	1
18.5000	2231	19	0
18.5250	2153	21	0
18.5500	2324	23	0
18.5750	2288	23	1
18.6000	2320	10	0
18.6250	2152	15	0
18.6500	2231	19	0
18.6750	2232	13	0
18.7000	2217	22	0
18.7250	2232	29	0
18.7500	2219	20	0
18.7750	2196	16	1
18.8000	2250	19	0
18.8250	2205	24	0
18.8500	2223	20	1
18.8750	2156	14	0
18.9000	2147	28	1
18.9250	2205	16	0
18.9500	2121	21	1
18.9750	2173	19	1
19.0000	2171	23	1
19.0250	2164	18	2
19.0500	2127	15	0
19.0750	2212	22	1
19.1000	2075	26	0
19.1250	2151	16	1
19.1500	2177	16	0
19.1750	2192	27	0
19.2000	2127	25	0
19.2250	2125	20	0
19.2500	2148	20	0
19.2750	2144	13	0
19.3000	2185	21	0
19.3250	2110	19	1
19.3500	2088	25	0
19.3750	2135	17	1
19.4000	2128	25	0
19.4250	2038	25	0
19.4500	2124	21	0
19.4750	2108	18	0
19.5000	2072	20	0
19.5250	2100	18	0
19.5500	2083	27	0
19.5750	2087	20	0
19.6000	2061	21	0
19.6250	2047	18	0
19.6500	2079	17	1
19.6750	2038	18	1
19.7000	2062	23	2
19.7250	1989	19	0
19.7500	2022	18	1
19.7750	2040	16	0
19.8000	2061	19	0
19.8250	2019	20	0
19.8500	2047	20	0
19.8750	2065	14	0
19.9000	1983	21	1
19.9250	1979	24	0
19.9500	2005	21	0
19.9750	2045	21	1
20.0000	1995	20	1
20.0250	2039	21	0
20.0500	1964	17	0
20.0750	1987	18	0
20.1000	1949	21	1
20.1250	2026	22	0
20.1500	1900	27	0
20.1750	1946	18	0
20.2000	1967	21	0
20.2250	1918	24	1
20.2500	1956	21	0
20.2750	1898	19	0
20.3000	1993	26	1
20.3250	1921	18	2
20.3500	2024	14	0
20.3750	2025	15	0
20.4000	1979	14	0
20.4250	2000	21	1
20.4500	1960	13	1
20.4750	1944	12	0
20.5000	1944	19	1
20.5250	1957	21	0
20.5500	1842	13	0
20.5750	1903	20	1
20.6000	1948	19	1
20.6250	1888	24	1
20.6500	1858	20	0
20.6750	1850	22	0
20.7000	1897	13	1
20.7250	1881	9	0
20.7500	1843	14	0
20.7750	1912	18	0
20.8000	1857	15	0
20.8250	1878	16	0
20.8500	1938	13	0
20.8750	1825	13	1
20.9000	1814	23	0
20.9250	1900	22	2
20.9500	1825	18	0
20.9750	1806	11	0
21.0000	1825	12	0
21.0250	1765	17	0
21.0500	1839	14	0
21.0750	1854	23	0
21.1000	1793	13	0
21.1250	1792	19	1
21.1500	1814	10	1
21.1750	1845	19	1
21.2000	1770	15	0
21.2250	1815	13	1
21.2500	1788	13	0
21.2750	1791	23	0
21.3000	1754	18	0
21.3250	1721	15	0
21.3500	1768	15	0
21.3750	1783	13	0
21.4000	1740	11	0
21.4250	1707	14	0
21.4500	1741	18	0
21.4750	1758	18	0
21.5000	1788	21	0
21.5250	1743	12	0
21.5500	1900	14	0
21.5750	1738	15	1
21.6000	1718	17	1
21.6250	1780	13	0
21.6500	1731	10	0
21.6750	1687	13	2
21.7000	1679	12	1
21.7250	1681	16	0
21.7500	1761	17	0
21.7750	1649	16	0
21.8000	1665	23	1
21.8250	1703	16	1
21.8500	1711	14	0
21.8750	1678	11	1
21.9000	1703	18	1
21.9250	1633	17	1
21.9500	1708	14	1
21.9750	1820	15	0
22.0000	1725	13	0
22.0250	1676	13	2
22.0500	1613	18	0
22.0750	1637	22	1
22.1000	1608	14	0
22.1250	1618	30	1
22.1500	1622	19	1
22.1750	1642	17	0
22.2000	1681	6	0
22.2250	1701	10	1
22.2500	1641	15	1
22.2750	1575	8	1
22.3000	1554	19	0
22.3250	1633	12	0
22.3500	1653	12	0
22.3750	1649	15	0
22.4000	1588	19	0
22.4250	1616	10	0
22.4500	1624	10	0
22.4750	1581	11	2
22.5000	1623	13	0
22.5250	1620	15	1
22.5500	1624	12	1
22.5750	1584	19	0
22.6000	1625	20	0
22.6250	1597	8	0
22.6500	1607	12	0
22.6750	1651	20	0
22.7000	1606	7	0
22.7250	1574	15	0
22.7500	1608	16	0
22.7750	1547	20	0
22.8000	1626	13	2
22.8250	1555	22	0
22.8500	1536	10	1
22.8750	1571	16	1
22.9000	1545	12	0
22.9250	1594	14	1
22.9500	1536	15	0
22.9750	1560	16	0
23.0000	1507	12	0
23.0250	1558	14	1
23.0500	1458	12	1
23.0750	1448	11	0
23.1000	1538	11	0
23.1250	1493	14	2
23.1500	1555	9	1
23.1750	1554	6	1
23.2000	1505	11	0
23.2250	1491	13	0
23.2500	1503	8	0
23.2750	1526	8	0
23.3000	1541	14	2
23.3250	1549	12	0
23.3500	1520	18	0
23.3750	1528	12	1
23.4000	1487	14	1
23.4250	1542	19	1
23.4500	1499	10	0
23.4750	1485	16	0
23.5000	1537	16	0
23.5250	1486	15	0
23.5500	1438	13	1
23.5750	1493	7	0
23.6000	1494	10	0
23.6250	1477	8	1
23.6500	1467	11	0
23.6750	1490	8	0
23.7000	1402	21	0
23.7250	1474	17	0
23.7500	1431	9	0
23.7750	1435	14	0
23.8000	1400	15	0
23.8250	1396	20	0
23.8500	1482	10	1
23.8750	1374	10	1
23.9000	1478	12	0
23.9250	1410	8	1
23.9500	1419	9	0
23.9750	1310	5	0
24.0000	1455	11	0
24.0250	1467	10	1
24.0500	1383	9	2
24.0750	1405	11	2
24.1000	1405	11	1
24.1250	1367	19	0
24.1500	1395	14	1
24.1750	1353	15	1
24.2000	1391	8	1
24.2250	1355	19	0
24.2500	1368	12	0
24.2750	1358	8	0
24.3000	1372	15	0
24.3250	1431	14	0
24.3500	1323	9	1
24.3750	1379	16	0
24.4000	1327	4	0
24.4250	1396	18	0
24.4500	1280	15	1
24.4750	1350	8	0
24.5000	1380	15	0
24.5250	1262	12	1
24.5500	1343	7	0
24.5750	1308	12	0
24.6000	1327	12	0
24.6250	1357	10	0
24.6500	1349	10	1
24.6750	1346	14	0
24.7000	1339	10	0
24.7250	1336	12	1
24.7500	1328	8	0
24.7750	1290	12	0
24.8000	1277	11	1
24.8250	1350	11	0
24.8500	1281	7	0
24.8750	1402	13	0
24.9000	1340	6	0
24.9250	1276	13	1
24.9500	1274	10	0
24.9750	1313	12	0
25.0000	1245	7	0
25.0250	1296	12	0
25.0500	1238	10	0
25.0750	1261	13	0
25.1000	1301	9	0
25.1250	1376	16	0
25.1500	1345	18	0
25.1750	1267	2	0
25.2000	1248	12	0
25.2250	1335	12	0
25.2500	1274	9	0
25.2750	1242	16	0
25.3000	1204	10	1
25.3250	1283	9	0
25.3500	1282	8	0
25.3750	1259	11	0
25.4000	1237	15	1
25.4250	1315	11	0
25.4500	1229	16	0
25.4750	1199	7	1
25.5000	1189	13	0
25.5250	1229	10	1
25.5500	1236	9	1
25.5750	1187	15	0
25.6000	1238	8	1
25.6250	1271	8	0
25.6500	1276	11	0
25.6750	1212	6	0
25.7000	1229	9	1
25.7250	1215	12	0
25.7500	1233	10	0
25.7750	1123	10	0
25.8000	1222	7	0
25.8250	1202	14	0
25.8500	1202	13	0
25.8750	1258	8	1
25.9000	1169	13	0
25.9250	1163	19	0
25.9500	1206	8	0
25.9750	1140	11	0
26.0000	1206	12	1
26.0250	1170	9	1
26.0500	1125	12	0
26.0750	1205	13	1
26.1000	1218	7	0
26.1250	1187	9	1
26.1500	1123	13	1
26.1750	1169	5	0
26.2000	1128	9	1
26.2250	1204	9	0
26.2500	1129	12	0
26.2750	1164	9	0
26.3000	1171	13	1
26.3250	1141	7	1
26.3500	1179	19	1
26.3750	1266	13	0
26.4000	1173	9	0
26.4250	1108	9	0
26.4500	1126	11	0
26.4750	1161	12	1
26.5000	1208	14	0
26.5250	1198	16	0
26.5500	1162	7	0
26.5750	1123	11	0
26.6000	1122	9	0
26.6250	1146	7	0
26.6500	1133	11	0
26.6750	1113	6	1
26.7000	1062	15	0
26.7250	1162	13	0
26.7500	1115	11	0
26.7750	1118	9	1
26.8000	1120	6	1
26.8250	1123	12	0
26.8500	1152	4	0
26.8750	1121	9	1
26.9000	1125	10	0
26.9250	1128	8	0
26.9500	1125	12	1
26.9750	1047	13	0
27.0000	1070	7	0
27.0250	1149	8	0
27.0500	1119	9	1
27.0750	1024	11	0
27.1000	1153	14	1
27.1250	1047	9	0
27.1500	1132	14	0
27.1750	1127	10	1
27.2000	1100	11	1
27.2250	1066	5	0
27.2500	1126	9	0
27.2750	1061	2	0
27.3000	1100	9	1
27.3250	1113	14	0
27.3500	1135	10	0
27.3750	1053	12	0
27.4000	1040	8	1
27.4250	1042	10	1
27.4500	1007	7	1
27.4750	1063	10	1
27.5000	1061	4	0
27.5250	1069	14	0
27.5500	1046	11	1
27.5750	1098	6	1
27.6000	985	10	1
27.6250	1005	4	0
27.6500	1074	10	1
27.6750	1050	11	0
27.7000	1055	5	1
27.7250	1075	12	0
27.7500	1030	12	0
27.7750	979	11	1
27.8000	998	8	0
27.8250	1058	12	0
27.8500	1032	8	0
27.8750	1012	9	0
27.9000	1054	9	0
27.9250	1097	10	0
27.9500	1044	7	1
27.9750	1020	13	0
28.0000	1048	7	1
28.0250	978	9	0
28.0500	994	8	0
28.0750	1002	13	0
28.1000	981	9	0
28.1250	946	7	0
28.1500	998	7	0
28.1750	961	10	0
28.2000	1020	5	0
28.2250	990	5	0
28.2500	990	11	0
28.2750	928	5	0
28.3000	968	11	0
28.3250	981	4	0
28.3500	934	9	0
28.3750	1017	1	0
28.4000	1042	10	0
28.4250	965	5	0
28.4500	977	8	0
28.4750	1032	5	0
28.5000	953	3	0
28.5250	1006	6	2
28.5500	954	5	0
28.5750	942	9	0
28.6000	933	10	0
28.6250	956	4	0
28.6500	895	5	1
28.6750	947	9	0
28.7000	897	8	2
28.7250	940	11	0
28.7500	969	7	0
28.7750	905	6	0
28.8000	924	10	0
28.8250	975	11	1
28.8500	954	7	1
28.8750	938	12	1
28.9000	950	8	0
28.9250	945	4	0
28.9500	886	13	1
28.9750	971	11	1
29.0000	917	11	2
29.0250	945	11	0
29.0500	906	7	0
29.0750	926	6	0
29.1000	973	11	1
29.1250	951	7	1
29.1500	907	11	1
29.1750	887	4	0
29.2000	946	9	0
29.2250	903	8	0
29.2500	900	14	1
29.2750	919	5	1
29.3000	921	6	0
29.3250	924	9	1
29.3500	881	11	1
29.3750	835	7	0
29.4000	898	13	0
29.4250	871	9	1
29.4500	930	6	0
29.4750	905	6	0
29.5000	909	4	1
29.5250	899	2	1
29.5500	865	7	0
29.5750	896	9	1
29.6000	918	6	0
29.6250	881	10	1
29.6500	819	4	0
29.6750	860	10	0
29.7000	887	5	1
29.7250	886	9	1
29.7500	858	9	0
29.7750	841	6	0
29.8000	801	4	0
29.8250	848	9	0
29.8500	823	6	0
29.8750	861	9	3
29.9000	804	6	0
29.9250	829	8	1
29.9500	847	5	0
29.9750	866	7	1
30.0000	825	10	0
30.0250	887	3	1
30.0500	855	10	0
30.0750	756	9	0
30.1000	854	5	1
30.1250	866	6	1
30.1500	864	5	0
30.1750	834	7	0
30.2000	815	7	0
30.2250	833	7	0
30.2500	848	4	1
30.2750	861	8	0
30.3000	842	7	0
30.3250	825	3	0
30.3500	811	4	0
30.3750	819	6	1
30.4000	781	7	0
30.4250	859	7	0
30.4500	806	11	0
30.4750	814	6	0
30.5000	792	12	0
30.5250	784	9	1
30.5500	826	2	0
30.5750	778	7	0
30.6000	826	3	1
30.6250	803	6	0
30.6500	772	5	0
30.6750	734	7	0
30.7000	789	3	0
30.7250	767	6	0
30.7500	842	8	1
30.7750	798	4	0
30.8000	772	4	0
30.8250	784	5	0
30.8500	770	4	1
30.8750	827	7	0
30.9000	779	3	0
30.9250	738	13	0
30.9500	794	7	1
30.9750	739	5	0
31.0000	765	8	1
31.0250	753	10	0
31.0500	785	4	1
31.0750	746	4	0
31.1000	807	6	1
31.1250	734	10	0
31.1500	760	6	1
31.1750	747	8	0
31.2000	716	8	1
31.2250	708	11	0
31.2500	727	2	0
31.2750	737	2	0
31.3000	806	4	0
31.3250	761	6	0
31.3500	788	3	1
31.3750	734	9	0
31.4000	709	5	0
31.4250	726	8	0
31.4500	772	6	2
31.4750	815	5	0
31.5000	710	6	0
31.5250	763	5	0
31.5500	712	5	0
31.5750	710	3	0
31.6000	715	5	0
31.6250	729	6	0
31.6500	744	6	0
31.6750	776	5	0
31.7000	741	11	1
31.7250	690	3	0
31.7500	706	7	0
31.7750	731	2	0
31.8000	701	4	0
31.8250	778	9	1
31.8500	740	5	0
31.8750	772	4	0
31.9000	706	9	0
31.9250	719	6	0
31.9500	745	3	1
31.9750	681	4	0
32.0000	730	4	0
32.0250	707	8	0
32.0500	712	3	0
32.0750	670	4	0
32.1000	651	6	0
32.1250	705	6	0
32.1500	693	6	0
32.1750	733	5	1
32.2000	721	6	0
32.2250	742	7	0
32.2500	682	2	1
32.2750	678	6	0
32.3000	690	3	0
32.3250	702	4	1
32.3500	700	5	0
32.3750	666	4	0
32.4000	713	9	0
32.4250	693	5	0
32.4500	661	11	0
32.4750	738	7	1
32.5000	704	10	0
32.5250	661	4	0
32.5500	661	1	1
32.5750	696	6	0
32.6000	664	7	0
32.6250	676	4	0
32.6500	668	4	0
32.6750	722	7	0
32.7000	652	7	0
32.7250	672	6	0
32.7500	667	4	0
32.7750	653	7	0
32.8000	635	9	1
32.8250	629	7	0
32.8500	660	9	0
32.8750	631	7	0
32.9000	655	6	0
32.9250	688	9	0
32.9500	667	6	0
32.9750	653	8	0
33.0000	677	13	0
33.0250	643	7	0
33.0500	642	2	0
33.0750	676	6	0
33.1000	612	6	0
33.1250	657	5	0
33.1500	626	3	0
33.1750	626	6	0
33.2000	598	0	0
33.2250	620	3	0
33.2500	624	6	0
33.2750	676	7	0
33.3000	640	5	0
33.3250	652	6	1
33.3500	667	8	0
33.3750	644	6	0
33.4000	657	4	0
33.4250	627	7	0
33.4500	647	9	0
33.4750	672	8	0
33.5000	620	7	0
33.5250	594	8	0
33.5500	638	3	0
33.5750	643	10	1
33.6000	616	4	0
33.6250	669	2	0
33.6500	620	3	0
33.6750	640	11	0
33.7000	576	6	0
33.7250	619	1	0
33.7500	602	4	0
33.7750	636	7	0
33.8000	622	4	1
33.8250	618	4	0
33.8500	573	4	0
33.8750	630	2	0
33.9000	632	7	0
33.9250	589	7	0
33.9500	581	4	1
33.9750	620	8	0
34.0000	605	7	2
34.0250	566	1	0
34.0500	598	3	0
34.0750	590	2	0
34.1000	562	2	0
34.1250	552	6	0
34.1500	637	4	0
34.1750	541	11	0
34.2000	622	6	0
34.2250	613	7	0
34.2500	593	11	0
34.2750	603	6	0
34.3000	611	4	0
34.3250	607	6	0
34.3500	596	6	1
34.3750	610	5	0
34.4000	571	2	0
34.4250	605	5	0
34.4500	558	6	0
34.4750	580	6	1
34.5000	542	4	0
34.5250	587	5	0
34.5500	560	3	1
34.5750	566	6	0
34.6000	574	8	1
34.6250	519	7	0
34.6500	581	8	0
34.6750	594	5	0
34.7000	558	4	0
34.7250	551	4	1
34.7500	540	3	0
34.7750	580	1	0
34.8000	584	4	0
34.8250	590	3	0
34.8500	552	2	0
34.8750	586	6	0
34.9000	577	6	0
34.9250	547	6	0
34.9500	566	6	0
34.9750	512	4	0
35.0000	545	5	1
35.0250	575	5	0
35.0500	596	7	0
35.0750	576	5	0
35.1000	569	5	0
35.1250	561	2	0
35.1500	551	4	0
35.1750	571	10	0
35.2000	500	3	0
35.2250	539	5	0
35.2500	567	5	0
35.2750	518	5	0
35.3000	505	8	0
35.3250	536	4	0
35.3500	525	4	0
35.3750	555	8	1
35.4000	491	5	0
35.4250	535	6	0
35.4500	536	2	0
35.4750	545	6	1
35.5000	541	2	0
35.5250	525	2	1
35.5500	552	3	1
35.5750	520	1	1
35.6000	503	3	0
35.6250	509	5	0
35.6500	535	7	1
35.6750	509	5	0
35.7000	506	4	0
35.7250	499	7	0
35.7500	526	8	1
35.7750	571	3	0
35.8000	546	5	0
35.8250	534	7	0
35.8500	502	4	0
35.8750	547	6	0
35.9000	471	1	0
35.9250	529	8	0
35.9500	489	6	1
35.9750	501	2	0
36.0000	533	3	0
36.0250	550	2	0
36.0500	478	3	1
36.0750	480	3	0
36.1000	492	2	0
36.1250	548	3	1
36.1500	509	6	0
36.1750	493	4	0
36.2000	474	2	0
36.2250	503	3	0
36.2500	505	2	0
36.2750	496	7	0
36.3000	442	5	0
36.3250	506	3	0
36.3500	498	5	0
36.3750	509	7	1
36.4000	477	5	0
36.4250	506	5	0
36.4500	477	7	0
36.4750	514	2	0
36.5000	471	4	0
36.5250	517	4	0
36.5500	475	5	0
36.5750	480	5	0
36.6000	487	6	0
36.6250	435	2	0
36.6500	445	3	0
36.6750	471	5	0
36.7000	440	5	0
36.7250	474	1	0
36.7500	495	5	0
36.7750	438	5	0
36.8000	447	3	0
36.8250	412	5	0
36.8500	489	5	0
36.8750	488	9	0
36.9000	476	6	0
36.9250	472	4	1
36.9500	461	2	1
36.9750	500	2	1
37.0000	435	3	0
37.0250	504	3	0
37.0500	467	5	0
37.0750	444	4	0
37.1000	490	4	1
37.1250	473	2	0
37.1500	460	1	1
37.1750	456	2	1
37.2000	461	9	0
37.2250	454	8	0
37.2500	415	4	0
37.2750	415	0	0
37.3000	447	6	1
37.3250	466	7	0
37.3500	480	3	1
37.3750	428	1	0
37.4000	465	3	0
37.4250	466	3	0
37.4500	465	2	0
37.4750	421	3	1
37.5000	412	5	0
37.5250	457	4	1
37.5500	423	3	1
37.5750	471	4	0
37.6000	402	2	1
37.6250	467	5	0
37.6500	414	4	0
37.6750	470	3	0
37.7000	442	2	0
37.7250	456	3	0
37.7500	438	3	0
37.7750	428	7	0
37.8000	439	4	0
37.8250	419	3	0
37.8500	451	2	0
37.8750	460	2	0
37.9000	419	4	0
37.9250	432	3	0
37.9500	417	3	0
37.9750	407	5	1
38.0000	422	5	0
38.0250	449	4	0
38.0500	391	4	0
38.0750	435	5	0
38.1000	429	3	0
38.1250	420	4	0
38.1500	394	4	2
38.1750	437	5	0
38.2000	429	6	0
38.2250	408	2	1
38.2500	355	6	1
38.2750	426	2	0
38.3000	416	2	0
38.3250	429	7	0
38.3500	436	2	0
38.3750	410	4	2
38.4000	414	3	0
38.4250	366	2	0
38.4500	406	5	0
38.4750	410	2	0
38.5000	436	5	0
38.5250	424	3	1
38.5500	408	3	1
38.5750	405	3	1
38.6000	395	2	0
38.6250	365	3	0
38.6500	407	3	0
38.6750	404	3	0
38.7000	382	4	0
38.7250	415	4	0
38.7500	404	4	0
38.7750	405	2	0
38.8000	418	4	0
38.8250	401	6	0
38.8500	443	0	1
38.8750	375	1	0
38.9000	406	3	0
38.9250	441	5	0
38.9500	402	6	0
38.9750	417	3	0
39.0000	387	5	1
39.0250	434	4	0
39.0500	361	3	0
39.0750	378	1	1
39.1000	385	6	0
39.1250	387	4	0
39.1500	382	4	0
39.1750	365	6	0
39.2000	368	3	1
39.2250	359	2	0
39.2500	405	2	0
39.2750	398	5	0
39.3000	375	6	0
39.3250	391	4	0
39.3500	404	4	0
39.3750	368	2	0
39.4000	366	4	0
39.4250	386	4	0
39.4500	360	3	0
39.4750	390	2	0
39.5000	347	3	0
39.5250	354	2	0
39.5500	362	2	1
39.5750	386	4	0
39.6000	363	4	0
39.6250	378	7	0
39.6500	375	9	0
39.6750	354	3	0
39.7000	339	3	0
39.7250	358	8	0
39.7500	365	3	0
39.7750	376	1	0
39.8000	412	4	0
39.8250	408	4	0
39.8500	361	4	0
39.8750	393	3	0
39.9000	361	2	0
39.9250	328	6	0
39.9500	345	0	0
39.9750	326	10	0
40.0000	395	3	0
40.0250	383	2	0
40.0500	377	4	0
40.0750	350	4	0
40.1000	427	5	0
40.1250	373	3	0
40.1500	369	6	0
40.1750	343	0	0
40.2000	354	0	1
40.2250	373	5	0
40.2500	385	2	0
40.2750	360	5	0
40.3000	378	3	0
40.3250	356	6	0
40.3500	347	4	0
40.3750	361	3	0
40.4000	372	2	1
40.4250	352	0	1
40.4500	347	2	0
40.4750	365	0	0
40.5000	333	3	0
40.5250	354	0	0
40.5500	361	5	0
40.5750	360	0	0
40.6000	340	3	0
40.6250	319	3	0
40.6500	345	2	1
40.6750	342	3	0
40.7000	311	3	1
40.7250	348	6	0
40.7500	323	3	0
40.7750	351	2	0
40.8000	362	2	0
40.8250	345	3	0
40.8500	298	5	1
40.8750	345	3	1
40.9000	330	3	1
40.9250	364	1	0
40.9500	333	4	0
40.9750	381	6	1
41.0000	330	0	0
41.0250	343	4	0
41.0500	343	8	0
41.0750	356	0	1
41.1000	334	2	0
41.1250	326	1	0
41.1500	316	9	0
41.1750	338	5	0
41.2000	331	5	1
41.2250	326	3	0
41.2500	319	3	0
41.2750	357	1	0
41.3000	294	4	0
41.3250	317	1	1
41.3500	333	2	0
41.3750	351	1	0
41.4000	331	2	0
41.4250	307	3	1
41.4500	338	1	0
41.4750	312	3	0
41.5000	306	1	0
41.5250	310	1	0
41.5500	315	2	0
41.5750	304	2	0
41.6000	310	2	0
41.6250	307	2	0
41.6500	312	2	0
41.6750	335	4	1
41.7000	310	6	1
41.7250	313	7	0
41.7500	313	2	1
41.7750	293	2	1
41.8000	291	4	1
41.8250	321	0	2
41.8500	297	3	0
41.8750	317	4	0
41.9000	322	4	0
41.9250	300	1	0
41.9500	276	2	0
41.9750	312	4	0
42.0000	309	2	0
42.0250	275	2	0
42.0500	315	1	1
42.0750	288	1	0
42.1000	276	0	0
42.1250	320	3	0
42.1500	320	1	0
42.1750	311	2	0
42.2000	284	1	0
42.2250	289	2	0
42.2500	299	1	0
42.2750	331	3	0
42.3000	299	6	0
42.3250	305	2	0
42.3500	240	3	0
42.3750	314	3	3
42.4000	297	5	0
42.4250	304	1	0
42.4500	260	3	0
42.4750	312	2	1
42.5000	311	1	0
42.5250	317	4	2
42.5500	276	2	0
42.5750	271	4	1
42.6000	280	7	1
42.6250	310	3	0
42.6500	287	2	0
42.6750	294	4	1
42.7000	310	2	0
42.7250	271	3	0
42.7500	308	3	0
42.7750	302	1	0
42.8000	279	4	1
42.8250	272	4	0
42.8500	284	3	0
42.8750	306	2	0
42.9000	264	1	1
42.9250	299	1	0
42.9500	255	3	0
42.9750	268	1	0
43.0000	275	3	0
43.0250	264	2	1
43.0500	262	2	0
43.0750	256	3	0
43.1000	299	2	0
43.1250	260	3	0
43.1500	306	1	0
43.1750	284	4	1
43.2000	279	4	1
43.2250	278	4	0
43.2500	309	3	0
43.2750	268	1	0
43.3000	247	1	1
43.3250	268	1	0
43.3500	280	0	0
43.3750	276	3	0
43.4000	274	1	0
43.4250	295	6	0
43.4500	286	1	0
43.4750	266	4	0
43.5000	289	2	0
43.5250	248	5	0
43.5500	264	1	0
43.5750	260	0	0
43.6000	281	2	0
43.6250	242	3	0
43.6500	264	0	0
43.6750	256	2	0
43.7000	289	5	0
43.7250	264	0	0
43.7500	250	0	0
43.7750	269	1	0
43.8000	249	2	0
43.8250	263	1	0
43.8500	252	0	0
43.8750	290	2	0
43.9000	245	4	0
43.9250	256	1	0
43.9500	264	3	0
43.9750	253	5	0
44.0000	239	2	0
44.0250	269	0	0
44.0500	249	5	0
44.0750	270	1	0
44.1000	241	1	0
44.1250	255	2	0
44.1500	252	2	1
44.1750	270	1	1
44.2000	269	1	0
44.2250	270	2	0
44.2500	241	1	0
44.2750	255	5	0
44.3000	261	3	0
44.3250	260	3	0
44.3500	220	2	0
44.3750	251	1	0
44.4000	225	1	0
44.4250	254	1	0
44.4500	267	3	0
44.4750	245	4	0
44.5000	264	0	1
44.5250	237	3	0
44.5500	266	2	0
44.5750	237	2	0
44.6000	222	6	0
44.6250	227	2	0
44.6500	229	1	0
44.6750	245	3	0
44.7000	240	3	0
44.7250	220	0	0
44.7500	234	5	0
44.7750	258	2	0
44.8000	227	4	3
44.8250	252	1	1
44.8500	228	2	0
44.8750	229	1	2
44.9000	226	2	0
44.9250	243	1	0
44.9500	246	5	2
44.9750	237	3	0
45.0000	233	4	1
45.0250	237	3	0
45.0500	246	2	0
45.0750	232	2	1
45.1000	229	0	0
45.1250	232	2	1
45.1500	216	1	1
45.1750	222	2	0
45.2000	238	1	1
45.2250	245	1	0
45.2500	213	1	0
45.2750	238	4	0
45.3000	222	1	0
45.3250	217	0	0
45.3500	214	1	0
45.3750	239	4	0
45.4000	236	4	0
45.4250	246	2	0
45.4500	234	2	0
45.4750	206	4	0
45.5000	206	2	0
45.5250	234	3	1
45.5500	242	2	1
45.5750	206	2	0
45.6000	216	4	0
45.6250	207	3	0
45.6500	231	1	0
45.6750	213	2	0
45.7000	222	3	0
45.7250	237	1	1
45.7500	216	0	0
45.7750	201	1	0
45.8000	218	2	0
45.8250	238	2	0
45.8500	231	5	0
45.8750	237	2	0
45.9000	236	1	0
45.9250	220	3	0
45.9500	224	1	0
45.9750	219	1	0
46.0000	214	3	1
46.0250	237	1	1
46.0500	204	2	1
46.0750	229	1	0
46.1000	231	1	0
46.1250	201	3	2
46.1500	218	3	0
46.1750	242	2	0
46.2000	191	1	1
46.2250	208	1	0
46.2500	209	2	0
46.2750	221	2	0
46.3000	227	2	0
46.3250	206	5	0
46.3500	222	2	0
46.3750	233	1	0
46.4000	201	1	0
46.4250	206	5	0
46.4500	191	4	0
46.4750	226	4	0
46.5000	215	1	0
46.5250	219	1	1
46.5500	236	1	0
46.5750	206	1	0
46.6000	192	3	0
46.6250	209	1	1
46.6500	206	1	1
46.6750	239	1	0
46.7000	199	1	0
46.7250	187	3	1
46.7500	203	2	1
46.7750	220	1	0
46.8000	163	2	0
46.8250	221	1	0
46.8500	206	3	0
46.8750	228	2	0
46.9000	208	3	0
46.9250	188	2	0
46.9500	176	5	0
46.9750	197	3	0
47.0000	213	3	0
47.0250	239	2	0
47.0500	185	0	0
47.0750	213	3	0
47.1000	211	0	0
47.1250	172	2	0
47.1500	186	1	0
47.1750	204	1	0
47.2000	204	4	0
47.2250	185	3	0
47.2500	171	2	0
47.2750	197	1	0
47.3000	193	1	0
47.3250	186	1	0
47.3500	192	1	0
47.3750	200	1	0
47.4000	188	0	0
47.4250	186	3	1
47.4500	189	3	0
47.4750	201	3	0
47.5000	192	1	0
47.5250	182	2	0
47.5500	218	1	0
47.5750	195	0	1
47.6000	206	1	0
47.6250	189	1	0
47.6500	200	2	0
47.6750	168	4	0
47.7000	177	3	0
47.7250	181	1	0
47.7500	183	2	0
47.7750	184	1	0
47.8000	182	0	0
47.8250	173	2	0
47.8500	207	2	0
47.8750	175	0	0
47.9000	229	3	0
47.9250	185	1	1
47.9500	190	2	0
47.9750	171	1	1
48.0000	191	0	0
48.0250	180	2	0
48.0500	190	0	1
48.0750	177	2	0
48.1000	165	0	0
48.1250	213	3	0
48.1500	185	2	1
48.1750	192	1	0
48.2000	181	1	0
48.2250	170	2	0
48.2500	198	1	0
48.2750	177	2	0
48.3000	169	0	0
48.3250	183	0	1
48.3500	168	2	0
48.3750	179	1	0
48.4000	167	3	0
48.4250	182	0	1
48.4500	179	2	0
48.4750	171	4	0
48.5000	144	1	0
48.5250	191	1	1
48.5500	194	3	0
48.5750	205	2	0
48.6000	207	2	0
48.6250	204	3	0
48.6500	173	2	1
48.6750	168	2	0
48.7000	171	0	0
48.7250	184	2	0
48.7500	165	0	0
48.7750	171	1	1
48.8000	185	1	0
48.8250	168	2	0
48.8500	168	1	0
48.8750	180	0	0
48.9000	191	1	1
48.9250	182	3	0
48.9500	161	2	0
48.9750	160	0	0
49.0000	167	3	0
49.0250	175	1	0
49.0500	170	2	0
49.0750	190	0	0
49.1000	180	1	1
49.1250	179	3	0
49.1500	193	1	2
49.1750	170	3	0
49.2000	166	1	0
49.2250	184	1	0
49.2500	171	0	0
49.2750	134	0	1
49.3000	158	0	0
49.3250	152	2	0
49.3500	177	0	0
49.3750	179	4	1
49.4000	189	0	0
49.4250	170	1	0
49.4500	159	2	0
49.4750	161	1	0
49.5000	170	2	0
49.5250	171	0	0
49.5500	161	1	0
49.5750	140	0	1
49.6000	178	3	0
49.6250	155	1	1
49.6500	151	2	0
49.6750	163	2	0
49.7000	158	1	0
49.7250	153	2	0
49.7500	150	0	0
49.7750	172	1	0
49.8000	178	2	0
49.8250	147	2	1
49.8500	168	1	0
49.8750	172	0	0
49.9000	140	4	0
49.9250	150	1	0
49.9500	192	1	0
49.9750	160	1	0
50.0000	156	1	0
50.0250	178	3	2
50.0500	158	1	0
50.0750	166	0	0
50.1000	155	0	0
50.1250	167	0	0
50.1500	140	1	0
50.1750	146	0	0
50.2000	141	4	1
50.2250	177	2	0
50.2500	157	1	1
50.2750	137	1	0
50.3000	137	1	0
50.3250	160	4	0
50.3500	153	3	1
50.3750	153	3	0
50.4000	167	0	1
50.4250	165	0	0
50.4500	155	1	0
50.4750	160	1	0
50.5000	166	2	1
50.5250	157	1	0
50.5500	138	1	0
50.5750	164	1	1
50.6000	171	4	1
50.6250	135	3	0
50.6500	172	3	0
50.6750	159	1	0
50.7000	164	6	0
50.7250	147	0	0
50.7500	146	1	0
50.7750	152	2	0
50.8000	161	0	2
50.8250	135	3	0
50.8500	145	0	0
50.8750	128	0	0
50.9000	164	1	0
50.9250	146	2	0
50.9500	145	5	0
50.9750	134	1	0
51.0000	152	2	1
51.0250	130	2	0
51.0500	164	2	0
51.0750	146	1	0
51.1000	143	0	0
51.1250	161	4	0
51.1500	123	2	0
51.1750	149	2	0
51.2000	161	1	1
51.2250	131	2	0
51.2500	154	1	0
51.2750	135	1	0
51.3000	124	0	0
51.3250	125	1	0
51.3500	140	1	0
51.3750	156	4	0
51.4000	133	3	0
51.4250	147	1	1
51.4500	115	3	1
51.4750	133	2	1
51.5000	154	2	0
51.5250	145	2	0
51.5500	140	3	0
51.5750	131	0	0
51.6000	129	2	0
51.6250	124	2	0
51.6500	129	3	0
51.6750	122	1	0
51.7000	138	1	0
51.7250	131	1	1
51.7500	134	3	0
51.7750	154	1	1
51.8000	132	0	0
51.8250	141	0	0
51.8500	153	2	0
51.8750	130	2	0
51.9000	129	1	0
51.9250	125	1	0
51.9500	116	2	0
51.9750	145	2	0
52.0000	138	1	1
52.0250	148	2	0
52.0500	117	0	0
52.0750	140	1	0
52.1000	141	2	1
52.1250	137	0	1
52.1500	132	0	0
52.1750	144	3	0
52.2000	129	3	0
52.2250	157	2	1
52.2500	131	1	0
52.2750	132	5	0
52.3000	114	1	1
52.3250	109	1	2
52.3500	126	2	0
52.3750	159	1	0
52.4000	133	1	1
52.4250	128	1	0
52.4500	143	1	0
52.4750	121	1	0
52.5000	143	1	0
52.5250	144	0	0
52.5500	122	0	0
52.5750	131	0	0
52.6000	107	0	0
52.6250	111	1	2
52.6500	117	2	1
52.6750	140	1	0
52.7000	112	1	0
52.7250	130	3	0
52.7500	125	0	0
52.7750	134	2	0
52.8000	107	2	0
52.8250	109	1	0
52.8500	126	0	0
52.8750	119	3	0
52.9000	142	4	0
52.9250	132	0	0
52.9500	121	2	0
52.9750	109	0	0
53.0000	109	0	0
53.0250	120	1	0
53.0500	132	0	0
53.0750	111	2	0
53.1000	127	3	0
53.1250	109	2	0
53.1500	141	1	0
53.1750	146	1	0
53.2000	112	1	0
53.2250	128	1	0
53.2500	119	1	0
53.2750	133	0	0
53.3000	133	0	0
53.3250	118	1	0
53.3500	134	3	0
53.3750	115	0	1
53.4000	108	2	0
53.4250	124	2	0
53.4500	129	1	0
53.4750	120	1	0
53.5000	100	2	0
53.5250	125	1	0
53.5500	103	1	1
53.5750	106	1	1
53.6000	103	1	0
53.6250	120	2	1
53.6500	112	1	0
53.6750	116	0	0
53.7000	116	4	0
53.7250	111	1	0
53.7500	115	4	0
53.7750	118	4	0
53.8000	127	1	0
53.8250	122	0	0
53.8500	119	0	0
53.8750	100	0	0
53.9000	111	2	0
53.9250	129	0	0
53.9500	129	0	1
53.9750	89	1	0
54.0000	106	3	0
54.0250	94	0	0
54.0500	117	2	1
54.0750	111	3	0
54.1000	121	2	0
54.1250	103	2	0
54.1500	111	0	0
54.1750	117	0	0
54.2000	89	1	0
54.2250	115	1	1
54.2500	130	0	0
54.2750	119	0	1
54.3000	117	0	0
54.3250	106	0	0
54.3500	109	0	0
54.3750	114	0	0
54.4000	105	1	0
54.4250	96	1	0
54.4500	96	0	0
54.4750	103	1	1
54.5000	121	0	0
54.5250	105	2	0
54.5500	107	4	0
54.5750	116	0	0
54.6000	108	0	0
54.6250	129	4	1
54.6500	103	1	3
54.6750	101	2	0
54.7000	103	0	0
54.7250	92	2	0
54.7500	100	1	0
54.7750	118	1	1
54.8000	87	2	1
54.8250	110	1	0
54.8500	97	0	1
54.8750	98	3	0
54.9000	100	0	0
54.9250	99	4	0
54.9500	127	1	1
54.9750	107	0	0
55.0000	94	2	1
55.0250	118	1	1
55.0500	96	0	0
55.0750	109	2	1
55.1000	85	0	0
55.1250	123	2	0
55.1500	132	1	0
55.1750	110	1	0
55.2000	101	1	1
55.2250	104	0	1
55.2500	100	1	0
55.2750	117	0	0
55.3000	99	0	0
55.3250	125	1	0
55.3500	101	0	0
55.3750	110	0	0
55.4000	87	2	0
55.4250	96	2	0
55.4500	93	0	1
55.4750	92	1	0
55.5000	85	2	1
55.5250	98	0	0
55.5500	118	1	0
55.5750	87	1	0
55.6000	108	0	1
55.6250	95	1	0
55.6500	94	0	0
55.6750	95	0	2
55.7000	98	3	0
55.7250	97	1	0
55.7500	93	1	1
55.7750	91	2	0
55.8000	92	0	1
55.8250	93	0	1
55.8500	102	1	0
55.8750	87	0	0
55.9000	85	1	0
55.9250	108	4	0
55.9500	103	0	0
55.9750	94	0	0
56.0000	94	2	1
56.0250	97	2	0
56.0500	79	1	0
56.0750	103	0	0
56.1000	97	1	0
56.1250	84	1	0
56.1500	96	1	0
56.1750	92	2	0
56.2000	91	0	1
56.2250	93	2	0
56.2500	88	0	0
56.2750	98	1	2
56.3000	74	2	0
56.3250	100	1	0
56.3500	92	1	1
56.3750	91	0	1
56.4000	92	2	1
56.4250	94	1	1
56.4500	98	1	0
56.4750	115	1	0
56.5000	97	2	0
56.5250	84	1	0
56.5500	92	0	0
56.5750	97	0	0
56.6000	80	0	0
56.6250	97	1	0
56.6500	94	1	1
56.6750	90	3	0
56.7000	84	2	1
56.7250	109	1	2
56.7500	92	5	0
56.7750	98	2	0
56.8000	75	0	0
56.8250	79	1	0
56.8500	87	0	0
56.8750	84	1	0
56.9000	76	2	0
56.9250	87	0	0
56.9500	107	2	0
56.9750	92	3	0
57.0000	90	1	0
57.0250	99	2	1
57.0500	90	1	1
57.0750	87	1	0
57.1000	79	2	0
57.1250	102	1	0
57.1500	91	0	0
57.1750	96	1	0
57.2000	91	2	1
57.2250	80	2	0
57.2500	81	1	1
57.2750	92	0	0
57.3000	104	0	0
57.3250	92	1	0
57.3500	83	0	0
57.3750	83	1	0
57.4000	81	2	0
57.4250	74	3	0
57.4500	73	2	0
57.4750	87	2	1
57.5000	88	1	0
57.5250	80	1	0
57.5500	67	1	1
57.5750	99	1	1
57.6000	87	2	0
57.6250	78	1	0
57.6500	65	1	1
57.6750	76	2	0
57.7000	71	0	1
57.7250	98	1	0
57.7500	100	4	0
57.7750	86	1	0
57.8000	86	2	0
57.8250	95	0	0
57.8500	81	1	1
57.8750	84	0	0
57.9000	85	3	1
57.9250	93	2	1
57.9500	72	1	0
57.9750	76	1	0
58.0000	79	0	0
58.0250	91	2	0
58.0500	78	0	0
58.0750	75	3	0
58.1000	65	1	0
58.1250	72	2	0
58.1500	89	0	0
58.1750	74	0	0
58.2000	78	2	0
58.2250	68	0	0
58.2500	81	0	0
58.2750	77	2	0
58.3000	86	2	0
58.3250	73	0	0
58.3500	81	0	0
58.3750	74	2	2
58.4000	92	1	0
58.4250	75	1	1
58.4500	73	2	0
58.4750	75	2	0
58.5000	75	3	0
58.5250	80	2	1
58.5500	94	0	0
58.5750	83	0	0
58.6000	76	1	0
58.6250	65	2	0
58.6500	66	1	0
58.6750	70	1	1
58.7000	82	2	0
58.7250	81	3	0
58.7500	64	0	1
58.7750	70	1	0
58.8000	70	1	0
58.8250	88	0	0
58.8500	85	0	2
58.8750	99	1	0
58.9000	86	2	0
58.9250	79	0	0
58.9500	80	1	0
58.9750	75	1	0
59.0000	82	3	1
59.0250	66	1	0
59.0500	78	1	0
59.0750	66	1	0
59.1000	80	2	0
59.1250	82	0	0
59.1500	74	0	0
59.1750	75	1	0
59.2000	83	0	2
59.2250	79	0	0
59.2500	76	0	0
59.2750	67	2	0
59.3000	61	1	0
59.3250	86	4	0
59.3500	68	1	0
59.3750	58	1	0
59.4000	67	0	1
59.4250	62	2	1
59.4500	75	2	1
59.4750	72	0	0
59.5000	64	0	0
59.5250	74	1	0
59.5500	86	2	0
59.5750	73	2	0
59.6000	67	1	0
59.6250	72	2	0
59.6500	70	0	0
59.6750	64	1	0
59.7000	76	0	0
59.7250	77	1	0
59.7500	68	2	0
59.7750	70	2	1
59.8000	79	1	0
59.8250	76	1	0
59.8500	74	0	0
59.8750	72	1	0
59.9000	78	1	1
59.9250	83	0	0
59.9500	70	1	0
59.9750	60	0	0
60.0000	70	0	0
60.0250	62	1	0
60.0500	65	2	1
60.0750	80	1	0
60.1000	67	1	0
60.1250	71	1	0
60.1500	60	0	0
60.1750	67	2	0
60.2000	58	2	0
60.2250	80	1	0
60.2500	73	0	0
60.2750	69	0	0
60.3000	81	2	0
60.3250	54	1	0
60.3500	60	3	1
60.3750	72	1	0
60.4000	71	1	0
60.4250	73	3	0
60.4500	60	1	1
60.4750	64	0	0
60.5000	67	1	1
60.5250	68	3	0
60.5500	62	1	0
60.5750	70	0	0
60.6000	59	0	0
60.6250	66	4	0
60.6500	67	0	0
60.6750	74	2	0
60.7000	61	1	2
60.7250	82	0	0
60.7500	74	1	1
60.7750	71	1	0
60.8000	57	0	0
60.8250	53	2	0
60.8500	67	2	0
60.8750	52	1	0
60.9000	55	0	0
60.9250	59	0	1
60.9500	71	2	0
60.9750	69	1	0
61.0000	52	2	0
61.0250	63	0	0
61.0500	57	0	0
61.0750	70	2	0
61.1000	67	0	0
61.1250	57	0	0
61.1500	62	2	0
61.1750	53	0	0
61.2000	76	0	0
61.2250	58	0	0
61.2500	63	0	0
61.2750	59	0	0
61.3000	64	2	0
61.3250	62	2	1
61.3500	54	0	0
61.3750	70	0	0
61.4000	56	2	0
61.4250	72	1	0
61.4500	57	0	0
61.4750	56	0	0
61.5000	63	1	0
61.5250	56	1	0
61.5500	50	2	0
61.5750	67	0	0
61.6000	56	0	0
61.6250	47	1	0
61.6500	61	0	0
61.6750	62	0	0
61.7000	64	0	0
61.7250	65	0	0
61.7500	57	1	0
61.7750	53	1	0
61.8000	56	0	0
61.8250	64	0	0
61.8500	86	2	0
61.8750	59	2	0
61.9000	62	2	1
61.9250	68	3	0
61.9500	53	1	0
61.9750	53	0	0
62.0000	56	0	1
62.0250	74	0	0
62.0500	63	0	0
62.0750	65	0	0
62.1000	66	1	0
62.1250	54	1	0
62.1500	47	0	0
62.1750	60	1	0
62.2000	58	1	0
62.2250	60	1	0
62.2500	63	1	0
62.2750	67	1	0
62.3000	67	0	0
62.3250	54	2	0
62.3500	55	0	1
62.3750	41	2	0
62.4000	65	0	0
62.4250	45	1	0
62.4500	52	2	0
62.4750	55	0	0
62.5000	69	0	0
62.5250	62	2	1
62.5500	47	1	0
62.5750	56	3	0
62.6000	59	0	0
62.6250	57	0	0
62.6500	53	1	1
62.6750	60	2	0
62.7000	57	1	0
62.7250	36	0	1
62.7500	57	3	0
62.7750	49	0	0
62.8000	51	4	1
62.8250	51	1	1
62.8500	61	2	1
62.8750	57	0	0
62.9000	58	1	0
62.9250	54	0	0
62.9500	49	0	0
62.9750	52	0	0
63.0000	59	0	1
63.0250	42	0	1
63.0500	66	1	0
63.0750	45	0	1
63.1000	58	1	0
63.1250	49	0	0
63.1500	60	2	0
63.1750	67	1	0
63.2000	55	2	0
63.2250	61	0	1
63.2500	57	0	0
63.2750	44	1	0
63.3000	53	0	0
63.3250	60	1	0
63.3500	55	0	0
63.3750	43	0	0
63.4000	60	0	0
63.4250	52	2	2
63.4500	50	1	1
63.4750	52	1	1
63.5000	43	0	0
63.5250	60	0	0
63.5500	55	1	0
63.5750	56	1	0
63.6000	46	2	0
63.6250	41	2	0
63.6500	71	0	0
63.6750	69	2	0
63.7000	46	1	0
63.7250	54	1	0
63.7500	51	0	1
63.7750	62	1	0
63.8000	42	1	0
63.8250	53	0	0
63.8500	43	0	1
63.8750	48	0	0
63.9000	52	1	0
63.9250	45	0	0
63.9500	44	1	1
63.9750	55	1	1
64.0000	49	1	1
64.0250	54	4	1
64.0500	62	1	1
64.0750	46	1	0
64.1000	45	1	0
64.1250	47	0	0
64.1500	56	0	0
64.1750	44	2	0
64.2000	50	1	0
64.2250	63	1	0
64.2500	56	0	0
64.2750	59	0	0
64.3000	54	2	0
64.3250	46	0	0
64.3500	44	0	0
64.3750	54	0	0
64.4000	44	2	0
64.4250	45	2	0
64.4500	46	0	0
64.4750	48	0	0
64.5000	49	1	0
64.5250	59	1	0
64.5500	40	1	0
64.5750	40	0	0
64.6000	40	1	0
64.6250	58	0	0
64.6500	38	0	0
64.6750	64	0	1
64.7000	42	0	0
64.7250	47	0	0
64.7500	42	0	0
64.7750	36	1	2
64.8000	35	1	0
64.8250	48	3	0
64.8500	35	0	0
64.8750	44	0	0
64.9000	46	0	1
64.9250	44	1	0
64.9500	45	1	0
64.9750	49	1	0
65.0000	47	4	0
65.0250	45	0	1
65.0500	33	1	0
65.0750	51	1	1
65.1000	47	1	1
65.1250	42	0	0
65.1500	29	1	0
65.1750	54	1	0
65.2000	47	0	0
65.2250	39	1	0
65.2500	43	1	0
65.2750	40	1	0
65.3000	44	2	0
65.3250	45	1	1
65.3500	45	1	0
65.3750	42	1	0
65.4000	55	0	0
65.4250	41	0	0
65.4500	45	0	0
65.4750	49	2	1
65.5000	38	0	0
65.5250	48	0	0
65.5500	31	1	0
65.5750	44	0	0
65.6000	56	1	0
65.6250	44	0	1
65.6500	33	0	0
65.6750	32	0	0
65.7000	49	0	0
65.7250	27	2	1
65.7500	57	0	0
65.7750	48	2	1
65.8000	41	0	0
65.8250	53	0	0
65.8500	46	2	0
65.8750	43	0	0
65.9000	63	1	0
65.9250	39	0	0
65.9500	34	0	0
65.9750	28	0	0
66.0000	44	1	1
66.0250	48	3	0
66.0500	49	1	0
66.0750	29	1	0
66.1000	44	0	0
66.1250	37	0	0
66.1500	60	0	0
66.1750	46	0	0
66.2000	39	1	1
66.2250	44	1	3
66.2500	50	1	0
66.2750	51	1	0
66.3000	36	1	0
66.3250	46	2	0
66.3500	35	1	0
66.3750	46	1	0
66.4000	43	0	0
66.4250	50	0	0
66.4500	44	0	2
66.4750	45	1	0
66.5000	35	0	0
66.5250	47	0	0
66.5500	42	1	0
66.5750	38	0	0
66.6000	32	0	0
66.6250	40	0	0
66.6500	25	0	0
66.6750	50	0	1
66.7000	39	0	0
66.7250	34	0	1
66.7500	47	1	0
66.7750	38	1	1
66.8000	35	1	0
66.8250	43	0	0
66.8500	47	0	1
66.8750	44	1	0
66.9000	42	0	1
66.9250	30	1	0
66.9500	38	2	0
66.9750	41	1	0
67.0000	35	0	0
67.0250	41	0	0
67.0500	35	1	0
67.0750	28	0	0
67.1000	30	2	0
67.1250	43	0	0
67.1500	37	1	1
67.1750	34	0	1
67.2000	39	0	0
67.2250	33	1	0
67.2500	29	1	0
67.2750	34	1	0
67.3000	44	0	0
67.3250	34	2	0
67.3500	38	1	1
67.3750	46	1	0
67.4000	43	0	0
67.4250	46	0	1
67.4500	29	1	0
67.4750	33	1	0
67.5000	46	0	0
67.5250	44	0	0
67.5500	42	0	1
67.5750	34	0	0
67.6000	47	0	0
67.6250	35	0	1
67.6500	27	0	0
67.6750	37	3	0
67.7000	41	1	0
67.7250	42	0	0
67.7500	38	2	0
67.7750	32	0	2
67.8000	37	0	0
67.8250	37	0	0
67.8500	42	0	0
67.8750	33	1	0
67.9000	27	1	0
67.9250	35	1	0
67.9500	37	1	0
67.9750	36	0	1
68.0000	40	0	0
68.0250	37	1	0
68.0500	40	2	0
68.0750	32	0	0
68.1000	25	1	0
68.1250	32	0	0
68.1500	40	1	0
68.1750	44	2	0
68.2000	36	0	0
68.2250	27	0	0
68.2500	35	1	0
68.2750	35	1	0
68.3000	28	2	0
68.3250	39	0	0
68.3500	30	1	0
68.3750	42	2	0
68.4000	41	0	0
68.4250	25	0	0
68.4500	34	1	0
68.4750	32	0	2
68.5000	31	0	0
68.5250	32	2	0
68.5500	32	1	0
68.5750	30	1	0
68.6000	29	1	0
68.6250	43	1	0
68.6500	35	0	0
68.6750	40	0	0
68.7000	33	2	0
68.7250	47	3	0
68.7500	46	1	0
68.7750	36	0	0
68.8000	37	2	0
68.8250	34	1	0
68.8500	39	1	0
68.8750	37	0	0
68.9000	42	0	1
68.9250	43	0	0
68.9500	35	0	1
68.9750	34	0	0
69.0000	34	0	0
69.0250	40	0	1
69.0500	28	1	0
69.0750	38	1	0
69.1000	34	1	0
69.1250	29	0	0
69.1500	35	0	1
69.1750	31	1	0
69.2000	33	0	1
69.2250	30	0	0
69.2500	34	1	1
69.2750	35	0	0
69.3000	41	0	0
69.3250	35	0	0
69.3500	33	0	1
69.3750	30	0	1
69.4000	31	1	0
69.4250	45	1	0
69.4500	35	0	0
69.4750	38	2	0
69.5000	23	0	1
69.5250	28	0	0
69.5500	40	1	0
69.5750	29	0	0
69.6000	27	0	1
69.6250	34	1	0
69.6500	41	2	1
69.6750	35	1	0
69.7000	33	1	0
69.7250	30	0	1
69.7500	40	3	1
69.7750	40	1	0
69.8000	29	1	0
69.8250	42	0	0
69.8500	35	0	0
69.8750	43	0	0
69.9000	39	0	0
69.9250	34	0	0
69.9500	25	2	0
69.9750	40	1	1
70.0000	35	0	1
70.0250	28	0	1
70.0500	31	1	0
70.0750	36	1	0
70.1000	29	1	1
70.1250	29	0	0
70.1500	23	2	0
70.1750	29	1	0
70.2000	27	0	0
70.2250	31	0	0
70.2500	38	1	0
70.2750	19	1	0
70.3000	24	0	2
70.3250	31	0	0
70.3500	33	0	0
70.3750	21	0	1
70.4000	40	1	0
70.4250	29	0	0
70.4500	30	1	0
70.4750	43	0	0
70.5000	30	2	0
70.5250	26	1	0
70.5500	30	1	0
70.5750	31	1	0
70.6000	34	1	0
70.6250	27	0	0
70.6500	27	0	0
70.6750	32	2	1
70.7000	35	1	0
70.7250	32	0	0
70.7500	30	0	0
70.7750	27	0	0
70.8000	29	1	0
70.8250	44	0	0
70.8500	37	0	0
70.8750	18	1	0
70.9000	32	0	1
70.9250	25	2	0
70.9500	29	0	0
70.9750	21	1	0
71.0000	37	1	0
71.0250	19	0	2
71.0500	28	3	0
71.0750	30	0	0
71.1000	30	1	0
71.1250	38	1	0
71.1500	30	0	0
71.1750	23	0	0
71.2000	28	1	0
71.2250	34	1	0
71.2500	33	2	0
71.2750	33	0	0
71.3000	29	1	0
71.3250	31	0	0
71.3500	17	0	0
71.3750	28	0	1
71.4000	30	0	1
71.4250	30	1	1
71.4500	25	0	0
71.4750	21	0	0
71.5000	28	0	0
71.5250	36	0	0
71.5500	37	0	0
71.5750	24	0	0
71.6000	26	1	0
71.6250	30	1	0
71.6500	34	0	0
71.6750	27	0	0
71.7000	38	1	1
71.7250	28	0	0
71.7500	25	1	0
71.7750	23	0	0
71.8000	30	1	2
71.8250	40	0	0
71.8500	21	0	1
71.8750	30	2	0
71.9000	34	0	0
71.9250	29	3	0
71.9500	30	0	0
71.9750	37	1	0
72.0000	27	0	0
72.0250	36	1	0
72.0500	21	1	0
72.0750	29	0	0
72.1000	33	1	0
72.1250	32	0	1
72.1500	27	0	0
72.1750	25	1	1
72.2000	30	1	0
72.2250	35	0	0
72.2500	25	0	0
72.2750	21	0	0
72.3000	25	2	0
72.3250	31	0	0
72.3500	14	1	0
72.3750	22	0	0
72.4000	25	0	1
72.4250	21	2	0
72.4500	22	2	0
72.4750	22	0	0
72.5000	20	0	0
72.5250	21	0	0
72.5500	38	0	0
72.5750	20	1	0
72.6000	23	1	0
72.6250	38	0	0
72.6500	22	0	0
72.6750	21	0	1
72.7000	23	0	0
72.7250	21	0	1
72.7500	20	0	0
72.7750	27	0	0
72.8000	23	0	0
72.8250	21	1	0
72.8500	21	2	0
72.8750	25	2	1
72.9000	27	0	0
72.9250	25	0	1
72.9500	18	0	1
72.9750	29	0	0
73.0000	30	1	0
73.0250	35	1	0
73.0500	26	2	0
73.0750	27	0	0
73.1000	24	0	0
73.1250	16	0	0
73.1500	25	0	0
73.1750	32	1	0
73.2000	30	0	2
73.2250	24	0	0
73.2500	23	1	0
73.2750	27	0	0
73.3000	21	1	0
73.3250	22	1	1
73.3500	19	3	1
73.3750	21	2	0
73.4000	22	0	0
73.4250	24	1	0
73.4500	26	0	0
73.4750	27	1	0
73.5000	33	0	0
73.5250	25	0	0
73.5500	21	1	1
73.5750	25	0	0
73.6000	24	0	0
73.6250	27	0	1
73.6500	22	0	0
73.6750	20	0	0
73.7000	19	0	0
73.7250	23	0	0
73.7500	20	2	0
73.7750	25	0	0
73.8000	20	1	0
73.8250	18	1	1
73.8500	19	0	0
73.8750	24	0	0
73.9000	19	0	0
73.9250	25	1	1
73.9500	18	0	0
73.9750	16	0	0
74.0000	23	0	0
74.0250	25	0	0
74.0500	15	1	0
74.0750	29	1	0
74.1000	19	1	0
74.1250	20	1	0
74.1500	23	0	1
74.1750	19	1	0
74.2000	26	0	0
74.2250	21	0	0
74.2500	20	1	0
74.2750	23	1	0
74.3000	23	2	0
74.3250	24	0	1
74.3500	24	2	1
74.3750	25	1	0
74.4000	21	0	0
74.4250	23	0	0
74.4500	23	0	0
74.4750	20	1	0
74.5000	27	1	0
74.5250	17	0	1
74.5500	16	0	0
74.5750	21	1	0
74.6000	27	1	0
74.6250	31	0	0
74.6500	27	3	1
74.6750	22	2	0
74.7000	34	2	0
74.7250	17	0	0
74.7500	23	1	0
74.7750	28	1	0
74.8000	26	0	0
74.8250	19	0	0
74.8500	17	2	1
74.8750	23	0	0
74.9000	20	1	0
74.9250	23	2	1
74.9500	22	1	0
74.9750	24	0	0
75.0000	21	0	0
75.0250	23	1	0
75.0500	24	0	0
75.0750	29	1	0
75.1000	20	1	0
75.1250	23	0	0
75.1500	24	0	1
75.1750	16	0	0
75.2000	18	0	1
75.2250	27	0	0
75.2500	15	0	0
75.2750	23	0	0
75.3000	21	0	0
75.3250	22	0	0
75.3500	25	1	0
75.3750	17	0	0
75.4000	29	0	0
75.4250	27	1	0
75.4500	33	1	0
75.4750	21	0	0
75.5000	19	0	1
75.5250	21	1	0
75.5500	15	1	0
75.5750	21	2	0
75.6000	18	1	0
75.6250	13	1	0
75.6500	20	0	0
75.6750	26	0	1
75.7000	14	2	0
75.7250	20	0	0
75.7500	24	1	0
75.7750	21	0	0
75.8000	24	1	0
75.8250	21	0	0
75.8500	18	0	0
75.8750	16	1	0
75.9000	16	1	0
75.9250	23	0	0
75.9500	19	0	0
75.9750	20	1	0
76.0000	26	0	0
76.0250	25	0	0
76.0500	26	0	0
76.0750	12	1	0
76.1000	14	0	0
76.1250	23	1	1
76.1500	12	0	1
76.1750	17	1	0
76.2000	20	0	0
76.2250	29	0	2
76.2500	14	0	0
76.2750	17	1	0
76.3000	17	0	0
76.3250	23	0	0
76.3500	22	0	0
76.3750	26	0	0
76.4000	18	0	0
76.4250	11	0	0
76.4500	15	0	0
76.4750	21	0	0
76.5000	19	0	0
76.5250	22	1	0
76.5500	17	1	0
76.5750	16	0	0
76.6000	29	1	0
76.6250	20	1	0
76.6500	17	1	0
76.6750	21	2	0
76.7000	26	0	0
76.7250	13	0	1
76.7500	16	0	0
76.7750	15	0	0
76.8000	14	0	0
76.8250	23	0	0
76.8500	14	1	0
76.8750	19	0	0
76.9000	23	0	0
76.9250	20	1	0
76.9500	25	1	0
76.9750	21	0	0
77.0000	18	1	0
77.0250	18	2	0
77.0500	23	0	0
77.0750	18	1	0
77.1000	21	2	0
77.1250	24	1	0
77.1500	26	0	0
77.1750	23	0	0
77.2000	25	0	0
77.2250	18	1	1
77.2500	20	0	1
77.2750	17	1	1
77.3000	17	1	0
77.3250	18	0	1
77.3500	20	0	0
77.3750	24	0	0
77.4000	19	0	0
77.4250	20	0	0
77.4500	25	2	0
77.4750	14	1	1
77.5000	19	0	1
77.5250	27	1	0
77.5500	20	0	0
77.5750	16	0	1
77.6000	16	1	0
77.6250	14	1	0
77.6500	19	1	0
77.6750	22	0	0
77.7000	14	0	0
77.7250	14	0	0
77.7500	23	0	0
77.7750	16	0	0
77.8000	20	0	0
77.8250	18	0	0
77.8500	19	0	0
77.8750	14	0	0
77.9000	21	0	0
77.9250	23	1	1
77.9500	20	1	1
77.9750	16	1	0
78.0000	23	0	0
78.0250	17	0	0
78.0500	16	1	0
78.0750	17	0	0
78.1000	17	1	0
78.1250	22	0	1
78.1500	28	4	0
78.1750	18	3	0
78.2000	15	0	0
78.2250	18	0	0
78.2500	19	0	0
78.2750	17	0	0
78.3000	18	0	0
78.3250	14	2	0
78.3500	20	0	1
78.3750	21	1	0
78.4000	20	0	0
78.4250	12	0	0
78.4500	16	0	0
78.4750	30	1	1
78.5000	20	0	0
78.5250	16	0	0
78.5500	20	1	0
78.5750	12	3	0
78.6000	15	0	0
78.6250	15	0	0
78.6500	23	0	0
78.6750	10	0	0
78.7000	22	0	0
78.7250	21	0	0
78.7500	18	0	0
78.7750	14	0	0
78.8000	16	1	0
78.8250	19	0	0
78.8500	18	1	0
78.8750	19	0	0
78.9000	16	0	0
78.9250	18	0	0
78.9500	16	1	0
78.9750	14	0	1
79.0000	16	0	0
79.0250	24	0	0
79.0500	13	0	0
79.0750	16	0	0
79.1000	20	1	1
79.1250	12	0	0
79.1500	14	1	2
79.1750	13	1	0
79.2000	14	2	0
79.2250	26	2	0
79.2500	17	3	0
79.2750	14	3	1
79.3000	18	0	1
79.3250	17	0	0
79.3500	14	0	0
79.3750	13	0	0
79.4000	20	0	0
79.4250	21	2	0
79.4500	25	0	0
79.4750	13	0	0
79.5000	16	0	0
79.5250	16	0	0
79.5500	9	2	1
79.5750	14	0	0
79.6000	9	0	0
79.6250	14	0	0
79.6500	20	0	0
79.6750	19	0	0
79.7000	15	3	1
79.7250	21	4	1
79.7500	22	3	0
79.7750	19	1	0
79.8000	13	0	0
79.8250	10	1	0
79.8500	13	0	0
79.8750	14	0	0
79.9000	10	0	0
79.9250	20	0	0
79.9500	18	0	0
79.9750	19	1	0
80.0000	19	0	0
80.0250	22	2	0
80.0500	15	0	0
80.0750	6	1	0
80.1000	18	1	0
80.1250	12	0	0
80.1500	11	1	1
80.1750	12	1	0
80.2000	12	0	0
80.2250	15	0	0
80.2500	18	0	0
80.2750	13	0	1
80.3000	12	0	0
80.3250	12	0	0
80.3500	17	1	0
80.3750	18	0	0
80.4000	9	0	0
80.4250	16	0	0
80.4500	17	0	0
80.4750	15	0	0
80.5000	10	0	0
80.5250	17	0	0
80.5500	20	1	0
80.5750	17	1	0
80.6000	18	1	0
80.6250	23	0	0
80.6500	19	0	0
80.6750	19	0	0
80.7000	8	0	0
80.7250	11	1	0
80.7500	12	1	0
80.7750	13	0	0
80.8000	17	1	0
80.8250	20	0	0
80.8500	16	0	0
80.8750	17	1	1
80.9000	13	1	0
80.9250	14	1	2
80.9500	13	0	0
80.9750	11	2	0
81.0000	12	1	0
81.0250	21	2	0
81.0500	18	1	0
81.0750	23	1	0
81.1000	15	1	0
81.1250	20	1	0
81.1500	14	0	0
81.1750	16	1	0
81.2000	17	0	0
81.2250	17	0	0
81.2500	20	1	0
81.2750	13	1	1
81.3000	12	1	0
81.3250	7	0	0
81.3500	9	1	0
81.3750	9	1	0
81.4000	15	0	0
81.4250	22	0	0
81.4500	15	0	0
81.4750	19	1	0
81.5000	11	0	1
81.5250	11	0	0
81.5500	11	1	0
81.5750	11	1	0
81.6000	10	0	0
81.6250	25	1	0
81.6500	9	3	0
81.6750	16	1	0
81.7000	10	0	2
81.7250	16	0	0
81.7500	17	0	0
81.7750	10	1	0
81.8000	14	0	0
81.8250	11	1	0
81.8500	15	0	0
81.8750	16	0	0
81.9000	11	2	1
81.9250	14	0	0
81.9500	19	0	0
81.9750	12	1	0
82.0000	10	0	0
82.0250	16	0	1
82.0500	11	1	0
82.0750	12	1	0
82.1000	15	0	1
82.1250	9	0	1
82.1500	13	0	0
82.1750	14	0	0
82.2000	9	1	0
82.2250	14	1	0
82.2500	12	0	0
82.2750	18	0	0
82.3000	12	0	0
82.3250	9	0	0
82.3500	18	1	0
82.3750	14	0	0
82.4000	16	1	0
82.4250	19	0	0
82.4500	12	0	0
82.4750	11	0	0
82.5000	10	0	0
82.5250	12	2	0
82.5500	9	0	0
82.5750	14	0	0
82.6000	11	0	0
82.6250	7	0	0
82.6500	16	0	0
82.6750	14	0	0
82.7000	11	2	0
82.7250	11	1	0
82.7500	14	1	0
82.7750	14	0	0
82.8000	11	1	0
82.8250	12	0	0
82.8500	9	0	0
82.8750	15	0	0
82.9000	12	1	0
82.9250	11	0	0
82.9500	11	0	1
82.9750	6	0	0
83.0000	16	0	1
83.0250	16	0	0
83.0500	12	3	0
83.0750	14	0	0
83.1000	8	0	0
83.1250	13	0	0
83.1500	16	0	0
83.1750	13	2	1
83.2000	11	0	0
83.2250	13	0	0
83.2500	9	1	0
83.2750	16	1	0
83.3000	16	0	2
83.3250	12	0	0
83.3500	11	1	0
83.3750	12	0	0
83.4000	13	0	0
83.4250	10	1	0
83.4500	10	0	0
83.4750	11	0	0
83.5000	12	0	0
83.5250	13	0	0
83.5500	13	1	1
83.5750	8	0	0
83.6000	10	0	1
83.6250	16	1	0
83.6500	13	0	0
83.6750	22	0	0
83.7000	10	1	2
83.7250	15	0	0
83.7500	16	2	0
83.7750	9	0	0
83.8000	9	2	0
83.8250	15	0	0
83.8500	17	0	0
83.8750	10	0	0
83.9000	17	1	0
83.9250	18	1	0
83.9500	14	1	1
83.9750	14	0	1
84.0000	11	1	1
84.0250	11	1	0
84.0500	10	0	1
84.0750	15	0	0
84.1000	12	0	0
84.1250	12	0	0
84.1500	12	1	0
84.1750	9	0	1
84.2000	17	0	0
84.2250	12	0	0
84.2500	13	0	0
84.2750	7	1	1
84.3000	11	1	0
84.3250	6	0	0
84.3500	12	0	0
84.3750	15	0	0
84.4000	18	0	0
84.4250	14	0	0
84.4500	8	0	0
84.4750	11	0	0
84.5000	8	0	0
84.5250	11	0	0
84.5500	11	0	1
84.5750	9	0	0
84.6000	12	0	1
84.6250	8	0	0
84.6500	13	0	1
84.6750	8	1	0
84.7000	14	0	0
84.7250	15	3	0
84.7500	10	0	0
84.7750	10	0	0
84.8000	9	0	0
84.8250	11	0	0
84.8500	14	1	0
84.8750	11	0	0
84.9000	19	0	0
84.9250	7	0	0
84.9500	15	0	0
84.9750	10	0	0
85.0000	13	0	0
85.0250	7	0	0
85.0500	9	2	0
85.0750	7	1	0
85.1000	16	0	0
85.1250	12	0	0
85.1500	7	2	0
85.1750	9	0	0
85.2000	9	2	0
85.2250	17	0	0
85.2500	14	2	0
85.2750	11	0	0
85.3000	6	1	0
85.3250	16	0	0
85.3500	10	1	0
85.3750	20	1	0
85.4000	14	0	0
85.4250	11	0	1
85.4500	14	1	0
85.4750	7	1	0
85.5000	11	1	0
85.5250	8	0	1
85.5500	8	1	0
85.5750	9	0	1
85.6000	10	1	1
85.6250	8	1	1
85.6500	11	0	0
85.6750	8	0	0
85.7000	10	0	0
85.7250	15	0	0
85.7500	15	0	0
85.7750	10	1	0
85.8000	9	0	1
85.8250	10	0	0
85.8500	11	1	0
85.8750	7	1	0
85.9000	11	0	0
85.9250	10	1	0
85.9500	16	1	0
85.9750	9	1	0
86.0000	11	0	0
86.0250	14	0	0
86.0500	8	1	0
86.0750	12	0	0
86.1000	12	0	0
86.1250	8	0	1
86.1500	12	0	1
86.1750	6	0	0
86.2000	9	0	0
86.2250	13	0	0
86.2500	8	0	1
86.2750	7	1	1
86.3000	11	2	0
86.3250	17	0	0
86.3500	16	0	0
86.3750	9	0	0
86.4000	11	1	0
86.4250	10	0	0
86.4500	7	1	0
86.4750	17	1	0
86.5000	8	0	0
86.5250	7	0	0
86.5500	9	1	0
86.5750	7	0	0
86.6000	13	1	0
86.6250	10	0	0
86.6500	9	0	0
86.6750	9	0	0
86.7000	7	0	0
86.7250	11	0	0
86.7500	9	0	0
86.7750	9	2	0
86.8000	8	1	0
86.8250	12	1	0
86.8500	8	0	0
86.8750	15	1	0
86.9000	9	2	0
86.9250	10	0	0
86.9500	8	2	0
86.9750	14	0	0
87.0000	9	0	0
87.0250	10	1	0
87.0500	12	0	1
87.0750	15	0	1
87.1000	11	1	0
87.1250	9	0	0
87.1500	6	0	0
87.1750	13	0	0
87.2000	14	0	0
87.2250	7	1	0
87.2500	8	0	0
87.2750	7	0	0
87.3000	10	0	0
87.3250	7	0	0
87.3500	11	0	0
87.3750	12	0	0
87.4000	17	0	0
87.4250	6	0	0
87.4500	8	1	0
87.4750	10	0	0
87.5000	8	0	0
87.5250	5	1	0
87.5500	6	0	1
87.5750	10	1	0
87.6000	12	1	0
87.6250	13	1	1
87.6500	7	1	0
87.6750	9	0	0
87.7000	9	1	0
87.7250	11	1	0
87.7500	9	0	1
87.7750	7	1	0
87.8000	7	2	0
87.8250	13	0	0
87.8500	13	1	0
87.8750	12	0	0
87.9000	10	1	0
87.9250	8	0	0
87.9500	17	2	0
87.9750	13	0	0
88.0000	6	1	0
88.0250	13	0	0
88.0500	9	0	0
88.0750	7	0	0
88.1000	12	1	1
88.1250	9	0	1
88.1500	11	2	1
88.1750	16	0	0
88.2000	7	0	1
88.2250	10	0	0
88.2500	7	1	0
88.2750	3	2	1
88.3000	5	0	2
88.3250	10	0	1
88.3500	11	1	0
88.3750	14	1	0
88.4000	10	0	0
88.4250	12	1	0
88.4500	8	1	0
88.4750	9	1	1
88.5000	10	1	1
88.5250	10	0	0
88.5500	13	1	0
88.5750	13	0	0
88.6000	6	0	0
88.6250	11	1	0
88.6500	12	0	0
88.6750	13	0	0
88.7000	8	1	0
88.7250	18	1	1
88.7500	10	1	0
88.7750	5	1	0
88.8000	11	0	1
88.8250	8	0	0
88.8500	10	1	1
88.8750	9	1	0
88.9000	8	0	0
88.9250	11	1	0
88.9500	11	0	1
88.9750	11	2	1
89.0000	6	1	0
89.0250	6	0	0
89.0500	12	0	0
89.0750	12	1	0
89.1000	9	2	1
89.1250	14	1	1
89.1500	1	0	0
89.1750	7	0	0
89.2000	11	1	0
89.2250	8	0	0
89.2500	10	3	0
89.2750	7	1	0
89.3000	12	3	0
89.3250	6	1	0
89.3500	7	0	0
89.3750	5	2	1
89.4000	8	1	1
89.4250	8	0	0
89.4500	7	2	0
89.4750	10	1	0
89.5000	8	0	0
89.5250	10	2	1
89.5500	5	0	0
89.5750	9	1	0
89.6000	8	0	0
89.6250	4	0	0
89.6500	8	0	0
89.6750	11	0	0
89.7000	18	3	0
89.7250	7	4	0
89.7500	7	0	1
89.7750	17	0	0
89.8000	10	0	0
89.8250	10	0	1
89.8500	7	0	0
89.8750	9	0	0
89.9000	11	2	0
89.9250	5	2	0
89.9500	13	0	1
89.9750	5	0	1
90.0000	9	1	0
90.0250	9	0	0
90.0500	10	0	0
90.0750	7	1	0
90.1000	8	0	0
90.1250	8	0	0
90.1500	10	0	0
90.1750	9	0	0
90.2000	6	1	0
90.2250	10	0	0
90.2500	4	2	0
90.2750	6	0	0
90.3000	9	0	0
90.3250	5	0	0
90.3500	5	0	0
90.3750	10	0	0
90.4000	5	0	0
90.4250	3	1	1
90.4500	7	0	0
90.4750	8	0	0
90.5000	11	1	0
90.5250	8	1	0
90.5500	8	2	0
90.5750	13	0	0
90.6000	10	0	1
90.6250	6	0	0
90.6500	6	0	1
90.6750	7	1	1
90.7000	9	3	0
90.7250	8	0	0
90.7500	10	0	0
90.7750	5	0	0
90.8000	9	0	0
90.8250	6	0	0
90.8500	9	0	0
90.8750	3	0	1
90.9000	7	1	0
90.9250	6	0	0
90.9500	13	0	0
90.9750	8	0	0
91.0000	4	2	0
91.0250	9	1	0
91.0500	8	0	0
91.0750	6	0	0
91.1000	9	1	0
91.1250	7	0	0
91.1500	4	0	0
91.1750	6	0	1
91.2000	9	0	0
91.2250	7	1	0
91.2500	9	0	0
91.2750	4	2	1
91.3000	7	0	0
91.3250	11	0	0
91.3500	6	1	0
91.3750	13	0	0
91.4000	16	0	0
91.4250	7	0	0
91.4500	10	0	1
91.4750	10	1	0
91.5000	5	0	0
91.5250	12	1	0
91.5500	10	0	0
91.5750	8	0	0
91.6000	6	0	0
91.6250	8	1	0
91.6500	4	0	2
91.6750	6	1	0
91.7000	3	1	0
91.7250	9	2	1
91.7500	5	1	0
91.7750	7	2	1
91.8000	7	1	1
91.8250	5	0	0
91.8500	8	1	0
91.8750	12	1	0
91.9000	9	1	0
91.9250	8	1	0
91.9500	7	0	0
91.9750	11	0	0
92.0000	6	1	0
92.0250	8	1	0
92.0500	10	1	0
92.0750	4	0	0
92.1000	6	1	0
92.1250	0	2	0
92.1500	10	2	0
92.1750	5	0	0
92.2000	8	2	0
92.2250	9	2	0
92.2500	2	0	0
92.2750	6	0	0
92.3000	7	1	1
92.3250	9	1	0
92.3500	2	1	0
92.3750	9	2	0
92.4000	7	0	0
92.4250	16	0	2
92.4500	5	0	0
92.4750	9	0	0
92.5000	6	0	0
92.5250	7	0	0
92.5500	10	0	0
92.5750	11	1	0
92.6000	3	0	0
92.6250	8	1	0
92.6500	6	0	0
92.6750	10	0	0
92.7000	12	0	0
92.7250	9	1	0
92.7500	7	1	0
92.7750	10	0	0
92.8000	4	0	1
92.8250	4	0	0
92.8500	4	2	0
92.8750	13	0	0
92.9000	4	0	0
92.9250	6	0	0
92.9500	9	0	0
92.9750	6	0	0
93.0000	10	0	0
93.0250	5	1	1
93.0500	18	0	0
93.0750	5	0	0
93.1000	7	0	0
93.1250	9	0	0
93.1500	4	1	1
93.1750	5	1	0
93.2000	10	0	0
93.2250	10	1	0
93.2500	8	0	0
93.2750	9	0	0
93.3000	9	0	0
93.3250	12	0	2
93.3500	8	1	0
93.3750	10	1	1
93.4000	8	0	0
93.4250	10	0	0
93.4500	7	0	1
93.4750	5	0	0
93.5000	6	0	1
93.5250	11	0	0
93.5500	9	2	0
93.5750	6	0	1
93.6000	8	0	0
93.6250	9	0	0
93.6500	5	0	0
93.6750	10	1	0
93.7000	5	0	0
93.7250	14	2	1
93.7500	8	1	0
93.7750	6	0	0
93.8000	8	0	0
93.8250	8	1	0
93.8500	10	0	0
93.8750	9	1	0
93.9000	5	0	0
93.9250	10	0	0
93.9500	10	1	1
93.9750	7	0	0
94.0000	8	0	0
94.0250	13	0	0
94.0500	7	2	0
94.0750	9	0	0
94.1000	3	1	0
94.1250	6	0	0
94.1500	6	1	0
94.1750	5	1	0
94.2000	6	0	0
94.2250	4	0	0
94.2500	6	1	0
94.2750	6	0	0
94.3000	4	1	0
94.3250	10	2	0
94.3500	7	0	0
94.3750	7	1	0
94.4000	4	0	0
94.4250	7	0	0
94.4500	6	1	0
94.4750	8	0	1
94.5000	8	0	0
94.5250	7	1	0
94.5500	3	0	0
94.5750	6	1	2
94.6000	8	1	0
94.6250	9	1	0
94.6500	2	0	0
94.6750	3	2	1
94.7000	3	0	1
94.7250	9	0	0
94.7500	6	1	0
94.7750	16	0	1
94.8000	7	2	0
94.8250	12	0	0
94.8500	6	1	0
94.8750	6	1	0
94.9000	7	0	0
94.9250	4	1	0
94.9500	8	0	0
94.9750	13	0	1
95.0000	7	0	1
95.0250	11	1	0
95.0500	6	0	0
95.0750	8	0	0
95.1000	9	0	0
95.1250	9	0	0
95.1500	6	0	0
95.1750	10	0	0
95.2000	7	2	0
95.2250	7	1	0
95.2500	4	1	0
95.2750	4	0	0
95.3000	5	0	0
95.3250	3	0	0
95.3500	5	0	0
95.3750	9	1	0
95.4000	8	0	0
95.4250	6	0	1
95.4500	7	1	0
95.4750	8	0	1
95.5000	5	1	0
95.5250	9	0	1
95.5500	4	1	0
95.5750	11	0	0
95.6000	2	0	0
95.6250	10	2	0
95.6500	6	0	0
95.6750	12	0	0
95.7000	6	1	0
95.7250	13	1	1
95.7500	11	1	0
95.7750	4	0	0
95.8000	5	0	0
95.8250	2	0	0
95.8500	9	0	0
95.8750	4	0	0
95.9000	6	0	0
95.9250	10	0	0
95.9500	5	0	0
95.9750	8	0	0
96.0000	10	1	1
96.0250	2	0	0
96.0500	8	1	0
96.0750	5	0	0
96.1000	2	0	1
96.1250	1	1	0
96.1500	7	0	0
96.1750	3	0	0
96.2000	4	0	1
96.2250	8	0	0
96.2500	9	0	0
96.2750	4	0	1
96.3000	7	0	0
96.3250	6	0	0
96.3500	5	0	0
96.3750	8	1	0
96.4000	4	0	0
96.4250	1	1	0
96.4500	5	3	0
96.4750	4	0	0
96.5000	5	0	0
96.5250	3	0	0
96.5500	6	1	0
96.5750	9	1	2
96.6000	5	1	1
96.6250	4	1	0
96.6500	8	1	1
96.6750	3	0	1
96.7000	7	0	0
96.7250	4	0	0
96.7500	5	0	0
96.7750	4	0	1
96.8000	5	0	1
96.8250	7	0	0
96.8500	6	0	1
96.8750	6	1	1
96.9000	7	0	0
96.9250	6	0	0
96.9500	7	0	0
96.9750	8	0	0
97.0000	7	3	0
97.0250	3	0	1
97.0500	7	0	0
97.0750	4	0	0
97.1000	5	0	0
97.1250	5	0	0
97.1500	8	1	0
97.1750	3	1	0
97.2000	5	2	0
97.2250	5	0	0
97.2500	13	0	0
97.2750	11	0	0
97.3000	6	0	0
97.3250	4	0	0
97.3500	7	0	0
97.3750	6	0	0
97.4000	6	3	0
97.4250	8	1	0
97.4500	5	1	0
97.4750	4	0	2
97.5000	7	0	1
97.5250	2	0	0
97.5500	5	0	0
97.5750	7	1	0
97.6000	6	2	0
97.6250	9	1	1
97.6500	9	0	0
97.6750	9	0	0
97.7000	4	1	0
97.7250	6	1	0
97.7500	4	0	0
97.7750	11	0	1
97.8000	4	0	1
97.8250	2	1	1
97.8500	13	0	0
97.8750	5	0	0
97.9000	10	0	1
97.9250	2	0	0
97.9500	6	0	0
97.9750	4	0	0
98.0000	4	0	0
98.0250	3	0	0
98.0500	7	2	0
98.0750	6	0	0
98.1000	4	1	1
98.1250	5	2	0
98.1500	10	0	1
98.1750	5	1	0
98.2000	2	1	0
98.2250	3	0	0
98.2500	8	0	0
98.2750	9	0	0
98.3000	8	0	0
98.3250	7	1	0
98.3500	10	0	0
98.3750	6	0	0
98.4000	6	1	0
98.4250	8	1	0
98.4500	4	1	0
98.4750	7	0	0
98.5000	6	0	0
98.5250	5	2	0
98.5500	7	0	0
98.5750	4	0	0
98.6000	10	1	0
98.6250	6	0	0
98.6500	9	0	0
98.6750	6	0	0
98.7000	6	0	0
98.7250	5	0	0
98.7500	9	1	0
98.7750	2	0	0
98.8000	4	0	0
98.8250	4	1	1
98.8500	6	1	0
98.8750	4	0	1
98.9000	5	0	0
98.9250	6	2	0
98.9500	3	0	0
98.9750	2	0	0
99.0000	0	0	0
99.0250	5	1	1
99.0500	7	0	0
99.0750	7	0	0
99.1000	10	0	1
99.1250	7	0	0
99.1500	9	1	0
99.1750	6	0	0
99.2000	2	0	0
99.2250	6	2	0
99.2500	2	0	0
99.2750	11	0	2
99.3000	9	2	0
99.3250	4	0	0
99.3500	8	0	0
99.3750	3	0	1
99.4000	8	0	0
99.4250	5	0	0
99.4500	7	0	0
99.4750	2	0	0
99.5000	9	1	0
99.5250	8	0	2
99.5500	5	0	0
99.5750	3	0	0
99.6000	6	0	0
99.6250	4	1	1
99.6500	4	0	0
99.6750	6	0	0
99.7000	6	0	0
99.7250	4	0	0
99.7500	5	2	0
99.7750	8	0	0
99.8000	3	1	0
99.8250	6	0	0
99.8500	4	1	0
99.8750	8	0	0
99.9000	8	1	0
99.9250	5	1	3
99.9500	7	0	0
99.9750	4	0	0
100.0000	3	0	0
100.0250	6	0	1
100.0500	9	1	0
100.0750	6	0	0
100.1000	6	0	0
100.1250	6	0	0
100.1500	6	0	0
100.1750	7	0	0
100.2000	4	0	0
100.2250	5	0	0
100.2500	6	1	0
100.2750	6	0	1
100.3000	5	1	0
100.3250	6	1	0
100.3500	4	1	0
100.3750	8	0	1
100.4000	9	2	0
100.4250	4	0	0
100.4500	2	0	0
100.4750	5	0	0
100.5000	4	0	0
100.5250	6	0	1
100.5500	3	0	0
100.5750	1	0	0
100.6000	1	0	0
100.6250	7	0	0
100.6500	5	0	0
100.6750	6	0	0
100.7000	3	2	0
100.7250	9	1	0
100.7500	10	1	2
100.7750	1	0	0
100.8000	6	0	0
100.8250	6	0	0
100.8500	5	0	0
100.8750	3	0	1
100.9000	5	0	1
100.9250	8	0	0
100.9500	9	0	0
100.9750	6	0	0
101.0000	4	0	1
101.0250	5	0	0
101.0500	8	1	0
101.0750	4	1	0
101.1000	7	1	0
101.1250	6	0	0
101.1500	7	0	0
101.1750	4	0	0
101.2000	7	2	0
101.2250	8	0	0
101.2500	4	0	0
101.2750	6	0	1
101.3000	3	0	0
101.3250	4	0	0
101.3500	5	0	0
101.3750	8	1	0
101.4000	6	0	0
101.4250	5	1	0
101.4500	4	1	0
101.4750	9	0	0
101.5000	1	1	1
101.5250	3	0	0
101.5500	3	1	0
101.5750	4	0	0
101.6000	3	2	0
101.6250	4	0	0
101.6500	4	0	0
101.6750	9	1	0
101.7000	2	0	1
101.7250	4	0	0
101.7500	6	0	1
101.7750	0	0	1
101.8000	4	0	0
101.8250	2	0	0
101.8500	5	1	0
101.8750	4	0	1
101.9000	4	0	0
101.9250	6	0	0
101.9500	5	0	0
101.9750	3	1	0
102.0000	10	0	0
102.0250	9	0	0
102.0500	6	1	1
102.0750	4	0	0
102.1000	5	0	0
102.1250	9	2	0
102.1500	6	0	0
102.1750	5	1	0
102.2000	4	0	0
102.2250	3	1	0
102.2500	8	1	1
102.2750	4	0	1
102.3000	7	0	0
102.3250	4	0	1
102.3500	8	0	1
102.3750	5	0	0
102.4000	5	0	1
102.4250	7	0	0
102.4500	6	0	0
102.4750	4	0	0
102.5000	7	0	0
102.5250	3	0	0
102.5500	5	2	1
102.5750	8	0	0
102.6000	4	1	0
102.6250	4	1	0
102.6500	5	0	0
102.6750	4	0	0
102.7000	4	0	0
102.7250	8	0	0
102.7500	6	1	0
102.7750	1	1	0
102.8000	1	2	0
102.8250	8	0	0
102.8500	1	1	0
102.8750	2	1	0
102.9000	4	0	0
102.9250	5	1	0
102.9500	3	0	0
102.9750	6	0	0
103.0000	4	0	0
103.0250	7	0	0
103.0500	8	0	0
103.0750	7	0	0
103.1000	5	0	1
103.1250	4	2	0
103.1500	5	2	0
103.1750	7	2	0
103.2000	2	1	0
103.2250	7	0	1
103.2500	4	1	0
103.2750	6	1	0
103.3000	5	1	2
103.3250	4	0	0
103.3500	4	1	0
103.3750	3	0	0
103.4000	7	0	1
103.4250	4	1	0
103.4500	6	0	0
103.4750	4	0	0
103.5000	4	0	0
103.5250	5	2	0
103.5500	3	1	0
103.5750	5	0	1
103.6000	7	2	0
103.6250	5	1	0
103.6500	4	0	0
103.6750	3	1	0
103.7000	6	0	0
103.7250	7	0	0
103.7500	3	0	0
103.7750	4	0	0
103.8000	8	2	0
103.8250	2	2	1
103.8500	4	0	0
103.8750	3	1	0
103.9000	6	0	0
103.9250	5	0	0
103.9500	5	1	0
103.9750	1	0	0
104.0000	4	0	0
104.0250	5	0	0
104.0500	3	0	0
104.0750	3	0	0
104.1000	4	0	0
104.1250	6	0	0
104.1500	3	0	1
104.1750	3	0	0
104.2000	6	0	0
104.2250	8	1	0
104.2500	1	0	0
104.2750	5	1	0
104.3000	6	2	1
104.3250	6	0	0
104.3500	7	1	0
104.3750	1	1	0
104.4000	5	0	0
104.4250	3	0	0
104.4500	2	0	0
104.4750	7	1	0
104.5000	8	0	0
104.5250	1	1	0
104.5500	3	1	0
104.5750	4	0	0
104.6000	6	0	1
104.6250	4	0	0
104.6500	5	0	0
104.6750	6	1	0
104.7000	4	0	0
104.7250	8	0	0
104.7500	6	0	0
104.7750	10	0	0
104.8000	5	1	0
104.8250	4	0	0
104.8500	4	0	0
104.8750	3	2	0
104.9000	5	0	0
104.9250	2	0	0
104.9500	11	0	0
104.9750	6	0	0
105.0000	3	0	0
105.0250	6	1	0
105.0500	7	1	0
105.0750	11	2	0
105.1000	6	0	0
105.1250	5	0	0
105.1500	3	0	0
105.1750	4	0	0
105.2000	4	1	1
105.2250	7	0	0
105.2500	9	0	0
105.2750	10	0	0
105.3000	3	0	1
105.3250	5	0	0
105.3500	6	0	0
105.3750	3	0	1
105.4000	8	0	0
105.4250	2	0	0
105.4500	4	0	0
105.4750	5	1	0
105.5000	4	1	0
105.5250	4	1	0
105.5500	1	0	0
105.5750	2	2	1
105.6000	7	0	0
105.6250	1	1	0
105.6500	2	1	1
105.6750	8	0	0
105.7000	3	1	0
105.7250	3	0	0
105.7500	6	0	0
105.7750	5	2	0
105.8000	7	0	0
105.8250	7	0	1
105.8500	1	0	0
105.8750	7	0	0
105.9000	4	2	1
105.9250	3	0	0
105.9500	2	0	0
105.9750	4	2	0
106.0000	4	1	0
106.0250	5	1	0
106.0500	6	0	0
106.0750	3	0	0
106.1000	2	1	0
106.1250	1	1	1
106.1500	7	0	0
106.1750	5	0	1
106.2000	4	1	1
106.2250	3	1	0
106.2500	3	1	0
106.2750	1	0	0
106.3000	4	0	0
106.3250	4	0	0
106.3500	2	0	0
106.3750	5	0	0
106.4000	1	0	0
106.4250	3	0	0
106.4500	8	0	0
106.4750	6	0	0
106.5000	7	1	0
106.5250	2	1	0
106.5500	1	1	0
106.5750	7	0	1
106.6000	4	1	0
106.6250	3	1	0
106.6500	7	0	0
106.6750	6	1	0
106.7000	5	0	0
106.7250	4	0	0
106.7500	4	2	1
106.7750	3	1	0
106.8000	2	0	1
106.8250	1	0	0
106.8500	5	0	0
106.8750	4	1	0
106.9000	0	1	0
106.9250	5	2	1
106.9500	7	0	0
106.9750	3	2	0
107.0000	2	1	0
107.0250	4	1	0
107.0500	4	0	0
107.0750	6	0	0
107.1000	9	0	0
107.1250	5	1	0
107.1500	6	0	0
107.1750	4	0	0
107.2000	5	1	1
107.2250	6	0	0
107.2500	4	0	0
107.2750	6	0	0
107.3000	2	1	0
107.3250	3	0	0
107.3500	6	0	1
107.3750	4	0	0
107.4000	4	0	0
107.4250	6	0	1
107.4500	4	1	0
107.4750	4	0	1
107.5000	6	0	0
107.5250	2	1	0
107.5500	7	1	0
107.5750	4	1	0
107.6000	5	0	0
107.6250	7	1	0
107.6500	4	0	0
107.6750	2	0	1
107.7000	6	0	0
107.7250	3	0	0
107.7500	2	1	0
107.7750	2	1	0
107.8000	6	0	0
107.8250	5	0	0
107.8500	2	1	0
107.8750	4	0	1
107.9000	12	2	0
107.9250	6	1	0
107.9500	2	1	0
107.9750	3	0	0
108.0000	6	1	0
108.0250	4	0	0
108.0500	4	0	0
108.0750	6	0	0
108.1000	2	1	1
108.1250	4	0	2
108.1500	10	2	0
108.1750	7	0	0
108.2000	8	0	0
108.2250	4	0	0
108.2500	3	2	0
108.2750	4	2	0
108.3000	5	0	0
108.3250	2	0	0
108.3500	4	1	0
108.3750	7	0	0
108.4000	7	0	0
108.4250	2	0	0
108.4500	2	1	0
108.4750	9	0	1
108.5000	3	1	1
108.5250	6	1	1
108.5500	5	0	0
108.5750	7	2	0
108.6000	2	0	0
108.6250	3	0	0
108.6500	4	0	0
108.6750	6	0	1
108.7000	0	1	0
108.7250	6	0	0
108.7500	1	1	0
108.7750	3	0	0
108.8000	8	1	1
108.8250	3	0	1
108.8500	3	0	0
108.8750	3	0	0
108.9000	4	1	0
108.9250	5	0	0
108.9500	3	0	0
108.9750	8	1	1
109.0000	5	1	1
109.0250	4	1	0
109.0500	3	1	0
109.0750	1	1	0
109.1000	3	0	0
109.1250	2	0	0
109.1500	3	0	0
109.1750	5	0	0
109.2000	5	0	0
109.2250	1	0	0
109.2500	6	0	0
109.2750	3	0	0
109.3000	6	0	0
109.3250	3	0	0
109.3500	1	1	0
109.3750	6	0	0
109.4000	6	0	0
109.4250	11	0	0
109.4500	4	1	0
109.4750	3	1	0
109.5000	2	0	0
109.5250	1	1	0
109.5500	3	0	1
109.5750	3	0	1
109.6000	6	0	1
109.6250	2	1	1
109.6500	3	0	0
109.6750	2	0	0
109.7000	6	0	0
109.7250	3	0	0
109.7500	7	2	0
109.7750	2	0	0
109.8000	7	0	0
109.8250	3	1	0
109.8500	7	0	1
109.8750	4	0	0
109.9000	7	2	0
109.9250	3	1	0
109.9500	6	0	1
109.9750	6	0	1
110.0000	6	1	0
110.0250	3	1	1
110.0500	4	0	0
110.0750	5	0	0
110.1000	7	0	0
110.1250	6	0	0
110.1500	4	0	1
110.1750	8	1	0
110.2000	3	0	0
110.2250	1	1	0
110.2500	4	0	0
110.2750	1	0	0
110.3000	3	0	1
110.3250	4	0	0
110.3500	4	1	1
110.3750	2	1	0
110.4000	2	0	0
110.4250	6	0	0
110.4500	4	0	0
110.4750	3	0	0
110.5000	3	0	0
110.5250	4	0	0
110.5500	4	1	0
110.5750	2	2	0
110.6000	2	1	0
110.6250	2	1	0
110.6500	7	1	0
110.6750	6	1	0
110.7000	1	1	0
110.7250	1	2	1
110.7500	4	1	1
110.7750	2	0	0
110.8000	3	0	0
110.8250	2	1	0
110.8500	3	1	0
110.8750	5	0	0
110.9000	6	1	0
110.9250	4	0	0
110.9500	6	0	1
110.9750	3	1	0
111.0000	4	0	0
111.0250	4	1	1
111.0500	5	1	0
111.0750	6	0	0
111.1000	10	2	0
111.1250	5	0	0
111.1500	5	0	0
111.1750	7	1	0
111.2000	6	0	0
111.2250	3	0	0
111.2500	4	1	0
111.2750	6	1	0
111.3000	1	0	0
111.3250	6	0	0
111.3500	4	0	0
111.3750	3	1	0
111.4000	5	0	0
111.4250	3	0	1
111.4500	6	1	0
111.4750	2	0	0
111.5000	0	0	1
111.5250	1	3	1
111.5500	3	0	0
111.5750	4	3	0
111.6000	2	1	0
111.6250	6	1	1
111.6500	5	1	0
111.6750	3	1	0
111.7000	5	0	0
111.7250	3	1	0
111.7500	6	0	0
111.7750	10	0	0
111.8000	3	0	0
111.8250	6	0	0
111.8500	6	0	0
111.8750	4	1	0
111.9000	2	2	0
111.9250	3	1	1
111.9500	3	0	0
111.9750	4	0	0
112.0000	6	1	0
112.0250	1	1	0
112.0500	1	2	0
112.0750	7	0	0
112.1000	3	1	0
112.1250	4	0	0
112.1500	0	0	0
112.1750	3	0	0
112.2000	6	0	0
112.2250	1	0	1
112.2500	3	0	0
112.2750	4	0	0
112.3000	2	0	0
112.3250	4	0	0
112.3500	5	1	0
112.3750	2	1	0
112.4000	3	0	0
112.4250	1	0	0
112.4500	5	2	0
112.4750	1	0	0
112.5000	4	1	0
112.5250	4	0	0
112.5500	4	0	1
112.5750	5	0	1
112.6000	3	0	1
112.6250	7	0	1
112.6500	4	1	0
112.6750	2	0	1
112.7000	2	0	0
112.7250	4	0	0
112.7500	6	0	0
112.7750	1	0	0
112.8000	5	0	0
112.8250	3	0	0
112.8500	6	0	1
112.8750	4	0	0
112.9000	3	1	0
112.9250	4	1	0
112.9500	0	0	0
112.9750	4	0	0
113.0000	2	0	0
113.0250	5	1	0
113.0500	4	1	0
113.0750	7	1	0
113.1000	1	0	0
113.1250	3	2	0
113.1500	2	0	0
113.1750	5	0	0
113.2000	6	0	0
113.2250	6	1	1
113.2500	5	1	0
113.2750	3	0	0
113.3000	2	1	0
113.3250	3	0	0
113.3500	2	0	0
113.3750	6	1	0
113.4000	6	0	0
113.4250	1	0	0
113.4500	3	1	0
113.4750	4	0	0
113.5000	3	1	0
113.5250	4	0	0
113.5500	5	1	0
113.5750	3	1	0
113.6000	5	2	0
113.6250	2	0	0
113.6500	2	0	0
113.6750	4	2	0
113.7000	4	0	0
113.7250	3	0	0
113.7500	6	0	0
113.7750	3	0	0
113.8000	4	0	1
113.8250	1	0	1
113.8500	3	0	0
113.8750	7	1	1
113.9000	6	0	0
113.9250	5	0	0
113.9500	5	0	1
113.9750	4	0	0
114.0000	3	0	0
114.0250	4	1	0
114.0500	4	1	0
114.0750	8	1	0
114.1000	2	0	1
114.1250	2	0	0
114.1500	4	1	1
114.1750	4	1	1
114.2000	4	0	3
114.2250	4	0	0
114.2500	6	0	1
114.2750	4	1	0
114.3000	2	0	0
114.3250	1	0	0
114.3500	6	0	0
114.3750	1	0	0
114.4000	4	1	0
114.4250	2	2	0
114.4500	3	1	0
114.4750	4	1	0
114.5000	2	0	0
114.5250	5	0	0
114.5500	5	0	0
114.5750	4	0	0
114.6000	5	1	0
114.6250	4	0	0
114.6500	2	0	0
114.6750	3	0	0
114.7000	4	0	0
114.7250	6	0	0
114.7500	5	0	1
114.7750	7	2	0
114.8000	0	0	0
114.8250	3	3	0
114.8500	3	2	0
114.8750	5	0	1
114.9000	1	3	0
114.9250	5	1	1
114.9500	3	0	0
114.9750	1	0	1
115.0000	3	1	0
115.0250	6	0	0
115.0500	5	0	0
115.0750	6	0	1
115.1000	5	2	0
115.1250	4	0	0
115.1500	4	1	0
115.1750	5	0	0
115.2000	4	1	1
115.2250	3	0	1
115.2500	6	1	0
115.2750	7	0	0
115.3000	3	0	0
115.3250	6	1	0
115.3500	5	1	0
115.3750	1	0	1
115.4000	7	2	0
115.4250	5	1	0
115.4500	4	0	0
115.4750	0	0	0
115.5000	1	0	0
115.5250	4	1	0
115.5500	3	1	0
115.5750	4	1	0
115.6000	2	0	2
115.6250	2	2	0
115.6500	4	3	1
115.6750	10	1	0
115.7000	1	0	0
115.7250	4	0	0
115.7500	3	0	0
115.7750	2	0	0
115.8000	4	1	0
115.8250	3	0	0
115.8500	3	1	0
115.8750	4	0	0
115.9000	2	0	1
115.9250	4	1	0
115.9500	5	1	0
115.9750	3	0	0
116.0000	3	0	0
116.0250	2	0	0
116.0500	1	0	0
116.0750	2	1	1
116.1000	11	0	0
116.1250	6	0	0
116.1500	3	0	0
116.1750	1	1	0
116.2000	2	0	0
116.2250	1	2	0
116.2500	5	1	0
116.2750	5	0	1
116.3000	2	0	0
116.3250	5	1	0
116.3500	4	0	0
116.3750	1	1	0
116.4000	3	0	0
116.4250	3	0	0
116.4500	5	0	0
116.4750	3	0	1
116.5000	4	0	0
116.5250	5	0	0
116.5500	4	0	0
116.5750	0	1	0
116.6000	7	0	0
116.6250	4	1	0
116.6500	3	1	0
116.6750	2	1	0
116.7000	4	0	0
116.7250	3	2	0
116.7500	5	0	0
116.7750	6	1	0
116.8000	4	1	0
116.8250	1	0	0
116.8500	2	0	0
116.8750	5	0	0
116.9000	5	0	0
116.9250	5	0	0
116.9500	6	0	1
116.9750	2	0	1
117.0000	4	0	0
117.0250	3	0	0
117.0500	5	0	0
117.0750	4	1	0
117.1000	2	1	0
117.1250	5	0	0
117.1500	3	0	0
117.1750	5	0	0
117.2000	1	0	0
117.2250	5	0	1
117.2500	1	0	0
117.2750	4	0	1
117.3000	2	0	1
117.3250	3	0	1
117.3500	2	0	0
117.3750	6	0	0
117.4000	5	0	0
117.4250	7	1	0
117.4500	4	1	0
117.4750	5	0	0
117.5000	0	0	0
117.5250	3	0	0
117.5500	1	0	1
117.5750	0	0	0
117.6000	3	0	0
117.6250	3	0	0
117.6500	1	1	0
117.6750	1	1	0
117.7000	4	0	0
117.7250	2	1	0
117.7500	4	1	0
117.7750	3	0	0
117.8000	3	0	1
117.8250	1	0	0
117.8500	2	0	0
117.8750	3	0	1
117.9000	6	0	0
117.9250	4	0	0
117.9500	0	0	0
117.9750	3	0	0
118.0000	0	0	0
118.0250	4	1	1
118.0500	2	0	0
118.0750	4	1	0
118.1000	5	0	0
118.1250	3	0	1
118.1500	7	3	0
118.1750	2	1	0
118.2000	3	0	0
118.2250	1	4	0
118.2500	3	1	0
118.2750	2	0	0
118.3000	3	0	0
118.3250	2	0	0
118.3500	4	1	0
118.3750	0	0	1
118.4000	3	0	0
118.4250	1	0	0
118.4500	8	0	0
118.4750	3	0	0
118.5000	2	1	0
118.5250	3	1	1
118.5500	5	2	0
118.5750	6	1	0
118.6000	4	0	0
118.6250	7	1	0
118.6500	7	0	0
118.6750	3	0	0
118.7000	3	1	0
118.7250	4	0	0
118.7500	0	2	0
118.7750	6	0	0
118.8000	0	1	0
118.8250	2	1	0
118.8500	1	1	0
118.8750	2	0	0
118.9000	5	2	0
118.9250	6	1	0
118.9500	4	0	0
118.9750	5	0	0
119.0000	3	0	0
119.0250	5	0	0
119.0500	7	0	0
119.0750	4	0	0
119.1000	5	1	0
119.1250	5	0	0
119.1500	3	0	0
119.1750	3	0	0
119.2000	5	0	0
119.2250	6	0	0
119.2500	3	1	0
119.2750	2	0	0
119.3000	3	0	0
119.3250	5	1	0
119.3500	0	0	0
119.3750	3	2	1
119.4000	6	0	1
119.4250	8	0	0
119.4500	2	0	0
119.4750	8	0	1
119.5000	7	0	0
119.5250	5	1	0
119.5500	5	0	0
119.5750	4	2	0
119.6000	2	0	0
119.6250	4	0	1
119.6500	5	1	0
119.6750	2	0	0
119.7000	0	0	0
119.7250	3	0	0
119.7500	6	0	0
119.7750	4	0	0
119.8000	6	0	0
119.8250	4	0	0
119.8500	4	0	0
119.8750	4	0	0
119.9000	4	1	0
119.9250	5	0	0
119.9500	2	0	0
119.9750	2	0	1
120.0000	1	0	0
120.0250	2	0	0
120.0500	10	0	0
120.0750	2	0	0
120.1000	2	1	0
120.1250	3	0	0
120.1500	3	0	0
120.1750	5	1	0
120.2000	2	0	0
120.2250	3	0	0
120.2500	3	1	0
120.2750	6	0	0
120.3000	1	0	0
120.3250	4	0	0
120.3500	4	1	0
120.3750	3	0	1
120.4000	3	0	0
120.4250	6	3	0
120.4500	6	0	0
120.4750	3	0	0
120.5000	6	1	0
120.5250	6	1	0
120.5500	3	1	0
120.5750	3	0	0
120.6000	3	0	0
120.6250	4	3	0
120.6500	3	0	0
120.6750	2	2	0
120.7000	5	0	0
120.7250	4	1	0
120.7500	4	0	0
120.7750	2	0	0
120.8000	0	0	0
120.8250	1	0	1
120.8500	5	0	0
120.8750	3	0	0
120.9000	6	0	0
120.9250	5	0	1
120.9500	0	1	0
120.9750	3	0	0
121.0000	3	2	0
121.0250	1	2	1
121.0500	0	0	0
121.0750	5	0	0
121.1000	3	0	1
121.1250	1	0	0
121.1500	2	0	0
121.1750	1	0	1
121.2000	1	2	0
121.2250	3	0	0
121.2500	2	1	0
121.2750	3	0	0
121.3000	4	0	0
121.3250	2	0	0
121.3500	6	0	0
121.3750	3	1	0
121.4000	5	1	0
121.4250	1	0	0
121.4500	2	0	0
121.4750	2	0	0
121.5000	1	0	0
121.5250	1	0	0
121.5500	1	0	0
121.5750	6	0	0
121.6000	1	0	0
121.6250	5	1	1
121.6500	1	0	0
121.6750	1	0	0
121.7000	3	0	1
121.7250	7	0	0
121.7500	3	2	0
121.7750	5	1	0
121.8000	2	0	0
121.8250	6	1	0
121.8500	5	0	0
121.8750	3	1	0
121.9000	4	0	0
121.9250	2	0	0
121.9500	5	0	1
121.9750	5	1	0
122.0000	5	1	0
122.0250	3	1	0
122.0500	2	0	0
122.0750	6	1	0
122.1000	6	0	0
122.1250	3	1	1
122.1500	5	0	1
122.1750	2	0	1
122.2000	2	0	0
122.2250	2	0	0
122.2500	5	1	0
122.2750	2	0	0
122.3000	3	0	0
122.3250	2	0	0
122.3500	1	0	0
122.3750	3	1	0
122.4000	3	1	0
122.4250	3	0	0
122.4500	1	0	1
122.4750	6	0	1
122.5000	5	0	0
122.5250	4	0	1
122.5500	4	1	0
122.5750	1	0	0
122.6000	3	1	0
122.6250	2	1	0
122.6500	6	0	1
122.6750	4	0	0
122.7000	3	0	0
122.7250	3	0	0
122.7500	3	0	0
122.7750	4	1	0
122.8000	4	0	0
122.8250	4	1	0
122.8500	4	2	0
122.8750	3	2	0
122.9000	6	0	0
122.9250	4	0	0
122.9500	7	2	1
122.9750	8	1	0
123.0000	3	0	0
123.0250	3	1	0
123.0500	3	0	1
123.0750	4	0	0
123.1000	5	0	0
123.1250	2	1	0
123.1500	3	0	0
123.1750	1	1	0
123.2000	2	0	0
123.2250	2	3	1
123.2500	1	0	1
123.2750	2	2	0
123.3000	1	2	0
123.3250	4	0	0
123.3500	5	0	0
123.3750	2	0	0
123.4000	3	0	0
123.4250	3	0	0
123.4500	5	0	0
123.4750	3	0	0
123.5000	5	1	0
123.5250	4	1	0
123.5500	2	0	0
123.5750	2	0	2
123.6000	7	2	1
123.6250	4	0	2
123.6500	1	0	0
123.6750	3	0	0
123.7000	6	0	1
123.7250	3	0	0
123.7500	2	1	0
123.7750	1	0	0
123.8000	2	0	2
123.8250	3	1	0
123.8500	4	1	0
123.8750	1	0	0
123.9000	3	0	0
123.9250	3	0	0
123.9500	9	2	0
123.9750	4	0	0
124.0000	0	0	0
124.0250	4	1	0
124.0500	3	1	0
124.0750	5	0	0
124.1000	4	0	0
124.1250	2	1	0
124.1500	5	1	2
124.1750	4	1	0
124.2000	2	0	0
124.2250	5	1	0
124.2500	5	0	0
124.2750	4	1	0
124.3000	1	0	0
124.3250	5	0	0
124.3500	3	1	0
124.3750	5	0	0
124.4000	1	1	0
124.4250	4	1	0
124.4500	6	0	0
124.4750	2	0	0
124.5000	2	0	1
124.5250	0	0	0
124.5500	4	1	0
124.5750	6	2	0
124.6000	6	1	0
124.6250	4	2	0
124.6500	3	0	0
124.6750	1	0	0
124.7000	5	0	0
124.7250	5	2	0
124.7500	0	0	0
124.7750	2	2	0
124.8000	2	0	0
124.8250	3	1	0
124.8500	3	1	0
124.8750	3	0	0
124.9000	2	1	0
124.9250	3	0	0
124.9500	3	0	0
124.9750	5	0	1
125.0000	4	0	0
125.0250	6	0	0
125.0500	5	1	0
125.0750	3	0	0
125.1000	2	0	0
125.1250	5	0	1
125.1500	5	0	0
125.1750	2	0	0
125.2000	3	1	0
125.2250	4	0	0
125.2500	5	0	0
125.2750	4	0	0
125.3000	2	1	0
125.3250	3	1	0
125.3500	2	0	1
125.3750	6	0	0
125.4000	4	0	0
125.4250	3	1	0
125.4500	6	0	0
125.4750	5	1	0
125.5000	1	0	0
125.5250	2	1	1
125.5500	7	0	0
125.5750	1	0	0
125.6000	5	0	0
125.6250	7	0	2
125.6500	4	1	0
125.6750	1	0	0
125.7000	6	1	0
125.7250	6	2	0
125.7500	0	0	0
125.7750	1	0	0
125.8000	1	1	0
125.8250	3	0	0
125.8500	2	0	0
125.8750	3	1	0
125.9000	0	0	0
125.9250	1	1	0
125.9500	6	0	0
125.9750	2	2	1
126.0000	3	1	1
126.0250	3	0	0
126.0500	7	0	0
126.0750	5	0	1
126.1000	5	1	0
126.1250	4	0	1
126.1500	3	1	0
126.1750	4	0	0
126.2000	2	0	0
126.2250	1	0	1
126.2500	2	1	0
126.2750	4	1	0
126.3000	2	0	0
126.3250	3	0	1
126.3500	4	0	0
126.3750	4	0	0
126.4000	3	0	0
126.4250	8	1	0
126.4500	1	1	0
126.4750	6	0	1
126.5000	3	0	0
126.5250	1	0	0
126.5500	3	0	0
126.5750	2	0	0
126.6000	3	0	0
126.6250	2	0	0
126.6500	0	2	0
126.6750	4	0	0
126.7000	5	1	0
126.7250	5	1	0
126.7500	2	0	0
126.7750	2	1	0
126.8000	1	1	0
126.8250	1	1	0
126.8500	3	0	0
126.8750	2	3	0
126.9000	5	0	1
126.9250	3	2	0
126.9500	4	1	0
126.9750	3	1	1
127.0000	8	0	0
127.0250	4	0	0
127.0500	4	0	0
127.0750	2	0	0
127.1000	5	1	0
127.1250	3	1	0
127.1500	4	1	0
127.1750	3	0	0
127.2000	4	0	0
127.2250	3	0	0
127.2500	3	1	1
127.2750	5	0	0
127.3000	3	0	0
127.3250	5	0	0
127.3500	2	0	0
127.3750	5	1	0
127.4000	1	2	0
127.4250	3	1	2
127.4500	9	1	0
127.4750	4	0	1
127.5000	4	0	0
127.5250	2	0	1
127.5500	0	0	0
127.5750	1	0	1
127.6000	3	0	0
127.6250	2	0	0
127.6500	3	0	0
127.6750	1	1	1
127.7000	2	0	0
127.7250	0	0	0
127.7500	4	0	0
127.7750	1	1	0
127.8000	2	0	0
127.8250	2	0	0
127.8500	3	2	0
127.8750	5	2	1
127.9000	3	0	0
127.9250	1	0	0
127.9500	3	0	0
127.9750	8	0	0
128.0000	6	0	0
128.0250	3	0	0
128.0500	1	0	0
128.0750	2	0	0
128.1000	5	0	0
128.1250	1	2	0
128.1500	4	0	0
128.1750	1	0	0
128.2000	5	0	0
128.2250	1	2	0
128.2500	4	0	0
128.2750	2	0	0
128.3000	1	0	0
128.3250	3	0	0
128.3500	4	0	0
128.3750	2	1	0
128.4000	4	1	0
128.4250	6	0	0
128.4500	1	0	0
128.4750	5	0	0
128.5000	4	0	0
128.5250	2	1	0
128.5500	3	0	0
128.5750	3	1	1
128.6000	2	2	1
128.6250	2	1	0
128.6500	5	1	0
128.6750	1	0	0
128.7000	1	1	0
128.7250	2	1	0
128.7500	2	1	1
128.7750	4	0	0
128.8000	7	1	0
128.8250	1	0	0
128.8500	0	1	0
128.8750	4	0	0
128.9000	5	0	0
128.9250	6	0	0
128.9500	3	1	0
128.9750	3	0	0
129.0000	2	0	0
129.0250	2	0	0
129.0500	3	1	0
129.0750	6	0	2
129.1000	5	1	0
129.1250	1	1	0
129.1500	2	1	2
129.1750	5	0	1
129.2000	7	0	0
129.2250	2	1	0
129.2500	2	0	0
129.2750	4	0	0
129.3000	2	2	0
129.3250	4	3	0
129.3500	1	0	0
129.3750	2	0	0
129.4000	5	0	0
129.4250	4	0	0
129.4500	3	0	0
129.4750	4	1	0
129.5000	5	0	0
129.5250	1	1	0
129.5500	4	0	0
129.5750	7	3	0
129.6000	4	0	1
129.6250	3	1	0
129.6500	8	0	0
129.6750	2	0	0
129.7000	5	0	0
129.7250	4	1	0
129.7500	5	1	0
129.7750	5	1	0
129.8000	4	4	0
129.8250	1	0	0
129.8500	2	0	0
129.8750	4	2	0
129.9000	4	0	0
129.9250	2	0	0
129.9500	2	2	0
129.9750	0	0	1
130.0000	0	1	1
130.0250	2	0	0
130.0500	4	2	1
130.0750	5	1	0
130.1000	2	0	0
130.1250	0	0	1
130.1500	3	0	1
130.1750	5	1	0
130.2000	4	0	1
130.2250	3	0	0
130.2500	4	3	0
130.2750	5	2	0
130.3000	2	1	1
130.3250	2	0	0
130.3500	4	0	1
130.3750	6	0	0
130.4000	2	0	0
130.4250	6	0	0
130.4500	1	0	0
130.4750	3	0	1
130.5000	2	0	1
130.5250	4	1	0
130.5500	3	0	0
130.5750	3	1	1
130.6000	2	0	0
130.6250	2	0	1
130.6500	2	0	0
130.6750	2	0	0
130.7000	2	0	0
130.7250	4	0	0
130.7500	2	0	0
130.7750	3	1	0
130.8000	3	0	0
130.8250	3	0	0
130.8500	3	0	0
130.8750	5	0	0
130.9000	3	0	0
130.9250	2	0	0
130.9500	2	1	0
130.9750	2	0	0
131.0000	4	0	0
131.0250	1	0	0
131.0500	6	1	0
131.0750	3	1	0
131.1000	5	1	1
131.1250	1	0	0
131.1500	4	1	1
131.1750	3	4	0
131.2000	3	0	0
131.2250	3	0	0
131.2500	0	1	0
131.2750	6	1	1
131.3000	4	1	0
131.3250	5	0	0
131.3500	6	0	0
131.3750	4	0	0
131.4000	2	4	1
131.4250	6	1	0
131.4500	4	0	1
131.4750	3	1	0
131.5000	1	2	0
131.5250	4	0	0
131.5500	2	0	0
131.5750	1	0	1
131.6000	1	1	1
131.6250	3	0	0
131.6500	3	0	0
131.6750	0	1	0
131.7000	1	2	1
131.7250	1	1	0
131.7500	2	1	1
131.7750	1	0	0
131.8000	0	0	0
131.8250	0	0	0
131.8500	3	1	0
131.8750	2	0	0
131.9000	3	0	0
131.9250	4	1	0
131.9500	5	0	0
131.9750	2	1	0
132.0000	3	0	0
132.0250	3	0	0
132.0500	3	0	0
132.0750	2	0	0
132.1000	7	0	0
132.1250	3	0	0
132.1500	2	0	0
132.1750	5	0	0
132.2000	4	0	0
132.2250	4	0	0
132.2500	0	0	0
132.2750	0	0	0
132.3000	1	1	0
132.3250	6	0	1
132.3500	1	2	0
132.3750	2	0	0
132.4000	1	0	1
132.4250	2	1	0
132.4500	3	0	2
132.4750	3	0	0
132.5000	2	0	1
132.5250	3	0	0
132.5500	2	0	0
132.5750	5	1	0
132.6000	1	0	1
132.6250	7	2	0
132.6500	1	0	0
132.6750	3	0	0
132.7000	4	1	0
132.7250	5	1	0
132.7500	3	2	0
132.7750	4	1	0
132.8000	3	0	1
132.8250	5	3	1
132.8500	3	0	0
132.8750	3	0	0
132.9000	1	1	0
132.9250	2	2	1
132.9500	0	0	0
132.9750	2	1	0
133.0000	1	1	0
133.0250	3	0	0
133.0500	6	0	0
133.0750	3	0	0
133.1000	2	0	0
133.1250	2	1	0
133.1500	2	0	0
133.1750	4	0	1
133.2000	3	0	0
133.2250	1	0	0
133.2500	0	0	0
133.2750	1	0	0
133.3000	5	0	0
133.3250	5	0	0
133.3500	6	0	1
133.3750	6	0	0
133.4000	1	0	0
133.4250	5	1	0
133.4500	1	1	0
133.4750	5	0	0
133.5000	5	1	0
133.5250	2	0	0
133.5500	5	1	0
133.5750	2	0	0
133.6000	1	1	0
133.6250	4	1	0
133.6500	3	0	0
133.6750	3	1	0
133.7000	4	1	0
133.7250	2	1	0
133.7500	2	0	0
133.7750	2	0	0
133.8000	1	1	0
133.8250	1	0	0
133.8500	2	0	0
133.8750	1	1	0
133.9000	1	0	1
133.9250	3	0	1
133.9500	1	1	0
133.9750	0	1	0
134.0000	5	0	1
134.0250	2	0	0
134.0500	2	1	0
134.0750	2	1	1
134.1000	5	0	0
134.1250	1	0	0
134.1500	3	1	0
134.1750	3	0	0
134.2000	4	1	0
134.2250	1	0	0
134.2500	4	0	0
134.2750	5	1	0
134.3000	5	0	0
134.3250	3	0	0
134.3500	3	1	0
134.3750	2	0	0
134.4000	2	0	2
134.4250	2	1	1
134.4500	6	0	0
134.4750	3	0	1
134.5000	1	1	0
134.5250	4	0	0
134.5500	3	0	0
134.5750	3	0	0
134.6000	3	0	0
134.6250	4	0	0
134.6500	0	1	0
134.6750	2	1	0
134.7000	2	0	0
134.7250	1	1	0
134.7500	1	0	1
134.7750	1	1	0
134.8000	1	0	0
134.8250	4	0	0
134.8500	3	1	0
134.8750	4	1	0
134.9000	3	0	1
134.9250	2	0	0
134.9500	4	3	0
134.9750	2	0	0
135.0000	2	0	0
135.0250	3	0	1
135.0500	6	1	0
135.0750	3	0	0
135.1000	2	0	1
135.1250	0	0	1
135.1500	2	0	0
135.1750	3	0	0
135.2000	3	0	0
135.2250	4	1	0
135.2500	1	1	0
135.2750	5	0	0
135.3000	0	1	0
135.3250	3	0	0
135.3500	3	0	0
135.3750	2	0	0
135.4000	3	0	0
135.4250	6	1	0
135.4500	3	0	0
135.4750	3	2	1
135.5000	1	0	0
135.5250	7	0	0
135.5500	4	0	0
135.5750	1	0	0
135.6000	3	0	2
135.6250	3	0	0
135.6500	3	0	0
135.6750	4	0	0
135.7000	2	1	0
135.7250	0	0	0
135.7500	2	1	1
135.7750	2	1	0
135.8000	3	0	0
135.8250	3	1	0
135.8500	2	1	0
135.8750	3	1	0
135.9000	6	0	0
135.9250	4	2	0
135.9500	2	0	0
135.9750	4	1	1
136.0000	3	0	0
136.0250	2	0	0
136.0500	1	0	0
136.0750	4	0	0
136.1000	1	0	1
136.1250	1	0	0
136.1500	5	1	2
136.1750	2	0	0
136.2000	1	2	0
136.2250	3	1	0
136.2500	2	0	0
136.2750	1	0	0
136.3000	2	0	0
136.3250	1	1	0
136.3500	0	1	0
136.3750	1	1	0
136.4000	3	0	0
136.4250	3	0	2
136.4500	1	0	0
136.4750	3	0	0
136.5000	6	0	0
136.5250	4	0	0
136.5500	1	0	0
136.5750	1	0	0
136.6000	1	0	0
136.6250	3	0	0
136.6500	3	0	0
136.6750	2	0	0
136.7000	5	0	0
136.7250	1	1	0
136.7500	1	0	1
136.7750	4	0	0
136.8000	8	0	1
136.8250	2	0	0
136.8500	2	2	0
136.8750	5	0	0
136.9000	2	1	0
136.9250	7	0	0
136.9500	4	2	0
136.9750	1	0	0
137.0000	1	0	0
137.0250	3	0	0
137.0500	2	0	0
137.0750	2	1	0
137.1000	5	2	0
137.1250	5	1	0
137.1500	3	1	0
137.1750	3	2	0
137.2000	4	0	0
137.2250	1	1	0
137.2500	2	0	0
137.2750	5	0	0
137.3000	4	1	0
137.3250	3	1	0
137.3500	3	1	0
137.3750	2	0	0
137.4000	5	1	1
137.4250	7	0	1
137.4500	1	1	0
137.4750	2	1	1
