# Supplementary material for: Interrogating the structure and function of the human voltage-gated proton channel (hHv1) with a fluorescent noncanonical amino acid
Source: eLife. 2026 Apr 28;15:RP110161. doi: 10.7554/eLife.110161 (PMC13124150; doi:10.7554/eLife.110161)
Supplement: Figure 4—source data 2. [file elife-110161-fig4-data2.zip › Acd in water.dat]

Parameters for crv[0]:
  CurveName : crv[0]
  Sample_Temperature : 21.3 �C
  Stirrer_State : Off
  Exc_Wavelength : 371.5 nm
  Exc_Bandpass : 1.1 nm
  Exc_Polarisation : 0.0 �
  Exc_Source : PDL 820
  Exc_Intensity : 87 %
  Exc_Attenuation : open (5)
  Det_Wavelength : 446.0 nm
  Det_Bandpass : 5.0 nm
  Det_Polarisation : 54.7 �
  Det_Lens_Position : 11.5 mm
  Det_Attenuation : 10 %
  Det_Grating : 1200gr_500bl (1)
  Detector : UV-red [HPD]
  Meas_Time : 60.0 s
  Meas_BinWidth : 25 ps
  Meas_BaseResolution : 25 ps
  Sync_Frequency : 5333340
  Sync_Source : PDL 820
  Signal_Rate : 38580
  Start_Date : 8/26/2025
  Start_Time : 08:43:26
  PhotonCounter : TimeHarp 260 P 1047184 0121-0422-02.02
  EasyTau : 3313
  Signal_CFD Level : -85 mV
  Signal_CFD Zero Cross : -10 mV
  Signal_Offset : -31400 ps
  Signal_Enable : true
  Sync_CFD Level : -150 mV
  Sync_CFD Zero Cross : -10 mV
  Sync_Offset : 0 ps
  Sync_SyncDiv : 1 
  Sample : 02b
  Solvent : Water
  Comment : Acd in water
Parameters for crv[1]:
  CurveName : crv[1]
  Sample_Temperature : 21.3 �C
  Stirrer_State : Off
  Exc_Wavelength : 371.5 nm
  Exc_Bandpass : 1.1 nm
  Exc_Polarisation : 0.0 �
  Exc_Source : PDL 820
  Exc_Intensity : 87 %
  Exc_Attenuation : open (5)
  Det_Wavelength : 446.0 nm
  Det_Bandpass : 5.0 nm
  Det_Polarisation : 54.7 �
  Det_Lens_Position : 11.5 mm
  Det_Attenuation : 10 %
  Det_Grating : 1200gr_500bl (1)
  Detector : UV-red [HPD]
  Meas_Time : 60.0 s
  Meas_BinWidth : 25 ps
  Meas_BaseResolution : 25 ps
  Sync_Frequency : 5333340
  Sync_Source : PDL 820
  Signal_Rate : 120
  Start_Date : 8/26/2025
  Start_Time : 08:44:28
  PhotonCounter : TimeHarp 260 P 1047184 0121-0422-02.02
  EasyTau : 3313
  Signal_CFD Level : -85 mV
  Signal_CFD Zero Cross : -10 mV
  Signal_Offset : -31400 ps
  Signal_Enable : true
  Sync_CFD Level : -150 mV
  Sync_CFD Zero Cross : -10 mV
  Sync_Offset : 0 ps
  Sync_SyncDiv : 1 
  Sample : 02b
  Solvent : Water
  Comment : Solvent
Parameters for crv[2]:
  CurveName : crv[2] (IRF)
  Sample_Temperature : 21.3 �C
  Stirrer_State : Off
  Exc_Wavelength : 371.5 nm
  Exc_Bandpass : 1.1 nm
  Exc_Polarisation : 0.0 �
  Exc_Source : PDL 820
  Exc_Intensity : 87 %
  Exc_Attenuation : 0.1% (2)
  Det_Wavelength : 371.5 nm
  Det_Bandpass : 5.0 nm
  Det_Polarisation : 54.7 �
  Det_Lens_Position : 11.5 mm
  Det_Attenuation : 30 %
  Det_Grating : 1200gr_500bl (1)
  Detector : UV-red [HPD]
  Meas_Time : 13.0 s
  Meas_BinWidth : 25 ps
  Meas_BaseResolution : 25 ps
  Sync_Frequency : 5333320
  Sync_Source : PDL 820
  Signal_Rate : 5240
  Start_Date : 8/26/2025
  Start_Time : 08:44:59
  PhotonCounter : TimeHarp 260 P 1047184 0121-0422-02.02
  EasyTau : 3313
  Signal_CFD Level : -85 mV
  Signal_CFD Zero Cross : -10 mV
  Signal_Offset : -31400 ps
  Signal_Enable : true
  Sync_CFD Level : -150 mV
  Sync_CFD Zero Cross : -10 mV
  Sync_Offset : 0 ps
  Sync_SyncDiv : 1 
  Sample : 02b
  Solvent : Water
  Comment : IRF
Data:
Time[ns]	crv[0]	crv[1]	crv[2](IRF)
0.0000	0	0	0
0.0250	2	0	0
0.0500	1	0	0
0.0750	0	0	0
0.1000	1	0	0
0.1250	0	1	0
0.1500	1	1	0
0.1750	1	0	0
0.2000	3	0	0
0.2250	2	0	0
0.2500	1	0	1
0.2750	2	0	0
0.3000	1	0	0
0.3250	1	0	1
0.3500	3	0	0
0.3750	2	1	0
0.4000	1	0	0
0.4250	1	0	0
0.4500	0	1	0
0.4750	0	0	1
0.5000	3	0	0
0.5250	3	0	0
0.5500	1	0	0
0.5750	2	1	0
0.6000	1	1	1
0.6250	1	0	0
0.6500	1	0	0
0.6750	0	0	0
0.7000	0	0	1
0.7250	1	2	0
0.7500	0	0	0
0.7750	0	0	0
0.8000	1	1	0
0.8250	0	0	0
0.8500	2	0	0
0.8750	2	0	0
0.9000	0	0	0
0.9250	1	0	0
0.9500	2	0	0
0.9750	3	0	0
1.0000	5	2	0
1.0250	1	0	0
1.0500	1	1	0
1.0750	2	0	1
1.1000	1	0	0
1.1250	1	0	0
1.1500	0	0	0
1.1750	2	1	0
1.2000	0	0	0
1.2250	1	0	0
1.2500	1	0	1
1.2750	1	2	0
1.3000	0	1	0
1.3250	1	1	0
1.3500	3	0	1
1.3750	1	0	1
1.4000	1	0	0
1.4250	3	1	0
1.4500	3	0	0
1.4750	0	0	0
1.5000	2	0	0
1.5250	1	1	0
1.5500	1	0	0
1.5750	0	1	0
1.6000	1	0	1
1.6250	2	0	0
1.6500	1	0	0
1.6750	0	1	0
1.7000	2	0	0
1.7250	0	0	0
1.7500	2	0	1
1.7750	1	1	0
1.8000	0	0	0
1.8250	1	0	0
1.8500	2	0	0
1.8750	3	0	0
1.9000	0	0	0
1.9250	2	1	0
1.9500	1	0	0
1.9750	3	0	0
2.0000	0	0	0
2.0250	0	0	0
2.0500	2	0	0
2.0750	1	0	0
2.1000	1	0	0
2.1250	1	2	0
2.1500	0	0	0
2.1750	1	0	0
2.2000	1	0	0
2.2250	3	0	0
2.2500	1	0	0
2.2750	1	1	0
2.3000	1	0	0
2.3250	3	0	0
2.3500	3	0	0
2.3750	2	0	1
2.4000	1	0	0
2.4250	0	0	0
2.4500	1	1	0
2.4750	1	0	0
2.5000	1	0	0
2.5250	0	0	0
2.5500	1	1	0
2.5750	4	0	0
2.6000	2	0	0
2.6250	4	0	1
2.6500	2	0	0
2.6750	1	0	2
2.7000	1	1	1
2.7250	2	1	2
2.7500	2	0	1
2.7750	2	2	1
2.8000	4	1	3
2.8250	8	1	0
2.8500	5	0	2
2.8750	3	1	8
2.9000	7	1	11
2.9250	7	2	13
2.9500	11	2	21
2.9750	14	3	24
3.0000	9	0	38
3.0250	21	1	70
3.0500	26	1	84
3.0750	38	3	185
3.1000	86	4	519
3.1250	194	9	1601
3.1500	419	21	4005
3.1750	803	12	7206
3.2000	1345	33	9678
3.2250	1848	23	10000
3.2500	2306	25	8747
3.2750	2595	29	7039
3.3000	3037	28	5386
3.3250	3132	21	3978
3.3500	3402	18	2850
3.3750	3556	17	1990
3.4000	3468	13	1467
3.4250	3458	25	1058
3.4500	3548	16	767
3.4750	3670	20	494
3.5000	3614	14	334
3.5250	3589	16	219
3.5500	3565	8	157
3.5750	3547	14	124
3.6000	3709	11	65
3.6250	3618	13	50
3.6500	3580	9	35
3.6750	3504	9	13
3.7000	3661	17	24
3.7250	3629	13	19
3.7500	3590	9	13
3.7750	3507	8	13
3.8000	3511	14	7
3.8250	3541	12	6
3.8500	3580	14	4
3.8750	3552	13	8
3.9000	3595	12	4
3.9250	3527	4	3
3.9500	3529	13	7
3.9750	3581	11	1
4.0000	3574	16	1
4.0250	3572	7	5
4.0500	3608	8	5
4.0750	3481	13	9
4.1000	3404	8	5
4.1250	3500	10	9
4.1500	3328	10	6
4.1750	3349	11	6
4.2000	3453	19	2
4.2250	3405	7	3
4.2500	3341	11	6
4.2750	3482	5	5
4.3000	3409	4	3
4.3250	3447	6	2
4.3500	3349	5	8
4.3750	3339	9	1
4.4000	3464	13	2
4.4250	3417	9	4
4.4500	3487	8	5
4.4750	3386	6	2
4.5000	3387	5	4
4.5250	3285	7	3
4.5500	3485	11	4
4.5750	3360	9	6
4.6000	3407	5	6
4.6250	3407	10	6
4.6500	3369	3	10
4.6750	3277	3	1
4.7000	3333	5	2
4.7250	3298	4	2
4.7500	3309	4	1
4.7750	3438	6	1
4.8000	3370	8	5
4.8250	3278	6	3
4.8500	3320	5	5
4.8750	3233	13	6
4.9000	3268	6	5
4.9250	3314	4	4
4.9500	3286	4	3
4.9750	3394	6	3
5.0000	3347	5	6
5.0250	3280	4	4
5.0500	3317	9	2
5.0750	3224	3	2
5.1000	3291	9	1
5.1250	3203	8	0
5.1500	3277	7	2
5.1750	3241	13	2
5.2000	3269	2	3
5.2250	3204	3	1
5.2500	3165	4	1
5.2750	3259	6	1
5.3000	3241	5	0
5.3250	3355	9	1
5.3500	3187	6	0
5.3750	3179	3	1
5.4000	3174	12	1
5.4250	3239	7	0
5.4500	3240	10	1
5.4750	3132	2	0
5.5000	3110	6	1
5.5250	3274	4	0
5.5500	3194	10	1
5.5750	3145	5	1
5.6000	3235	6	0
5.6250	3110	0	0
5.6500	3118	8	1
5.6750	3143	7	0
5.7000	3108	5	0
5.7250	3108	3	0
5.7500	3110	3	0
5.7750	3095	6	0
5.8000	2990	4	0
5.8250	3129	3	0
5.8500	3020	4	1
5.8750	3096	3	2
5.9000	3062	5	1
5.9250	3105	5	1
5.9500	3183	4	0
5.9750	3009	1	0
6.0000	3013	2	0
6.0250	3047	2	0
6.0500	3118	3	0
6.0750	2965	8	0
6.1000	2958	2	0
6.1250	3092	2	1
6.1500	3009	7	0
6.1750	3040	3	0
6.2000	3029	9	0
6.2250	3095	4	1
6.2500	3009	2	1
6.2750	2997	8	1
6.3000	3011	4	1
6.3250	3091	2	0
6.3500	3025	6	1
6.3750	3004	4	1
6.4000	2981	4	1
6.4250	2970	6	0
6.4500	3129	5	0
6.4750	2905	3	2
6.5000	2949	3	0
6.5250	2880	6	0
6.5500	2979	5	0
6.5750	2958	6	1
6.6000	3023	8	0
6.6250	2882	4	0
6.6500	2932	9	1
6.6750	2964	6	0
6.7000	2944	1	2
6.7250	2944	6	1
6.7500	2958	5	0
6.7750	2909	5	0
6.8000	2876	1	0
6.8250	2932	0	0
6.8500	2963	6	2
6.8750	2857	2	0
6.9000	2895	2	0
6.9250	2818	6	0
6.9500	2850	2	2
6.9750	2915	9	0
7.0000	2875	0	0
7.0250	2928	3	1
7.0500	2835	4	0
7.0750	2835	4	1
7.1000	2857	2	0
7.1250	2914	6	0
7.1500	2845	3	0
7.1750	2884	3	1
7.2000	2861	1	0
7.2250	2879	4	0
7.2500	2725	4	0
7.2750	2777	4	0
7.3000	2871	6	1
7.3250	2826	7	0
7.3500	2864	1	0
7.3750	2747	3	2
7.4000	2890	5	2
7.4250	2785	3	2
7.4500	2900	3	0
7.4750	2856	6	0
7.5000	2696	7	0
7.5250	2733	2	1
7.5500	2654	2	0
7.5750	2678	6	1
7.6000	2761	2	1
7.6250	2723	4	1
7.6500	2762	6	0
7.6750	2799	3	1
7.7000	2689	3	1
7.7250	2734	6	0
7.7500	2731	7	0
7.7750	2771	4	0
7.8000	2733	2	0
7.8250	2745	1	2
7.8500	2743	1	0
7.8750	2705	5	2
7.9000	2638	4	0
7.9250	2740	1	0
7.9500	2702	2	0
7.9750	2642	4	2
8.0000	2629	3	1
8.0250	2710	2	1
8.0500	2645	1	0
8.0750	2744	1	0
8.1000	2723	2	1
8.1250	2641	2	1
8.1500	2659	5	2
8.1750	2681	7	0
8.2000	2624	4	0
8.2250	2655	4	0
8.2500	2698	3	0
8.2750	2557	0	0
8.3000	2629	0	0
8.3250	2650	3	0
8.3500	2672	2	0
8.3750	2645	4	0
8.4000	2530	5	0
8.4250	2686	4	0
8.4500	2630	1	0
8.4750	2585	2	1
8.5000	2603	5	0
8.5250	2495	0	0
8.5500	2599	5	0
8.5750	2567	1	0
8.6000	2610	2	0
8.6250	2662	2	0
8.6500	2573	1	1
8.6750	2571	5	0
8.7000	2517	1	0
8.7250	2618	3	0
8.7500	2615	4	0
8.7750	2508	3	0
8.8000	2501	3	0
8.8250	2531	7	0
8.8500	2527	3	0
8.8750	2540	2	0
8.9000	2545	5	0
8.9250	2484	4	0
8.9500	2510	2	0
8.9750	2561	1	1
9.0000	2518	3	0
9.0250	2456	3	1
9.0500	2450	4	0
9.0750	2516	5	0
9.1000	2440	5	0
9.1250	2509	1	1
9.1500	2445	4	0
9.1750	2493	2	0
9.2000	2519	7	1
9.2250	2558	5	0
9.2500	2567	2	0
9.2750	2545	3	0
9.3000	2464	7	0
9.3250	2399	4	0
9.3500	2489	0	0
9.3750	2551	2	0
9.4000	2441	1	0
9.4250	2453	3	1
9.4500	2439	2	0
9.4750	2412	2	0
9.5000	2384	6	0
9.5250	2392	0	0
9.5500	2393	1	0
9.5750	2539	3	2
9.6000	2406	3	0
9.6250	2409	3	0
9.6500	2550	2	1
9.6750	2447	1	0
9.7000	2452	3	0
9.7250	2425	1	0
9.7500	2458	4	0
9.7750	2481	2	0
9.8000	2453	3	0
9.8250	2386	4	1
9.8500	2381	1	1
9.8750	2360	0	0
9.9000	2378	1	0
9.9250	2390	2	0
9.9500	2361	3	1
9.9750	2350	0	1
10.0000	2402	3	0
10.0250	2327	2	0
10.0500	2343	3	0
10.0750	2418	3	0
10.1000	2304	4	0
10.1250	2379	1	1
10.1500	2258	1	0
10.1750	2303	1	1
10.2000	2337	0	1
10.2250	2240	2	0
10.2500	2269	2	1
10.2750	2311	2	2
10.3000	2387	2	2
10.3250	2354	1	1
10.3500	2280	4	0
10.3750	2298	0	0
10.4000	2320	1	1
10.4250	2354	3	1
10.4500	2249	3	0
10.4750	2236	2	1
10.5000	2322	2	0
10.5250	2288	2	1
10.5500	2271	5	0
10.5750	2211	1	0
10.6000	2218	1	0
10.6250	2322	0	0
10.6500	2306	2	2
10.6750	2252	6	1
10.7000	2338	3	0
10.7250	2269	3	1
10.7500	2318	2	1
10.7750	2172	2	0
10.8000	2181	1	1
10.8250	2284	3	1
10.8500	2188	2	0
10.8750	2273	3	0
10.9000	2368	1	0
10.9250	2221	0	1
10.9500	2241	4	0
10.9750	2234	1	0
11.0000	2242	0	0
11.0250	2240	4	0
11.0500	2248	1	1
11.0750	2181	3	0
11.1000	2184	4	2
11.1250	2167	4	0
11.1500	2253	5	0
11.1750	2140	0	0
11.2000	2207	1	1
11.2250	2151	4	0
11.2500	2175	2	0
11.2750	2219	1	0
11.3000	2190	2	0
11.3250	2154	2	1
11.3500	2109	2	0
11.3750	2188	0	0
11.4000	2163	3	0
11.4250	2160	1	1
11.4500	2182	2	0
11.4750	2172	3	0
11.5000	2130	0	0
11.5250	2196	5	0
11.5500	2154	1	0
11.5750	2128	1	0
11.6000	2148	0	0
11.6250	2093	2	0
11.6500	2103	2	0
11.6750	2136	1	0
11.7000	2242	1	0
11.7250	2125	4	1
11.7500	2115	2	1
11.7750	2044	3	0
11.8000	2119	2	0
11.8250	2093	7	0
11.8500	2149	3	1
11.8750	2089	1	0
11.9000	2145	0	1
11.9250	2154	3	1
11.9500	2129	3	0
11.9750	2166	2	0
12.0000	1975	2	1
12.0250	2035	2	2
12.0500	2031	0	0
12.0750	2128	0	1
12.1000	2088	1	0
12.1250	2065	2	0
12.1500	2010	4	0
12.1750	1987	2	0
12.2000	2135	3	0
12.2250	2123	4	0
12.2500	2046	6	0
12.2750	2098	1	0
12.3000	2094	3	0
12.3250	2063	1	0
12.3500	2004	1	0
12.3750	2022	0	1
12.4000	2018	2	1
12.4250	2070	2	0
12.4500	1937	1	0
12.4750	2071	2	0
12.5000	2002	3	0
12.5250	2063	3	0
12.5500	2007	3	2
12.5750	2004	2	0
12.6000	2029	2	1
12.6250	2058	0	0
12.6500	2017	4	0
12.6750	2042	3	0
12.7000	1995	0	1
12.7250	2041	2	0
12.7500	2016	2	0
12.7750	1962	0	0
12.8000	2040	1	0
12.8250	1944	3	0
12.8500	1923	2	0
12.8750	1951	0	0
12.9000	2079	1	0
12.9250	1861	2	0
12.9500	1886	1	0
12.9750	1987	0	0
13.0000	1962	0	0
13.0250	1972	1	0
13.0500	1920	2	1
13.0750	1975	1	1
13.1000	1928	2	0
13.1250	1978	5	0
13.1500	1992	2	0
13.1750	1972	2	0
13.2000	1872	2	0
13.2250	1953	0	0
13.2500	1930	4	0
13.2750	1894	4	0
13.3000	1899	2	0
13.3250	1889	1	1
13.3500	1872	0	0
13.3750	1890	2	0
13.4000	1915	0	1
13.4250	1864	4	0
13.4500	1963	0	0
13.4750	1850	1	0
13.5000	1850	2	1
13.5250	1881	3	0
13.5500	1860	2	0
13.5750	1888	1	0
13.6000	1913	3	0
13.6250	1961	3	2
13.6500	1819	1	0
13.6750	1844	1	1
13.7000	1852	1	0
13.7250	1829	1	0
13.7500	1859	0	0
13.7750	1923	0	0
13.8000	1870	0	1
13.8250	1868	2	0
13.8500	1811	1	1
13.8750	1872	1	1
13.9000	1771	0	0
13.9250	1825	1	0
13.9500	1858	5	1
13.9750	1836	2	0
14.0000	1895	1	0
14.0250	1813	0	1
14.0500	1854	0	0
14.0750	1795	3	0
14.1000	1785	1	0
14.1250	1773	2	0
14.1500	1834	2	1
14.1750	1814	1	0
14.2000	1825	2	1
14.2250	1720	1	0
14.2500	1875	3	0
14.2750	1743	4	0
14.3000	1856	2	0
14.3250	1847	0	1
14.3500	1810	0	0
14.3750	1707	1	0
14.4000	1861	2	0
14.4250	1812	3	0
14.4500	1828	1	0
14.4750	1772	0	0
14.5000	1785	2	1
14.5250	1815	1	1
14.5500	1811	0	0
14.5750	1711	0	0
14.6000	1789	2	0
14.6250	1720	0	0
14.6500	1773	0	1
14.6750	1743	0	0
14.7000	1777	2	0
14.7250	1758	1	0
14.7500	1780	1	0
14.7750	1801	2	1
14.8000	1762	1	1
14.8250	1742	3	1
14.8500	1733	4	0
14.8750	1712	1	2
14.9000	1778	1	0
14.9250	1711	1	0
14.9500	1700	2	0
14.9750	1786	1	1
15.0000	1636	1	2
15.0250	1766	1	0
15.0500	1791	0	0
15.0750	1676	2	0
15.1000	1673	2	0
15.1250	1731	3	0
15.1500	1681	0	0
15.1750	1782	2	0
15.2000	1684	2	0
15.2250	1762	3	0
15.2500	1743	3	1
15.2750	1672	2	0
15.3000	1678	4	0
15.3250	1665	1	0
15.3500	1696	1	0
15.3750	1716	2	1
15.4000	1646	0	0
15.4250	1685	1	2
15.4500	1758	2	0
15.4750	1698	0	0
15.5000	1671	0	0
15.5250	1704	1	0
15.5500	1629	3	0
15.5750	1622	1	0
15.6000	1705	0	0
15.6250	1625	2	0
15.6500	1666	3	0
15.6750	1710	0	0
15.7000	1629	0	0
15.7250	1633	0	0
15.7500	1601	1	0
15.7750	1624	2	1
15.8000	1651	1	0
15.8250	1620	2	1
15.8500	1538	1	0
15.8750	1595	3	0
15.9000	1681	0	1
15.9250	1562	2	0
15.9500	1575	1	0
15.9750	1586	1	1
16.0000	1614	0	0
16.0250	1574	3	0
16.0500	1580	2	0
16.0750	1599	2	0
16.1000	1644	2	0
16.1250	1606	1	0
16.1500	1612	0	0
16.1750	1616	2	0
16.2000	1537	3	0
16.2250	1592	3	0
16.2500	1597	0	0
16.2750	1551	2	1
16.3000	1559	0	0
16.3250	1615	1	0
16.3500	1630	0	0
16.3750	1546	0	0
16.4000	1575	1	0
16.4250	1491	2	1
16.4500	1571	1	1
16.4750	1637	2	0
16.5000	1586	2	1
16.5250	1567	4	0
16.5500	1564	1	0
16.5750	1527	2	0
16.6000	1542	2	0
16.6250	1584	1	0
16.6500	1538	2	1
16.6750	1566	2	1
16.7000	1631	0	0
16.7250	1577	0	1
16.7500	1547	0	0
16.7750	1538	0	2
16.8000	1547	0	0
16.8250	1502	0	0
16.8500	1506	1	0
16.8750	1495	0	1
16.9000	1529	3	1
16.9250	1438	3	0
16.9500	1469	0	0
16.9750	1555	2	0
17.0000	1463	2	0
17.0250	1567	1	0
17.0500	1516	0	1
17.0750	1540	2	0
17.1000	1491	3	0
17.1250	1530	0	0
17.1500	1547	0	0
17.1750	1425	1	0
17.2000	1475	1	0
17.2250	1398	3	0
17.2500	1522	0	1
17.2750	1407	0	0
17.3000	1536	0	0
17.3250	1509	1	0
17.3500	1505	1	1
17.3750	1533	0	1
17.4000	1521	0	1
17.4250	1483	0	0
17.4500	1429	2	1
17.4750	1457	1	0
17.5000	1489	1	0
17.5250	1516	0	0
17.5500	1529	1	1
17.5750	1351	3	1
17.6000	1443	1	0
17.6250	1432	1	0
17.6500	1406	3	0
17.6750	1439	1	0
17.7000	1463	1	0
17.7250	1421	0	0
17.7500	1510	1	0
17.7750	1433	3	0
17.8000	1446	2	0
17.8250	1460	1	0
17.8500	1487	1	0
17.8750	1473	0	0
17.9000	1458	0	0
17.9250	1408	2	2
17.9500	1432	3	1
17.9750	1404	1	0
18.0000	1396	1	0
18.0250	1452	1	0
18.0500	1393	4	0
18.0750	1364	1	0
18.1000	1373	1	2
18.1250	1451	3	0
18.1500	1475	0	0
18.1750	1297	0	0
18.2000	1434	0	1
18.2250	1356	1	0
18.2500	1466	1	0
18.2750	1429	1	0
18.3000	1409	2	0
18.3250	1358	3	1
18.3500	1330	0	1
18.3750	1340	0	1
18.4000	1363	0	0
18.4250	1474	0	2
18.4500	1364	0	0
18.4750	1372	2	1
18.5000	1417	1	0
18.5250	1445	2	0
18.5500	1379	3	1
18.5750	1371	2	0
18.6000	1370	0	0
18.6250	1401	1	0
18.6500	1316	0	0
18.6750	1414	1	0
18.7000	1254	0	0
18.7250	1384	2	2
18.7500	1379	0	0
18.7750	1338	1	1
18.8000	1374	1	0
18.8250	1306	0	0
18.8500	1409	0	0
18.8750	1351	0	0
18.9000	1292	2	0
18.9250	1378	1	0
18.9500	1446	1	0
18.9750	1326	0	0
19.0000	1349	1	0
19.0250	1348	2	2
19.0500	1307	1	0
19.0750	1319	0	1
19.1000	1309	4	0
19.1250	1334	2	0
19.1500	1359	2	0
19.1750	1344	1	0
19.2000	1299	1	2
19.2250	1316	1	1
19.2500	1317	1	0
19.2750	1289	0	0
19.3000	1239	1	1
19.3250	1293	0	1
19.3500	1339	1	0
19.3750	1281	1	0
19.4000	1325	1	0
19.4250	1297	2	0
19.4500	1311	1	0
19.4750	1348	1	0
19.5000	1284	1	1
19.5250	1289	1	0
19.5500	1329	0	0
19.5750	1284	1	0
19.6000	1313	1	0
19.6250	1281	0	0
19.6500	1248	1	0
19.6750	1324	1	0
19.7000	1292	2	0
19.7250	1292	0	0
19.7500	1252	0	0
19.7750	1250	1	0
19.8000	1293	2	0
19.8250	1212	0	0
19.8500	1266	6	0
19.8750	1287	1	0
19.9000	1245	3	0
19.9250	1241	1	0
19.9500	1220	0	0
19.9750	1216	0	1
20.0000	1218	2	0
20.0250	1238	0	0
20.0500	1238	3	1
20.0750	1318	1	0
20.1000	1253	0	0
20.1250	1269	2	0
20.1500	1233	1	0
20.1750	1244	1	0
20.2000	1258	0	0
20.2250	1192	0	0
20.2500	1261	3	1
20.2750	1253	0	1
20.3000	1273	1	0
20.3250	1195	1	0
20.3500	1262	0	0
20.3750	1244	0	2
20.4000	1233	1	1
20.4250	1339	1	0
20.4500	1249	0	0
20.4750	1207	0	2
20.5000	1231	2	2
20.5250	1272	0	0
20.5500	1208	1	1
20.5750	1205	2	0
20.6000	1194	0	1
20.6250	1204	1	0
20.6500	1245	0	0
20.6750	1169	2	1
20.7000	1211	1	0
20.7250	1231	0	0
20.7500	1245	0	1
20.7750	1205	0	0
20.8000	1188	0	0
20.8250	1244	0	1
20.8500	1178	0	0
20.8750	1203	3	0
20.9000	1245	0	0
20.9250	1242	0	1
20.9500	1096	1	0
20.9750	1121	1	0
21.0000	1172	1	0
21.0250	1188	1	0
21.0500	1138	1	0
21.0750	1129	1	0
21.1000	1157	0	0
21.1250	1274	0	0
21.1500	1153	3	0
21.1750	1206	0	0
21.2000	1212	1	1
21.2250	1187	1	1
21.2500	1154	1	1
21.2750	1130	2	0
21.3000	1137	0	0
21.3250	1157	1	2
21.3500	1165	1	0
21.3750	1181	4	0
21.4000	1154	0	1
21.4250	1134	0	0
21.4500	1155	1	1
21.4750	1149	1	0
21.5000	1146	4	0
21.5250	1098	0	0
21.5500	1147	2	0
21.5750	1186	1	0
21.6000	1087	1	0
21.6250	1128	0	0
21.6500	1159	1	0
21.6750	1116	2	0
21.7000	1095	1	0
21.7250	1191	1	0
21.7500	1144	0	0
21.7750	1167	2	0
21.8000	1122	0	1
21.8250	1137	0	0
21.8500	1149	0	0
21.8750	1100	1	0
21.9000	1118	0	0
21.9250	1158	0	0
21.9500	1169	0	0
21.9750	1154	1	0
22.0000	1098	2	0
22.0250	1180	0	0
22.0500	1086	0	0
22.0750	1167	0	0
22.1000	1112	0	0
22.1250	1078	0	0
22.1500	1083	1	0
22.1750	1080	0	0
22.2000	1070	1	1
22.2250	1112	1	1
22.2500	1147	1	0
22.2750	1085	1	0
22.3000	1130	0	0
22.3250	1071	0	0
22.3500	1081	1	0
22.3750	1118	2	1
22.4000	1066	0	0
22.4250	1050	0	0
22.4500	1123	0	0
22.4750	976	0	0
22.5000	1058	0	2
22.5250	1083	1	0
22.5500	1121	1	0
22.5750	1087	1	0
22.6000	1056	0	0
22.6250	1107	2	0
22.6500	1074	1	0
22.6750	1111	1	0
22.7000	1027	0	0
22.7250	1035	1	0
22.7500	1019	1	0
22.7750	1078	1	0
22.8000	1068	0	0
22.8250	1026	1	1
22.8500	1035	0	2
22.8750	1040	0	1
22.9000	1061	0	0
22.9250	1090	1	0
22.9500	1089	0	0
22.9750	1010	0	0
23.0000	1033	0	0
23.0250	1013	0	0
23.0500	1022	1	0
23.0750	1111	1	0
23.1000	1033	0	0
23.1250	1017	0	0
23.1500	1016	1	0
23.1750	1006	1	0
23.2000	1030	1	0
23.2250	993	0	0
23.2500	1042	3	0
23.2750	1001	0	0
23.3000	1006	1	0
23.3250	999	0	0
23.3500	1005	0	0
23.3750	995	0	0
23.4000	1034	1	0
23.4250	1012	0	0
23.4500	1023	1	0
23.4750	1008	0	0
23.5000	1034	2	0
23.5250	1016	1	0
23.5500	1070	0	0
23.5750	1032	0	1
23.6000	1052	2	0
23.6250	968	0	0
23.6500	990	0	0
23.6750	998	1	0
23.7000	972	1	0
23.7250	1004	1	0
23.7500	995	0	0
23.7750	991	0	0
23.8000	964	0	1
23.8250	946	1	0
23.8500	946	0	1
23.8750	1018	0	0
23.9000	946	3	0
23.9250	971	0	1
23.9500	1001	0	0
23.9750	969	0	1
24.0000	1020	0	0
24.0250	952	0	0
24.0500	1010	1	0
24.0750	966	0	0
24.1000	1009	0	0
24.1250	952	0	0
24.1500	907	0	0
24.1750	957	2	0
24.2000	976	1	0
24.2250	949	1	0
24.2500	965	0	0
24.2750	929	0	0
24.3000	989	2	0
24.3250	1017	2	0
24.3500	909	0	0
24.3750	994	1	1
24.4000	896	0	0
24.4250	965	0	0
24.4500	914	0	1
24.4750	927	1	1
24.5000	952	0	0
24.5250	954	0	0
24.5500	898	0	0
24.5750	960	1	0
24.6000	972	0	0
24.6250	1012	0	1
24.6500	914	0	0
24.6750	943	0	0
24.7000	926	0	0
24.7250	954	3	0
24.7500	915	0	0
24.7750	879	1	0
24.8000	917	1	0
24.8250	930	1	0
24.8500	884	0	0
24.8750	902	0	1
24.9000	925	0	0
24.9250	912	0	0
24.9500	884	1	0
24.9750	940	2	0
25.0000	992	0	0
25.0250	981	1	1
25.0500	919	0	0
25.0750	946	0	0
25.1000	908	0	0
25.1250	880	1	0
25.1500	855	1	0
25.1750	911	1	0
25.2000	938	0	0
25.2250	929	1	0
25.2500	833	2	1
25.2750	891	0	1
25.3000	917	1	0
25.3250	965	1	0
25.3500	878	0	1
25.3750	949	2	0
25.4000	927	1	0
25.4250	901	4	0
25.4500	869	1	0
25.4750	886	0	0
25.5000	899	2	0
25.5250	852	2	1
25.5500	888	0	0
25.5750	899	2	0
25.6000	891	0	0
25.6250	850	0	0
25.6500	895	1	0
25.6750	919	0	0
25.7000	862	0	1
25.7250	875	0	1
25.7500	874	1	0
25.7750	868	1	0
25.8000	896	1	0
25.8250	868	0	0
25.8500	923	0	0
25.8750	849	0	0
25.9000	918	1	0
25.9250	836	3	0
25.9500	890	1	0
25.9750	864	0	1
26.0000	874	0	0
26.0250	852	1	0
26.0500	880	1	0
26.0750	834	0	0
26.1000	872	0	0
26.1250	881	0	0
26.1500	851	0	1
26.1750	834	1	1
26.2000	815	1	2
26.2250	828	0	0
26.2500	828	2	1
26.2750	891	0	0
26.3000	857	0	0
26.3250	854	0	0
26.3500	832	2	1
26.3750	808	1	0
26.4000	820	1	0
26.4250	877	2	0
26.4500	802	1	1
26.4750	826	0	0
26.5000	821	0	1
26.5250	862	0	0
26.5500	818	0	0
26.5750	831	0	0
26.6000	797	0	1
26.6250	792	0	1
26.6500	807	2	0
26.6750	757	0	1
26.7000	828	3	0
26.7250	770	1	1
26.7500	791	0	0
26.7750	752	1	0
26.8000	815	1	1
26.8250	804	0	0
26.8500	798	0	0
26.8750	844	0	1
26.9000	795	1	0
26.9250	838	0	0
26.9500	807	1	1
26.9750	802	0	0
27.0000	785	0	0
27.0250	801	0	0
27.0500	788	0	0
27.0750	768	0	1
27.1000	791	1	0
27.1250	777	0	0
27.1500	822	1	1
27.1750	807	1	0
27.2000	808	0	0
27.2250	784	0	0
27.2500	763	1	0
27.2750	751	1	0
27.3000	760	0	0
27.3250	828	0	0
27.3500	761	0	1
27.3750	826	0	0
27.4000	778	2	0
27.4250	785	0	0
27.4500	766	0	1
27.4750	786	0	0
27.5000	795	0	0
27.5250	793	0	0
27.5500	793	0	0
27.5750	761	0	0
27.6000	723	0	0
27.6250	770	1	0
27.6500	785	0	1
27.6750	733	2	0
27.7000	783	0	0
27.7250	787	0	0
27.7500	748	1	0
27.7750	792	1	0
27.8000	772	2	0
27.8250	779	0	0
27.8500	749	1	0
27.8750	742	0	0
27.9000	766	0	0
27.9250	800	0	0
27.9500	747	1	0
27.9750	761	0	0
28.0000	744	1	0
28.0250	758	1	1
28.0500	695	0	0
28.0750	792	0	1
28.1000	768	0	0
28.1250	726	0	1
28.1500	742	0	0
28.1750	757	0	1
28.2000	750	1	0
28.2250	761	1	1
28.2500	734	0	0
28.2750	698	0	0
28.3000	783	0	0
28.3250	741	0	0
28.3500	717	0	0
28.3750	751	0	0
28.4000	723	0	0
28.4250	706	1	0
28.4500	739	1	0
28.4750	758	1	1
28.5000	681	3	0
28.5250	736	0	1
28.5500	689	0	0
28.5750	722	1	0
28.6000	746	0	0
28.6250	749	1	0
28.6500	702	0	0
28.6750	758	1	1
28.7000	766	1	1
28.7250	748	0	1
28.7500	774	0	0
28.7750	719	1	0
28.8000	716	0	0
28.8250	763	1	0
28.8500	712	0	1
28.8750	745	0	0
28.9000	741	1	1
28.9250	729	0	0
28.9500	733	0	0
28.9750	698	2	0
29.0000	737	1	0
29.0250	758	0	0
29.0500	712	1	1
29.0750	715	0	0
29.1000	661	0	1
29.1250	710	0	0
29.1500	719	0	0
29.1750	698	0	0
29.2000	706	2	0
29.2250	701	1	1
29.2500	687	1	0
29.2750	724	2	0
29.3000	677	0	0
29.3250	755	1	0
29.3500	634	0	0
29.3750	684	0	0
29.4000	699	1	0
29.4250	714	0	0
29.4500	682	0	0
29.4750	667	0	0
29.5000	658	0	0
29.5250	660	0	0
29.5500	674	0	0
29.5750	679	0	0
29.6000	700	0	1
29.6250	663	0	0
29.6500	688	0	0
29.6750	680	0	1
29.7000	717	1	0
29.7250	696	1	0
29.7500	708	2	1
29.7750	640	1	0
29.8000	631	0	0
29.8250	733	1	0
29.8500	652	0	0
29.8750	659	0	0
29.9000	691	2	0
29.9250	642	1	0
29.9500	649	0	0
29.9750	663	1	0
30.0000	667	2	1
30.0250	657	0	2
30.0500	682	0	0
30.0750	609	0	0
30.1000	716	1	0
30.1250	654	0	0
30.1500	688	0	0
30.1750	626	1	0
30.2000	699	0	0
30.2250	624	2	1
30.2500	615	0	0
30.2750	665	1	0
30.3000	610	0	0
30.3250	662	0	0
30.3500	643	0	0
30.3750	609	1	1
30.4000	657	0	1
30.4250	644	0	0
30.4500	628	1	0
30.4750	629	0	2
30.5000	687	3	0
30.5250	653	2	0
30.5500	656	0	0
30.5750	706	0	0
30.6000	624	0	0
30.6250	681	1	0
30.6500	640	0	0
30.6750	686	1	0
30.7000	644	0	0
30.7250	600	0	0
30.7500	633	0	0
30.7750	599	0	0
30.8000	659	0	1
30.8250	632	1	0
30.8500	683	2	2
30.8750	670	0	0
30.9000	609	0	0
30.9250	667	0	0
30.9500	624	1	0
30.9750	659	0	0
31.0000	643	0	2
31.0250	613	0	0
31.0500	619	2	0
31.0750	625	1	0
31.1000	678	0	0
31.1250	611	0	0
31.1500	616	0	0
31.1750	697	1	0
31.2000	566	0	1
31.2250	601	1	0
31.2500	648	0	0
31.2750	620	1	0
31.3000	626	0	0
31.3250	592	0	0
31.3500	603	0	0
31.3750	660	0	0
31.4000	597	0	0
31.4250	608	0	0
31.4500	626	1	1
31.4750	601	0	1
31.5000	661	0	0
31.5250	629	1	0
31.5500	577	1	0
31.5750	596	1	0
31.6000	619	1	0
31.6250	542	0	0
31.6500	584	0	0
31.6750	616	1	0
31.7000	559	0	0
31.7250	543	0	0
31.7500	581	1	0
31.7750	590	0	0
31.8000	609	1	0
31.8250	599	2	0
31.8500	560	0	0
31.8750	630	1	0
31.9000	564	1	0
31.9250	560	1	0
31.9500	594	0	0
31.9750	611	1	1
32.0000	600	0	0
32.0250	567	1	1
32.0500	558	0	0
32.0750	678	0	0
32.1000	630	1	1
32.1250	585	1	0
32.1500	569	1	0
32.1750	586	0	1
32.2000	631	0	0
32.2250	589	0	1
32.2500	599	2	0
32.2750	586	0	0
32.3000	538	0	0
32.3250	584	0	0
32.3500	539	1	1
32.3750	571	0	0
32.4000	584	0	0
32.4250	596	0	0
32.4500	542	0	0
32.4750	595	0	0
32.5000	560	0	0
32.5250	573	0	2
32.5500	529	0	0
32.5750	592	3	0
32.6000	617	3	0
32.6250	570	0	0
32.6500	532	1	0
32.6750	546	0	0
32.7000	529	0	0
32.7250	581	0	0
32.7500	546	1	0
32.7750	599	1	0
32.8000	528	0	0
32.8250	547	0	0
32.8500	537	0	0
32.8750	539	1	0
32.9000	591	1	0
32.9250	540	0	0
32.9500	591	0	1
32.9750	521	0	0
33.0000	569	0	0
33.0250	568	0	0
33.0500	583	0	0
33.0750	503	0	1
33.1000	566	0	0
33.1250	517	0	0
33.1500	549	0	0
33.1750	522	0	0
33.2000	562	0	0
33.2250	589	1	1
33.2500	533	0	0
33.2750	511	2	0
33.3000	568	0	0
33.3250	524	1	1
33.3500	492	0	0
33.3750	553	0	0
33.4000	533	0	0
33.4250	502	0	1
33.4500	549	1	0
33.4750	479	0	2
33.5000	560	0	0
33.5250	563	0	0
33.5500	544	1	0
33.5750	505	0	0
33.6000	522	1	0
33.6250	513	0	0
33.6500	550	0	1
33.6750	544	0	0
33.7000	548	1	0
33.7250	548	0	0
33.7500	539	0	0
33.7750	465	0	1
33.8000	576	1	0
33.8250	510	0	0
33.8500	522	0	0
33.8750	506	1	0
33.9000	510	0	0
33.9250	520	0	0
33.9500	518	0	0
33.9750	483	0	0
34.0000	495	0	0
34.0250	551	1	0
34.0500	497	0	0
34.0750	490	3	0
34.1000	476	1	0
34.1250	529	0	1
34.1500	499	0	0
34.1750	540	1	0
34.2000	505	3	0
34.2250	512	1	0
34.2500	517	1	0
34.2750	500	1	0
34.3000	505	1	0
34.3250	519	0	0
34.3500	535	0	0
34.3750	531	0	1
34.4000	517	3	1
34.4250	505	0	0
34.4500	498	1	1
34.4750	505	1	0
34.5000	515	0	0
34.5250	519	0	0
34.5500	518	0	2
34.5750	500	1	0
34.6000	520	0	0
34.6250	523	0	0
34.6500	485	1	0
34.6750	486	0	1
34.7000	505	0	0
34.7250	471	0	1
34.7500	482	0	0
34.7750	520	1	0
34.8000	470	1	0
34.8250	467	1	0
34.8500	487	0	1
34.8750	508	0	0
34.9000	483	1	1
34.9250	468	0	0
34.9500	500	0	0
34.9750	518	0	0
35.0000	515	0	1
35.0250	459	0	0
35.0500	486	0	0
35.0750	502	2	0
35.1000	485	0	1
35.1250	507	0	0
35.1500	481	1	0
35.1750	482	1	0
35.2000	512	2	0
35.2250	520	0	0
35.2500	535	0	0
35.2750	477	0	0
35.3000	480	0	0
35.3250	487	0	0
35.3500	561	0	0
35.3750	449	0	0
35.4000	517	0	1
35.4250	489	0	0
35.4500	500	2	0
35.4750	452	0	0
35.5000	467	2	2
35.5250	457	1	0
35.5500	517	0	0
35.5750	485	1	0
35.6000	468	0	0
35.6250	489	1	0
35.6500	473	0	0
35.6750	456	0	0
35.7000	442	1	0
35.7250	454	2	3
35.7500	436	0	0
35.7750	473	2	1
35.8000	432	0	0
35.8250	451	0	0
35.8500	455	0	0
35.8750	471	1	1
35.9000	480	0	0
35.9250	442	0	1
35.9500	445	0	0
35.9750	457	0	0
36.0000	474	0	1
36.0250	477	0	0
36.0500	440	0	0
36.0750	456	1	0
36.1000	471	0	0
36.1250	444	1	0
36.1500	471	0	0
36.1750	483	0	0
36.2000	465	0	0
36.2250	492	0	0
36.2500	455	0	0
36.2750	444	0	0
36.3000	433	0	0
36.3250	423	0	0
36.3500	459	0	0
36.3750	460	0	0
36.4000	433	1	0
36.4250	434	1	1
36.4500	436	1	1
36.4750	412	0	0
36.5000	448	0	0
36.5250	460	1	0
36.5500	436	0	1
36.5750	426	0	0
36.6000	424	0	0
36.6250	399	0	1
36.6500	432	0	0
36.6750	457	1	0
36.7000	431	1	0
36.7250	451	0	0
36.7500	460	0	0
36.7750	448	0	0
36.8000	430	0	0
36.8250	403	0	0
36.8500	441	0	0
36.8750	445	0	0
36.9000	402	0	0
36.9250	410	0	0
36.9500	413	0	1
36.9750	426	0	0
37.0000	401	1	1
37.0250	423	0	0
37.0500	395	1	0
37.0750	444	2	0
37.1000	421	0	0
37.1250	413	1	0
37.1500	415	0	0
37.1750	416	0	0
37.2000	387	0	0
37.2250	427	2	0
37.2500	417	0	1
37.2750	418	1	1
37.3000	430	0	1
37.3250	377	0	1
37.3500	417	0	0
37.3750	418	0	0
37.4000	409	0	0
37.4250	449	1	0
37.4500	421	0	0
37.4750	428	2	0
37.5000	423	0	0
37.5250	406	1	0
37.5500	420	0	1
37.5750	469	0	0
37.6000	409	0	0
37.6250	409	0	0
37.6500	422	0	0
37.6750	398	1	0
37.7000	388	0	0
37.7250	429	0	0
37.7500	440	0	1
37.7750	404	0	0
37.8000	394	0	0
37.8250	427	0	0
37.8500	386	0	1
37.8750	407	0	0
37.9000	405	1	0
37.9250	413	0	0
37.9500	408	0	0
37.9750	424	1	0
38.0000	410	1	0
38.0250	389	0	1
38.0500	444	0	0
38.0750	396	0	0
38.1000	409	0	0
38.1250	395	1	0
38.1500	379	1	0
38.1750	399	0	1
38.2000	381	0	0
38.2250	359	0	0
38.2500	368	0	0
38.2750	397	1	0
38.3000	436	0	0
38.3250	401	0	0
38.3500	401	0	0
38.3750	396	0	0
38.4000	405	0	1
38.4250	364	1	1
38.4500	397	0	0
38.4750	420	1	1
38.5000	378	0	0
38.5250	417	0	0
38.5500	395	0	0
38.5750	372	0	0
38.6000	381	1	0
38.6250	423	0	0
38.6500	388	0	1
38.6750	435	0	0
38.7000	368	0	0
38.7250	393	1	0
38.7500	354	0	1
38.7750	395	2	0
38.8000	378	0	1
38.8250	368	0	1
38.8500	393	0	0
38.8750	419	0	0
38.9000	364	0	1
38.9250	404	0	0
38.9500	371	0	0
38.9750	384	0	0
39.0000	375	1	0
39.0250	399	1	0
39.0500	364	1	0
39.0750	378	1	0
39.1000	351	0	2
39.1250	343	1	2
39.1500	428	1	0
39.1750	390	0	1
39.2000	387	1	0
39.2250	358	0	0
39.2500	400	0	1
39.2750	370	1	1
39.3000	376	0	0
39.3250	376	0	0
39.3500	398	0	0
39.3750	373	0	0
39.4000	384	1	1
39.4250	369	1	1
39.4500	381	0	0
39.4750	387	1	0
39.5000	387	0	0
39.5250	390	1	0
39.5500	392	0	3
39.5750	367	1	0
39.6000	335	1	1
39.6250	396	0	0
39.6500	363	0	0
39.6750	361	1	0
39.7000	374	1	0
39.7250	383	0	0
39.7500	339	0	1
39.7750	359	1	1
39.8000	359	0	0
39.8250	374	0	0
39.8500	344	0	0
39.8750	309	1	0
39.9000	353	0	0
39.9250	379	1	0
39.9500	345	1	0
39.9750	377	0	0
40.0000	375	0	0
40.0250	327	2	0
40.0500	381	0	1
40.0750	338	0	0
40.1000	368	0	0
40.1250	371	0	0
40.1500	372	0	0
40.1750	360	1	0
40.2000	331	0	0
40.2250	358	1	1
40.2500	349	0	1
40.2750	337	0	0
40.3000	353	0	0
40.3250	349	0	0
40.3500	320	0	0
40.3750	367	0	0
40.4000	356	1	0
40.4250	392	0	0
40.4500	346	0	0
40.4750	345	1	0
40.5000	378	0	0
40.5250	341	0	0
40.5500	362	1	0
40.5750	335	0	0
40.6000	323	0	0
40.6250	329	1	0
40.6500	352	1	1
40.6750	337	0	0
40.7000	331	0	1
40.7250	362	0	1
40.7500	323	1	0
40.7750	330	1	0
40.8000	356	0	0
40.8250	334	0	0
40.8500	354	0	0
40.8750	377	0	1
40.9000	309	0	0
40.9250	333	0	0
40.9500	328	0	0
40.9750	367	1	0
41.0000	347	1	0
41.0250	359	2	0
41.0500	334	0	0
41.0750	299	0	0
41.1000	342	1	0
41.1250	330	0	0
41.1500	312	1	0
41.1750	357	2	1
41.2000	321	0	0
41.2250	348	0	0
41.2500	341	0	0
41.2750	331	0	1
41.3000	280	0	0
41.3250	307	0	0
41.3500	322	1	0
41.3750	321	1	0
41.4000	321	1	1
41.4250	332	1	0
41.4500	325	0	0
41.4750	373	1	1
41.5000	346	0	0
41.5250	355	0	0
41.5500	345	1	0
41.5750	310	1	0
41.6000	286	0	0
41.6250	331	0	0
41.6500	316	0	0
41.6750	313	0	0
41.7000	327	0	0
41.7250	338	1	0
41.7500	326	0	0
41.7750	317	1	0
41.8000	321	2	0
41.8250	341	0	0
41.8500	350	0	1
41.8750	304	1	0
41.9000	318	0	0
41.9250	327	1	0
41.9500	338	1	0
41.9750	294	0	0
42.0000	332	0	0
42.0250	310	1	0
42.0500	323	1	0
42.0750	277	0	0
42.1000	339	1	0
42.1250	305	1	0
42.1500	294	0	1
42.1750	322	0	0
42.2000	317	0	0
42.2250	308	0	0
42.2500	328	1	0
42.2750	320	3	0
42.3000	296	0	0
42.3250	316	0	0
42.3500	334	1	0
42.3750	321	0	0
42.4000	299	0	1
42.4250	340	0	1
42.4500	349	0	0
42.4750	284	0	0
42.5000	286	0	1
42.5250	320	1	0
42.5500	299	0	0
42.5750	286	0	0
42.6000	274	0	0
42.6250	329	0	0
42.6500	281	1	0
42.6750	276	0	0
42.7000	307	0	0
42.7250	315	1	0
42.7500	307	0	0
42.7750	265	0	0
42.8000	278	1	0
42.8250	255	0	0
42.8500	266	0	0
42.8750	280	0	0
42.9000	288	0	0
42.9250	316	0	0
42.9500	300	0	0
42.9750	322	0	1
43.0000	321	0	1
43.0250	287	2	0
43.0500	309	0	1
43.0750	288	0	0
43.1000	290	0	0
43.1250	315	0	0
43.1500	295	0	1
43.1750	310	0	0
43.2000	300	0	0
43.2250	295	0	0
43.2500	277	0	0
43.2750	290	0	2
43.3000	298	1	1
43.3250	293	0	0
43.3500	273	0	0
43.3750	266	0	0
43.4000	326	0	0
43.4250	306	0	0
43.4500	278	2	0
43.4750	282	0	0
43.5000	267	0	1
43.5250	289	0	0
43.5500	307	1	0
43.5750	251	0	1
43.6000	300	0	0
43.6250	301	0	0
43.6500	287	0	0
43.6750	264	0	1
43.7000	255	0	0
43.7250	325	1	0
43.7500	289	1	0
43.7750	270	0	0
43.8000	285	0	0
43.8250	296	0	0
43.8500	276	1	0
43.8750	302	0	0
43.9000	256	0	0
43.9250	307	1	1
43.9500	297	0	0
43.9750	294	0	0
44.0000	318	0	0
44.0250	275	1	0
44.0500	262	1	1
44.0750	275	0	1
44.1000	270	0	0
44.1250	306	0	0
44.1500	335	2	0
44.1750	291	1	0
44.2000	266	0	0
44.2250	282	0	0
44.2500	271	0	0
44.2750	285	0	0
44.3000	290	0	0
44.3250	280	0	0
44.3500	257	2	0
44.3750	291	0	0
44.4000	263	1	0
44.4250	309	0	0
44.4500	235	0	0
44.4750	290	0	0
44.5000	255	0	1
44.5250	255	0	1
44.5500	274	0	0
44.5750	279	0	0
44.6000	243	1	1
44.6250	247	0	0
44.6500	261	0	0
44.6750	254	1	0
44.7000	271	1	0
44.7250	263	0	0
44.7500	246	0	0
44.7750	256	1	0
44.8000	294	0	0
44.8250	266	0	0
44.8500	252	0	1
44.8750	251	0	0
44.9000	278	0	0
44.9250	259	1	0
44.9500	273	0	0
44.9750	281	0	0
45.0000	253	2	0
45.0250	243	1	0
45.0500	252	1	0
45.0750	274	0	0
45.1000	261	1	0
45.1250	258	0	0
45.1500	216	0	0
45.1750	244	2	0
45.2000	266	1	0
45.2250	274	0	0
45.2500	290	0	0
45.2750	232	0	0
45.3000	283	0	0
45.3250	258	1	0
45.3500	279	0	0
45.3750	285	3	0
45.4000	266	0	0
45.4250	271	0	0
45.4500	253	0	0
45.4750	251	0	0
45.5000	266	1	1
45.5250	250	0	0
45.5500	230	0	0
45.5750	256	0	0
45.6000	260	0	0
45.6250	233	0	0
45.6500	229	1	0
45.6750	260	1	0
45.7000	236	0	0
45.7250	229	0	0
45.7500	238	1	0
45.7750	255	0	0
45.8000	253	0	0
45.8250	245	1	0
45.8500	254	1	0
45.8750	255	0	0
45.9000	224	1	0
45.9250	233	0	0
45.9500	221	3	0
45.9750	233	0	0
46.0000	240	1	1
46.0250	265	0	0
46.0500	210	0	0
46.0750	237	0	0
46.1000	244	0	0
46.1250	245	0	0
46.1500	259	0	0
46.1750	263	1	3
46.2000	261	0	0
46.2250	212	0	0
46.2500	197	0	0
46.2750	202	1	0
46.3000	247	2	2
46.3250	240	0	0
46.3500	251	0	1
46.3750	242	0	1
46.4000	227	0	1
46.4250	222	0	0
46.4500	228	0	0
46.4750	245	1	1
46.5000	250	0	0
46.5250	227	0	1
46.5500	226	1	0
46.5750	250	0	0
46.6000	232	0	1
46.6250	247	1	0
46.6500	203	0	0
46.6750	225	0	0
46.7000	240	0	0
46.7250	229	0	0
46.7500	245	0	0
46.7750	219	0	0
46.8000	237	0	0
46.8250	227	0	1
46.8500	218	0	0
46.8750	256	0	0
46.9000	234	0	0
46.9250	222	1	0
46.9500	227	0	0
46.9750	200	0	0
47.0000	235	1	0
47.0250	197	1	0
47.0500	227	1	0
47.0750	215	0	0
47.1000	228	0	0
47.1250	230	1	1
47.1500	217	0	0
47.1750	219	0	1
47.2000	225	1	0
47.2250	221	1	0
47.2500	214	0	0
47.2750	220	0	0
47.3000	257	1	0
47.3250	197	0	0
47.3500	220	1	0
47.3750	233	0	0
47.4000	200	0	1
47.4250	224	0	0
47.4500	228	0	0
47.4750	232	0	0
47.5000	235	0	0
47.5250	259	0	0
47.5500	211	0	0
47.5750	235	0	0
47.6000	208	0	0
47.6250	229	0	0
47.6500	255	1	0
47.6750	220	0	1
47.7000	221	1	0
47.7250	240	2	0
47.7500	221	0	0
47.7750	211	0	0
47.8000	238	1	1
47.8250	221	0	0
47.8500	200	0	0
47.8750	192	1	1
47.9000	230	0	0
47.9250	226	1	0
47.9500	226	0	0
47.9750	215	1	0
48.0000	210	0	0
48.0250	239	0	0
48.0500	231	1	0
48.0750	216	0	0
48.1000	205	0	0
48.1250	225	0	0
48.1500	198	0	0
48.1750	224	1	0
48.2000	210	1	0
48.2250	204	0	1
48.2500	220	0	0
48.2750	193	0	2
48.3000	224	0	1
48.3250	195	0	0
48.3500	201	1	0
48.3750	211	0	0
48.4000	209	1	0
48.4250	200	0	0
48.4500	192	0	0
48.4750	186	0	0
48.5000	199	3	0
48.5250	202	0	0
48.5500	193	1	0
48.5750	214	0	0
48.6000	212	0	0
48.6250	209	1	0
48.6500	187	0	0
48.6750	203	0	1
48.7000	203	0	0
48.7250	201	0	0
48.7500	216	0	0
48.7750	186	0	2
48.8000	203	0	0
48.8250	224	2	0
48.8500	195	1	1
48.8750	179	0	0
48.9000	185	0	1
48.9250	184	0	0
48.9500	188	0	0
48.9750	201	1	1
49.0000	200	0	0
49.0250	191	0	0
49.0500	201	1	2
49.0750	199	0	0
49.1000	175	1	0
49.1250	192	0	0
49.1500	230	1	0
49.1750	186	0	0
49.2000	201	0	0
49.2250	206	0	0
49.2500	212	0	0
49.2750	191	1	0
49.3000	206	0	0
49.3250	211	0	0
49.3500	203	0	0
49.3750	226	0	0
49.4000	194	0	1
49.4250	193	0	0
49.4500	209	0	0
49.4750	188	1	0
49.5000	199	0	0
49.5250	223	1	0
49.5500	192	0	0
49.5750	227	0	0
49.6000	206	0	0
49.6250	192	0	0
49.6500	207	0	0
49.6750	206	0	0
49.7000	207	0	0
49.7250	195	0	0
49.7500	205	2	1
49.7750	196	0	1
49.8000	192	1	0
49.8250	183	0	0
49.8500	184	0	0
49.8750	186	0	0
49.9000	198	1	0
49.9250	155	0	0
49.9500	204	0	0
49.9750	206	0	0
50.0000	182	0	0
50.0250	200	1	0
50.0500	194	0	0
50.0750	202	0	0
50.1000	192	0	0
50.1250	172	1	0
50.1500	175	0	1
50.1750	190	0	0
50.2000	205	0	0
50.2250	199	0	0
50.2500	204	0	0
50.2750	160	0	0
50.3000	200	1	0
50.3250	187	0	1
50.3500	184	0	1
50.3750	178	0	0
50.4000	166	0	1
50.4250	201	1	0
50.4500	183	1	0
50.4750	203	0	0
50.5000	178	0	0
50.5250	179	0	0
50.5500	194	0	0
50.5750	185	0	1
50.6000	185	0	0
50.6250	206	1	0
50.6500	213	0	1
50.6750	174	1	0
50.7000	198	0	0
50.7250	185	1	0
50.7500	171	1	0
50.7750	186	1	1
50.8000	204	0	0
50.8250	178	0	0
50.8500	184	1	1
50.8750	186	0	0
50.9000	171	0	0
50.9250	184	0	0
50.9500	164	0	0
50.9750	161	0	0
51.0000	199	0	0
51.0250	176	1	0
51.0500	185	0	0
51.0750	192	1	0
51.1000	164	3	1
51.1250	176	2	0
51.1500	197	0	0
51.1750	174	0	0
51.2000	184	0	0
51.2250	182	0	0
51.2500	196	0	0
51.2750	176	0	0
51.3000	175	2	0
51.3250	152	1	0
51.3500	186	0	0
51.3750	150	0	0
51.4000	173	1	0
51.4250	153	2	0
51.4500	166	0	0
51.4750	173	0	0
51.5000	172	1	0
51.5250	178	0	0
51.5500	181	0	0
51.5750	158	0	1
51.6000	163	1	0
51.6250	174	0	0
51.6500	171	0	0
51.6750	169	0	0
51.7000	199	1	0
51.7250	159	0	0
51.7500	202	0	0
51.7750	169	0	0
51.8000	166	2	0
51.8250	159	0	0
51.8500	205	1	0
51.8750	171	1	0
51.9000	178	0	0
51.9250	154	0	0
51.9500	165	0	0
51.9750	164	0	0
52.0000	196	0	0
52.0250	166	0	0
52.0500	163	0	0
52.0750	183	0	0
52.1000	170	1	0
52.1250	191	0	0
52.1500	171	0	0
52.1750	164	0	0
52.2000	160	1	0
52.2250	164	0	0
52.2500	171	0	0
52.2750	161	0	1
52.3000	161	0	0
52.3250	144	0	0
52.3500	142	1	0
52.3750	156	0	1
52.4000	169	0	0
52.4250	168	0	1
52.4500	178	0	0
52.4750	181	0	0
52.5000	163	1	0
52.5250	167	0	0
52.5500	187	1	0
52.5750	136	0	0
52.6000	164	0	0
52.6250	160	0	0
52.6500	173	0	0
52.6750	164	0	0
52.7000	159	0	0
52.7250	174	1	0
52.7500	177	0	0
52.7750	157	0	0
52.8000	162	0	0
52.8250	163	0	0
52.8500	152	0	1
52.8750	146	0	0
52.9000	158	0	0
52.9250	177	0	0
52.9500	140	0	0
52.9750	154	0	0
53.0000	160	0	0
53.0250	150	3	0
53.0500	171	0	0
53.0750	148	1	0
53.1000	149	0	0
53.1250	184	0	0
53.1500	151	0	0
53.1750	168	1	1
53.2000	134	0	0
53.2250	156	0	0
53.2500	155	0	0
53.2750	163	0	0
53.3000	169	1	0
53.3250	146	0	0
53.3500	130	1	0
53.3750	174	1	0
53.4000	155	0	0
53.4250	138	0	0
53.4500	158	0	0
53.4750	132	0	1
53.5000	166	0	0
53.5250	155	0	0
53.5500	168	2	0
53.5750	161	0	0
53.6000	163	1	0
53.6250	129	0	0
53.6500	160	0	2
53.6750	130	1	0
53.7000	137	0	0
53.7250	144	0	0
53.7500	149	0	0
53.7750	170	0	0
53.8000	143	0	0
53.8250	144	1	1
53.8500	163	0	0
53.8750	141	0	2
53.9000	120	0	0
53.9250	130	0	0
53.9500	145	0	0
53.9750	154	0	1
54.0000	182	1	0
54.0250	173	1	0
54.0500	152	0	0
54.0750	156	1	0
54.1000	148	0	1
54.1250	126	0	0
54.1500	146	0	0
54.1750	149	1	0
54.2000	133	0	1
54.2250	150	0	0
54.2500	147	0	0
54.2750	120	0	0
54.3000	135	0	0
54.3250	141	0	0
54.3500	155	0	0
54.3750	153	0	0
54.4000	127	0	0
54.4250	147	0	0
54.4500	143	0	0
54.4750	146	1	0
54.5000	142	0	0
54.5250	137	2	0
54.5500	135	0	0
54.5750	170	0	1
54.6000	136	1	0
54.6250	135	1	0
54.6500	154	0	0
54.6750	118	0	0
54.7000	152	0	0
54.7250	135	0	0
54.7500	163	1	1
54.7750	154	0	1
54.8000	175	2	1
54.8250	161	0	0
54.8500	144	1	0
54.8750	151	1	1
54.9000	128	3	0
54.9250	160	1	0
54.9500	137	0	0
54.9750	142	0	0
55.0000	154	0	0
55.0250	158	0	0
55.0500	126	0	0
55.0750	152	0	0
55.1000	129	0	0
55.1250	155	0	1
55.1500	148	0	0
55.1750	116	1	0
55.2000	145	1	1
55.2250	139	0	0
55.2500	135	0	0
55.2750	134	1	0
55.3000	134	0	0
55.3250	152	0	0
55.3500	149	0	0
55.3750	158	0	0
55.4000	138	0	0
55.4250	126	0	0
55.4500	140	0	0
55.4750	141	0	0
55.5000	138	0	0
55.5250	134	1	0
55.5500	129	1	0
55.5750	146	1	0
55.6000	146	2	0
55.6250	131	0	0
55.6500	126	0	0
55.6750	114	0	1
55.7000	134	0	0
55.7250	140	0	0
55.7500	130	1	1
55.7750	135	1	0
55.8000	171	0	0
55.8250	126	1	0
55.8500	165	0	0
55.8750	133	0	0
55.9000	129	1	0
55.9250	129	0	0
55.9500	115	0	0
55.9750	118	0	1
56.0000	138	0	0
56.0250	117	0	0
56.0500	137	0	0
56.0750	134	0	0
56.1000	131	1	1
56.1250	138	0	0
56.1500	126	1	1
56.1750	134	1	1
56.2000	140	0	1
56.2250	124	0	0
56.2500	133	1	0
56.2750	120	1	0
56.3000	135	0	0
56.3250	120	0	0
56.3500	144	0	0
56.3750	114	0	0
56.4000	129	0	0
56.4250	133	0	0
56.4500	142	0	0
56.4750	127	0	0
56.5000	132	0	0
56.5250	122	1	0
56.5500	130	0	0
56.5750	112	0	0
56.6000	133	1	0
56.6250	141	0	0
56.6500	140	0	0
56.6750	130	0	0
56.7000	144	0	0
56.7250	113	0	0
56.7500	141	0	0
56.7750	145	0	0
56.8000	120	1	0
56.8250	139	1	0
56.8500	137	0	1
56.8750	107	0	1
56.9000	123	0	0
56.9250	109	1	0
56.9500	148	0	0
56.9750	129	0	0
57.0000	118	0	0
57.0250	125	0	1
57.0500	135	0	0
57.0750	126	1	0
57.1000	127	1	1
57.1250	122	0	0
57.1500	130	2	1
57.1750	128	0	0
57.2000	129	0	0
57.2250	122	0	0
57.2500	126	0	0
57.2750	105	0	0
57.3000	116	0	1
57.3250	126	1	0
57.3500	137	1	0
57.3750	114	0	0
57.4000	117	0	0
57.4250	96	0	0
57.4500	129	0	0
57.4750	96	0	1
57.5000	138	0	0
57.5250	113	0	0
57.5500	126	0	0
57.5750	123	0	0
57.6000	124	0	0
57.6250	128	0	0
57.6500	111	0	0
57.6750	131	0	0
57.7000	134	0	0
57.7250	137	0	0
57.7500	119	1	1
57.7750	119	1	0
57.8000	105	0	1
57.8250	109	0	0
57.8500	105	0	1
57.8750	110	0	0
57.9000	111	0	1
57.9250	113	0	0
57.9500	102	0	0
57.9750	111	0	0
58.0000	111	0	0
58.0250	135	0	1
58.0500	111	0	0
58.0750	114	0	0
58.1000	122	1	2
58.1250	93	0	0
58.1500	123	0	0
58.1750	122	0	0
58.2000	113	1	0
58.2250	94	0	0
58.2500	106	0	0
58.2750	109	0	0
58.3000	112	0	0
58.3250	97	1	1
58.3500	122	0	0
58.3750	104	0	0
58.4000	125	0	0
58.4250	128	0	0
58.4500	107	0	1
58.4750	115	0	0
58.5000	109	0	0
58.5250	104	2	0
58.5500	102	1	0
58.5750	115	0	0
58.6000	122	1	0
58.6250	110	0	0
58.6500	120	0	0
58.6750	96	0	1
58.7000	108	1	0
58.7250	105	1	1
58.7500	101	0	0
58.7750	107	0	1
58.8000	95	0	0
58.8250	102	0	0
58.8500	121	0	0
58.8750	111	1	0
58.9000	94	0	0
58.9250	126	1	0
58.9500	114	0	0
58.9750	118	0	0
59.0000	104	0	0
59.0250	124	0	0
59.0500	119	0	0
59.0750	105	1	0
59.1000	123	0	0
59.1250	100	0	1
59.1500	114	0	0
59.1750	98	0	0
59.2000	107	0	1
59.2250	93	1	0
59.2500	105	1	0
59.2750	97	1	0
59.3000	102	1	0
59.3250	99	1	0
59.3500	115	0	0
59.3750	115	0	0
59.4000	98	0	1
59.4250	134	0	0
59.4500	108	0	0
59.4750	97	0	0
59.5000	104	0	0
59.5250	114	2	0
59.5500	101	0	0
59.5750	105	1	0
59.6000	114	1	1
59.6250	96	0	1
59.6500	88	0	0
59.6750	125	2	0
59.7000	119	0	0
59.7250	91	0	1
59.7500	109	0	0
59.7750	92	1	0
59.8000	106	0	0
59.8250	98	1	1
59.8500	102	1	0
59.8750	93	0	0
59.9000	89	1	0
59.9250	105	1	1
59.9500	123	0	2
59.9750	102	0	0
60.0000	115	0	0
60.0250	101	0	0
60.0500	90	2	0
60.0750	104	0	0
60.1000	91	1	0
60.1250	100	0	0
60.1500	78	0	0
60.1750	89	1	1
60.2000	101	0	0
60.2250	95	0	0
60.2500	111	0	1
60.2750	96	1	0
60.3000	97	0	0
60.3250	89	0	0
60.3500	88	0	1
60.3750	109	1	1
60.4000	97	1	0
60.4250	108	1	1
60.4500	94	0	0
60.4750	101	0	0
60.5000	80	0	0
60.5250	91	1	0
60.5500	96	1	0
60.5750	106	0	0
60.6000	86	1	0
60.6250	101	0	1
60.6500	89	3	0
60.6750	114	2	0
60.7000	89	0	1
60.7250	110	0	0
60.7500	82	1	1
60.7750	84	0	1
60.8000	88	1	1
60.8250	105	1	1
60.8500	88	1	0
60.8750	102	0	0
60.9000	92	0	0
60.9250	95	1	1
60.9500	111	0	0
60.9750	89	0	0
61.0000	99	0	0
61.0250	98	0	0
61.0500	88	1	1
61.0750	100	3	1
61.1000	83	0	0
61.1250	102	0	0
61.1500	95	0	0
61.1750	101	1	0
61.2000	111	0	0
61.2250	66	1	0
61.2500	84	2	0
61.2750	90	0	0
61.3000	85	1	0
61.3250	102	1	0
61.3500	104	0	0
61.3750	92	0	0
61.4000	100	0	0
61.4250	100	1	0
61.4500	99	0	0
61.4750	103	0	0
61.5000	105	1	0
61.5250	83	0	0
61.5500	85	0	0
61.5750	104	1	0
61.6000	105	1	0
61.6250	80	0	0
61.6500	89	1	0
61.6750	115	0	0
61.7000	96	0	0
61.7250	95	0	0
61.7500	89	0	0
61.7750	98	0	0
61.8000	101	0	0
61.8250	96	1	1
61.8500	85	1	0
61.8750	97	0	1
61.9000	95	0	0
61.9250	81	1	0
61.9500	112	0	0
61.9750	87	1	0
62.0000	81	0	0
62.0250	77	0	0
62.0500	98	0	0
62.0750	118	0	0
62.1000	95	0	0
62.1250	86	0	0
62.1500	99	0	1
62.1750	91	0	0
62.2000	86	0	0
62.2250	79	0	0
62.2500	83	0	0
62.2750	89	0	0
62.3000	98	0	0
62.3250	98	0	0
62.3500	97	0	0
62.3750	86	2	0
62.4000	92	2	0
62.4250	81	0	0
62.4500	81	1	0
62.4750	89	0	0
62.5000	83	0	2
62.5250	78	1	0
62.5500	82	0	0
62.5750	73	1	0
62.6000	102	0	0
62.6250	81	1	0
62.6500	80	0	0
62.6750	81	1	1
62.7000	90	0	0
62.7250	89	0	1
62.7500	75	0	0
62.7750	79	0	1
62.8000	90	0	0
62.8250	71	0	0
62.8500	75	0	0
62.8750	69	0	0
62.9000	75	0	0
62.9250	79	0	0
62.9500	91	1	0
62.9750	87	0	1
63.0000	95	0	0
63.0250	93	0	0
63.0500	88	0	0
63.0750	111	1	0
63.1000	73	1	0
63.1250	89	0	0
63.1500	80	0	0
63.1750	90	0	0
63.2000	83	0	0
63.2250	92	0	0
63.2500	78	1	0
63.2750	81	1	0
63.3000	83	1	1
63.3250	79	0	0
63.3500	79	0	1
63.3750	82	1	0
63.4000	72	1	1
63.4250	78	1	1
63.4500	82	0	0
63.4750	66	0	0
63.5000	75	0	0
63.5250	91	0	0
63.5500	69	1	0
63.5750	85	0	0
63.6000	81	1	1
63.6250	78	0	0
63.6500	68	0	0
63.6750	77	0	0
63.7000	86	0	0
63.7250	83	0	0
63.7500	85	1	1
63.7750	86	0	0
63.8000	83	1	1
63.8250	99	0	1
63.8500	74	0	0
63.8750	74	0	0
63.9000	94	2	0
63.9250	81	0	0
63.9500	82	0	0
63.9750	74	2	0
64.0000	89	0	1
64.0250	77	0	0
64.0500	64	0	0
64.0750	73	1	0
64.1000	80	0	0
64.1250	84	0	1
64.1500	80	1	0
64.1750	78	0	0
64.2000	79	0	0
64.2250	79	1	0
64.2500	94	0	0
64.2750	73	0	0
64.3000	80	0	0
64.3250	68	1	0
64.3500	75	0	0
64.3750	81	0	0
64.4000	85	1	0
64.4250	86	0	0
64.4500	82	0	0
64.4750	100	1	0
64.5000	67	1	1
64.5250	77	0	0
64.5500	81	1	1
64.5750	85	0	0
64.6000	73	2	0
64.6250	64	0	0
64.6500	62	0	0
64.6750	82	0	0
64.7000	66	0	0
64.7250	76	0	0
64.7500	80	0	0
64.7750	87	0	0
64.8000	65	1	0
64.8250	75	0	0
64.8500	67	1	0
64.8750	84	0	0
64.9000	73	1	1
64.9250	58	1	0
64.9500	69	0	1
64.9750	85	1	0
65.0000	67	0	1
65.0250	67	1	0
65.0500	69	2	0
65.0750	91	1	0
65.1000	61	0	0
65.1250	84	0	0
65.1500	64	0	0
65.1750	69	0	1
65.2000	86	0	0
65.2250	72	0	0
65.2500	54	0	0
65.2750	76	1	0
65.3000	71	0	0
65.3250	78	0	0
65.3500	66	0	1
65.3750	66	0	0
65.4000	75	0	0
65.4250	78	1	0
65.4500	85	0	0
65.4750	81	0	0
65.5000	60	0	0
65.5250	55	1	0
65.5500	62	0	0
65.5750	74	3	0
65.6000	75	0	0
65.6250	73	1	0
65.6500	78	0	0
65.6750	68	2	0
65.7000	57	0	0
65.7250	57	1	0
65.7500	78	0	0
65.7750	72	0	0
65.8000	91	1	0
65.8250	57	0	0
65.8500	70	0	0
65.8750	70	0	0
65.9000	76	0	0
65.9250	70	0	0
65.9500	53	0	0
65.9750	79	0	0
66.0000	77	0	0
66.0250	76	0	0
66.0500	75	1	0
66.0750	72	0	1
66.1000	69	0	1
66.1250	72	0	1
66.1500	74	1	0
66.1750	65	0	1
66.2000	59	0	0
66.2250	74	0	1
66.2500	74	0	0
66.2750	63	1	0
66.3000	81	0	0
66.3250	63	0	0
66.3500	82	0	0
66.3750	72	1	0
66.4000	61	0	0
66.4250	66	0	0
66.4500	84	0	1
66.4750	73	0	1
66.5000	61	1	0
66.5250	67	0	0
66.5500	74	2	0
66.5750	68	1	1
66.6000	69	0	1
66.6250	67	0	0
66.6500	71	1	0
66.6750	64	1	0
66.7000	66	0	0
66.7250	62	0	0
66.7500	77	1	0
66.7750	80	1	0
66.8000	78	0	0
66.8250	70	0	0
66.8500	58	1	0
66.8750	66	0	0
66.9000	90	0	0
66.9250	73	0	0
66.9500	64	0	0
66.9750	68	0	0
67.0000	85	1	0
67.0250	72	1	0
67.0500	82	0	0
67.0750	79	0	0
67.1000	59	0	0
67.1250	72	0	0
67.1500	75	0	0
67.1750	71	0	0
67.2000	75	1	1
67.2250	71	0	0
67.2500	61	1	0
67.2750	87	1	0
67.3000	66	1	0
67.3250	67	0	0
67.3500	63	0	0
67.3750	72	0	2
67.4000	67	0	0
67.4250	80	0	0
67.4500	61	0	0
67.4750	71	0	0
67.5000	76	0	0
67.5250	61	1	0
67.5500	64	0	1
67.5750	71	1	0
67.6000	85	0	0
67.6250	70	0	1
67.6500	61	0	0
67.6750	52	0	0
67.7000	60	0	0
67.7250	65	0	0
67.7500	65	0	0
67.7750	65	0	0
67.8000	51	0	1
67.8250	60	0	1
67.8500	47	1	0
67.8750	76	0	0
67.9000	72	0	1
67.9250	65	1	0
67.9500	62	0	0
67.9750	74	1	0
68.0000	72	1	1
68.0250	70	0	0
68.0500	57	0	1
68.0750	59	0	0
68.1000	73	0	0
68.1250	70	2	0
68.1500	84	1	0
68.1750	66	0	0
68.2000	64	1	0
68.2250	59	0	0
68.2500	65	1	0
68.2750	68	0	1
68.3000	46	0	0
68.3250	62	0	0
68.3500	51	0	1
68.3750	52	1	0
68.4000	60	0	0
68.4250	59	0	0
68.4500	65	0	0
68.4750	61	1	0
68.5000	57	0	0
68.5250	66	0	0
68.5500	61	1	2
68.5750	64	0	0
68.6000	64	1	1
68.6250	57	0	0
68.6500	48	0	1
68.6750	49	0	0
68.7000	51	0	0
68.7250	51	1	0
68.7500	72	0	1
68.7750	54	0	0
68.8000	60	1	0
68.8250	48	3	0
68.8500	58	0	1
68.8750	54	0	0
68.9000	51	0	0
68.9250	65	0	0
68.9500	64	0	0
68.9750	62	0	0
69.0000	53	0	0
69.0250	65	0	0
69.0500	62	0	0
69.0750	59	0	0
69.1000	58	0	0
69.1250	51	2	1
69.1500	68	1	0
69.1750	60	0	0
69.2000	50	0	0
69.2250	59	0	0
69.2500	54	1	0
69.2750	50	0	0
69.3000	39	0	0
69.3250	52	1	0
69.3500	51	0	0
69.3750	52	1	0
69.4000	60	1	0
69.4250	63	1	0
69.4500	50	0	0
69.4750	60	0	0
69.5000	77	1	0
69.5250	49	0	0
69.5500	58	0	0
69.5750	66	2	0
69.6000	60	0	0
69.6250	50	0	1
69.6500	53	0	0
69.6750	49	0	0
69.7000	47	0	0
69.7250	49	1	0
69.7500	54	0	0
69.7750	59	1	0
69.8000	67	0	0
69.8250	48	0	2
69.8500	57	1	0
69.8750	57	0	0
69.9000	48	1	0
69.9250	51	0	0
69.9500	57	0	0
69.9750	61	0	0
70.0000	57	0	0
70.0250	61	0	0
70.0500	57	0	0
70.0750	56	0	0
70.1000	68	0	1
70.1250	57	0	0
70.1500	47	0	0
70.1750	56	0	0
70.2000	58	1	0
70.2250	52	1	1
70.2500	51	0	0
70.2750	58	2	0
70.3000	58	0	0
70.3250	66	1	0
70.3500	45	0	0
70.3750	49	0	0
70.4000	53	0	1
70.4250	46	0	0
70.4500	63	0	0
70.4750	66	1	0
70.5000	62	0	0
70.5250	54	1	0
70.5500	51	0	0
70.5750	51	0	1
70.6000	52	0	0
70.6250	47	1	0
70.6500	35	1	0
70.6750	58	0	0
70.7000	46	0	0
70.7250	59	2	0
70.7500	66	1	0
70.7750	47	0	0
70.8000	45	0	0
70.8250	66	0	1
70.8500	49	1	0
70.8750	49	1	0
70.9000	51	1	0
70.9250	38	0	0
70.9500	42	0	0
70.9750	57	0	0
71.0000	41	1	0
71.0250	53	0	0
71.0500	43	0	0
71.0750	40	0	0
71.1000	46	1	0
71.1250	60	1	1
71.1500	58	0	2
71.1750	53	0	1
71.2000	52	0	0
71.2250	46	0	0
71.2500	54	0	0
71.2750	44	1	0
71.3000	48	0	0
71.3250	56	0	0
71.3500	56	0	1
71.3750	45	0	0
71.4000	44	0	1
71.4250	55	0	1
71.4500	45	1	0
71.4750	53	0	0
71.5000	57	0	0
71.5250	51	0	0
71.5500	59	0	0
71.5750	42	0	0
71.6000	48	0	0
71.6250	44	0	0
71.6500	52	0	0
71.6750	47	0	0
71.7000	47	0	0
71.7250	62	0	0
71.7500	50	0	0
71.7750	51	1	0
71.8000	54	0	0
71.8250	59	0	0
71.8500	51	0	0
71.8750	57	0	1
71.9000	49	0	0
71.9250	42	1	0
71.9500	47	1	0
71.9750	41	1	0
72.0000	51	0	1
72.0250	49	0	0
72.0500	44	0	1
72.0750	38	0	0
72.1000	42	0	0
72.1250	40	1	0
72.1500	41	0	0
72.1750	53	0	0
72.2000	63	0	0
72.2250	48	0	0
72.2500	42	0	0
72.2750	47	0	0
72.3000	47	0	0
72.3250	53	1	0
72.3500	52	0	0
72.3750	52	0	0
72.4000	35	1	0
72.4250	43	0	0
72.4500	48	0	0
72.4750	52	0	0
72.5000	45	0	0
72.5250	35	0	0
72.5500	40	0	0
72.5750	33	0	0
72.6000	44	0	0
72.6250	49	0	0
72.6500	39	1	0
72.6750	47	0	0
72.7000	48	1	0
72.7250	50	0	0
72.7500	42	0	0
72.7750	49	0	1
72.8000	48	1	0
72.8250	43	0	0
72.8500	53	0	0
72.8750	45	0	0
72.9000	46	0	0
72.9250	60	0	0
72.9500	49	0	0
72.9750	46	1	0
73.0000	49	0	0
73.0250	57	1	0
73.0500	53	0	0
73.0750	50	1	1
73.1000	47	0	0
73.1250	45	1	1
73.1500	52	0	0
73.1750	50	0	0
73.2000	57	2	0
73.2250	47	1	0
73.2500	54	0	0
73.2750	47	1	1
73.3000	49	0	0
73.3250	42	1	1
73.3500	47	0	0
73.3750	38	0	0
73.4000	46	1	0
73.4250	46	1	0
73.4500	44	0	0
73.4750	47	0	0
73.5000	45	0	0
73.5250	35	0	1
73.5500	44	0	0
73.5750	40	0	0
73.6000	40	0	0
73.6250	39	0	0
73.6500	42	0	0
73.6750	38	2	0
73.7000	38	0	1
73.7250	45	2	0
73.7500	35	1	0
73.7750	45	0	0
73.8000	41	0	0
73.8250	49	1	0
73.8500	54	0	0
73.8750	51	0	0
73.9000	46	1	0
73.9250	47	0	0
73.9500	45	0	0
73.9750	63	0	0
74.0000	54	1	1
74.0250	39	0	0
74.0500	33	0	0
74.0750	44	0	0
74.1000	44	0	0
74.1250	45	0	0
74.1500	46	0	0
74.1750	48	1	0
74.2000	40	1	0
74.2250	43	0	0
74.2500	38	0	1
74.2750	43	0	0
74.3000	47	0	0
74.3250	47	0	0
74.3500	43	0	0
74.3750	52	1	0
74.4000	55	0	0
74.4250	50	0	1
74.4500	46	0	0
74.4750	36	1	0
74.5000	44	0	0
74.5250	31	1	0
74.5500	41	1	0
74.5750	44	0	0
74.6000	42	1	0
74.6250	40	0	0
74.6500	41	0	0
74.6750	48	0	1
74.7000	43	0	0
74.7250	43	1	0
74.7500	38	1	0
74.7750	38	0	0
74.8000	52	2	0
74.8250	48	1	0
74.8500	48	1	0
74.8750	39	0	0
74.9000	40	0	0
74.9250	34	0	0
74.9500	45	0	0
74.9750	37	0	0
75.0000	44	1	0
75.0250	46	0	0
75.0500	42	0	0
75.0750	40	0	0
75.1000	51	0	0
75.1250	33	0	1
75.1500	36	1	0
75.1750	40	0	0
75.2000	42	0	2
75.2250	44	1	0
75.2500	50	2	0
75.2750	40	0	0
75.3000	33	1	0
75.3250	39	0	1
75.3500	46	1	0
75.3750	47	0	0
75.4000	38	0	0
75.4250	40	1	0
75.4500	46	0	1
75.4750	33	0	1
75.5000	37	0	0
75.5250	40	0	0
75.5500	36	0	1
75.5750	32	2	0
75.6000	36	1	0
75.6250	40	0	0
75.6500	35	0	0
75.6750	45	0	1
75.7000	34	0	0
75.7250	38	1	0
75.7500	35	0	0
75.7750	41	0	1
75.8000	36	0	1
75.8250	40	2	0
75.8500	41	0	1
75.8750	27	0	0
75.9000	39	1	0
75.9250	33	0	0
75.9500	25	0	0
75.9750	50	0	0
76.0000	48	1	1
76.0250	38	1	0
76.0500	46	0	0
76.0750	30	0	1
76.1000	42	0	0
76.1250	30	0	0
76.1500	40	0	0
76.1750	42	0	0
76.2000	43	0	0
76.2250	32	0	0
76.2500	36	0	1
76.2750	31	0	1
76.3000	34	1	0
76.3250	41	0	0
76.3500	45	0	0
76.3750	33	0	0
76.4000	45	1	0
76.4250	34	0	0
76.4500	35	1	0
76.4750	41	0	0
76.5000	38	0	0
76.5250	39	1	0
76.5500	30	0	0
76.5750	28	1	0
76.6000	35	0	0
76.6250	42	0	0
76.6500	39	0	0
76.6750	39	0	0
76.7000	39	2	0
76.7250	36	0	0
76.7500	40	0	0
76.7750	29	0	0
76.8000	34	0	0
76.8250	43	0	0
76.8500	36	0	0
76.8750	44	1	0
76.9000	40	0	0
76.9250	32	0	0
76.9500	37	0	0
76.9750	37	0	0
77.0000	48	0	1
77.0250	52	0	0
77.0500	27	0	0
77.0750	25	0	0
77.1000	26	0	0
77.1250	41	0	0
77.1500	37	0	0
77.1750	45	0	0
77.2000	40	1	0
77.2250	33	1	0
77.2500	28	0	0
77.2750	29	1	0
77.3000	51	0	0
77.3250	47	1	0
77.3500	27	1	0
77.3750	34	0	0
77.4000	40	1	0
77.4250	28	1	1
77.4500	35	0	0
77.4750	40	2	0
77.5000	29	0	0
77.5250	39	0	0
77.5500	40	0	0
77.5750	30	0	0
77.6000	36	0	0
77.6250	30	1	0
77.6500	40	0	0
77.6750	27	0	0
77.7000	37	0	0
77.7250	32	0	0
77.7500	37	0	0
77.7750	34	0	0
77.8000	41	1	0
77.8250	30	0	0
77.8500	35	0	0
77.8750	28	0	0
77.9000	26	0	1
77.9250	33	0	0
77.9500	33	0	0
77.9750	35	0	0
78.0000	29	0	0
78.0250	41	1	0
78.0500	37	1	0
78.0750	34	0	0
78.1000	48	0	0
78.1250	38	0	0
78.1500	32	1	0
78.1750	30	0	0
78.2000	38	1	0
78.2250	34	1	0
78.2500	36	0	1
78.2750	27	0	0
78.3000	34	1	0
78.3250	42	0	0
78.3500	41	0	0
78.3750	27	0	0
78.4000	34	0	0
78.4250	38	0	0
78.4500	25	0	0
78.4750	33	0	0
78.5000	26	1	0
78.5250	32	0	0
78.5500	27	0	0
78.5750	36	0	0
78.6000	28	0	0
78.6250	37	0	0
78.6500	30	0	0
78.6750	33	0	0
78.7000	38	1	0
78.7250	29	1	0
78.7500	33	0	0
78.7750	31	1	0
78.8000	37	0	2
78.8250	32	0	0
78.8500	38	0	1
78.8750	36	0	0
78.9000	29	1	0
78.9250	23	0	0
78.9500	37	1	1
78.9750	43	0	0
79.0000	38	1	0
79.0250	30	1	0
79.0500	27	0	1
79.0750	28	0	0
79.1000	31	0	0
79.1250	36	1	0
79.1500	35	0	0
79.1750	39	0	0
79.2000	32	0	0
79.2250	37	0	0
79.2500	26	0	0
79.2750	27	1	1
79.3000	28	1	0
79.3250	31	0	0
79.3500	31	1	0
79.3750	27	2	0
79.4000	33	0	0
79.4250	30	0	0
79.4500	30	0	2
79.4750	39	0	0
79.5000	36	0	0
79.5250	33	0	0
79.5500	34	0	0
79.5750	33	1	0
79.6000	39	1	0
79.6250	30	0	0
79.6500	27	0	0
79.6750	48	0	0
79.7000	25	0	0
79.7250	29	0	0
79.7500	21	0	0
79.7750	35	0	0
79.8000	30	0	0
79.8250	26	1	0
79.8500	33	1	1
79.8750	35	0	1
79.9000	32	0	0
79.9250	35	0	0
79.9500	27	0	0
79.9750	28	0	0
80.0000	44	0	1
80.0250	35	0	0
80.0500	31	0	0
80.0750	26	1	0
80.1000	23	0	0
80.1250	38	0	0
80.1500	23	1	1
80.1750	36	0	0
80.2000	25	0	0
80.2250	27	1	0
80.2500	31	0	0
80.2750	36	0	0
80.3000	27	1	0
80.3250	26	1	0
80.3500	28	1	1
80.3750	38	1	0
80.4000	28	1	0
80.4250	26	1	0
80.4500	25	1	0
80.4750	29	0	0
80.5000	29	0	1
80.5250	14	0	1
80.5500	38	0	0
80.5750	26	1	0
80.6000	27	0	0
80.6250	27	1	0
80.6500	31	0	1
80.6750	30	0	0
80.7000	27	0	0
80.7250	24	1	0
80.7500	31	0	0
80.7750	17	1	0
80.8000	26	0	0
80.8250	32	0	0
80.8500	28	0	0
80.8750	34	0	0
80.9000	26	1	1
80.9250	24	0	0
80.9500	18	0	0
80.9750	30	1	0
81.0000	25	1	0
81.0250	22	2	0
81.0500	27	0	0
81.0750	35	1	0
81.1000	20	0	0
81.1250	28	0	0
81.1500	31	0	0
81.1750	28	0	1
81.2000	27	0	0
81.2250	25	1	1
81.2500	29	1	0
81.2750	33	1	0
81.3000	28	0	1
81.3250	21	0	0
81.3500	29	2	0
81.3750	40	0	0
81.4000	29	1	0
81.4250	31	1	0
81.4500	26	0	1
81.4750	34	0	0
81.5000	30	0	0
81.5250	25	0	0
81.5500	24	0	0
81.5750	27	0	1
81.6000	32	0	0
81.6250	28	1	0
81.6500	19	0	1
81.6750	25	1	0
81.7000	36	0	0
81.7250	25	1	0
81.7500	24	0	0
81.7750	20	0	0
81.8000	33	0	0
81.8250	40	0	0
81.8500	25	0	0
81.8750	29	0	0
81.9000	29	0	0
81.9250	25	0	0
81.9500	31	0	0
81.9750	26	0	0
82.0000	26	0	0
82.0250	22	0	0
82.0500	31	1	0
82.0750	30	1	0
82.1000	23	1	0
82.1250	27	1	0
82.1500	23	0	1
82.1750	34	2	0
82.2000	27	0	0
82.2250	26	1	0
82.2500	29	1	0
82.2750	21	0	0
82.3000	35	0	0
82.3250	28	1	0
82.3500	21	1	0
82.3750	21	0	1
82.4000	19	0	1
82.4250	30	1	0
82.4500	34	0	0
82.4750	40	0	1
82.5000	23	2	0
82.5250	27	1	0
82.5500	23	1	0
82.5750	32	0	0
82.6000	25	1	0
82.6250	26	0	0
82.6500	17	1	0
82.6750	28	0	0
82.7000	23	0	0
82.7250	31	1	1
82.7500	26	0	0
82.7750	27	0	0
82.8000	26	0	0
82.8250	31	0	0
82.8500	25	0	0
82.8750	31	1	0
82.9000	25	0	1
82.9250	26	1	0
82.9500	22	0	0
82.9750	28	0	1
83.0000	12	0	1
83.0250	34	0	0
83.0500	19	0	0
83.0750	16	0	0
83.1000	20	0	0
83.1250	25	0	0
83.1500	37	2	0
83.1750	22	2	1
83.2000	32	0	0
83.2250	23	0	0
83.2500	23	0	0
83.2750	28	1	0
83.3000	16	0	0
83.3250	34	0	0
83.3500	20	0	0
83.3750	31	1	0
83.4000	22	0	0
83.4250	24	0	0
83.4500	23	0	0
83.4750	25	0	0
83.5000	29	0	1
83.5250	17	2	0
83.5500	33	0	0
83.5750	24	0	0
83.6000	25	1	0
83.6250	27	1	0
83.6500	21	0	0
83.6750	24	0	0
83.7000	27	0	0
83.7250	29	1	0
83.7500	22	0	0
83.7750	20	0	1
83.8000	31	0	0
83.8250	19	0	0
83.8500	23	1	0
83.8750	23	0	0
83.9000	20	0	0
83.9250	28	0	1
83.9500	22	0	0
83.9750	29	0	1
84.0000	23	0	0
84.0250	30	0	1
84.0500	27	1	0
84.0750	25	0	0
84.1000	19	0	0
84.1250	21	0	0
84.1500	36	0	0
84.1750	32	0	0
84.2000	23	0	0
84.2250	33	0	0
84.2500	26	0	0
84.2750	24	0	0
84.3000	21	0	0
84.3250	25	0	0
84.3500	27	1	1
84.3750	29	0	1
84.4000	24	0	0
84.4250	26	0	0
84.4500	31	0	0
84.4750	31	0	0
84.5000	22	0	0
84.5250	18	0	0
84.5500	27	1	0
84.5750	22	1	2
84.6000	18	0	0
84.6250	19	1	1
84.6500	24	0	0
84.6750	25	0	0
84.7000	20	0	0
84.7250	21	0	0
84.7500	13	0	0
84.7750	17	0	0
84.8000	16	0	0
84.8250	29	0	0
84.8500	26	1	0
84.8750	20	0	1
84.9000	24	0	0
84.9250	22	0	0
84.9500	24	0	1
84.9750	19	1	0
85.0000	28	0	0
85.0250	22	1	0
85.0500	19	0	0
85.0750	24	2	1
85.1000	18	0	0
85.1250	29	2	0
85.1500	26	0	0
85.1750	16	1	1
85.2000	20	1	1
85.2250	26	0	1
85.2500	16	1	0
85.2750	23	0	0
85.3000	21	0	0
85.3250	23	0	0
85.3500	19	0	0
85.3750	22	0	0
85.4000	19	1	0
85.4250	28	0	0
85.4500	25	0	0
85.4750	14	0	0
85.5000	19	0	0
85.5250	21	0	0
85.5500	18	0	0
85.5750	14	0	1
85.6000	26	0	0
85.6250	28	0	0
85.6500	24	0	0
85.6750	24	0	0
85.7000	18	0	0
85.7250	31	0	0
85.7500	23	1	0
85.7750	20	0	0
85.8000	27	0	0
85.8250	20	1	0
85.8500	21	0	0
85.8750	22	0	0
85.9000	22	1	0
85.9250	24	1	1
85.9500	17	0	0
85.9750	25	0	0
86.0000	14	0	0
86.0250	23	1	1
86.0500	20	0	0
86.0750	23	0	0
86.1000	30	1	0
86.1250	26	1	1
86.1500	22	0	0
86.1750	21	1	0
86.2000	23	0	0
86.2250	21	0	1
86.2500	18	0	0
86.2750	25	0	0
86.3000	22	1	0
86.3250	23	0	0
86.3500	19	0	0
86.3750	20	0	0
86.4000	20	0	0
86.4250	25	0	0
86.4500	20	1	0
86.4750	14	1	1
86.5000	17	0	0
86.5250	18	0	0
86.5500	26	0	0
86.5750	23	0	0
86.6000	13	0	0
86.6250	27	0	0
86.6500	19	0	0
86.6750	19	0	0
86.7000	23	0	0
86.7250	26	0	1
86.7500	21	0	0
86.7750	21	0	0
86.8000	19	1	0
86.8250	23	0	0
86.8500	20	0	0
86.8750	22	0	0
86.9000	27	0	0
86.9250	15	0	0
86.9500	18	0	0
86.9750	26	0	0
87.0000	18	0	0
87.0250	21	0	0
87.0500	19	0	0
87.0750	28	0	0
87.1000	20	0	0
87.1250	25	0	0
87.1500	22	1	0
87.1750	24	0	0
87.2000	19	0	0
87.2250	21	0	0
87.2500	18	2	0
87.2750	32	0	1
87.3000	25	0	0
87.3250	25	0	0
87.3500	21	1	0
87.3750	18	0	0
87.4000	16	0	0
87.4250	15	0	0
87.4500	12	0	0
87.4750	22	1	0
87.5000	16	1	0
87.5250	18	1	0
87.5500	16	0	0
87.5750	20	0	0
87.6000	23	0	0
87.6250	22	0	0
87.6500	21	0	0
87.6750	14	1	1
87.7000	12	1	0
87.7250	25	0	0
87.7500	18	0	0
87.7750	27	0	0
87.8000	19	0	2
87.8250	13	1	0
87.8500	19	1	0
87.8750	13	0	0
87.9000	20	0	0
87.9250	17	0	0
87.9500	30	0	0
87.9750	24	0	0
88.0000	18	0	0
88.0250	11	0	0
88.0500	17	0	0
88.0750	20	0	0
88.1000	17	0	0
88.1250	16	0	0
88.1500	23	0	0
88.1750	15	0	0
88.2000	12	0	0
88.2250	21	1	1
88.2500	23	0	0
88.2750	24	1	0
88.3000	19	0	0
88.3250	23	2	0
88.3500	13	1	0
88.3750	15	0	0
88.4000	18	0	1
88.4250	29	0	0
88.4500	22	0	0
88.4750	14	0	0
88.5000	25	1	0
88.5250	22	0	0
88.5500	19	0	0
88.5750	20	0	0
88.6000	14	0	0
88.6250	22	0	0
88.6500	14	0	0
88.6750	19	0	0
88.7000	23	0	0
88.7250	26	0	0
88.7500	9	0	0
88.7750	21	0	0
88.8000	19	0	0
88.8250	14	0	0
88.8500	19	0	0
88.8750	13	1	1
88.9000	25	1	0
88.9250	23	0	0
88.9500	20	1	0
88.9750	11	0	0
89.0000	18	0	0
89.0250	17	1	1
89.0500	15	1	0
89.0750	19	0	0
89.1000	19	0	0
89.1250	18	2	0
89.1500	19	0	0
89.1750	21	0	0
89.2000	20	0	0
89.2250	14	1	0
89.2500	17	0	0
89.2750	23	0	0
89.3000	9	0	0
89.3250	16	1	1
89.3500	20	0	0
89.3750	22	1	0
89.4000	16	1	0
89.4250	22	0	0
89.4500	11	0	0
89.4750	15	0	0
89.5000	20	0	0
89.5250	15	0	0
89.5500	22	1	0
89.5750	27	0	0
89.6000	21	0	0
89.6250	23	0	0
89.6500	23	0	0
89.6750	15	0	0
89.7000	18	0	0
89.7250	16	1	0
89.7500	20	1	1
89.7750	12	0	0
89.8000	15	0	0
89.8250	17	0	0
89.8500	17	1	0
89.8750	23	1	1
89.9000	20	0	0
89.9250	16	0	0
89.9500	17	1	0
89.9750	15	0	0
90.0000	15	0	0
90.0250	19	0	0
90.0500	21	1	1
90.0750	17	0	0
90.1000	13	1	0
90.1250	14	2	0
90.1500	25	0	0
90.1750	25	0	0
90.2000	19	0	1
90.2250	16	0	0
90.2500	12	0	0
90.2750	20	0	0
90.3000	10	2	0
90.3250	30	1	0
90.3500	12	0	0
90.3750	19	0	0
90.4000	11	0	1
90.4250	9	1	0
90.4500	15	0	0
90.4750	15	0	0
90.5000	12	0	0
90.5250	15	0	0
90.5500	20	0	0
90.5750	17	1	0
90.6000	18	0	0
90.6250	14	0	0
90.6500	17	0	0
90.6750	14	0	0
90.7000	18	0	0
90.7250	12	1	0
90.7500	10	1	0
90.7750	19	4	0
90.8000	14	0	0
90.8250	18	0	0
90.8500	19	1	1
90.8750	15	0	0
90.9000	13	0	0
90.9250	9	0	0
90.9500	15	0	0
90.9750	16	0	0
91.0000	20	0	0
91.0250	15	0	0
91.0500	15	0	0
91.0750	13	0	0
91.1000	21	0	0
91.1250	25	1	0
91.1500	19	0	0
91.1750	21	0	0
91.2000	26	0	0
91.2250	18	0	0
91.2500	18	0	0
91.2750	16	0	0
91.3000	13	0	0
91.3250	15	0	1
91.3500	17	0	1
91.3750	19	0	0
91.4000	14	1	0
91.4250	13	0	0
91.4500	22	0	0
91.4750	14	0	0
91.5000	15	0	0
91.5250	14	0	0
91.5500	15	0	0
91.5750	20	1	0
91.6000	20	0	0
91.6250	10	0	0
91.6500	18	0	0
91.6750	12	1	0
91.7000	20	0	0
91.7250	7	0	0
91.7500	19	1	0
91.7750	14	0	0
91.8000	17	0	1
91.8250	23	1	0
91.8500	13	0	0
91.8750	12	1	0
91.9000	13	1	0
91.9250	14	0	0
91.9500	15	1	0
91.9750	20	1	0
92.0000	12	0	0
92.0250	18	1	0
92.0500	21	0	0
92.0750	15	0	0
92.1000	20	0	0
92.1250	15	0	0
92.1500	11	0	0
92.1750	21	0	0
92.2000	17	0	0
92.2250	20	0	0
92.2500	15	1	0
92.2750	12	1	0
92.3000	17	0	0
92.3250	19	0	1
92.3500	15	0	0
92.3750	13	0	1
92.4000	12	0	0
92.4250	9	0	0
92.4500	14	0	0
92.4750	12	0	0
92.5000	13	1	1
92.5250	12	0	0
92.5500	13	0	1
92.5750	15	0	0
92.6000	11	1	1
92.6250	19	0	0
92.6500	11	0	0
92.6750	10	0	0
92.7000	13	0	0
92.7250	15	2	0
92.7500	11	0	0
92.7750	14	0	1
92.8000	20	0	1
92.8250	23	1	0
92.8500	5	0	0
92.8750	16	0	0
92.9000	16	0	0
92.9250	16	0	0
92.9500	13	1	0
92.9750	14	0	0
93.0000	13	0	0
93.0250	11	1	0
93.0500	19	0	0
93.0750	16	0	0
93.1000	13	0	0
93.1250	10	0	0
93.1500	12	0	0
93.1750	10	1	1
93.2000	12	0	0
93.2250	10	0	0
93.2500	15	0	0
93.2750	8	0	0
93.3000	14	0	0
93.3250	12	2	0
93.3500	16	2	1
93.3750	11	0	0
93.4000	16	0	0
93.4250	20	0	0
93.4500	12	0	0
93.4750	19	0	1
93.5000	17	0	0
93.5250	21	0	0
93.5500	11	0	0
93.5750	13	0	0
93.6000	18	1	0
93.6250	12	0	0
93.6500	11	0	0
93.6750	22	0	0
93.7000	12	0	1
93.7250	16	0	0
93.7500	14	0	0
93.7750	11	0	0
93.8000	12	0	0
93.8250	14	0	1
93.8500	13	0	0
93.8750	9	0	0
93.9000	15	1	0
93.9250	10	2	0
93.9500	16	0	1
93.9750	20	0	0
94.0000	16	1	0
94.0250	10	0	0
94.0500	9	0	1
94.0750	13	1	0
94.1000	10	0	0
94.1250	14	0	0
94.1500	15	2	0
94.1750	11	0	0
94.2000	7	0	1
94.2250	15	0	0
94.2500	10	0	0
94.2750	10	1	0
94.3000	12	1	0
94.3250	14	0	1
94.3500	11	2	0
94.3750	16	0	2
94.4000	10	0	0
94.4250	11	0	0
94.4500	20	0	0
94.4750	13	0	1
94.5000	16	1	0
94.5250	13	0	0
94.5500	11	0	0
94.5750	13	0	0
94.6000	17	1	1
94.6250	9	1	0
94.6500	11	0	0
94.6750	10	0	0
94.7000	8	1	1
94.7250	18	1	0
94.7500	12	0	0
94.7750	11	2	0
94.8000	14	0	0
94.8250	11	1	0
94.8500	15	0	0
94.8750	15	0	1
94.9000	13	0	0
94.9250	7	0	0
94.9500	12	1	0
94.9750	10	0	0
95.0000	15	0	0
95.0250	9	0	0
95.0500	6	0	0
95.0750	12	0	0
95.1000	15	0	0
95.1250	13	1	0
95.1500	11	0	1
95.1750	13	0	0
95.2000	18	1	0
95.2250	11	0	0
95.2500	14	0	1
95.2750	9	0	1
95.3000	14	0	0
95.3250	14	1	0
95.3500	15	0	0
95.3750	8	0	0
95.4000	14	0	0
95.4250	11	0	0
95.4500	20	0	0
95.4750	11	0	0
95.5000	15	0	0
95.5250	15	0	0
95.5500	17	1	0
95.5750	19	1	0
95.6000	10	1	0
95.6250	13	0	0
95.6500	11	0	0
95.6750	9	0	0
95.7000	15	0	0
95.7250	9	0	0
95.7500	15	0	0
95.7750	13	0	0
95.8000	18	0	0
95.8250	15	0	0
95.8500	7	0	0
95.8750	13	2	0
95.9000	14	0	0
95.9250	8	0	0
95.9500	16	0	0
95.9750	16	0	0
96.0000	12	0	0
96.0250	11	0	0
96.0500	8	0	0
96.0750	12	1	0
96.1000	15	0	0
96.1250	15	0	0
96.1500	6	1	0
96.1750	12	0	0
96.2000	10	0	0
96.2250	13	0	0
96.2500	13	0	0
96.2750	13	0	1
96.3000	18	0	0
96.3250	11	0	2
96.3500	16	0	0
96.3750	15	0	0
96.4000	12	0	0
96.4250	8	0	0
96.4500	9	0	0
96.4750	9	1	0
96.5000	14	0	0
96.5250	15	0	0
96.5500	5	0	0
96.5750	15	1	0
96.6000	16	1	1
96.6250	13	0	0
96.6500	14	2	0
96.6750	14	0	0
96.7000	12	0	0
96.7250	7	0	0
96.7500	11	1	0
96.7750	9	1	0
96.8000	14	0	1
96.8250	9	0	0
96.8500	12	0	0
96.8750	13	0	0
96.9000	13	1	0
96.9250	10	0	0
96.9500	11	0	0
96.9750	15	0	0
97.0000	9	0	0
97.0250	13	0	0
97.0500	14	0	0
97.0750	8	0	0
97.1000	12	0	0
97.1250	8	0	0
97.1500	15	2	0
97.1750	13	0	0
97.2000	14	0	0
97.2250	15	0	0
97.2500	13	0	0
97.2750	11	1	0
97.3000	7	0	0
97.3250	13	0	0
97.3500	9	0	1
97.3750	16	0	0
97.4000	13	0	0
97.4250	7	1	0
97.4500	6	0	0
97.4750	14	0	0
97.5000	15	0	0
97.5250	13	0	0
97.5500	8	1	0
97.5750	11	0	2
97.6000	10	0	0
97.6250	8	0	0
97.6500	7	0	0
97.6750	16	1	0
97.7000	12	0	0
97.7250	10	0	0
97.7500	15	0	0
97.7750	11	1	0
97.8000	12	0	0
97.8250	14	0	0
97.8500	9	1	0
97.8750	14	0	0
97.9000	7	0	0
97.9250	14	0	0
97.9500	15	1	0
97.9750	7	0	1
98.0000	9	0	0
98.0250	9	1	0
98.0500	11	0	0
98.0750	12	0	0
98.1000	10	0	0
98.1250	7	0	0
98.1500	11	0	0
98.1750	9	0	0
98.2000	8	0	0
98.2250	8	0	0
98.2500	12	1	0
98.2750	10	0	0
98.3000	11	0	0
98.3250	9	1	1
98.3500	11	0	0
98.3750	6	0	1
98.4000	8	0	1
98.4250	11	0	0
98.4500	3	0	0
98.4750	8	0	0
98.5000	11	0	0
98.5250	9	1	1
98.5500	9	0	1
98.5750	16	1	0
98.6000	9	2	0
98.6250	11	0	0
98.6500	8	1	1
98.6750	4	0	0
98.7000	12	1	0
98.7250	5	0	1
98.7500	6	0	0
98.7750	7	0	0
98.8000	11	0	0
98.8250	5	0	0
98.8500	12	0	0
98.8750	12	0	1
98.9000	8	0	0
98.9250	6	0	0
98.9500	16	1	0
98.9750	9	0	0
99.0000	7	0	2
99.0250	8	1	0
99.0500	14	0	1
99.0750	9	0	0
99.1000	9	1	0
99.1250	12	0	0
99.1500	17	0	0
99.1750	14	2	0
99.2000	13	0	1
99.2250	9	0	0
99.2500	8	1	0
99.2750	3	0	0
99.3000	16	0	0
99.3250	8	0	0
99.3500	5	0	0
99.3750	18	0	0
99.4000	11	1	0
99.4250	9	0	0
99.4500	14	0	1
99.4750	15	0	0
99.5000	13	1	1
99.5250	10	1	0
99.5500	7	0	0
99.5750	11	0	0
99.6000	8	0	0
99.6250	9	0	0
99.6500	8	0	0
99.6750	13	0	0
99.7000	13	1	0
99.7250	12	0	0
99.7500	6	0	0
99.7750	12	0	0
99.8000	11	0	1
99.8250	12	0	0
99.8500	4	0	0
99.8750	12	0	0
99.9000	7	0	0
99.9250	4	2	0
99.9500	6	0	0
99.9750	12	1	0
100.0000	7	0	0
100.0250	9	0	0
100.0500	13	0	0
100.0750	11	1	0
100.1000	6	0	0
100.1250	6	0	0
100.1500	11	1	0
100.1750	7	0	0
100.2000	14	0	0
100.2250	5	2	0
100.2500	3	0	0
100.2750	13	0	0
100.3000	9	0	0
100.3250	14	0	0
100.3500	7	2	0
100.3750	9	0	0
100.4000	6	0	0
100.4250	11	0	0
100.4500	8	0	0
100.4750	4	0	0
100.5000	3	0	1
100.5250	11	0	0
100.5500	13	0	0
100.5750	16	0	1
100.6000	9	0	0
100.6250	12	0	1
100.6500	10	1	0
100.6750	14	0	1
100.7000	11	0	0
100.7250	10	0	0
100.7500	10	1	0
100.7750	7	0	1
100.8000	11	0	1
100.8250	12	1	0
100.8500	4	1	1
100.8750	14	0	0
100.9000	6	1	0
100.9250	10	0	0
100.9500	7	1	0
100.9750	9	0	0
101.0000	15	2	0
101.0250	9	1	1
101.0500	11	0	0
101.0750	11	0	0
101.1000	10	0	0
101.1250	4	0	0
101.1500	9	0	0
101.1750	6	0	0
101.2000	14	0	0
101.2250	11	0	0
101.2500	5	0	0
101.2750	16	0	1
101.3000	8	0	0
101.3250	8	0	0
101.3500	4	1	0
101.3750	10	0	1
101.4000	7	0	0
101.4250	7	0	0
101.4500	13	0	0
101.4750	7	0	0
101.5000	13	0	0
101.5250	10	0	0
101.5500	9	1	0
101.5750	12	1	0
101.6000	10	0	0
101.6250	9	2	0
101.6500	12	0	0
101.6750	11	2	1
101.7000	6	0	0
101.7250	8	0	1
101.7500	5	0	0
101.7750	8	0	0
101.8000	4	0	0
101.8250	8	0	1
101.8500	4	0	0
101.8750	2	1	1
101.9000	7	0	1
101.9250	9	0	0
101.9500	5	0	0
101.9750	9	0	0
102.0000	10	0	0
102.0250	13	0	0
102.0500	9	0	0
102.0750	6	0	0
102.1000	9	0	0
102.1250	8	0	0
102.1500	8	0	0
102.1750	5	0	0
102.2000	8	0	0
102.2250	11	0	0
102.2500	7	0	0
102.2750	11	0	0
102.3000	8	0	0
102.3250	7	0	2
102.3500	7	0	0
102.3750	11	0	1
102.4000	9	1	1
102.4250	8	0	0
102.4500	7	0	0
102.4750	8	0	0
102.5000	7	2	0
102.5250	11	0	0
102.5500	4	0	0
102.5750	7	0	0
102.6000	12	1	0
102.6250	5	0	0
102.6500	11	0	0
102.6750	5	0	0
102.7000	6	1	0
102.7250	6	0	0
102.7500	11	0	0
102.7750	1	0	0
102.8000	4	0	0
102.8250	7	0	1
102.8500	14	2	0
102.8750	9	0	0
102.9000	9	0	0
102.9250	11	0	0
102.9500	4	0	0
102.9750	14	0	0
103.0000	13	1	0
103.0250	5	1	0
103.0500	7	0	0
103.0750	7	1	0
103.1000	10	0	0
103.1250	4	0	0
103.1500	5	0	0
103.1750	7	1	0
103.2000	9	0	1
103.2250	8	0	0
103.2500	4	0	0
103.2750	6	0	0
103.3000	5	0	0
103.3250	4	0	0
103.3500	10	0	1
103.3750	6	0	0
103.4000	10	0	0
103.4250	5	0	0
103.4500	11	0	0
103.4750	10	0	0
103.5000	4	0	0
103.5250	11	0	0
103.5500	6	0	0
103.5750	7	0	0
103.6000	12	0	0
103.6250	10	0	0
103.6500	3	0	1
103.6750	5	1	0
103.7000	6	0	0
103.7250	6	0	0
103.7500	9	0	0
103.7750	6	0	0
103.8000	7	1	1
103.8250	5	1	0
103.8500	7	0	0
103.8750	10	0	0
103.9000	5	0	0
103.9250	8	0	0
103.9500	6	0	0
103.9750	7	0	1
104.0000	12	0	0
104.0250	8	1	0
104.0500	6	0	0
104.0750	11	2	0
104.1000	7	0	0
104.1250	5	1	0
104.1500	7	0	1
104.1750	10	1	0
104.2000	9	0	0
104.2250	8	0	0
104.2500	10	1	0
104.2750	9	0	0
104.3000	7	0	0
104.3250	8	1	0
104.3500	7	1	0
104.3750	3	0	0
104.4000	4	1	1
104.4250	6	0	0
104.4500	8	1	0
104.4750	12	0	0
104.5000	10	0	1
104.5250	9	0	0
104.5500	8	0	0
104.5750	7	0	1
104.6000	7	0	0
104.6250	3	0	1
104.6500	5	0	0
104.6750	2	0	0
104.7000	7	0	0
104.7250	7	0	0
104.7500	10	0	0
104.7750	10	0	0
104.8000	7	0	0
104.8250	7	0	0
104.8500	8	2	0
104.8750	6	1	1
104.9000	9	0	0
104.9250	7	0	0
104.9500	10	0	0
104.9750	9	0	0
105.0000	8	0	0
105.0250	8	1	0
105.0500	7	0	1
105.0750	10	0	0
105.1000	5	0	1
105.1250	7	0	2
105.1500	6	0	0
105.1750	11	0	1
105.2000	6	0	0
105.2250	4	0	0
105.2500	8	0	0
105.2750	8	0	0
105.3000	6	0	0
105.3250	10	0	1
105.3500	11	0	1
105.3750	10	1	0
105.4000	10	0	0
105.4250	6	0	0
105.4500	3	0	0
105.4750	10	1	0
105.5000	11	0	0
105.5250	12	0	0
105.5500	16	0	0
105.5750	6	0	0
105.6000	6	0	0
105.6250	5	0	0
105.6500	6	0	0
105.6750	9	0	0
105.7000	11	0	0
105.7250	3	1	0
105.7500	7	0	0
105.7750	2	1	0
105.8000	4	1	1
105.8250	10	1	0
105.8500	7	0	0
105.8750	6	0	0
105.9000	4	0	0
105.9250	7	0	0
105.9500	5	2	0
105.9750	12	1	0
106.0000	10	0	0
106.0250	5	0	0
106.0500	4	1	1
106.0750	5	0	0
106.1000	4	0	1
106.1250	4	0	0
106.1500	6	1	0
106.1750	5	1	0
106.2000	4	1	0
106.2250	7	0	1
106.2500	6	2	1
106.2750	9	0	0
106.3000	7	1	0
106.3250	8	0	1
106.3500	5	0	0
106.3750	5	0	1
106.4000	5	1	0
106.4250	14	1	0
106.4500	7	0	0
106.4750	11	1	0
106.5000	11	0	0
106.5250	8	0	0
106.5500	7	0	0
106.5750	11	0	0
106.6000	6	1	0
106.6250	12	0	0
106.6500	6	0	0
106.6750	6	1	0
106.7000	8	0	0
106.7250	4	0	0
106.7500	14	0	0
106.7750	7	0	1
106.8000	8	2	1
106.8250	10	0	0
106.8500	8	0	0
106.8750	9	1	0
106.9000	1	1	0
106.9250	9	0	0
106.9500	13	0	0
106.9750	7	0	0
107.0000	5	0	0
107.0250	4	0	0
107.0500	3	0	0
107.0750	7	0	0
107.1000	4	0	0
107.1250	5	0	0
107.1500	5	0	1
107.1750	11	0	0
107.2000	8	0	0
107.2250	5	0	0
107.2500	7	0	0
107.2750	6	1	0
107.3000	8	0	0
107.3250	7	0	0
107.3500	6	0	0
107.3750	8	0	0
107.4000	5	0	0
107.4250	4	0	0
107.4500	7	1	0
107.4750	6	0	0
107.5000	7	0	0
107.5250	7	1	0
107.5500	7	0	0
107.5750	7	1	0
107.6000	6	1	0
107.6250	1	1	1
107.6500	6	0	0
107.6750	6	1	0
107.7000	7	2	0
107.7250	8	0	0
107.7500	6	1	0
107.7750	8	1	0
107.8000	5	1	0
107.8250	4	0	0
107.8500	9	0	0
107.8750	6	1	1
107.9000	8	0	0
107.9250	6	0	0
107.9500	7	0	0
107.9750	7	0	0
108.0000	10	0	0
108.0250	3	1	0
108.0500	3	0	1
108.0750	10	2	0
108.1000	8	0	0
108.1250	3	0	0
108.1500	5	0	0
108.1750	5	0	0
108.2000	5	2	0
108.2250	6	0	0
108.2500	8	0	1
108.2750	4	0	1
108.3000	5	0	0
108.3250	12	0	0
108.3500	6	1	0
108.3750	3	1	0
108.4000	6	0	0
108.4250	6	1	0
108.4500	6	0	1
108.4750	5	1	0
108.5000	7	0	1
108.5250	13	2	0
108.5500	9	0	0
108.5750	6	0	0
108.6000	11	0	0
108.6250	6	1	0
108.6500	6	0	0
108.6750	7	0	0
108.7000	5	1	0
108.7250	12	1	0
108.7500	9	0	0
108.7750	6	0	1
108.8000	3	0	0
108.8250	9	0	0
108.8500	7	1	0
108.8750	3	1	1
108.9000	5	0	1
108.9250	9	0	0
108.9500	7	1	0
108.9750	12	0	0
109.0000	7	0	0
109.0250	4	1	0
109.0500	8	1	0
109.0750	9	0	0
109.1000	8	0	0
109.1250	4	0	0
109.1500	4	0	0
109.1750	5	0	0
109.2000	9	1	0
109.2250	13	0	0
109.2500	7	0	0
109.2750	8	0	0
109.3000	5	0	0
109.3250	5	0	0
109.3500	9	0	0
109.3750	3	1	0
109.4000	7	0	0
109.4250	4	1	0
109.4500	7	0	0
109.4750	4	0	0
109.5000	10	0	0
109.5250	6	0	0
109.5500	12	0	0
109.5750	6	1	0
109.6000	5	0	0
109.6250	3	0	0
109.6500	8	0	0
109.6750	8	0	0
109.7000	7	0	0
109.7250	9	0	0
109.7500	12	0	0
109.7750	8	0	0
109.8000	3	0	0
109.8250	5	0	0
109.8500	4	1	0
109.8750	6	0	0
109.9000	8	1	0
109.9250	10	0	0
109.9500	5	1	0
109.9750	5	0	0
110.0000	4	0	0
110.0250	2	0	1
110.0500	2	0	0
110.0750	3	0	0
110.1000	5	0	0
110.1250	3	0	0
110.1500	8	0	0
110.1750	6	2	0
110.2000	11	0	0
110.2250	4	0	1
110.2500	7	0	0
110.2750	7	0	0
110.3000	4	1	1
110.3250	4	0	1
110.3500	8	0	0
110.3750	10	0	0
110.4000	7	0	0
110.4250	9	1	0
110.4500	8	1	0
110.4750	4	0	0
110.5000	7	0	0
110.5250	5	0	0
110.5500	5	0	0
110.5750	6	0	0
110.6000	4	1	1
110.6250	8	0	0
110.6500	4	1	1
110.6750	6	0	0
110.7000	5	0	1
110.7250	5	0	0
110.7500	4	0	1
110.7750	6	0	0
110.8000	9	0	0
110.8250	6	0	1
110.8500	6	0	0
110.8750	6	2	0
110.9000	2	0	0
110.9250	6	0	1
110.9500	3	1	0
110.9750	8	0	0
111.0000	7	0	0
111.0250	7	0	0
111.0500	7	0	0
111.0750	4	0	0
111.1000	8	0	0
111.1250	3	0	0
111.1500	6	1	0
111.1750	4	0	0
111.2000	6	0	0
111.2250	4	0	0
111.2500	5	1	0
111.2750	5	1	0
111.3000	10	1	0
111.3250	6	0	0
111.3500	5	0	0
111.3750	7	0	0
111.4000	5	1	0
111.4250	10	0	0
111.4500	4	0	1
111.4750	8	1	0
111.5000	4	0	0
111.5250	5	2	0
111.5500	12	0	1
111.5750	7	0	0
111.6000	4	0	0
111.6250	4	2	0
111.6500	7	1	0
111.6750	5	0	0
111.7000	3	0	0
111.7250	5	0	0
111.7500	3	0	0
111.7750	6	0	1
111.8000	1	0	0
111.8250	6	1	0
111.8500	6	0	0
111.8750	2	0	0
111.9000	5	0	0
111.9250	7	0	0
111.9500	7	0	0
111.9750	5	1	0
112.0000	7	1	0
112.0250	5	0	0
112.0500	8	0	1
112.0750	3	0	0
112.1000	4	0	1
112.1250	0	2	0
112.1500	4	0	0
112.1750	3	1	0
112.2000	3	0	0
112.2250	3	1	0
112.2500	5	1	0
112.2750	7	0	1
112.3000	10	0	0
112.3250	3	1	0
112.3500	3	1	0
112.3750	5	0	1
112.4000	9	1	0
112.4250	10	1	0
112.4500	7	0	0
112.4750	5	0	0
112.5000	6	0	0
112.5250	9	0	0
112.5500	7	0	0
112.5750	3	0	0
112.6000	2	1	1
112.6250	6	0	0
112.6500	7	0	1
112.6750	7	0	0
112.7000	10	0	0
112.7250	3	1	0
112.7500	6	0	0
112.7750	3	0	0
112.8000	4	1	0
112.8250	5	1	1
112.8500	5	0	0
112.8750	3	0	0
112.9000	5	1	0
112.9250	6	0	0
112.9500	8	1	2
112.9750	7	0	0
113.0000	5	0	0
113.0250	5	2	0
113.0500	6	0	0
113.0750	8	2	0
113.1000	4	0	0
113.1250	7	0	0
113.1500	6	0	1
113.1750	3	0	1
113.2000	3	0	0
113.2250	1	1	0
113.2500	5	0	0
113.2750	4	0	0
113.3000	3	0	0
113.3250	7	0	0
113.3500	2	1	0
113.3750	2	1	0
113.4000	6	0	0
113.4250	5	2	1
113.4500	5	0	0
113.4750	6	0	0
113.5000	5	0	0
113.5250	6	0	0
113.5500	7	0	0
113.5750	2	0	0
113.6000	4	0	0
113.6250	6	0	0
113.6500	3	0	0
113.6750	4	0	0
113.7000	6	1	0
113.7250	4	0	0
113.7500	5	0	1
113.7750	7	0	0
113.8000	5	0	2
113.8250	6	0	0
113.8500	4	0	0
113.8750	4	0	0
113.9000	8	0	0
113.9250	9	0	1
113.9500	5	0	0
113.9750	6	0	0
114.0000	8	0	0
114.0250	4	0	0
114.0500	5	0	0
114.0750	5	0	0
114.1000	7	1	0
114.1250	7	0	0
114.1500	3	0	0
114.1750	3	1	0
114.2000	6	0	1
114.2250	6	0	0
114.2500	5	0	0
114.2750	6	0	0
114.3000	7	0	0
114.3250	5	0	0
114.3500	4	1	0
114.3750	6	0	0
114.4000	5	0	1
114.4250	7	0	2
114.4500	1	0	1
114.4750	3	0	0
114.5000	3	0	0
114.5250	5	0	0
114.5500	7	0	0
114.5750	7	0	0
114.6000	6	0	0
114.6250	6	1	0
114.6500	4	1	0
114.6750	2	1	1
114.7000	4	0	0
114.7250	6	2	0
114.7500	4	1	0
114.7750	3	1	0
114.8000	5	0	0
114.8250	7	0	0
114.8500	0	0	0
114.8750	4	0	0
114.9000	7	0	1
114.9250	2	1	0
114.9500	6	0	0
114.9750	6	0	1
115.0000	7	0	0
115.0250	3	0	0
115.0500	6	0	1
115.0750	4	0	2
115.1000	5	0	0
115.1250	3	1	0
115.1500	3	0	1
115.1750	8	0	2
115.2000	1	0	0
115.2250	7	0	0
115.2500	1	0	0
115.2750	5	0	0
115.3000	2	0	0
115.3250	4	0	0
115.3500	5	0	0
115.3750	3	0	0
115.4000	2	1	0
115.4250	8	0	0
115.4500	7	0	1
115.4750	8	1	0
115.5000	3	0	0
115.5250	1	0	0
115.5500	6	0	1
115.5750	7	0	0
115.6000	9	0	0
115.6250	7	0	1
115.6500	3	0	0
115.6750	1	0	0
115.7000	2	1	0
115.7250	5	1	0
115.7500	2	0	0
115.7750	2	1	0
115.8000	2	0	0
115.8250	6	0	0
115.8500	3	1	0
115.8750	3	0	0
115.9000	5	0	0
115.9250	1	0	0
115.9500	2	0	0
115.9750	3	0	0
116.0000	1	0	0
116.0250	3	0	1
116.0500	8	1	0
116.0750	3	1	0
116.1000	5	2	0
116.1250	3	0	1
116.1500	3	2	0
116.1750	4	1	0
116.2000	3	0	0
116.2250	3	0	0
116.2500	5	0	0
116.2750	0	1	0
116.3000	3	0	0
116.3250	1	1	0
116.3500	8	0	0
116.3750	4	0	0
116.4000	4	0	1
116.4250	7	0	0
116.4500	6	0	0
116.4750	4	0	0
116.5000	3	0	0
116.5250	4	0	0
116.5500	1	0	1
116.5750	2	0	0
116.6000	4	0	1
116.6250	4	0	0
116.6500	5	0	0
116.6750	3	0	0
116.7000	3	0	0
116.7250	7	0	0
116.7500	3	0	0
116.7750	5	0	0
116.8000	5	0	0
116.8250	4	0	0
116.8500	2	0	1
116.8750	4	0	0
116.9000	2	0	1
116.9250	4	0	0
116.9500	5	0	0
116.9750	9	0	0
117.0000	5	0	0
117.0250	4	0	0
117.0500	7	0	0
117.0750	2	0	0
117.1000	6	0	0
117.1250	3	0	0
117.1500	3	0	0
117.1750	8	1	0
117.2000	6	0	0
117.2250	4	0	0
117.2500	7	2	1
117.2750	5	0	0
117.3000	5	1	0
117.3250	4	0	0
117.3500	5	0	0
117.3750	3	0	0
117.4000	8	0	0
117.4250	5	0	1
117.4500	5	0	0
117.4750	3	0	0
117.5000	7	3	0
117.5250	3	2	0
117.5500	2	0	0
117.5750	5	0	1
117.6000	5	0	0
117.6250	3	1	1
117.6500	3	0	0
117.6750	6	0	0
117.7000	4	0	0
117.7250	3	0	0
117.7500	3	0	0
117.7750	4	0	0
117.8000	2	0	0
117.8250	6	0	0
117.8500	3	0	0
117.8750	2	0	0
117.9000	8	0	0
117.9250	3	0	0
117.9500	8	0	0
117.9750	9	0	0
118.0000	5	0	0
118.0250	5	0	0
118.0500	3	0	0
118.0750	4	0	0
118.1000	3	0	0
118.1250	4	0	0
118.1500	6	1	0
118.1750	5	0	0
118.2000	5	0	0
118.2250	2	0	0
118.2500	3	0	0
118.2750	7	0	0
118.3000	3	0	0
118.3250	4	0	0
118.3500	7	0	1
118.3750	4	0	0
118.4000	2	0	1
118.4250	4	1	0
118.4500	5	0	0
118.4750	4	1	0
118.5000	5	0	0
118.5250	4	0	0
118.5500	3	0	0
118.5750	4	0	0
118.6000	4	1	0
118.6250	5	0	0
118.6500	4	0	0
118.6750	3	0	0
118.7000	5	0	0
118.7250	9	0	0
118.7500	1	0	0
118.7750	6	2	0
118.8000	3	1	0
118.8250	4	0	0
118.8500	2	0	0
118.8750	2	0	0
118.9000	1	0	0
118.9250	4	0	0
118.9500	3	0	0
118.9750	2	0	1
119.0000	4	0	0
119.0250	3	0	0
119.0500	4	0	0
119.0750	3	1	0
119.1000	7	0	0
119.1250	6	0	0
119.1500	4	0	0
119.1750	1	0	0
119.2000	3	0	0
119.2250	8	0	0
119.2500	5	0	0
119.2750	1	0	0
119.3000	2	0	0
119.3250	4	0	0
119.3500	7	0	0
119.3750	2	0	0
119.4000	3	1	0
119.4250	3	0	0
119.4500	2	1	1
119.4750	2	1	0
119.5000	1	0	1
119.5250	6	0	0
119.5500	6	0	0
119.5750	4	0	0
119.6000	4	0	0
119.6250	6	2	0
119.6500	2	1	0
119.6750	2	1	0
119.7000	5	1	1
119.7250	4	0	0
119.7500	2	1	0
119.7750	2	1	0
119.8000	7	2	0
119.8250	3	0	0
119.8500	3	1	0
119.8750	5	1	0
119.9000	6	0	0
119.9250	6	0	1
119.9500	6	0	0
119.9750	0	0	0
120.0000	1	0	0
120.0250	8	0	0
120.0500	2	0	0
120.0750	3	1	0
120.1000	4	0	1
120.1250	4	0	0
120.1500	3	1	0
120.1750	1	0	0
120.2000	7	0	0
120.2250	2	0	0
120.2500	5	0	0
120.2750	3	0	0
120.3000	1	0	0
120.3250	8	0	0
120.3500	13	1	0
120.3750	9	0	0
120.4000	5	0	0
120.4250	2	0	0
120.4500	5	3	0
120.4750	3	1	0
120.5000	1	1	0
120.5250	3	0	0
120.5500	3	0	1
120.5750	1	0	0
120.6000	4	1	0
120.6250	5	0	0
120.6500	3	1	0
120.6750	3	0	0
120.7000	4	0	0
120.7250	1	0	1
120.7500	4	0	0
120.7750	2	0	0
120.8000	2	0	0
120.8250	2	1	0
120.8500	5	0	0
120.8750	8	2	0
120.9000	5	0	0
120.9250	6	0	0
120.9500	4	0	0
120.9750	4	0	0
121.0000	2	0	0
121.0250	5	0	0
121.0500	4	0	0
121.0750	1	0	0
121.1000	2	0	0
121.1250	3	1	0
121.1500	6	0	0
121.1750	5	0	0
121.2000	9	0	1
121.2250	6	0	0
121.2500	6	1	0
121.2750	3	0	0
121.3000	3	0	0
121.3250	4	0	0
121.3500	5	0	0
121.3750	3	1	0
121.4000	2	0	0
121.4250	3	0	1
121.4500	2	0	0
121.4750	4	0	0
121.5000	4	0	0
121.5250	2	0	0
121.5500	8	0	0
121.5750	3	1	0
121.6000	4	1	0
121.6250	6	0	0
121.6500	3	0	1
121.6750	4	0	0
121.7000	5	0	0
121.7250	1	0	0
121.7500	1	0	0
121.7750	7	0	1
121.8000	4	2	0
121.8250	7	1	0
121.8500	3	0	0
121.8750	2	0	0
121.9000	4	0	0
121.9250	7	0	0
121.9500	1	1	0
121.9750	3	1	0
122.0000	2	0	0
122.0250	4	0	0
122.0500	6	1	0
122.0750	1	2	0
122.1000	2	0	0
122.1250	8	1	0
122.1500	6	0	0
122.1750	2	0	0
122.2000	2	0	0
122.2250	1	0	0
122.2500	0	0	0
122.2750	2	0	0
122.3000	6	0	1
122.3250	4	0	0
122.3500	4	0	0
122.3750	4	0	1
122.4000	1	0	0
122.4250	4	0	0
122.4500	6	0	0
122.4750	0	0	0
122.5000	4	0	0
122.5250	3	0	0
122.5500	7	0	0
122.5750	3	0	0
122.6000	9	1	1
122.6250	5	0	0
122.6500	3	1	0
122.6750	4	0	0
122.7000	2	0	0
122.7250	2	0	1
122.7500	4	1	0
122.7750	5	0	1
122.8000	5	0	0
122.8250	1	0	0
122.8500	6	0	0
122.8750	8	0	1
122.9000	3	0	0
122.9250	5	0	0
122.9500	4	0	0
122.9750	2	0	0
123.0000	6	0	0
123.0250	4	0	0
123.0500	3	1	0
123.0750	1	1	1
123.1000	1	0	0
123.1250	5	0	0
123.1500	3	0	0
123.1750	4	0	0
123.2000	4	0	0
123.2250	1	0	0
123.2500	2	0	0
123.2750	6	0	0
123.3000	2	0	0
123.3250	1	0	0
123.3500	2	0	1
123.3750	2	0	0
123.4000	1	1	0
123.4250	4	0	1
123.4500	1	1	0
123.4750	3	1	2
123.5000	5	1	0
123.5250	4	0	1
123.5500	2	1	0
123.5750	4	0	0
123.6000	1	0	0
123.6250	1	1	1
123.6500	1	0	1
123.6750	2	0	0
123.7000	2	0	0
123.7250	2	1	0
123.7500	5	0	0
123.7750	6	0	0
123.8000	1	0	0
123.8250	3	0	0
123.8500	2	0	0
123.8750	4	0	0
123.9000	4	1	0
123.9250	3	0	0
123.9500	2	0	0
123.9750	6	0	0
124.0000	2	1	0
124.0250	5	0	0
124.0500	4	0	0
124.0750	2	0	0
124.1000	6	0	0
124.1250	6	0	1
124.1500	3	0	0
124.1750	3	0	1
124.2000	0	0	0
124.2250	3	0	2
124.2500	5	0	0
124.2750	6	0	0
124.3000	7	0	0
124.3250	5	0	1
124.3500	4	0	0
124.3750	4	1	0
124.4000	3	1	0
124.4250	4	0	0
124.4500	4	0	0
124.4750	5	0	0
124.5000	4	1	0
124.5250	5	0	0
124.5500	6	0	0
124.5750	4	0	0
124.6000	5	1	0
124.6250	1	0	0
124.6500	1	0	0
124.6750	3	0	0
124.7000	2	0	0
124.7250	3	0	0
124.7500	5	0	1
124.7750	2	0	0
124.8000	0	0	0
124.8250	2	0	0
124.8500	3	0	0
124.8750	6	0	0
124.9000	1	0	0
124.9250	4	1	1
124.9500	6	0	0
124.9750	2	0	1
125.0000	1	0	0
125.0250	3	0	0
125.0500	7	0	0
125.0750	3	0	0
125.1000	5	1	1
125.1250	2	0	0
125.1500	5	1	0
125.1750	4	1	0
125.2000	2	0	1
125.2250	4	1	0
125.2500	2	0	0
125.2750	2	0	0
125.3000	2	0	0
125.3250	3	0	1
125.3500	1	0	0
125.3750	2	1	0
125.4000	5	0	0
125.4250	7	0	0
125.4500	2	1	0
125.4750	2	0	0
125.5000	2	1	2
125.5250	4	0	1
125.5500	6	0	0
125.5750	2	0	0
125.6000	4	0	0
125.6250	7	0	1
125.6500	3	1	0
125.6750	3	1	0
125.7000	1	1	0
125.7250	3	0	0
125.7500	2	0	0
125.7750	6	0	0
125.8000	1	0	0
125.8250	6	1	0
125.8500	2	1	0
125.8750	5	0	1
125.9000	3	0	0
125.9250	3	2	0
125.9500	1	1	0
125.9750	4	1	0
126.0000	3	0	0
126.0250	2	0	1
126.0500	1	1	0
126.0750	3	0	0
126.1000	4	0	0
126.1250	2	0	0
126.1500	4	0	0
126.1750	2	0	0
126.2000	2	0	0
126.2250	4	0	0
126.2500	6	1	0
126.2750	4	1	0
126.3000	2	1	0
126.3250	2	0	0
126.3500	2	1	0
126.3750	4	0	0
126.4000	1	0	0
126.4250	3	3	0
126.4500	1	0	0
126.4750	3	0	0
126.5000	5	0	0
126.5250	2	2	0
126.5500	0	0	0
126.5750	9	0	1
126.6000	1	0	0
126.6250	5	0	0
126.6500	2	1	0
126.6750	2	0	0
126.7000	2	1	0
126.7250	1	0	0
126.7500	2	0	0
126.7750	3	0	0
126.8000	4	0	0
126.8250	4	1	1
126.8500	2	1	0
126.8750	3	1	0
126.9000	1	1	0
126.9250	2	0	0
126.9500	5	0	0
126.9750	1	0	0
127.0000	4	0	0
127.0250	2	0	0
127.0500	5	1	0
127.0750	2	0	0
127.1000	2	0	0
127.1250	3	1	0
127.1500	4	1	1
127.1750	5	0	0
127.2000	4	1	0
127.2250	2	0	0
127.2500	1	1	0
127.2750	2	1	0
127.3000	1	0	0
127.3250	6	0	0
127.3500	4	0	1
127.3750	4	0	0
127.4000	0	1	0
127.4250	2	0	0
127.4500	1	0	0
127.4750	3	1	0
127.5000	5	0	1
127.5250	6	0	1
127.5500	5	1	0
127.5750	4	0	0
127.6000	3	1	0
127.6250	4	0	0
127.6500	3	0	0
127.6750	1	0	0
127.7000	1	1	0
127.7250	2	0	0
127.7500	2	0	0
127.7750	7	1	1
127.8000	2	0	0
127.8250	1	0	0
127.8500	4	0	0
127.8750	4	1	0
127.9000	1	0	0
127.9250	10	0	0
127.9500	1	0	1
127.9750	3	1	0
128.0000	4	1	0
128.0250	3	0	1
128.0500	4	0	1
128.0750	4	0	0
128.1000	2	1	0
128.1250	2	0	0
128.1500	3	0	0
128.1750	5	0	0
128.2000	3	0	1
128.2250	0	1	3
128.2500	3	0	0
128.2750	1	0	1
128.3000	3	0	0
128.3250	7	0	0
128.3500	3	1	0
128.3750	2	1	0
128.4000	4	0	0
128.4250	1	2	0
128.4500	3	0	0
128.4750	1	0	0
128.5000	2	0	0
128.5250	3	1	0
128.5500	2	0	0
128.5750	3	1	0
128.6000	5	0	0
128.6250	3	0	1
128.6500	3	0	0
128.6750	0	0	0
128.7000	2	0	0
128.7250	2	1	0
128.7500	3	0	0
128.7750	3	0	0
128.8000	2	1	1
128.8250	2	0	0
128.8500	2	0	0
128.8750	2	0	0
128.9000	1	2	1
128.9250	2	0	0
128.9500	5	0	0
128.9750	2	0	0
129.0000	3	0	0
129.0250	2	0	0
129.0500	3	0	0
129.0750	2	1	0
129.1000	1	0	0
129.1250	2	0	0
129.1500	2	0	0
129.1750	1	0	0
129.2000	3	0	0
129.2250	6	1	0
129.2500	3	0	0
129.2750	2	0	0
129.3000	5	1	1
129.3250	2	1	0
129.3500	0	0	0
129.3750	2	0	0
129.4000	1	0	2
129.4250	3	0	0
129.4500	6	0	0
129.4750	1	0	0
129.5000	3	0	0
129.5250	2	0	0
129.5500	2	0	0
129.5750	1	0	0
129.6000	2	0	0
129.6250	2	0	0
129.6500	2	0	1
129.6750	1	0	0
129.7000	2	0	0
129.7250	2	1	0
129.7500	1	1	0
129.7750	1	0	0
129.8000	1	0	1
129.8250	3	0	1
129.8500	2	1	0
129.8750	3	0	0
129.9000	1	0	0
129.9250	1	0	0
129.9500	3	0	0
129.9750	4	0	1
130.0000	6	0	0
130.0250	1	0	0
130.0500	2	0	1
130.0750	5	1	0
130.1000	6	1	0
130.1250	5	1	0
130.1500	5	0	0
130.1750	3	1	0
130.2000	4	0	0
130.2250	2	0	0
130.2500	2	0	0
130.2750	1	1	0
130.3000	1	1	1
130.3250	3	0	0
130.3500	4	0	0
130.3750	3	0	0
130.4000	4	0	0
130.4250	4	0	0
130.4500	2	1	0
130.4750	3	0	0
130.5000	4	0	0
130.5250	5	0	0
130.5500	4	0	0
130.5750	4	0	0
130.6000	3	0	0
130.6250	2	0	0
130.6500	2	1	0
130.6750	2	0	0
130.7000	2	1	0
130.7250	1	0	0
130.7500	1	0	0
130.7750	5	0	0
130.8000	2	0	0
130.8250	4	1	0
130.8500	3	1	0
130.8750	2	0	0
130.9000	1	0	0
130.9250	1	1	0
130.9500	1	0	0
130.9750	2	0	0
131.0000	2	0	0
131.0250	4	0	0
131.0500	1	0	0
131.0750	2	1	0
131.1000	3	0	1
131.1250	3	0	0
131.1500	2	0	1
131.1750	1	0	0
131.2000	6	0	1
131.2250	4	0	0
131.2500	4	0	0
131.2750	2	0	0
131.3000	2	0	0
131.3250	2	0	0
131.3500	3	0	0
131.3750	7	0	0
131.4000	5	0	0
131.4250	2	0	0
131.4500	1	0	0
131.4750	1	0	0
131.5000	3	0	0
131.5250	5	0	0
131.5500	0	0	0
131.5750	3	0	0
131.6000	3	0	0
131.6250	4	0	0
131.6500	1	0	0
131.6750	4	0	0
131.7000	3	0	0
131.7250	3	0	0
131.7500	2	0	0
131.7750	2	0	0
131.8000	4	1	0
131.8250	0	0	0
131.8500	3	0	0
131.8750	2	0	0
131.9000	1	0	0
131.9250	3	1	0
131.9500	5	0	0
131.9750	4	0	0
132.0000	3	0	0
132.0250	1	0	0
132.0500	3	1	0
132.0750	3	0	0
132.1000	3	0	0
132.1250	2	1	0
132.1500	2	1	0
132.1750	3	0	0
132.2000	1	1	0
132.2250	0	0	0
132.2500	5	0	0
132.2750	6	0	0
132.3000	0	0	0
132.3250	1	0	1
132.3500	2	1	0
132.3750	4	0	0
132.4000	3	0	0
132.4250	2	1	0
132.4500	1	0	0
132.4750	2	0	0
132.5000	2	1	0
132.5250	1	0	0
132.5500	0	0	0
132.5750	4	1	0
132.6000	3	0	0
132.6250	2	0	0
132.6500	1	0	0
132.6750	2	0	0
132.7000	2	1	0
132.7250	5	1	1
132.7500	1	0	0
132.7750	4	0	0
132.8000	2	0	0
132.8250	2	0	0
132.8500	2	0	0
132.8750	3	0	0
132.9000	5	1	1
132.9250	3	1	0
132.9500	3	0	0
132.9750	3	0	0
133.0000	2	0	0
133.0250	1	0	0
133.0500	5	0	0
133.0750	1	0	0
133.1000	2	1	0
133.1250	3	0	0
133.1500	5	1	0
133.1750	7	0	0
133.2000	4	0	0
133.2250	4	0	1
133.2500	2	0	0
133.2750	2	0	0
133.3000	2	0	1
133.3250	2	0	0
133.3500	5	1	0
133.3750	2	1	0
133.4000	3	0	0
133.4250	0	0	0
133.4500	2	0	2
133.4750	4	0	0
133.5000	3	1	0
133.5250	1	1	0
133.5500	4	2	0
133.5750	2	0	0
133.6000	5	1	0
133.6250	4	0	0
133.6500	0	0	0
133.6750	3	1	0
133.7000	2	0	0
133.7250	1	0	1
133.7500	3	0	0
133.7750	1	1	0
133.8000	3	0	0
133.8250	3	0	0
133.8500	2	0	0
133.8750	0	1	1
133.9000	2	0	1
133.9250	7	1	1
133.9500	2	0	0
133.9750	3	0	0
134.0000	2	0	0
134.0250	0	0	1
134.0500	4	0	0
134.0750	2	0	1
134.1000	4	1	0
134.1250	2	0	1
134.1500	2	0	1
134.1750	3	1	0
134.2000	4	0	0
134.2250	1	0	0
134.2500	2	1	1
134.2750	2	1	0
134.3000	5	0	0
134.3250	1	0	0
134.3500	2	0	2
134.3750	0	1	0
134.4000	1	0	1
134.4250	3	1	1
134.4500	1	0	1
134.4750	3	0	0
134.5000	0	0	0
134.5250	1	2	0
134.5500	0	2	0
134.5750	1	0	0
134.6000	2	0	0
134.6250	1	0	0
134.6500	3	0	0
134.6750	1	0	0
134.7000	2	0	0
134.7250	0	0	0
134.7500	1	0	0
134.7750	4	1	0
134.8000	2	0	0
134.8250	5	0	0
134.8500	4	0	0
134.8750	7	0	0
134.9000	5	1	0
134.9250	7	1	1
134.9500	3	0	0
134.9750	1	0	0
135.0000	4	0	0
135.0250	3	0	0
135.0500	4	0	0
135.0750	4	0	0
135.1000	1	0	0
135.1250	1	0	0
135.1500	2	1	0
135.1750	3	0	0
135.2000	1	0	0
135.2250	2	0	1
135.2500	1	1	0
135.2750	2	1	0
135.3000	3	0	0
135.3250	0	0	0
135.3500	0	0	1
135.3750	2	1	0
135.4000	1	0	0
135.4250	0	0	0
135.4500	4	0	0
135.4750	0	0	0
135.5000	2	0	0
135.5250	1	0	1
135.5500	3	0	0
135.5750	1	0	0
135.6000	2	0	0
135.6250	2	1	0
135.6500	5	0	0
135.6750	4	1	0
135.7000	1	0	0
135.7250	4	0	0
135.7500	2	1	1
135.7750	1	0	0
135.8000	4	0	0
135.8250	4	1	0
135.8500	3	0	0
135.8750	3	0	0
135.9000	0	0	1
135.9250	1	0	0
135.9500	2	0	0
135.9750	4	0	1
136.0000	1	0	0
136.0250	0	0	0
136.0500	4	0	0
136.0750	0	0	0
136.1000	2	1	0
136.1250	0	0	0
136.1500	4	0	0
136.1750	1	1	0
136.2000	3	0	0
136.2250	1	0	0
136.2500	3	0	0
136.2750	1	1	0
136.3000	0	1	0
136.3250	4	0	0
136.3500	3	0	0
136.3750	2	0	0
136.4000	3	1	0
136.4250	4	1	2
136.4500	3	0	0
136.4750	1	0	0
136.5000	0	1	0
136.5250	2	0	0
136.5500	3	0	0
136.5750	1	0	0
136.6000	1	0	0
136.6250	4	0	0
136.6500	4	0	0
136.6750	3	0	0
136.7000	1	0	0
136.7250	2	0	0
136.7500	3	0	1
136.7750	1	0	0
136.8000	2	1	1
136.8250	1	1	0
136.8500	1	1	0
136.8750	3	0	0
136.9000	5	1	0
136.9250	1	0	0
136.9500	4	1	0
136.9750	1	0	0
137.0000	6	0	0
137.0250	5	0	0
137.0500	3	0	0
137.0750	3	1	1
137.1000	2	0	0
137.1250	2	1	0
137.1500	3	0	0
137.1750	5	0	0
137.2000	3	1	0
137.2250	3	1	0
137.2500	1	1	0
137.2750	2	0	0
137.3000	3	0	0
137.3250	2	0	2
137.3500	1	2	0
137.3750	1	0	0
137.4000	3	1	0
137.4250	1	0	0
137.4500	3	0	0
137.4750	1	1	0
137.5000	3	0	0
137.5250	3	0	0
137.5500	4	0	1
137.5750	3	0	1
137.6000	4	1	0
137.6250	2	1	0
137.6500	2	0	0
137.6750	1	0	0
137.7000	3	0	0
137.7250	2	0	0
137.7500	0	0	0
137.7750	2	0	0
137.8000	3	0	1
137.8250	1	1	0
137.8500	2	1	0
137.8750	2	0	0
137.9000	4	1	0
137.9250	1	0	0
137.9500	2	1	0
137.9750	5	0	0
138.0000	0	0	0
138.0250	1	0	0
138.0500	1	0	0
138.0750	1	1	0
138.1000	3	1	1
138.1250	0	0	0
138.1500	3	0	0
138.1750	4	0	0
138.2000	2	1	0
138.2250	5	0	0
138.2500	4	0	0
138.2750	1	0	0
138.3000	1	0	0
138.3250	1	1	1
138.3500	3	0	0
138.3750	0	0	0
138.4000	5	0	0
138.4250	2	0	0
138.4500	6	0	0
138.4750	0	1	0
138.5000	5	0	0
138.5250	2	0	0
138.5500	1	0	0
138.5750	5	0	0
138.6000	0	0	0
138.6250	2	0	0
138.6500	2	0	1
138.6750	2	1	0
138.7000	2	0	0
138.7250	2	0	0
138.7500	2	0	0
138.7750	2	0	0
138.8000	3	0	0
138.8250	1	1	0
138.8500	2	0	0
138.8750	2	0	0
138.9000	2	0	0
138.9250	5	1	0
138.9500	1	0	0
138.9750	3	0	0
139.0000	1	0	1
139.0250	0	1	0
139.0500	1	1	0
139.0750	4	1	0
139.1000	0	0	0
139.1250	2	0	1
139.1500	2	1	0
139.1750	4	0	0
139.2000	5	0	2
139.2250	2	0	0
139.2500	2	0	0
139.2750	2	1	0
139.3000	3	0	0
139.3250	4	1	0
139.3500	4	0	0
139.3750	3	0	0
139.4000	1	0	0
139.4250	1	0	1
139.4500	1	0	0
139.4750	2	0	0
139.5000	3	0	1
139.5250	2	0	0
139.5500	4	0	0
139.5750	0	1	0
139.6000	1	1	2
139.6250	2	0	0
139.6500	0	0	0
139.6750	3	0	1
139.7000	2	0	0
139.7250	4	0	0
139.7500	2	0	0
139.7750	3	0	1
139.8000	1	0	0
139.8250	4	0	0
139.8500	2	1	0
139.8750	2	0	0
139.9000	1	0	0
139.9250	2	0	0
139.9500	2	1	0
139.9750	4	0	0
140.0000	2	0	0
140.0250	4	1	0
140.0500	2	0	0
140.0750	1	0	0
140.1000	2	0	0
140.1250	2	0	0
140.1500	1	1	0
140.1750	3	0	1
140.2000	2	1	0
140.2250	2	0	1
140.2500	0	0	0
140.2750	2	0	0
140.3000	2	0	0
140.3250	1	1	0
140.3500	1	1	0
140.3750	4	0	0
140.4000	2	0	0
140.4250	2	0	0
140.4500	1	0	0
140.4750	4	0	0
140.5000	0	0	0
140.5250	2	1	0
140.5500	1	0	0
140.5750	3	1	1
140.6000	1	0	0
140.6250	2	0	0
140.6500	0	0	0
140.6750	1	1	0
140.7000	3	1	0
140.7250	6	1	0
140.7500	3	2	0
140.7750	1	0	0
140.8000	1	0	0
140.8250	3	0	0
140.8500	0	0	0
140.8750	2	2	0
140.9000	2	0	0
140.9250	6	0	0
140.9500	0	2	0
140.9750	1	0	0
141.0000	2	0	1
141.0250	4	0	1
141.0500	2	0	0
141.0750	3	0	1
141.1000	3	0	0
141.1250	1	0	0
141.1500	0	0	0
141.1750	2	1	0
141.2000	0	0	0
141.2250	1	0	0
141.2500	3	2	0
141.2750	2	1	1
141.3000	2	0	1
141.3250	3	0	0
141.3500	1	0	2
141.3750	0	1	0
141.4000	4	0	0
141.4250	3	0	0
141.4500	3	0	0
141.4750	3	0	0
141.5000	1	0	0
141.5250	2	0	0
141.5500	1	1	0
141.5750	0	0	0
141.6000	3	0	0
141.6250	3	1	0
141.6500	0	0	0
141.6750	7	1	0
141.7000	1	0	0
141.7250	4	0	0
141.7500	3	0	0
141.7750	2	0	0
141.8000	4	0	0
141.8250	0	1	0
141.8500	0	1	0
141.8750	1	0	0
141.9000	3	0	0
141.9250	2	0	0
141.9500	1	0	0
141.9750	2	0	0
142.0000	3	0	0
142.0250	0	0	0
142.0500	2	1	0
142.0750	2	2	0
142.1000	2	0	0
142.1250	4	0	0
142.1500	0	0	0
142.1750	3	0	0
142.2000	0	0	0
142.2250	1	0	0
142.2500	1	0	0
142.2750	0	0	0
142.3000	5	0	0
142.3250	1	1	0
142.3500	3	0	0
142.3750	2	3	0
142.4000	4	0	0
142.4250	1	0	0
142.4500	5	1	0
142.4750	3	0	0
142.5000	0	0	0
142.5250	4	1	0
142.5500	3	1	0
142.5750	0	0	0
142.6000	1	0	0
142.6250	1	0	0
142.6500	1	0	0
142.6750	2	0	0
142.7000	0	1	1
142.7250	4	0	0
142.7500	2	0	0
142.7750	3	0	0
142.8000	1	0	1
142.8250	0	0	2
142.8500	1	0	0
142.8750	2	0	0
142.9000	1	0	1
142.9250	2	1	0
142.9500	2	0	0
142.9750	2	1	0
143.0000	3	0	0
143.0250	2	0	0
143.0500	4	0	0
143.0750	4	0	1
143.1000	4	0	0
143.1250	0	0	0
143.1500	5	0	0
143.1750	2	0	0
143.2000	1	0	1
143.2250	6	0	0
143.2500	0	0	0
143.2750	0	0	0
143.3000	4	1	0
143.3250	3	1	0
143.3500	1	0	0
143.3750	2	0	0
143.4000	3	0	0
143.4250	1	1	0
143.4500	3	0	0
143.4750	5	0	0
143.5000	2	0	0
143.5250	1	1	0
143.5500	1	0	0
143.5750	3	0	0
143.6000	4	0	1
143.6250	4	1	0
143.6500	1	0	0
143.6750	0	2	0
143.7000	3	0	0
143.7250	3	1	0
143.7500	0	0	0
143.7750	0	1	0
143.8000	3	0	0
143.8250	0	0	0
143.8500	1	0	0
143.8750	5	0	0
143.9000	3	0	0
143.9250	1	0	0
143.9500	1	0	0
143.9750	0	1	0
144.0000	0	0	0
144.0250	2	1	0
144.0500	3	0	0
144.0750	3	0	0
144.1000	0	0	0
144.1250	2	0	0
144.1500	2	0	0
144.1750	2	1	0
144.2000	4	0	1
144.2250	2	0	0
144.2500	1	0	0
144.2750	2	0	0
144.3000	3	0	0
144.3250	3	0	0
144.3500	2	0	0
144.3750	2	0	0
144.4000	6	0	0
144.4250	0	0	0
144.4500	1	0	1
144.4750	1	0	1
144.5000	2	0	0
144.5250	4	0	0
144.5500	0	0	1
144.5750	1	1	0
144.6000	1	0	0
144.6250	1	2	0
144.6500	0	0	0
144.6750	0	3	0
144.7000	3	0	0
144.7250	1	1	0
144.7500	4	1	1
144.7750	0	0	0
144.8000	4	0	0
144.8250	2	0	0
144.8500	2	1	1
144.8750	1	0	0
144.9000	3	1	0
144.9250	2	0	0
144.9500	1	0	0
144.9750	5	0	0
145.0000	2	0	1
145.0250	1	1	0
145.0500	0	0	0
145.0750	1	0	0
145.1000	5	1	1
145.1250	0	0	0
145.1500	1	1	0
145.1750	1	0	0
145.2000	0	1	0
145.2250	3	0	0
145.2500	1	0	0
145.2750	3	0	0
145.3000	5	0	0
145.3250	1	0	0
145.3500	2	0	1
145.3750	4	0	0
145.4000	1	0	0
145.4250	3	0	0
145.4500	2	0	1
145.4750	3	1	0
145.5000	2	0	0
145.5250	0	1	0
145.5500	4	0	0
145.5750	1	0	0
145.6000	1	0	0
145.6250	1	1	1
145.6500	6	0	0
145.6750	4	1	0
145.7000	1	0	1
145.7250	2	0	0
145.7500	2	0	0
145.7750	0	1	0
145.8000	0	0	0
145.8250	1	0	0
145.8500	3	0	0
145.8750	1	1	0
145.9000	3	0	0
145.9250	1	0	0
145.9500	2	0	0
145.9750	3	0	0
146.0000	2	0	0
146.0250	0	0	0
146.0500	1	0	0
146.0750	2	0	0
146.1000	2	0	0
146.1250	1	0	0
146.1500	0	0	0
146.1750	1	0	0
146.2000	1	0	1
146.2250	2	1	1
146.2500	1	0	0
146.2750	1	0	0
146.3000	4	1	1
146.3250	5	1	0
146.3500	3	0	0
146.3750	1	0	0
146.4000	0	0	0
146.4250	2	0	0
146.4500	5	1	0
146.4750	2	0	0
146.5000	0	0	0
146.5250	0	1	0
146.5500	1	0	1
146.5750	4	0	0
146.6000	1	0	0
146.6250	3	0	0
146.6500	1	0	1
146.6750	1	0	0
146.7000	2	0	1
146.7250	3	0	0
146.7500	1	0	0
146.7750	2	0	1
146.8000	1	1	0
146.8250	3	0	0
146.8500	1	0	0
146.8750	2	1	0
146.9000	2	0	1
146.9250	1	0	0
146.9500	2	0	0
146.9750	4	1	0
147.0000	2	0	0
147.0250	1	0	0
147.0500	3	2	0
147.0750	1	0	0
147.1000	0	1	0
147.1250	4	1	0
147.1500	1	0	0
147.1750	4	1	0
147.2000	2	1	1
147.2250	2	0	1
147.2500	1	0	0
147.2750	2	1	0
147.3000	0	0	0
147.3250	0	0	0
147.3500	0	0	0
147.3750	2	1	0
147.4000	4	0	0
147.4250	0	1	0
147.4500	1	0	0
147.4750	2	0	0
147.5000	0	1	0
147.5250	4	1	0
147.5500	4	0	0
147.5750	3	0	0
147.6000	3	0	0
147.6250	1	0	0
147.6500	1	0	1
147.6750	0	0	0
147.7000	2	1	0
147.7250	0	0	0
147.7500	1	0	0
147.7750	2	0	0
147.8000	4	0	0
147.8250	1	0	0
147.8500	0	0	0
147.8750	4	0	0
147.9000	2	1	0
147.9250	1	0	0
147.9500	3	0	0
147.9750	1	1	0
148.0000	3	0	0
148.0250	2	0	0
148.0500	0	0	0
148.0750	1	1	0
148.1000	1	0	0
148.1250	3	1	0
148.1500	1	0	0
148.1750	1	0	0
148.2000	4	0	0
148.2250	0	1	0
148.2500	5	0	0
148.2750	2	0	0
148.3000	2	1	0
148.3250	0	0	0
148.3500	2	0	0
148.3750	0	1	0
148.4000	2	0	0
148.4250	4	1	0
148.4500	1	1	0
148.4750	3	0	0
148.5000	1	1	0
148.5250	0	0	0
148.5500	2	0	0
148.5750	0	0	0
148.6000	2	0	0
148.6250	1	1	0
148.6500	2	0	0
148.6750	0	1	2
148.7000	4	0	1
148.7250	1	0	0
148.7500	1	0	0
148.7750	2	0	0
148.8000	1	0	1
148.8250	2	0	0
148.8500	1	2	0
148.8750	3	0	0
148.9000	1	1	0
148.9250	1	0	0
148.9500	1	0	0
148.9750	1	1	0
149.0000	1	0	0
149.0250	0	0	0
149.0500	2	0	0
149.0750	1	0	0
149.1000	1	0	0
149.1250	0	1	1
149.1500	1	0	1
149.1750	2	0	0
149.2000	0	0	0
149.2250	2	0	0
149.2500	0	0	0
149.2750	1	0	0
149.3000	1	0	0
149.3250	1	2	1
149.3500	1	2	0
149.3750	0	0	0
149.4000	3	0	0
149.4250	1	0	0
149.4500	0	1	0
149.4750	1	0	3
149.5000	1	0	1
149.5250	1	0	0
149.5500	2	0	0
149.5750	1	0	0
149.6000	2	0	0
149.6250	2	0	0
149.6500	1	1	0
149.6750	3	0	0
149.7000	4	0	0
149.7250	3	0	0
149.7500	0	1	0
149.7750	4	0	0
149.8000	2	1	0
149.8250	3	0	1
149.8500	1	1	0
149.8750	3	0	0
149.9000	0	0	0
149.9250	0	0	1
149.9500	3	1	0
149.9750	2	0	0
150.0000	0	0	0
150.0250	2	0	1
150.0500	2	0	0
150.0750	3	0	0
150.1000	1	1	0
150.1250	3	1	0
150.1500	4	0	1
150.1750	1	0	0
150.2000	0	1	0
150.2250	1	0	0
150.2500	1	0	0
150.2750	7	0	0
150.3000	2	0	0
150.3250	2	0	1
150.3500	0	0	1
150.3750	4	0	0
150.4000	1	0	0
150.4250	1	1	0
150.4500	2	0	0
150.4750	0	0	1
150.5000	0	0	0
150.5250	2	0	0
150.5500	1	1	0
150.5750	1	1	0
150.6000	2	0	0
150.6250	2	0	0
150.6500	0	0	0
150.6750	1	1	0
150.7000	1	0	0
150.7250	2	0	0
150.7500	1	0	0
150.7750	1	1	1
150.8000	0	0	1
150.8250	1	0	0
150.8500	2	0	1
150.8750	1	2	0
150.9000	1	0	0
150.9250	2	0	0
150.9500	2	0	0
150.9750	0	1	0
151.0000	0	0	0
151.0250	1	1	0
151.0500	0	0	0
151.0750	3	0	0
151.1000	1	0	1
151.1250	3	1	0
151.1500	0	0	0
151.1750	2	0	0
151.2000	4	1	1
151.2250	2	0	1
151.2500	2	0	0
151.2750	2	0	0
151.3000	2	0	0
151.3250	0	0	0
151.3500	1	2	1
151.3750	1	0	0
151.4000	3	1	0
151.4250	1	0	0
151.4500	2	0	0
151.4750	2	0	0
151.5000	1	1	0
151.5250	1	0	0
151.5500	1	0	0
151.5750	1	0	0
151.6000	3	0	0
151.6250	1	0	0
151.6500	2	1	0
151.6750	1	0	0
151.7000	1	0	0
151.7250	0	0	0
151.7500	2	0	0
151.7750	1	0	0
151.8000	1	1	0
151.8250	1	0	1
151.8500	1	0	1
151.8750	3	0	0
151.9000	3	0	0
151.9250	2	0	0
151.9500	0	0	0
151.9750	2	1	0
152.0000	1	0	0
152.0250	1	0	0
152.0500	1	0	0
152.0750	3	0	0
152.1000	3	0	0
152.1250	3	0	0
152.1500	2	0	0
152.1750	0	0	0
152.2000	1	0	0
152.2250	5	0	0
152.2500	1	0	2
152.2750	2	1	0
152.3000	1	0	0
152.3250	0	0	0
152.3500	1	0	1
152.3750	2	1	1
152.4000	0	0	0
152.4250	2	1	0
152.4500	2	1	0
152.4750	3	0	0
152.5000	2	0	0
152.5250	4	2	0
152.5500	3	1	0
152.5750	1	0	0
152.6000	2	0	0
152.6250	2	0	0
152.6500	0	0	0
152.6750	0	0	0
152.7000	1	0	0
152.7250	1	0	0
152.7500	1	0	0
152.7750	0	0	1
152.8000	9	0	0
152.8250	2	1	0
152.8500	1	2	0
152.8750	0	0	0
152.9000	0	0	1
152.9250	0	0	1
152.9500	3	0	0
152.9750	0	0	0
153.0000	2	0	0
153.0250	2	0	1
153.0500	2	0	0
153.0750	0	0	1
153.1000	1	0	0
153.1250	1	0	1
153.1500	3	0	0
153.1750	0	0	0
153.2000	1	0	0
153.2250	1	0	0
153.2500	0	0	0
153.2750	0	0	0
153.3000	1	1	1
153.3250	0	0	0
153.3500	0	0	0
153.3750	1	1	0
153.4000	0	0	0
153.4250	0	0	0
153.4500	3	0	0
153.4750	3	0	0
153.5000	3	0	0
153.5250	3	0	0
153.5500	4	1	0
153.5750	2	0	0
153.6000	2	1	0
153.6250	0	1	0
153.6500	1	0	0
153.6750	4	0	0
153.7000	3	1	0
153.7250	3	1	0
153.7500	1	0	0
153.7750	4	0	0
153.8000	0	1	0
153.8250	1	2	1
153.8500	3	0	0
153.8750	1	0	0
153.9000	0	0	0
153.9250	2	0	1
153.9500	2	0	0
153.9750	3	0	0
154.0000	2	0	0
154.0250	1	1	0
154.0500	1	0	1
154.0750	1	0	0
154.1000	5	0	0
154.1250	0	2	0
154.1500	2	1	0
154.1750	0	1	0
154.2000	0	0	0
154.2250	1	0	0
154.2500	2	0	0
154.2750	2	0	2
154.3000	0	0	0
154.3250	4	0	0
154.3500	0	0	0
154.3750	2	1	0
154.4000	2	1	0
154.4250	1	0	1
154.4500	0	1	0
154.4750	1	0	0
154.5000	1	0	1
154.5250	1	0	0
154.5500	2	1	0
154.5750	4	0	0
154.6000	1	0	0
154.6250	1	0	1
154.6500	4	0	0
154.6750	2	1	0
154.7000	2	0	0
154.7250	1	1	0
154.7500	0	0	0
154.7750	0	0	0
154.8000	0	0	1
154.8250	0	0	0
154.8500	4	1	0
154.8750	0	1	0
154.9000	1	0	1
154.9250	1	0	0
154.9500	3	1	0
154.9750	2	0	0
155.0000	3	1	0
155.0250	2	0	0
155.0500	1	0	0
155.0750	0	0	0
155.1000	4	0	0
155.1250	3	0	1
155.1500	1	0	0
155.1750	4	1	0
155.2000	1	0	0
155.2250	3	0	0
155.2500	3	0	1
155.2750	2	0	0
155.3000	1	0	0
155.3250	3	0	0
155.3500	2	0	1
155.3750	2	0	0
155.4000	1	0	0
155.4250	1	0	0
155.4500	0	0	0
155.4750	0	1	0
155.5000	3	0	0
155.5250	3	0	0
155.5500	0	0	0
155.5750	1	1	0
155.6000	2	0	0
155.6250	4	0	0
155.6500	2	1	0
155.6750	2	0	0
155.7000	1	0	0
155.7250	1	0	0
155.7500	0	0	0
155.7750	1	0	1
155.8000	1	1	1
155.8250	1	0	0
155.8500	3	0	0
155.8750	3	0	1
155.9000	2	0	2
155.9250	0	1	0
155.9500	2	0	0
155.9750	0	0	0
156.0000	1	0	0
156.0250	2	0	0
156.0500	2	0	0
156.0750	2	1	0
156.1000	0	0	0
156.1250	1	0	0
156.1500	0	0	0
156.1750	3	0	0
156.2000	1	0	0
156.2250	3	0	2
156.2500	1	1	0
156.2750	1	0	0
156.3000	0	0	0
156.3250	1	0	0
156.3500	0	0	0
156.3750	1	0	0
156.4000	3	1	0
156.4250	1	1	0
156.4500	1	0	1
156.4750	2	1	0
156.5000	3	0	0
156.5250	1	0	0
156.5500	2	0	1
156.5750	2	0	0
156.6000	0	0	0
156.6250	1	0	0
156.6500	1	0	0
156.6750	1	0	0
156.7000	1	1	0
156.7250	1	0	0
156.7500	0	0	0
156.7750	1	1	0
156.8000	3	0	0
156.8250	2	0	0
156.8500	2	0	0
156.8750	2	0	0
156.9000	3	0	0
156.9250	2	2	0
156.9500	0	0	0
156.9750	1	0	0
157.0000	1	0	0
157.0250	1	0	0
157.0500	1	0	2
157.0750	3	1	0
157.1000	1	0	0
157.1250	4	0	1
157.1500	1	0	0
157.1750	3	0	0
157.2000	5	1	0
157.2250	2	0	0
157.2500	0	0	0
157.2750	1	0	0
157.3000	1	1	1
157.3250	1	1	0
157.3500	3	1	0
157.3750	3	0	1
157.4000	2	0	0
157.4250	1	0	0
157.4500	2	1	0
157.4750	1	1	0
157.5000	1	0	0
157.5250	0	0	0
157.5500	3	0	0
157.5750	2	0	0
157.6000	1	0	0
157.6250	4	0	0
157.6500	2	0	1
157.6750	0	1	0
157.7000	2	1	0
157.7250	0	0	0
157.7500	3	1	0
157.7750	1	1	0
157.8000	0	0	0
157.8250	3	0	2
157.8500	1	1	0
157.8750	1	0	0
157.9000	1	1	0
157.9250	1	0	1
157.9500	5	0	0
157.9750	1	0	0
158.0000	0	1	0
158.0250	0	0	0
158.0500	1	1	0
158.0750	2	0	0
158.1000	2	0	0
158.1250	1	0	0
158.1500	3	0	0
158.1750	2	0	0
158.2000	2	0	0
158.2250	1	0	0
158.2500	1	0	0
158.2750	1	0	0
158.3000	2	0	0
158.3250	2	0	1
158.3500	2	1	0
158.3750	2	1	0
158.4000	0	0	0
158.4250	1	0	0
158.4500	1	0	0
158.4750	4	0	0
158.5000	1	0	0
158.5250	0	0	0
158.5500	1	1	0
158.5750	1	0	0
158.6000	4	1	0
158.6250	4	1	0
158.6500	1	1	0
158.6750	2	0	0
158.7000	3	0	0
158.7250	1	0	0
158.7500	3	0	0
158.7750	0	0	0
158.8000	5	0	0
158.8250	1	0	0
158.8500	0	0	0
158.8750	0	1	0
158.9000	0	0	0
158.9250	0	0	0
158.9500	2	0	0
158.9750	1	0	0
159.0000	2	0	0
159.0250	2	0	0
159.0500	0	0	0
159.0750	2	0	0
159.1000	2	1	1
159.1250	1	0	0
159.1500	3	1	0
159.1750	1	1	1
159.2000	0	0	0
159.2250	0	0	0
159.2500	2	0	0
159.2750	0	0	0
159.3000	2	0	1
159.3250	4	0	0
159.3500	2	1	0
159.3750	1	1	0
159.4000	0	1	1
159.4250	0	0	0
159.4500	1	0	0
159.4750	1	0	0
159.5000	1	1	0
159.5250	0	1	1
159.5500	2	0	0
159.5750	0	1	0
159.6000	1	0	0
159.6250	2	1	0
159.6500	2	0	0
159.6750	1	1	0
159.7000	2	0	0
159.7250	4	0	0
159.7500	1	0	0
159.7750	2	0	1
159.8000	0	1	0
159.8250	1	0	1
159.8500	2	2	0
159.8750	2	0	0
159.9000	2	0	1
159.9250	0	1	0
159.9500	2	0	2
159.9750	0	1	0
160.0000	2	0	0
160.0250	3	1	0
160.0500	0	0	0
160.0750	2	0	0
160.1000	1	0	1
160.1250	2	0	0
160.1500	0	0	0
160.1750	3	1	0
160.2000	0	0	0
160.2250	4	0	1
160.2500	1	0	0
160.2750	0	0	0
160.3000	1	1	0
160.3250	3	0	0
160.3500	0	0	0
160.3750	1	1	0
160.4000	1	0	0
160.4250	3	0	0
160.4500	3	0	0
160.4750	0	0	0
160.5000	2	0	0
160.5250	1	0	0
160.5500	0	0	0
160.5750	1	0	0
160.6000	0	0	0
160.6250	2	0	0
160.6500	1	2	0
160.6750	2	0	0
160.7000	0	0	0
160.7250	2	0	0
160.7500	0	0	0
160.7750	2	0	0
160.8000	1	0	0
160.8250	1	0	0
160.8500	0	0	0
160.8750	1	0	0
160.9000	3	0	0
160.9250	1	0	0
160.9500	1	2	0
160.9750	2	1	0
161.0000	2	1	0
161.0250	0	0	0
161.0500	3	0	0
161.0750	4	0	0
161.1000	2	1	1
161.1250	1	2	0
161.1500	3	0	0
161.1750	1	0	0
161.2000	0	2	0
161.2250	1	1	0
161.2500	0	0	0
161.2750	0	0	0
161.3000	2	0	0
161.3250	1	0	1
161.3500	1	0	0
161.3750	1	0	0
161.4000	3	0	0
161.4250	0	0	0
161.4500	1	0	0
161.4750	0	0	0
161.5000	1	0	0
161.5250	0	0	0
161.5500	1	2	0
161.5750	2	0	0
161.6000	2	0	1
161.6250	4	0	0
161.6500	4	0	1
161.6750	0	0	0
161.7000	1	0	0
161.7250	2	0	0
161.7500	2	0	0
161.7750	2	0	0
161.8000	2	0	1
161.8250	1	0	0
161.8500	1	0	0
161.8750	0	1	0
161.9000	0	0	0
161.9250	2	0	0
161.9500	3	0	0
161.9750	2	1	1
162.0000	0	1	0
162.0250	0	0	0
162.0500	1	0	0
162.0750	1	0	0
162.1000	2	0	0
162.1250	1	0	0
162.1500	1	1	0
162.1750	0	0	0
162.2000	3	1	0
162.2250	2	1	2
162.2500	0	0	0
162.2750	3	0	0
162.3000	3	0	0
162.3250	0	1	0
162.3500	1	0	0
162.3750	1	0	0
162.4000	0	0	0
162.4250	0	0	0
162.4500	2	1	0
162.4750	1	0	0
162.5000	2	0	1
162.5250	0	0	1
162.5500	0	0	0
162.5750	2	0	0
162.6000	4	1	0
162.6250	0	0	0
162.6500	1	1	0
162.6750	0	0	0
162.7000	2	1	0
162.7250	0	0	1
162.7500	3	1	0
162.7750	1	1	0
162.8000	1	0	0
162.8250	2	0	1
162.8500	0	0	0
162.8750	2	0	0
162.9000	1	0	0
162.9250	0	0	0
162.9500	2	0	0
162.9750	2	0	0
163.0000	6	0	0
163.0250	5	0	1
163.0500	2	0	0
163.0750	1	1	0
163.1000	1	0	0
163.1250	0	0	0
163.1500	2	0	0
163.1750	1	0	0
163.2000	1	0	0
163.2250	2	1	0
163.2500	2	0	0
163.2750	0	1	0
163.3000	2	1	0
163.3250	2	0	0
163.3500	0	1	0
163.3750	6	0	0
163.4000	2	1	0
163.4250	1	0	0
163.4500	0	0	0
163.4750	0	0	1
163.5000	4	0	0
163.5250	2	0	0
163.5500	1	0	0
163.5750	1	0	1
163.6000	2	1	0
163.6250	0	1	2
163.6500	1	0	0
163.6750	1	1	0
163.7000	0	0	0
163.7250	0	0	0
163.7500	1	1	0
163.7750	3	0	1
163.8000	3	0	0
163.8250	4	0	0
163.8500	1	0	0
163.8750	0	2	0
163.9000	0	2	0
163.9250	2	1	0
163.9500	1	1	0
163.9750	0	0	0
164.0000	0	0	1
164.0250	2	0	0
164.0500	0	0	0
164.0750	1	0	0
164.1000	2	0	0
164.1250	0	0	0
164.1500	3	0	0
164.1750	0	0	0
164.2000	3	0	0
164.2250	0	0	0
164.2500	1	0	0
164.2750	4	0	0
164.3000	0	0	0
164.3250	4	0	0
164.3500	2	0	0
164.3750	0	0	0
164.4000	1	0	0
164.4250	1	1	0
164.4500	4	1	0
164.4750	3	0	0
164.5000	2	0	0
164.5250	0	0	0
164.5500	1	0	0
164.5750	4	1	0
164.6000	1	1	1
164.6250	2	0	0
164.6500	2	2	0
164.6750	3	0	0
164.7000	2	0	0
164.7250	2	0	0
164.7500	3	0	1
164.7750	2	0	0
164.8000	3	0	0
164.8250	1	0	0
164.8500	6	1	0
164.8750	1	0	1
164.9000	1	1	0
164.9250	1	0	0
164.9500	1	0	0
164.9750	4	0	0
165.0000	2	0	0
165.0250	3	0	0
165.0500	2	1	1
165.0750	0	2	0
165.1000	0	0	0
165.1250	0	0	1
165.1500	0	1	1
165.1750	1	2	0
165.2000	1	0	0
165.2250	2	0	0
165.2500	2	0	0
165.2750	5	1	0
165.3000	4	0	0
165.3250	0	0	0
165.3500	0	0	0
165.3750	2	0	0
165.4000	2	0	0
165.4250	0	0	0
165.4500	0	0	0
165.4750	1	0	0
165.5000	1	2	0
165.5250	3	0	0
165.5500	3	0	0
165.5750	2	0	0
165.6000	0	1	0
165.6250	1	1	0
165.6500	1	0	0
165.6750	0	0	0
165.7000	1	0	0
165.7250	0	2	0
165.7500	1	0	0
165.7750	3	1	0
165.8000	0	0	0
165.8250	0	0	0
165.8500	2	0	0
165.8750	0	0	0
165.9000	1	0	0
165.9250	2	0	0
165.9500	1	0	0
165.9750	0	2	0
166.0000	2	1	0
166.0250	2	1	0
166.0500	2	0	0
166.0750	1	2	0
166.1000	2	0	0
166.1250	4	2	0
166.1500	2	0	0
166.1750	3	0	0
166.2000	1	0	1
166.2250	1	0	0
166.2500	2	0	0
166.2750	3	1	0
166.3000	2	0	0
166.3250	1	0	0
166.3500	3	0	1
166.3750	0	0	0
166.4000	1	0	0
166.4250	2	1	0
166.4500	0	0	0
166.4750	4	0	0
166.5000	2	0	0
166.5250	1	0	0
166.5500	1	0	0
166.5750	3	0	0
166.6000	0	0	0
166.6250	1	0	0
166.6500	2	0	1
166.6750	3	0	1
166.7000	1	0	0
166.7250	1	1	0
166.7500	3	0	0
166.7750	1	0	0
166.8000	4	0	0
166.8250	3	0	0
166.8500	2	0	0
166.8750	2	0	0
166.9000	4	1	0
166.9250	0	0	0
166.9500	0	0	0
166.9750	2	1	0
167.0000	0	0	0
167.0250	1	0	0
167.0500	2	1	0
167.0750	1	0	0
167.1000	0	1	0
167.1250	1	0	0
167.1500	1	1	0
167.1750	1	2	0
167.2000	1	0	0
167.2250	1	0	0
167.2500	0	0	0
167.2750	2	0	0
167.3000	3	0	0
167.3250	1	0	0
167.3500	2	0	0
167.3750	0	0	0
167.4000	1	0	0
167.4250	1	0	0
167.4500	0	1	0
167.4750	0	0	0
167.5000	0	0	0
167.5250	1	0	0
167.5500	1	0	0
167.5750	4	0	0
167.6000	1	1	0
167.6250	1	0	0
167.6500	0	0	0
167.6750	0	0	1
167.7000	1	1	0
167.7250	0	0	0
167.7500	2	0	0
167.7750	3	0	0
167.8000	2	0	0
167.8250	1	1	0
167.8500	0	1	0
167.8750	1	0	0
167.9000	0	1	0
167.9250	1	1	0
167.9500	0	1	0
167.9750	0	0	0
168.0000	1	0	0
168.0250	1	1	1
168.0500	1	0	0
168.0750	2	0	0
168.1000	2	0	0
168.1250	0	0	0
168.1500	1	1	0
168.1750	5	1	0
168.2000	1	0	0
168.2250	4	0	1
168.2500	3	0	0
168.2750	5	0	0
168.3000	5	0	0
168.3250	0	0	0
168.3500	2	0	0
168.3750	0	0	0
168.4000	1	0	0
168.4250	0	0	0
168.4500	2	0	0
168.4750	2	0	0
168.5000	2	0	0
168.5250	1	0	0
168.5500	1	0	1
168.5750	0	0	0
168.6000	1	0	1
168.6250	4	0	0
168.6500	0	0	0
168.6750	2	1	0
168.7000	0	0	0
168.7250	1	1	1
168.7500	3	1	0
168.7750	2	2	0
168.8000	2	0	0
168.8250	4	0	0
168.8500	0	0	0
168.8750	2	0	0
168.9000	2	0	0
168.9250	1	1	1
168.9500	1	0	1
168.9750	2	0	0
169.0000	1	1	0
169.0250	3	1	0
169.0500	2	0	0
169.0750	0	0	0
169.1000	1	0	0
169.1250	0	0	1
169.1500	1	1	0
169.1750	2	0	0
169.2000	1	0	0
169.2250	2	1	0
169.2500	2	0	1
169.2750	4	0	0
169.3000	2	0	1
169.3250	0	1	0
169.3500	2	0	0
169.3750	1	0	0
169.4000	2	0	0
169.4250	2	0	0
169.4500	2	0	0
169.4750	2	1	0
169.5000	2	0	0
169.5250	1	0	0
169.5500	1	0	0
169.5750	2	0	0
169.6000	1	0	0
169.6250	2	0	0
169.6500	1	0	0
169.6750	2	1	0
169.7000	1	0	0
169.7250	3	2	0
169.7500	2	1	0
169.7750	1	1	0
169.8000	1	2	0
169.8250	1	0	0
169.8500	1	0	0
169.8750	1	1	0
169.9000	1	0	0
169.9250	0	0	0
169.9500	1	0	0
169.9750	2	0	0
170.0000	4	0	0
170.0250	1	0	0
170.0500	1	1	0
170.0750	2	0	0
170.1000	2	0	0
170.1250	1	0	0
170.1500	0	0	0
170.1750	0	0	0
170.2000	0	0	0
170.2250	0	0	0
170.2500	2	0	0
170.2750	0	1	0
170.3000	1	0	0
170.3250	3	0	0
170.3500	1	0	0
170.3750	3	0	0
170.4000	2	0	0
170.4250	2	0	1
170.4500	0	0	0
170.4750	1	0	0
170.5000	1	1	0
170.5250	2	1	0
170.5500	0	0	1
170.5750	2	0	0
170.6000	1	0	0
170.6250	1	1	0
170.6500	0	0	0
170.6750	1	0	0
170.7000	0	0	0
170.7250	3	0	0
170.7500	2	0	0
170.7750	2	0	0
170.8000	4	0	0
170.8250	1	0	1
170.8500	3	0	0
170.8750	1	0	0
170.9000	5	0	0
170.9250	1	1	0
170.9500	1	0	0
170.9750	0	1	0
171.0000	0	1	0
171.0250	1	0	0
171.0500	1	0	0
171.0750	0	0	0
171.1000	1	0	0
171.1250	2	1	0
171.1500	1	0	0
171.1750	3	0	0
171.2000	1	0	0
171.2250	0	1	0
171.2500	2	1	0
171.2750	0	0	0
171.3000	0	0	0
171.3250	4	0	0
171.3500	3	0	0
171.3750	2	0	1
171.4000	1	0	0
171.4250	1	0	0
171.4500	1	1	0
171.4750	2	1	0
171.5000	1	0	0
171.5250	4	0	0
171.5500	2	2	1
171.5750	0	0	0
171.6000	1	1	0
171.6250	2	0	0
171.6500	2	0	1
171.6750	3	2	0
171.7000	0	1	0
171.7250	2	0	0
171.7500	0	0	0
171.7750	1	0	0
171.8000	1	0	0
171.8250	0	1	1
171.8500	1	0	1
171.8750	0	0	0
171.9000	0	0	0
171.9250	1	0	0
171.9500	1	1	0
171.9750	3	0	0
172.0000	1	0	2
172.0250	0	0	0
172.0500	1	0	0
172.0750	0	0	0
172.1000	0	0	1
172.1250	1	0	0
172.1500	1	0	0
172.1750	1	0	1
172.2000	0	0	0
172.2250	2	1	0
172.2500	1	0	0
172.2750	1	0	1
172.3000	1	0	0
172.3250	0	1	0
172.3500	0	0	0
172.3750	1	0	0
172.4000	0	0	1
172.4250	3	0	0
172.4500	2	0	1
172.4750	0	0	0
172.5000	0	1	0
172.5250	4	0	0
172.5500	0	0	0
172.5750	4	1	0
172.6000	2	0	0
172.6250	0	0	0
172.6500	1	0	0
172.6750	2	0	0
172.7000	0	0	0
172.7250	1	1	0
172.7500	2	1	0
172.7750	1	0	0
172.8000	3	0	0
172.8250	1	0	0
172.8500	1	0	0
172.8750	3	1	0
172.9000	2	0	0
172.9250	2	0	0
172.9500	2	1	0
172.9750	0	0	0
173.0000	1	0	0
173.0250	5	0	0
173.0500	2	0	0
173.0750	2	0	0
173.1000	4	1	0
173.1250	0	0	0
173.1500	0	0	0
173.1750	2	0	0
173.2000	2	1	0
173.2250	1	0	0
173.2500	1	1	0
173.2750	0	1	0
173.3000	2	0	0
173.3250	2	0	0
173.3500	0	0	0
173.3750	1	0	1
173.4000	2	1	0
173.4250	3	0	0
173.4500	2	1	0
173.4750	2	0	0
173.5000	1	0	0
173.5250	3	1	0
173.5500	0	0	0
173.5750	0	0	0
173.6000	4	1	0
173.6250	5	1	0
173.6500	1	0	0
173.6750	1	0	0
173.7000	1	0	0
173.7250	0	0	0
173.7500	1	0	0
173.7750	2	0	0
173.8000	1	0	0
173.8250	3	0	0
173.8500	3	1	0
173.8750	0	2	0
173.9000	2	0	0
173.9250	1	0	0
173.9500	0	0	0
173.9750	0	0	0
174.0000	2	0	0
174.0250	0	1	0
174.0500	2	0	0
174.0750	0	0	0
174.1000	1	0	0
174.1250	1	0	0
174.1500	1	0	0
174.1750	0	0	0
174.2000	2	2	0
174.2250	0	0	0
174.2500	2	0	0
174.2750	1	1	0
174.3000	1	0	1
174.3250	2	0	0
174.3500	2	0	0
174.3750	2	1	0
174.4000	0	0	1
174.4250	0	0	0
174.4500	2	0	0
174.4750	1	0	0
174.5000	4	1	0
174.5250	1	0	0
174.5500	1	0	0
174.5750	3	0	0
174.6000	3	0	0
174.6250	1	1	1
174.6500	1	1	0
174.6750	1	3	1
174.7000	2	0	0
174.7250	2	0	0
174.7500	1	0	0
174.7750	4	0	0
174.8000	2	0	0
174.8250	0	0	1
174.8500	3	0	1
174.8750	0	2	0
174.9000	1	1	1
174.9250	3	0	0
174.9500	0	2	0
174.9750	0	0	0
175.0000	0	1	0
175.0250	1	0	0
175.0500	1	0	0
175.0750	2	0	0
175.1000	0	0	0
175.1250	1	1	0
175.1500	2	1	0
175.1750	0	0	0
175.2000	0	0	0
175.2250	1	0	0
175.2500	2	0	0
175.2750	3	0	0
175.3000	3	0	0
175.3250	4	0	0
175.3500	2	1	0
175.3750	1	0	0
175.4000	3	0	0
175.4250	3	0	0
175.4500	1	1	0
175.4750	1	0	0
175.5000	1	1	0
175.5250	1	2	0
175.5500	0	2	0
175.5750	3	0	1
175.6000	0	0	1
175.6250	0	0	0
175.6500	2	0	0
175.6750	1	0	0
175.7000	5	0	0
175.7250	0	0	0
175.7500	2	2	0
175.7750	0	0	0
175.8000	1	0	1
175.8250	1	0	0
175.8500	0	0	0
175.8750	1	0	0
175.9000	1	1	0
175.9250	3	0	1
175.9500	0	0	1
175.9750	2	0	0
176.0000	1	1	0
176.0250	0	0	0
176.0500	1	0	0
176.0750	2	0	0
176.1000	1	1	0
176.1250	1	1	0
176.1500	2	0	0
176.1750	0	0	0
176.2000	0	0	0
176.2250	0	0	0
176.2500	2	1	0
176.2750	1	0	0
176.3000	1	0	1
176.3250	0	0	0
176.3500	0	1	0
176.3750	0	1	0
176.4000	1	2	1
176.4250	1	0	0
176.4500	2	0	0
176.4750	2	0	0
176.5000	2	0	0
176.5250	0	0	0
176.5500	1	1	0
176.5750	2	1	0
176.6000	2	0	0
176.6250	1	0	0
176.6500	5	0	0
176.6750	1	0	0
176.7000	1	0	0
176.7250	1	0	0
176.7500	1	1	0
176.7750	0	1	0
176.8000	1	0	0
176.8250	2	0	1
176.8500	0	1	0
176.8750	1	0	0
176.9000	0	0	0
176.9250	0	0	0
176.9500	2	0	0
176.9750	1	1	0
177.0000	1	0	1
177.0250	1	0	0
177.0500	3	0	0
177.0750	1	0	0
177.1000	3	0	0
177.1250	0	1	1
177.1500	1	1	0
177.1750	0	0	0
177.2000	2	0	0
177.2250	0	0	0
177.2500	3	0	0
177.2750	2	1	0
177.3000	3	0	0
177.3250	1	0	0
177.3500	3	0	0
177.3750	2	1	0
177.4000	1	0	0
177.4250	3	1	0
177.4500	2	0	0
177.4750	1	0	0
177.5000	1	0	0
177.5250	1	0	0
177.5500	1	1	0
177.5750	2	0	0
177.6000	0	1	0
177.6250	3	0	0
177.6500	0	0	0
177.6750	1	0	0
177.7000	0	0	0
177.7250	0	1	0
177.7500	2	1	0
177.7750	0	0	0
177.8000	2	0	0
177.8250	0	0	0
177.8500	0	1	0
177.8750	3	0	0
177.9000	0	0	0
177.9250	0	0	0
177.9500	1	0	0
177.9750	1	0	0
178.0000	0	0	0
178.0250	1	1	0
178.0500	0	0	0
178.0750	0	0	0
178.1000	3	0	1
178.1250	3	0	0
178.1500	5	1	0
178.1750	2	0	0
178.2000	0	0	0
178.2250	1	0	0
178.2500	4	0	0
178.2750	2	0	1
178.3000	4	1	0
178.3250	2	0	0
178.3500	1	0	1
178.3750	2	0	1
178.4000	1	0	0
178.4250	2	0	0
178.4500	4	0	0
178.4750	1	1	0
178.5000	1	0	0
178.5250	1	0	0
178.5500	1	0	0
178.5750	2	0	0
178.6000	1	0	0
178.6250	3	0	0
178.6500	0	0	0
178.6750	1	0	1
178.7000	3	0	0
178.7250	1	0	0
178.7500	2	0	1
178.7750	0	0	0
178.8000	1	2	0
178.8250	0	0	0
178.8500	2	0	0
178.8750	2	1	0
178.9000	4	0	1
178.9250	0	0	0
178.9500	1	0	0
178.9750	1	0	0
179.0000	0	1	0
179.0250	2	1	1
179.0500	1	0	0
179.0750	4	0	0
179.1000	0	0	0
179.1250	4	0	0
179.1500	2	1	0
179.1750	1	0	0
179.2000	0	0	0
179.2250	3	0	0
179.2500	0	1	0
179.2750	3	2	0
179.3000	2	0	0
179.3250	0	0	0
179.3500	2	0	2
179.3750	0	1	0
179.4000	0	0	0
179.4250	1	0	0
179.4500	1	0	2
179.4750	0	0	1
179.5000	0	1	0
179.5250	1	0	0
179.5500	5	1	0
179.5750	0	2	0
179.6000	1	0	0
179.6250	2	0	1
179.6500	1	0	0
179.6750	3	0	0
179.7000	2	0	0
179.7250	0	0	0
179.7500	0	1	0
179.7750	3	0	0
179.8000	2	0	0
179.8250	1	0	1
179.8500	3	0	2
179.8750	0	0	1
179.9000	1	0	0
179.9250	0	1	0
179.9500	1	0	0
179.9750	2	0	0
180.0000	0	0	0
180.0250	6	0	0
180.0500	3	1	0
180.0750	1	0	0
180.1000	0	0	0
180.1250	2	0	0
180.1500	4	1	0
180.1750	2	2	0
180.2000	1	1	1
180.2250	0	0	0
180.2500	0	0	0
180.2750	1	0	0
180.3000	2	2	0
180.3250	2	0	0
180.3500	1	1	1
180.3750	0	0	0
180.4000	1	0	1
180.4250	0	0	0
180.4500	1	0	0
180.4750	1	0	0
180.5000	0	0	0
180.5250	0	1	0
180.5500	1	0	0
180.5750	0	0	0
180.6000	1	0	0
180.6250	2	0	0
180.6500	2	0	0
180.6750	1	0	0
180.7000	2	0	1
180.7250	1	0	0
180.7500	0	0	0
180.7750	1	0	0
180.8000	1	0	0
180.8250	0	0	0
180.8500	3	0	0
180.8750	2	0	1
180.9000	2	0	0
180.9250	4	2	0
180.9500	2	1	0
180.9750	1	1	0
181.0000	2	0	0
181.0250	0	0	1
181.0500	0	0	0
181.0750	1	0	0
181.1000	3	1	0
181.1250	1	0	0
181.1500	1	0	0
181.1750	1	0	0
181.2000	0	0	0
181.2250	0	1	0
181.2500	1	0	0
181.2750	2	1	0
181.3000	0	1	0
181.3250	0	1	0
181.3500	2	0	0
181.3750	0	0	0
181.4000	2	1	0
181.4250	1	0	0
181.4500	1	1	0
181.4750	0	0	1
181.5000	0	0	0
181.5250	0	0	0
181.5500	0	0	0
181.5750	0	1	0
181.6000	0	0	0
181.6250	1	0	0
181.6500	1	0	0
181.6750	0	0	0
181.7000	2	0	0
181.7250	2	0	0
181.7500	2	0	0
181.7750	2	0	0
181.8000	2	1	0
181.8250	4	0	0
181.8500	3	0	0
181.8750	2	1	0
181.9000	0	1	0
181.9250	1	2	0
181.9500	0	0	0
181.9750	1	0	0
182.0000	4	0	0
182.0250	1	0	0
182.0500	1	0	0
182.0750	2	0	0
182.1000	1	0	0
182.1250	2	0	0
182.1500	4	0	0
182.1750	1	2	0
182.2000	1	0	0
182.2250	1	1	0
182.2500	0	0	1
182.2750	0	0	0
182.3000	1	0	0
182.3250	2	0	0
182.3500	3	1	0
182.3750	2	0	0
182.4000	2	0	0
182.4250	2	0	0
182.4500	1	0	0
182.4750	4	0	0
182.5000	1	2	0
182.5250	0	2	0
182.5500	2	2	0
182.5750	1	0	0
182.6000	2	0	0
182.6250	1	1	0
182.6500	2	0	0
182.6750	2	0	0
182.7000	0	0	0
182.7250	2	0	0
182.7500	1	0	0
182.7750	0	0	1
182.8000	3	0	0
182.8250	2	0	0
182.8500	0	0	0
182.8750	0	0	0
182.9000	4	0	1
182.9250	0	0	0
182.9500	3	0	0
182.9750	1	0	0
183.0000	0	1	1
183.0250	0	0	0
183.0500	2	0	0
183.0750	2	0	0
183.1000	0	0	0
183.1250	0	0	0
183.1500	1	0	0
183.1750	0	0	0
183.2000	2	0	0
183.2250	1	0	0
183.2500	2	1	0
183.2750	1	0	0
183.3000	0	0	0
183.3250	0	1	0
183.3500	2	0	0
183.3750	0	0	1
183.4000	2	1	1
183.4250	2	0	0
183.4500	0	0	0
183.4750	1	0	0
183.5000	0	2	0
183.5250	1	1	0
183.5500	1	0	0
183.5750	2	0	0
183.6000	1	0	0
183.6250	3	2	0
183.6500	1	0	0
183.6750	4	0	0
183.7000	1	0	0
183.7250	1	0	0
183.7500	2	0	0
183.7750	2	0	0
183.8000	1	0	0
183.8250	2	0	0
183.8500	2	0	0
183.8750	1	0	0
183.9000	1	1	0
183.9250	2	0	0
183.9500	4	0	0
183.9750	0	0	0
184.0000	0	1	0
184.0250	1	0	2
184.0500	0	0	0
184.0750	1	0	0
184.1000	0	0	0
184.1250	1	1	0
184.1500	1	0	0
184.1750	1	1	0
184.2000	0	0	0
184.2250	0	0	0
184.2500	3	0	0
184.2750	0	0	0
184.3000	1	0	0
184.3250	1	0	0
184.3500	0	0	0
184.3750	3	0	0
184.4000	1	0	0
184.4250	1	0	0
184.4500	1	0	0
184.4750	2	1	0
184.5000	1	0	0
184.5250	2	0	1
184.5500	1	0	1
184.5750	1	0	0
184.6000	3	1	0
184.6250	1	0	0
184.6500	4	0	0
184.6750	2	1	0
184.7000	1	0	0
184.7250	1	0	0
184.7500	1	0	0
184.7750	1	0	1
184.8000	2	0	0
184.8250	2	0	0
184.8500	2	0	1
184.8750	0	0	0
184.9000	1	0	0
184.9250	1	1	0
184.9500	3	0	0
184.9750	0	0	0
185.0000	2	0	0
185.0250	3	0	0
185.0500	0	1	0
185.0750	2	0	1
185.1000	1	0	1
185.1250	2	0	0
185.1500	3	1	1
185.1750	1	0	0
185.2000	1	0	0
185.2250	2	0	0
185.2500	1	0	1
185.2750	1	1	0
185.3000	0	0	0
185.3250	0	0	0
185.3500	0	0	0
185.3750	0	1	0
185.4000	0	1	0
185.4250	0	0	0
185.4500	0	0	0
185.4750	1	0	0
185.5000	2	0	0
185.5250	1	0	0
185.5500	0	0	1
185.5750	1	0	0
185.6000	1	0	0
185.6250	1	1	0
185.6500	1	0	0
185.6750	1	0	0
185.7000	2	0	0
185.7250	1	0	0
185.7500	1	0	0
185.7750	2	1	0
185.8000	1	0	0
185.8250	3	1	0
185.8500	2	0	0
185.8750	2	1	0
185.9000	1	1	1
185.9250	1	1	0
185.9500	0	1	0
185.9750	0	0	0
186.0000	2	1	0
186.0250	2	1	0
186.0500	1	0	0
186.0750	4	1	0
186.1000	0	0	0
186.1250	0	0	0
186.1500	1	0	1
186.1750	1	0	0
186.2000	0	0	0
186.2250	2	0	0
186.2500	2	0	0
186.2750	0	0	0
186.3000	1	0	0
186.3250	1	0	0
186.3500	1	1	0
186.3750	1	0	0
186.4000	1	0	0
186.4250	0	0	0
186.4500	1	0	1
186.4750	1	1	0
186.5000	1	1	0
186.5250	1	0	0
186.5500	0	0	0
186.5750	1	0	0
186.6000	2	0	0
186.6250	1	0	0
186.6500	2	0	1
186.6750	0	0	0
186.7000	3	1	0
186.7250	1	0	0
186.7500	0	0	0
186.7750	3	0	0
186.8000	2	0	0
186.8250	0	0	0
186.8500	2	0	0
186.8750	0	0	0
186.9000	1	0	0
186.9250	1	0	0
186.9500	0	0	0
186.9750	2	1	0
187.0000	1	0	0
187.0250	3	0	0
187.0500	3	0	0
187.0750	2	0	0
187.1000	0	0	0
187.1250	2	1	1
187.1500	2	0	0
187.1750	2	0	0
187.2000	0	2	0
187.2250	1	0	0
187.2500	0	0	0
187.2750	1	0	0
187.3000	1	0	0
187.3250	1	1	1
187.3500	0	0	0
187.3750	2	0	0
187.4000	1	0	0
187.4250	3	0	0
