# Supplementary material for: Interrogating the structure and function of the human voltage-gated proton channel (hHv1) with a fluorescent noncanonical amino acid
Source: eLife. 2026 Apr 28;15:RP110161. doi: 10.7554/eLife.110161 (PMC13124150; doi:10.7554/eLife.110161)
Supplement: Figure 4—source data 3. [file elife-110161-fig4-data3.zip]

Archive with 2 entries (2 files):
- Notes.txt
- PanelC.xlsx
