# Supplementary material for: Interrogating the structure and function of the human voltage-gated proton channel (hHv1) with a fluorescent noncanonical amino acid
Source: eLife. 2026 Apr 28;15:RP110161. doi: 10.7554/eLife.110161 (PMC13124150; doi:10.7554/eLife.110161)
Supplement: Figure 4—source data 3. [file elife-110161-fig4-data3.zip › Notes.txt]

The file contains the signal of the blank (Blank sheet) and the hHv1-Acd proteins after their addition to the cuvette (hHv1-Acd sheet). The signal is in CPS
