# Supplementary material for: Interrogating the structure and function of the human voltage-gated proton channel (hHv1) with a fluorescent noncanonical amino acid
Source: eLife. 2026 Apr 28;15:RP110161. doi: 10.7554/eLife.110161 (PMC13124150; doi:10.7554/eLife.110161)
Supplement: Figure 4—source data 3. [file elife-110161-fig4-data3.zip › PanelC.xlsx]

## Sheet: Blank
Wavelength (nm)	A18Acd	Q56Acd	M91Acd	V103Acd	C107Acd	K125Acd	Y134Acd	F159Acd	K169Acd	F195Acd	I217Acd	F247Acd
380	750520	739000	327300	407500	790800	726070	805570	431200	301080	933000	363720	411930
381	296510	350540	136900	165780	362600	290990	320210	199880	126140	418660	152930	171430
382	176190	204840	85700	101680	210020	176010	184110	130780	80320	246270	99600	102180
383	110520	134340	59420	67670	135280	107550	112760	95020	55370	149040	69740	68880
384	76720	97110	44870	50180	98370	72540	73410	76920	44680	103710	54540	50830
385	62550	82230	40980	44190	84640	62340	60010	68070	37500	87220	48750	44740
386	57490	73900	36550	39790	76420	53530	53120	64060	35780	78800	44260	38620
387	51840	70640	35960	37870	71230	51760	50130	60880	33520	71950	42790	38320
388	51820	65920	34680	36850	66520	48160	47200	59140	32730	67960	42250	35740
389	47940	61790	34320	36560	64420	45250	46240	58800	31330	63460	42100	34760
390	49310	58710	33900	35970	61890	43050	44440	56450	32340	62520	41490	35120
391	46860	57110	33750	34760	60380	43720	42440	55270	31100	59180	40690	34650
392	46230	54690	33830	35300	57110	42100	43150	54590	32190	56710	41400	33120
393	45940	53390	33260	34380	57360	41610	44090	53150	31530	56020	40070	35190
394	44390	52700	32080	35430	56080	41410	41580	55880	31430	54160	40590	33750
395	44390	51260	33750	33230	53380	39700	41090	53980	31270	53140	40730	33560
396	43140	52060	33230	33710	51390	39520	40030	54210	31320	52740	41690	33570
397	44580	51050	34130	34370	53260	40820	40480	54960	31770	51990	41950	33370
398	44260	51740	34650	34010	52440	39430	42000	53160	31120	52590	42670	33200
399	47300	50900	36100	34540	52910	38960	41840	55240	32130	52760	41200	34220
400	47060	53920	35530	35050	54760	40150	42790	57080	32840	54980	42510	35230
401	47830	54830	37580	36790	57040	41420	44710	60020	32870	57910	43280	36230
402	52210	59260	40230	38890	56220	42640	46750	62690	34250	61040	46040	39120
403	53580	61010	41970	39660	58620	44250	49060	66530	35480	62880	46520	40910
404	56210	64980	44600	42350	63550	45810	51290	69200	37920	66870	49970	43520
405	60000	69540	45870	42770	64630	49610	52630	70980	37890	71640	49770	42770
406	63110	69060	48300	46100	65910	48730	55870	70710	38720	73550	51100	46180
407	63820	67760	50020	45590	65560	49290	56130	71640	39270	72660	52990	47170
408	68150	66460	50800	46270	64900	51620	57770	70090	41080	72230	53060	48780
409	70190	65660	53600	47510	60850	50280	60690	70970	41980	70010	53090	50380
410	70200	65770	56570	49590	59580	52300	62040	72430	44810	69600	55990	52550
411	74870	67680	59540	53180	61290	56110	64890	75760	47050	71540	59940	56150
412	81120	70300	68650	59400	64750	60650	71600	84450	55830	76530	63800	62050
413	93490	79220	80620	67880	73900	68160	78390	93920	66700	83710	73050	71590
414	104970	89650	92360	81360	82060	82710	94280	105920	81180	95670	87310	84940
415	126230	106480	113430	101250	98900	100300	113830	127290	100460	112850	104180	105020
416	146320	124420	136120	122280	120560	123750	134960	146920	124120	134090	128450	125080
417	177100	147530	162870	149630	145610	152450	162210	171990	150560	154130	153500	151590
418	206800	171920	190460	175650	165520	182430	190930	200370	181800	181820	183890	179310
419	238820	196890	223710	205530	197160	215590	223750	227530	214200	207820	214080	209740
420	265950	219440	249600	231510	215350	240040	254450	257330	241810	231140	238890	235600
421	287570	236830	272740	251930	236500	268770	276710	278790	267640	247160	261310	258640
422	302400	248080	287070	269910	249490	282370	292970	290340	284000	259500	271920	272850
423	309890	252010	294630	274000	255540	290220	298500	296140	286340	265180	281410	277670
424	305690	244790	289750	269880	248910	283090	298070	291860	287380	256620	280040	273100
425	294510	231350	274830	260890	237770	274950	288370	279160	273560	245180	265510	260330
426	270860	210760	255150	235780	217440	251460	266330	259140	251850	226080	246870	240210
427	241080	189290	227440	211740	191740	223350	234950	235500	223330	204250	220680	213620
428	212320	165120	195960	181030	167620	194820	207340	203100	193240	177670	193060	184630
429	184500	140550	170770	154650	144120	163810	176760	178470	161320	153010	163260	158780
430	155090	119510	140550	127310	118600	132450	146510	149620	133750	128210	135390	129830
431	132130	102220	119460	106410	101150	111550	125010	129200	110220	109740	113510	107180
432	112920	84940	98960	87980	83770	88810	105600	111180	90700	94770	95020	89380
433	99260	76550	85390	74730	71980	78260	90790	99690	75140	84120	82270	78700
434	90650	67270	76450	65740	65530	66350	79720	90140	66210	76360	72450	69620
435	81930	63540	71570	58460	58820	61530	73590	85450	60260	72590	68330	63540
436	76880	60410	66840	57300	56070	56660	68200	81520	54910	66680	64460	60430
437	76480	58330	66660	54300	54280	54680	67170	82060	53820	66100	61680	57840
438	74620	56660	63950	53750	52440	51850	66640	79130	51370	64940	59640	55710
439	71580	55480	63860	51150	52170	51380	64290	77550	50730	64160	58900	55160
440	72920	54830	62710	50790	50460	50040	63590	77870	48940	64030	56900	54450
441	71210	54090	61690	49880	49480	49630	62520	75940	48300	62080	57560	53180
442	70180	53630	61040	47130	50050	48320	61040	74650	48840	62330	55410	53090
443	69410	52570	61150	48980	50470	48930	60950	74490	45550	61360	55160	51810
444	67060	52630	60130	47720	48300	47260	58990	73800	47010	60530	55050	50750
445	67600	52910	60250	47320	48140	46950	58910	73440	47140	59450	53790	50080
446	66310	51000	57910	46600	49000	47080	59510	73340	45110	59980	52720	50960
447	64980	50530	57300	46100	46380	47070	57640	71120	45290	56950	52100	49760
448	63720	48050	56720	46630	45620	45350	56860	71680	44490	57630	52200	47160
449	61870	49260	56430	43700	46150	43940	55960	67990	44410	55330	51480	46790
450	62060	47890	55770	45070	46180	44440	56190	68520	43810	52860	51810	47010
451	60870	46450	52520	42400	45800	44050	54420	68350	44180	55030	50250	46950
452	59030	47990	54150	42240	45440	44270	55170	68380	42380	53960	50790	44330
453	61160	46790	52380	42580	45230	43080	53880	67350	43150	53200	51020	45200
454	59060	46230	51400	42360	44270	43950	53660	67000	42880	53330	49560	45050
455	57510	44860	51900	42880	44750	42840	52360	66160	41220	50990	49640	44140
456	57780	45550	50440	42190	45450	43440	52690	65400	42210	51580	49560	43640
457	56440	43860	50070	41720	43650	41870	51920	64810	41470	48870	48380	42900
458	53920	44070	48710	42200	43560	42160	51250	62870	41420	48610	46670	43120
459	53980	42220	49880	40670	42440	41840	50810	63810	39080	48070	48000	42380
460	53260	42620	46840	39620	42430	41060	49890	62900	38920	48700	47670	41840
461	52110	42470	47760	39610	41600	41380	47690	63470	39550	47240	47080	40300
462	52350	41550	46390	37280	40700	40460	48840	61510	38350	46770	45560	40340
463	51650	41100	44650	38300	40050	39540	47930	60540	38520	46160	43760	38780
464	50980	39730	44240	36620	39820	38720	46690	59700	37600	45610	44370	38800
465	49370	40520	44510	37150	39280	39060	47510	58690	38530	43310	43750	36970
466	49960	38210	43740	37810	38820	38680	46780	59370	36310	44940	43080	37510
467	48080	38210	42870	37780	38740	39110	44970	58360	37100	43370	42460	36690
468	47340	38010	42140	36020	38390	38550	45710	57800	35240	42200	42260	37350
469	46910	39050	43180	34910	38160	38260	45250	57630	35740	42010	41230	36030
470	47950	36590	41770	34240	37660	36240	42800	56650	35590	43650	41290	36580
471	46280	36950	42280	34660	36560	36520	43650	56370	35070	41420	40860	35370
472	45350	37320	40400	34250	37550	35650	43080	54750	34910	41150	41110	34980
473	45990	35930	39470	32790	36490	36440	42700	54670	34940	41050	40050	34650
474	44130	36500	39010	33040	37720	35730	43230	53270	34180	39250	39020	34500
475	42430	35840	39000	31720	35600	35050	41060	55030	33530	39280	39590	33020
476	42670	34740	37910	32550	36100	34390	40400	52900	32220	40100	38580	33710
477	43060	35550	35980	31450	35420	34690	39510	51780	33130	38500	38710	32780
478	42310	33420	36900	32290	35520	33870	39580	51590	31740	38020	36610	31720
479	42070	34290	36790	31640	34890	33810	39840	52110	33040	37600	37720	33170
480	39500	32570	36510	30630	35590	33890	39050	52750	30960	37070	36470	31500
481	39650	33730	36150	29850	33880	31060	39010	51780	31370	36430	36630	30240
482	38930	33800	34620	30340	33720	32590	38870	50530	30410	36410	34940	29760
483	38910	32610	34980	29180	33350	33000	38090	49250	30400	35370	34500	31110
484	39270	32590	34090	29500	34220	31820	37830	49080	29280	35880	33630	29850
485	38000	31760	33160	28200	33810	30670	36480	49830	30320	35160	35090	28890
486	36650	32260	32460	28450	32390	31120	35450	48080	29210	35320	33420	28440
487	37370	32040	33210	28220	32410	30690	36810	48470	30000	35020	33660	28930
488	36940	31230	32700	27570	32950	31610	34020	46580	28500	32850	32810	27910
489	35940	30820	31800	27680	31850	30030	35800	47260	28440	33080	33120	28090
490	34610	30290	31500	27010	31530	30750	34340	47270	28180	33200	32130	27840
491	35210	29460	30980	27180	31250	29300	34920	45380	28310	32990	32940	26360
492	34840	29720	29490	26040	31310	30390	32310	44680	27860	32940	32600	26340
493	34090	28670	29950	25860	30000	28750	33100	44330	27440	31100	31190	26410
494	32880	29660	29900	26210	30120	28440	33440	45490	26340	32790	30630	25730
495	32050	28350	28440	25890	30630	29150	32220	43990	26210	32360	29690	25620
496	32120	28480	28330	25240	30730	27790	32160	44500	24350	31710	30430	25940
497	32350	28200	27450	24300	29380	29000	31960	42770	25230	30660	29350	25560
498	32460	28870	27660	24510	30310	27360	30900	42590	25590	29620	30320	25320
499	32090	29470	27780	23800	30360	27080	30530	43160	24800	30450	29680	24410
500	31550	29100	27030	23480	30560	26810	29960	41860	24950	30370	28600	24380
501	31600	28800	28210	23720	28840	28140	30340	41470	24980	30370	28970	24700
502	30990	28310	26410	23530	31100	27850	30520	43050	23840	29980	27630	22580
503	29490	27880	25730	23080	28630	27020	29880	40920	23440	29870	27150	22930
504	29530	27740	26450	21780	29640	27050	29020	40250	24110	30900	27010	23570
505	28980	27180	26190	23630	29460	25900	30020	39920	23860	29800	27580	22710
506	28950	27620	24440	22010	29060	25340	29440	39650	23020	28530	26820	22460
507	28390	27020	24740	21610	28900	25410	28630	37760	22540	28600	26300	21170
508	28130	26140	22870	21440	28170	25090	28040	38590	22480	28560	25540	22210
509	28030	25940	23070	20300	26580	24900	26800	36740	21980	27530	25620	21400
510	27540	25290	22970	20840	27370	24920	26720	35960	21380	27810	25270	21460
511	26700	25200	22890	21220	27300	24440	26620	36210	21340	26510	25310	20470
512	26790	24670	22600	20190	25740	23910	26110	35850	20590	25640	24810	19550
513	25800	22950	22180	19330	26490	23990	25090	34570	21400	25580	23170	19350
514	25990	24400	21550	19740	25840	23010	25370	34680	21210	25020	23740	19470
515	25960	23610	21160	19290	26230	23440	24800	34400	19180	24630	22990	19450
516	24880	23990	20210	19320	24140	23460	24930	33450	19270	25410	23060	19290
517	24320	23220	20870	18180	25060	22110	25470	33920	19100	24950	23360	18490
518	24150	22780	20170	18670	24120	22260	23600	33230	19860	25660	20980	18740
519	23540	22930	20570	18360	24520	22170	24050	32730	18060	24230	22360	17980
520	23980	22830	19220	18490	25160	22550	23240	32460	18460	23910	21130	17560
521	22290	21710	19800	16980	24230	21860	22790	32040	18690	23490	20660	17260
522	22410	21990	20220	17700	24560	21040	22260	31410	17480	23530	21410	17720
523	22650	22910	18220	16810	23540	20410	23360	31400	17170	23080	21120	17310
524	22600	22270	19390	17090	24250	20120	21870	29020	16580	22810	20690	16740
525	21590	22340	18040	16060	22400	20230	21590	30830	17060	23260	20570	16730
526	21190	20270	18440	16400	23260	21390	21650	30010	17260	22520	20090	15940
527	21090	21080	17780	16780	22720	19980	22110	29490	17020	22110	19500	15900
528	20970	21750	17830	16000	22700	20870	21610	29090	16870	21750	19230	15630
529	21130	21290	17200	16790	22040	20020	21500	28480	15970	22820	18920	15840
530	20370	20030	16780	15610	22960	19860	20720	27800	16010	22090	19470	15210
531	20780	21300	16220	15470	21890	19100	20920	27660	15540	21590	18180	14830
532	19550	19700	15740	16090	21730	19450	19680	27600	15130	21280	17550	14910
533	20280	20390	16080	15320	21560	19380	18920	26860	14420	20770	18710	14490
534	20420	19320	16210	14690	21660	18000	19100	27610	15340	20430	17760	15480
535	19270	19960	15980	14540	20950	18640	19210	27390	15300	21080	17690	15010
536	18610	19350	16410	14740	20830	17960	18470	26640	14950	20420	17180	14580
537	18720	18870	14980	14510	20460	17790	18660	26460	13970	20900	17320	14240
538	18890	20010	15990	13990	21280	17870	18410	25220	14910	20390	16190	15000
539	19160	19230	14520	14010	20350	18020	18580	24270	14570	19540	16490	14010
540	18380	18810	14010	13620	19030	17750	18650	26010	13460	20290	16180	14170
541	17970	18800	14090	14120	19380	16360	18250	24620	14040	20110	15840	13960
542	18150	18740	13710	13190	20130	16960	17860	24250	13110	19610	16070	13170
543	17330	19150	14470	13190	20210	17460	17730	24720	13020	19800	15350	13420
544	16610	18510	13560	13070	19960	16740	16880	23880	12830	18930	16880	12810
545	17010	18160	12860	12970	19240	16950	16720	24120	13420	19810	14900	13190
546	16780	18210	13300	12620	19150	16390	16280	23840	12560	19300	14650	12620
547	16370	18340	13920	13540	19950	15820	16980	23270	12300	18850	15250	12190
548	16500	17960	12810	12120	18740	16400	16670	22780	12710	18310	14640	12030
549	17320	18000	13220	12320	19180	15920	16490	22840	11660	18450	14530	12310
550	16500	18250	11970	12330	19230	15440	16350	21860	11740	19340	14050	12010
551	15540	18110	12630	12430	18870	16040	15880	21550	12210	17540	14090	11530
552	15590	17640	12050	11730	18540	16270	15670	22410	11110	18040	14170	11590
553	16570	17800	11660	12090	18550	15280	15520	21600	11130	18030	14170	11110
554	16290	17150	12510	12140	17840	14610	14840	21720	11700	18440	13680	11230
555	15570	17410	11970	11350	18540	15490	15130	20940	10830	17590	12890	11660
556	15190	17480	11680	11710	18000	14920	16380	22110	11180	16800	13650	10610
557	15430	17750	11310	10960	17660	13930	15430	21070	10780	17390	12930	11230
558	15180	16300	10650	10860	17170	14590	15040	20420	10900	16480	13180	11090
559	14960	16210	10620	11240	17640	14920	14760	20370	11100	17910	13560	10460
560	14100	16920	11570	10780	16430	15110	15200	19590	10090	16970	12410	10660
561	14230	17340	10650	10520	17490	14460	14580	20460	10580	17760	12350	10740
562	14470	16730	10500	10620	16560	14730	13850	20320	10880	16060	12700	10610
563	14110	17230	10930	10550	16840	14330	14050	19230	10100	17070	12360	10770
564	13910	17400	10300	10540	16750	13540	14100	19660	10090	16540	11710	9790
565	14670	16870	10260	10820	16820	14080	13840	19990	9840	17130	11910	10140
566	13980	16400	10590	10620	16870	13540	13160	19090	9810	17390	11590	10150
567	13820	16930	10160	9940	16460	13480	14140	19580	9530	16760	12160	10510
568	13820	15480	9590	10170	17820	13860	13480	17500	9290	16250	11400	10840
569	13280	16010	10030	10250	16680	13080	13560	19000	9770	16310	11460	9700
570	13280	16160	10290	9920	17040	13830	13130	19010	8960	16390	11120	9930
571	13270	15990	9660	10070	16720	12650	12820	17530	9260	16170	11420	9790
572	13360	15640	9640	9360	16350	12760	13180	18060	9160	16420	11170	9440
573	13510	16340	9660	9350	15970	13140	12260	17780	9060	15800	10890	9000
574	13230	15790	8780	9200	16290	13280	13060	17590	9090	15520	10250	9000
575	13340	15880	9050	9650	16100	13100	12830	17340	9060	15880	11300	8740
576	13320	16380	9120	9440	16200	12710	12960	17590	8270	15720	11130	9490
577	12830	15530	9000	9450	15040	12380	11680	17860	8560	15160	10740	8720
578	12860	15450	9070	9180	15570	13100	12240	17010	8900	15550	10540	8810
579	12130	16890	8880	9180	16050	12530	11890	16930	8650	15370	10720	9110
580	11730	15750	8890	8490	14920	12470	11980	16740	8230	15970	10650	8780
581	12740	15450	8610	8730	15360	11700	12260	17120	7680	15070	10680	8350
582	11980	15220	8220	8770	15900	12620	12130	16550	8010	15500	9810	8450
583	11810	15860	8280	8620	15520	12690	12040	16450	7970	15130	10280	8550
584	11780	15840	9130	9020	15810	12100	11390	16180	8420	15760	10070	9110
585	11830	15340	8660	7870	15490	11110	12850	16680	7770	15760	9470	8460
586	11570	15580	7920	8780	15450	12090	11420	15320	7520	15820	9570	7800
587	11600	15140	8140	8730	14790	11570	11520	16050	7860	15700	9420	8040
588	11490	15410	8060	8550	15430	11590	11450	16550	7270	15350	9500	8490
589	10950	15490	7780	8420	14690	11800	11310	15630	7990	14640	9470	8130
590	11760	15030	7940	8110	14720	12000	11730	15080	7140	15490	9320	7930
591	11010	14380	8060	8730	14430	11410	10360	15400	7020	15490	8610	8230
592	11040	15510	7340	8490	14400	11270	10890	15710	7600	15200	9460	7960
593	11430	15050	8270	8210	15010	11380	10390	15110	7260	15290	9010	8010
594	10840	15020	7480	8010	14350	11010	10590	15260	7220	15040	8960	7090
595	10490	14190	7610	7930	13860	10890	11250	15100	6860	14150	8880	7990
596	10700	14170	7450	7490	14000	10850	10500	14540	6830	14280	8750	7620
597	10860	14360	7110	7680	13680	11070	10750	14480	7300	14260	8670	7820
598	10620	14390	7250	7920	13780	10460	10470	15200	6910	14150	8650	7910
599	10690	14790	6950	8010	14600	10760	9590	14600	7170	14710	8680	7370
600	10410	14970	6760	8060	14920	10660	10550	15000	7110	14370	8750	8110

## Sheet: hHv1-Acd
Wavelength (nm)	A18Acd	Q56Acd	M91Acd	V103Acd	C107Acd	K125Acd	Y134Acd	F159Acd	K169Acd	F195Acd	I217Acd	F247Acd
380	750620	742840	339220	409350	792570	740850	793730	363370	248710	938600	244100	477410
381	305570	346910	144260	171950	366060	302040	314310	155050	110720	423640	110100	198090
382	179420	205520	89910	103270	215370	180170	187210	99060	68920	245140	73050	120030
383	111080	132130	63000	71880	141560	115580	114180	70500	52240	151020	55330	85560
384	78310	99770	50100	54120	105780	82960	78800	55530	40800	109270	46680	63690
385	63640	85650	44530	48360	93250	69850	65050	52610	37690	91590	43200	57510
386	58510	76640	43690	44780	85880	68290	58430	51500	36090	82370	44160	54530
387	56350	71760	44010	43170	81270	69170	56910	56370	37690	79400	45930	56620
388	53110	69100	43650	42630	80810	73110	55410	61060	37800	74300	49970	57240
389	53640	67210	47630	41460	80550	81170	57220	71520	41760	71720	56230	57720
390	55140	63880	51300	43900	82050	91500	60100	84720	44130	73350	67650	59130
391	56850	61000	56270	46640	88580	109310	60970	106320	49710	71680	78770	61900
392	59520	62670	63430	49000	95060	134170	68240	129540	59010	74180	97750	68960
393	65070	63750	71200	52520	103590	163230	75800	164930	66200	76090	121890	73680
394	72550	64530	85210	58490	118790	200130	86030	209940	78920	83970	154850	82450
395	81210	67390	101410	68520	134810	247360	101300	260640	95540	91340	190100	95490
396	96170	70600	120330	78440	157810	296930	122110	324500	119170	102900	244750	112010
397	112580	77040	142370	96580	189190	353190	149770	395340	145080	117570	298850	132800
398	136380	83830	169980	115000	223190	409420	186350	457770	179670	138930	360410	161100
399	166710	96150	208120	143100	268470	478110	238060	529840	221160	163760	435930	197910
400	201970	111470	241990	178670	316000	529800	290890	601320	276040	197350	506360	238970
401	248520	133210	290170	219970	382120	594600	366250	680080	339910	244070	591480	300300
402	305520	159310	335300	270700	447370	650570	453570	754840	413190	294810	675400	368640
403	376550	190730	388770	332610	521610	708180	553480	819480	495740	354750	757330	446730
404	456970	235320	457730	401420	608440	779660	668980	893200	597110	425400	843640	548570
405	548230	283670	521320	477950	691040	840630	803870	964900	697640	511780	941990	655290
406	650770	335620	604430	560280	776300	913150	944250	1049050	821180	596940	1037480	776600
407	754000	395470	673990	643560	856580	996550	1084490	1126760	927550	690340	1133590	897630
408	883790	472350	758780	735040	941580	1072960	1232970	1226500	1052520	790940	1248790	1036110
409	990170	548410	832540	809030	1011920	1148850	1361250	1304150	1162200	884160	1334860	1165380
410	1106140	636130	913660	888060	1074220	1237400	1492110	1399690	1266460	976930	1443070	1292050
411	1215390	721860	992550	951670	1126130	1318600	1603500	1492180	1350820	1062750	1522620	1414360
412	1313160	807130	1068210	1012700	1161010	1394620	1699520	1566560	1437030	1129700	1601010	1526580
413	1417130	900250	1149680	1067450	1197950	1466500	1781020	1642160	1504180	1205190	1667720	1622430
414	1490200	986690	1222720	1115550	1222080	1525220	1839550	1695610	1560380	1253590	1716690	1710640
415	1552960	1084040	1285590	1150830	1236820	1596010	1884630	1753170	1600120	1289130	1751400	1779660
416	1617220	1154690	1343800	1178500	1247640	1639130	1916790	1798950	1620420	1326680	1779280	1840520
417	1655760	1227680	1396690	1207500	1252350	1676050	1941610	1835550	1647500	1342830	1791020	1879950
418	1691050	1281890	1442440	1223540	1251840	1718880	1946340	1840290	1656510	1346580	1792960	1903180
419	1708120	1326360	1467820	1241820	1256900	1730830	1936500	1858740	1654500	1347180	1798900	1912520
420	1710300	1349330	1492220	1236930	1241490	1742240	1917990	1859810	1647190	1335270	1778760	1918260
421	1703460	1357410	1497250	1235470	1231870	1745740	1888050	1846920	1619040	1317430	1753880	1898660
422	1668280	1358470	1491340	1220850	1218910	1735550	1854000	1821260	1587070	1291740	1732250	1860360
423	1638780	1338190	1470630	1199790	1192940	1705520	1816000	1786200	1560200	1261200	1696110	1839170
424	1602030	1304030	1425790	1169120	1162310	1670730	1760160	1746360	1516230	1222440	1664350	1780540
425	1546100	1262300	1391360	1136150	1137880	1624080	1703460	1700880	1474600	1183360	1614390	1733610
426	1486020	1208320	1336760	1092050	1098930	1567190	1665370	1641410	1420790	1140640	1572190	1672080
427	1433430	1156350	1290480	1061890	1068810	1512800	1616220	1592880	1373350	1096710	1523060	1619180
428	1376350	1104040	1229630	1011770	1042960	1463470	1575190	1530980	1330380	1058670	1486240	1566260
429	1338950	1060920	1190400	991070	1020340	1416350	1543070	1487120	1305900	1036480	1447270	1528040
430	1301410	1014780	1155950	966750	1000850	1367420	1515240	1451780	1280640	1005830	1425870	1503970
431	1275320	980580	1127420	945600	996320	1331460	1508840	1423500	1270900	997320	1401400	1479130
432	1264210	967730	1107340	942480	990210	1313950	1514360	1405790	1256280	1003810	1395440	1476340
433	1265800	963450	1092150	938000	984530	1298640	1512010	1391550	1270240	1006600	1394520	1479000
434	1271400	956060	1080290	938920	986230	1297540	1534250	1391680	1256110	1017160	1406820	1485670
435	1279060	960980	1086590	942990	994260	1287420	1548130	1398200	1283260	1034510	1410660	1506460
436	1306220	973470	1093880	949750	983580	1294910	1557620	1392970	1284260	1049620	1413130	1522390
437	1311890	985870	1102910	952960	989220	1290560	1571130	1396670	1292510	1062860	1418580	1530500
438	1330230	1010900	1097810	962560	985170	1294730	1574980	1404690	1301430	1069610	1418410	1553690
439	1331690	1020320	1108900	962910	965270	1286630	1564670	1402120	1296570	1072100	1408310	1557780
440	1335710	1042130	1112760	947280	952960	1291740	1568310	1391790	1282500	1071320	1399760	1553820
441	1323220	1044840	1113980	936770	929680	1274280	1537030	1370330	1269840	1059010	1374070	1552910
442	1318110	1055560	1112550	923730	910380	1261260	1512830	1360340	1247900	1041870	1349660	1539270
443	1297930	1056570	1093230	900900	883500	1241600	1481550	1325910	1211490	1022500	1317190	1516780
444	1269300	1058300	1088590	880650	854780	1215150	1437190	1300430	1175470	982750	1273980	1489640
445	1244870	1046760	1065200	855860	825870	1193650	1393560	1258200	1140040	960630	1236340	1449200
446	1210610	1029080	1035490	826910	785950	1155350	1339240	1222930	1097740	923050	1187520	1412520
447	1171560	1007290	1014710	791320	757750	1114720	1290000	1176260	1051080	886470	1132050	1364330
448	1130710	980310	977980	761530	718810	1074610	1237790	1127520	1007060	849470	1090490	1316090
449	1075480	953510	942460	731210	688370	1030310	1176430	1072150	960550	811180	1037390	1266110
450	1030850	921300	905330	702270	654890	993850	1121000	1029100	915990	769980	998350	1218240
451	990020	884770	872570	670030	630510	949840	1084540	983290	866640	734200	944270	1151200
452	948030	846950	831530	644280	600290	917050	1034400	934390	833960	704750	905320	1111520
453	903090	815450	791220	612300	577220	869320	986480	891640	798660	669590	864430	1056850
454	861490	782960	764660	587870	555210	841650	944810	862090	759070	639580	835990	1022150
455	823050	743340	729970	566170	530470	795360	903320	818680	726980	610270	796120	978190
456	786750	711870	700190	539440	513650	769670	869000	785110	703840	591370	769260	931410
457	754840	682110	670800	519640	497280	731870	832040	754080	674090	567570	738300	892580
458	725940	652070	643610	496150	484330	703160	811330	727950	648770	548080	711490	858420
459	694530	625250	614690	487110	469980	674400	788730	701580	627040	532310	691120	837410
460	674840	603900	587910	471410	455770	649210	760120	680440	607410	516620	671730	810980
461	653550	579680	572390	462660	444710	634140	743730	657250	601990	503470	651030	786060
462	638910	561490	553890	449170	430570	613380	727730	633030	577800	494710	639590	761990
463	621310	540420	539220	433910	421550	596270	710560	623470	564090	482410	625010	746750
464	604890	526750	518080	423580	411460	578990	694170	603770	552400	474410	612490	730150
465	593740	512620	507120	417440	402240	565620	678580	588610	546690	466130	597910	717830
466	580580	504800	501770	403970	395130	552310	662880	577030	528190	456510	583680	696500
467	572490	493810	489190	399420	385460	538480	650090	556980	523050	449060	571500	684780
468	561730	486850	479590	390370	373670	528220	633930	546900	514560	439660	559000	670530
469	545210	479830	469300	380000	359490	518570	619150	537620	492420	431550	547800	654480
470	538460	473950	461690	367300	349450	497800	604470	522090	485310	424050	530430	645630
471	523970	464980	451030	361960	338770	488090	588280	506540	470570	412600	513730	631570
472	510640	456530	439620	349580	327820	476990	566760	495960	453770	397240	496240	612520
473	496210	448570	430440	342040	316770	464820	554070	482260	441240	385010	478160	590830
474	485870	437120	419560	329360	307160	448080	533160	458470	424000	374120	458540	579490
475	465580	427620	407070	315380	292810	431740	511650	445220	406090	358320	443280	559330
476	448810	419910	392870	303640	282450	419900	492100	430450	394830	345610	427440	545430
477	432760	403540	383100	291820	271360	401240	469030	411070	379340	330770	407390	517570
478	414700	392140	368010	280620	258520	386350	449770	394780	360630	319660	390000	497900
479	400300	377390	352150	265770	246890	371290	433140	376310	343170	301460	370950	477320
480	383950	367450	338580	258600	237310	353180	408620	357270	324960	291710	353490	457750
481	364080	346480	326670	244010	223990	338160	392780	347120	310870	275140	338350	439270
482	345040	337550	308380	233460	213950	324420	372990	327970	297420	263480	319610	424150
483	332310	322330	301100	225020	205250	306130	353910	314330	278490	248420	305820	398500
484	316860	307770	285310	213290	196850	296210	338100	298180	268040	235160	288370	377080
485	299080	294180	269620	204500	186990	282570	323330	283290	255240	223680	278540	363890
486	284620	278710	258980	194080	183870	269020	307710	269050	244230	215120	262030	346690
487	275800	268380	247580	183650	175450	254240	291990	258780	231530	204980	253580	329120
488	258970	255640	234700	178580	166580	244000	276440	245830	220990	197930	239930	314480
489	249260	240910	225810	168970	161830	234080	269380	233710	215130	187860	232900	303520
490	236150	230100	213350	161300	154010	225060	257960	226030	203800	182370	225540	286430
491	225430	220520	204100	156330	149210	212680	247830	218670	193610	174830	212330	275600
492	220230	214200	196970	151650	144390	204180	235560	207470	188590	171270	205100	265240
493	211540	205540	186630	146020	140140	196700	231650	197530	179830	162350	199600	255990
494	204370	197180	179980	140770	136320	190820	222610	191330	172380	157810	192870	250200
495	196180	189110	173930	133700	130550	185440	213930	184860	167620	154380	186090	237010
496	190050	180750	169910	132190	125850	174910	207490	177830	164340	150560	177980	231610
497	182890	177470	163940	126170	123880	171520	202030	172350	157610	143840	174120	222190
498	177110	169650	159010	125900	120990	167280	193910	166080	154760	140100	168270	213360
499	172130	165840	155280	119460	118500	161230	188360	160780	148760	136580	162610	207530
500	165280	160870	149830	114940	116040	157130	185050	157380	144250	134330	157730	202360
501	163260	153990	142950	111500	109460	150410	180720	153710	140520	129440	154060	197410
502	157030	152880	137390	107730	107160	146780	173180	148700	134580	127030	146620	192070
503	152860	147780	135590	105110	105730	141880	167360	143930	131690	124460	144290	183100
504	146500	143710	132240	101890	101090	137460	161490	140310	128030	120070	140440	179050
505	142880	138940	126880	98640	99230	134610	153970	133090	121640	115710	134950	173810
506	138350	134720	123280	96610	97120	130350	152460	126750	116740	111610	129730	168290
507	133160	132370	118630	89740	92180	123030	144320	124440	114250	109280	122120	161970
508	129710	128360	114930	89550	90740	119700	139170	120890	111850	104190	120130	156040
509	122810	123670	114940	85630	84700	119070	134430	115770	104930	100220	114500	150590
510	118860	118690	104660	80440	82480	114380	129320	111590	101840	97350	110770	145840
511	115090	116210	104070	79390	81550	107070	124020	106480	96670	94290	106130	137750
512	112780	112720	100890	77430	75680	103800	120450	103500	92560	89240	99750	134960
513	105470	109600	95710	73360	73410	100280	114980	99020	88750	86390	98260	126880
514	102040	103040	91020	70890	70570	97020	108860	95530	86490	83120	92430	121740
515	98040	100630	89280	67760	68730	92570	104880	89190	81550	79780	86770	117790
516	92680	98150	85370	64660	67020	89620	100410	88010	77200	76510	85290	114420
517	89270	91800	82340	61390	63060	85160	95010	81530	75010	74090	81480	106770
518	85990	90630	80490	58080	62860	80240	91250	77850	71980	70700	78630	103770
519	81640	85830	75200	57550	60610	79260	86420	74720	68880	67280	73540	98710
520	79090	82880	73190	54390	57900	76520	84100	73060	65950	65310	72160	94480
521	75460	79130	68780	54240	55750	72760	80690	70860	62210	61960	67080	89420
522	70520	76780	65120	51140	53360	69930	77370	66930	59370	61420	62310	88330
523	69760	72390	64070	48040	51840	65690	74540	64360	55550	57290	61140	83570
524	67150	69820	61030	47310	50970	66690	70570	62730	54270	56600	58450	80540
525	63750	68190	60420	45540	48660	62460	69050	59650	52760	54190	56380	76290
526	61390	65380	56440	42930	48450	59930	65590	56450	51280	52890	54970	71400
527	58530	62330	55560	42180	47420	56430	63880	54600	47660	51930	51920	70630
528	56740	60370	53270	40940	45830	55820	61640	51610	46370	49440	49720	67490
529	54900	57870	51420	39750	44960	52070	59300	49900	46120	49040	48390	65750
530	53860	57020	49400	38460	42010	51130	57110	48280	42600	46980	46810	62090
531	51200	55400	47530	36290	41350	49240	55810	47290	42140	45790	44740	59290
532	48800	53240	45360	35270	41440	46770	52650	45950	40170	44390	44500	58990
533	46570	50950	43430	34520	39760	46140	50960	44680	40680	41700	42720	55810
534	46300	50320	42880	33980	39280	45110	50080	44150	37790	41090	41280	54730
535	44390	48230	40720	32720	38220	42520	49760	41400	36940	39640	39090	53980
536	45140	45460	41400	31600	38130	42560	46630	39820	35350	40490	38530	51340
537	42490	45010	38770	30290	37050	42620	46170	38110	34540	40160	37610	49070
538	41490	44490	36430	28540	36660	41050	44320	38700	33610	37750	36300	48730
539	40770	42750	36200	29370	34190	39620	43430	36840	32980	37580	35430	47270
540	39170	41760	34910	28510	34880	38930	40880	36720	30450	35840	34270	44550
541	37980	41860	34930	27770	34460	37910	40520	35750	30310	35430	34090	43950
542	37660	40570	32970	26870	32610	36810	39450	35360	29890	33800	31220	42660
543	36610	39310	31290	26320	32720	36050	37810	32950	30290	33970	31360	41420
544	34160	37460	30930	25730	31730	34490	37410	32040	28240	33400	30840	40520
545	34180	37190	30700	25560	31360	33400	36020	31500	27700	32500	30040	38590
546	33910	35870	30170	23910	30640	33510	35440	30750	26880	31680	28440	38560
547	32250	34880	29990	23790	29780	32680	34740	30310	25830	32100	27200	36930
548	31100	35860	29920	22420	29620	31940	34000	29280	26470	32020	26660	35490
549	30110	35720	27850	22270	29370	30410	32630	28200	24510	30620	25870	34960
550	30350	33710	27630	22450	28610	29750	32610	27430	23700	28830	25010	35070
551	28900	32470	25650	20510	27980	29140	30320	26840	22710	28870	24910	33080
552	27870	31340	24760	21410	26950	29720	29340	25830	23290	28790	24020	31640
553	27420	31420	25270	19560	27320	27970	30200	25910	21560	27250	23100	30700
554	26470	30590	24920	19460	25910	27790	28750	24950	21620	27090	22500	29720
555	26210	29920	23230	19560	26690	26470	28130	25260	20090	27050	22140	29050
556	25970	28970	22790	18570	25220	25930	27140	24430	19460	26170	20630	27800
557	24630	28510	22140	17920	24330	25650	26620	22680	18610	25380	20260	27210
558	22980	28030	21940	18430	24360	24540	26180	22010	19220	24950	19150	27390
559	23220	27560	20290	16760	23350	23940	25710	21900	18280	25070	18320	26240
560	22260	27250	20520	16720	22690	23620	23950	20520	18470	24030	18610	26320
561	22840	26170	20290	15700	23490	23530	23530	20890	16330	24420	18220	24530
562	22060	25950	19990	15570	22390	22610	23110	19980	16600	23120	16910	24240
563	21730	25930	19060	15880	23090	23040	22910	18660	16650	23410	17360	22860
564	21280	24820	18350	15860	21650	21380	22610	19560	16160	22810	16560	22170
565	20520	25140	18760	14340	21870	21380	21490	18560	14960	22640	15800	22420
566	20210	23690	17460	15240	21670	20020	21010	18320	14680	21200	15610	22000
567	19490	24450	16590	15130	22560	20490	21330	18050	14320	20720	15170	20800
568	19440	22450	16030	13950	21320	20080	20160	17690	14190	21730	14530	20750
569	18530	23450	16240	13880	20740	19080	20300	18060	13740	21840	14850	19630
570	18760	22120	15660	14280	20620	19830	19930	17650	13530	20620	14470	19060
571	17550	21640	15720	14180	20160	18960	18510	16770	13650	20600	14660	18770
572	18030	21400	15110	12990	20610	18940	19030	16410	13380	20600	13850	18730
573	16860	21550	14580	13030	20800	18490	17570	16090	12790	19980	12900	18610
574	17800	21190	14110	12670	20200	18590	17930	15560	12330	19250	13790	18240
575	17090	21030	14520	13040	19190	17880	17820	14720	12010	19640	12870	17420
576	16680	20400	14260	12880	19330	17390	17530	14990	11630	19190	12040	17190
577	15650	19140	13830	12350	19240	16880	16990	14360	11800	19150	12310	17520
578	16540	20120	13820	11730	19720	16450	16720	13870	10840	19290	12030	16440
579	16500	19510	13390	11990	18590	16880	16030	14310	10910	19400	11580	15850
580	14880	19950	12730	10540	19900	16760	15690	14100	11370	18110	11340	16190
581	15300	19500	12500	11800	18590	16020	15580	13940	10640	18780	10950	15520
582	14610	18550	12000	11630	18200	15850	16680	13580	10550	17970	10560	14850
583	15190	19040	12220	11370	17820	16290	16100	13610	10160	18720	10320	15880
584	14680	19070	12490	10810	17740	15510	15640	13200	10290	18390	10560	14830
585	13990	18400	11570	10730	18200	15210	14770	12440	9860	17890	10660	15180
586	14230	18600	11470	10610	18620	14950	14810	12570	9890	18050	9900	14700
587	13710	18140	10880	11510	17820	15210	14060	11720	9150	17270	10020	14650
588	13920	17840	10810	10350	16630	15200	14760	12400	9260	17140	9560	13950
589	14180	17580	11310	10700	17960	14320	14080	12130	9340	16950	9830	13780
590	13980	17130	11000	9870	18450	14480	14120	11780	9180	17080	9340	13410
591	13140	17580	11270	9820	17340	13900	13890	12090	8610	17500	9160	13310
592	13590	17120	10650	10000	16830	14060	13920	11840	8900	16550	9200	13080
593	12970	17600	10470	9440	16500	14160	13440	11770	9080	16670	9540	12660
594	12810	17670	10140	10190	17520	13520	13710	11250	8140	16890	8970	12630
595	12420	17130	9810	9750	16180	13390	13430	11040	8110	16090	9070	12310
596	12950	16650	10380	9400	16190	13490	12650	11450	8230	16100	9130	12420
597	12050	16520	9640	9640	16000	13440	12880	11210	7940	16300	8460	12150
598	12530	15400	10060	10080	16320	13250	12380	10850	7830	15420	8130	12400
599	11460	15930	9230	9560	16730	13930	12670	10650	8180	16260	8370	11940
600	12100	16280	9080	9670	15820	13180	12210	10730	7570	15920	8250	11680
