# Supplementary material for: Interrogating the structure and function of the human voltage-gated proton channel (hHv1) with a fluorescent noncanonical amino acid
Source: eLife. 2026 Apr 28;15:RP110161. doi: 10.7554/eLife.110161 (PMC13124150; doi:10.7554/eLife.110161)
Supplement: Figure 4—source data 4. [file elife-110161-fig4-data4.zip]

Archive with 13 entries (13 files):
- I217Acd.dat
- K125Acd.dat
- K169Acd.dat
- M91Acd.dat
- Notes.txt
- Q56Acd.dat
- V103Acd.dat
- Y134Acd.dat
- A18Acd.dat
- C107Acd.dat
- F159Acd.dat
- F195Acd.dat
- F247Acd.dat
