# Supplementary material for: Interrogating the structure and function of the human voltage-gated proton channel (hHv1) with a fluorescent noncanonical amino acid
Source: eLife. 2026 Apr 28;15:RP110161. doi: 10.7554/eLife.110161 (PMC13124150; doi:10.7554/eLife.110161)
Supplement: Figure 4—source data 4. [file elife-110161-fig4-data4.zip › I217Acd.dat]

Parameters for crv[0]:
  CurveName : crv[0]
  Sample_Temperature : 25.3 �C
  Stirrer_State : Off
  Exc_Wavelength : 371.5 nm
  Exc_Bandpass : 1.1 nm
  Exc_Polarisation : 0.0 �
  Exc_Source : PDL 820
  Exc_Intensity : 87 %
  Exc_Attenuation : open (5)
  Det_Wavelength : 446.0 nm
  Det_Bandpass : 5.0 nm
  Det_Polarisation : 54.7 �
  Det_Lens_Position : 11.5 mm
  Det_Attenuation : 15 %
  Det_Grating : 1200gr_500bl (1)
  Detector : UV-red [HPD]
  Meas_Time : 35.0 s
  Meas_BinWidth : 25 ps
  Meas_BaseResolution : 25 ps
  Sync_Frequency : 5333340
  Sync_Source : PDL 820
  Signal_Rate : 50460
  Start_Date : 6/26/2025
  Start_Time : 21:14:00
  PhotonCounter : TimeHarp 260 P 1047184 0121-0422-02.02
  EasyTau : 3313
  Signal_CFD Level : -85 mV
  Signal_CFD Zero Cross : -10 mV
  Signal_Offset : -31400 ps
  Signal_Enable : true
  Sync_CFD Level : -150 mV
  Sync_CFD Zero Cross : -10 mV
  Sync_Offset : 0 ps
  Sync_SyncDiv : 1 
  Sample : 03b
  Solvent : Water
  Comment : hHv1-I217Acd
Parameters for crv[1]:
  CurveName : crv[1]
  Sample_Temperature : 25.3 �C
  Stirrer_State : Off
  Exc_Wavelength : 371.5 nm
  Exc_Bandpass : 1.1 nm
  Exc_Polarisation : 0.0 �
  Exc_Source : PDL 820
  Exc_Intensity : 87 %
  Exc_Attenuation : open (5)
  Det_Wavelength : 446.0 nm
  Det_Bandpass : 5.0 nm
  Det_Polarisation : 54.7 �
  Det_Lens_Position : 11.5 mm
  Det_Attenuation : 15 %
  Det_Grating : 1200gr_500bl (1)
  Detector : UV-red [HPD]
  Meas_Time : 35.0 s
  Meas_BinWidth : 25 ps
  Meas_BaseResolution : 25 ps
  Sync_Frequency : 5333340
  Sync_Source : PDL 820
  Signal_Rate : 100
  Start_Date : 6/26/2025
  Start_Time : 21:14:38
  PhotonCounter : TimeHarp 260 P 1047184 0121-0422-02.02
  EasyTau : 3313
  Signal_CFD Level : -85 mV
  Signal_CFD Zero Cross : -10 mV
  Signal_Offset : -31400 ps
  Signal_Enable : true
  Sync_CFD Level : -150 mV
  Sync_CFD Zero Cross : -10 mV
  Sync_Offset : 0 ps
  Sync_SyncDiv : 1 
  Sample : 03b
  Solvent : Water
  Comment : BufferH2
Parameters for crv[2]:
  CurveName : crv[2] (IRF)
  Sample_Temperature : 25.3 �C
  Stirrer_State : Off
  Exc_Wavelength : 371.5 nm
  Exc_Bandpass : 1.1 nm
  Exc_Polarisation : 0.0 �
  Exc_Source : PDL 820
  Exc_Intensity : 87 %
  Exc_Attenuation : 0.1% (2)
  Det_Wavelength : 371.5 nm
  Det_Bandpass : 5.0 nm
  Det_Polarisation : 54.7 �
  Det_Lens_Position : 11.5 mm
  Det_Attenuation : 30 %
  Det_Grating : 1200gr_500bl (1)
  Detector : UV-red [HPD]
  Meas_Time : 12.4 s
  Meas_BinWidth : 25 ps
  Meas_BaseResolution : 25 ps
  Sync_Frequency : 5333340
  Sync_Source : PDL 820
  Signal_Rate : 5880
  Start_Date : 6/26/2025
  Start_Time : 21:15:09
  PhotonCounter : TimeHarp 260 P 1047184 0121-0422-02.02
  EasyTau : 3313
  Signal_CFD Level : -85 mV
  Signal_CFD Zero Cross : -10 mV
  Signal_Offset : -31400 ps
  Signal_Enable : true
  Sync_CFD Level : -150 mV
  Sync_CFD Zero Cross : -10 mV
  Sync_Offset : 0 ps
  Sync_SyncDiv : 1 
  Sample : 03b
  Solvent : Water
  Comment : IRF
Data:
Time[ns]	crv[0]	crv[1]	crv[2](IRF)
0.0000	2	0	1
0.0250	1	0	0
0.0500	1	1	0
0.0750	1	0	0
0.1000	2	0	0
0.1250	0	1	2
0.1500	0	0	0
0.1750	0	0	0
0.2000	1	0	0
0.2250	1	0	0
0.2500	0	0	0
0.2750	0	0	0
0.3000	0	0	0
0.3250	0	0	0
0.3500	0	0	0
0.3750	0	0	0
0.4000	0	0	0
0.4250	1	0	0
0.4500	0	0	1
0.4750	1	0	0
0.5000	0	0	0
0.5250	2	0	1
0.5500	1	0	0
0.5750	1	0	0
0.6000	0	0	0
0.6250	2	0	0
0.6500	1	0	0
0.6750	2	0	0
0.7000	2	0	0
0.7250	1	0	0
0.7500	0	0	0
0.7750	2	0	0
0.8000	0	0	0
0.8250	0	0	0
0.8500	2	0	0
0.8750	2	0	0
0.9000	1	0	0
0.9250	0	0	1
0.9500	0	0	0
0.9750	0	0	0
1.0000	1	0	0
1.0250	0	0	0
1.0500	1	0	0
1.0750	1	1	0
1.1000	0	0	0
1.1250	1	1	0
1.1500	0	0	1
1.1750	2	0	0
1.2000	1	0	0
1.2250	0	0	0
1.2500	2	0	0
1.2750	0	0	2
1.3000	0	2	0
1.3250	0	0	1
1.3500	2	1	0
1.3750	0	0	0
1.4000	0	0	0
1.4250	1	0	0
1.4500	2	0	0
1.4750	0	0	0
1.5000	0	1	0
1.5250	0	0	0
1.5500	1	1	0
1.5750	0	0	0
1.6000	2	0	0
1.6250	0	0	1
1.6500	2	1	0
1.6750	0	0	0
1.7000	1	0	0
1.7250	1	0	0
1.7500	1	0	0
1.7750	0	0	0
1.8000	1	0	0
1.8250	1	0	0
1.8500	1	1	0
1.8750	1	0	1
1.9000	2	2	1
1.9250	1	0	1
1.9500	1	0	0
1.9750	1	0	0
2.0000	0	0	0
2.0250	0	0	0
2.0500	1	0	0
2.0750	0	1	1
2.1000	0	0	0
2.1250	0	0	0
2.1500	0	0	0
2.1750	0	0	0
2.2000	0	1	0
2.2250	0	0	0
2.2500	1	0	0
2.2750	1	0	0
2.3000	1	0	0
2.3250	1	0	0
2.3500	1	0	0
2.3750	0	0	1
2.4000	2	0	0
2.4250	1	0	0
2.4500	1	0	0
2.4750	1	0	1
2.5000	3	0	0
2.5250	1	0	0
2.5500	1	0	0
2.5750	2	1	0
2.6000	2	0	0
2.6250	1	0	1
2.6500	0	1	0
2.6750	4	0	1
2.7000	2	0	0
2.7250	1	0	0
2.7500	4	1	1
2.7750	4	2	1
2.8000	0	0	4
2.8250	4	0	1
2.8500	1	0	1
2.8750	1	0	3
2.9000	3	1	4
2.9250	7	0	12
2.9500	6	1	12
2.9750	5	1	17
3.0000	6	2	15
3.0250	9	1	28
3.0500	10	1	34
3.0750	15	2	55
3.1000	17	2	80
3.1250	25	0	125
3.1500	52	6	282
3.1750	104	5	881
3.2000	239	12	2386
3.2250	545	18	5222
3.2500	1033	32	8296
3.2750	1486	34	10000
3.3000	1903	43	9835
3.3250	2259	35	8137
3.3500	2684	51	6643
3.3750	2824	36	4738
3.4000	3045	27	3434
3.4250	3124	34	2474
3.4500	3237	21	1730
3.4750	3223	31	1208
3.5000	3281	23	845
3.5250	3392	34	532
3.5500	3172	18	387
3.5750	3270	18	252
3.6000	3239	34	179
3.6250	3276	26	117
3.6500	3284	24	109
3.6750	3263	31	64
3.7000	3167	28	44
3.7250	3266	24	41
3.7500	3238	22	22
3.7750	3145	20	27
3.8000	3219	25	21
3.8250	3218	19	13
3.8500	3305	20	17
3.8750	3244	19	10
3.9000	3234	23	8
3.9250	3301	18	8
3.9500	3243	17	5
3.9750	3169	15	5
4.0000	3248	13	8
4.0250	3118	16	9
4.0500	3190	14	9
4.0750	3063	7	5
4.1000	3197	13	7
4.1250	3132	10	7
4.1500	3154	18	7
4.1750	3098	8	4
4.2000	3187	11	3
4.2250	3142	18	4
4.2500	3049	19	5
4.2750	3117	16	2
4.3000	3056	12	6
4.3250	3054	19	3
4.3500	3114	21	5
4.3750	3085	6	3
4.4000	3001	16	3
4.4250	3019	16	2
4.4500	2942	14	7
4.4750	3045	9	2
4.5000	2919	12	3
4.5250	3075	15	4
4.5500	3083	10	2
4.5750	2946	10	2
4.6000	2978	16	2
4.6250	2978	15	4
4.6500	3043	11	4
4.6750	2996	12	10
4.7000	2928	7	5
4.7250	2976	13	8
4.7500	3003	8	2
4.7750	2925	17	5
4.8000	2887	9	3
4.8250	2900	9	2
4.8500	2895	8	1
4.8750	2882	11	1
4.9000	2864	11	3
4.9250	2949	9	2
4.9500	2898	12	3
4.9750	2839	5	4
5.0000	2826	10	5
5.0250	3001	10	3
5.0500	2790	11	5
5.0750	2808	11	8
5.1000	2907	10	4
5.1250	2857	18	2
5.1500	2935	6	4
5.1750	2821	5	1
5.2000	2846	9	1
5.2250	2800	5	4
5.2500	2765	8	1
5.2750	2807	10	0
5.3000	2857	8	2
5.3250	2751	6	0
5.3500	2864	13	1
5.3750	2719	11	1
5.4000	2758	10	1
5.4250	2845	9	2
5.4500	2784	17	3
5.4750	2658	6	1
5.5000	2796	9	1
5.5250	2653	5	1
5.5500	2769	10	4
5.5750	2652	8	0
5.6000	2705	13	0
5.6250	2717	8	0
5.6500	2741	7	1
5.6750	2649	13	0
5.7000	2702	8	1
5.7250	2605	11	0
5.7500	2788	8	1
5.7750	2611	5	0
5.8000	2778	7	1
5.8250	2630	6	0
5.8500	2685	5	2
5.8750	2632	4	0
5.9000	2688	9	1
5.9250	2616	6	1
5.9500	2642	4	0
5.9750	2605	10	1
6.0000	2588	5	1
6.0250	2671	8	0
6.0500	2618	5	0
6.0750	2657	4	2
6.1000	2585	10	1
6.1250	2664	13	1
6.1500	2579	4	0
6.1750	2652	3	0
6.2000	2669	7	1
6.2250	2566	6	1
6.2500	2562	8	0
6.2750	2535	13	0
6.3000	2496	7	1
6.3250	2628	7	1
6.3500	2491	5	0
6.3750	2551	9	0
6.4000	2429	4	1
6.4250	2546	7	3
6.4500	2536	10	0
6.4750	2669	1	0
6.5000	2495	9	1
6.5250	2434	6	0
6.5500	2531	2	1
6.5750	2502	4	1
6.6000	2456	5	1
6.6250	2474	5	1
6.6500	2532	1	1
6.6750	2518	8	0
6.7000	2472	8	0
6.7250	2456	3	0
6.7500	2411	4	0
6.7750	2457	4	0
6.8000	2405	4	0
6.8250	2495	8	0
6.8500	2566	4	1
6.8750	2421	10	1
6.9000	2484	10	0
6.9250	2458	9	1
6.9500	2438	5	0
6.9750	2406	7	0
7.0000	2340	9	0
7.0250	2399	3	0
7.0500	2372	6	2
7.0750	2456	2	0
7.1000	2359	10	0
7.1250	2335	8	0
7.1500	2434	9	0
7.1750	2413	4	0
7.2000	2316	6	1
7.2250	2290	4	1
7.2500	2327	3	0
7.2750	2368	4	1
7.3000	2324	3	0
7.3250	2335	6	1
7.3500	2396	6	0
7.3750	2241	4	1
7.4000	2315	8	0
7.4250	2309	4	0
7.4500	2333	4	1
7.4750	2298	3	0
7.5000	2349	4	0
7.5250	2248	2	0
7.5500	2225	3	1
7.5750	2271	5	1
7.6000	2322	3	3
7.6250	2299	4	0
7.6500	2249	8	1
7.6750	2292	3	0
7.7000	2239	5	1
7.7250	2199	4	0
7.7500	2242	4	0
7.7750	2178	4	0
7.8000	2269	5	0
7.8250	2259	7	0
7.8500	2272	4	0
7.8750	2267	6	0
7.9000	2255	5	0
7.9250	2220	1	0
7.9500	2200	4	2
7.9750	2255	7	0
8.0000	2179	6	0
8.0250	2179	6	0
8.0500	2184	2	1
8.0750	2185	3	0
8.1000	2210	1	0
8.1250	2216	1	0
8.1500	2200	6	0
8.1750	2169	2	0
8.2000	2205	5	0
8.2250	2228	2	0
8.2500	2217	4	0
8.2750	2259	8	1
8.3000	2209	7	0
8.3250	2122	5	0
8.3500	2160	4	0
8.3750	2186	4	0
8.4000	2163	6	0
8.4250	2164	2	1
8.4500	2125	4	0
8.4750	2172	4	0
8.5000	2189	4	0
8.5250	2174	3	1
8.5500	2150	0	0
8.5750	2076	3	0
8.6000	2098	4	0
8.6250	2141	5	0
8.6500	2033	3	0
8.6750	2073	6	0
8.7000	2148	4	0
8.7250	2110	2	1
8.7500	2089	3	0
8.7750	2148	5	0
8.8000	1975	4	0
8.8250	2069	3	1
8.8500	2073	1	0
8.8750	2125	1	0
8.9000	2098	5	0
8.9250	2076	4	0
8.9500	2045	1	1
8.9750	2121	6	1
9.0000	2060	9	0
9.0250	2081	3	0
9.0500	2070	5	0
9.0750	2053	6	0
9.1000	2078	3	0
9.1250	2140	3	0
9.1500	2003	2	0
9.1750	1962	4	2
9.2000	2006	3	0
9.2250	2064	4	1
9.2500	2042	5	0
9.2750	2068	5	0
9.3000	2020	6	0
9.3250	1962	4	0
9.3500	1964	5	0
9.3750	1945	4	0
9.4000	1982	1	0
9.4250	2028	3	1
9.4500	1951	4	1
9.4750	2034	5	0
9.5000	2042	2	0
9.5250	1930	4	1
9.5500	1935	3	1
9.5750	2034	3	0
9.6000	1934	0	0
9.6250	1971	1	0
9.6500	1892	3	0
9.6750	2042	2	0
9.7000	1910	3	1
9.7250	1874	1	0
9.7500	1928	0	0
9.7750	1941	4	0
9.8000	1931	6	1
9.8250	1982	5	0
9.8500	1968	2	1
9.8750	1954	2	0
9.9000	1988	2	2
9.9250	1889	1	0
9.9500	1901	1	1
9.9750	1968	2	1
10.0000	1894	3	0
10.0250	1923	3	0
10.0500	1901	2	0
10.0750	1874	3	0
10.1000	1876	2	0
10.1250	1894	2	1
10.1500	1862	4	0
10.1750	1852	0	1
10.2000	1914	3	1
10.2250	1857	4	0
10.2500	1869	4	0
10.2750	1849	2	1
10.3000	1845	3	0
10.3250	1889	1	0
10.3500	1861	1	0
10.3750	1835	2	1
10.4000	1840	3	0
10.4250	1859	2	0
10.4500	1797	1	2
10.4750	1859	2	1
10.5000	1885	2	0
10.5250	1822	3	0
10.5500	1828	6	1
10.5750	1798	6	2
10.6000	1836	8	0
10.6250	1749	3	0
10.6500	1796	2	0
10.6750	1802	2	0
10.7000	1833	3	0
10.7250	1822	4	0
10.7500	1802	3	0
10.7750	1771	4	0
10.8000	1821	0	0
10.8250	1764	5	0
10.8500	1788	2	0
10.8750	1858	0	1
10.9000	1852	4	1
10.9250	1753	4	3
10.9500	1786	1	0
10.9750	1774	1	1
11.0000	1678	3	1
11.0250	1728	5	0
11.0500	1744	4	0
11.0750	1828	2	0
11.1000	1710	2	0
11.1250	1784	3	0
11.1500	1761	3	1
11.1750	1679	3	1
11.2000	1726	1	1
11.2250	1744	1	0
11.2500	1770	0	0
11.2750	1734	3	0
11.3000	1815	0	0
11.3250	1724	1	1
11.3500	1732	4	0
11.3750	1809	5	0
11.4000	1684	2	0
11.4250	1617	4	1
11.4500	1640	3	1
11.4750	1747	2	0
11.5000	1635	3	0
11.5250	1653	3	0
11.5500	1695	2	0
11.5750	1698	1	1
11.6000	1657	4	0
11.6250	1686	2	0
11.6500	1680	1	1
11.6750	1724	4	1
11.7000	1691	3	1
11.7250	1653	2	0
11.7500	1677	2	0
11.7750	1655	1	0
11.8000	1636	2	2
11.8250	1641	0	1
11.8500	1633	1	0
11.8750	1671	3	1
11.9000	1597	3	1
11.9250	1722	2	0
11.9500	1633	3	0
11.9750	1672	7	0
12.0000	1682	1	1
12.0250	1634	0	0
12.0500	1630	2	0
12.0750	1588	2	1
12.1000	1580	5	0
12.1250	1527	2	0
12.1500	1629	1	0
12.1750	1602	2	1
12.2000	1631	2	0
12.2250	1658	1	0
12.2500	1588	0	0
12.2750	1646	4	0
12.3000	1567	1	2
12.3250	1546	1	0
12.3500	1584	2	0
12.3750	1552	1	1
12.4000	1637	0	0
12.4250	1636	4	1
12.4500	1684	1	1
12.4750	1543	4	1
12.5000	1525	1	0
12.5250	1566	1	0
12.5500	1566	0	0
12.5750	1672	2	0
12.6000	1548	1	0
12.6250	1511	3	0
12.6500	1615	2	0
12.6750	1527	1	0
12.7000	1562	2	0
12.7250	1531	2	0
12.7500	1590	4	0
12.7750	1491	1	0
12.8000	1583	1	1
12.8250	1449	4	0
12.8500	1473	3	0
12.8750	1565	2	0
12.9000	1538	0	0
12.9250	1478	2	0
12.9500	1499	0	0
12.9750	1559	1	0
13.0000	1506	2	0
13.0250	1500	2	0
13.0500	1496	1	0
13.0750	1544	1	1
13.1000	1469	3	0
13.1250	1531	2	0
13.1500	1465	2	0
13.1750	1473	3	0
13.2000	1492	0	1
13.2250	1399	3	0
13.2500	1415	0	0
13.2750	1498	3	0
13.3000	1491	1	0
13.3250	1471	3	0
13.3500	1511	1	0
13.3750	1495	3	0
13.4000	1499	3	0
13.4250	1450	0	0
13.4500	1502	3	0
13.4750	1439	2	0
13.5000	1454	3	0
13.5250	1450	2	0
13.5500	1433	3	0
13.5750	1446	3	1
13.6000	1462	3	1
13.6250	1445	0	0
13.6500	1402	3	0
13.6750	1411	0	0
13.7000	1406	0	0
13.7250	1424	3	0
13.7500	1435	1	0
13.7750	1411	1	0
13.8000	1456	5	0
13.8250	1407	3	0
13.8500	1451	2	1
13.8750	1419	1	2
13.9000	1405	2	2
13.9250	1398	1	1
13.9500	1310	0	0
13.9750	1463	4	0
14.0000	1369	4	0
14.0250	1472	1	0
14.0500	1389	1	0
14.0750	1377	0	0
14.1000	1445	2	0
14.1250	1370	2	0
14.1500	1320	3	0
14.1750	1360	4	0
14.2000	1451	1	0
14.2250	1363	2	0
14.2500	1333	1	0
14.2750	1353	2	0
14.3000	1428	0	0
14.3250	1426	2	0
14.3500	1388	3	0
14.3750	1356	0	1
14.4000	1415	0	0
14.4250	1343	2	2
14.4500	1335	3	0
14.4750	1360	0	0
14.5000	1386	0	1
14.5250	1373	3	0
14.5500	1371	0	0
14.5750	1300	3	1
14.6000	1359	2	1
14.6250	1320	2	0
14.6500	1325	3	0
14.6750	1283	2	0
14.7000	1373	2	0
14.7250	1335	0	0
14.7500	1339	2	1
14.7750	1314	1	0
14.8000	1266	1	1
14.8250	1326	2	0
14.8500	1285	2	1
14.8750	1306	0	0
14.9000	1272	0	0
14.9250	1251	2	1
14.9500	1344	2	0
14.9750	1344	2	0
15.0000	1338	1	0
15.0250	1280	0	0
15.0500	1284	1	0
15.0750	1263	1	0
15.1000	1327	3	0
15.1250	1276	1	0
15.1500	1303	0	0
15.1750	1256	1	0
15.2000	1335	1	0
15.2250	1243	0	0
15.2500	1312	0	0
15.2750	1320	1	0
15.3000	1349	1	0
15.3250	1303	0	0
15.3500	1287	2	1
15.3750	1292	1	0
15.4000	1256	2	0
15.4250	1258	0	1
15.4500	1207	1	0
15.4750	1252	3	1
15.5000	1284	1	2
15.5250	1280	5	0
15.5500	1253	0	1
15.5750	1278	3	2
15.6000	1221	1	0
15.6250	1252	1	1
15.6500	1296	0	0
15.6750	1238	2	1
15.7000	1211	0	0
15.7250	1167	0	0
15.7500	1248	1	0
15.7750	1216	3	0
15.8000	1281	0	2
15.8250	1225	2	0
15.8500	1234	0	0
15.8750	1181	3	1
15.9000	1244	0	0
15.9250	1239	1	0
15.9500	1285	1	2
15.9750	1127	1	1
16.0000	1179	1	0
16.0250	1220	2	0
16.0500	1213	0	2
16.0750	1216	2	0
16.1000	1197	1	0
16.1250	1240	1	0
16.1500	1221	2	1
16.1750	1234	1	2
16.2000	1185	0	1
16.2250	1161	1	1
16.2500	1162	0	0
16.2750	1205	2	2
16.3000	1177	0	0
16.3250	1190	0	0
16.3500	1168	0	0
16.3750	1160	1	0
16.4000	1168	5	0
16.4250	1113	1	0
16.4500	1138	1	0
16.4750	1177	1	0
16.5000	1172	1	1
16.5250	1196	0	0
16.5500	1165	2	0
16.5750	1098	1	1
16.6000	1128	1	0
16.6250	1228	1	0
16.6500	1163	0	0
16.6750	1126	0	0
16.7000	1105	1	0
16.7250	1131	1	0
16.7500	1141	3	1
16.7750	1127	0	0
16.8000	1093	2	0
16.8250	1117	0	0
16.8500	1118	0	0
16.8750	1103	1	0
16.9000	1176	1	0
16.9250	1094	1	0
16.9500	1141	2	0
16.9750	1108	0	0
17.0000	1104	1	0
17.0250	1173	0	0
17.0500	1105	1	1
17.0750	1133	3	0
17.1000	1118	2	1
17.1250	1143	2	0
17.1500	1028	0	0
17.1750	1177	0	0
17.2000	1089	1	0
17.2250	1119	2	1
17.2500	1110	0	1
17.2750	1161	2	0
17.3000	1087	2	0
17.3250	1106	0	0
17.3500	1073	0	0
17.3750	1112	0	0
17.4000	1078	0	0
17.4250	1079	0	2
17.4500	1099	1	0
17.4750	1115	1	0
17.5000	1100	2	0
17.5250	1064	0	1
17.5500	1131	0	0
17.5750	1102	0	0
17.6000	1123	1	0
17.6250	1120	2	0
17.6500	1036	0	0
17.6750	1077	1	0
17.7000	1066	2	0
17.7250	1086	1	0
17.7500	1080	1	0
17.7750	1030	3	0
17.8000	1137	1	0
17.8250	1022	0	2
17.8500	1022	1	1
17.8750	1099	0	0
17.9000	1036	1	1
17.9250	1047	1	1
17.9500	1054	3	1
17.9750	1085	1	0
18.0000	1095	1	0
18.0250	1066	0	0
18.0500	1042	1	0
18.0750	1014	2	0
18.1000	1021	0	1
18.1250	1028	0	0
18.1500	1062	0	0
18.1750	1004	0	0
18.2000	1012	0	0
18.2250	995	1	0
18.2500	1055	0	1
18.2750	1036	0	0
18.3000	1041	0	0
18.3250	1024	0	0
18.3500	1046	0	0
18.3750	1047	3	1
18.4000	1053	0	0
18.4250	967	0	0
18.4500	1038	1	0
18.4750	1002	1	0
18.5000	1074	0	0
18.5250	1057	0	0
18.5500	1008	1	1
18.5750	1028	0	0
18.6000	974	0	0
18.6250	969	0	0
18.6500	1016	1	0
18.6750	949	1	0
18.7000	1029	1	0
18.7250	960	1	0
18.7500	1041	1	0
18.7750	992	1	0
18.8000	962	1	0
18.8250	1000	0	1
18.8500	933	1	0
18.8750	938	2	0
18.9000	950	2	0
18.9250	1009	0	0
18.9500	967	1	0
18.9750	989	0	0
19.0000	970	1	0
19.0250	967	0	0
19.0500	951	0	0
19.0750	977	0	0
19.1000	991	3	1
19.1250	969	2	0
19.1500	975	2	0
19.1750	948	0	0
19.2000	984	0	0
19.2250	1015	0	1
19.2500	964	0	0
19.2750	883	0	0
19.3000	910	1	0
19.3250	947	3	1
19.3500	974	0	0
19.3750	906	0	0
19.4000	929	1	0
19.4250	993	0	0
19.4500	932	0	0
19.4750	933	0	0
19.5000	951	1	0
19.5250	927	0	0
19.5500	921	1	2
19.5750	913	1	0
19.6000	915	0	0
19.6250	894	2	1
19.6500	888	1	2
19.6750	906	2	0
19.7000	896	0	0
19.7250	923	0	1
19.7500	903	0	0
19.7750	925	0	0
19.8000	953	1	1
19.8250	938	0	0
19.8500	913	0	0
19.8750	934	0	0
19.9000	866	1	1
19.9250	917	0	0
19.9500	915	1	1
19.9750	912	0	1
20.0000	910	1	0
20.0250	911	0	1
20.0500	925	0	1
20.0750	898	0	0
20.1000	843	2	0
20.1250	911	1	0
20.1500	883	3	1
20.1750	872	0	1
20.2000	854	0	0
20.2250	914	1	0
20.2500	943	2	0
20.2750	930	1	0
20.3000	912	1	0
20.3250	914	3	0
20.3500	859	2	0
20.3750	880	1	1
20.4000	857	2	0
20.4250	892	0	0
20.4500	913	1	1
20.4750	851	1	0
20.5000	849	1	0
20.5250	896	1	1
20.5500	851	0	0
20.5750	861	0	0
20.6000	845	0	0
20.6250	870	1	0
20.6500	868	2	1
20.6750	907	0	0
20.7000	854	0	0
20.7250	895	1	1
20.7500	901	0	0
20.7750	886	1	0
20.8000	917	1	0
20.8250	881	2	0
20.8500	934	1	0
20.8750	766	2	0
20.9000	846	1	0
20.9250	897	1	0
20.9500	843	0	0
20.9750	788	1	0
21.0000	876	2	0
21.0250	822	2	2
21.0500	813	2	0
21.0750	892	0	0
21.1000	851	0	0
21.1250	828	3	1
21.1500	825	0	0
21.1750	873	0	0
21.2000	793	0	1
21.2250	828	1	0
21.2500	839	1	0
21.2750	859	0	0
21.3000	821	2	0
21.3250	870	0	0
21.3500	842	0	1
21.3750	800	3	1
21.4000	795	1	0
21.4250	893	0	0
21.4500	808	1	1
21.4750	828	0	0
21.5000	831	0	0
21.5250	816	0	0
21.5500	834	1	0
21.5750	851	1	1
21.6000	806	1	2
21.6250	745	0	0
21.6500	843	0	1
21.6750	795	2	0
21.7000	819	0	0
21.7250	752	1	0
21.7500	808	0	0
21.7750	806	0	0
21.8000	767	1	0
21.8250	808	1	0
21.8500	810	0	0
21.8750	795	1	0
21.9000	781	1	0
21.9250	822	0	1
21.9500	798	2	0
21.9750	779	1	0
22.0000	772	0	1
22.0250	834	0	0
22.0500	751	0	0
22.0750	819	1	0
22.1000	763	0	0
22.1250	726	0	0
22.1500	790	0	0
22.1750	794	0	0
22.2000	787	2	1
22.2250	798	0	0
22.2500	753	1	0
22.2750	769	1	0
22.3000	743	1	0
22.3250	741	2	2
22.3500	769	2	1
22.3750	808	0	1
22.4000	763	0	1
22.4250	815	1	0
22.4500	752	1	0
22.4750	821	2	0
22.5000	750	1	0
22.5250	741	0	0
22.5500	730	0	0
22.5750	708	0	0
22.6000	773	0	1
22.6250	716	0	0
22.6500	712	0	0
22.6750	744	0	0
22.7000	733	3	0
22.7250	774	1	0
22.7500	763	0	1
22.7750	759	1	0
22.8000	742	1	0
22.8250	768	0	0
22.8500	704	1	0
22.8750	726	0	1
22.9000	736	1	0
22.9250	747	0	2
22.9500	752	1	0
22.9750	763	3	0
23.0000	755	0	0
23.0250	753	1	0
23.0500	767	0	0
23.0750	751	0	0
23.1000	727	0	0
23.1250	755	1	0
23.1500	733	1	0
23.1750	756	0	0
23.2000	750	2	0
23.2250	708	1	0
23.2500	739	0	0
23.2750	721	0	0
23.3000	731	0	0
23.3250	683	0	0
23.3500	710	0	1
23.3750	684	0	1
23.4000	761	0	0
23.4250	746	0	0
23.4500	711	0	0
23.4750	722	0	0
23.5000	697	1	0
23.5250	734	0	0
23.5500	709	1	0
23.5750	794	1	0
23.6000	701	0	0
23.6250	623	0	1
23.6500	655	1	0
23.6750	706	1	0
23.7000	709	0	1
23.7250	687	2	1
23.7500	690	1	1
23.7750	682	0	0
23.8000	728	0	0
23.8250	704	1	0
23.8500	695	0	1
23.8750	700	1	1
23.9000	674	1	0
23.9250	720	2	0
23.9500	708	1	0
23.9750	699	0	0
24.0000	680	2	1
24.0250	650	1	0
24.0500	717	0	1
24.0750	709	0	0
24.1000	653	1	0
24.1250	686	0	0
24.1500	674	0	0
24.1750	686	0	2
24.2000	658	1	0
24.2250	714	0	0
24.2500	678	0	0
24.2750	639	1	0
24.3000	668	0	0
24.3250	692	1	0
24.3500	670	2	0
24.3750	692	1	0
24.4000	661	2	0
24.4250	605	1	0
24.4500	651	0	0
24.4750	653	1	0
24.5000	700	0	0
24.5250	647	0	0
24.5500	705	1	0
24.5750	665	1	0
24.6000	600	0	0
24.6250	642	0	0
24.6500	701	1	0
24.6750	635	1	0
24.7000	655	0	0
24.7250	675	0	0
24.7500	608	0	0
24.7750	650	0	0
24.8000	653	1	0
24.8250	670	1	0
24.8500	650	0	0
24.8750	717	0	0
24.9000	631	0	0
24.9250	679	1	0
24.9500	649	0	0
24.9750	646	0	1
25.0000	672	0	1
25.0250	635	0	0
25.0500	648	0	1
25.0750	635	0	0
25.1000	637	2	1
25.1250	657	1	0
25.1500	658	1	0
25.1750	622	0	0
25.2000	698	0	0
25.2250	608	0	0
25.2500	616	2	0
25.2750	658	0	0
25.3000	738	2	0
25.3250	645	0	0
25.3500	627	1	0
25.3750	616	0	0
25.4000	623	1	1
25.4250	663	1	0
25.4500	650	2	0
25.4750	589	1	0
25.5000	609	0	0
25.5250	650	2	0
25.5500	617	0	0
25.5750	563	1	0
25.6000	641	1	2
25.6250	583	0	0
25.6500	632	1	1
25.6750	626	0	0
25.7000	621	2	0
25.7250	617	0	0
25.7500	629	1	2
25.7750	557	0	0
25.8000	636	0	1
25.8250	586	0	0
25.8500	561	1	0
25.8750	600	0	1
25.9000	561	1	0
25.9250	630	0	1
25.9500	582	1	0
25.9750	591	0	0
26.0000	588	0	0
26.0250	576	0	0
26.0500	590	0	2
26.0750	589	0	0
26.1000	616	0	0
26.1250	639	2	0
26.1500	572	1	0
26.1750	589	0	0
26.2000	528	1	0
26.2250	616	0	1
26.2500	627	0	1
26.2750	605	0	0
26.3000	627	0	2
26.3250	551	0	0
26.3500	580	2	0
26.3750	601	0	1
26.4000	579	0	0
26.4250	556	1	0
26.4500	600	0	1
26.4750	564	1	0
26.5000	586	0	0
26.5250	593	0	0
26.5500	579	1	0
26.5750	577	1	0
26.6000	588	0	0
26.6250	595	1	1
26.6500	586	1	1
26.6750	605	1	0
26.7000	614	0	0
26.7250	568	1	1
26.7500	561	0	0
26.7750	635	1	0
26.8000	579	0	0
26.8250	560	2	0
26.8500	526	0	0
26.8750	539	0	0
26.9000	544	2	0
26.9250	587	0	0
26.9500	545	1	0
26.9750	593	0	1
27.0000	613	0	1
27.0250	565	0	0
27.0500	564	0	0
27.0750	587	0	0
27.1000	561	0	0
27.1250	557	1	0
27.1500	523	0	0
27.1750	588	1	0
27.2000	571	1	0
27.2250	577	1	1
27.2500	564	1	0
27.2750	534	0	0
27.3000	552	0	0
27.3250	572	0	1
27.3500	544	0	1
27.3750	557	0	0
27.4000	557	1	0
27.4250	545	0	0
27.4500	593	0	0
27.4750	519	0	0
27.5000	547	0	0
27.5250	502	1	0
27.5500	535	0	0
27.5750	558	1	0
27.6000	535	0	0
27.6250	513	1	0
27.6500	525	0	0
27.6750	539	0	1
27.7000	520	2	0
27.7250	527	1	0
27.7500	569	0	0
27.7750	534	1	1
27.8000	536	1	0
27.8250	552	0	0
27.8500	568	1	0
27.8750	532	1	0
27.9000	534	1	0
27.9250	555	0	0
27.9500	526	1	1
27.9750	486	0	0
28.0000	532	0	0
28.0250	563	0	0
28.0500	463	0	0
28.0750	552	0	0
28.1000	527	0	0
28.1250	542	1	0
28.1500	551	0	0
28.1750	508	1	0
28.2000	528	0	0
28.2250	488	1	1
28.2500	532	0	0
28.2750	509	0	1
28.3000	528	0	0
28.3250	530	0	0
28.3500	499	0	0
28.3750	541	0	0
28.4000	522	1	0
28.4250	487	1	0
28.4500	486	0	1
28.4750	479	1	0
28.5000	529	1	0
28.5250	507	1	0
28.5500	507	0	0
28.5750	504	3	0
28.6000	515	1	0
28.6250	499	0	0
28.6500	493	0	0
28.6750	517	2	0
28.7000	514	0	1
28.7250	555	1	1
28.7500	494	0	0
28.7750	520	0	0
28.8000	539	0	0
28.8250	487	3	0
28.8500	486	0	0
28.8750	523	0	0
28.9000	562	1	0
28.9250	475	0	0
28.9500	513	0	0
28.9750	508	0	0
29.0000	502	0	0
29.0250	503	1	1
29.0500	449	1	0
29.0750	511	1	0
29.1000	485	0	0
29.1250	473	0	0
29.1500	492	0	0
29.1750	473	2	0
29.2000	468	1	0
29.2250	487	0	0
29.2500	506	0	1
29.2750	506	0	0
29.3000	486	0	0
29.3250	494	0	0
29.3500	522	2	0
29.3750	459	0	0
29.4000	485	1	0
29.4250	475	0	0
29.4500	481	0	0
29.4750	467	0	1
29.5000	458	0	1
29.5250	488	0	1
29.5500	481	2	1
29.5750	452	0	0
29.6000	438	0	0
29.6250	481	0	0
29.6500	492	0	0
29.6750	488	0	0
29.7000	473	0	0
29.7250	469	0	1
29.7500	474	0	0
29.7750	471	0	0
29.8000	453	0	1
29.8250	456	0	1
29.8500	471	0	0
29.8750	469	0	0
29.9000	489	0	0
29.9250	428	0	0
29.9500	491	0	0
29.9750	464	1	0
30.0000	486	0	0
30.0250	453	0	0
30.0500	423	2	0
30.0750	434	1	1
30.1000	465	1	1
30.1250	462	1	0
30.1500	462	0	0
30.1750	463	1	0
30.2000	470	0	0
30.2250	493	2	1
30.2500	462	0	0
30.2750	484	0	0
30.3000	477	0	1
30.3250	423	0	0
30.3500	457	0	1
30.3750	439	0	0
30.4000	447	0	0
30.4250	435	2	0
30.4500	407	0	0
30.4750	422	0	0
30.5000	462	0	0
30.5250	426	0	0
30.5500	489	0	0
30.5750	468	0	0
30.6000	427	2	0
30.6250	431	0	0
30.6500	492	1	0
30.6750	429	1	0
30.7000	407	2	0
30.7250	457	2	0
30.7500	416	1	0
30.7750	435	0	1
30.8000	443	0	0
30.8250	412	2	1
30.8500	415	0	1
30.8750	474	0	0
30.9000	415	0	0
30.9250	433	0	0
30.9500	398	1	0
30.9750	429	1	1
31.0000	415	0	0
31.0250	420	1	1
31.0500	443	1	0
31.0750	442	0	1
31.1000	457	0	0
31.1250	405	0	0
31.1500	433	0	0
31.1750	414	0	0
31.2000	444	1	1
31.2250	448	0	1
31.2500	425	0	0
31.2750	418	0	1
31.3000	389	0	0
31.3250	394	0	1
31.3500	432	0	0
31.3750	409	0	0
31.4000	452	1	1
31.4250	416	0	0
31.4500	440	0	0
31.4750	415	0	0
31.5000	419	0	0
31.5250	404	0	0
31.5500	401	0	0
31.5750	426	1	0
31.6000	414	0	0
31.6250	428	0	0
31.6500	419	0	0
31.6750	437	0	0
31.7000	441	1	0
31.7250	425	0	0
31.7500	374	0	0
31.7750	427	0	0
31.8000	399	0	0
31.8250	416	2	1
31.8500	392	1	0
31.8750	420	0	0
31.9000	406	0	0
31.9250	390	0	0
31.9500	406	0	1
31.9750	376	0	1
32.0000	419	1	0
32.0250	445	2	0
32.0500	445	1	0
32.0750	396	0	1
32.1000	412	0	0
32.1250	410	1	0
32.1500	375	0	0
32.1750	389	0	0
32.2000	424	0	0
32.2250	383	0	0
32.2500	424	0	0
32.2750	425	0	1
32.3000	370	0	0
32.3250	417	1	0
32.3500	390	1	0
32.3750	404	0	0
32.4000	400	1	0
32.4250	399	0	1
32.4500	397	0	0
32.4750	396	1	0
32.5000	425	0	0
32.5250	423	0	2
32.5500	387	0	1
32.5750	366	0	0
32.6000	353	0	0
32.6250	387	0	1
32.6500	411	1	0
32.6750	400	0	0
32.7000	388	0	0
32.7250	362	1	0
32.7500	384	0	0
32.7750	370	0	1
32.8000	377	1	0
32.8250	370	0	0
32.8500	351	0	1
32.8750	377	1	0
32.9000	366	0	0
32.9250	403	0	0
32.9500	342	0	0
32.9750	350	0	1
33.0000	355	0	0
33.0250	368	0	0
33.0500	409	0	0
33.0750	395	0	1
33.1000	368	1	0
33.1250	360	1	1
33.1500	393	1	0
33.1750	357	0	0
33.2000	358	1	0
33.2250	397	1	0
33.2500	375	1	0
33.2750	379	0	1
33.3000	378	1	0
33.3250	403	0	0
33.3500	398	0	0
33.3750	371	0	0
33.4000	386	0	0
33.4250	363	0	0
33.4500	361	1	0
33.4750	365	0	0
33.5000	341	2	0
33.5250	331	1	0
33.5500	349	0	0
33.5750	389	0	0
33.6000	334	0	1
33.6250	366	1	0
33.6500	351	0	0
33.6750	361	0	0
33.7000	384	1	0
33.7250	347	0	1
33.7500	355	0	0
33.7750	365	0	0
33.8000	377	0	1
33.8250	343	0	0
33.8500	371	0	0
33.8750	337	0	0
33.9000	352	0	0
33.9250	331	0	1
33.9500	334	0	0
33.9750	370	0	0
34.0000	355	0	1
34.0250	337	1	1
34.0500	339	1	0
34.0750	387	1	0
34.1000	318	1	0
34.1250	355	0	1
34.1500	354	2	0
34.1750	342	0	0
34.2000	296	0	1
34.2250	339	1	0
34.2500	365	2	0
34.2750	344	0	0
34.3000	349	0	0
34.3250	340	0	0
34.3500	325	0	0
34.3750	327	0	0
34.4000	347	0	0
34.4250	369	0	0
34.4500	333	1	0
34.4750	307	0	1
34.5000	292	1	1
34.5250	348	1	0
34.5500	378	0	0
34.5750	326	0	0
34.6000	321	0	0
34.6250	354	0	0
34.6500	377	0	0
34.6750	350	0	1
34.7000	356	1	0
34.7250	320	0	0
34.7500	326	0	0
34.7750	346	0	0
34.8000	305	1	1
34.8250	297	0	0
34.8500	378	0	0
34.8750	319	0	0
34.9000	352	0	0
34.9250	382	0	1
34.9500	310	0	0
34.9750	303	1	0
35.0000	316	0	0
35.0250	325	0	0
35.0500	333	1	0
35.0750	361	0	0
35.1000	330	2	0
35.1250	330	0	0
35.1500	334	0	0
35.1750	312	0	0
35.2000	329	2	0
35.2250	337	1	0
35.2500	323	1	0
35.2750	343	1	1
35.3000	379	2	0
35.3250	359	1	0
35.3500	319	1	0
35.3750	302	0	0
35.4000	340	0	1
35.4250	338	0	1
35.4500	299	0	0
35.4750	352	0	0
35.5000	335	0	0
35.5250	327	1	0
35.5500	313	0	0
35.5750	352	0	0
35.6000	319	0	0
35.6250	321	0	1
35.6500	315	0	1
35.6750	281	1	0
35.7000	339	1	0
35.7250	325	0	1
35.7500	299	0	1
35.7750	307	0	1
35.8000	293	1	0
35.8250	332	0	0
35.8500	327	0	0
35.8750	304	1	0
35.9000	303	0	0
35.9250	303	0	1
35.9500	312	0	0
35.9750	318	0	0
36.0000	295	0	0
36.0250	299	0	0
36.0500	280	0	0
36.0750	301	0	0
36.1000	302	0	0
36.1250	279	0	0
36.1500	295	0	0
36.1750	321	0	0
36.2000	319	0	0
36.2250	317	1	0
36.2500	307	2	0
36.2750	299	0	0
36.3000	331	0	0
36.3250	320	0	0
36.3500	328	0	0
36.3750	360	0	0
36.4000	296	0	0
36.4250	329	0	0
36.4500	305	1	1
36.4750	307	1	0
36.5000	307	0	0
36.5250	323	0	0
36.5500	320	0	0
36.5750	303	0	0
36.6000	298	0	0
36.6250	290	0	0
36.6500	292	0	1
36.6750	310	2	0
36.7000	273	2	0
36.7250	305	0	0
36.7500	306	0	0
36.7750	278	1	0
36.8000	309	0	0
36.8250	309	0	0
36.8500	315	0	0
36.8750	310	1	1
36.9000	292	0	0
36.9250	286	0	1
36.9500	289	2	0
36.9750	279	0	1
37.0000	297	0	1
37.0250	295	0	0
37.0500	294	0	1
37.0750	287	0	0
37.1000	291	0	0
37.1250	294	1	0
37.1500	273	0	0
37.1750	267	1	1
37.2000	257	0	0
37.2250	305	1	2
37.2500	271	0	0
37.2750	307	0	0
37.3000	297	0	1
37.3250	265	0	1
37.3500	301	0	0
37.3750	267	0	0
37.4000	278	1	0
37.4250	293	0	0
37.4500	309	0	0
37.4750	271	2	0
37.5000	320	0	0
37.5250	298	0	0
37.5500	257	0	1
37.5750	292	0	0
37.6000	287	0	0
37.6250	245	1	0
37.6500	256	1	0
37.6750	256	0	0
37.7000	270	0	0
37.7250	297	1	0
37.7500	232	0	0
37.7750	284	0	1
37.8000	263	0	0
37.8250	274	0	1
37.8500	271	0	0
37.8750	283	0	0
37.9000	284	0	0
37.9250	252	0	0
37.9500	259	0	0
37.9750	277	0	0
38.0000	311	0	0
38.0250	293	0	0
38.0500	271	0	0
38.0750	274	0	1
38.1000	252	0	0
38.1250	265	0	0
38.1500	281	0	0
38.1750	266	0	0
38.2000	258	0	0
38.2250	264	1	0
38.2500	290	0	0
38.2750	263	0	0
38.3000	259	0	0
38.3250	267	1	0
38.3500	252	0	0
38.3750	250	1	1
38.4000	282	1	1
38.4250	259	0	0
38.4500	264	1	0
38.4750	258	0	1
38.5000	264	0	0
38.5250	241	0	0
38.5500	218	0	0
38.5750	264	0	0
38.6000	276	0	0
38.6250	268	0	1
38.6500	254	0	0
38.6750	239	0	0
38.7000	268	0	1
38.7250	236	1	0
38.7500	238	0	1
38.7750	260	1	0
38.8000	239	0	1
38.8250	269	0	1
38.8500	268	0	1
38.8750	278	0	0
38.9000	247	0	0
38.9250	241	0	0
38.9500	265	0	0
38.9750	283	2	0
39.0000	234	0	0
39.0250	249	0	0
39.0500	228	0	0
39.0750	244	0	0
39.1000	254	0	1
39.1250	249	0	0
39.1500	249	0	0
39.1750	233	0	0
39.2000	244	0	0
39.2250	234	2	2
39.2500	252	2	0
39.2750	252	1	0
39.3000	238	0	0
39.3250	267	0	0
39.3500	273	0	2
39.3750	267	0	0
39.4000	232	0	0
39.4250	252	0	0
39.4500	229	0	0
39.4750	242	0	1
39.5000	250	0	0
39.5250	230	0	0
39.5500	279	1	0
39.5750	220	0	0
39.6000	248	0	0
39.6250	230	0	0
39.6500	250	0	0
39.6750	240	0	1
39.7000	214	0	0
39.7250	249	0	0
39.7500	219	0	0
39.7750	234	1	0
39.8000	236	0	0
39.8250	242	0	1
39.8500	229	1	0
39.8750	234	1	0
39.9000	231	1	0
39.9250	242	0	0
39.9500	233	1	0
39.9750	242	0	0
40.0000	244	0	1
40.0250	241	0	0
40.0500	264	1	0
40.0750	215	0	0
40.1000	233	0	0
40.1250	242	1	0
40.1500	217	1	0
40.1750	234	0	0
40.2000	233	0	0
40.2250	240	0	0
40.2500	256	0	0
40.2750	232	0	1
40.3000	262	0	1
40.3250	224	1	0
40.3500	232	0	0
40.3750	243	1	0
40.4000	234	0	0
40.4250	227	0	0
40.4500	231	0	1
40.4750	224	0	0
40.5000	257	1	0
40.5250	226	0	1
40.5500	227	0	1
40.5750	220	0	0
40.6000	225	0	0
40.6250	221	0	0
40.6500	213	1	0
40.6750	220	0	0
40.7000	228	0	1
40.7250	227	1	0
40.7500	228	0	0
40.7750	207	0	0
40.8000	240	0	0
40.8250	223	1	0
40.8500	230	2	0
40.8750	231	0	1
40.9000	208	0	0
40.9250	235	0	0
40.9500	220	0	0
40.9750	220	1	0
41.0000	221	1	0
41.0250	233	1	1
41.0500	213	0	0
41.0750	228	1	0
41.1000	218	0	0
41.1250	220	0	1
41.1500	199	0	0
41.1750	223	1	0
41.2000	218	0	0
41.2250	239	2	0
41.2500	215	0	0
41.2750	204	0	0
41.3000	203	1	2
41.3250	218	0	0
41.3500	227	0	0
41.3750	234	0	1
41.4000	212	0	1
41.4250	210	0	0
41.4500	191	1	1
41.4750	194	0	1
41.5000	210	0	0
41.5250	200	0	0
41.5500	202	0	1
41.5750	217	0	0
41.6000	194	2	1
41.6250	217	1	0
41.6500	189	0	0
41.6750	214	0	0
41.7000	203	0	0
41.7250	221	0	0
41.7500	218	0	1
41.7750	208	0	0
41.8000	212	0	0
41.8250	230	0	1
41.8500	238	0	0
41.8750	206	0	0
41.9000	211	0	0
41.9250	208	0	0
41.9500	183	0	1
41.9750	203	0	0
42.0000	233	1	0
42.0250	229	0	0
42.0500	183	1	0
42.0750	210	0	0
42.1000	220	0	0
42.1250	206	0	0
42.1500	191	0	0
42.1750	211	0	0
42.2000	198	1	0
42.2250	225	1	1
42.2500	252	0	0
42.2750	229	0	0
42.3000	223	0	0
42.3250	194	0	0
42.3500	215	0	0
42.3750	189	2	0
42.4000	192	0	0
42.4250	193	0	0
42.4500	189	0	0
42.4750	196	0	0
42.5000	181	0	1
42.5250	207	0	1
42.5500	196	0	0
42.5750	189	0	0
42.6000	187	0	1
42.6250	219	0	0
42.6500	189	0	0
42.6750	204	1	0
42.7000	201	1	0
42.7250	208	0	0
42.7500	182	0	0
42.7750	199	0	1
42.8000	183	1	0
42.8250	212	1	0
42.8500	202	1	0
42.8750	205	1	0
42.9000	208	0	0
42.9250	193	0	0
42.9500	204	0	0
42.9750	221	1	0
43.0000	204	0	0
43.0250	198	1	0
43.0500	224	1	0
43.0750	182	0	0
43.1000	215	2	0
43.1250	180	0	0
43.1500	189	1	0
43.1750	185	0	0
43.2000	186	0	0
43.2250	184	0	0
43.2500	205	2	0
43.2750	177	0	0
43.3000	170	0	1
43.3250	198	0	0
43.3500	190	1	0
43.3750	211	0	0
43.4000	206	0	1
43.4250	210	0	0
43.4500	195	0	0
43.4750	198	0	0
43.5000	191	0	1
43.5250	213	0	0
43.5500	200	1	0
43.5750	183	0	0
43.6000	190	0	0
43.6250	181	0	0
43.6500	183	0	0
43.6750	180	0	0
43.7000	200	0	0
43.7250	213	0	0
43.7500	188	0	0
43.7750	179	0	0
43.8000	211	0	0
43.8250	188	1	0
43.8500	167	0	0
43.8750	157	0	0
43.9000	167	0	0
43.9250	194	0	0
43.9500	203	0	0
43.9750	178	0	0
44.0000	199	0	0
44.0250	173	1	0
44.0500	173	0	0
44.0750	184	0	0
44.1000	181	0	0
44.1250	166	0	0
44.1500	182	0	0
44.1750	167	0	0
44.2000	182	0	1
44.2250	172	0	2
44.2500	197	0	0
44.2750	165	0	0
44.3000	180	1	0
44.3250	186	0	0
44.3500	170	1	0
44.3750	186	1	0
44.4000	165	0	0
44.4250	180	1	0
44.4500	158	0	0
44.4750	198	0	0
44.5000	185	0	0
44.5250	156	0	0
44.5500	177	0	0
44.5750	186	0	0
44.6000	182	0	0
44.6250	171	0	0
44.6500	155	2	1
44.6750	188	1	0
44.7000	176	0	0
44.7250	167	0	0
44.7500	171	0	0
44.7750	176	0	0
44.8000	149	0	0
44.8250	181	0	0
44.8500	159	2	0
44.8750	146	0	0
44.9000	166	0	0
44.9250	161	1	0
44.9500	156	0	0
44.9750	148	0	0
45.0000	190	0	0
45.0250	162	1	0
45.0500	169	0	1
45.0750	186	1	0
45.1000	188	0	0
45.1250	153	0	0
45.1500	172	0	0
45.1750	172	0	1
45.2000	178	0	0
45.2250	178	0	0
45.2500	153	1	0
45.2750	172	0	0
45.3000	166	0	1
45.3250	157	1	0
45.3500	164	0	0
45.3750	172	1	1
45.4000	183	0	0
45.4250	166	0	0
45.4500	194	2	0
45.4750	173	0	1
45.5000	151	0	0
45.5250	149	1	0
45.5500	158	0	0
45.5750	166	1	0
45.6000	169	1	0
45.6250	163	0	0
45.6500	156	0	0
45.6750	171	1	0
45.7000	190	2	0
45.7250	155	0	0
45.7500	173	0	0
45.7750	176	0	0
45.8000	143	0	0
45.8250	155	1	0
45.8500	166	1	0
45.8750	166	0	1
45.9000	148	1	0
45.9250	166	0	0
45.9500	157	0	0
45.9750	178	0	0
46.0000	151	0	1
46.0250	176	0	0
46.0500	154	0	0
46.0750	167	0	0
46.1000	163	1	0
46.1250	172	1	1
46.1500	151	0	0
46.1750	157	0	0
46.2000	154	1	0
46.2250	147	0	0
46.2500	160	0	0
46.2750	140	1	0
46.3000	154	0	1
46.3250	165	0	0
46.3500	168	0	0
46.3750	149	0	1
46.4000	153	0	0
46.4250	155	1	1
46.4500	163	0	0
46.4750	175	0	1
46.5000	177	0	0
46.5250	154	0	0
46.5500	185	0	0
46.5750	163	0	0
46.6000	160	0	0
46.6250	156	1	0
46.6500	162	0	0
46.6750	144	0	1
46.7000	154	1	0
46.7250	152	0	0
46.7500	169	0	0
46.7750	154	0	0
46.8000	142	1	1
46.8250	152	1	1
46.8500	153	0	0
46.8750	157	0	0
46.9000	152	0	0
46.9250	147	0	0
46.9500	157	0	0
46.9750	155	0	0
47.0000	178	0	0
47.0250	146	1	0
47.0500	153	0	0
47.0750	156	1	0
47.1000	151	0	0
47.1250	162	0	0
47.1500	141	0	0
47.1750	119	0	0
47.2000	142	0	0
47.2250	160	0	1
47.2500	153	1	0
47.2750	169	1	0
47.3000	149	0	2
47.3250	143	0	0
47.3500	165	0	2
47.3750	141	0	0
47.4000	168	0	0
47.4250	130	0	0
47.4500	156	0	0
47.4750	152	0	1
47.5000	153	0	1
47.5250	143	0	1
47.5500	140	0	0
47.5750	163	0	0
47.6000	162	0	0
47.6250	132	0	1
47.6500	133	0	0
47.6750	135	0	1
47.7000	149	0	0
47.7250	147	0	0
47.7500	169	0	0
47.7750	179	0	0
47.8000	122	1	1
47.8250	149	2	0
47.8500	134	0	0
47.8750	121	0	0
47.9000	125	1	1
47.9250	120	0	0
47.9500	147	1	0
47.9750	133	0	1
48.0000	146	0	0
48.0250	164	0	0
48.0500	145	0	0
48.0750	128	1	0
48.1000	161	0	0
48.1250	132	1	0
48.1500	166	0	0
48.1750	144	0	0
48.2000	123	0	0
48.2250	118	0	0
48.2500	142	0	0
48.2750	130	0	0
48.3000	135	0	0
48.3250	144	0	1
48.3500	155	0	0
48.3750	131	2	0
48.4000	147	1	0
48.4250	138	0	0
48.4500	130	1	1
48.4750	130	1	0
48.5000	151	1	0
48.5250	126	0	0
48.5500	148	0	0
48.5750	128	0	0
48.6000	136	0	1
48.6250	150	0	0
48.6500	138	2	1
48.6750	137	0	0
48.7000	124	0	0
48.7250	140	1	0
48.7500	144	0	0
48.7750	141	0	0
48.8000	155	1	0
48.8250	125	0	0
48.8500	120	0	0
48.8750	146	0	0
48.9000	147	0	0
48.9250	121	0	1
48.9500	126	0	0
48.9750	165	0	0
49.0000	134	0	0
49.0250	134	1	0
49.0500	141	0	1
49.0750	136	0	0
49.1000	135	0	1
49.1250	131	0	0
49.1500	150	0	0
49.1750	133	0	0
49.2000	129	0	0
49.2250	131	0	0
49.2500	148	0	0
49.2750	134	1	0
49.3000	142	0	0
49.3250	122	2	0
49.3500	121	0	0
49.3750	123	0	0
49.4000	125	0	0
49.4250	137	0	0
49.4500	148	1	0
49.4750	141	0	0
49.5000	142	0	0
49.5250	121	0	0
49.5500	126	0	0
49.5750	136	1	0
49.6000	141	0	0
49.6250	107	0	0
49.6500	130	0	0
49.6750	115	0	0
49.7000	140	0	0
49.7250	115	0	1
49.7500	136	0	0
49.7750	110	1	0
49.8000	128	0	0
49.8250	111	2	0
49.8500	127	1	0
49.8750	162	0	0
49.9000	119	0	0
49.9250	137	0	0
49.9500	124	0	1
49.9750	115	0	0
50.0000	148	0	0
50.0250	103	0	0
50.0500	127	0	0
50.0750	141	2	0
50.1000	122	0	0
50.1250	139	1	1
50.1500	139	0	0
50.1750	109	0	1
50.2000	143	0	0
50.2250	134	1	1
50.2500	117	0	0
50.2750	138	0	0
50.3000	127	0	0
50.3250	118	0	0
50.3500	129	0	0
50.3750	124	0	0
50.4000	114	0	0
50.4250	135	0	0
50.4500	106	1	1
50.4750	133	0	1
50.5000	121	0	0
50.5250	132	0	1
50.5500	128	1	1
50.5750	115	0	0
50.6000	104	0	1
50.6250	109	0	1
50.6500	111	0	0
50.6750	116	0	1
50.7000	115	0	2
50.7250	106	1	0
50.7500	111	0	1
50.7750	136	0	0
50.8000	132	0	1
50.8250	119	0	0
50.8500	108	0	0
50.8750	115	0	0
50.9000	110	0	0
50.9250	106	0	0
50.9500	138	0	0
50.9750	104	0	0
51.0000	128	0	0
51.0250	100	0	0
51.0500	113	0	0
51.0750	112	0	0
51.1000	117	0	0
51.1250	107	0	0
51.1500	107	1	0
51.1750	123	1	0
51.2000	120	1	0
51.2250	121	0	0
51.2500	101	0	0
51.2750	109	1	0
51.3000	112	0	0
51.3250	118	0	0
51.3500	119	0	0
51.3750	134	0	2
51.4000	85	0	0
51.4250	126	0	0
51.4500	116	0	0
51.4750	124	0	0
51.5000	112	0	1
51.5250	133	0	0
51.5500	106	1	0
51.5750	112	0	0
51.6000	91	0	0
51.6250	119	0	0
51.6500	101	0	0
51.6750	111	0	0
51.7000	93	0	1
51.7250	104	1	0
51.7500	100	0	1
51.7750	122	0	0
51.8000	96	0	0
51.8250	113	0	0
51.8500	119	0	1
51.8750	114	0	0
51.9000	115	0	1
51.9250	103	0	0
51.9500	105	2	0
51.9750	110	0	0
52.0000	111	0	0
52.0250	117	1	1
52.0500	110	0	0
52.0750	108	1	0
52.1000	114	0	0
52.1250	101	0	0
52.1500	124	0	1
52.1750	109	0	0
52.2000	110	0	0
52.2250	106	0	0
52.2500	103	0	1
52.2750	100	0	0
52.3000	117	0	1
52.3250	98	0	0
52.3500	100	1	1
52.3750	108	0	1
52.4000	109	0	0
52.4250	100	0	0
52.4500	102	0	0
52.4750	100	0	0
52.5000	121	0	0
52.5250	94	0	0
52.5500	108	1	0
52.5750	109	0	1
52.6000	111	0	0
52.6250	102	0	0
52.6500	93	0	0
52.6750	103	0	0
52.7000	81	0	0
52.7250	104	1	0
52.7500	95	0	1
52.7750	128	0	1
52.8000	114	0	0
52.8250	102	1	0
52.8500	95	1	0
52.8750	124	0	2
52.9000	80	1	0
52.9250	116	0	1
52.9500	93	0	1
52.9750	97	0	0
53.0000	100	0	1
53.0250	113	0	0
53.0500	121	1	0
53.0750	105	1	0
53.1000	87	0	0
53.1250	122	0	0
53.1500	99	0	0
53.1750	122	0	0
53.2000	116	1	0
53.2250	106	0	0
53.2500	100	0	0
53.2750	106	0	0
53.3000	114	0	0
53.3250	116	0	0
53.3500	99	0	0
53.3750	78	0	1
53.4000	105	0	0
53.4250	98	0	0
53.4500	91	1	2
53.4750	107	1	0
53.5000	83	0	0
53.5250	89	1	0
53.5500	85	0	0
53.5750	115	1	0
53.6000	85	2	0
53.6250	120	0	0
53.6500	98	1	0
53.6750	98	0	1
53.7000	94	0	0
53.7250	92	0	0
53.7500	86	0	0
53.7750	94	0	0
53.8000	90	0	0
53.8250	104	0	0
53.8500	109	0	0
53.8750	91	1	0
53.9000	104	0	0
53.9250	79	1	0
53.9500	104	0	0
53.9750	104	0	0
54.0000	103	1	0
54.0250	93	0	1
54.0500	104	0	0
54.0750	92	0	0
54.1000	80	0	0
54.1250	95	0	0
54.1500	93	0	0
54.1750	80	0	0
54.2000	92	1	0
54.2250	82	0	0
54.2500	99	2	0
54.2750	101	1	0
54.3000	77	1	0
54.3250	100	0	0
54.3500	84	0	0
54.3750	118	1	0
54.4000	96	0	0
54.4250	106	0	1
54.4500	95	0	0
54.4750	91	0	1
54.5000	84	0	0
54.5250	79	0	0
54.5500	103	0	0
54.5750	82	0	0
54.6000	109	0	0
54.6250	94	0	0
54.6500	79	0	0
54.6750	95	0	0
54.7000	117	0	0
54.7250	89	0	0
54.7500	93	0	0
54.7750	89	0	0
54.8000	84	0	0
54.8250	86	0	0
54.8500	104	0	0
54.8750	99	0	0
54.9000	101	0	0
54.9250	100	0	0
54.9500	72	0	1
54.9750	85	0	0
55.0000	90	0	1
55.0250	94	0	0
55.0500	77	0	0
55.0750	95	0	0
55.1000	102	1	0
55.1250	103	0	0
55.1500	83	0	0
55.1750	91	0	0
55.2000	97	0	0
55.2250	92	0	0
55.2500	97	0	0
55.2750	105	0	0
55.3000	99	0	0
55.3250	97	0	0
55.3500	89	0	0
55.3750	120	1	1
55.4000	107	0	0
55.4250	82	0	0
55.4500	94	0	0
55.4750	85	0	1
55.5000	108	1	2
55.5250	86	0	0
55.5500	86	0	0
55.5750	114	1	0
55.6000	90	0	1
55.6250	91	0	1
55.6500	91	0	1
55.6750	83	1	0
55.7000	94	0	1
55.7250	94	0	0
55.7500	97	0	0
55.7750	78	0	0
55.8000	85	0	1
55.8250	74	0	0
55.8500	94	0	0
55.8750	74	0	0
55.9000	79	0	0
55.9250	90	1	0
55.9500	85	1	1
55.9750	87	0	0
56.0000	96	0	0
56.0250	87	0	1
56.0500	91	0	0
56.0750	78	0	0
56.1000	86	0	0
56.1250	65	0	0
56.1500	77	0	0
56.1750	68	0	0
56.2000	87	0	0
56.2250	87	0	0
56.2500	85	1	0
56.2750	92	0	0
56.3000	70	0	0
56.3250	79	0	1
56.3500	94	0	0
56.3750	74	0	0
56.4000	92	0	0
56.4250	93	0	0
56.4500	83	0	0
56.4750	76	0	0
56.5000	96	0	0
56.5250	90	1	0
56.5500	78	0	0
56.5750	76	0	1
56.6000	74	1	1
56.6250	85	0	1
56.6500	86	0	0
56.6750	72	0	0
56.7000	87	0	0
56.7250	81	1	0
56.7500	96	0	0
56.7750	85	0	0
56.8000	89	0	0
56.8250	88	0	0
56.8500	72	0	0
56.8750	91	0	0
56.9000	84	1	0
56.9250	70	0	1
56.9500	78	1	0
56.9750	83	0	0
57.0000	72	0	0
57.0250	80	0	1
57.0500	80	1	0
57.0750	84	1	0
57.1000	72	0	0
57.1250	71	0	0
57.1500	85	1	0
57.1750	68	0	0
57.2000	98	0	0
57.2250	73	0	1
57.2500	77	1	0
57.2750	78	0	0
57.3000	80	0	0
57.3250	81	0	0
57.3500	99	0	0
57.3750	82	0	0
57.4000	71	0	0
57.4250	89	1	0
57.4500	60	0	0
57.4750	102	0	0
57.5000	91	0	0
57.5250	73	0	0
57.5500	84	1	0
57.5750	66	0	0
57.6000	77	0	0
57.6250	65	0	0
57.6500	80	1	0
57.6750	67	0	1
57.7000	92	1	1
57.7250	94	0	0
57.7500	72	0	0
57.7750	78	0	0
57.8000	79	0	1
57.8250	92	0	0
57.8500	82	1	0
57.8750	79	0	0
57.9000	56	0	0
57.9250	71	0	0
57.9500	77	0	0
57.9750	69	0	1
58.0000	87	0	1
58.0250	65	1	0
58.0500	60	0	0
58.0750	70	0	1
58.1000	60	0	0
58.1250	65	0	0
58.1500	82	0	0
58.1750	50	0	0
58.2000	86	0	0
58.2250	72	0	1
58.2500	64	0	0
58.2750	66	1	0
58.3000	57	1	0
58.3250	66	0	1
58.3500	64	0	0
58.3750	69	0	0
58.4000	74	0	1
58.4250	87	0	0
58.4500	60	0	1
58.4750	89	0	0
58.5000	76	1	0
58.5250	71	0	0
58.5500	78	0	1
58.5750	65	0	0
58.6000	65	0	0
58.6250	85	0	0
58.6500	77	0	0
58.6750	85	0	0
58.7000	63	0	0
58.7250	65	0	0
58.7500	87	0	0
58.7750	78	0	0
58.8000	82	0	1
58.8250	53	0	0
58.8500	76	0	1
58.8750	77	0	0
58.9000	70	0	1
58.9250	83	1	0
58.9500	67	0	1
58.9750	63	0	0
59.0000	74	0	0
59.0250	63	0	1
59.0500	72	0	0
59.0750	71	0	1
59.1000	64	0	0
59.1250	71	1	0
59.1500	64	0	0
59.1750	58	0	0
59.2000	74	0	2
59.2250	74	1	1
59.2500	63	0	0
59.2750	60	0	0
59.3000	77	1	0
59.3250	60	0	1
59.3500	60	0	0
59.3750	68	0	0
59.4000	66	0	0
59.4250	76	0	0
59.4500	68	0	0
59.4750	64	0	0
59.5000	66	0	0
59.5250	70	0	0
59.5500	64	0	0
59.5750	71	0	1
59.6000	61	0	0
59.6250	69	0	0
59.6500	70	0	0
59.6750	62	0	1
59.7000	75	0	0
59.7250	71	1	0
59.7500	73	0	0
59.7750	61	0	0
59.8000	68	0	0
59.8250	57	0	0
59.8500	64	0	0
59.8750	59	0	0
59.9000	73	0	0
59.9250	69	0	0
59.9500	60	1	0
59.9750	69	0	0
60.0000	66	0	0
60.0250	61	0	0
60.0500	63	0	0
60.0750	70	0	0
60.1000	61	0	0
60.1250	70	0	0
60.1500	69	1	0
60.1750	66	0	1
60.2000	63	0	1
60.2250	63	0	0
60.2500	69	0	0
60.2750	77	0	0
60.3000	63	1	0
60.3250	76	0	0
60.3500	60	0	0
60.3750	62	0	0
60.4000	63	0	0
60.4250	65	0	1
60.4500	55	0	0
60.4750	59	0	0
60.5000	49	0	1
60.5250	62	0	0
60.5500	55	1	0
60.5750	72	0	0
60.6000	56	0	0
60.6250	60	0	0
60.6500	64	0	0
60.6750	57	1	1
60.7000	67	0	0
60.7250	49	0	0
60.7500	60	0	0
60.7750	55	1	0
60.8000	56	0	0
60.8250	64	0	1
60.8500	61	0	3
60.8750	56	0	0
60.9000	61	0	0
60.9250	58	1	0
60.9500	62	0	0
60.9750	64	0	0
61.0000	66	0	0
61.0250	73	0	0
61.0500	82	0	0
61.0750	55	0	0
61.1000	63	0	0
61.1250	61	0	0
61.1500	66	0	0
61.1750	64	0	0
61.2000	62	0	1
61.2250	47	0	0
61.2500	71	0	0
61.2750	82	2	0
61.3000	64	1	0
61.3250	51	0	0
61.3500	65	1	0
61.3750	59	0	1
61.4000	62	0	0
61.4250	48	0	2
61.4500	52	0	0
61.4750	68	0	0
61.5000	63	0	0
61.5250	65	0	0
61.5500	53	0	0
61.5750	62	0	1
61.6000	57	0	0
61.6250	54	0	0
61.6500	44	0	0
61.6750	64	0	0
61.7000	65	0	0
61.7250	68	0	0
61.7500	55	0	1
61.7750	60	1	0
61.8000	63	0	1
61.8250	39	0	0
61.8500	52	0	0
61.8750	47	1	0
61.9000	62	1	0
61.9250	46	0	0
61.9500	66	1	0
61.9750	55	0	0
62.0000	55	0	1
62.0250	50	0	0
62.0500	51	0	0
62.0750	50	0	0
62.1000	66	0	0
62.1250	51	0	0
62.1500	45	2	0
62.1750	60	0	0
62.2000	50	0	0
62.2250	59	0	0
62.2500	55	0	1
62.2750	55	0	0
62.3000	63	0	0
62.3250	64	0	0
62.3500	67	0	0
62.3750	54	1	0
62.4000	49	0	0
62.4250	75	0	0
62.4500	56	0	0
62.4750	49	0	0
62.5000	60	1	0
62.5250	51	0	0
62.5500	53	0	0
62.5750	63	0	0
62.6000	57	0	0
62.6250	58	0	0
62.6500	67	1	0
62.6750	58	0	0
62.7000	70	0	0
62.7250	60	0	0
62.7500	55	0	0
62.7750	56	0	0
62.8000	53	0	0
62.8250	52	0	0
62.8500	58	0	1
62.8750	57	0	0
62.9000	63	0	0
62.9250	51	0	0
62.9500	62	0	0
62.9750	41	0	0
63.0000	62	0	0
63.0250	71	1	0
63.0500	51	0	1
63.0750	65	0	0
63.1000	64	0	0
63.1250	45	0	0
63.1500	52	0	0
63.1750	62	0	0
63.2000	62	0	0
63.2250	56	1	1
63.2500	44	0	0
63.2750	46	0	0
63.3000	69	0	0
63.3250	53	1	1
63.3500	45	0	0
63.3750	66	0	0
63.4000	52	0	1
63.4250	46	1	0
63.4500	62	0	0
63.4750	51	0	0
63.5000	50	1	0
63.5250	51	0	0
63.5500	55	0	0
63.5750	52	0	1
63.6000	51	0	0
63.6250	62	0	0
63.6500	60	1	1
63.6750	51	1	1
63.7000	59	1	0
63.7250	63	0	0
63.7500	50	0	0
63.7750	39	0	0
63.8000	61	0	1
63.8250	45	0	0
63.8500	47	0	0
63.8750	61	1	0
63.9000	59	0	0
63.9250	51	0	0
63.9500	46	0	0
63.9750	57	0	0
64.0000	57	1	0
64.0250	55	0	0
64.0500	40	0	0
64.0750	50	0	0
64.1000	57	0	0
64.1250	45	1	0
64.1500	47	0	1
64.1750	47	0	0
64.2000	53	0	1
64.2250	47	0	0
64.2500	53	0	0
64.2750	58	1	0
64.3000	53	0	0
64.3250	56	0	0
64.3500	43	0	0
64.3750	47	0	0
64.4000	46	1	1
64.4250	48	0	0
64.4500	57	0	0
64.4750	63	0	1
64.5000	57	1	0
64.5250	42	0	0
64.5500	50	0	0
64.5750	48	0	0
64.6000	49	0	0
64.6250	54	0	1
64.6500	48	0	0
64.6750	48	0	0
64.7000	50	1	0
64.7250	48	0	0
64.7500	60	0	0
64.7750	45	0	0
64.8000	41	0	0
64.8250	54	1	0
64.8500	59	0	0
64.8750	49	0	0
64.9000	49	0	0
64.9250	51	0	0
64.9500	36	1	0
64.9750	57	0	0
65.0000	54	0	0
65.0250	47	0	0
65.0500	45	0	0
65.0750	53	1	0
65.1000	53	0	0
65.1250	44	0	1
65.1500	41	1	0
65.1750	48	1	1
65.2000	45	1	0
65.2250	35	0	0
65.2500	41	1	0
65.2750	49	0	0
65.3000	58	0	0
65.3250	43	1	0
65.3500	58	0	0
65.3750	45	0	0
65.4000	57	0	0
65.4250	44	0	0
65.4500	57	0	0
65.4750	53	0	0
65.5000	42	0	1
65.5250	51	0	0
65.5500	52	0	0
65.5750	37	0	2
65.6000	50	0	0
65.6250	48	1	1
65.6500	40	0	0
65.6750	48	0	0
65.7000	52	1	0
65.7250	50	0	0
65.7500	57	0	0
65.7750	49	1	0
65.8000	53	0	0
65.8250	51	0	0
65.8500	41	1	0
65.8750	44	0	0
65.9000	40	1	0
65.9250	43	0	1
65.9500	48	0	0
65.9750	52	0	0
66.0000	61	0	0
66.0250	40	0	0
66.0500	49	1	0
66.0750	44	0	0
66.1000	40	0	0
66.1250	33	1	0
66.1500	33	0	0
66.1750	46	0	0
66.2000	59	0	0
66.2250	43	0	0
66.2500	52	0	0
66.2750	41	0	1
66.3000	35	0	0
66.3250	52	0	0
66.3500	37	1	0
66.3750	57	0	0
66.4000	42	0	0
66.4250	41	0	0
66.4500	44	0	0
66.4750	49	0	0
66.5000	47	0	1
66.5250	20	0	0
66.5500	27	0	0
66.5750	33	0	1
66.6000	37	0	0
66.6250	44	0	0
66.6500	61	0	0
66.6750	44	0	0
66.7000	36	0	0
66.7250	56	0	0
66.7500	58	0	0
66.7750	48	0	0
66.8000	46	0	0
66.8250	43	0	0
66.8500	35	0	0
66.8750	43	0	0
66.9000	38	0	0
66.9250	51	0	1
66.9500	50	0	0
66.9750	49	1	1
67.0000	34	1	1
67.0250	46	0	1
67.0500	48	1	0
67.0750	50	0	0
67.1000	48	0	0
67.1250	45	0	0
67.1500	32	0	0
67.1750	51	0	0
67.2000	47	1	0
67.2250	35	0	0
67.2500	34	1	0
67.2750	45	0	1
67.3000	38	0	0
67.3250	45	0	0
67.3500	54	0	0
67.3750	43	0	0
67.4000	41	0	0
67.4250	39	0	1
67.4500	40	1	0
67.4750	26	0	0
67.5000	44	0	0
67.5250	38	0	0
67.5500	44	0	0
67.5750	32	0	0
67.6000	41	0	0
67.6250	38	0	0
67.6500	54	0	0
67.6750	48	0	1
67.7000	49	1	1
67.7250	52	0	0
67.7500	47	0	0
67.7750	39	0	0
67.8000	47	0	0
67.8250	37	0	1
67.8500	37	0	0
67.8750	45	0	1
67.9000	35	0	0
67.9250	54	0	0
67.9500	34	0	0
67.9750	42	0	0
68.0000	45	1	0
68.0250	45	0	0
68.0500	31	0	0
68.0750	35	1	0
68.1000	43	0	0
68.1250	41	0	0
68.1500	43	0	0
68.1750	43	0	1
68.2000	46	1	0
68.2250	31	0	0
68.2500	37	0	0
68.2750	37	1	0
68.3000	29	2	0
68.3250	39	0	0
68.3500	39	0	0
68.3750	44	0	0
68.4000	41	1	1
68.4250	40	0	0
68.4500	37	0	0
68.4750	39	0	0
68.5000	46	0	0
68.5250	41	0	0
68.5500	45	0	0
68.5750	42	0	0
68.6000	41	0	0
68.6250	35	0	0
68.6500	27	0	0
68.6750	33	0	0
68.7000	41	0	0
68.7250	58	0	0
68.7500	42	0	0
68.7750	45	0	0
68.8000	48	0	0
68.8250	59	0	0
68.8500	34	0	0
68.8750	36	0	0
68.9000	37	0	0
68.9250	37	0	0
68.9500	40	1	1
68.9750	41	0	0
69.0000	33	0	0
69.0250	45	0	1
69.0500	37	0	0
69.0750	39	0	0
69.1000	39	1	0
69.1250	27	0	0
69.1500	35	0	0
69.1750	32	0	0
69.2000	38	0	0
69.2250	33	1	0
69.2500	42	0	1
69.2750	41	0	0
69.3000	34	1	0
69.3250	39	0	0
69.3500	42	0	0
69.3750	37	0	1
69.4000	29	0	0
69.4250	42	0	0
69.4500	37	0	0
69.4750	35	0	1
69.5000	39	0	0
69.5250	32	0	0
69.5500	29	0	0
69.5750	44	0	0
69.6000	26	0	1
69.6250	31	0	0
69.6500	32	1	0
69.6750	34	0	0
69.7000	40	0	0
69.7250	33	0	1
69.7500	30	1	0
69.7750	32	1	0
69.8000	45	1	0
69.8250	33	0	0
69.8500	33	0	0
69.8750	35	0	1
69.9000	33	1	0
69.9250	36	1	0
69.9500	41	0	0
69.9750	35	0	0
70.0000	32	0	0
70.0250	36	1	0
70.0500	33	0	0
70.0750	41	1	0
70.1000	38	1	0
70.1250	40	0	0
70.1500	33	0	1
70.1750	39	0	0
70.2000	30	1	0
70.2250	46	0	0
70.2500	35	0	0
70.2750	43	0	0
70.3000	38	1	0
70.3250	39	0	0
70.3500	42	0	0
70.3750	34	0	0
70.4000	35	0	0
70.4250	32	0	0
70.4500	30	0	1
70.4750	45	0	0
70.5000	39	0	0
70.5250	36	0	1
70.5500	37	1	0
70.5750	37	0	0
70.6000	30	0	0
70.6250	38	0	0
70.6500	43	0	0
70.6750	46	1	0
70.7000	36	0	1
70.7250	33	0	0
70.7500	34	0	0
70.7750	33	0	0
70.8000	27	0	1
70.8250	30	1	0
70.8500	38	0	0
70.8750	38	0	0
70.9000	33	0	1
70.9250	28	1	0
70.9500	34	0	0
70.9750	30	0	1
71.0000	39	0	0
71.0250	38	1	1
71.0500	32	0	0
71.0750	27	0	0
71.1000	39	0	0
71.1250	37	1	0
71.1500	26	0	0
71.1750	37	0	0
71.2000	25	0	0
71.2250	30	0	0
71.2500	36	0	0
71.2750	40	0	0
71.3000	33	0	0
71.3250	40	0	0
71.3500	29	0	0
71.3750	41	0	0
71.4000	19	1	1
71.4250	33	0	0
71.4500	30	0	0
71.4750	43	0	0
71.5000	39	1	0
71.5250	33	1	1
71.5500	27	0	2
71.5750	27	0	0
71.6000	35	0	0
71.6250	37	0	0
71.6500	29	0	0
71.6750	26	0	0
71.7000	37	0	0
71.7250	26	0	0
71.7500	42	0	0
71.7750	33	0	0
71.8000	25	0	0
71.8250	24	0	1
71.8500	35	0	0
71.8750	33	0	0
71.9000	21	0	1
71.9250	31	3	0
71.9500	32	0	0
71.9750	39	0	0
72.0000	30	0	1
72.0250	31	0	0
72.0500	30	0	0
72.0750	24	0	0
72.1000	32	0	1
72.1250	33	0	0
72.1500	30	0	0
72.1750	46	0	0
72.2000	36	0	0
72.2250	37	0	1
72.2500	30	0	0
72.2750	35	0	1
72.3000	33	0	0
72.3250	31	1	0
72.3500	36	0	1
72.3750	34	0	0
72.4000	36	0	0
72.4250	26	2	1
72.4500	27	0	0
72.4750	38	0	1
72.5000	33	1	0
72.5250	22	0	0
72.5500	27	1	0
72.5750	36	0	0
72.6000	41	0	0
72.6250	38	0	0
72.6500	36	0	1
72.6750	27	0	0
72.7000	29	0	0
72.7250	28	0	0
72.7500	28	0	1
72.7750	33	1	0
72.8000	32	1	0
72.8250	27	0	0
72.8500	17	0	1
72.8750	34	0	0
72.9000	40	0	0
72.9250	34	0	0
72.9500	33	0	0
72.9750	42	0	0
73.0000	44	0	1
73.0250	31	0	1
73.0500	29	0	0
73.0750	36	0	0
73.1000	25	0	1
73.1250	26	0	0
73.1500	26	1	0
73.1750	35	0	2
73.2000	24	0	0
73.2250	34	1	0
73.2500	33	0	0
73.2750	27	0	0
73.3000	21	0	0
73.3250	30	0	0
73.3500	27	0	0
73.3750	22	0	0
73.4000	24	0	1
73.4250	38	0	0
73.4500	36	0	0
73.4750	34	0	0
73.5000	24	0	0
73.5250	27	0	0
73.5500	36	1	1
73.5750	38	1	1
73.6000	29	0	0
73.6250	33	1	0
73.6500	26	0	0
73.6750	32	0	0
73.7000	31	0	0
73.7250	22	2	0
73.7500	28	0	0
73.7750	29	1	1
73.8000	33	0	0
73.8250	35	0	1
73.8500	35	0	0
73.8750	40	0	0
73.9000	31	0	0
73.9250	24	0	1
73.9500	24	0	0
73.9750	22	0	0
74.0000	30	0	0
74.0250	36	0	0
74.0500	26	1	0
74.0750	32	0	0
74.1000	24	0	0
74.1250	24	1	0
74.1500	29	0	0
74.1750	32	0	0
74.2000	35	0	0
74.2250	24	0	0
74.2500	35	0	0
74.2750	23	0	1
74.3000	37	0	0
74.3250	29	1	0
74.3500	29	0	0
74.3750	26	0	0
74.4000	32	0	0
74.4250	36	0	0
74.4500	23	1	0
74.4750	26	0	0
74.5000	28	0	0
74.5250	30	0	0
74.5500	35	0	0
74.5750	25	0	0
74.6000	20	0	0
74.6250	33	0	0
74.6500	24	0	0
74.6750	27	0	0
74.7000	34	0	0
74.7250	30	0	0
74.7500	26	0	0
74.7750	28	0	0
74.8000	25	0	0
74.8250	33	2	0
74.8500	21	0	1
74.8750	23	0	2
74.9000	14	1	1
74.9250	20	0	0
74.9500	30	0	0
74.9750	21	0	0
75.0000	26	0	0
75.0250	21	0	0
75.0500	37	0	0
75.0750	21	0	1
75.1000	32	0	1
75.1250	17	0	0
75.1500	16	0	0
75.1750	35	0	0
75.2000	29	0	0
75.2250	24	0	0
75.2500	29	0	0
75.2750	24	0	0
75.3000	34	1	0
75.3250	24	0	1
75.3500	26	0	0
75.3750	29	0	0
75.4000	26	1	0
75.4250	32	0	0
75.4500	29	0	0
75.4750	25	0	1
75.5000	17	0	0
75.5250	23	0	0
75.5500	27	1	2
75.5750	24	1	0
75.6000	23	0	0
75.6250	39	0	0
75.6500	24	1	0
75.6750	27	0	0
75.7000	21	1	0
75.7250	33	0	0
75.7500	25	0	0
75.7750	21	0	0
75.8000	20	0	0
75.8250	26	2	1
75.8500	30	0	0
75.8750	26	0	0
75.9000	30	0	0
75.9250	22	0	0
75.9500	28	1	0
75.9750	27	0	0
76.0000	28	0	0
76.0250	29	0	0
76.0500	20	0	0
76.0750	29	0	0
76.1000	23	0	0
76.1250	30	1	0
76.1500	19	0	0
76.1750	19	0	0
76.2000	25	0	0
76.2250	16	1	0
76.2500	29	0	0
76.2750	30	0	0
76.3000	21	0	0
76.3250	26	0	0
76.3500	29	0	0
76.3750	19	0	0
76.4000	30	0	0
76.4250	25	1	0
76.4500	23	0	0
76.4750	25	0	1
76.5000	21	0	0
76.5250	35	0	0
76.5500	20	0	0
76.5750	19	0	0
76.6000	24	1	0
76.6250	29	0	0
76.6500	16	0	1
76.6750	29	0	0
76.7000	19	0	0
76.7250	28	0	0
76.7500	17	1	0
76.7750	26	3	0
76.8000	29	2	0
76.8250	22	0	1
76.8500	23	0	0
76.8750	22	0	0
76.9000	26	0	0
76.9250	23	0	0
76.9500	28	0	0
76.9750	33	0	0
77.0000	25	1	0
77.0250	23	0	0
77.0500	24	0	0
77.0750	19	0	0
77.1000	27	1	0
77.1250	20	0	0
77.1500	31	1	0
77.1750	25	0	1
77.2000	19	0	0
77.2250	26	0	0
77.2500	21	0	0
77.2750	36	0	0
77.3000	24	0	0
77.3250	20	0	0
77.3500	22	0	0
77.3750	18	0	0
77.4000	32	0	0
77.4250	15	0	0
77.4500	17	1	0
77.4750	24	0	0
77.5000	19	0	1
77.5250	11	0	0
77.5500	20	0	0
77.5750	22	0	0
77.6000	27	0	0
77.6250	20	0	0
77.6500	28	0	0
77.6750	20	0	0
77.7000	23	0	0
77.7250	25	0	0
77.7500	20	0	0
77.7750	13	0	1
77.8000	22	1	0
77.8250	30	0	0
77.8500	21	0	0
77.8750	25	0	0
77.9000	16	0	0
77.9250	25	1	0
77.9500	21	0	0
77.9750	22	1	0
78.0000	25	0	0
78.0250	23	0	0
78.0500	24	2	0
78.0750	30	0	0
78.1000	26	1	0
78.1250	17	0	0
78.1500	22	1	0
78.1750	21	0	0
78.2000	22	1	0
78.2250	14	0	0
78.2500	26	0	0
78.2750	26	0	0
78.3000	20	0	0
78.3250	25	0	0
78.3500	29	1	0
78.3750	23	0	1
78.4000	20	1	0
78.4250	16	0	0
78.4500	17	0	0
78.4750	28	0	0
78.5000	19	1	0
78.5250	39	0	0
78.5500	21	0	0
78.5750	28	0	1
78.6000	20	0	0
78.6250	28	0	0
78.6500	27	0	0
78.6750	18	0	0
78.7000	18	0	0
78.7250	26	1	0
78.7500	24	0	0
78.7750	23	0	0
78.8000	14	1	0
78.8250	18	0	1
78.8500	25	0	0
78.8750	24	1	0
78.9000	19	1	0
78.9250	18	0	0
78.9500	20	0	0
78.9750	19	0	1
79.0000	25	0	0
79.0250	21	0	0
79.0500	14	0	0
79.0750	20	0	0
79.1000	20	0	0
79.1250	24	0	0
79.1500	17	0	0
79.1750	22	0	0
79.2000	21	0	0
79.2250	27	0	0
79.2500	14	0	0
79.2750	23	1	0
79.3000	20	0	0
79.3250	19	0	0
79.3500	24	0	0
79.3750	24	0	1
79.4000	18	0	0
79.4250	20	0	0
79.4500	24	0	0
79.4750	22	0	1
79.5000	17	0	0
79.5250	15	0	0
79.5500	19	0	0
79.5750	17	0	0
79.6000	15	0	0
79.6250	20	0	0
79.6500	14	0	0
79.6750	33	0	0
79.7000	17	0	0
79.7250	26	0	0
79.7500	24	0	0
79.7750	20	0	1
79.8000	23	0	0
79.8250	17	0	2
79.8500	10	0	0
79.8750	19	0	0
79.9000	24	0	0
79.9250	24	0	0
79.9500	17	0	0
79.9750	12	0	0
80.0000	10	0	0
80.0250	16	0	0
80.0500	16	0	0
80.0750	22	0	0
80.1000	20	0	0
80.1250	18	0	0
80.1500	26	0	0
80.1750	19	1	0
80.2000	7	0	1
80.2250	32	0	0
80.2500	17	0	0
80.2750	16	0	0
80.3000	16	0	0
80.3250	23	1	0
80.3500	22	0	0
80.3750	20	0	0
80.4000	20	0	0
80.4250	11	0	0
80.4500	21	0	0
80.4750	26	0	0
80.5000	17	0	0
80.5250	15	0	0
80.5500	13	0	0
80.5750	25	0	0
80.6000	24	0	1
80.6250	20	0	1
80.6500	18	0	0
80.6750	12	0	0
80.7000	16	0	0
80.7250	23	1	0
80.7500	20	0	0
80.7750	16	0	0
80.8000	16	0	1
80.8250	16	0	0
80.8500	16	0	1
80.8750	23	0	0
80.9000	25	0	0
80.9250	14	1	0
80.9500	12	2	1
80.9750	13	0	0
81.0000	25	0	0
81.0250	21	0	0
81.0500	16	0	0
81.0750	13	0	0
81.1000	17	1	1
81.1250	16	0	0
81.1500	21	0	0
81.1750	15	1	0
81.2000	13	0	0
81.2250	18	0	0
81.2500	24	0	0
81.2750	17	1	0
81.3000	21	0	0
81.3250	23	0	0
81.3500	8	1	1
81.3750	12	0	0
81.4000	19	0	0
81.4250	20	0	0
81.4500	17	0	1
81.4750	10	0	1
81.5000	20	0	0
81.5250	17	0	0
81.5500	25	0	0
81.5750	18	2	0
81.6000	16	1	0
81.6250	19	1	1
81.6500	20	0	2
81.6750	24	0	0
81.7000	15	0	0
81.7250	27	1	0
81.7500	15	0	0
81.7750	17	0	1
81.8000	12	0	1
81.8250	12	0	0
81.8500	16	0	0
81.8750	17	1	0
81.9000	21	0	0
81.9250	21	0	0
81.9500	14	0	0
81.9750	17	0	0
82.0000	15	1	0
82.0250	17	1	0
82.0500	22	0	0
82.0750	17	0	1
82.1000	15	0	0
82.1250	17	0	0
82.1500	14	0	0
82.1750	24	0	0
82.2000	12	0	0
82.2250	19	0	0
82.2500	16	1	0
82.2750	24	0	0
82.3000	15	1	1
82.3250	11	0	0
82.3500	12	0	1
82.3750	21	0	0
82.4000	19	0	0
82.4250	17	0	0
82.4500	24	0	0
82.4750	17	0	0
82.5000	23	0	0
82.5250	20	0	0
82.5500	16	0	0
82.5750	22	0	0
82.6000	17	0	0
82.6250	17	0	0
82.6500	14	0	0
82.6750	20	0	0
82.7000	24	0	0
82.7250	13	0	0
82.7500	22	0	0
82.7750	10	0	0
82.8000	14	0	0
82.8250	15	0	0
82.8500	17	0	0
82.8750	17	1	0
82.9000	17	0	0
82.9250	14	0	1
82.9500	12	0	0
82.9750	15	0	0
83.0000	21	1	0
83.0250	8	0	0
83.0500	13	0	0
83.0750	10	0	0
83.1000	15	2	0
83.1250	9	0	0
83.1500	20	0	0
83.1750	19	0	0
83.2000	14	0	1
83.2250	19	0	1
83.2500	11	1	0
83.2750	16	0	0
83.3000	19	0	0
83.3250	24	0	0
83.3500	13	1	0
83.3750	17	0	0
83.4000	15	0	0
83.4250	11	0	0
83.4500	8	0	0
83.4750	21	0	0
83.5000	12	0	0
83.5250	18	0	0
83.5500	29	0	0
83.5750	10	0	0
83.6000	15	0	0
83.6250	14	0	0
83.6500	19	0	0
83.6750	22	1	0
83.7000	19	0	0
83.7250	22	2	0
83.7500	14	0	0
83.7750	15	0	0
83.8000	20	0	0
83.8250	14	0	0
83.8500	18	0	0
83.8750	17	0	0
83.9000	14	1	0
83.9250	11	0	0
83.9500	13	0	0
83.9750	8	0	0
84.0000	12	0	0
84.0250	12	0	1
84.0500	23	0	0
84.0750	16	0	0
84.1000	20	0	0
84.1250	15	0	0
84.1500	11	1	0
84.1750	14	1	0
84.2000	17	0	0
84.2250	12	0	0
84.2500	17	0	2
84.2750	12	1	0
84.3000	13	0	0
84.3250	20	0	0
84.3500	6	1	0
84.3750	15	0	0
84.4000	10	0	0
84.4250	17	0	0
84.4500	15	1	0
84.4750	14	0	0
84.5000	23	0	0
84.5250	14	0	0
84.5500	11	0	0
84.5750	15	2	1
84.6000	11	0	0
84.6250	14	0	0
84.6500	14	1	1
84.6750	14	0	0
84.7000	19	0	0
84.7250	13	0	0
84.7500	19	0	0
84.7750	10	0	1
84.8000	14	0	0
84.8250	14	0	0
84.8500	11	0	0
84.8750	16	0	0
84.9000	10	0	1
84.9250	14	0	1
84.9500	12	0	0
84.9750	9	1	0
85.0000	21	0	0
85.0250	10	0	1
85.0500	16	1	0
85.0750	9	0	0
85.1000	8	0	1
85.1250	14	0	0
85.1500	19	0	0
85.1750	13	0	0
85.2000	21	1	0
85.2250	12	0	0
85.2500	12	0	0
85.2750	17	0	0
85.3000	9	0	1
85.3250	10	0	0
85.3500	15	0	0
85.3750	18	0	0
85.4000	10	0	0
85.4250	11	0	0
85.4500	13	0	0
85.4750	12	0	0
85.5000	10	1	0
85.5250	15	0	0
85.5500	15	0	0
85.5750	12	0	0
85.6000	19	0	0
85.6250	21	1	0
85.6500	17	0	1
85.6750	15	0	0
85.7000	7	1	0
85.7250	11	0	0
85.7500	13	0	0
85.7750	18	0	0
85.8000	14	0	1
85.8250	16	0	0
85.8500	12	0	0
85.8750	9	0	1
85.9000	10	0	1
85.9250	18	0	1
85.9500	10	0	0
85.9750	9	0	0
86.0000	14	0	0
86.0250	26	0	0
86.0500	15	0	0
86.0750	12	0	0
86.1000	18	0	0
86.1250	13	0	2
86.1500	15	2	0
86.1750	16	0	0
86.2000	6	1	0
86.2250	7	0	1
86.2500	13	1	0
86.2750	17	0	0
86.3000	17	1	0
86.3250	19	0	0
86.3500	18	0	0
86.3750	9	0	0
86.4000	14	0	0
86.4250	8	0	0
86.4500	15	0	0
86.4750	8	0	1
86.5000	19	0	0
86.5250	8	0	0
86.5500	12	1	0
86.5750	14	0	0
86.6000	18	0	1
86.6250	18	0	0
86.6500	13	0	0
86.6750	14	1	0
86.7000	7	0	0
86.7250	14	0	1
86.7500	14	0	0
86.7750	10	0	0
86.8000	15	0	0
86.8250	10	0	0
86.8500	8	1	0
86.8750	11	0	0
86.9000	14	1	0
86.9250	12	1	0
86.9500	16	0	0
86.9750	10	0	0
87.0000	15	0	0
87.0250	10	1	0
87.0500	16	0	0
87.0750	11	0	0
87.1000	8	2	0
87.1250	11	0	0
87.1500	11	0	0
87.1750	14	0	0
87.2000	16	0	0
87.2250	13	0	0
87.2500	11	0	0
87.2750	18	0	1
87.3000	15	1	0
87.3250	20	2	0
87.3500	17	0	0
87.3750	10	0	0
87.4000	10	1	0
87.4250	12	1	0
87.4500	14	0	0
87.4750	16	0	0
87.5000	7	1	1
87.5250	15	0	0
87.5500	11	0	1
87.5750	19	0	0
87.6000	15	0	0
87.6250	16	0	0
87.6500	17	2	1
87.6750	14	0	0
87.7000	6	0	0
87.7250	12	1	0
87.7500	10	0	0
87.7750	11	0	0
87.8000	13	1	0
87.8250	15	0	1
87.8500	9	0	0
87.8750	17	0	0
87.9000	13	0	0
87.9250	14	0	0
87.9500	14	0	0
87.9750	12	0	0
88.0000	14	0	3
88.0250	8	0	0
88.0500	10	0	0
88.0750	16	0	0
88.1000	13	0	0
88.1250	18	0	0
88.1500	15	0	0
88.1750	4	0	0
88.2000	12	0	0
88.2250	12	0	1
88.2500	6	1	0
88.2750	12	0	0
88.3000	3	0	0
88.3250	10	0	0
88.3500	19	0	0
88.3750	10	1	0
88.4000	13	1	0
88.4250	15	0	0
88.4500	13	0	0
88.4750	8	0	1
88.5000	12	1	1
88.5250	12	1	0
88.5500	13	1	0
88.5750	13	0	0
88.6000	14	0	0
88.6250	17	1	0
88.6500	15	1	0
88.6750	10	0	0
88.7000	11	0	1
88.7250	14	0	0
88.7500	13	0	0
88.7750	6	0	0
88.8000	8	0	0
88.8250	17	0	0
88.8500	11	0	0
88.8750	9	0	0
88.9000	12	1	0
88.9250	10	1	0
88.9500	23	0	1
88.9750	17	0	0
89.0000	5	0	0
89.0250	9	0	1
89.0500	12	0	0
89.0750	20	0	0
89.1000	12	2	0
89.1250	8	0	0
89.1500	15	0	0
89.1750	10	0	0
89.2000	8	0	0
89.2250	13	0	0
89.2500	10	0	0
89.2750	15	0	0
89.3000	15	0	0
89.3250	8	0	0
89.3500	11	1	0
89.3750	10	0	0
89.4000	14	0	0
89.4250	14	0	0
89.4500	14	0	0
89.4750	11	0	0
89.5000	13	1	0
89.5250	9	0	0
89.5500	10	0	0
89.5750	12	0	0
89.6000	11	0	0
89.6250	13	0	2
89.6500	10	0	0
89.6750	10	0	0
89.7000	11	0	0
89.7250	9	0	0
89.7500	7	0	0
89.7750	14	0	0
89.8000	9	0	0
89.8250	11	0	0
89.8500	18	0	0
89.8750	5	2	0
89.9000	12	0	0
89.9250	18	0	0
89.9500	9	0	1
89.9750	16	0	0
90.0000	11	0	0
90.0250	13	0	0
90.0500	14	0	0
90.0750	13	0	0
90.1000	10	0	0
90.1250	17	1	0
90.1500	8	0	0
90.1750	14	0	0
90.2000	16	0	0
90.2250	10	0	0
90.2500	14	0	0
90.2750	6	0	0
90.3000	10	0	1
90.3250	12	0	0
90.3500	12	0	0
90.3750	10	0	0
90.4000	4	0	0
90.4250	16	1	0
90.4500	12	0	0
90.4750	12	0	0
90.5000	10	0	0
90.5250	8	0	0
90.5500	10	0	0
90.5750	11	0	0
90.6000	9	0	0
90.6250	8	0	0
90.6500	7	0	0
90.6750	13	1	0
90.7000	11	0	0
90.7250	11	0	0
90.7500	10	0	0
90.7750	11	0	0
90.8000	11	0	0
90.8250	8	0	0
90.8500	11	0	0
90.8750	16	1	0
90.9000	10	0	0
90.9250	12	0	0
90.9500	12	0	0
90.9750	6	0	1
91.0000	9	0	0
91.0250	10	0	0
91.0500	12	0	0
91.0750	13	0	0
91.1000	9	0	0
91.1250	6	1	0
91.1500	17	0	0
91.1750	15	0	0
91.2000	8	0	0
91.2250	8	1	0
91.2500	7	0	0
91.2750	10	0	0
91.3000	11	0	0
91.3250	12	0	0
91.3500	6	0	1
91.3750	8	0	0
91.4000	7	0	0
91.4250	12	0	0
91.4500	5	0	0
91.4750	12	0	0
91.5000	10	0	0
91.5250	12	1	0
91.5500	7	0	0
91.5750	12	0	0
91.6000	6	0	0
91.6250	12	0	0
91.6500	3	0	1
91.6750	8	0	0
91.7000	5	1	0
91.7250	7	0	0
91.7500	11	0	1
91.7750	15	0	0
91.8000	13	0	0
91.8250	11	0	0
91.8500	5	0	1
91.8750	12	0	0
91.9000	5	0	0
91.9250	12	0	0
91.9500	11	1	1
91.9750	8	0	0
92.0000	13	0	0
92.0250	9	0	1
92.0500	9	0	0
92.0750	13	0	0
92.1000	10	0	1
92.1250	9	1	0
92.1500	10	0	1
92.1750	6	0	0
92.2000	12	0	0
92.2250	10	0	0
92.2500	5	0	0
92.2750	6	0	0
92.3000	10	0	0
92.3250	8	0	0
92.3500	15	0	0
92.3750	8	0	0
92.4000	9	0	0
92.4250	10	0	0
92.4500	11	0	0
92.4750	11	0	0
92.5000	13	0	0
92.5250	13	2	0
92.5500	8	0	0
92.5750	11	0	1
92.6000	10	0	0
92.6250	13	0	0
92.6500	7	0	0
92.6750	9	0	0
92.7000	10	0	0
92.7250	4	0	0
92.7500	12	1	0
92.7750	11	0	0
92.8000	8	0	1
92.8250	13	0	0
92.8500	11	1	0
92.8750	9	0	0
92.9000	5	1	0
92.9250	11	0	0
92.9500	19	0	0
92.9750	9	0	1
93.0000	8	0	0
93.0250	9	0	0
93.0500	8	1	1
93.0750	14	0	0
93.1000	12	0	0
93.1250	10	0	0
93.1500	8	0	0
93.1750	11	0	1
93.2000	5	0	0
93.2250	9	0	0
93.2500	1	0	0
93.2750	14	0	0
93.3000	8	0	0
93.3250	9	0	0
93.3500	11	0	0
93.3750	7	0	0
93.4000	6	1	0
93.4250	9	0	0
93.4500	6	0	0
93.4750	5	0	0
93.5000	4	0	0
93.5250	10	0	0
93.5500	3	0	0
93.5750	8	0	0
93.6000	13	1	0
93.6250	13	0	0
93.6500	11	0	0
93.6750	10	1	0
93.7000	5	0	0
93.7250	9	0	0
93.7500	7	0	0
93.7750	10	0	0
93.8000	7	0	0
93.8250	7	0	0
93.8500	10	0	0
93.8750	11	0	0
93.9000	5	0	1
93.9250	7	1	0
93.9500	5	0	0
93.9750	2	0	0
94.0000	11	1	0
94.0250	6	0	0
94.0500	6	0	0
94.0750	1	0	1
94.1000	11	1	1
94.1250	10	0	0
94.1500	8	0	0
94.1750	14	0	0
94.2000	9	0	0
94.2250	11	1	2
94.2500	8	0	0
94.2750	11	0	0
94.3000	13	0	0
94.3250	8	0	0
94.3500	6	0	0
94.3750	13	0	0
94.4000	8	0	0
94.4250	8	0	0
94.4500	11	0	0
94.4750	7	0	0
94.5000	13	0	0
94.5250	7	0	0
94.5500	12	0	0
94.5750	8	1	0
94.6000	9	0	0
94.6250	9	0	0
94.6500	9	0	0
94.6750	3	0	0
94.7000	10	0	0
94.7250	10	0	0
94.7500	13	0	0
94.7750	8	1	0
94.8000	9	0	1
94.8250	5	0	0
94.8500	6	0	2
94.8750	10	0	0
94.9000	7	0	0
94.9250	10	0	0
94.9500	9	0	0
94.9750	10	0	0
95.0000	9	0	0
95.0250	13	0	1
95.0500	8	0	0
95.0750	5	0	0
95.1000	8	0	0
95.1250	12	0	0
95.1500	11	0	1
95.1750	9	0	0
95.2000	16	0	0
95.2250	6	0	0
95.2500	5	0	0
95.2750	2	0	0
95.3000	10	0	0
95.3250	9	0	0
95.3500	8	0	0
95.3750	6	0	0
95.4000	5	0	0
95.4250	8	0	0
95.4500	12	0	0
95.4750	3	0	0
95.5000	13	0	0
95.5250	9	0	0
95.5500	12	0	2
95.5750	5	0	0
95.6000	4	0	0
95.6250	4	0	0
95.6500	4	0	0
95.6750	9	1	0
95.7000	13	0	1
95.7250	7	1	0
95.7500	13	0	0
95.7750	7	0	0
95.8000	7	0	0
95.8250	5	0	0
95.8500	8	1	0
95.8750	12	0	1
95.9000	7	0	0
95.9250	10	0	0
95.9500	11	0	0
95.9750	11	1	0
96.0000	8	0	0
96.0250	8	0	0
96.0500	4	0	0
96.0750	10	1	0
96.1000	9	0	0
96.1250	7	0	0
96.1500	8	0	0
96.1750	3	0	0
96.2000	6	0	0
96.2250	6	0	0
96.2500	9	0	0
96.2750	7	0	0
96.3000	13	0	0
96.3250	9	0	0
96.3500	7	0	0
96.3750	7	0	0
96.4000	10	0	1
96.4250	9	1	0
96.4500	9	0	0
96.4750	2	0	0
96.5000	9	1	0
96.5250	8	0	0
96.5500	9	0	0
96.5750	7	0	1
96.6000	8	0	0
96.6250	12	0	0
96.6500	6	1	0
96.6750	7	0	0
96.7000	10	0	0
96.7250	11	0	1
96.7500	11	0	0
96.7750	7	0	0
96.8000	4	0	1
96.8250	11	0	0
96.8500	11	0	0
96.8750	4	1	1
96.9000	8	0	0
96.9250	8	0	1
96.9500	3	0	0
96.9750	7	0	1
97.0000	7	0	0
97.0250	6	0	0
97.0500	8	0	0
97.0750	9	0	0
97.1000	4	0	0
97.1250	8	0	0
97.1500	14	2	0
97.1750	7	0	0
97.2000	9	0	0
97.2250	9	0	0
97.2500	7	0	0
97.2750	8	0	0
97.3000	9	0	0
97.3250	8	1	0
97.3500	2	1	0
97.3750	13	0	0
97.4000	8	0	0
97.4250	4	0	1
97.4500	7	0	0
97.4750	8	0	0
97.5000	10	0	1
97.5250	4	0	0
97.5500	9	0	0
97.5750	9	0	0
97.6000	4	1	0
97.6250	12	0	0
97.6500	7	1	1
97.6750	4	0	0
97.7000	7	0	0
97.7250	4	0	0
97.7500	10	0	0
97.7750	3	0	1
97.8000	4	0	0
97.8250	9	0	0
97.8500	7	0	0
97.8750	3	0	0
97.9000	5	0	0
97.9250	10	0	1
97.9500	7	0	0
97.9750	9	0	0
98.0000	4	0	0
98.0250	5	0	0
98.0500	7	1	1
98.0750	2	0	0
98.1000	5	0	0
98.1250	7	0	0
98.1500	12	0	0
98.1750	7	0	0
98.2000	11	0	0
98.2250	8	0	0
98.2500	7	0	0
98.2750	8	0	1
98.3000	21	0	0
98.3250	7	1	0
98.3500	4	0	0
98.3750	6	0	0
98.4000	3	0	0
98.4250	4	0	0
98.4500	7	0	0
98.4750	10	0	0
98.5000	5	0	0
98.5250	8	0	1
98.5500	7	0	0
98.5750	8	1	0
98.6000	4	0	0
98.6250	7	0	0
98.6500	9	0	1
98.6750	7	0	1
98.7000	7	0	1
98.7250	4	0	0
98.7500	5	0	0
98.7750	6	0	0
98.8000	4	0	0
98.8250	7	1	0
98.8500	9	0	1
98.8750	13	1	0
98.9000	6	1	0
98.9250	7	0	0
98.9500	5	0	0
98.9750	7	0	0
99.0000	8	0	0
99.0250	5	0	0
99.0500	8	0	0
99.0750	2	0	0
99.1000	7	0	0
99.1250	9	0	0
99.1500	3	0	0
99.1750	4	2	0
99.2000	5	0	0
99.2250	9	0	0
99.2500	5	0	0
99.2750	2	0	0
99.3000	5	0	1
99.3250	12	0	0
99.3500	5	0	0
99.3750	6	0	0
99.4000	4	0	1
99.4250	6	0	0
99.4500	11	0	0
99.4750	8	0	1
99.5000	9	0	0
99.5250	8	1	0
99.5500	6	1	0
99.5750	4	0	0
99.6000	12	0	0
99.6250	10	0	0
99.6500	11	1	0
99.6750	10	0	0
99.7000	3	0	0
99.7250	10	0	0
99.7500	8	0	0
99.7750	6	0	0
99.8000	8	0	0
99.8250	10	0	0
99.8500	3	0	0
99.8750	9	0	0
99.9000	4	0	0
99.9250	7	0	1
99.9500	8	0	0
99.9750	5	0	0
100.0000	5	0	0
100.0250	9	0	0
100.0500	3	0	1
100.0750	6	0	0
100.1000	4	1	0
100.1250	7	0	0
100.1500	10	0	0
100.1750	10	0	0
100.2000	13	0	1
100.2250	3	0	0
100.2500	7	1	0
100.2750	7	0	0
100.3000	7	0	0
100.3250	2	0	0
100.3500	9	0	0
100.3750	5	0	0
100.4000	1	0	0
100.4250	6	0	0
100.4500	10	2	0
100.4750	7	0	0
100.5000	7	0	0
100.5250	5	1	0
100.5500	6	0	0
100.5750	3	0	0
100.6000	10	1	0
100.6250	5	0	0
100.6500	7	0	1
100.6750	1	0	0
100.7000	3	1	0
100.7250	7	0	0
100.7500	6	0	0
100.7750	8	0	0
100.8000	5	1	0
100.8250	10	1	0
100.8500	7	0	0
100.8750	4	0	0
100.9000	5	0	0
100.9250	6	0	1
100.9500	2	0	0
100.9750	12	0	0
101.0000	7	0	0
101.0250	4	0	0
101.0500	8	0	0
101.0750	12	0	0
101.1000	8	1	0
101.1250	4	0	0
101.1500	4	0	0
101.1750	5	0	0
101.2000	6	0	0
101.2250	8	0	0
101.2500	12	0	0
101.2750	12	0	0
101.3000	3	0	0
101.3250	12	0	0
101.3500	7	0	0
101.3750	6	0	0
101.4000	5	0	0
101.4250	6	0	0
101.4500	9	0	0
101.4750	3	0	0
101.5000	6	1	1
101.5250	9	0	1
101.5500	6	0	0
101.5750	6	0	0
101.6000	3	0	0
101.6250	9	0	0
101.6500	9	0	0
101.6750	1	0	2
101.7000	4	0	2
101.7250	10	0	1
101.7500	3	0	0
101.7750	10	0	0
101.8000	8	0	0
101.8250	4	0	1
101.8500	5	0	0
101.8750	5	1	0
101.9000	7	1	0
101.9250	5	1	0
101.9500	6	0	0
101.9750	7	0	0
102.0000	3	1	0
102.0250	6	0	0
102.0500	3	1	0
102.0750	4	0	1
102.1000	8	0	1
102.1250	7	0	0
102.1500	8	0	0
102.1750	5	0	1
102.2000	4	0	0
102.2250	3	1	0
102.2500	4	0	0
102.2750	6	0	0
102.3000	6	0	1
102.3250	6	0	1
102.3500	9	0	0
102.3750	8	0	1
102.4000	4	0	0
102.4250	3	0	0
102.4500	8	0	0
102.4750	8	0	0
102.5000	5	0	0
102.5250	6	1	0
102.5500	5	0	1
102.5750	5	0	0
102.6000	7	2	0
102.6250	3	0	0
102.6500	6	1	0
102.6750	5	0	1
102.7000	1	0	0
102.7250	3	0	0
102.7500	9	0	0
102.7750	5	0	0
102.8000	1	0	0
102.8250	6	0	0
102.8500	8	1	0
102.8750	6	0	0
102.9000	5	0	0
102.9250	5	0	0
102.9500	4	0	0
102.9750	7	0	0
103.0000	3	2	0
103.0250	4	0	0
103.0500	3	0	0
103.0750	9	0	0
103.1000	9	0	0
103.1250	4	0	0
103.1500	7	0	0
103.1750	4	0	0
103.2000	1	0	1
103.2250	3	0	0
103.2500	5	0	0
103.2750	5	0	0
103.3000	7	0	0
103.3250	1	1	1
103.3500	7	0	0
103.3750	4	0	2
103.4000	6	0	0
103.4250	4	1	0
103.4500	6	0	0
103.4750	2	0	0
103.5000	5	0	0
103.5250	4	0	0
103.5500	6	0	0
103.5750	7	0	1
103.6000	5	0	0
103.6250	4	0	0
103.6500	9	0	0
103.6750	9	0	0
103.7000	5	0	0
103.7250	8	1	0
103.7500	7	0	1
103.7750	6	0	0
103.8000	3	0	0
103.8250	5	1	0
103.8500	3	0	0
103.8750	5	0	0
103.9000	3	0	0
103.9250	5	0	0
103.9500	2	0	0
103.9750	6	1	0
104.0000	2	0	0
104.0250	9	1	0
104.0500	9	0	0
104.0750	4	0	0
104.1000	5	0	0
104.1250	3	0	0
104.1500	9	0	0
104.1750	9	1	0
104.2000	7	0	0
104.2250	10	0	0
104.2500	2	0	0
104.2750	2	0	0
104.3000	8	1	0
104.3250	1	0	0
104.3500	8	2	0
104.3750	2	0	1
104.4000	7	0	0
104.4250	4	0	0
104.4500	3	0	2
104.4750	2	0	0
104.5000	5	0	0
104.5250	11	0	0
104.5500	2	0	0
104.5750	7	0	0
104.6000	4	0	0
104.6250	3	0	1
104.6500	7	0	0
104.6750	3	0	0
104.7000	9	0	1
104.7250	3	0	0
104.7500	4	0	0
104.7750	7	0	0
104.8000	10	0	0
104.8250	7	1	0
104.8500	6	0	0
104.8750	5	0	0
104.9000	4	0	0
104.9250	10	0	0
104.9500	6	0	0
104.9750	5	0	1
105.0000	8	0	0
105.0250	10	1	0
105.0500	3	0	0
105.0750	5	0	0
105.1000	5	0	0
105.1250	4	0	0
105.1500	6	0	0
105.1750	4	0	0
105.2000	8	1	0
105.2250	3	1	0
105.2500	2	0	1
105.2750	7	0	0
105.3000	6	0	0
105.3250	4	0	0
105.3500	9	0	0
105.3750	7	0	0
105.4000	3	0	0
105.4250	5	0	0
105.4500	2	0	0
105.4750	7	0	0
105.5000	4	0	0
105.5250	4	1	0
105.5500	8	0	0
105.5750	6	0	0
105.6000	6	0	0
105.6250	3	0	1
105.6500	5	0	0
105.6750	2	0	0
105.7000	4	0	0
105.7250	4	1	0
105.7500	3	0	0
105.7750	4	0	0
105.8000	2	0	0
105.8250	5	0	0
105.8500	5	0	0
105.8750	6	0	0
105.9000	5	0	0
105.9250	5	1	0
105.9500	9	0	1
105.9750	5	0	0
106.0000	6	0	0
106.0250	6	0	0
106.0500	5	1	0
106.0750	8	0	0
106.1000	5	0	0
106.1250	2	0	0
106.1500	2	0	0
106.1750	5	0	0
106.2000	4	0	0
106.2250	5	0	0
106.2500	6	0	0
106.2750	4	0	0
106.3000	5	0	1
106.3250	8	0	1
106.3500	1	0	0
106.3750	7	0	1
106.4000	0	0	0
106.4250	4	0	1
106.4500	5	0	0
106.4750	7	0	0
106.5000	6	0	0
106.5250	4	0	0
106.5500	4	0	0
106.5750	7	1	0
106.6000	2	0	0
106.6250	7	1	0
106.6500	5	1	0
106.6750	4	0	0
106.7000	7	0	0
106.7250	9	0	0
106.7500	5	0	0
106.7750	5	1	0
106.8000	6	0	0
106.8250	1	0	0
106.8500	7	0	0
106.8750	6	0	0
106.9000	2	0	0
106.9250	3	0	0
106.9500	7	0	0
106.9750	5	0	0
107.0000	6	0	0
107.0250	3	1	1
107.0500	7	0	0
107.0750	2	0	0
107.1000	5	0	0
107.1250	6	0	0
107.1500	5	1	0
107.1750	4	0	0
107.2000	6	0	0
107.2250	6	0	0
107.2500	2	0	0
107.2750	3	2	0
107.3000	3	1	1
107.3250	5	0	0
107.3500	7	0	0
107.3750	9	0	0
107.4000	2	0	0
107.4250	2	0	0
107.4500	3	0	0
107.4750	6	1	0
107.5000	4	0	0
107.5250	5	1	0
107.5500	3	0	0
107.5750	0	0	1
107.6000	3	1	0
107.6250	6	0	0
107.6500	2	1	0
107.6750	6	0	0
107.7000	4	0	0
107.7250	5	0	0
107.7500	4	0	0
107.7750	4	0	0
107.8000	6	0	0
107.8250	6	0	1
107.8500	9	0	0
107.8750	7	0	0
107.9000	5	0	0
107.9250	6	0	0
107.9500	5	0	0
107.9750	6	0	0
108.0000	6	0	0
108.0250	1	1	0
108.0500	4	0	0
108.0750	4	0	1
108.1000	5	0	0
108.1250	5	0	0
108.1500	5	0	0
108.1750	4	0	1
108.2000	3	0	0
108.2250	8	0	0
108.2500	3	0	0
108.2750	12	1	0
108.3000	3	0	0
108.3250	3	0	2
108.3500	3	0	0
108.3750	5	0	0
108.4000	5	0	0
108.4250	7	0	0
108.4500	5	0	0
108.4750	3	0	0
108.5000	6	0	0
108.5250	2	0	0
108.5500	4	0	0
108.5750	2	1	0
108.6000	7	0	0
108.6250	1	1	0
108.6500	7	0	0
108.6750	2	0	0
108.7000	4	0	0
108.7250	5	0	0
108.7500	3	0	0
108.7750	4	0	0
108.8000	2	0	0
108.8250	5	0	0
108.8500	5	0	0
108.8750	4	0	0
108.9000	7	0	0
108.9250	5	0	0
108.9500	1	0	0
108.9750	7	0	0
109.0000	4	0	0
109.0250	3	0	0
109.0500	5	0	0
109.0750	2	0	0
109.1000	9	0	0
109.1250	6	0	0
109.1500	2	0	0
109.1750	5	0	0
109.2000	2	1	0
109.2250	4	0	0
109.2500	6	0	2
109.2750	7	0	0
109.3000	2	0	0
109.3250	3	0	0
109.3500	4	0	0
109.3750	6	0	0
109.4000	0	1	0
109.4250	5	1	0
109.4500	2	0	0
109.4750	4	0	1
109.5000	4	1	1
109.5250	5	0	0
109.5500	3	0	0
109.5750	2	0	0
109.6000	4	1	0
109.6250	2	0	1
109.6500	4	0	1
109.6750	1	0	1
109.7000	4	0	0
109.7250	3	0	0
109.7500	2	0	0
109.7750	4	1	0
109.8000	8	1	0
109.8250	5	0	0
109.8500	4	1	0
109.8750	2	0	1
109.9000	7	0	0
109.9250	4	0	0
109.9500	5	0	0
109.9750	2	0	0
110.0000	4	0	0
110.0250	6	1	0
110.0500	2	0	0
110.0750	2	0	0
110.1000	3	0	0
110.1250	5	0	1
110.1500	2	0	0
110.1750	8	0	1
110.2000	6	0	0
110.2250	3	0	0
110.2500	4	0	0
110.2750	4	0	0
110.3000	1	0	0
110.3250	6	0	0
110.3500	7	1	0
110.3750	3	0	0
110.4000	3	1	1
110.4250	2	0	0
110.4500	7	0	0
110.4750	3	0	1
110.5000	3	0	0
110.5250	5	0	0
110.5500	3	0	0
110.5750	2	0	0
110.6000	2	0	0
110.6250	6	0	0
110.6500	2	1	0
110.6750	5	2	0
110.7000	6	0	0
110.7250	5	0	0
110.7500	3	0	0
110.7750	2	0	1
110.8000	4	0	0
110.8250	2	0	0
110.8500	7	0	0
110.8750	2	1	0
110.9000	3	0	0
110.9250	3	0	0
110.9500	6	1	0
110.9750	2	1	1
111.0000	3	0	0
111.0250	8	0	1
111.0500	3	0	0
111.0750	1	0	0
111.1000	3	0	0
111.1250	6	1	0
111.1500	6	0	0
111.1750	2	0	0
111.2000	1	0	0
111.2250	5	0	1
111.2500	3	0	0
111.2750	0	0	0
111.3000	3	0	0
111.3250	1	0	0
111.3500	5	0	0
111.3750	5	0	0
111.4000	4	0	0
111.4250	4	0	0
111.4500	3	0	0
111.4750	7	0	0
111.5000	1	0	0
111.5250	4	0	0
111.5500	4	0	0
111.5750	2	0	0
111.6000	5	1	0
111.6250	1	0	1
111.6500	6	1	0
111.6750	4	0	0
111.7000	3	0	0
111.7250	2	0	0
111.7500	2	0	0
111.7750	4	0	0
111.8000	6	0	0
111.8250	7	0	0
111.8500	2	0	1
111.8750	6	0	0
111.9000	6	0	0
111.9250	5	0	0
111.9500	1	0	0
111.9750	5	0	0
112.0000	4	1	0
112.0250	0	0	1
112.0500	3	0	0
112.0750	1	0	0
112.1000	1	0	0
112.1250	1	2	0
112.1500	3	0	1
112.1750	5	0	0
112.2000	3	0	0
112.2250	2	0	1
112.2500	4	0	0
112.2750	4	0	0
112.3000	6	0	0
112.3250	4	0	1
112.3500	7	0	0
112.3750	3	0	0
112.4000	4	0	0
112.4250	2	0	0
112.4500	6	0	0
112.4750	3	0	0
112.5000	0	0	0
112.5250	0	0	0
112.5500	2	1	0
112.5750	4	0	0
112.6000	0	0	0
112.6250	3	1	0
112.6500	1	0	0
112.6750	3	0	0
112.7000	4	1	2
112.7250	5	0	0
112.7500	4	1	0
112.7750	4	0	0
112.8000	7	0	0
112.8250	4	0	1
112.8500	5	0	0
112.8750	4	1	0
112.9000	2	0	0
112.9250	3	0	1
112.9500	2	0	0
112.9750	2	1	0
113.0000	3	0	0
113.0250	5	0	0
113.0500	4	0	0
113.0750	4	0	0
113.1000	2	0	0
113.1250	7	1	1
113.1500	4	0	0
113.1750	3	1	0
113.2000	3	0	0
113.2250	6	0	0
113.2500	4	0	0
113.2750	6	2	0
113.3000	1	0	0
113.3250	5	0	0
113.3500	0	0	0
113.3750	3	1	1
113.4000	9	1	1
113.4250	8	0	0
113.4500	4	0	0
113.4750	7	0	0
113.5000	1	0	0
113.5250	1	1	0
113.5500	1	0	0
113.5750	4	0	0
113.6000	1	1	0
113.6250	3	0	0
113.6500	3	0	1
113.6750	2	0	0
113.7000	2	0	0
113.7250	6	0	0
113.7500	4	0	0
113.7750	5	0	0
113.8000	10	0	1
113.8250	3	0	0
113.8500	6	0	0
113.8750	4	0	0
113.9000	5	0	0
113.9250	5	0	0
113.9500	7	1	0
113.9750	2	0	0
114.0000	4	0	0
114.0250	5	0	0
114.0500	3	0	0
114.0750	5	0	1
114.1000	3	0	0
114.1250	5	2	1
114.1500	4	0	0
114.1750	2	0	0
114.2000	6	1	0
114.2250	3	0	0
114.2500	1	0	0
114.2750	6	0	0
114.3000	3	0	0
114.3250	6	0	0
114.3500	3	0	0
114.3750	4	0	0
114.4000	2	0	0
114.4250	3	1	0
114.4500	2	1	0
114.4750	5	0	0
114.5000	3	1	0
114.5250	5	0	0
114.5500	7	0	1
114.5750	3	0	0
114.6000	4	0	0
114.6250	4	0	1
114.6500	1	0	0
114.6750	1	0	0
114.7000	1	0	1
114.7250	3	0	0
114.7500	4	1	0
114.7750	1	0	0
114.8000	1	0	0
114.8250	5	0	1
114.8500	4	1	0
114.8750	5	0	0
114.9000	3	0	0
114.9250	2	1	0
114.9500	1	0	0
114.9750	4	0	0
115.0000	9	0	0
115.0250	2	0	1
115.0500	4	0	0
115.0750	3	0	0
115.1000	2	0	0
115.1250	7	0	0
115.1500	3	1	0
115.1750	3	0	0
115.2000	8	2	0
115.2250	1	0	0
115.2500	1	0	0
115.2750	2	0	0
115.3000	2	0	0
115.3250	5	0	0
115.3500	1	0	0
115.3750	2	0	0
115.4000	3	0	1
115.4250	7	0	0
115.4500	3	0	0
115.4750	2	0	0
115.5000	3	1	1
115.5250	3	0	0
115.5500	3	0	1
115.5750	4	0	0
115.6000	1	0	0
115.6250	1	0	0
115.6500	5	0	0
115.6750	1	1	0
115.7000	3	0	0
115.7250	2	0	0
115.7500	3	0	0
115.7750	1	0	0
115.8000	3	0	0
115.8250	2	0	0
115.8500	0	2	0
115.8750	4	0	0
115.9000	0	0	0
115.9250	4	0	0
115.9500	1	0	0
115.9750	0	0	0
116.0000	5	0	0
116.0250	3	1	0
116.0500	3	0	1
116.0750	2	0	0
116.1000	6	0	1
116.1250	3	0	0
116.1500	3	0	0
116.1750	2	1	0
116.2000	4	0	0
116.2250	1	0	0
116.2500	3	0	1
116.2750	1	0	1
116.3000	5	0	0
116.3250	2	0	0
116.3500	4	0	1
116.3750	1	0	0
116.4000	2	0	0
116.4250	6	0	0
116.4500	1	0	0
116.4750	3	0	0
116.5000	2	0	0
116.5250	1	0	0
116.5500	4	0	0
116.5750	1	0	0
116.6000	2	0	0
116.6250	1	0	0
116.6500	3	0	1
116.6750	5	0	0
116.7000	3	0	1
116.7250	2	1	0
116.7500	1	0	0
116.7750	2	0	0
116.8000	2	0	0
116.8250	1	0	0
116.8500	1	0	0
116.8750	4	0	0
116.9000	2	0	0
116.9250	5	0	0
116.9500	2	0	0
116.9750	2	0	0
117.0000	4	0	0
117.0250	4	0	0
117.0500	3	0	0
117.0750	1	0	0
117.1000	7	0	0
117.1250	2	0	0
117.1500	4	1	0
117.1750	3	0	0
117.2000	3	0	0
117.2250	0	0	0
117.2500	3	0	0
117.2750	4	0	1
117.3000	3	0	0
117.3250	3	0	0
117.3500	7	0	0
117.3750	6	0	0
117.4000	2	1	0
117.4250	0	0	0
117.4500	1	0	1
117.4750	6	0	0
117.5000	6	0	0
117.5250	4	0	0
117.5500	3	0	0
117.5750	3	0	1
117.6000	3	0	0
117.6250	2	0	0
117.6500	4	0	0
117.6750	2	0	0
117.7000	3	1	0
117.7250	3	0	0
117.7500	3	0	1
117.7750	1	0	0
117.8000	3	0	1
117.8250	3	0	0
117.8500	0	1	0
117.8750	2	0	0
117.9000	2	0	0
117.9250	3	0	0
117.9500	0	0	0
117.9750	1	0	0
118.0000	3	0	1
118.0250	5	0	1
118.0500	2	0	0
118.0750	1	0	0
118.1000	2	1	0
118.1250	3	0	0
118.1500	5	0	0
118.1750	3	0	0
118.2000	2	0	0
118.2250	4	0	0
118.2500	2	0	0
118.2750	3	0	0
118.3000	1	0	0
118.3250	3	0	1
118.3500	2	0	0
118.3750	3	0	0
118.4000	0	0	1
118.4250	3	1	0
118.4500	3	0	0
118.4750	3	0	0
118.5000	5	0	0
118.5250	4	1	0
118.5500	2	0	0
118.5750	2	1	0
118.6000	1	0	1
118.6250	0	0	0
118.6500	2	0	0
118.6750	4	0	0
118.7000	1	0	0
118.7250	2	0	0
118.7500	2	1	0
118.7750	1	0	0
118.8000	2	0	0
118.8250	2	0	0
118.8500	3	0	1
118.8750	3	0	0
118.9000	1	1	1
118.9250	5	0	1
118.9500	1	2	1
118.9750	1	0	0
119.0000	8	0	0
119.0250	3	0	0
119.0500	2	0	0
119.0750	2	0	0
119.1000	2	0	0
119.1250	5	0	0
119.1500	3	0	1
119.1750	3	0	0
119.2000	1	0	0
119.2250	0	0	0
119.2500	6	0	0
119.2750	4	0	0
119.3000	7	0	0
119.3250	2	0	0
119.3500	1	0	0
119.3750	0	0	0
119.4000	3	1	0
119.4250	4	0	0
119.4500	0	1	0
119.4750	1	0	1
119.5000	3	0	1
119.5250	0	0	0
119.5500	1	0	0
119.5750	2	1	0
119.6000	3	0	1
119.6250	0	1	0
119.6500	2	0	0
119.6750	2	0	1
119.7000	2	0	0
119.7250	5	0	0
119.7500	3	0	0
119.7750	2	0	0
119.8000	2	0	0
119.8250	2	1	0
119.8500	4	0	0
119.8750	1	0	0
119.9000	1	0	0
119.9250	1	0	0
119.9500	1	0	0
119.9750	2	0	0
120.0000	0	0	1
120.0250	5	0	0
120.0500	7	1	0
120.0750	4	0	0
120.1000	2	0	0
120.1250	2	0	2
120.1500	1	0	0
120.1750	6	0	1
120.2000	4	1	0
120.2250	2	0	0
120.2500	1	0	0
120.2750	3	0	0
120.3000	5	0	0
120.3250	4	0	0
120.3500	3	0	0
120.3750	3	1	0
120.4000	3	0	0
120.4250	2	0	0
120.4500	0	0	0
120.4750	5	0	0
120.5000	3	0	0
120.5250	4	0	0
120.5500	2	0	0
120.5750	4	1	0
120.6000	2	0	0
120.6250	2	0	0
120.6500	2	1	0
120.6750	2	1	0
120.7000	3	0	0
120.7250	1	0	0
120.7500	3	0	0
120.7750	1	0	0
120.8000	0	0	0
120.8250	3	0	0
120.8500	4	0	0
120.8750	3	0	0
120.9000	3	0	0
120.9250	1	0	0
120.9500	3	0	0
120.9750	6	0	0
121.0000	2	1	0
121.0250	1	0	0
121.0500	0	0	0
121.0750	2	0	0
121.1000	4	0	0
121.1250	1	0	1
121.1500	2	0	0
121.1750	1	0	1
121.2000	2	0	0
121.2250	1	0	0
121.2500	2	0	0
121.2750	2	0	1
121.3000	3	1	0
121.3250	2	0	0
121.3500	5	0	0
121.3750	4	0	0
121.4000	3	1	0
121.4250	3	0	1
121.4500	5	0	1
121.4750	1	0	0
121.5000	1	0	0
121.5250	4	1	0
121.5500	4	1	0
121.5750	2	0	0
121.6000	5	0	0
121.6250	3	0	0
121.6500	0	0	0
121.6750	1	0	0
121.7000	4	0	0
121.7250	4	0	0
121.7500	2	0	0
121.7750	4	0	0
121.8000	3	0	1
121.8250	2	1	0
121.8500	3	0	0
121.8750	3	0	0
121.9000	1	0	0
121.9250	4	0	0
121.9500	3	0	0
121.9750	2	0	0
122.0000	2	0	0
122.0250	5	0	0
122.0500	2	1	0
122.0750	3	0	0
122.1000	3	0	1
122.1250	1	0	0
122.1500	3	0	0
122.1750	6	1	1
122.2000	5	0	0
122.2250	1	0	0
122.2500	2	0	0
122.2750	4	1	0
122.3000	5	0	0
122.3250	3	0	0
122.3500	1	0	0
122.3750	2	1	0
122.4000	2	0	1
122.4250	3	0	0
122.4500	4	0	0
122.4750	3	0	1
122.5000	3	0	1
122.5250	4	0	1
122.5500	4	0	0
122.5750	3	0	1
122.6000	0	0	0
122.6250	5	0	0
122.6500	5	0	0
122.6750	0	0	0
122.7000	1	0	0
122.7250	2	0	0
122.7500	3	0	0
122.7750	2	0	0
122.8000	6	0	0
122.8250	1	0	0
122.8500	4	0	0
122.8750	1	0	0
122.9000	0	0	0
122.9250	3	0	1
122.9500	4	1	0
122.9750	1	0	0
123.0000	2	1	0
123.0250	2	0	0
123.0500	0	1	0
123.0750	2	0	0
123.1000	1	0	0
123.1250	2	0	0
123.1500	4	1	0
123.1750	1	0	0
123.2000	5	0	0
123.2250	3	1	1
123.2500	2	0	0
123.2750	0	0	0
123.3000	5	0	0
123.3250	4	0	0
123.3500	3	0	0
123.3750	4	0	0
123.4000	4	0	0
123.4250	1	0	0
123.4500	4	0	0
123.4750	2	0	0
123.5000	2	0	0
123.5250	1	0	0
123.5500	3	0	0
123.5750	3	0	0
123.6000	2	1	0
123.6250	3	0	0
123.6500	5	1	0
123.6750	1	0	0
123.7000	0	0	0
123.7250	0	0	0
123.7500	2	0	0
123.7750	0	1	0
123.8000	0	0	0
123.8250	1	0	0
123.8500	1	0	0
123.8750	1	0	1
123.9000	3	0	0
123.9250	2	0	0
123.9500	2	1	0
123.9750	1	0	0
124.0000	6	0	1
124.0250	3	0	0
124.0500	0	1	0
124.0750	0	0	1
124.1000	4	0	0
124.1250	2	0	0
124.1500	2	0	0
124.1750	1	0	0
124.2000	2	1	1
124.2250	4	0	0
124.2500	2	0	1
124.2750	0	0	0
124.3000	2	2	0
124.3250	1	0	0
124.3500	0	0	0
124.3750	1	0	0
124.4000	1	0	0
124.4250	2	0	0
124.4500	3	0	0
124.4750	1	0	1
124.5000	1	1	0
124.5250	2	0	0
124.5500	1	0	0
124.5750	1	0	0
124.6000	1	1	0
124.6250	4	0	0
124.6500	3	0	0
124.6750	1	0	0
124.7000	0	0	0
124.7250	3	0	0
124.7500	0	0	0
124.7750	3	0	0
124.8000	1	0	0
124.8250	2	0	0
124.8500	2	0	0
124.8750	1	0	0
124.9000	2	0	0
124.9250	1	1	0
124.9500	3	0	0
124.9750	4	1	0
125.0000	5	0	1
125.0250	2	0	0
125.0500	2	1	0
125.0750	2	0	0
125.1000	2	0	0
125.1250	1	0	0
125.1500	2	0	0
125.1750	4	1	0
125.2000	7	1	0
125.2250	1	0	0
125.2500	3	0	0
125.2750	0	0	0
125.3000	3	0	0
125.3250	2	0	0
125.3500	4	0	0
125.3750	0	0	0
125.4000	2	0	0
125.4250	0	0	0
125.4500	0	0	2
125.4750	1	1	1
125.5000	0	0	0
125.5250	2	1	0
125.5500	7	0	0
125.5750	2	0	0
125.6000	2	0	0
125.6250	4	0	0
125.6500	0	0	0
125.6750	5	0	0
125.7000	2	0	0
125.7250	1	0	0
125.7500	2	1	0
125.7750	1	0	0
125.8000	2	0	0
125.8250	2	0	0
125.8500	2	0	0
125.8750	0	0	0
125.9000	1	0	0
125.9250	2	0	0
125.9500	2	0	0
125.9750	2	1	0
126.0000	4	0	0
126.0250	3	0	0
126.0500	0	0	0
126.0750	0	0	0
126.1000	1	0	0
126.1250	0	0	0
126.1500	2	0	0
126.1750	3	0	0
126.2000	2	0	0
126.2250	1	0	1
126.2500	2	1	0
126.2750	1	0	0
126.3000	0	0	0
126.3250	2	1	0
126.3500	1	1	0
126.3750	2	0	0
126.4000	3	0	0
126.4250	3	0	0
126.4500	3	0	0
126.4750	1	0	0
126.5000	2	0	0
126.5250	1	0	1
126.5500	1	0	1
126.5750	2	0	0
126.6000	1	0	0
126.6250	1	0	0
126.6500	5	0	1
126.6750	3	0	0
126.7000	2	0	1
126.7250	4	0	0
126.7500	0	0	0
126.7750	3	0	0
126.8000	3	1	0
126.8250	0	0	0
126.8500	4	0	0
126.8750	2	1	0
126.9000	2	1	0
126.9250	2	1	0
126.9500	2	0	1
126.9750	4	0	0
127.0000	3	0	0
127.0250	3	1	0
127.0500	0	0	0
127.0750	3	0	0
127.1000	3	1	0
127.1250	1	1	0
127.1500	3	0	1
127.1750	1	0	1
127.2000	3	0	0
127.2250	3	0	1
127.2500	2	0	0
127.2750	4	1	1
127.3000	1	0	0
127.3250	1	0	0
127.3500	4	1	0
127.3750	1	0	0
127.4000	1	0	0
127.4250	5	0	0
127.4500	1	0	0
127.4750	3	0	0
127.5000	1	0	0
127.5250	2	0	0
127.5500	3	0	0
127.5750	3	0	0
127.6000	2	0	0
127.6250	3	0	0
127.6500	5	0	0
127.6750	0	0	0
127.7000	0	0	0
127.7250	2	0	0
127.7500	3	1	0
127.7750	1	0	0
127.8000	1	1	1
127.8250	4	0	0
127.8500	2	0	1
127.8750	2	1	0
127.9000	2	0	0
127.9250	3	0	0
127.9500	3	0	1
127.9750	2	0	0
128.0000	1	0	0
128.0250	2	0	0
128.0500	0	0	0
128.0750	4	0	0
128.1000	2	0	0
128.1250	3	0	0
128.1500	1	0	0
128.1750	2	0	0
128.2000	2	0	0
128.2250	1	1	0
128.2500	6	0	0
128.2750	2	0	0
128.3000	4	0	0
128.3250	1	0	0
128.3500	0	0	0
128.3750	3	0	0
128.4000	0	0	1
128.4250	4	0	1
128.4500	1	0	2
128.4750	2	0	0
128.5000	2	0	0
128.5250	0	1	0
128.5500	1	1	2
128.5750	0	0	1
128.6000	1	0	0
128.6250	1	1	0
128.6500	2	0	1
128.6750	0	0	0
128.7000	2	1	1
128.7250	2	0	0
128.7500	4	0	0
128.7750	2	0	0
128.8000	1	0	1
128.8250	1	0	0
128.8500	1	0	0
128.8750	3	0	0
128.9000	3	0	1
128.9250	1	0	0
128.9500	2	0	0
128.9750	2	0	0
129.0000	1	0	0
129.0250	2	0	0
129.0500	1	0	0
129.0750	0	0	0
129.1000	3	1	0
129.1250	1	0	0
129.1500	3	0	0
129.1750	3	1	0
129.2000	2	0	1
129.2250	0	0	0
129.2500	1	0	0
129.2750	1	0	0
129.3000	0	0	0
129.3250	1	0	0
129.3500	2	0	0
129.3750	4	0	0
129.4000	0	0	0
129.4250	2	0	0
129.4500	0	1	0
129.4750	4	0	0
129.5000	0	1	0
129.5250	4	0	0
129.5500	2	0	0
129.5750	2	1	0
129.6000	1	0	0
129.6250	0	1	0
129.6500	2	0	0
129.6750	1	0	0
129.7000	0	0	0
129.7250	5	0	1
129.7500	0	1	0
129.7750	1	0	0
129.8000	0	1	0
129.8250	0	0	0
129.8500	1	0	0
129.8750	1	0	0
129.9000	1	1	0
129.9250	5	0	0
129.9500	2	0	0
129.9750	2	0	2
130.0000	0	0	0
130.0250	3	0	1
130.0500	2	0	0
130.0750	2	0	0
130.1000	3	0	0
130.1250	6	0	0
130.1500	1	0	0
130.1750	0	0	0
130.2000	1	0	0
130.2250	2	0	0
130.2500	3	0	0
130.2750	1	0	0
130.3000	2	0	0
130.3250	2	0	0
130.3500	1	0	0
130.3750	1	1	0
130.4000	2	1	0
130.4250	4	0	0
130.4500	4	0	0
130.4750	1	0	0
130.5000	1	0	0
130.5250	4	0	1
130.5500	5	0	0
130.5750	4	0	1
130.6000	0	0	0
130.6250	3	0	0
130.6500	5	1	0
130.6750	5	1	1
130.7000	1	0	0
130.7250	2	0	0
130.7500	2	0	0
130.7750	3	0	0
130.8000	1	0	0
130.8250	0	0	0
130.8500	6	0	0
130.8750	5	0	0
130.9000	1	0	0
130.9250	1	0	1
130.9500	3	0	0
130.9750	4	0	0
131.0000	2	0	1
131.0250	2	1	0
131.0500	0	0	0
131.0750	3	0	0
131.1000	1	0	0
131.1250	4	0	0
131.1500	1	0	0
131.1750	0	0	0
131.2000	3	0	0
131.2250	2	0	0
131.2500	1	0	0
131.2750	3	0	1
131.3000	1	0	0
131.3250	2	0	0
131.3500	1	0	0
131.3750	1	0	0
131.4000	1	0	0
131.4250	2	0	0
131.4500	0	1	0
131.4750	1	0	1
131.5000	3	0	0
131.5250	3	1	0
131.5500	2	0	1
131.5750	3	0	0
131.6000	2	0	0
131.6250	4	0	0
131.6500	0	0	0
131.6750	2	0	0
131.7000	0	0	0
131.7250	2	0	0
131.7500	3	0	0
131.7750	3	1	0
131.8000	1	1	0
131.8250	1	0	0
131.8500	3	0	0
131.8750	1	1	0
131.9000	1	0	0
131.9250	3	0	0
131.9500	2	0	0
131.9750	2	0	0
132.0000	3	0	1
132.0250	1	0	0
132.0500	0	0	0
132.0750	1	0	0
132.1000	0	0	0
132.1250	4	0	0
132.1500	4	0	0
132.1750	1	0	2
132.2000	4	0	0
132.2250	0	0	0
132.2500	4	0	0
132.2750	1	0	0
132.3000	1	0	0
132.3250	6	1	0
132.3500	1	0	0
132.3750	2	0	0
132.4000	2	0	0
132.4250	2	0	0
132.4500	2	1	0
132.4750	2	0	0
132.5000	0	1	0
132.5250	2	0	0
132.5500	0	0	0
132.5750	0	0	0
132.6000	0	0	0
132.6250	1	0	0
132.6500	3	0	0
132.6750	2	0	0
132.7000	1	1	0
132.7250	3	0	0
132.7500	1	0	1
132.7750	3	0	0
132.8000	2	0	1
132.8250	2	0	0
132.8500	1	0	0
132.8750	1	0	0
132.9000	1	0	0
132.9250	2	0	0
132.9500	1	0	0
132.9750	1	0	0
133.0000	2	0	0
133.0250	1	0	0
133.0500	2	0	1
133.0750	3	0	0
133.1000	1	1	0
133.1250	1	1	0
133.1500	1	1	0
133.1750	3	0	0
133.2000	3	1	0
133.2250	3	0	0
133.2500	3	0	0
133.2750	0	0	0
133.3000	0	0	0
133.3250	2	0	0
133.3500	5	0	0
133.3750	0	1	0
133.4000	3	1	0
133.4250	3	1	0
133.4500	2	0	0
133.4750	1	0	0
133.5000	1	0	0
133.5250	0	0	0
133.5500	0	0	0
133.5750	5	0	0
133.6000	0	0	0
133.6250	1	0	0
133.6500	3	0	0
133.6750	0	0	0
133.7000	1	0	0
133.7250	4	0	0
133.7500	0	0	0
133.7750	3	0	1
133.8000	0	0	0
133.8250	2	0	0
133.8500	0	0	0
133.8750	0	0	0
133.9000	2	0	0
133.9250	1	1	0
133.9500	2	0	0
133.9750	0	0	0
134.0000	2	0	1
134.0250	2	0	1
134.0500	3	0	0
134.0750	4	0	0
134.1000	1	0	0
134.1250	2	0	0
134.1500	2	0	0
134.1750	1	0	0
134.2000	0	0	0
134.2250	2	0	1
134.2500	1	0	0
134.2750	0	1	0
134.3000	1	0	1
134.3250	0	0	0
134.3500	1	0	0
134.3750	4	0	0
134.4000	0	0	0
134.4250	2	1	0
134.4500	1	0	0
134.4750	2	0	0
134.5000	1	0	1
134.5250	0	0	0
134.5500	3	0	0
134.5750	4	0	0
134.6000	4	0	0
134.6250	3	0	0
134.6500	1	0	0
134.6750	2	0	0
134.7000	2	0	0
134.7250	3	0	0
134.7500	1	0	0
134.7750	3	0	0
134.8000	5	0	0
134.8250	0	0	0
134.8500	5	0	0
134.8750	1	1	0
134.9000	0	0	1
134.9250	0	0	0
134.9500	0	0	0
134.9750	1	0	0
135.0000	1	0	0
135.0250	3	0	0
135.0500	3	0	0
135.0750	2	0	0
135.1000	0	0	0
135.1250	0	0	0
135.1500	1	1	0
135.1750	2	0	0
135.2000	1	0	1
135.2250	1	0	0
135.2500	0	0	0
135.2750	2	0	0
135.3000	1	1	0
135.3250	1	0	0
135.3500	2	0	0
135.3750	1	0	1
135.4000	1	0	0
135.4250	2	0	0
135.4500	0	0	0
135.4750	0	0	0
135.5000	1	0	0
135.5250	0	1	0
135.5500	2	1	0
135.5750	2	0	1
135.6000	1	1	1
135.6250	3	0	1
135.6500	2	0	0
135.6750	1	1	0
135.7000	3	0	0
135.7250	2	0	0
135.7500	1	0	0
135.7750	0	1	0
135.8000	3	0	0
135.8250	1	0	1
135.8500	1	0	0
135.8750	0	0	0
135.9000	1	0	0
135.9250	0	1	0
135.9500	1	0	0
135.9750	0	1	0
136.0000	1	0	0
136.0250	1	0	0
136.0500	3	0	0
136.0750	1	0	0
136.1000	2	0	0
136.1250	1	0	1
136.1500	0	0	0
136.1750	2	0	1
136.2000	0	0	0
136.2250	0	0	0
136.2500	1	0	0
136.2750	0	0	0
136.3000	0	0	0
136.3250	1	0	0
136.3500	3	1	0
136.3750	1	0	0
136.4000	2	0	0
136.4250	2	0	1
136.4500	0	0	0
136.4750	2	0	0
136.5000	1	0	0
136.5250	5	0	0
136.5500	3	1	0
136.5750	0	0	1
136.6000	0	0	0
136.6250	3	0	0
136.6500	3	0	0
136.6750	1	0	0
136.7000	1	0	0
136.7250	0	0	0
136.7500	3	0	0
136.7750	1	0	0
136.8000	4	0	0
136.8250	1	0	1
136.8500	3	0	0
136.8750	2	0	1
136.9000	1	0	0
136.9250	3	0	0
136.9500	3	0	0
136.9750	1	0	0
137.0000	2	0	0
137.0250	3	0	0
137.0500	1	0	0
137.0750	2	0	0
137.1000	3	0	0
137.1250	2	0	0
137.1500	1	0	0
137.1750	5	0	1
137.2000	1	0	0
137.2250	2	1	0
137.2500	1	0	0
137.2750	2	1	0
137.3000	2	0	0
137.3250	0	0	0
137.3500	2	0	0
137.3750	0	0	2
137.4000	1	0	0
137.4250	2	0	0
137.4500	1	0	0
137.4750	0	1	0
137.5000	3	0	0
137.5250	2	0	1
137.5500	1	0	1
137.5750	4	0	0
137.6000	4	0	1
137.6250	1	0	0
137.6500	2	0	0
137.6750	1	0	0
137.7000	0	0	0
137.7250	0	0	0
137.7500	2	0	0
137.7750	2	0	0
137.8000	1	0	0
137.8250	0	1	0
137.8500	3	0	0
137.8750	2	0	1
137.9000	0	0	0
137.9250	1	0	0
137.9500	1	0	0
137.9750	2	0	0
138.0000	2	0	0
138.0250	2	0	0
138.0500	1	0	0
138.0750	0	0	0
138.1000	3	0	1
138.1250	0	0	0
138.1500	1	0	0
138.1750	1	0	0
138.2000	1	0	0
138.2250	1	1	0
138.2500	4	0	0
138.2750	2	1	0
138.3000	2	0	1
138.3250	2	0	0
138.3500	1	0	0
138.3750	2	0	0
138.4000	2	0	0
138.4250	1	0	0
138.4500	2	0	0
138.4750	0	0	0
138.5000	1	0	0
138.5250	3	1	0
138.5500	1	0	0
138.5750	2	0	0
138.6000	0	0	0
138.6250	3	0	0
138.6500	1	0	0
138.6750	2	3	0
138.7000	0	1	0
138.7250	1	0	0
138.7500	1	0	0
138.7750	0	0	0
138.8000	2	0	0
138.8250	1	0	1
138.8500	1	0	0
138.8750	3	0	1
138.9000	3	0	0
138.9250	2	0	0
138.9500	3	0	0
138.9750	1	0	0
139.0000	4	0	1
139.0250	1	0	0
139.0500	3	1	0
139.0750	1	0	0
139.1000	2	0	0
139.1250	0	1	0
139.1500	2	0	1
139.1750	3	0	0
139.2000	0	0	0
139.2250	2	1	0
139.2500	1	0	0
139.2750	0	0	0
139.3000	2	0	0
139.3250	0	0	0
139.3500	2	0	0
139.3750	2	0	0
139.4000	1	0	1
139.4250	4	0	0
139.4500	0	0	0
139.4750	1	0	0
139.5000	0	0	0
139.5250	2	0	0
139.5500	0	1	0
139.5750	1	0	0
139.6000	3	0	0
139.6250	2	0	0
139.6500	2	0	0
139.6750	0	0	0
139.7000	1	0	0
139.7250	3	1	0
139.7500	3	0	0
139.7750	2	0	0
139.8000	0	0	1
139.8250	4	0	1
139.8500	1	1	0
139.8750	0	0	0
139.9000	0	0	0
139.9250	2	0	0
139.9500	1	0	1
139.9750	1	0	0
140.0000	3	0	0
140.0250	2	0	0
140.0500	2	0	0
140.0750	1	0	0
140.1000	0	0	0
140.1250	2	0	0
140.1500	0	0	0
140.1750	3	0	0
140.2000	0	0	0
140.2250	4	0	0
140.2500	0	0	0
140.2750	2	1	0
140.3000	1	0	0
140.3250	2	0	1
140.3500	3	1	0
140.3750	2	1	0
140.4000	1	0	0
140.4250	0	0	0
140.4500	0	0	0
140.4750	0	0	0
140.5000	2	0	0
140.5250	0	0	0
140.5500	0	0	0
140.5750	0	0	0
140.6000	2	0	0
140.6250	1	0	0
140.6500	1	0	0
140.6750	2	0	0
140.7000	1	0	0
140.7250	0	0	0
140.7500	2	0	1
140.7750	1	0	0
140.8000	0	0	0
140.8250	0	0	0
140.8500	1	0	0
140.8750	2	0	0
140.9000	2	0	1
140.9250	0	0	0
140.9500	1	0	0
140.9750	0	0	0
141.0000	5	0	0
141.0250	4	0	0
141.0500	1	0	0
141.0750	2	0	1
141.1000	0	0	0
141.1250	1	0	0
141.1500	1	0	0
141.1750	1	0	0
141.2000	0	0	0
141.2250	4	0	0
141.2500	4	0	0
141.2750	1	0	0
141.3000	2	1	0
141.3250	0	0	1
141.3500	4	0	0
141.3750	1	0	0
141.4000	1	0	0
141.4250	2	0	0
141.4500	2	0	1
141.4750	3	0	0
141.5000	1	0	0
141.5250	2	0	0
141.5500	1	1	0
141.5750	2	0	0
141.6000	1	1	0
141.6250	0	0	0
141.6500	3	1	0
141.6750	1	0	0
141.7000	3	0	0
141.7250	1	0	1
141.7500	0	0	0
141.7750	0	0	0
141.8000	1	0	1
141.8250	1	0	0
141.8500	3	0	0
141.8750	1	0	0
141.9000	0	0	0
141.9250	1	0	0
141.9500	0	0	0
141.9750	1	0	0
142.0000	2	0	0
142.0250	5	1	0
142.0500	1	0	0
142.0750	0	0	0
142.1000	0	0	0
142.1250	1	0	0
142.1500	3	0	0
142.1750	1	0	0
142.2000	1	0	0
142.2250	3	0	0
142.2500	1	0	0
142.2750	2	0	0
142.3000	1	0	0
142.3250	2	0	0
142.3500	1	0	0
142.3750	2	0	0
142.4000	0	1	1
142.4250	1	1	1
142.4500	0	1	0
142.4750	1	0	0
142.5000	3	0	0
142.5250	3	0	0
142.5500	1	0	0
142.5750	3	0	0
142.6000	1	0	0
142.6250	4	0	1
142.6500	2	0	0
142.6750	0	0	0
142.7000	1	2	0
142.7250	4	0	1
142.7500	1	1	0
142.7750	2	0	0
142.8000	2	0	0
142.8250	1	0	0
142.8500	1	0	0
142.8750	5	0	0
142.9000	2	0	0
142.9250	0	1	1
142.9500	1	1	0
142.9750	1	0	0
143.0000	2	0	0
143.0250	1	0	0
143.0500	3	0	0
143.0750	1	0	0
143.1000	3	0	0
143.1250	0	0	0
143.1500	2	0	0
143.1750	1	0	0
143.2000	1	0	0
143.2250	0	1	1
143.2500	0	0	0
143.2750	1	0	0
143.3000	3	0	0
143.3250	1	0	0
143.3500	2	0	0
143.3750	2	0	1
143.4000	2	0	0
143.4250	5	0	0
143.4500	0	0	0
143.4750	2	0	1
143.5000	1	0	0
143.5250	2	0	0
143.5500	4	0	0
143.5750	0	0	0
143.6000	0	0	0
143.6250	1	0	0
143.6500	0	0	0
143.6750	1	0	0
143.7000	2	1	1
143.7250	1	0	0
143.7500	1	0	0
143.7750	1	1	0
143.8000	1	0	1
143.8250	1	0	0
143.8500	3	0	0
143.8750	1	0	0
143.9000	2	1	0
143.9250	0	0	0
143.9500	3	0	0
143.9750	0	0	0
144.0000	5	0	0
144.0250	1	0	1
144.0500	1	0	0
144.0750	1	1	0
144.1000	0	0	0
144.1250	1	0	0
144.1500	2	0	1
144.1750	1	0	0
144.2000	1	0	0
144.2250	1	0	0
144.2500	0	0	0
144.2750	2	0	1
144.3000	0	0	0
144.3250	4	0	2
144.3500	2	0	0
144.3750	1	0	0
144.4000	4	0	1
144.4250	4	2	0
144.4500	1	0	0
144.4750	0	0	1
144.5000	0	0	0
144.5250	1	0	0
144.5500	1	0	0
144.5750	0	0	0
144.6000	1	0	1
144.6250	1	0	0
144.6500	4	1	0
144.6750	2	1	0
144.7000	4	0	1
144.7250	2	0	0
144.7500	0	0	0
144.7750	0	0	0
144.8000	1	0	0
144.8250	1	0	0
144.8500	2	0	1
144.8750	0	0	0
144.9000	1	0	0
144.9250	0	0	0
144.9500	2	0	0
144.9750	1	0	0
145.0000	1	0	0
145.0250	3	0	0
145.0500	2	1	1
145.0750	0	0	0
145.1000	1	0	0
145.1250	3	0	0
145.1500	0	0	0
145.1750	5	0	0
145.2000	0	0	0
145.2250	2	0	0
145.2500	4	1	1
145.2750	0	0	0
145.3000	6	0	0
145.3250	3	0	0
145.3500	0	0	0
145.3750	1	2	0
145.4000	2	0	0
145.4250	0	0	1
145.4500	0	0	0
145.4750	2	0	1
145.5000	2	0	0
145.5250	3	1	0
145.5500	2	1	1
145.5750	2	0	0
145.6000	3	0	0
145.6250	0	1	0
145.6500	2	0	0
145.6750	2	0	0
145.7000	1	0	0
145.7250	2	0	0
145.7500	1	1	0
145.7750	0	0	0
145.8000	0	0	0
145.8250	0	0	0
145.8500	1	0	1
145.8750	5	0	0
145.9000	2	0	0
145.9250	2	0	0
145.9500	0	0	0
145.9750	1	0	0
146.0000	3	0	0
146.0250	4	1	0
146.0500	4	0	0
146.0750	1	1	0
146.1000	2	0	0
146.1250	3	0	0
146.1500	2	0	0
146.1750	1	0	0
146.2000	1	0	0
146.2250	0	0	0
146.2500	3	1	0
146.2750	2	0	0
146.3000	0	0	0
146.3250	0	0	1
146.3500	0	0	0
146.3750	4	0	0
146.4000	4	0	0
146.4250	2	0	0
146.4500	1	0	0
146.4750	0	1	0
146.5000	4	1	0
146.5250	2	0	0
146.5500	4	0	0
146.5750	1	1	0
146.6000	0	0	0
146.6250	0	0	0
146.6500	1	0	0
146.6750	0	1	0
146.7000	2	1	0
146.7250	2	0	1
146.7500	0	1	0
146.7750	1	0	0
146.8000	0	2	0
146.8250	2	0	0
146.8500	0	0	0
146.8750	4	0	0
146.9000	1	0	0
146.9250	1	0	0
146.9500	1	0	2
146.9750	2	0	0
147.0000	2	0	0
147.0250	5	0	0
147.0500	1	0	0
147.0750	2	0	0
147.1000	0	0	0
147.1250	1	0	0
147.1500	4	0	0
147.1750	3	0	0
147.2000	2	0	0
147.2250	2	0	0
147.2500	1	1	0
147.2750	1	0	0
147.3000	1	0	0
147.3250	1	0	0
147.3500	2	0	0
147.3750	1	0	0
147.4000	0	1	0
147.4250	1	0	0
147.4500	0	0	0
147.4750	1	0	1
147.5000	1	1	0
147.5250	0	0	0
147.5500	1	0	0
147.5750	0	0	0
147.6000	0	0	0
147.6250	0	0	1
147.6500	0	0	0
147.6750	1	0	0
147.7000	1	0	0
147.7250	3	0	0
147.7500	1	0	0
147.7750	1	0	0
147.8000	1	0	1
147.8250	1	0	1
147.8500	0	0	0
147.8750	1	0	0
147.9000	0	0	2
147.9250	5	0	0
147.9500	0	1	0
147.9750	0	0	0
148.0000	3	0	0
148.0250	2	0	0
148.0500	1	1	0
148.0750	1	0	0
148.1000	1	1	0
148.1250	2	0	0
148.1500	2	0	0
148.1750	0	0	0
148.2000	1	0	1
148.2250	4	0	0
148.2500	3	1	0
148.2750	2	0	0
148.3000	1	0	1
148.3250	2	0	0
148.3500	2	0	0
148.3750	1	0	0
148.4000	3	0	0
148.4250	1	0	0
148.4500	0	0	0
148.4750	1	0	0
148.5000	2	0	0
148.5250	1	0	1
148.5500	3	0	0
148.5750	1	0	0
148.6000	0	0	0
148.6250	2	0	0
148.6500	0	0	0
148.6750	3	0	0
148.7000	0	0	1
148.7250	2	1	0
148.7500	0	0	0
148.7750	3	0	0
148.8000	2	1	0
148.8250	1	0	0
148.8500	1	0	0
148.8750	2	0	0
148.9000	1	0	0
148.9250	1	0	0
148.9500	1	0	0
148.9750	1	0	0
149.0000	0	0	0
149.0250	2	1	1
149.0500	0	0	0
149.0750	1	0	0
149.1000	1	1	0
149.1250	1	0	0
149.1500	2	0	0
149.1750	2	0	0
149.2000	2	0	0
149.2250	1	0	1
149.2500	1	1	0
149.2750	0	0	0
149.3000	3	0	0
149.3250	0	0	0
149.3500	1	1	0
149.3750	1	0	0
149.4000	0	0	0
149.4250	1	0	1
149.4500	0	0	0
149.4750	0	1	0
149.5000	0	0	0
149.5250	0	0	0
149.5500	0	1	0
149.5750	0	0	0
149.6000	0	0	0
149.6250	1	0	0
149.6500	1	1	0
149.6750	2	0	0
149.7000	1	0	0
149.7250	0	0	0
149.7500	1	0	0
149.7750	0	0	0
149.8000	2	0	1
149.8250	1	0	0
149.8500	2	0	0
149.8750	1	0	0
149.9000	1	1	0
149.9250	1	0	0
149.9500	0	1	0
149.9750	1	1	0
150.0000	4	0	0
150.0250	2	0	0
150.0500	1	0	0
150.0750	2	0	0
150.1000	5	2	0
150.1250	2	1	0
150.1500	1	0	1
150.1750	1	0	0
150.2000	1	0	0
150.2250	0	0	0
150.2500	0	0	0
150.2750	3	1	0
150.3000	1	0	0
150.3250	3	1	1
150.3500	0	1	1
150.3750	1	0	0
150.4000	2	1	0
150.4250	0	0	0
150.4500	2	0	0
150.4750	2	0	0
150.5000	1	0	0
150.5250	1	0	0
150.5500	2	0	0
150.5750	4	0	0
150.6000	1	0	0
150.6250	2	0	0
150.6500	3	0	0
150.6750	0	0	0
150.7000	0	0	0
150.7250	2	0	1
150.7500	2	0	0
150.7750	0	0	0
150.8000	2	0	0
150.8250	1	0	0
150.8500	1	0	1
150.8750	1	0	0
150.9000	1	0	0
150.9250	2	0	0
150.9500	0	0	1
150.9750	2	0	1
151.0000	2	0	0
151.0250	0	1	0
151.0500	1	0	0
151.0750	1	0	0
151.1000	1	0	0
151.1250	0	0	0
151.1500	0	1	0
151.1750	1	1	0
151.2000	3	0	0
151.2250	1	0	0
151.2500	0	0	0
151.2750	1	1	0
151.3000	1	0	0
151.3250	0	1	0
151.3500	1	1	0
151.3750	0	0	0
151.4000	1	0	0
151.4250	2	0	0
151.4500	0	0	0
151.4750	0	0	0
151.5000	2	0	0
151.5250	1	0	0
151.5500	3	0	1
151.5750	0	0	0
151.6000	0	0	0
151.6250	3	0	0
151.6500	0	0	0
151.6750	1	0	0
151.7000	1	0	0
151.7250	1	0	0
151.7500	3	1	0
151.7750	2	0	0
151.8000	1	0	0
151.8250	2	0	0
151.8500	1	0	0
151.8750	2	0	0
151.9000	1	1	0
151.9250	0	0	0
151.9500	2	0	1
151.9750	1	0	0
152.0000	1	0	1
152.0250	1	1	0
152.0500	0	0	1
152.0750	3	0	0
152.1000	3	0	0
152.1250	0	0	0
152.1500	1	0	0
152.1750	0	0	0
152.2000	2	0	0
152.2250	0	1	0
152.2500	3	0	0
152.2750	0	0	0
152.3000	0	0	0
152.3250	1	0	0
152.3500	0	0	0
152.3750	1	0	0
152.4000	0	0	0
152.4250	1	0	0
152.4500	1	1	0
152.4750	1	0	0
152.5000	1	0	0
152.5250	0	0	1
152.5500	2	0	0
152.5750	2	1	1
152.6000	2	0	1
152.6250	1	0	0
152.6500	3	1	0
152.6750	2	0	0
152.7000	2	0	0
152.7250	1	0	0
152.7500	0	0	0
152.7750	0	0	0
152.8000	3	0	0
152.8250	2	0	0
152.8500	1	0	0
152.8750	1	0	0
152.9000	2	0	1
152.9250	3	0	0
152.9500	2	0	1
152.9750	1	0	0
153.0000	1	1	0
153.0250	1	0	0
153.0500	2	1	0
153.0750	2	1	0
153.1000	2	0	0
153.1250	2	0	0
153.1500	0	1	0
153.1750	0	0	0
153.2000	0	0	0
153.2250	1	0	0
153.2500	0	0	0
153.2750	1	0	0
153.3000	0	0	0
153.3250	0	0	1
153.3500	1	0	0
153.3750	1	0	0
153.4000	0	0	0
153.4250	1	0	0
153.4500	4	0	0
153.4750	2	0	0
153.5000	2	0	0
153.5250	0	0	1
153.5500	0	1	0
153.5750	1	0	0
153.6000	2	0	0
153.6250	1	0	0
153.6500	2	0	0
153.6750	1	0	0
153.7000	0	2	0
153.7250	2	0	0
153.7500	1	0	0
153.7750	1	0	0
153.8000	3	0	0
153.8250	1	0	0
153.8500	2	0	0
153.8750	2	0	1
153.9000	2	0	0
153.9250	0	0	0
153.9500	0	0	0
153.9750	0	0	0
154.0000	1	0	0
154.0250	1	0	0
154.0500	0	0	0
154.0750	0	0	0
154.1000	1	0	0
154.1250	0	0	0
154.1500	1	0	0
154.1750	0	1	0
154.2000	0	1	0
154.2250	0	1	0
154.2500	1	0	0
154.2750	1	0	0
154.3000	0	0	1
154.3250	0	0	1
154.3500	1	0	0
154.3750	0	0	0
154.4000	3	0	1
154.4250	2	0	0
154.4500	1	1	0
154.4750	2	1	2
154.5000	0	1	0
154.5250	1	0	0
154.5500	2	0	0
154.5750	2	0	0
154.6000	0	0	0
154.6250	2	0	0
154.6500	2	0	0
154.6750	0	0	0
154.7000	0	0	0
154.7250	2	0	0
154.7500	2	0	0
154.7750	2	0	0
154.8000	3	1	0
154.8250	1	1	0
154.8500	4	0	0
154.8750	0	0	0
154.9000	2	0	1
154.9250	1	0	0
154.9500	3	0	0
154.9750	1	1	0
155.0000	0	0	0
155.0250	2	0	0
155.0500	3	0	0
155.0750	3	0	0
155.1000	1	0	0
155.1250	2	0	0
155.1500	2	0	0
155.1750	1	1	0
155.2000	1	1	0
155.2250	0	1	0
155.2500	1	0	0
155.2750	1	0	1
155.3000	0	0	0
155.3250	0	0	0
155.3500	0	0	0
155.3750	1	0	0
155.4000	5	0	0
155.4250	1	0	0
155.4500	0	0	0
155.4750	0	1	1
155.5000	0	0	0
155.5250	0	0	0
155.5500	5	0	1
155.5750	0	0	0
155.6000	1	0	0
155.6250	1	0	0
155.6500	1	0	0
155.6750	1	0	0
155.7000	0	0	0
155.7250	0	0	0
155.7500	1	0	0
155.7750	0	0	0
155.8000	1	0	0
155.8250	2	0	0
155.8500	2	0	0
155.8750	3	0	0
155.9000	0	0	0
155.9250	1	0	0
155.9500	2	1	0
155.9750	2	0	1
156.0000	0	1	0
156.0250	0	0	0
156.0500	2	0	0
156.0750	3	0	0
156.1000	0	0	0
156.1250	1	1	0
156.1500	4	0	0
156.1750	3	0	0
156.2000	1	0	0
156.2250	0	0	0
156.2500	0	0	1
156.2750	2	0	0
156.3000	1	1	0
156.3250	1	0	0
156.3500	2	0	0
156.3750	0	1	0
156.4000	1	0	0
156.4250	3	1	0
156.4500	1	0	0
156.4750	2	0	0
156.5000	0	0	0
156.5250	3	0	0
156.5500	2	0	0
156.5750	0	0	0
156.6000	2	0	0
156.6250	1	0	0
156.6500	1	0	0
156.6750	0	0	0
156.7000	0	0	0
156.7250	0	0	0
156.7500	1	0	1
156.7750	0	0	0
156.8000	3	0	1
156.8250	0	0	0
156.8500	1	0	0
156.8750	0	0	0
156.9000	0	0	0
156.9250	1	2	1
156.9500	1	0	0
156.9750	1	0	1
157.0000	3	0	0
157.0250	1	0	0
157.0500	2	0	0
157.0750	0	0	0
157.1000	0	1	0
157.1250	3	0	0
157.1500	1	0	0
157.1750	0	0	0
157.2000	1	0	0
157.2250	0	0	0
157.2500	2	1	0
157.2750	0	0	0
157.3000	0	0	0
157.3250	2	0	0
157.3500	0	0	0
157.3750	2	0	0
157.4000	1	0	0
157.4250	1	0	0
157.4500	0	0	2
157.4750	1	0	0
157.5000	0	0	0
157.5250	2	0	0
157.5500	0	0	0
157.5750	0	0	0
157.6000	0	0	0
157.6250	1	0	0
157.6500	0	0	0
157.6750	1	0	0
157.7000	3	0	0
157.7250	0	0	1
157.7500	1	0	0
157.7750	4	0	1
157.8000	2	1	0
157.8250	3	0	0
157.8500	0	1	0
157.8750	0	0	0
157.9000	0	0	0
157.9250	1	0	0
157.9500	1	0	1
157.9750	1	0	0
158.0000	0	0	0
158.0250	2	1	0
158.0500	1	0	0
158.0750	0	0	1
158.1000	1	1	0
158.1250	2	0	0
158.1500	2	0	0
158.1750	0	0	0
158.2000	0	0	0
158.2250	1	0	0
158.2500	0	0	0
158.2750	1	0	0
158.3000	0	0	0
158.3250	1	1	0
158.3500	1	0	0
158.3750	4	0	0
158.4000	3	0	0
158.4250	4	0	0
158.4500	1	0	1
158.4750	1	0	0
158.5000	1	0	0
158.5250	1	0	0
158.5500	1	0	0
158.5750	2	0	0
158.6000	2	0	0
158.6250	0	0	0
158.6500	1	1	0
158.6750	0	0	0
158.7000	2	0	0
158.7250	2	0	0
158.7500	0	1	0
158.7750	1	0	0
158.8000	1	0	0
158.8250	0	0	0
158.8500	1	1	0
158.8750	2	0	0
158.9000	2	0	0
158.9250	0	0	0
158.9500	3	0	0
158.9750	1	0	0
159.0000	0	0	0
159.0250	2	0	0
159.0500	1	0	1
159.0750	1	1	0
159.1000	3	0	0
159.1250	0	0	0
159.1500	1	1	0
159.1750	0	0	0
159.2000	1	0	0
159.2250	1	0	0
159.2500	1	0	0
159.2750	1	0	0
159.3000	3	0	0
159.3250	0	0	0
159.3500	1	0	0
159.3750	1	0	1
159.4000	2	0	0
159.4250	3	0	2
159.4500	0	0	0
159.4750	2	0	0
159.5000	1	0	0
159.5250	1	0	0
159.5500	1	0	0
159.5750	0	0	0
159.6000	1	1	0
159.6250	0	0	1
159.6500	2	1	0
159.6750	1	0	0
159.7000	0	0	0
159.7250	0	1	0
159.7500	0	0	0
159.7750	1	1	0
159.8000	1	0	0
159.8250	0	0	0
159.8500	1	0	0
159.8750	2	0	0
159.9000	1	0	0
159.9250	1	1	0
159.9500	3	1	0
159.9750	1	0	0
160.0000	1	0	0
160.0250	1	0	0
160.0500	1	0	0
160.0750	0	1	0
160.1000	0	0	0
160.1250	1	0	0
160.1500	1	0	1
160.1750	2	0	0
160.2000	3	0	0
160.2250	0	0	0
160.2500	0	0	0
160.2750	1	0	0
160.3000	0	0	0
160.3250	2	0	0
160.3500	1	0	0
160.3750	1	0	0
160.4000	0	0	0
160.4250	3	0	0
160.4500	3	0	0
160.4750	1	0	0
160.5000	4	0	0
160.5250	1	1	0
160.5500	2	0	0
160.5750	0	0	1
160.6000	2	0	1
160.6250	1	1	0
160.6500	0	0	0
160.6750	1	0	0
160.7000	0	0	0
160.7250	3	0	0
160.7500	0	0	0
160.7750	0	0	0
160.8000	1	0	0
160.8250	0	0	0
160.8500	3	1	0
160.8750	1	0	0
160.9000	3	0	1
160.9250	0	0	1
160.9500	1	0	0
160.9750	0	0	0
161.0000	2	0	0
161.0250	1	0	0
161.0500	1	0	0
161.0750	3	0	0
161.1000	0	0	0
161.1250	1	0	0
161.1500	1	1	1
161.1750	2	0	1
161.2000	1	0	0
161.2250	0	0	0
161.2500	0	1	0
161.2750	1	2	0
161.3000	0	0	0
161.3250	3	0	0
161.3500	1	0	0
161.3750	0	0	0
161.4000	0	0	0
161.4250	2	0	0
161.4500	0	0	0
161.4750	2	0	0
161.5000	2	0	0
161.5250	1	0	0
161.5500	0	1	1
161.5750	0	0	0
161.6000	0	0	0
161.6250	1	0	1
161.6500	1	0	0
161.6750	1	0	0
161.7000	1	0	0
161.7250	1	0	0
161.7500	0	0	0
161.7750	0	0	0
161.8000	0	0	0
161.8250	2	0	0
161.8500	1	0	0
161.8750	2	0	0
161.9000	0	0	1
161.9250	1	0	0
161.9500	2	0	0
161.9750	0	0	0
162.0000	2	0	0
162.0250	0	0	0
162.0500	1	0	1
162.0750	2	0	0
162.1000	0	0	1
162.1250	1	0	1
162.1500	2	0	0
162.1750	1	0	0
162.2000	1	0	0
162.2250	2	1	0
162.2500	1	0	0
162.2750	0	1	0
162.3000	1	0	0
162.3250	0	0	0
162.3500	0	0	0
162.3750	2	0	1
162.4000	1	0	0
162.4250	0	0	1
162.4500	0	0	0
162.4750	0	0	0
162.5000	1	0	0
162.5250	1	0	0
162.5500	3	0	0
162.5750	1	0	0
162.6000	2	0	0
162.6250	1	0	0
162.6500	2	0	1
162.6750	1	0	0
162.7000	1	1	1
162.7250	2	1	0
162.7500	0	1	0
162.7750	3	0	1
162.8000	1	0	0
162.8250	1	0	1
162.8500	0	0	0
162.8750	0	0	0
162.9000	1	0	0
162.9250	1	0	0
162.9500	1	1	0
162.9750	2	1	0
163.0000	0	0	0
163.0250	1	1	0
163.0500	0	1	0
163.0750	0	1	1
163.1000	1	0	0
163.1250	3	0	1
163.1500	0	0	0
163.1750	0	0	0
163.2000	3	1	0
163.2250	1	1	0
163.2500	1	1	0
163.2750	1	0	0
163.3000	1	0	0
163.3250	0	0	0
163.3500	0	0	0
163.3750	0	0	0
163.4000	3	1	1
163.4250	0	1	0
163.4500	0	1	0
163.4750	0	1	0
163.5000	2	0	0
163.5250	1	0	0
163.5500	1	2	0
163.5750	2	0	0
163.6000	1	0	0
163.6250	1	0	0
163.6500	0	0	0
163.6750	1	0	0
163.7000	0	0	0
163.7250	0	0	0
163.7500	3	0	0
163.7750	0	0	0
163.8000	1	0	0
163.8250	2	0	0
163.8500	0	0	0
163.8750	1	0	0
163.9000	1	0	0
163.9250	0	1	0
163.9500	0	0	0
163.9750	2	1	0
164.0000	1	0	0
164.0250	2	0	0
164.0500	1	0	0
164.0750	1	0	0
164.1000	1	0	0
164.1250	0	0	0
164.1500	0	0	0
164.1750	0	0	1
164.2000	0	0	0
164.2250	2	0	0
164.2500	3	0	0
164.2750	2	0	0
164.3000	1	1	0
164.3250	1	1	1
164.3500	1	1	1
164.3750	0	0	1
164.4000	1	0	1
164.4250	2	0	0
164.4500	2	0	0
164.4750	0	0	0
164.5000	1	2	0
164.5250	1	0	0
164.5500	1	0	0
164.5750	1	0	0
164.6000	1	0	0
164.6250	1	0	0
164.6500	2	0	0
164.6750	1	0	0
164.7000	2	0	0
164.7250	2	0	0
164.7500	0	0	1
164.7750	2	0	1
164.8000	0	0	0
164.8250	1	0	1
164.8500	0	0	0
164.8750	0	0	0
164.9000	1	0	0
164.9250	2	1	0
164.9500	1	0	0
164.9750	2	0	1
165.0000	2	0	0
165.0250	1	1	0
165.0500	1	0	0
165.0750	0	1	0
165.1000	1	0	0
165.1250	1	2	0
165.1500	1	0	0
165.1750	1	0	0
165.2000	1	0	0
165.2250	0	0	0
165.2500	0	0	0
165.2750	0	0	0
165.3000	1	0	0
165.3250	2	0	0
165.3500	1	0	0
165.3750	1	0	0
165.4000	0	0	0
165.4250	0	0	0
165.4500	1	2	0
165.4750	1	0	0
165.5000	0	2	0
165.5250	1	0	0
165.5500	1	0	0
165.5750	1	0	0
165.6000	1	0	0
165.6250	2	0	0
165.6500	1	0	0
165.6750	2	1	0
165.7000	0	0	0
165.7250	2	0	0
165.7500	0	0	0
165.7750	1	1	0
165.8000	1	0	1
165.8250	1	0	0
165.8500	2	0	0
165.8750	1	0	0
165.9000	1	0	0
165.9250	0	0	2
165.9500	3	2	0
165.9750	2	0	0
166.0000	1	0	0
166.0250	2	1	0
166.0500	0	0	0
166.0750	2	0	0
166.1000	0	1	0
166.1250	2	0	0
166.1500	2	0	1
166.1750	0	0	1
166.2000	0	1	0
166.2250	1	0	0
166.2500	1	0	0
166.2750	0	0	1
166.3000	0	0	0
166.3250	3	0	0
166.3500	1	1	0
166.3750	1	0	0
166.4000	4	1	0
166.4250	2	1	0
166.4500	1	0	0
166.4750	1	0	0
166.5000	1	0	0
166.5250	2	0	0
166.5500	2	0	0
166.5750	1	0	0
166.6000	1	0	0
166.6250	2	0	0
166.6500	2	1	0
166.6750	0	0	0
166.7000	0	0	0
166.7250	3	0	0
166.7500	0	0	0
166.7750	1	0	0
166.8000	1	0	0
166.8250	2	1	0
166.8500	2	0	0
166.8750	0	1	0
166.9000	0	0	0
166.9250	2	0	0
166.9500	1	0	0
166.9750	3	0	0
167.0000	1	0	0
167.0250	1	0	0
167.0500	0	0	0
167.0750	5	1	0
167.1000	2	0	0
167.1250	0	0	0
167.1500	0	0	0
167.1750	1	0	0
167.2000	1	0	1
167.2250	0	0	0
167.2500	2	0	0
167.2750	1	0	0
167.3000	1	0	0
167.3250	2	0	0
167.3500	0	0	0
167.3750	0	0	0
167.4000	1	0	0
167.4250	2	1	0
167.4500	0	0	0
167.4750	1	0	0
167.5000	0	0	0
167.5250	3	0	0
167.5500	2	0	0
167.5750	0	1	0
167.6000	4	1	0
167.6250	1	0	1
167.6500	0	0	0
167.6750	1	0	1
167.7000	0	0	0
167.7250	0	0	0
167.7500	0	0	0
167.7750	0	0	0
167.8000	2	0	0
167.8250	2	0	1
167.8500	1	0	0
167.8750	4	0	0
167.9000	1	0	2
167.9250	0	1	0
167.9500	2	0	0
167.9750	1	0	1
168.0000	2	0	0
168.0250	0	0	0
168.0500	0	1	0
168.0750	0	0	2
168.1000	0	0	1
168.1250	1	0	0
168.1500	1	0	0
168.1750	3	0	0
168.2000	0	0	1
168.2250	1	0	0
168.2500	1	0	0
168.2750	1	1	0
168.3000	0	0	0
168.3250	2	1	0
168.3500	3	0	0
168.3750	1	0	0
168.4000	1	0	0
168.4250	1	0	0
168.4500	2	0	0
168.4750	2	0	0
168.5000	0	0	1
168.5250	0	0	0
168.5500	0	1	0
168.5750	1	1	0
168.6000	1	0	1
168.6250	0	0	0
168.6500	4	0	1
168.6750	0	0	0
168.7000	2	0	0
168.7250	1	0	0
168.7500	1	0	0
168.7750	0	0	0
168.8000	1	0	0
168.8250	2	0	0
168.8500	0	1	0
168.8750	0	0	0
168.9000	0	0	0
168.9250	1	0	0
168.9500	2	1	0
168.9750	0	0	0
169.0000	1	1	0
169.0250	2	3	0
169.0500	1	0	0
169.0750	0	1	0
169.1000	1	0	1
169.1250	0	0	0
169.1500	0	0	0
169.1750	2	1	0
169.2000	1	0	0
169.2250	2	1	0
169.2500	2	1	0
169.2750	3	0	0
169.3000	0	0	0
169.3250	1	0	1
169.3500	0	0	1
169.3750	1	0	0
169.4000	1	0	0
169.4250	0	0	0
169.4500	0	0	0
169.4750	4	0	0
169.5000	1	0	1
169.5250	0	0	0
169.5500	0	0	0
169.5750	0	0	0
169.6000	0	0	0
169.6250	1	0	0
169.6500	1	0	1
169.6750	1	0	0
169.7000	3	0	0
169.7250	2	1	0
169.7500	0	0	0
169.7750	1	0	0
169.8000	2	1	0
169.8250	0	0	0
169.8500	1	0	0
169.8750	1	0	0
169.9000	0	0	0
169.9250	1	1	0
169.9500	1	0	1
169.9750	0	1	0
170.0000	2	0	0
170.0250	0	0	0
170.0500	0	0	1
170.0750	1	0	0
170.1000	1	0	1
170.1250	2	1	1
170.1500	2	2	1
170.1750	2	0	0
170.2000	3	0	1
170.2250	2	0	0
170.2500	1	0	0
170.2750	2	0	0
170.3000	1	0	0
170.3250	0	0	0
170.3500	0	0	0
170.3750	1	0	0
170.4000	1	0	0
170.4250	0	1	0
170.4500	1	0	0
170.4750	1	0	0
170.5000	1	0	0
170.5250	0	0	0
170.5500	2	0	0
170.5750	2	0	0
170.6000	0	1	0
170.6250	0	0	0
170.6500	3	0	0
170.6750	2	0	0
170.7000	2	0	0
170.7250	0	0	0
170.7500	4	0	0
170.7750	1	2	1
170.8000	0	0	0
170.8250	1	0	0
170.8500	1	1	0
170.8750	1	0	1
170.9000	1	0	0
170.9250	1	0	0
170.9500	1	0	0
170.9750	0	0	0
171.0000	2	0	0
171.0250	1	0	0
171.0500	1	0	0
171.0750	3	0	0
171.1000	0	0	0
171.1250	2	1	0
171.1500	0	1	1
171.1750	0	0	0
171.2000	2	0	1
171.2250	1	0	0
171.2500	2	0	0
171.2750	1	0	2
171.3000	1	0	0
171.3250	0	0	0
171.3500	0	1	0
171.3750	2	1	0
171.4000	0	0	0
171.4250	1	0	0
171.4500	3	1	0
171.4750	1	0	0
171.5000	1	0	0
171.5250	0	0	0
171.5500	2	0	0
171.5750	0	0	0
171.6000	0	0	0
171.6250	0	1	0
171.6500	0	0	0
171.6750	1	0	0
171.7000	1	0	0
171.7250	6	0	1
171.7500	2	0	0
171.7750	0	0	0
171.8000	1	1	0
171.8250	2	0	0
171.8500	1	1	0
171.8750	0	0	0
171.9000	1	0	0
171.9250	2	0	0
171.9500	0	0	0
171.9750	2	0	0
172.0000	1	0	1
172.0250	2	0	0
172.0500	3	0	0
172.0750	2	0	0
172.1000	1	0	0
172.1250	4	0	0
172.1500	4	0	0
172.1750	1	0	0
172.2000	1	0	0
172.2250	0	0	0
172.2500	1	0	0
172.2750	2	0	0
172.3000	1	0	0
172.3250	1	1	0
172.3500	1	0	0
172.3750	2	1	0
172.4000	1	0	0
172.4250	1	1	0
172.4500	1	0	0
172.4750	2	0	0
172.5000	1	1	0
172.5250	0	1	0
172.5500	1	0	0
172.5750	1	0	0
172.6000	0	0	0
172.6250	1	0	0
172.6500	2	0	0
172.6750	0	0	0
172.7000	1	0	0
172.7250	0	2	0
172.7500	1	0	0
172.7750	0	1	0
172.8000	0	0	0
172.8250	4	0	0
172.8500	1	0	0
172.8750	0	0	0
172.9000	0	0	0
172.9250	0	1	0
172.9500	0	0	0
172.9750	0	0	1
173.0000	1	0	0
173.0250	0	0	0
173.0500	2	0	0
173.0750	0	0	0
173.1000	0	0	0
173.1250	0	1	0
173.1500	0	0	0
173.1750	2	0	0
173.2000	0	0	1
173.2250	1	0	0
173.2500	4	0	0
173.2750	2	1	0
173.3000	2	0	0
173.3250	2	0	0
173.3500	0	0	0
173.3750	0	1	0
173.4000	0	0	0
173.4250	1	0	0
173.4500	0	0	0
173.4750	0	0	0
173.5000	1	0	0
173.5250	2	0	0
173.5500	0	1	0
173.5750	0	0	1
173.6000	0	1	0
173.6250	0	1	0
173.6500	1	0	0
173.6750	3	0	0
173.7000	0	0	0
173.7250	2	0	0
173.7500	0	0	2
173.7750	1	0	0
173.8000	1	1	0
173.8250	1	0	0
173.8500	0	0	0
173.8750	0	0	0
173.9000	2	0	0
173.9250	0	0	0
173.9500	2	0	0
173.9750	1	0	0
174.0000	2	0	0
174.0250	0	0	1
174.0500	1	0	1
174.0750	2	0	0
174.1000	0	0	0
174.1250	2	1	0
174.1500	2	0	0
174.1750	1	1	0
174.2000	2	0	0
174.2250	1	0	0
174.2500	2	0	0
174.2750	0	0	0
174.3000	1	1	0
174.3250	3	0	0
174.3500	1	0	0
174.3750	0	0	0
174.4000	0	0	0
174.4250	1	0	0
174.4500	2	0	0
174.4750	0	1	0
174.5000	1	0	0
174.5250	1	1	0
174.5500	2	0	0
174.5750	1	0	1
174.6000	2	0	0
174.6250	2	0	0
174.6500	0	1	0
174.6750	0	0	0
174.7000	1	0	0
174.7250	2	1	0
174.7500	1	0	0
174.7750	3	0	0
174.8000	2	0	0
174.8250	0	0	0
174.8500	1	0	0
174.8750	2	0	1
174.9000	0	2	0
174.9250	1	0	0
174.9500	1	0	0
174.9750	1	0	0
175.0000	2	0	0
175.0250	0	0	0
175.0500	0	1	0
175.0750	1	1	0
175.1000	1	0	0
175.1250	2	1	0
175.1500	0	0	0
175.1750	1	0	0
175.2000	2	0	0
175.2250	0	0	0
175.2500	2	0	0
175.2750	1	1	0
175.3000	1	0	0
175.3250	0	0	2
175.3500	1	0	0
175.3750	3	0	0
175.4000	2	0	0
175.4250	2	0	0
175.4500	3	0	0
175.4750	2	0	0
175.5000	4	0	1
175.5250	1	0	0
175.5500	1	0	0
175.5750	2	0	0
175.6000	0	0	0
175.6250	2	0	0
175.6500	1	0	0
175.6750	2	0	0
175.7000	0	0	0
175.7250	0	0	0
175.7500	0	0	0
175.7750	2	0	0
175.8000	2	1	1
175.8250	0	0	0
175.8500	0	0	0
175.8750	2	1	0
175.9000	1	0	0
175.9250	2	0	2
175.9500	2	0	0
175.9750	1	0	0
176.0000	0	0	0
176.0250	0	0	0
176.0500	1	1	0
176.0750	1	0	0
176.1000	2	1	1
176.1250	1	0	1
176.1500	1	1	0
176.1750	2	0	1
176.2000	2	0	0
176.2250	1	0	0
176.2500	0	0	0
176.2750	0	0	1
176.3000	0	0	0
176.3250	0	0	0
176.3500	1	0	0
176.3750	0	0	0
176.4000	2	0	0
176.4250	1	0	0
176.4500	0	0	0
176.4750	1	0	0
176.5000	3	0	0
176.5250	0	0	0
176.5500	2	0	0
176.5750	0	0	0
176.6000	3	0	0
176.6250	5	0	1
176.6500	0	0	0
176.6750	2	0	0
176.7000	0	0	0
176.7250	1	0	0
176.7500	0	0	0
176.7750	1	0	0
176.8000	0	0	1
176.8250	3	0	0
176.8500	1	0	0
176.8750	1	0	0
176.9000	0	1	0
176.9250	1	0	0
176.9500	0	0	0
176.9750	4	2	0
177.0000	0	0	0
177.0250	1	0	0
177.0500	0	0	0
177.0750	0	0	0
177.1000	0	1	0
177.1250	0	0	0
177.1500	1	0	0
177.1750	0	0	0
177.2000	3	1	0
177.2250	2	0	0
177.2500	1	0	0
177.2750	0	1	0
177.3000	0	0	0
177.3250	2	0	1
177.3500	1	0	0
177.3750	1	0	0
177.4000	1	0	0
177.4250	0	0	0
177.4500	0	0	0
177.4750	1	0	0
177.5000	0	0	0
177.5250	0	0	0
177.5500	0	0	0
177.5750	0	1	1
177.6000	0	0	1
177.6250	1	0	0
177.6500	1	0	0
177.6750	1	0	0
177.7000	0	0	0
177.7250	0	1	0
177.7500	2	0	0
177.7750	2	0	0
177.8000	0	1	0
177.8250	0	0	0
177.8500	0	0	0
177.8750	2	0	0
177.9000	0	0	0
177.9250	0	0	0
177.9500	1	0	0
177.9750	0	0	0
178.0000	0	0	0
178.0250	1	0	0
178.0500	0	0	0
178.0750	0	0	1
178.1000	0	0	1
178.1250	0	0	0
178.1500	0	1	0
178.1750	2	0	0
178.2000	1	0	0
178.2250	1	0	0
178.2500	0	0	0
178.2750	1	0	0
178.3000	1	0	0
178.3250	0	0	1
178.3500	0	0	0
178.3750	1	0	0
178.4000	1	1	0
178.4250	0	0	0
178.4500	1	1	0
178.4750	0	0	0
178.5000	1	0	0
178.5250	1	0	0
178.5500	1	0	1
178.5750	0	0	0
178.6000	0	1	0
178.6250	0	1	0
178.6500	1	0	0
178.6750	1	0	0
178.7000	2	0	0
178.7250	1	0	1
178.7500	0	0	1
178.7750	2	0	0
178.8000	1	0	0
178.8250	2	0	0
178.8500	0	0	0
178.8750	5	0	0
178.9000	2	0	0
178.9250	0	0	0
178.9500	0	0	0
178.9750	1	0	0
179.0000	1	0	0
179.0250	0	0	0
179.0500	2	0	1
179.0750	1	0	1
179.1000	2	0	0
179.1250	2	0	0
179.1500	2	0	1
179.1750	1	0	1
179.2000	5	0	0
179.2250	1	1	0
179.2500	0	0	0
179.2750	0	0	0
179.3000	3	1	0
179.3250	1	0	0
179.3500	2	0	0
179.3750	0	1	1
179.4000	0	0	1
179.4250	0	0	0
179.4500	4	0	0
179.4750	1	0	0
179.5000	5	0	0
179.5250	0	0	0
179.5500	1	0	0
179.5750	2	0	0
179.6000	1	0	0
179.6250	0	0	0
179.6500	1	0	0
179.6750	0	0	0
179.7000	1	0	0
179.7250	1	0	0
179.7500	0	0	2
179.7750	1	1	0
179.8000	0	0	1
179.8250	1	0	1
179.8500	0	0	0
179.8750	1	0	0
179.9000	0	0	1
179.9250	2	0	0
179.9500	0	0	0
179.9750	0	0	0
180.0000	0	1	0
180.0250	1	0	0
180.0500	0	1	0
180.0750	0	0	0
180.1000	0	0	0
180.1250	1	0	0
180.1500	2	0	0
180.1750	3	1	0
180.2000	2	0	0
180.2250	1	0	0
180.2500	1	0	1
180.2750	0	0	0
180.3000	1	0	0
180.3250	0	1	0
180.3500	0	0	0
180.3750	0	0	0
180.4000	1	1	0
180.4250	0	0	0
180.4500	1	0	0
180.4750	0	0	1
180.5000	2	0	0
180.5250	1	0	0
180.5500	3	0	0
180.5750	1	0	0
180.6000	2	0	0
180.6250	0	2	1
180.6500	1	0	0
180.6750	1	0	0
180.7000	1	0	0
180.7250	0	0	0
180.7500	2	0	1
180.7750	0	0	0
180.8000	1	0	1
180.8250	2	0	0
180.8500	0	0	1
180.8750	0	0	0
180.9000	0	0	0
180.9250	2	0	0
180.9500	0	0	0
180.9750	2	0	1
181.0000	0	0	0
181.0250	0	0	0
181.0500	1	1	0
181.0750	1	0	0
181.1000	1	0	0
181.1250	1	0	0
181.1500	0	0	0
181.1750	1	0	1
181.2000	1	0	0
181.2250	2	1	0
181.2500	2	0	0
181.2750	2	0	0
181.3000	1	1	0
181.3250	3	0	0
181.3500	2	1	0
181.3750	1	0	0
181.4000	1	0	0
181.4250	1	0	0
181.4500	0	0	0
181.4750	0	0	0
181.5000	0	0	0
181.5250	1	0	1
181.5500	0	0	0
181.5750	0	0	0
181.6000	3	0	1
181.6250	1	0	0
181.6500	1	0	0
181.6750	2	0	0
181.7000	4	0	0
181.7250	1	0	0
181.7500	1	1	0
181.7750	0	0	0
181.8000	0	0	0
181.8250	2	0	0
181.8500	1	0	1
181.8750	2	0	0
181.9000	1	1	0
181.9250	0	0	0
181.9500	2	0	0
181.9750	1	0	0
182.0000	0	1	0
182.0250	1	0	0
182.0500	1	0	0
182.0750	1	1	0
182.1000	0	0	0
182.1250	1	0	0
182.1500	2	0	0
182.1750	0	0	0
182.2000	2	0	0
182.2250	1	0	0
182.2500	2	0	0
182.2750	2	1	0
182.3000	0	0	0
182.3250	2	1	0
182.3500	0	0	0
182.3750	0	0	0
182.4000	3	0	0
182.4250	1	0	0
182.4500	1	0	1
182.4750	1	0	0
182.5000	0	1	0
182.5250	2	0	0
182.5500	0	0	0
182.5750	3	0	0
182.6000	1	0	1
182.6250	0	0	0
182.6500	2	1	0
182.6750	1	0	0
182.7000	1	0	0
182.7250	0	0	0
182.7500	1	1	0
182.7750	0	0	0
182.8000	1	0	0
182.8250	2	2	0
182.8500	3	0	0
182.8750	2	0	0
182.9000	1	0	0
182.9250	1	0	1
182.9500	2	0	1
182.9750	0	0	0
183.0000	1	0	1
183.0250	1	0	0
183.0500	0	0	0
183.0750	0	0	0
183.1000	2	0	0
183.1250	0	0	1
183.1500	1	0	0
183.1750	0	0	0
183.2000	1	0	0
183.2250	3	0	0
183.2500	0	0	0
183.2750	1	1	0
183.3000	0	0	0
183.3250	2	1	1
183.3500	0	0	0
183.3750	3	0	0
183.4000	1	0	0
183.4250	2	0	0
183.4500	1	0	1
183.4750	0	0	0
183.5000	0	1	1
183.5250	0	1	1
183.5500	2	0	0
183.5750	1	0	0
183.6000	0	0	0
183.6250	1	0	2
183.6500	0	2	0
183.6750	0	0	0
183.7000	0	0	0
183.7250	1	0	0
183.7500	2	0	0
183.7750	0	0	0
183.8000	1	0	0
183.8250	0	0	0
183.8500	2	0	0
183.8750	1	0	0
183.9000	0	0	0
183.9250	1	1	0
183.9500	2	0	0
183.9750	1	0	1
184.0000	0	1	0
184.0250	0	0	1
184.0500	3	0	0
184.0750	2	0	0
184.1000	1	0	0
184.1250	1	0	0
184.1500	0	0	0
184.1750	2	1	0
184.2000	1	0	0
184.2250	0	0	0
184.2500	0	0	0
184.2750	2	0	0
184.3000	1	1	0
184.3250	4	2	0
184.3500	1	0	0
184.3750	2	0	0
184.4000	2	0	0
184.4250	0	1	0
184.4500	1	0	0
184.4750	1	0	0
184.5000	1	0	1
184.5250	3	0	0
184.5500	0	0	1
184.5750	1	2	1
184.6000	0	0	0
184.6250	1	0	0
184.6500	1	0	1
184.6750	1	0	0
184.7000	1	0	0
184.7250	2	0	0
184.7500	0	0	0
184.7750	0	0	0
184.8000	0	0	0
184.8250	1	0	0
184.8500	1	0	0
184.8750	1	1	0
184.9000	1	0	0
184.9250	0	0	0
184.9500	0	0	0
184.9750	0	0	0
185.0000	1	2	0
185.0250	1	0	0
185.0500	1	0	0
185.0750	1	0	0
185.1000	1	0	0
185.1250	0	0	0
185.1500	0	1	0
185.1750	1	0	0
185.2000	0	1	1
185.2250	1	1	0
185.2500	1	1	0
185.2750	1	0	0
185.3000	1	0	0
185.3250	2	0	0
185.3500	1	0	1
185.3750	0	0	0
185.4000	0	0	0
185.4250	2	0	0
185.4500	1	0	0
185.4750	2	0	0
185.5000	1	0	0
185.5250	1	0	0
185.5500	1	2	0
185.5750	1	0	0
185.6000	2	0	0
185.6250	1	1	0
185.6500	0	0	0
185.6750	0	0	0
185.7000	1	1	0
185.7250	1	0	1
185.7500	0	0	0
185.7750	2	0	0
185.8000	1	0	0
185.8250	0	0	1
185.8500	0	0	1
185.8750	0	0	0
185.9000	1	0	0
185.9250	1	0	0
185.9500	2	0	0
185.9750	1	0	0
186.0000	1	0	0
186.0250	0	0	0
186.0500	2	0	0
186.0750	0	0	0
186.1000	1	0	0
186.1250	1	0	0
186.1500	1	1	1
186.1750	1	0	0
186.2000	0	1	0
186.2250	0	1	0
186.2500	0	0	0
186.2750	2	1	0
186.3000	0	0	0
186.3250	1	0	0
186.3500	0	0	0
186.3750	0	0	0
186.4000	3	0	0
186.4250	2	0	0
186.4500	2	1	0
186.4750	2	0	0
186.5000	1	0	0
186.5250	3	0	0
186.5500	1	0	0
186.5750	3	0	0
186.6000	2	1	0
186.6250	0	0	0
186.6500	1	1	1
186.6750	1	0	1
186.7000	0	1	0
186.7250	0	1	0
186.7500	0	0	0
186.7750	0	0	0
186.8000	1	0	1
186.8250	1	1	0
186.8500	0	0	0
186.8750	1	0	0
186.9000	0	0	0
186.9250	1	0	0
186.9500	0	0	0
186.9750	2	0	0
187.0000	0	0	0
187.0250	0	0	0
187.0500	1	0	0
187.0750	1	0	0
187.1000	1	1	0
187.1250	1	1	1
187.1500	1	0	1
187.1750	0	0	1
187.2000	1	0	0
187.2250	0	0	0
187.2500	0	0	0
187.2750	0	0	0
187.3000	2	0	0
187.3250	0	0	0
187.3500	2	0	0
187.3750	2	0	0
187.4000	0	0	0
187.4250	2	0	0
187.4500	0	0	1
187.4750	1	0	0
