# Supplementary material for: Interrogating the structure and function of the human voltage-gated proton channel (hHv1) with a fluorescent noncanonical amino acid
Source: eLife. 2026 Apr 28;15:RP110161. doi: 10.7554/eLife.110161 (PMC13124150; doi:10.7554/eLife.110161)
Supplement: Figure 4—source data 4. [file elife-110161-fig4-data4.zip › K125Acd.dat]

Parameters for crv[0]:
  CurveName : crv[0]
  Sample_Temperature : 25.7 �C
  Stirrer_State : Off
  Exc_Wavelength : 371.5 nm
  Exc_Bandpass : 1.1 nm
  Exc_Polarisation : 0.0 �
  Exc_Source : PDL 820
  Exc_Intensity : 87 %
  Exc_Attenuation : open (5)
  Det_Wavelength : 446.0 nm
  Det_Bandpass : 5.0 nm
  Det_Polarisation : 54.7 �
  Det_Lens_Position : 11.5 mm
  Det_Attenuation : 28 %
  Det_Grating : 1200gr_500bl (1)
  Detector : UV-red [HPD]
  Meas_Time : 30.0 s
  Meas_BinWidth : 25 ps
  Meas_BaseResolution : 25 ps
  Sync_Frequency : 5714300
  Sync_Source : PDL 820
  Signal_Rate : 59160
  Start_Date : 7/9/2025
  Start_Time : 13:53:38
  PhotonCounter : TimeHarp 260 P 1047184 0121-0422-02.02
  EasyTau : 3313
  Signal_CFD Level : -85 mV
  Signal_CFD Zero Cross : -10 mV
  Signal_Offset : -31400 ps
  Signal_Enable : true
  Sync_CFD Level : -150 mV
  Sync_CFD Zero Cross : -10 mV
  Sync_Offset : 0 ps
  Sync_SyncDiv : 1 
  Sample : 03b
  Solvent : Water
  Comment : hHv1-K125Acd
Parameters for crv[1]:
  CurveName : crv[1]
  Sample_Temperature : 25.7 �C
  Stirrer_State : Off
  Exc_Wavelength : 371.5 nm
  Exc_Bandpass : 1.1 nm
  Exc_Polarisation : 0.0 �
  Exc_Source : PDL 820
  Exc_Intensity : 87 %
  Exc_Attenuation : open (5)
  Det_Wavelength : 446.0 nm
  Det_Bandpass : 5.0 nm
  Det_Polarisation : 54.7 �
  Det_Lens_Position : 11.5 mm
  Det_Attenuation : 28 %
  Det_Grating : 1200gr_500bl (1)
  Detector : UV-red [HPD]
  Meas_Time : 30.0 s
  Meas_BinWidth : 25 ps
  Meas_BaseResolution : 25 ps
  Sync_Frequency : 5714280
  Sync_Source : PDL 820
  Signal_Rate : 200
  Start_Date : 7/9/2025
  Start_Time : 13:54:10
  PhotonCounter : TimeHarp 260 P 1047184 0121-0422-02.02
  EasyTau : 3313
  Signal_CFD Level : -85 mV
  Signal_CFD Zero Cross : -10 mV
  Signal_Offset : -31400 ps
  Signal_Enable : true
  Sync_CFD Level : -150 mV
  Sync_CFD Zero Cross : -10 mV
  Sync_Offset : 0 ps
  Sync_SyncDiv : 1 
  Sample : 03b
  Solvent : Water
  Comment : BufferH2
Parameters for crv[2]:
  CurveName : crv[2] (IRF)
  Sample_Temperature : 25.7 �C
  Stirrer_State : Off
  Exc_Wavelength : 371.5 nm
  Exc_Bandpass : 1.1 nm
  Exc_Polarisation : 0.0 �
  Exc_Source : PDL 820
  Exc_Intensity : 87 %
  Exc_Attenuation : 0.1% (2)
  Det_Wavelength : 371.5 nm
  Det_Bandpass : 5.0 nm
  Det_Polarisation : 54.7 �
  Det_Lens_Position : 11.5 mm
  Det_Attenuation : 30 %
  Det_Grating : 1200gr_500bl (1)
  Detector : UV-red [HPD]
  Meas_Time : 12.3 s
  Meas_BinWidth : 25 ps
  Meas_BaseResolution : 25 ps
  Sync_Frequency : 5714280
  Sync_Source : PDL 820
  Signal_Rate : 5960
  Start_Date : 7/9/2025
  Start_Time : 13:54:41
  PhotonCounter : TimeHarp 260 P 1047184 0121-0422-02.02
  EasyTau : 3313
  Signal_CFD Level : -85 mV
  Signal_CFD Zero Cross : -10 mV
  Signal_Offset : -31400 ps
  Signal_Enable : true
  Sync_CFD Level : -150 mV
  Sync_CFD Zero Cross : -10 mV
  Sync_Offset : 0 ps
  Sync_SyncDiv : 1 
  Sample : 03b
  Solvent : Water
  Comment : IRF
Data:
Time[ns]	crv[0]	crv[1]	crv[2](IRF)
0.0000	1	1	0
0.0250	0	1	0
0.0500	0	0	0
0.0750	0	0	0
0.1000	2	0	0
0.1250	0	0	0
0.1500	0	0	0
0.1750	1	1	0
0.2000	2	0	0
0.2250	1	0	0
0.2500	2	1	0
0.2750	0	0	0
0.3000	2	1	0
0.3250	1	0	0
0.3500	2	0	0
0.3750	0	0	0
0.4000	3	0	0
0.4250	1	0	0
0.4500	2	0	2
0.4750	0	1	0
0.5000	1	0	0
0.5250	1	0	0
0.5500	0	0	0
0.5750	2	0	0
0.6000	0	0	1
0.6250	2	0	0
0.6500	1	1	0
0.6750	1	1	1
0.7000	0	0	0
0.7250	0	0	0
0.7500	1	0	0
0.7750	0	0	0
0.8000	2	1	0
0.8250	0	0	0
0.8500	2	0	0
0.8750	0	0	1
0.9000	0	0	0
0.9250	0	0	0
0.9500	2	0	0
0.9750	1	0	0
1.0000	1	0	0
1.0250	0	0	0
1.0500	4	0	1
1.0750	0	0	0
1.1000	0	0	0
1.1250	2	0	1
1.1500	0	0	1
1.1750	1	0	0
1.2000	0	0	0
1.2250	1	1	0
1.2500	1	0	0
1.2750	2	1	0
1.3000	1	0	0
1.3250	1	1	0
1.3500	1	0	0
1.3750	0	0	0
1.4000	0	0	0
1.4250	0	0	0
1.4500	0	0	0
1.4750	1	1	0
1.5000	1	0	1
1.5250	1	0	1
1.5500	5	0	0
1.5750	1	0	0
1.6000	0	0	0
1.6250	1	0	0
1.6500	0	0	0
1.6750	1	0	0
1.7000	0	1	0
1.7250	2	0	1
1.7500	2	0	0
1.7750	1	0	0
1.8000	1	0	0
1.8250	0	0	0
1.8500	0	0	0
1.8750	0	2	0
1.9000	0	0	0
1.9250	2	3	0
1.9500	0	1	0
1.9750	4	0	0
2.0000	0	0	1
2.0250	2	0	0
2.0500	0	0	0
2.0750	0	0	0
2.1000	1	0	0
2.1250	2	0	0
2.1500	3	0	0
2.1750	0	0	0
2.2000	0	1	0
2.2250	1	0	1
2.2500	0	0	0
2.2750	1	0	0
2.3000	0	0	0
2.3250	0	0	0
2.3500	3	0	0
2.3750	0	0	0
2.4000	0	0	0
2.4250	0	0	0
2.4500	1	0	0
2.4750	0	0	0
2.5000	1	0	0
2.5250	2	0	1
2.5500	1	0	0
2.5750	2	0	0
2.6000	3	0	0
2.6250	0	0	0
2.6500	0	0	0
2.6750	3	0	2
2.7000	2	0	1
2.7250	0	0	0
2.7500	0	0	0
2.7750	1	1	0
2.8000	2	0	1
2.8250	2	0	0
2.8500	5	0	1
2.8750	3	0	4
2.9000	3	0	2
2.9250	8	0	4
2.9500	8	3	7
2.9750	8	2	8
3.0000	7	0	15
3.0250	12	0	15
3.0500	8	2	27
3.0750	16	2	43
3.1000	29	2	63
3.1250	33	1	109
3.1500	56	5	212
3.1750	89	7	610
3.2000	245	20	1925
3.2250	499	31	4501
3.2500	995	40	7780
3.2750	1519	65	9969
3.3000	2053	78	10000
3.3250	2536	87	8874
3.3500	2817	71	6990
3.3750	3073	55	5340
3.4000	3403	85	3782
3.4250	3464	69	2791
3.4500	3485	62	2032
3.4750	3625	52	1313
3.5000	3626	57	928
3.5250	3519	49	631
3.5500	3700	44	439
3.5750	3699	43	290
3.6000	3628	32	218
3.6250	3638	39	122
3.6500	3615	45	82
3.6750	3629	33	56
3.7000	3538	43	53
3.7250	3583	24	37
3.7500	3471	42	28
3.7750	3639	37	17
3.8000	3615	31	18
3.8250	3469	28	14
3.8500	3539	27	15
3.8750	3500	26	13
3.9000	3531	41	7
3.9250	3445	36	12
3.9500	3533	28	10
3.9750	3456	24	3
4.0000	3431	30	3
4.0250	3471	23	5
4.0500	3344	31	6
4.0750	3439	27	5
4.1000	3416	30	10
4.1250	3305	38	7
4.1500	3388	20	5
4.1750	3403	50	7
4.2000	3317	25	5
4.2250	3300	20	2
4.2500	3405	24	4
4.2750	3399	23	3
4.3000	3443	16	2
4.3250	3422	18	2
4.3500	3350	24	2
4.3750	3335	22	3
4.4000	3223	32	6
4.4250	3300	25	2
4.4500	3313	31	4
4.4750	3368	21	4
4.5000	3364	24	3
4.5250	3343	23	1
4.5500	3229	22	3
4.5750	3265	18	5
4.6000	3237	26	6
4.6250	3169	21	1
4.6500	3179	16	1
4.6750	3297	20	6
4.7000	3281	17	6
4.7250	3218	17	4
4.7500	3205	22	4
4.7750	3140	15	5
4.8000	3150	18	1
4.8250	3106	19	1
4.8500	3176	18	2
4.8750	3124	19	0
4.9000	3156	22	3
4.9250	3223	22	3
4.9500	3138	24	3
4.9750	3092	21	4
5.0000	3064	20	0
5.0250	3106	13	4
5.0500	3151	21	6
5.0750	3046	17	2
5.1000	3067	19	1
5.1250	3141	17	1
5.1500	3038	18	2
5.1750	3052	17	2
5.2000	3049	17	0
5.2250	2889	19	2
5.2500	2982	15	3
5.2750	3038	13	1
5.3000	3137	18	2
5.3250	3003	23	2
5.3500	2958	18	2
5.3750	3020	14	1
5.4000	2905	13	0
5.4250	2873	17	1
5.4500	2986	16	1
5.4750	3046	13	0
5.5000	2998	18	0
5.5250	2994	26	0
5.5500	2865	10	1
5.5750	2879	17	1
5.6000	2931	10	1
5.6250	2966	14	1
5.6500	2932	13	1
5.6750	2845	13	2
5.7000	2893	14	1
5.7250	2824	17	4
5.7500	2858	15	0
5.7750	2850	14	0
5.8000	2877	17	0
5.8250	2871	9	1
5.8500	2854	16	1
5.8750	2853	20	2
5.9000	2906	9	1
5.9250	2832	13	1
5.9500	2857	12	1
5.9750	2880	11	0
6.0000	2768	9	0
6.0250	2770	13	0
6.0500	2793	11	3
6.0750	2762	17	1
6.1000	2814	10	2
6.1250	2739	11	0
6.1500	2811	8	0
6.1750	2781	8	1
6.2000	2674	11	0
6.2250	2676	14	0
6.2500	2664	12	1
6.2750	2756	11	2
6.3000	2653	9	0
6.3250	2736	13	0
6.3500	2735	7	0
6.3750	2679	13	0
6.4000	2862	18	1
6.4250	2719	7	1
6.4500	2710	8	1
6.4750	2763	15	0
6.5000	2684	12	2
6.5250	2673	13	0
6.5500	2575	12	0
6.5750	2651	11	0
6.6000	2610	11	0
6.6250	2592	11	3
6.6500	2693	10	2
6.6750	2726	8	1
6.7000	2625	15	0
6.7250	2688	12	0
6.7500	2567	10	0
6.7750	2616	9	1
6.8000	2616	13	1
6.8250	2568	7	1
6.8500	2536	8	2
6.8750	2444	15	0
6.9000	2605	10	0
6.9250	2595	9	0
6.9500	2542	9	0
6.9750	2599	15	1
7.0000	2616	11	0
7.0250	2598	10	0
7.0500	2521	13	0
7.0750	2436	6	0
7.1000	2489	9	0
7.1250	2509	12	1
7.1500	2581	7	0
7.1750	2482	14	0
7.2000	2486	8	0
7.2250	2568	6	0
7.2500	2428	4	0
7.2750	2481	15	0
7.3000	2475	4	1
7.3250	2528	7	1
7.3500	2423	11	0
7.3750	2438	6	1
7.4000	2464	7	0
7.4250	2512	9	0
7.4500	2391	7	0
7.4750	2516	7	0
7.5000	2410	6	0
7.5250	2439	16	0
7.5500	2428	6	1
7.5750	2408	6	2
7.6000	2477	15	0
7.6250	2401	8	0
7.6500	2416	5	0
7.6750	2466	4	0
7.7000	2367	11	0
7.7250	2413	11	0
7.7500	2438	6	1
7.7750	2357	7	0
7.8000	2352	4	0
7.8250	2397	7	1
7.8500	2318	12	1
7.8750	2338	10	0
7.9000	2368	8	0
7.9250	2335	9	1
7.9500	2352	3	1
7.9750	2303	6	0
8.0000	2323	11	0
8.0250	2349	6	0
8.0500	2234	8	0
8.0750	2305	2	1
8.1000	2416	6	0
8.1250	2319	8	1
8.1500	2255	10	0
8.1750	2343	9	0
8.2000	2240	5	0
8.2250	2265	5	0
8.2500	2250	9	0
8.2750	2316	8	1
8.3000	2216	8	0
8.3250	2235	4	0
8.3500	2270	7	1
8.3750	2337	8	0
8.4000	2229	4	0
8.4250	2252	8	0
8.4500	2172	5	0
8.4750	2223	9	2
8.5000	2191	11	1
8.5250	2163	5	1
8.5500	2194	4	0
8.5750	2251	6	1
8.6000	2071	8	0
8.6250	2203	9	1
8.6500	2166	4	0
8.6750	2094	6	0
8.7000	2176	8	0
8.7250	2237	6	0
8.7500	2225	4	0
8.7750	2168	14	2
8.8000	2087	3	0
8.8250	2166	5	0
8.8500	2150	7	0
8.8750	2224	13	0
8.9000	2216	7	1
8.9250	2081	4	0
8.9500	2124	4	0
8.9750	2131	10	0
9.0000	2098	3	3
9.0250	2158	6	0
9.0500	2105	6	2
9.0750	2152	2	0
9.1000	2190	8	0
9.1250	2023	6	0
9.1500	2163	8	1
9.1750	2171	7	0
9.2000	2004	7	0
9.2250	2156	8	0
9.2500	2086	2	1
9.2750	2063	4	1
9.3000	2088	6	0
9.3250	2121	6	1
9.3500	1956	4	1
9.3750	2112	3	0
9.4000	2134	5	0
9.4250	2044	11	1
9.4500	2143	11	0
9.4750	2075	11	0
9.5000	1998	6	0
9.5250	2054	3	1
9.5500	2072	6	0
9.5750	1987	7	0
9.6000	2060	5	0
9.6250	2082	7	0
9.6500	1998	6	1
9.6750	2019	8	0
9.7000	2070	4	1
9.7250	2071	4	0
9.7500	2069	5	0
9.7750	2009	7	1
9.8000	2013	8	0
9.8250	2009	4	0
9.8500	2009	7	0
9.8750	1907	8	0
9.9000	1875	5	2
9.9250	1979	6	0
9.9500	2040	10	0
9.9750	1917	9	0
10.0000	2035	7	0
10.0250	1955	9	0
10.0500	1872	5	0
10.0750	1921	5	1
10.1000	1910	6	0
10.1250	1986	3	0
10.1500	1981	6	2
10.1750	1904	3	0
10.2000	1955	7	0
10.2250	1990	6	0
10.2500	1832	11	3
10.2750	1842	5	1
10.3000	1869	6	1
10.3250	1965	5	0
10.3500	1908	8	0
10.3750	1843	5	1
10.4000	1873	6	0
10.4250	1945	4	0
10.4500	1812	5	0
10.4750	1827	3	1
10.5000	1923	2	0
10.5250	1893	8	0
10.5500	1859	4	1
10.5750	1860	7	1
10.6000	1864	7	0
10.6250	1770	8	0
10.6500	1825	6	0
10.6750	1879	5	0
10.7000	1840	2	1
10.7250	1912	3	0
10.7500	1908	3	0
10.7750	1834	7	0
10.8000	1855	1	0
10.8250	1819	6	1
10.8500	1810	6	0
10.8750	1879	5	0
10.9000	1764	6	1
10.9250	1840	3	2
10.9500	1859	5	1
10.9750	1764	6	0
11.0000	1775	5	1
11.0250	1744	5	0
11.0500	1832	3	2
11.0750	1904	6	0
11.1000	1827	5	0
11.1250	1795	6	1
11.1500	1771	4	1
11.1750	1825	1	0
11.2000	1837	3	0
11.2250	1733	7	0
11.2500	1742	6	1
11.2750	1693	6	0
11.3000	1783	5	0
11.3250	1740	3	0
11.3500	1764	4	0
11.3750	1683	1	1
11.4000	1743	2	0
11.4250	1750	7	0
11.4500	1743	4	0
11.4750	1773	6	0
11.5000	1705	6	0
11.5250	1764	6	0
11.5500	1714	3	0
11.5750	1709	5	1
11.6000	1650	9	0
11.6250	1606	6	0
11.6500	1709	6	0
11.6750	1718	2	0
11.7000	1762	4	0
11.7250	1681	4	0
11.7500	1605	1	0
11.7750	1655	3	0
11.8000	1702	2	0
11.8250	1647	6	0
11.8500	1717	2	1
11.8750	1660	4	0
11.9000	1611	1	0
11.9250	1620	7	0
11.9500	1682	8	1
11.9750	1670	5	0
12.0000	1737	6	1
12.0250	1687	2	1
12.0500	1654	3	0
12.0750	1611	2	0
12.1000	1655	1	0
12.1250	1569	2	1
12.1500	1665	7	0
12.1750	1687	0	1
12.2000	1614	3	0
12.2250	1614	6	1
12.2500	1616	4	1
12.2750	1612	2	1
12.3000	1569	3	0
12.3250	1630	2	1
12.3500	1710	4	0
12.3750	1683	6	1
12.4000	1682	3	1
12.4250	1550	2	0
12.4500	1607	3	0
12.4750	1604	3	0
12.5000	1539	4	0
12.5250	1591	2	0
12.5500	1610	4	0
12.5750	1628	5	1
12.6000	1572	4	0
12.6250	1608	7	1
12.6500	1634	1	0
12.6750	1577	3	1
12.7000	1540	1	1
12.7250	1520	2	1
12.7500	1551	1	0
12.7750	1500	3	0
12.8000	1506	2	0
12.8250	1584	4	0
12.8500	1545	1	0
12.8750	1526	2	0
12.9000	1608	1	0
12.9250	1508	3	0
12.9500	1548	6	0
12.9750	1551	4	2
13.0000	1517	1	0
13.0250	1483	2	0
13.0500	1566	5	0
13.0750	1549	4	1
13.1000	1545	5	0
13.1250	1479	1	0
13.1500	1449	1	0
13.1750	1432	3	0
13.2000	1529	4	0
13.2250	1507	4	2
13.2500	1504	4	0
13.2750	1530	1	0
13.3000	1450	3	0
13.3250	1494	2	2
13.3500	1490	5	0
13.3750	1461	5	0
13.4000	1485	1	0
13.4250	1500	1	0
13.4500	1436	4	0
13.4750	1431	3	0
13.5000	1440	5	0
13.5250	1443	3	2
13.5500	1478	5	0
13.5750	1517	2	0
13.6000	1487	1	0
13.6250	1435	3	0
13.6500	1515	2	0
13.6750	1534	3	1
13.7000	1481	6	0
13.7250	1529	1	0
13.7500	1378	2	2
13.7750	1488	5	0
13.8000	1474	5	0
13.8250	1466	3	0
13.8500	1406	3	0
13.8750	1418	6	0
13.9000	1314	3	0
13.9250	1434	4	0
13.9500	1403	1	1
13.9750	1359	0	0
14.0000	1406	3	0
14.0250	1447	0	0
14.0500	1503	5	0
14.0750	1406	3	0
14.1000	1455	4	0
14.1250	1387	3	0
14.1500	1414	4	1
14.1750	1332	1	1
14.2000	1427	5	1
14.2250	1386	4	0
14.2500	1403	2	1
14.2750	1447	3	0
14.3000	1426	3	1
14.3250	1346	1	1
14.3500	1397	1	0
14.3750	1341	6	0
14.4000	1315	1	0
14.4250	1385	0	0
14.4500	1382	4	1
14.4750	1369	1	0
14.5000	1384	1	1
14.5250	1369	3	0
14.5500	1321	2	0
14.5750	1329	1	0
14.6000	1341	2	0
14.6250	1404	4	0
14.6500	1356	6	0
14.6750	1395	0	0
14.7000	1306	0	0
14.7250	1380	1	1
14.7500	1258	1	1
14.7750	1299	1	0
14.8000	1411	2	0
14.8250	1340	3	1
14.8500	1389	5	0
14.8750	1336	5	1
14.9000	1298	5	0
14.9250	1378	1	0
14.9500	1283	3	0
14.9750	1305	4	1
15.0000	1283	2	1
15.0250	1320	2	1
15.0500	1358	2	0
15.0750	1297	1	0
15.1000	1334	2	0
15.1250	1278	3	1
15.1500	1381	1	0
15.1750	1304	1	1
15.2000	1269	2	0
15.2250	1253	5	0
15.2500	1211	1	0
15.2750	1247	2	0
15.3000	1314	0	0
15.3250	1286	5	0
15.3500	1231	3	0
15.3750	1258	0	2
15.4000	1328	1	0
15.4250	1198	4	0
15.4500	1224	4	0
15.4750	1230	3	0
15.5000	1303	4	0
15.5250	1290	1	0
15.5500	1262	3	1
15.5750	1288	1	0
15.6000	1274	2	0
15.6250	1286	2	1
15.6500	1256	2	0
15.6750	1216	3	0
15.7000	1297	3	0
15.7250	1274	5	2
15.7500	1217	2	0
15.7750	1247	4	0
15.8000	1241	1	0
15.8250	1184	1	0
15.8500	1195	2	0
15.8750	1261	6	1
15.9000	1175	2	1
15.9250	1282	3	1
15.9500	1220	0	1
15.9750	1205	2	0
16.0000	1278	2	0
16.0250	1175	2	0
16.0500	1144	3	0
16.0750	1264	2	1
16.1000	1120	1	0
16.1250	1243	5	0
16.1500	1211	1	0
16.1750	1166	2	0
16.2000	1192	5	0
16.2250	1218	2	0
16.2500	1159	1	0
16.2750	1154	1	1
16.3000	1170	4	0
16.3250	1138	2	0
16.3500	1173	3	0
16.3750	1222	5	0
16.4000	1163	0	0
16.4250	1132	3	1
16.4500	1176	1	0
16.4750	1212	3	0
16.5000	1195	3	0
16.5250	1184	3	0
16.5500	1151	1	0
16.5750	1205	0	0
16.6000	1189	1	0
16.6250	1175	0	1
16.6500	1138	4	0
16.6750	1156	1	0
16.7000	1141	2	0
16.7250	1153	1	1
16.7500	1101	1	0
16.7750	1092	2	0
16.8000	1198	1	0
16.8250	1174	3	0
16.8500	1144	6	1
16.8750	1111	1	2
16.9000	1162	3	0
16.9250	1075	3	0
16.9500	1166	1	0
16.9750	1117	2	0
17.0000	1086	6	1
17.0250	1156	5	0
17.0500	1086	2	2
17.0750	1089	3	1
17.1000	1052	3	0
17.1250	1152	3	0
17.1500	1112	0	0
17.1750	1123	4	0
17.2000	1116	2	0
17.2250	1184	1	0
17.2500	1088	2	0
17.2750	1148	4	0
17.3000	1078	1	1
17.3250	1090	1	0
17.3500	1059	3	0
17.3750	1028	3	0
17.4000	1125	1	0
17.4250	1119	2	0
17.4500	1093	1	0
17.4750	1085	0	0
17.5000	1097	2	0
17.5250	1049	2	0
17.5500	1069	0	0
17.5750	1075	4	1
17.6000	1041	1	0
17.6250	1033	1	0
17.6500	1032	1	1
17.6750	1098	2	0
17.7000	1115	0	0
17.7250	1078	5	0
17.7500	1045	3	1
17.7750	1055	7	0
17.8000	1053	4	0
17.8250	1100	1	1
17.8500	1052	1	0
17.8750	1052	3	0
17.9000	1090	1	0
17.9250	1051	1	0
17.9500	1059	1	0
17.9750	1092	0	0
18.0000	1030	1	0
18.0250	1030	2	0
18.0500	1050	1	0
18.0750	1070	1	1
18.1000	1013	3	1
18.1250	1007	3	0
18.1500	1055	0	1
18.1750	1061	1	0
18.2000	1044	1	0
18.2250	1025	3	0
18.2500	1027	2	1
18.2750	1063	1	0
18.3000	1039	4	0
18.3250	1068	1	0
18.3500	1027	2	0
18.3750	1046	1	0
18.4000	1084	0	0
18.4250	952	1	0
18.4500	1072	2	0
18.4750	1043	1	0
18.5000	973	1	2
18.5250	987	3	0
18.5500	1036	2	1
18.5750	1031	3	0
18.6000	1009	0	0
18.6250	1009	1	0
18.6500	987	3	1
18.6750	1048	2	0
18.7000	1037	1	1
18.7250	1013	1	0
18.7500	953	1	0
18.7750	972	1	0
18.8000	1001	2	0
18.8250	950	2	0
18.8500	922	3	0
18.8750	969	1	0
18.9000	1008	0	1
18.9250	1001	3	0
18.9500	972	2	1
18.9750	976	4	0
19.0000	970	2	0
19.0250	979	1	0
19.0500	1004	2	1
19.0750	978	0	0
19.1000	982	1	0
19.1250	984	0	0
19.1500	961	4	0
19.1750	960	2	0
19.2000	970	3	0
19.2250	988	0	0
19.2500	980	0	0
19.2750	952	2	1
19.3000	937	0	1
19.3250	951	2	0
19.3500	980	6	0
19.3750	941	3	0
19.4000	937	1	0
19.4250	953	1	0
19.4500	913	2	1
19.4750	919	4	0
19.5000	928	1	0
19.5250	1002	2	1
19.5500	934	2	0
19.5750	970	0	0
19.6000	954	2	0
19.6250	896	1	0
19.6500	925	1	0
19.6750	916	1	0
19.7000	970	0	0
19.7250	941	0	0
19.7500	941	1	2
19.7750	915	0	0
19.8000	932	0	0
19.8250	912	3	0
19.8500	1000	0	3
19.8750	912	1	0
19.9000	893	1	0
19.9250	954	1	0
19.9500	901	0	0
19.9750	870	0	1
20.0000	846	2	1
20.0250	859	2	0
20.0500	899	0	1
20.0750	898	2	1
20.1000	850	1	0
20.1250	933	1	0
20.1500	899	2	0
20.1750	959	4	0
20.2000	844	3	0
20.2250	877	1	0
20.2500	867	2	0
20.2750	913	0	0
20.3000	939	1	0
20.3250	939	0	0
20.3500	923	1	0
20.3750	875	0	0
20.4000	856	1	0
20.4250	839	0	0
20.4500	858	1	0
20.4750	854	0	0
20.5000	870	1	0
20.5250	830	2	1
20.5500	910	1	1
20.5750	881	0	0
20.6000	883	0	0
20.6250	876	0	0
20.6500	862	3	0
20.6750	913	3	0
20.7000	886	1	0
20.7250	871	1	0
20.7500	938	2	1
20.7750	847	1	2
20.8000	887	2	0
20.8250	866	0	0
20.8500	840	1	0
20.8750	864	1	1
20.9000	861	0	0
20.9250	850	0	0
20.9500	873	1	0
20.9750	848	1	0
21.0000	854	2	1
21.0250	822	0	0
21.0500	878	3	0
21.0750	811	0	0
21.1000	816	2	0
21.1250	857	2	0
21.1500	819	2	1
21.1750	871	2	0
21.2000	839	2	0
21.2250	862	1	0
21.2500	833	1	0
21.2750	809	2	0
21.3000	842	2	1
21.3250	863	3	2
21.3500	843	5	0
21.3750	853	2	0
21.4000	784	0	0
21.4250	843	2	0
21.4500	837	1	1
21.4750	801	3	2
21.5000	764	2	1
21.5250	835	1	0
21.5500	833	2	0
21.5750	710	1	0
21.6000	859	3	0
21.6250	800	1	1
21.6500	845	2	0
21.6750	776	0	2
21.7000	809	0	1
21.7250	788	3	1
21.7500	866	1	0
21.7750	787	2	0
21.8000	766	2	0
21.8250	832	0	1
21.8500	754	2	1
21.8750	752	0	0
21.9000	793	1	0
21.9250	808	3	0
21.9500	780	0	0
21.9750	712	2	0
22.0000	833	1	0
22.0250	738	2	0
22.0500	750	3	0
22.0750	772	2	1
22.1000	782	0	0
22.1250	797	0	0
22.1500	794	1	1
22.1750	810	0	0
22.2000	793	0	0
22.2250	771	1	0
22.2500	782	0	0
22.2750	780	0	1
22.3000	777	2	0
22.3250	791	1	1
22.3500	735	0	0
22.3750	733	0	0
22.4000	763	0	0
22.4250	810	2	0
22.4500	743	0	1
22.4750	761	1	0
22.5000	722	1	2
22.5250	765	0	0
22.5500	712	1	0
22.5750	739	0	0
22.6000	743	5	2
22.6250	730	0	0
22.6500	741	3	1
22.6750	790	1	1
22.7000	800	1	0
22.7250	760	1	1
22.7500	784	1	0
22.7750	725	0	0
22.8000	728	0	1
22.8250	736	0	0
22.8500	735	2	0
22.8750	712	2	1
22.9000	783	1	0
22.9250	742	0	0
22.9500	737	0	0
22.9750	781	1	1
23.0000	742	0	1
23.0250	737	3	0
23.0500	780	1	0
23.0750	711	1	0
23.1000	700	1	0
23.1250	757	0	0
23.1500	784	3	0
23.1750	708	0	0
23.2000	725	1	0
23.2250	743	0	0
23.2500	732	1	0
23.2750	696	2	1
23.3000	727	0	0
23.3250	718	1	0
23.3500	721	1	0
23.3750	722	2	0
23.4000	684	0	2
23.4250	721	0	0
23.4500	699	0	0
23.4750	695	1	0
23.5000	697	3	0
23.5250	678	0	0
23.5500	680	1	0
23.5750	727	1	1
23.6000	724	0	1
23.6250	709	3	0
23.6500	706	2	0
23.6750	667	1	0
23.7000	727	0	0
23.7250	663	1	0
23.7500	710	1	0
23.7750	728	1	0
23.8000	678	0	0
23.8250	686	0	2
23.8500	700	1	0
23.8750	658	0	0
23.9000	699	1	0
23.9250	698	2	0
23.9500	719	0	0
23.9750	625	0	0
24.0000	655	0	0
24.0250	703	2	0
24.0500	716	1	0
24.0750	659	0	0
24.1000	721	0	1
24.1250	718	1	1
24.1500	664	1	1
24.1750	655	2	0
24.2000	672	1	1
24.2250	707	0	0
24.2500	715	1	0
24.2750	641	0	0
24.3000	651	2	0
24.3250	670	1	0
24.3500	659	1	0
24.3750	671	0	0
24.4000	657	0	1
24.4250	728	1	1
24.4500	699	0	0
24.4750	726	1	0
24.5000	630	0	0
24.5250	652	1	1
24.5500	638	1	0
24.5750	665	1	0
24.6000	701	1	0
24.6250	679	1	0
24.6500	726	3	1
24.6750	707	1	0
24.7000	627	4	0
24.7250	678	1	0
24.7500	649	1	0
24.7750	634	1	0
24.8000	655	3	1
24.8250	655	1	0
24.8500	588	1	0
24.8750	661	1	0
24.9000	665	0	0
24.9250	656	2	0
24.9500	593	0	0
24.9750	594	3	0
25.0000	653	0	0
25.0250	659	1	0
25.0500	681	2	0
25.0750	621	2	1
25.1000	647	2	0
25.1250	600	1	0
25.1500	629	2	0
25.1750	602	0	0
25.2000	613	0	0
25.2250	639	1	0
25.2500	565	1	0
25.2750	631	2	0
25.3000	620	1	1
25.3250	641	1	0
25.3500	580	0	1
25.3750	596	2	0
25.4000	620	2	0
25.4250	625	1	0
25.4500	601	3	0
25.4750	650	0	1
25.5000	619	2	0
25.5250	569	0	0
25.5500	645	1	1
25.5750	627	0	1
25.6000	602	1	0
25.6250	634	3	1
25.6500	593	2	0
25.6750	667	1	0
25.7000	646	0	0
25.7250	591	0	0
25.7500	586	2	0
25.7750	635	0	1
25.8000	623	0	1
25.8250	604	0	0
25.8500	614	2	0
25.8750	593	1	0
25.9000	566	1	0
25.9250	627	1	1
25.9500	584	1	0
25.9750	601	1	0
26.0000	602	0	0
26.0250	609	0	0
26.0500	585	0	0
26.0750	605	0	1
26.1000	595	0	0
26.1250	589	0	0
26.1500	615	1	1
26.1750	590	0	0
26.2000	586	1	0
26.2250	553	1	0
26.2500	592	0	0
26.2750	635	2	0
26.3000	546	1	0
26.3250	580	3	0
26.3500	607	0	1
26.3750	563	0	0
26.4000	571	0	0
26.4250	603	0	0
26.4500	573	0	2
26.4750	536	2	0
26.5000	605	0	0
26.5250	567	1	0
26.5500	590	1	0
26.5750	601	1	1
26.6000	582	1	0
26.6250	577	2	1
26.6500	552	0	0
26.6750	575	0	0
26.7000	602	1	0
26.7250	516	2	0
26.7500	593	1	0
26.7750	543	0	0
26.8000	591	0	0
26.8250	562	1	0
26.8500	585	3	0
26.8750	556	1	0
26.9000	548	0	1
26.9250	576	0	1
26.9500	556	1	0
26.9750	553	0	0
27.0000	522	0	0
27.0250	573	0	1
27.0500	597	1	0
27.0750	584	2	0
27.1000	543	1	0
27.1250	525	1	0
27.1500	548	0	0
27.1750	577	1	0
27.2000	519	0	0
27.2250	523	0	0
27.2500	513	0	0
27.2750	526	0	1
27.3000	556	1	0
27.3250	506	0	1
27.3500	533	0	0
27.3750	543	2	0
27.4000	545	0	0
27.4250	544	0	0
27.4500	544	0	0
27.4750	516	0	0
27.5000	596	1	0
27.5250	548	1	0
27.5500	530	0	0
27.5750	563	1	0
27.6000	493	1	1
27.6250	536	1	0
27.6500	502	3	0
27.6750	504	0	0
27.7000	500	0	0
27.7250	550	1	0
27.7500	526	0	1
27.7750	525	1	0
27.8000	523	0	0
27.8250	534	0	0
27.8500	500	0	0
27.8750	572	0	0
27.9000	552	1	1
27.9250	481	0	0
27.9500	506	0	0
27.9750	538	1	0
28.0000	486	0	0
28.0250	501	0	1
28.0500	505	0	0
28.0750	544	0	0
28.1000	527	0	0
28.1250	506	1	0
28.1500	506	1	0
28.1750	539	0	0
28.2000	521	1	0
28.2250	551	0	0
28.2500	551	2	0
28.2750	500	2	1
28.3000	519	0	1
28.3250	522	0	1
28.3500	494	0	0
28.3750	490	1	0
28.4000	521	1	1
28.4250	505	0	0
28.4500	487	0	0
28.4750	540	0	0
28.5000	467	1	1
28.5250	481	0	1
28.5500	495	0	1
28.5750	500	2	1
28.6000	511	0	0
28.6250	459	0	0
28.6500	523	2	0
28.6750	489	0	0
28.7000	488	0	1
28.7250	467	0	0
28.7500	495	0	0
28.7750	487	6	1
28.8000	480	0	0
28.8250	472	0	0
28.8500	468	0	1
28.8750	484	3	1
28.9000	496	0	0
28.9250	508	0	0
28.9500	437	1	0
28.9750	491	0	2
29.0000	544	1	1
29.0250	462	0	0
29.0500	482	0	0
29.0750	458	1	0
29.1000	482	1	0
29.1250	474	0	0
29.1500	512	0	0
29.1750	491	0	0
29.2000	499	1	0
29.2250	505	0	0
29.2500	492	0	0
29.2750	487	0	0
29.3000	437	0	0
29.3250	475	2	0
29.3500	453	0	0
29.3750	476	0	0
29.4000	493	1	0
29.4250	533	0	0
29.4500	454	0	0
29.4750	441	2	0
29.5000	432	0	0
29.5250	483	0	0
29.5500	447	2	0
29.5750	463	1	0
29.6000	431	0	0
29.6250	487	1	1
29.6500	473	1	0
29.6750	441	0	1
29.7000	440	1	0
29.7250	482	0	0
29.7500	464	0	1
29.7750	465	0	0
29.8000	470	1	0
29.8250	472	0	0
29.8500	450	0	0
29.8750	459	0	0
29.9000	442	0	0
29.9250	441	0	0
29.9500	441	1	0
29.9750	436	1	0
30.0000	419	0	0
30.0250	470	1	0
30.0500	443	0	0
30.0750	466	2	0
30.1000	447	1	0
30.1250	461	0	0
30.1500	419	0	0
30.1750	446	0	0
30.2000	439	0	0
30.2250	442	0	0
30.2500	440	0	0
30.2750	464	0	0
30.3000	452	0	0
30.3250	438	0	0
30.3500	404	1	0
30.3750	436	0	1
30.4000	442	1	0
30.4250	450	0	0
30.4500	445	0	0
30.4750	398	1	0
30.5000	400	1	1
30.5250	414	0	0
30.5500	458	1	0
30.5750	453	0	0
30.6000	394	0	1
30.6250	429	1	0
30.6500	452	1	1
30.6750	422	1	0
30.7000	423	0	1
30.7250	440	1	0
30.7500	390	0	0
30.7750	445	1	1
30.8000	427	1	0
30.8250	442	0	0
30.8500	423	1	0
30.8750	420	1	0
30.9000	439	1	0
30.9250	428	0	0
30.9500	464	0	1
30.9750	438	1	0
31.0000	405	0	1
31.0250	427	1	0
31.0500	382	1	0
31.0750	423	0	0
31.1000	377	1	0
31.1250	425	2	1
31.1500	453	0	0
31.1750	376	1	0
31.2000	434	0	0
31.2250	415	0	0
31.2500	436	0	0
31.2750	376	1	0
31.3000	451	0	0
31.3250	421	0	0
31.3500	402	1	0
31.3750	427	1	0
31.4000	397	0	1
31.4250	409	1	2
31.4500	415	0	0
31.4750	432	0	0
31.5000	411	1	1
31.5250	426	0	0
31.5500	372	0	0
31.5750	401	2	0
31.6000	397	1	0
31.6250	407	1	0
31.6500	419	0	0
31.6750	420	0	0
31.7000	394	0	0
31.7250	382	0	0
31.7500	410	1	0
31.7750	383	0	0
31.8000	402	1	0
31.8250	396	1	0
31.8500	412	0	0
31.8750	409	2	2
31.9000	410	0	0
31.9250	380	1	0
31.9500	400	1	0
31.9750	403	2	0
32.0000	408	0	0
32.0250	408	1	0
32.0500	394	0	1
32.0750	387	2	0
32.1000	389	0	0
32.1250	407	2	1
32.1500	376	0	0
32.1750	385	0	1
32.2000	385	1	0
32.2250	371	2	1
32.2500	390	0	0
32.2750	386	1	0
32.3000	360	1	0
32.3250	417	1	0
32.3500	400	1	0
32.3750	379	2	1
32.4000	382	1	1
32.4250	386	0	2
32.4500	385	1	0
32.4750	349	1	0
32.5000	414	1	0
32.5250	407	1	0
32.5500	385	0	0
32.5750	388	2	0
32.6000	390	0	0
32.6250	380	0	0
32.6500	372	0	1
32.6750	384	0	0
32.7000	396	0	0
32.7250	405	1	2
32.7500	358	0	0
32.7750	383	1	1
32.8000	353	2	0
32.8250	345	1	1
32.8500	367	1	0
32.8750	339	0	1
32.9000	362	2	0
32.9250	356	0	0
32.9500	349	0	0
32.9750	375	0	1
33.0000	321	2	0
33.0250	344	0	0
33.0500	341	1	0
33.0750	357	2	1
33.1000	358	0	0
33.1250	366	1	0
33.1500	356	0	0
33.1750	366	0	1
33.2000	388	0	0
33.2250	390	0	0
33.2500	348	2	0
33.2750	386	0	0
33.3000	330	0	1
33.3250	372	0	0
33.3500	356	0	0
33.3750	347	0	0
33.4000	388	1	0
33.4250	360	0	0
33.4500	374	2	0
33.4750	351	0	1
33.5000	331	0	0
33.5250	372	2	1
33.5500	385	0	0
33.5750	353	0	0
33.6000	335	0	0
33.6250	349	0	0
33.6500	340	1	0
33.6750	332	0	0
33.7000	351	0	1
33.7250	346	0	0
33.7500	334	0	0
33.7750	357	0	0
33.8000	348	0	1
33.8250	406	1	2
33.8500	362	0	0
33.8750	356	0	0
33.9000	352	0	0
33.9250	376	2	0
33.9500	354	1	0
33.9750	340	0	0
34.0000	357	1	0
34.0250	348	1	2
34.0500	342	0	0
34.0750	310	2	0
34.1000	333	0	0
34.1250	371	0	1
34.1500	334	0	0
34.1750	300	1	0
34.2000	303	0	0
34.2250	351	0	1
34.2500	324	0	0
34.2750	353	0	0
34.3000	313	3	0
34.3250	361	0	0
34.3500	328	0	1
34.3750	319	0	1
34.4000	323	0	1
34.4250	344	1	0
34.4500	321	0	0
34.4750	338	1	0
34.5000	325	0	0
34.5250	323	0	0
34.5500	324	0	0
34.5750	333	0	0
34.6000	349	0	0
34.6250	331	2	0
34.6500	306	0	0
34.6750	326	1	1
34.7000	306	0	0
34.7250	323	0	0
34.7500	312	2	0
34.7750	327	0	0
34.8000	306	0	0
34.8250	343	1	1
34.8500	302	1	0
34.8750	294	1	0
34.9000	293	0	0
34.9250	302	1	0
34.9500	325	0	0
34.9750	291	0	0
35.0000	316	1	0
35.0250	318	1	1
35.0500	312	0	0
35.0750	349	0	0
35.1000	302	0	1
35.1250	311	0	0
35.1500	331	1	0
35.1750	302	0	0
35.2000	306	1	0
35.2250	331	0	0
35.2500	327	0	0
35.2750	327	0	0
35.3000	297	0	1
35.3250	330	0	0
35.3500	301	0	0
35.3750	312	0	0
35.4000	304	0	1
35.4250	342	1	0
35.4500	309	0	1
35.4750	358	0	0
35.5000	325	0	0
35.5250	303	0	0
35.5500	313	0	0
35.5750	316	0	0
35.6000	308	0	0
35.6250	287	0	0
35.6500	301	1	0
35.6750	311	1	1
35.7000	323	2	1
35.7250	275	0	0
35.7500	326	0	0
35.7750	300	0	0
35.8000	332	1	1
35.8250	303	0	0
35.8500	325	1	0
35.8750	297	0	1
35.9000	310	0	2
35.9250	300	0	1
35.9500	306	0	0
35.9750	302	1	0
36.0000	301	0	0
36.0250	303	1	0
36.0500	300	1	0
36.0750	311	1	0
36.1000	298	2	0
36.1250	321	0	0
36.1500	294	0	0
36.1750	313	1	1
36.2000	283	0	2
36.2250	276	0	1
36.2500	309	1	0
36.2750	305	0	0
36.3000	289	0	0
36.3250	292	0	0
36.3500	295	1	0
36.3750	261	0	1
36.4000	295	0	0
36.4250	279	0	0
36.4500	269	0	0
36.4750	289	0	1
36.5000	310	1	0
36.5250	290	3	0
36.5500	288	0	0
36.5750	278	0	0
36.6000	321	0	0
36.6250	297	1	0
36.6500	280	0	1
36.6750	275	0	0
36.7000	294	1	0
36.7250	299	0	0
36.7500	296	0	0
36.7750	294	0	0
36.8000	273	0	0
36.8250	258	1	0
36.8500	268	1	0
36.8750	304	1	0
36.9000	293	0	1
36.9250	283	0	0
36.9500	273	2	1
36.9750	262	1	0
37.0000	274	0	0
37.0250	289	0	0
37.0500	277	0	1
37.0750	275	0	1
37.1000	267	1	0
37.1250	297	2	0
37.1500	282	0	1
37.1750	278	0	0
37.2000	304	0	0
37.2250	291	0	1
37.2500	265	0	0
37.2750	265	0	0
37.3000	297	1	0
37.3250	283	0	0
37.3500	255	0	1
37.3750	252	0	1
37.4000	286	1	0
37.4250	253	2	0
37.4500	275	0	0
37.4750	265	0	0
37.5000	268	0	0
37.5250	259	2	1
37.5500	279	0	0
37.5750	291	0	0
37.6000	261	1	1
37.6250	256	0	0
37.6500	257	0	0
37.6750	297	1	0
37.7000	285	1	1
37.7250	269	1	0
37.7500	277	1	0
37.7750	230	0	0
37.8000	269	0	0
37.8250	262	0	2
37.8500	271	0	0
37.8750	253	1	1
37.9000	266	0	0
37.9250	267	1	0
37.9500	278	0	1
37.9750	253	1	0
38.0000	269	2	0
38.0250	287	0	1
38.0500	264	1	1
38.0750	251	0	0
38.1000	257	0	0
38.1250	273	1	1
38.1500	262	1	0
38.1750	277	0	0
38.2000	257	1	0
38.2250	274	0	0
38.2500	267	2	0
38.2750	247	1	0
38.3000	266	0	0
38.3250	269	0	0
38.3500	256	1	0
38.3750	248	0	1
38.4000	271	0	0
38.4250	283	0	0
38.4500	245	0	0
38.4750	253	0	0
38.5000	260	0	0
38.5250	243	0	0
38.5500	242	1	0
38.5750	257	0	0
38.6000	248	1	0
38.6250	273	2	0
38.6500	239	0	1
38.6750	290	0	0
38.7000	255	0	0
38.7250	240	0	0
38.7500	243	0	0
38.7750	245	0	0
38.8000	242	0	2
38.8250	251	0	1
38.8500	233	0	0
38.8750	251	0	0
38.9000	238	1	1
38.9250	244	1	0
38.9500	258	0	0
38.9750	248	1	0
39.0000	271	0	0
39.0250	267	0	0
39.0500	278	0	0
39.0750	224	0	0
39.1000	239	0	0
39.1250	235	0	0
39.1500	236	0	0
39.1750	278	1	0
39.2000	232	0	0
39.2250	250	1	0
39.2500	239	0	0
39.2750	243	1	0
39.3000	218	1	0
39.3250	238	0	0
39.3500	254	0	1
39.3750	238	0	1
39.4000	224	0	0
39.4250	228	0	0
39.4500	239	0	0
39.4750	253	0	1
39.5000	218	0	0
39.5250	225	0	1
39.5500	226	0	0
39.5750	216	0	0
39.6000	257	0	0
39.6250	261	1	0
39.6500	253	1	0
39.6750	234	0	0
39.7000	210	0	1
39.7250	251	0	0
39.7500	246	0	0
39.7750	242	0	1
39.8000	254	0	0
39.8250	231	0	0
39.8500	226	0	0
39.8750	239	0	0
39.9000	210	1	0
39.9250	232	1	0
39.9500	227	1	0
39.9750	250	0	0
40.0000	221	1	1
40.0250	219	0	0
40.0500	247	0	0
40.0750	222	0	0
40.1000	218	1	1
40.1250	250	0	0
40.1500	234	0	0
40.1750	234	0	0
40.2000	232	1	0
40.2250	239	0	0
40.2500	212	0	1
40.2750	235	1	0
40.3000	230	0	0
40.3250	211	0	0
40.3500	215	0	0
40.3750	231	0	0
40.4000	243	1	0
40.4250	225	0	0
40.4500	211	0	1
40.4750	210	0	0
40.5000	254	1	0
40.5250	234	0	0
40.5500	206	0	0
40.5750	211	1	0
40.6000	231	0	0
40.6250	204	1	1
40.6500	221	0	0
40.6750	212	0	0
40.7000	212	0	0
40.7250	224	2	0
40.7500	208	0	0
40.7750	211	1	0
40.8000	241	0	1
40.8250	227	0	0
40.8500	229	0	0
40.8750	204	0	0
40.9000	209	0	0
40.9250	202	1	0
40.9500	207	0	0
40.9750	240	1	1
41.0000	233	0	0
41.0250	214	1	0
41.0500	218	1	0
41.0750	172	1	0
41.1000	212	0	0
41.1250	216	1	1
41.1500	231	0	0
41.1750	213	1	0
41.2000	242	0	0
41.2250	223	0	0
41.2500	201	0	1
41.2750	225	1	0
41.3000	185	0	0
41.3250	220	1	1
41.3500	202	0	0
41.3750	211	1	0
41.4000	227	1	0
41.4250	190	1	0
41.4500	234	0	1
41.4750	214	0	1
41.5000	200	0	0
41.5250	220	2	0
41.5500	224	0	0
41.5750	213	0	0
41.6000	213	0	0
41.6250	192	0	0
41.6500	220	0	0
41.6750	191	0	0
41.7000	208	0	0
41.7250	207	0	0
41.7500	206	0	0
41.7750	223	2	2
41.8000	215	1	0
41.8250	195	1	0
41.8500	220	0	1
41.8750	219	0	0
41.9000	213	0	0
41.9250	196	0	0
41.9500	227	0	1
41.9750	205	1	0
42.0000	190	0	0
42.0250	206	0	0
42.0500	189	0	1
42.0750	196	0	1
42.1000	204	1	1
42.1250	190	0	0
42.1500	189	0	1
42.1750	223	1	1
42.2000	162	0	0
42.2250	212	2	0
42.2500	166	0	0
42.2750	181	0	0
42.3000	202	0	0
42.3250	199	0	0
42.3500	192	0	0
42.3750	184	0	0
42.4000	190	2	1
42.4250	198	0	0
42.4500	197	0	0
42.4750	212	1	0
42.5000	182	1	0
42.5250	187	0	0
42.5500	217	1	0
42.5750	190	0	0
42.6000	163	1	0
42.6250	183	0	0
42.6500	187	0	0
42.6750	201	0	0
42.7000	185	1	0
42.7250	220	1	0
42.7500	169	1	0
42.7750	208	1	0
42.8000	206	0	0
42.8250	177	0	0
42.8500	183	0	0
42.8750	189	0	1
42.9000	216	1	0
42.9250	187	1	0
42.9500	201	1	0
42.9750	203	1	0
43.0000	183	0	0
43.0250	165	0	0
43.0500	200	0	0
43.0750	195	0	0
43.1000	186	0	1
43.1250	187	1	0
43.1500	183	1	0
43.1750	196	0	0
43.2000	183	0	0
43.2250	177	0	0
43.2500	180	0	0
43.2750	176	0	0
43.3000	182	0	0
43.3250	178	0	0
43.3500	194	0	0
43.3750	182	0	1
43.4000	190	0	1
43.4250	163	0	0
43.4500	166	0	0
43.4750	176	1	0
43.5000	192	1	0
43.5250	190	0	0
43.5500	183	1	0
43.5750	176	1	0
43.6000	177	0	0
43.6250	186	1	1
43.6500	167	1	0
43.6750	181	1	0
43.7000	198	0	0
43.7250	186	0	0
43.7500	169	0	0
43.7750	187	2	0
43.8000	196	0	0
43.8250	195	1	0
43.8500	187	0	0
43.8750	175	1	0
43.9000	183	0	0
43.9250	176	0	0
43.9500	187	1	0
43.9750	169	0	0
44.0000	152	0	0
44.0250	176	0	1
44.0500	198	0	0
44.0750	180	0	1
44.1000	187	2	1
44.1250	174	0	0
44.1500	172	0	0
44.1750	199	0	0
44.2000	160	0	1
44.2250	153	0	0
44.2500	172	0	0
44.2750	157	0	0
44.3000	169	0	1
44.3250	175	1	0
44.3500	179	1	1
44.3750	170	0	1
44.4000	175	2	1
44.4250	193	0	0
44.4500	202	1	0
44.4750	182	0	0
44.5000	183	1	0
44.5250	177	0	0
44.5500	163	0	0
44.5750	166	0	1
44.6000	159	0	0
44.6250	183	1	0
44.6500	172	1	0
44.6750	158	0	0
44.7000	163	1	0
44.7250	170	0	0
44.7500	177	0	1
44.7750	185	0	0
44.8000	154	0	0
44.8250	180	0	0
44.8500	156	1	0
44.8750	186	0	0
44.9000	178	0	0
44.9250	145	0	0
44.9500	147	1	0
44.9750	178	0	0
45.0000	170	0	0
45.0250	176	0	0
45.0500	161	0	0
45.0750	162	0	1
45.1000	177	2	0
45.1250	186	0	0
45.1500	166	0	0
45.1750	160	0	0
45.2000	157	0	0
45.2250	154	0	0
45.2500	169	0	0
45.2750	159	0	0
45.3000	176	0	1
45.3250	168	0	0
45.3500	157	0	0
45.3750	167	1	0
45.4000	164	1	1
45.4250	155	0	0
45.4500	147	1	0
45.4750	173	0	1
45.5000	158	0	0
45.5250	175	0	0
45.5500	173	1	0
45.5750	158	0	0
45.6000	147	0	2
45.6250	139	0	0
45.6500	134	0	1
45.6750	161	0	0
45.7000	174	0	0
45.7250	143	1	1
45.7500	143	0	0
45.7750	147	0	0
45.8000	155	0	0
45.8250	153	0	0
45.8500	152	0	0
45.8750	179	0	0
45.9000	148	0	0
45.9250	150	1	0
45.9500	158	0	0
45.9750	157	0	1
46.0000	134	0	0
46.0250	154	0	0
46.0500	171	0	0
46.0750	150	0	0
46.1000	141	0	0
46.1250	161	1	0
46.1500	166	0	0
46.1750	162	0	0
46.2000	130	2	0
46.2250	153	0	1
46.2500	170	1	0
46.2750	166	0	2
46.3000	154	0	0
46.3250	145	0	0
46.3500	132	0	0
46.3750	152	0	0
46.4000	162	0	0
46.4250	151	0	0
46.4500	127	0	0
46.4750	153	0	0
46.5000	129	0	0
46.5250	166	0	0
46.5500	141	0	0
46.5750	159	0	0
46.6000	160	1	2
46.6250	161	0	0
46.6500	153	0	0
46.6750	150	0	0
46.7000	144	0	0
46.7250	164	0	0
46.7500	147	2	0
46.7750	174	0	0
46.8000	155	0	0
46.8250	142	0	0
46.8500	142	0	0
46.8750	161	0	0
46.9000	153	0	2
46.9250	131	0	0
46.9500	146	1	0
46.9750	136	0	0
47.0000	136	0	0
47.0250	133	0	2
47.0500	139	0	1
47.0750	159	0	0
47.1000	132	0	1
47.1250	146	0	0
47.1500	141	0	0
47.1750	148	0	0
47.2000	134	0	0
47.2250	145	0	0
47.2500	136	0	1
47.2750	153	0	0
47.3000	157	0	1
47.3250	166	0	0
47.3500	122	0	0
47.3750	147	2	1
47.4000	131	0	0
47.4250	148	0	0
47.4500	146	0	0
47.4750	156	1	0
47.5000	137	0	0
47.5250	139	0	0
47.5500	130	1	0
47.5750	140	2	0
47.6000	136	0	0
47.6250	150	0	0
47.6500	144	0	0
47.6750	151	1	0
47.7000	127	1	1
47.7250	135	0	0
47.7500	135	0	0
47.7750	130	0	0
47.8000	132	0	1
47.8250	146	0	0
47.8500	158	1	0
47.8750	119	0	1
47.9000	144	0	0
47.9250	148	0	0
47.9500	166	0	0
47.9750	162	0	0
48.0000	126	0	0
48.0250	135	0	0
48.0500	141	0	0
48.0750	138	0	1
48.1000	147	0	0
48.1250	132	0	1
48.1500	146	0	1
48.1750	152	0	1
48.2000	120	0	0
48.2250	146	0	0
48.2500	134	0	1
48.2750	140	1	0
48.3000	125	0	0
48.3250	135	1	0
48.3500	136	0	0
48.3750	127	0	1
48.4000	134	0	0
48.4250	136	1	0
48.4500	138	1	0
48.4750	130	0	0
48.5000	146	0	0
48.5250	109	0	0
48.5500	139	0	0
48.5750	123	0	0
48.6000	128	0	0
48.6250	143	0	0
48.6500	136	0	0
48.6750	111	0	0
48.7000	129	0	1
48.7250	137	0	0
48.7500	131	0	0
48.7750	124	0	1
48.8000	105	0	0
48.8250	141	1	0
48.8500	117	0	0
48.8750	128	0	0
48.9000	109	0	0
48.9250	142	0	0
48.9500	117	1	0
48.9750	121	1	0
49.0000	114	2	0
49.0250	126	0	0
49.0500	111	0	0
49.0750	115	1	0
49.1000	128	0	0
49.1250	130	0	0
49.1500	118	1	0
49.1750	129	0	0
49.2000	103	0	0
49.2250	127	1	0
49.2500	117	0	0
49.2750	142	0	0
49.3000	137	0	0
49.3250	109	0	0
49.3500	133	1	0
49.3750	134	1	0
49.4000	115	1	0
49.4250	112	0	0
49.4500	104	0	1
49.4750	156	2	0
49.5000	125	0	0
49.5250	119	0	0
49.5500	129	0	0
49.5750	125	0	0
49.6000	120	0	0
49.6250	128	0	0
49.6500	122	1	0
49.6750	114	0	0
49.7000	123	1	0
49.7250	109	0	1
49.7500	116	0	0
49.7750	120	0	0
49.8000	90	0	0
49.8250	137	1	0
49.8500	107	0	1
49.8750	106	0	0
49.9000	129	0	1
49.9250	127	0	0
49.9500	119	0	0
49.9750	101	0	0
50.0000	127	0	0
50.0250	103	0	0
50.0500	145	1	0
50.0750	120	0	1
50.1000	132	1	0
50.1250	119	0	1
50.1500	132	0	0
50.1750	132	0	0
50.2000	114	0	0
50.2250	114	0	1
50.2500	113	1	1
50.2750	118	0	0
50.3000	112	0	1
50.3250	115	0	0
50.3500	107	0	0
50.3750	108	0	0
50.4000	92	1	0
50.4250	119	0	0
50.4500	130	0	1
50.4750	121	1	0
50.5000	130	0	0
50.5250	113	0	0
50.5500	114	0	0
50.5750	116	1	0
50.6000	94	0	0
50.6250	115	0	0
50.6500	105	2	0
50.6750	91	1	0
50.7000	124	0	0
50.7250	109	0	0
50.7500	127	0	0
50.7750	120	0	0
50.8000	102	1	0
50.8250	103	0	1
50.8500	111	0	0
50.8750	103	0	0
50.9000	102	0	0
50.9250	112	0	0
50.9500	121	0	0
50.9750	120	0	0
51.0000	114	0	0
51.0250	102	1	0
51.0500	126	0	0
51.0750	144	0	0
51.1000	124	0	1
51.1250	118	0	0
51.1500	95	0	1
51.1750	115	1	1
51.2000	109	0	0
51.2250	114	0	0
51.2500	120	0	1
51.2750	102	0	0
51.3000	128	0	1
51.3250	124	0	0
51.3500	108	0	0
51.3750	117	0	0
51.4000	110	1	0
51.4250	111	0	0
51.4500	112	0	0
51.4750	99	0	0
51.5000	105	0	0
51.5250	126	0	1
51.5500	113	0	0
51.5750	121	0	0
51.6000	92	0	0
51.6250	91	1	0
51.6500	121	0	0
51.6750	122	0	0
51.7000	98	0	0
51.7250	110	0	1
51.7500	107	1	0
51.7750	106	0	0
51.8000	104	0	0
51.8250	106	0	0
51.8500	113	0	0
51.8750	119	1	0
51.9000	113	0	0
51.9250	111	0	0
51.9500	116	0	0
51.9750	102	0	0
52.0000	108	0	0
52.0250	100	0	0
52.0500	99	0	0
52.0750	95	0	0
52.1000	98	0	0
52.1250	90	0	0
52.1500	110	0	0
52.1750	105	0	0
52.2000	91	0	0
52.2250	125	0	0
52.2500	98	0	0
52.2750	101	0	0
52.3000	105	1	0
52.3250	93	1	1
52.3500	108	1	0
52.3750	111	0	0
52.4000	102	0	0
52.4250	90	0	0
52.4500	93	0	0
52.4750	110	1	0
52.5000	99	0	0
52.5250	109	0	1
52.5500	91	0	0
52.5750	73	0	0
52.6000	105	0	0
52.6250	115	1	0
52.6500	112	1	0
52.6750	92	0	1
52.7000	95	0	0
52.7250	99	0	0
52.7500	102	1	0
52.7750	120	1	0
52.8000	92	0	1
52.8250	101	0	0
52.8500	115	0	1
52.8750	95	0	0
52.9000	95	1	0
52.9250	113	0	0
52.9500	106	0	0
52.9750	102	0	0
53.0000	92	0	1
53.0250	108	0	1
53.0500	110	0	0
53.0750	114	0	0
53.1000	92	1	0
53.1250	95	0	0
53.1500	75	0	0
53.1750	94	0	0
53.2000	112	0	0
53.2250	102	0	1
53.2500	95	0	0
53.2750	79	1	1
53.3000	80	1	0
53.3250	102	0	0
53.3500	78	0	0
53.3750	105	0	0
53.4000	92	0	0
53.4250	93	0	0
53.4500	107	0	0
53.4750	102	0	0
53.5000	101	0	0
53.5250	92	1	0
53.5500	99	0	0
53.5750	83	0	1
53.6000	105	0	0
53.6250	92	0	0
53.6500	115	0	0
53.6750	103	0	1
53.7000	91	0	0
53.7250	84	0	1
53.7500	87	0	0
53.7750	88	0	0
53.8000	88	0	0
53.8250	95	1	0
53.8500	100	0	0
53.8750	82	0	0
53.9000	101	0	0
53.9250	92	0	0
53.9500	75	0	0
53.9750	94	0	0
54.0000	82	0	0
54.0250	106	0	0
54.0500	107	0	0
54.0750	91	0	0
54.1000	78	0	1
54.1250	85	1	0
54.1500	76	0	0
54.1750	90	0	0
54.2000	81	0	0
54.2250	85	0	0
54.2500	85	1	0
54.2750	98	1	1
54.3000	90	0	0
54.3250	81	0	0
54.3500	91	0	0
54.3750	96	0	0
54.4000	92	0	0
54.4250	113	0	0
54.4500	102	0	0
54.4750	83	0	0
54.5000	106	1	0
54.5250	98	2	1
54.5500	113	0	1
54.5750	91	0	0
54.6000	94	0	0
54.6250	101	0	1
54.6500	108	0	0
54.6750	82	0	0
54.7000	93	1	1
54.7250	89	0	0
54.7500	94	0	0
54.7750	88	0	0
54.8000	61	0	0
54.8250	103	0	0
54.8500	106	0	1
54.8750	104	0	0
54.9000	98	0	0
54.9250	78	0	1
54.9500	88	0	0
54.9750	72	0	0
55.0000	100	0	0
55.0250	88	0	0
55.0500	106	0	0
55.0750	75	0	0
55.1000	84	0	0
55.1250	67	0	1
55.1500	96	0	0
55.1750	94	0	1
55.2000	86	1	0
55.2250	84	0	0
55.2500	73	0	1
55.2750	88	0	0
55.3000	89	1	0
55.3250	86	1	1
55.3500	80	0	1
55.3750	84	1	0
55.4000	73	1	0
55.4250	74	0	1
55.4500	97	0	0
55.4750	73	0	0
55.5000	86	0	0
55.5250	86	0	0
55.5500	73	0	0
55.5750	73	1	0
55.6000	92	0	0
55.6250	95	0	0
55.6500	67	0	0
55.6750	75	0	0
55.7000	79	0	0
55.7250	77	0	0
55.7500	62	0	0
55.7750	83	1	1
55.8000	91	0	0
55.8250	94	0	0
55.8500	77	0	0
55.8750	76	0	0
55.9000	94	0	1
55.9250	87	0	0
55.9500	94	0	0
55.9750	102	0	0
56.0000	86	1	0
56.0250	83	0	0
56.0500	82	0	0
56.0750	94	0	0
56.1000	72	0	0
56.1250	72	0	0
56.1500	78	0	0
56.1750	70	0	0
56.2000	71	0	0
56.2250	80	0	2
56.2500	78	1	0
56.2750	74	0	0
56.3000	90	1	0
56.3250	67	0	0
56.3500	82	0	0
56.3750	110	0	0
56.4000	84	0	0
56.4250	73	0	0
56.4500	78	0	0
56.4750	62	0	0
56.5000	78	0	0
56.5250	68	0	0
56.5500	82	1	0
56.5750	84	0	0
56.6000	99	0	0
56.6250	77	0	1
56.6500	75	1	0
56.6750	81	1	0
56.7000	78	0	1
56.7250	96	0	0
56.7500	93	1	0
56.7750	86	0	0
56.8000	72	0	0
56.8250	71	0	0
56.8500	74	1	1
56.8750	81	0	0
56.9000	74	0	0
56.9250	73	1	1
56.9500	81	0	0
56.9750	72	0	0
57.0000	79	0	0
57.0250	68	0	1
57.0500	66	0	0
57.0750	79	0	0
57.1000	82	0	0
57.1250	94	0	0
57.1500	69	0	0
57.1750	77	0	0
57.2000	92	0	1
57.2250	79	0	0
57.2500	77	0	1
57.2750	66	0	0
57.3000	80	0	0
57.3250	67	0	0
57.3500	62	0	0
57.3750	82	0	0
57.4000	71	0	0
57.4250	86	0	0
57.4500	78	0	0
57.4750	93	0	0
57.5000	61	2	0
57.5250	63	0	0
57.5500	80	0	0
57.5750	74	0	0
57.6000	74	0	0
57.6250	67	0	1
57.6500	68	1	0
57.6750	75	0	0
57.7000	72	0	0
57.7250	73	0	0
57.7500	72	0	1
57.7750	71	0	1
57.8000	82	0	0
57.8250	75	0	0
57.8500	65	1	1
57.8750	57	0	0
57.9000	76	0	2
57.9250	61	3	0
57.9500	70	0	0
57.9750	79	0	0
58.0000	75	1	0
58.0250	70	0	0
58.0500	71	1	0
58.0750	67	0	0
58.1000	69	1	0
58.1250	66	0	0
58.1500	72	1	0
58.1750	75	0	0
58.2000	74	0	0
58.2250	55	0	0
58.2500	62	0	0
58.2750	63	0	0
58.3000	70	0	0
58.3250	56	0	0
58.3500	75	0	0
58.3750	75	0	0
58.4000	66	1	1
58.4250	60	0	0
58.4500	48	1	1
58.4750	76	0	0
58.5000	69	0	0
58.5250	74	0	0
58.5500	51	0	0
58.5750	74	0	0
58.6000	73	0	0
58.6250	81	0	0
58.6500	61	0	0
58.6750	52	0	0
58.7000	73	1	0
58.7250	72	1	0
58.7500	70	0	0
58.7750	64	0	1
58.8000	72	2	0
58.8250	75	0	0
58.8500	64	1	0
58.8750	66	1	0
58.9000	62	0	2
58.9250	78	0	1
58.9500	60	0	0
58.9750	68	1	1
59.0000	49	0	0
59.0250	70	0	0
59.0500	70	0	0
59.0750	71	0	0
59.1000	63	0	0
59.1250	71	3	1
59.1500	85	2	0
59.1750	61	0	0
59.2000	66	0	0
59.2250	77	0	0
59.2500	66	0	0
59.2750	66	0	1
59.3000	65	0	0
59.3250	72	0	0
59.3500	56	0	0
59.3750	52	2	0
59.4000	62	0	1
59.4250	66	0	1
59.4500	54	0	0
59.4750	71	0	0
59.5000	48	0	0
59.5250	71	0	1
59.5500	57	0	0
59.5750	59	0	1
59.6000	51	0	1
59.6250	70	2	0
59.6500	60	1	0
59.6750	62	0	0
59.7000	69	0	0
59.7250	67	0	0
59.7500	68	0	0
59.7750	66	0	0
59.8000	68	0	1
59.8250	51	0	0
59.8500	84	1	0
59.8750	51	0	0
59.9000	53	0	1
59.9250	57	0	1
59.9500	65	0	0
59.9750	49	0	0
60.0000	57	0	0
60.0250	59	0	1
60.0500	61	0	0
60.0750	65	0	1
60.1000	55	0	0
60.1250	62	0	0
60.1500	59	0	0
60.1750	51	0	0
60.2000	87	1	0
60.2250	64	0	1
60.2500	56	0	0
60.2750	65	0	1
60.3000	59	0	0
60.3250	59	0	1
60.3500	67	0	0
60.3750	61	0	1
60.4000	66	1	0
60.4250	78	0	0
60.4500	65	0	0
60.4750	69	1	0
60.5000	70	0	1
60.5250	50	0	1
60.5500	56	0	0
60.5750	58	0	0
60.6000	51	0	0
60.6250	61	1	0
60.6500	65	0	0
60.6750	61	1	1
60.7000	60	0	0
60.7250	56	0	0
60.7500	59	0	0
60.7750	54	1	1
60.8000	66	0	0
60.8250	50	0	0
60.8500	69	1	0
60.8750	55	0	0
60.9000	60	0	0
60.9250	39	0	0
60.9500	60	0	0
60.9750	49	0	0
61.0000	56	2	0
61.0250	53	0	0
61.0500	57	0	0
61.0750	65	0	1
61.1000	58	0	0
61.1250	62	0	0
61.1500	67	0	0
61.1750	51	0	0
61.2000	62	1	1
61.2250	49	1	0
61.2500	56	0	0
61.2750	61	0	0
61.3000	55	0	0
61.3250	58	0	0
61.3500	72	0	1
61.3750	58	0	0
61.4000	72	0	0
61.4250	56	0	1
61.4500	60	1	0
61.4750	54	0	1
61.5000	78	0	1
61.5250	50	0	0
61.5500	61	0	0
61.5750	51	0	0
61.6000	60	0	0
61.6250	66	0	0
61.6500	56	0	0
61.6750	52	0	0
61.7000	61	0	1
61.7250	58	0	2
61.7500	48	1	0
61.7750	62	0	1
61.8000	58	0	1
61.8250	71	0	0
61.8500	46	0	0
61.8750	65	0	0
61.9000	53	0	1
61.9250	52	0	0
61.9500	64	0	0
61.9750	45	0	1
62.0000	52	0	0
62.0250	52	0	0
62.0500	49	0	0
62.0750	54	0	2
62.1000	52	0	0
62.1250	68	0	0
62.1500	57	2	0
62.1750	62	0	0
62.2000	58	0	0
62.2250	54	0	0
62.2500	60	0	0
62.2750	63	1	1
62.3000	73	1	0
62.3250	51	0	0
62.3500	39	0	0
62.3750	47	0	0
62.4000	49	0	0
62.4250	52	0	0
62.4500	50	0	0
62.4750	43	0	0
62.5000	59	0	0
62.5250	51	0	0
62.5500	53	0	0
62.5750	62	1	0
62.6000	54	1	1
62.6250	54	0	0
62.6500	50	0	0
62.6750	45	0	0
62.7000	55	0	1
62.7250	47	0	0
62.7500	62	1	0
62.7750	58	1	0
62.8000	52	0	0
62.8250	55	1	1
62.8500	60	0	0
62.8750	45	0	0
62.9000	53	0	0
62.9250	69	0	0
62.9500	54	0	0
62.9750	40	0	0
63.0000	40	2	0
63.0250	64	0	0
63.0500	46	0	1
63.0750	52	1	0
63.1000	48	0	1
63.1250	38	0	0
63.1500	55	0	0
63.1750	44	0	0
63.2000	51	0	0
63.2250	54	0	0
63.2500	54	0	1
63.2750	65	0	0
63.3000	64	0	0
63.3250	69	0	1
63.3500	58	0	1
63.3750	49	0	0
63.4000	58	1	0
63.4250	53	0	0
63.4500	51	0	0
63.4750	50	0	0
63.5000	58	1	0
63.5250	52	0	0
63.5500	42	0	0
63.5750	55	0	0
63.6000	45	0	1
63.6250	58	0	0
63.6500	49	0	0
63.6750	53	0	0
63.7000	49	0	0
63.7250	48	1	0
63.7500	53	0	0
63.7750	53	0	0
63.8000	46	0	0
63.8250	49	0	1
63.8500	54	0	0
63.8750	52	0	0
63.9000	62	0	0
63.9250	40	0	0
63.9500	55	0	0
63.9750	45	0	0
64.0000	54	0	0
64.0250	57	0	0
64.0500	50	0	0
64.0750	44	0	0
64.1000	44	0	0
64.1250	55	0	0
64.1500	34	0	0
64.1750	43	1	0
64.2000	40	0	0
64.2250	58	0	0
64.2500	41	0	1
64.2750	45	0	0
64.3000	44	0	0
64.3250	48	0	0
64.3500	42	0	0
64.3750	50	0	2
64.4000	53	2	0
64.4250	39	0	0
64.4500	51	0	0
64.4750	46	0	1
64.5000	33	0	0
64.5250	45	1	0
64.5500	41	0	0
64.5750	48	0	0
64.6000	47	0	1
64.6250	45	0	0
64.6500	36	0	0
64.6750	37	0	0
64.7000	37	0	0
64.7250	48	0	0
64.7500	53	0	0
64.7750	41	0	0
64.8000	48	0	0
64.8250	43	0	0
64.8500	44	0	0
64.8750	43	0	1
64.9000	41	0	0
64.9250	71	0	1
64.9500	52	0	0
64.9750	49	0	0
65.0000	53	0	0
65.0250	36	0	0
65.0500	34	0	0
65.0750	54	1	0
65.1000	46	0	0
65.1250	41	0	0
65.1500	47	0	0
65.1750	42	0	0
65.2000	40	0	0
65.2250	45	0	0
65.2500	51	0	0
65.2750	42	0	1
65.3000	57	0	0
65.3250	58	0	0
65.3500	57	0	1
65.3750	55	0	0
65.4000	54	1	0
65.4250	51	0	0
65.4500	46	0	0
65.4750	48	0	0
65.5000	44	1	0
65.5250	37	0	0
65.5500	37	0	0
65.5750	39	2	0
65.6000	40	0	0
65.6250	37	0	1
65.6500	47	0	1
65.6750	48	1	0
65.7000	39	0	0
65.7250	35	0	0
65.7500	46	0	0
65.7750	40	0	0
65.8000	40	0	0
65.8250	46	1	0
65.8500	35	0	1
65.8750	52	0	0
65.9000	34	0	0
65.9250	57	0	0
65.9500	42	0	0
65.9750	48	0	1
66.0000	49	0	1
66.0250	44	1	1
66.0500	45	0	0
66.0750	38	0	1
66.1000	38	0	0
66.1250	48	0	0
66.1500	52	0	0
66.1750	38	0	0
66.2000	35	0	0
66.2250	46	0	1
66.2500	37	0	0
66.2750	53	0	1
66.3000	41	1	0
66.3250	25	0	0
66.3500	43	0	0
66.3750	40	0	1
66.4000	44	0	0
66.4250	48	0	0
66.4500	32	0	0
66.4750	52	1	0
66.5000	40	0	0
66.5250	28	0	0
66.5500	29	0	0
66.5750	38	0	0
66.6000	44	0	0
66.6250	40	0	0
66.6500	37	0	1
66.6750	38	0	0
66.7000	48	0	0
66.7250	37	1	0
66.7500	34	0	0
66.7750	56	0	0
66.8000	43	1	0
66.8250	34	0	0
66.8500	54	0	0
66.8750	33	1	0
66.9000	39	0	0
66.9250	41	0	0
66.9500	29	0	1
66.9750	46	0	0
67.0000	50	0	1
67.0250	39	0	0
67.0500	49	0	0
67.0750	39	0	0
67.1000	44	0	0
67.1250	34	1	0
67.1500	44	0	0
67.1750	43	0	0
67.2000	38	0	1
67.2250	44	0	0
67.2500	46	0	1
67.2750	42	0	1
67.3000	33	1	1
67.3250	36	0	1
67.3500	41	0	0
67.3750	35	0	0
67.4000	37	0	0
67.4250	44	0	0
67.4500	43	0	0
67.4750	34	0	0
67.5000	40	0	0
67.5250	35	0	1
67.5500	37	0	0
67.5750	43	0	0
67.6000	38	0	0
67.6250	29	0	0
67.6500	37	0	0
67.6750	26	0	0
67.7000	39	0	0
67.7250	39	0	0
67.7500	35	0	2
67.7750	42	0	1
67.8000	38	0	1
67.8250	51	0	0
67.8500	50	0	0
67.8750	33	0	0
67.9000	41	0	0
67.9250	31	0	0
67.9500	31	0	0
67.9750	36	0	0
68.0000	40	0	0
68.0250	54	0	0
68.0500	56	1	0
68.0750	41	0	0
68.1000	39	0	0
68.1250	36	0	0
68.1500	36	0	0
68.1750	39	0	0
68.2000	39	0	1
68.2250	41	0	0
68.2500	38	0	0
68.2750	36	0	0
68.3000	47	0	0
68.3250	37	1	0
68.3500	21	0	0
68.3750	39	0	0
68.4000	46	0	0
68.4250	45	0	0
68.4500	48	0	1
68.4750	40	0	1
68.5000	37	0	1
68.5250	51	0	0
68.5500	32	0	1
68.5750	33	0	1
68.6000	44	1	0
68.6250	34	0	0
68.6500	30	0	0
68.6750	33	0	0
68.7000	41	0	0
68.7250	47	0	0
68.7500	35	0	0
68.7750	37	0	0
68.8000	35	0	0
68.8250	38	0	0
68.8500	33	0	1
68.8750	45	0	0
68.9000	38	0	1
68.9250	46	0	0
68.9500	33	0	0
68.9750	30	0	1
69.0000	29	0	0
69.0250	40	0	0
69.0500	42	0	0
69.0750	43	2	2
69.1000	39	0	1
69.1250	26	0	1
69.1500	39	0	0
69.1750	34	0	0
69.2000	37	0	0
69.2250	32	0	1
69.2500	45	0	0
69.2750	32	0	0
69.3000	34	0	0
69.3250	25	1	0
69.3500	31	0	0
69.3750	43	0	2
69.4000	37	0	1
69.4250	34	1	0
69.4500	35	1	0
69.4750	49	0	0
69.5000	31	0	0
69.5250	32	1	0
69.5500	37	0	0
69.5750	33	0	0
69.6000	33	0	1
69.6250	39	0	0
69.6500	41	0	0
69.6750	39	0	1
69.7000	40	0	0
69.7250	50	0	0
69.7500	41	0	0
69.7750	36	0	0
69.8000	38	0	0
69.8250	27	0	0
69.8500	32	0	0
69.8750	36	0	1
69.9000	36	0	0
69.9250	25	0	0
69.9500	29	0	0
69.9750	37	0	0
70.0000	37	1	0
70.0250	33	0	0
70.0500	44	0	0
70.0750	47	1	0
70.1000	22	0	0
70.1250	33	0	0
70.1500	30	0	2
70.1750	45	0	1
70.2000	32	0	0
70.2250	25	0	1
70.2500	31	0	0
70.2750	27	0	0
70.3000	31	1	0
70.3250	31	0	0
70.3500	28	0	1
70.3750	31	0	1
70.4000	28	0	0
70.4250	38	0	0
70.4500	31	0	0
70.4750	34	0	0
70.5000	25	0	0
70.5250	35	1	0
70.5500	30	0	0
70.5750	32	0	0
70.6000	34	0	0
70.6250	27	0	1
70.6500	38	0	0
70.6750	44	0	0
70.7000	37	0	0
70.7250	41	0	0
70.7500	32	0	1
70.7750	33	0	0
70.8000	29	0	0
70.8250	25	0	0
70.8500	36	0	0
70.8750	34	0	0
70.9000	40	0	0
70.9250	30	0	0
70.9500	28	0	0
70.9750	38	0	1
71.0000	28	1	0
71.0250	32	0	0
71.0500	34	0	0
71.0750	26	0	0
71.1000	38	0	1
71.1250	38	0	0
71.1500	25	0	0
71.1750	32	0	0
71.2000	28	0	0
71.2250	40	0	1
71.2500	37	0	0
71.2750	31	1	0
71.3000	30	0	0
71.3250	26	1	0
71.3500	22	0	0
71.3750	31	0	0
71.4000	31	0	0
71.4250	28	0	0
71.4500	31	0	0
71.4750	20	0	1
71.5000	40	0	0
71.5250	36	0	0
71.5500	19	0	0
71.5750	35	0	0
71.6000	29	0	0
71.6250	31	0	0
71.6500	38	0	0
71.6750	29	0	0
71.7000	31	0	0
71.7250	31	0	0
71.7500	19	0	0
71.7750	33	0	0
71.8000	24	0	0
71.8250	30	0	0
71.8500	16	0	0
71.8750	29	0	0
71.9000	36	0	0
71.9250	39	0	0
71.9500	29	0	0
71.9750	35	0	0
72.0000	31	0	0
72.0250	30	0	0
72.0500	31	0	0
72.0750	31	0	0
72.1000	25	0	1
72.1250	30	0	0
72.1500	30	1	0
72.1750	17	0	2
72.2000	17	0	1
72.2250	23	0	0
72.2500	28	0	0
72.2750	30	0	0
72.3000	23	0	0
72.3250	21	0	0
72.3500	35	0	0
72.3750	23	0	0
72.4000	25	0	1
72.4250	22	1	0
72.4500	35	1	0
72.4750	25	0	0
72.5000	29	1	0
72.5250	34	0	0
72.5500	28	1	0
72.5750	30	0	0
72.6000	21	0	0
72.6250	22	1	1
72.6500	23	0	0
72.6750	23	0	0
72.7000	25	1	1
72.7250	15	0	0
72.7500	30	0	0
72.7750	36	0	0
72.8000	27	0	0
72.8250	21	0	0
72.8500	26	0	0
72.8750	23	0	1
72.9000	21	0	0
72.9250	19	0	0
72.9500	23	0	0
72.9750	29	0	1
73.0000	31	0	0
73.0250	21	1	0
73.0500	30	0	0
73.0750	30	0	0
73.1000	18	0	0
73.1250	22	0	0
73.1500	26	0	0
73.1750	29	0	0
73.2000	31	1	1
73.2250	25	1	0
73.2500	29	0	1
73.2750	27	0	0
73.3000	34	0	0
73.3250	17	0	0
73.3500	27	1	1
73.3750	32	0	0
73.4000	27	0	0
73.4250	23	1	0
73.4500	35	0	1
73.4750	21	0	0
73.5000	29	0	0
73.5250	35	0	0
73.5500	28	1	0
73.5750	37	2	0
73.6000	31	0	0
73.6250	23	0	0
73.6500	29	0	0
73.6750	24	0	0
73.7000	21	0	0
73.7250	21	0	0
73.7500	32	1	1
73.7750	40	1	0
73.8000	27	0	0
73.8250	25	2	0
73.8500	35	0	0
73.8750	29	0	0
73.9000	29	0	0
73.9250	29	0	0
73.9500	25	0	0
73.9750	26	0	0
74.0000	24	0	0
74.0250	24	0	0
74.0500	23	0	1
74.0750	29	0	1
74.1000	36	0	0
74.1250	27	0	0
74.1500	24	1	0
74.1750	22	0	1
74.2000	34	0	0
74.2250	29	0	0
74.2500	37	0	0
74.2750	21	0	0
74.3000	26	0	0
74.3250	32	0	0
74.3500	24	0	0
74.3750	24	0	0
74.4000	28	0	0
74.4250	24	0	0
74.4500	25	0	0
74.4750	26	0	0
74.5000	19	0	0
74.5250	18	0	0
74.5500	20	0	0
74.5750	31	0	0
74.6000	28	1	0
74.6250	38	0	0
74.6500	24	0	0
74.6750	33	0	0
74.7000	24	0	0
74.7250	27	0	0
74.7500	34	0	0
74.7750	21	0	0
74.8000	30	0	1
74.8250	21	1	0
74.8500	20	0	0
74.8750	22	0	0
74.9000	20	0	0
74.9250	30	0	0
74.9500	28	0	0
74.9750	17	0	0
75.0000	29	0	1
75.0250	31	0	0
75.0500	37	1	1
75.0750	27	0	0
75.1000	19	0	0
75.1250	16	1	0
75.1500	33	0	1
75.1750	25	0	2
75.2000	30	0	0
75.2250	26	0	0
75.2500	19	0	0
75.2750	30	0	0
75.3000	24	0	1
75.3250	22	0	1
75.3500	27	0	0
75.3750	32	0	0
75.4000	30	0	0
75.4250	29	0	1
75.4500	23	1	0
75.4750	24	0	1
75.5000	21	2	0
75.5250	23	0	0
75.5500	30	0	2
75.5750	15	0	0
75.6000	28	0	0
75.6250	30	0	0
75.6500	17	0	1
75.6750	25	1	0
75.7000	22	0	0
75.7250	35	0	0
75.7500	28	0	0
75.7750	16	0	0
75.8000	25	0	0
75.8250	27	0	0
75.8500	26	1	0
75.8750	21	0	0
75.9000	19	1	1
75.9250	21	0	1
75.9500	19	0	0
75.9750	24	0	0
76.0000	22	0	0
76.0250	25	0	0
76.0500	27	0	1
76.0750	16	0	0
76.1000	16	0	0
76.1250	24	0	0
76.1500	26	0	0
76.1750	18	0	1
76.2000	28	0	0
76.2250	20	0	0
76.2500	20	0	0
76.2750	26	0	0
76.3000	26	0	0
76.3250	23	0	0
76.3500	26	0	0
76.3750	32	0	0
76.4000	24	0	0
76.4250	22	0	0
76.4500	25	0	0
76.4750	23	0	0
76.5000	19	0	0
76.5250	21	0	1
76.5500	21	0	2
76.5750	20	0	0
76.6000	28	0	0
76.6250	27	0	0
76.6500	23	0	0
76.6750	20	0	0
76.7000	23	0	0
76.7250	29	1	0
76.7500	19	1	0
76.7750	18	0	0
76.8000	25	0	1
76.8250	7	2	0
76.8500	20	0	0
76.8750	30	0	0
76.9000	15	0	2
76.9250	19	0	0
76.9500	23	0	0
76.9750	29	0	0
77.0000	21	0	0
77.0250	20	1	0
77.0500	31	1	0
77.0750	18	0	0
77.1000	20	0	0
77.1250	21	0	0
77.1500	26	0	0
77.1750	18	1	0
77.2000	18	0	0
77.2250	26	0	0
77.2500	25	0	0
77.2750	23	0	0
77.3000	20	0	0
77.3250	23	0	0
77.3500	27	1	0
77.3750	24	0	0
77.4000	17	0	0
77.4250	15	0	0
77.4500	24	0	1
77.4750	19	0	1
77.5000	23	0	1
77.5250	26	0	0
77.5500	21	1	1
77.5750	22	1	0
77.6000	29	1	1
77.6250	14	2	1
77.6500	16	1	0
77.6750	23	0	0
77.7000	21	1	0
77.7250	15	0	0
77.7500	21	1	0
77.7750	19	0	0
77.8000	24	0	1
77.8250	21	0	0
77.8500	20	0	0
77.8750	12	0	0
77.9000	13	0	0
77.9250	23	0	0
77.9500	25	0	0
77.9750	20	0	1
78.0000	26	2	0
78.0250	23	0	0
78.0500	20	1	1
78.0750	23	0	0
78.1000	16	0	0
78.1250	23	1	0
78.1500	27	0	0
78.1750	23	0	0
78.2000	22	0	0
78.2250	28	0	0
78.2500	19	0	0
78.2750	17	0	0
78.3000	11	0	0
78.3250	20	0	0
78.3500	18	0	0
78.3750	17	0	0
78.4000	21	0	0
78.4250	14	0	0
78.4500	35	0	0
78.4750	18	0	0
78.5000	25	0	0
78.5250	16	0	0
78.5500	14	0	0
78.5750	13	1	1
78.6000	21	1	0
78.6250	17	1	0
78.6500	17	0	0
78.6750	20	0	0
78.7000	18	0	1
78.7250	23	0	0
78.7500	26	0	0
78.7750	10	0	0
78.8000	11	1	0
78.8250	17	0	0
78.8500	25	0	1
78.8750	17	0	0
78.9000	17	0	0
78.9250	23	0	0
78.9500	20	0	0
78.9750	23	1	0
79.0000	18	0	0
79.0250	19	0	0
79.0500	18	0	0
79.0750	19	1	0
79.1000	24	0	0
79.1250	14	0	0
79.1500	14	0	0
79.1750	33	0	0
79.2000	19	1	0
79.2250	26	0	0
79.2500	24	0	0
79.2750	13	0	0
79.3000	23	0	0
79.3250	10	0	0
79.3500	16	0	0
79.3750	17	0	0
79.4000	22	0	1
79.4250	14	0	0
79.4500	21	0	1
79.4750	23	0	0
79.5000	20	0	0
79.5250	15	1	0
79.5500	23	0	0
79.5750	23	1	1
79.6000	19	1	0
79.6250	12	0	1
79.6500	12	0	0
79.6750	19	0	0
79.7000	20	1	0
79.7250	22	0	0
79.7500	13	0	0
79.7750	19	0	0
79.8000	21	0	0
79.8250	16	0	0
79.8500	15	0	0
79.8750	24	0	0
79.9000	16	1	0
79.9250	19	1	0
79.9500	12	0	0
79.9750	20	0	0
80.0000	15	0	1
80.0250	18	0	0
80.0500	13	0	1
80.0750	14	0	1
80.1000	19	0	0
80.1250	18	1	0
80.1500	18	0	0
80.1750	16	0	0
80.2000	17	0	1
80.2250	18	0	0
80.2500	18	1	0
80.2750	17	0	0
80.3000	17	0	0
80.3250	12	0	0
80.3500	28	0	0
80.3750	13	0	0
80.4000	20	1	0
80.4250	16	0	0
80.4500	20	0	0
80.4750	15	0	0
80.5000	24	0	0
80.5250	12	0	0
80.5500	14	0	0
80.5750	10	0	0
80.6000	16	1	0
80.6250	15	0	0
80.6500	16	0	0
80.6750	19	0	1
80.7000	22	0	0
80.7250	19	0	0
80.7500	18	0	0
80.7750	14	0	1
80.8000	11	0	0
80.8250	22	0	1
80.8500	16	0	0
80.8750	15	0	0
80.9000	15	0	0
80.9250	11	0	0
80.9500	17	0	0
80.9750	19	0	0
81.0000	19	1	0
81.0250	14	0	1
81.0500	20	0	0
81.0750	15	0	0
81.1000	17	1	1
81.1250	18	0	1
81.1500	12	0	0
81.1750	22	0	0
81.2000	19	0	0
81.2250	13	0	0
81.2500	18	0	0
81.2750	20	0	0
81.3000	19	0	0
81.3250	9	0	0
81.3500	15	0	0
81.3750	21	0	0
81.4000	12	0	1
81.4250	13	0	1
81.4500	15	0	0
81.4750	14	0	0
81.5000	12	0	0
81.5250	11	1	1
81.5500	24	0	0
81.5750	20	1	0
81.6000	19	0	0
81.6250	14	0	0
81.6500	6	0	0
81.6750	16	0	0
81.7000	19	1	0
81.7250	23	0	0
81.7500	20	0	1
81.7750	18	0	0
81.8000	17	0	0
81.8250	14	0	0
81.8500	14	0	0
81.8750	16	1	0
81.9000	27	0	0
81.9250	15	0	0
81.9500	13	0	0
81.9750	19	0	1
82.0000	13	0	1
82.0250	21	0	1
82.0500	14	0	1
82.0750	15	0	0
82.1000	19	0	0
82.1250	24	0	0
82.1500	17	0	1
82.1750	10	0	0
82.2000	9	1	0
82.2250	19	0	0
82.2500	14	0	1
82.2750	15	1	0
82.3000	16	0	0
82.3250	17	0	0
82.3500	19	0	1
82.3750	17	0	0
82.4000	22	0	1
82.4250	12	0	0
82.4500	18	1	0
82.4750	13	0	0
82.5000	11	0	0
82.5250	7	0	0
82.5500	14	0	0
82.5750	16	1	0
82.6000	14	0	0
82.6250	19	0	0
82.6500	13	0	0
82.6750	19	1	0
82.7000	10	0	0
82.7250	9	0	1
82.7500	9	0	0
82.7750	18	0	0
82.8000	14	0	0
82.8250	14	0	0
82.8500	22	0	0
82.8750	10	0	0
82.9000	18	0	0
82.9250	13	0	0
82.9500	12	0	1
82.9750	16	0	0
83.0000	16	0	0
83.0250	12	0	0
83.0500	12	1	0
83.0750	13	0	0
83.1000	25	0	0
83.1250	15	0	0
83.1500	13	0	0
83.1750	15	0	0
83.2000	20	0	1
83.2250	9	0	0
83.2500	18	0	0
83.2750	15	0	0
83.3000	16	0	0
83.3250	18	0	0
83.3500	17	0	0
83.3750	17	0	0
83.4000	20	0	0
83.4250	14	0	0
83.4500	12	0	0
83.4750	14	0	0
83.5000	12	0	0
83.5250	15	0	0
83.5500	12	0	0
83.5750	17	0	0
83.6000	15	0	0
83.6250	14	0	0
83.6500	8	0	0
83.6750	13	0	0
83.7000	19	1	0
83.7250	14	0	1
83.7500	17	0	0
83.7750	18	0	0
83.8000	14	0	0
83.8250	20	0	0
83.8500	9	0	0
83.8750	15	1	1
83.9000	14	0	0
83.9250	8	1	0
83.9500	17	0	0
83.9750	9	0	0
84.0000	14	0	0
84.0250	19	0	0
84.0500	13	0	0
84.0750	11	0	1
84.1000	17	0	0
84.1250	11	0	0
84.1500	8	0	0
84.1750	24	0	0
84.2000	13	1	0
84.2250	15	0	0
84.2500	24	0	0
84.2750	15	0	0
84.3000	10	0	0
84.3250	24	0	0
84.3500	13	0	0
84.3750	17	0	0
84.4000	6	0	0
84.4250	7	0	0
84.4500	12	0	0
84.4750	19	0	0
84.5000	13	0	1
84.5250	10	0	0
84.5500	14	0	0
84.5750	20	0	0
84.6000	13	0	0
84.6250	16	0	0
84.6500	17	0	0
84.6750	19	0	0
84.7000	10	0	0
84.7250	5	0	0
84.7500	12	0	0
84.7750	15	0	0
84.8000	11	0	0
84.8250	7	0	0
84.8500	8	0	0
84.8750	12	0	0
84.9000	14	0	0
84.9250	10	1	0
84.9500	16	0	0
84.9750	15	0	0
85.0000	8	0	0
85.0250	4	0	0
85.0500	18	0	0
85.0750	11	0	0
85.1000	22	0	1
85.1250	16	0	0
85.1500	13	0	0
85.1750	17	0	0
85.2000	13	0	0
85.2250	13	0	0
85.2500	15	0	0
85.2750	21	0	0
85.3000	9	0	0
85.3250	16	0	0
85.3500	17	0	0
85.3750	5	1	1
85.4000	15	0	0
85.4250	10	0	2
85.4500	9	0	1
85.4750	13	0	0
85.5000	12	1	0
85.5250	16	0	0
85.5500	10	0	1
85.5750	10	0	0
85.6000	10	0	0
85.6250	13	0	0
85.6500	15	0	0
85.6750	16	0	0
85.7000	15	0	0
85.7250	15	0	0
85.7500	14	0	1
85.7750	18	0	0
85.8000	13	0	0
85.8250	12	1	0
85.8500	14	0	0
85.8750	12	0	0
85.9000	7	0	0
85.9250	14	0	0
85.9500	15	0	0
85.9750	7	0	0
86.0000	10	1	0
86.0250	11	0	0
86.0500	12	0	0
86.0750	12	0	1
86.1000	5	1	0
86.1250	14	0	0
86.1500	14	0	0
86.1750	14	2	1
86.2000	8	1	0
86.2250	14	0	2
86.2500	15	0	0
86.2750	6	0	0
86.3000	6	0	0
86.3250	14	0	0
86.3500	9	0	0
86.3750	12	0	0
86.4000	7	0	0
86.4250	12	0	0
86.4500	9	1	0
86.4750	12	0	0
86.5000	15	0	0
86.5250	10	0	0
86.5500	16	0	0
86.5750	13	0	0
86.6000	9	1	0
86.6250	14	0	0
86.6500	11	0	0
86.6750	7	0	0
86.7000	11	0	0
86.7250	8	1	1
86.7500	8	0	0
86.7750	14	0	0
86.8000	15	0	0
86.8250	22	0	0
86.8500	18	0	1
86.8750	8	0	0
86.9000	12	0	0
86.9250	16	0	0
86.9500	8	0	0
86.9750	11	0	0
87.0000	8	0	0
87.0250	12	0	0
87.0500	14	0	0
87.0750	8	0	1
87.1000	9	0	0
87.1250	17	0	0
87.1500	10	0	0
87.1750	12	0	0
87.2000	14	0	1
87.2250	8	1	0
87.2500	10	0	0
87.2750	12	0	0
87.3000	10	1	0
87.3250	10	1	0
87.3500	10	0	0
87.3750	12	1	2
87.4000	11	2	0
87.4250	11	0	0
87.4500	15	0	0
87.4750	9	0	0
87.5000	8	1	1
87.5250	9	0	0
87.5500	9	0	1
87.5750	13	1	0
87.6000	10	0	0
87.6250	10	0	1
87.6500	9	0	0
87.6750	20	0	0
87.7000	12	0	0
87.7250	18	0	0
87.7500	9	0	0
87.7750	10	0	0
87.8000	21	0	0
87.8250	9	0	0
87.8500	8	0	0
87.8750	17	0	0
87.9000	10	0	0
87.9250	18	0	0
87.9500	14	0	1
87.9750	9	0	0
88.0000	15	0	0
88.0250	17	0	0
88.0500	11	0	0
88.0750	11	0	0
88.1000	7	0	0
88.1250	9	0	0
88.1500	5	0	0
88.1750	17	0	0
88.2000	14	0	0
88.2250	12	0	0
88.2500	10	0	0
88.2750	11	1	0
88.3000	10	0	0
88.3250	9	1	0
88.3500	11	0	0
88.3750	12	0	1
88.4000	12	0	0
88.4250	6	0	0
88.4500	12	0	0
88.4750	9	0	0
88.5000	13	0	1
88.5250	10	0	1
88.5500	14	0	1
88.5750	17	0	0
88.6000	5	0	0
88.6250	6	0	0
88.6500	8	0	0
88.6750	16	0	0
88.7000	10	0	0
88.7250	7	0	0
88.7500	11	0	0
88.7750	11	0	0
88.8000	13	0	0
88.8250	12	1	0
88.8500	10	0	1
88.8750	11	1	0
88.9000	8	0	0
88.9250	14	0	0
88.9500	15	0	0
88.9750	13	1	0
89.0000	8	0	0
89.0250	12	0	0
89.0500	12	1	0
89.0750	7	1	0
89.1000	12	1	0
89.1250	6	0	1
89.1500	7	0	0
89.1750	8	0	0
89.2000	7	0	0
89.2250	15	1	0
89.2500	10	0	0
89.2750	6	0	0
89.3000	9	0	0
89.3250	10	0	0
89.3500	13	0	0
89.3750	8	1	0
89.4000	19	0	0
89.4250	6	0	0
89.4500	10	0	1
89.4750	9	0	0
89.5000	15	0	0
89.5250	13	0	0
89.5500	11	0	0
89.5750	7	0	0
89.6000	6	0	0
89.6250	12	0	0
89.6500	8	0	0
89.6750	12	0	0
89.7000	14	0	0
89.7250	8	0	0
89.7500	12	0	1
89.7750	11	0	0
89.8000	11	0	0
89.8250	12	0	0
89.8500	13	0	1
89.8750	20	0	0
89.9000	12	0	0
89.9250	12	0	1
89.9500	8	0	0
89.9750	9	0	0
90.0000	11	0	0
90.0250	6	0	0
90.0500	9	0	0
90.0750	9	0	0
90.1000	8	0	0
90.1250	5	0	0
90.1500	6	0	0
90.1750	10	0	0
90.2000	11	0	0
90.2250	15	0	1
90.2500	6	0	0
90.2750	9	0	0
90.3000	13	0	1
90.3250	6	0	0
90.3500	7	0	0
90.3750	10	0	1
90.4000	10	0	0
90.4250	9	0	0
90.4500	8	0	0
90.4750	18	0	0
90.5000	6	0	0
90.5250	9	0	0
90.5500	12	0	0
90.5750	14	0	0
90.6000	10	0	0
90.6250	10	0	0
90.6500	12	0	2
90.6750	10	0	0
90.7000	13	0	0
90.7250	13	0	0
90.7500	6	0	1
90.7750	14	0	0
90.8000	12	0	0
90.8250	12	0	0
90.8500	7	0	0
90.8750	11	0	0
90.9000	9	0	0
90.9250	10	0	0
90.9500	9	0	1
90.9750	9	0	0
91.0000	10	0	1
91.0250	6	0	0
91.0500	13	0	1
91.0750	13	0	0
91.1000	6	0	0
91.1250	9	0	1
91.1500	5	0	0
91.1750	10	0	0
91.2000	7	0	1
91.2250	11	1	1
91.2500	12	1	0
91.2750	12	1	0
91.3000	6	0	0
91.3250	7	0	0
91.3500	8	0	0
91.3750	3	0	0
91.4000	6	0	0
91.4250	14	1	0
91.4500	8	0	0
91.4750	12	0	0
91.5000	10	0	0
91.5250	9	0	0
91.5500	16	0	0
91.5750	8	0	0
91.6000	4	0	0
91.6250	11	0	0
91.6500	12	0	0
91.6750	10	1	0
91.7000	7	0	0
91.7250	9	1	0
91.7500	5	0	1
91.7750	9	0	0
91.8000	12	0	0
91.8250	13	0	1
91.8500	7	0	1
91.8750	7	0	0
91.9000	6	0	0
91.9250	7	0	1
91.9500	9	0	0
91.9750	12	0	0
92.0000	14	0	0
92.0250	12	0	0
92.0500	10	0	0
92.0750	17	0	0
92.1000	8	0	0
92.1250	5	0	0
92.1500	8	0	0
92.1750	8	0	0
92.2000	11	0	0
92.2250	5	0	0
92.2500	8	0	0
92.2750	8	0	0
92.3000	10	0	0
92.3250	10	1	0
92.3500	6	0	0
92.3750	11	0	0
92.4000	4	0	0
92.4250	10	0	1
92.4500	5	0	0
92.4750	11	0	1
92.5000	5	0	0
92.5250	6	0	0
92.5500	6	0	0
92.5750	5	0	0
92.6000	5	0	0
92.6250	7	0	0
92.6500	8	0	0
92.6750	5	0	0
92.7000	13	0	0
92.7250	13	0	0
92.7500	11	0	0
92.7750	6	1	0
92.8000	4	0	0
92.8250	14	0	0
92.8500	5	0	0
92.8750	7	0	0
92.9000	8	0	0
92.9250	7	0	2
92.9500	12	0	0
92.9750	11	1	0
93.0000	16	0	0
93.0250	6	0	0
93.0500	5	0	0
93.0750	6	0	0
93.1000	8	0	0
93.1250	7	0	0
93.1500	8	0	0
93.1750	8	1	0
93.2000	10	0	0
93.2250	11	0	0
93.2500	13	0	1
93.2750	15	1	0
93.3000	12	1	0
93.3250	14	0	0
93.3500	8	0	0
93.3750	6	0	0
93.4000	7	0	0
93.4250	9	0	1
93.4500	6	0	0
93.4750	8	0	0
93.5000	10	0	0
93.5250	7	0	0
93.5500	7	0	0
93.5750	11	0	0
93.6000	11	0	0
93.6250	11	0	0
93.6500	10	0	0
93.6750	12	0	1
93.7000	9	0	0
93.7250	7	0	0
93.7500	6	0	0
93.7750	6	0	0
93.8000	4	0	1
93.8250	5	1	1
93.8500	13	0	0
93.8750	11	0	0
93.9000	8	0	0
93.9250	2	0	1
93.9500	10	0	0
93.9750	5	0	1
94.0000	7	1	1
94.0250	7	0	0
94.0500	7	0	0
94.0750	3	0	0
94.1000	6	0	0
94.1250	1	0	2
94.1500	9	0	0
94.1750	7	0	0
94.2000	6	0	0
94.2250	12	0	0
94.2500	10	0	0
94.2750	8	0	0
94.3000	6	0	0
94.3250	6	0	0
94.3500	12	0	0
94.3750	11	0	0
94.4000	4	0	0
94.4250	5	0	0
94.4500	3	0	0
94.4750	10	0	0
94.5000	15	1	0
94.5250	3	0	1
94.5500	4	0	0
94.5750	13	0	0
94.6000	7	1	0
94.6250	9	0	0
94.6500	7	0	1
94.6750	8	1	0
94.7000	6	0	0
94.7250	8	0	2
94.7500	7	1	0
94.7750	9	0	0
94.8000	9	0	0
94.8250	6	1	0
94.8500	10	0	0
94.8750	6	1	0
94.9000	4	0	0
94.9250	11	1	0
94.9500	8	0	0
94.9750	5	0	0
95.0000	3	1	0
95.0250	12	1	0
95.0500	9	0	0
95.0750	7	0	0
95.1000	7	0	0
95.1250	6	0	0
95.1500	7	0	0
95.1750	9	0	1
95.2000	7	1	0
95.2250	12	0	0
95.2500	7	0	0
95.2750	9	0	1
95.3000	9	0	0
95.3250	5	0	1
95.3500	9	0	0
95.3750	5	0	0
95.4000	10	0	0
95.4250	8	0	1
95.4500	15	0	0
95.4750	5	0	0
95.5000	13	0	0
95.5250	10	0	0
95.5500	5	0	0
95.5750	6	0	0
95.6000	10	0	0
95.6250	5	0	0
95.6500	4	0	0
95.6750	5	0	0
95.7000	8	0	0
95.7250	10	0	2
95.7500	11	0	0
95.7750	16	0	0
95.8000	7	0	1
95.8250	6	0	0
95.8500	3	0	0
95.8750	12	0	0
95.9000	10	0	0
95.9250	8	0	0
95.9500	7	0	0
95.9750	7	0	0
96.0000	9	0	1
96.0250	9	0	0
96.0500	4	0	0
96.0750	4	0	0
96.1000	4	0	0
96.1250	7	0	0
96.1500	3	0	0
96.1750	5	1	0
96.2000	11	0	0
96.2250	8	0	0
96.2500	8	0	1
96.2750	4	0	0
96.3000	8	1	0
96.3250	5	0	0
96.3500	3	0	0
96.3750	10	0	0
96.4000	9	0	0
96.4250	4	0	0
96.4500	4	0	0
96.4750	6	0	0
96.5000	11	0	0
96.5250	6	0	0
96.5500	4	1	0
96.5750	7	0	1
96.6000	11	0	0
96.6250	6	0	0
96.6500	9	0	0
96.6750	8	1	0
96.7000	5	0	0
96.7250	12	0	0
96.7500	2	0	0
96.7750	4	0	0
96.8000	13	0	0
96.8250	7	1	0
96.8500	9	0	0
96.8750	6	1	0
96.9000	7	0	0
96.9250	5	0	0
96.9500	9	2	0
96.9750	4	0	0
97.0000	8	0	0
97.0250	12	0	0
97.0500	4	0	0
97.0750	4	2	0
97.1000	6	0	0
97.1250	7	0	0
97.1500	6	0	0
97.1750	5	0	0
97.2000	5	0	0
97.2250	5	0	0
97.2500	7	0	0
97.2750	9	0	0
97.3000	4	0	0
97.3250	14	0	0
97.3500	7	0	0
97.3750	5	0	0
97.4000	4	0	0
97.4250	5	0	0
97.4500	11	1	0
97.4750	8	0	0
97.5000	8	0	1
97.5250	7	0	0
97.5500	5	0	0
97.5750	6	0	0
97.6000	7	0	1
97.6250	3	0	0
97.6500	2	0	0
97.6750	8	0	0
97.7000	8	1	2
97.7250	3	2	1
97.7500	10	0	1
97.7750	9	1	0
97.8000	10	0	0
97.8250	5	0	0
97.8500	5	0	0
97.8750	8	0	0
97.9000	7	0	0
97.9250	5	0	0
97.9500	5	0	0
97.9750	4	0	0
98.0000	6	0	0
98.0250	10	1	0
98.0500	12	1	0
98.0750	4	0	1
98.1000	10	0	0
98.1250	3	0	0
98.1500	6	1	0
98.1750	7	0	0
98.2000	6	0	0
98.2250	8	0	0
98.2500	4	0	1
98.2750	6	0	0
98.3000	13	0	0
98.3250	5	0	1
98.3500	4	0	1
98.3750	8	0	0
98.4000	4	0	0
98.4250	4	0	0
98.4500	8	0	0
98.4750	5	0	0
98.5000	7	0	1
98.5250	5	0	0
98.5500	6	0	0
98.5750	6	0	0
98.6000	11	0	0
98.6250	16	0	0
98.6500	6	0	0
98.6750	8	0	0
98.7000	3	0	1
98.7250	3	0	0
98.7500	7	0	0
98.7750	16	0	0
98.8000	8	0	0
98.8250	9	0	0
98.8500	7	0	0
98.8750	7	1	0
98.9000	3	1	0
98.9250	4	0	0
98.9500	4	0	0
98.9750	3	0	0
99.0000	1	0	0
99.0250	3	0	0
99.0500	10	0	0
99.0750	3	0	0
99.1000	6	1	0
99.1250	10	0	1
99.1500	4	0	0
99.1750	4	0	0
99.2000	4	0	0
99.2250	6	0	0
99.2500	8	1	1
99.2750	5	0	0
99.3000	12	0	0
99.3250	9	0	0
99.3500	5	1	0
99.3750	6	0	0
99.4000	3	0	2
99.4250	6	1	0
99.4500	3	0	0
99.4750	8	1	0
99.5000	8	1	0
99.5250	2	0	0
99.5500	8	1	0
99.5750	8	1	0
99.6000	5	0	0
99.6250	3	0	0
99.6500	3	1	0
99.6750	7	0	0
99.7000	10	1	0
99.7250	7	0	0
99.7500	5	0	0
99.7750	3	0	0
99.8000	7	0	0
99.8250	6	0	0
99.8500	8	0	0
99.8750	5	0	0
99.9000	6	0	0
99.9250	10	0	0
99.9500	3	0	2
99.9750	6	0	0
100.0000	14	0	1
100.0250	4	0	0
100.0500	11	0	1
100.0750	3	0	2
100.1000	6	0	0
100.1250	7	0	0
100.1500	7	0	0
100.1750	4	0	0
100.2000	2	0	0
100.2250	7	0	1
100.2500	3	1	0
100.2750	3	0	0
100.3000	1	0	0
100.3250	8	0	0
100.3500	5	0	0
100.3750	5	0	0
100.4000	2	0	1
100.4250	4	0	0
100.4500	9	1	0
100.4750	3	1	1
100.5000	6	0	0
100.5250	7	1	0
100.5500	6	0	0
100.5750	6	0	0
100.6000	4	0	1
100.6250	5	0	0
100.6500	12	0	0
100.6750	5	0	0
100.7000	7	1	0
100.7250	4	0	0
100.7500	4	0	0
100.7750	5	0	0
100.8000	6	1	0
100.8250	7	0	1
100.8500	4	0	1
100.8750	4	0	0
100.9000	4	0	0
100.9250	4	0	0
100.9500	5	1	2
100.9750	1	1	0
101.0000	6	0	0
101.0250	7	0	1
101.0500	4	0	0
101.0750	6	0	1
101.1000	5	0	1
101.1250	9	0	0
101.1500	4	0	0
101.1750	8	0	0
101.2000	4	0	0
101.2250	3	0	0
101.2500	5	0	1
101.2750	5	0	0
101.3000	3	1	0
101.3250	8	1	0
101.3500	5	0	0
101.3750	4	0	0
101.4000	8	0	0
101.4250	5	0	0
101.4500	5	0	0
101.4750	5	0	0
101.5000	6	1	1
101.5250	10	0	0
101.5500	5	0	0
101.5750	5	0	0
101.6000	4	0	0
101.6250	7	0	0
101.6500	2	0	0
101.6750	9	0	1
101.7000	8	0	0
101.7250	5	0	0
101.7500	7	0	0
101.7750	5	0	0
101.8000	8	0	1
101.8250	9	0	0
101.8500	10	0	0
101.8750	4	0	0
101.9000	11	2	0
101.9250	5	0	0
101.9500	8	0	0
101.9750	4	1	0
102.0000	6	1	0
102.0250	2	0	0
102.0500	4	0	0
102.0750	4	0	0
102.1000	7	0	0
102.1250	4	0	0
102.1500	6	0	0
102.1750	9	0	0
102.2000	2	0	0
102.2250	4	0	0
102.2500	4	0	1
102.2750	5	0	0
102.3000	10	0	0
102.3250	1	0	0
102.3500	1	1	2
102.3750	3	0	0
102.4000	8	0	0
102.4250	10	0	0
102.4500	6	0	0
102.4750	7	0	0
102.5000	3	0	0
102.5250	4	1	0
102.5500	5	0	0
102.5750	4	0	0
102.6000	9	0	0
102.6250	8	0	0
102.6500	5	0	0
102.6750	2	0	0
102.7000	9	0	2
102.7250	6	1	0
102.7500	1	0	0
102.7750	5	0	0
102.8000	5	0	0
102.8250	5	0	0
102.8500	3	0	0
102.8750	10	1	0
102.9000	10	0	0
102.9250	4	0	0
102.9500	4	0	0
102.9750	8	0	0
103.0000	4	0	0
103.0250	4	0	0
103.0500	5	0	0
103.0750	0	0	0
103.1000	4	1	0
103.1250	5	0	1
103.1500	5	0	0
103.1750	1	0	0
103.2000	5	0	0
103.2250	5	0	0
103.2500	5	0	0
103.2750	1	1	0
103.3000	8	0	0
103.3250	8	0	0
103.3500	8	0	0
103.3750	6	0	0
103.4000	6	0	0
103.4250	7	0	0
103.4500	6	0	0
103.4750	7	0	1
103.5000	4	0	0
103.5250	3	0	0
103.5500	4	0	1
103.5750	5	0	0
103.6000	6	0	0
103.6250	10	1	1
103.6500	12	0	0
103.6750	4	0	0
103.7000	4	0	0
103.7250	7	0	1
103.7500	6	0	0
103.7750	7	0	0
103.8000	5	0	0
103.8250	8	0	0
103.8500	4	0	1
103.8750	2	0	0
103.9000	8	0	0
103.9250	2	0	0
103.9500	4	0	0
103.9750	7	0	0
104.0000	7	1	0
104.0250	3	0	1
104.0500	4	0	0
104.0750	5	0	0
104.1000	3	0	0
104.1250	7	0	0
104.1500	6	0	0
104.1750	5	0	0
104.2000	3	0	0
104.2250	3	0	0
104.2500	9	0	0
104.2750	3	0	0
104.3000	3	0	0
104.3250	6	0	0
104.3500	6	0	0
104.3750	3	0	0
104.4000	8	0	1
104.4250	4	0	1
104.4500	3	0	0
104.4750	5	0	0
104.5000	3	0	0
104.5250	6	0	1
104.5500	3	0	0
104.5750	2	0	0
104.6000	6	0	0
104.6250	3	0	0
104.6500	5	1	0
104.6750	6	0	0
104.7000	6	0	0
104.7250	3	0	1
104.7500	3	0	0
104.7750	5	0	0
104.8000	2	0	0
104.8250	8	1	0
104.8500	4	0	0
104.8750	2	0	0
104.9000	1	0	0
104.9250	4	0	0
104.9500	5	0	0
104.9750	3	1	0
105.0000	7	0	0
105.0250	2	0	1
105.0500	6	1	0
105.0750	4	0	0
105.1000	4	1	0
105.1250	7	1	0
105.1500	9	0	0
105.1750	3	0	0
105.2000	4	0	0
105.2250	5	0	0
105.2500	4	0	0
105.2750	6	0	0
105.3000	4	0	0
105.3250	5	0	0
105.3500	3	0	0
105.3750	1	0	0
105.4000	4	0	0
105.4250	4	0	1
105.4500	6	0	0
105.4750	9	0	0
105.5000	11	0	0
105.5250	6	0	0
105.5500	3	0	0
105.5750	2	0	0
105.6000	3	0	0
105.6250	2	1	0
105.6500	7	0	0
105.6750	4	0	0
105.7000	0	0	0
105.7250	4	0	0
105.7500	5	0	0
105.7750	2	1	0
105.8000	8	1	0
105.8250	4	0	0
105.8500	1	0	0
105.8750	2	0	0
105.9000	4	0	0
105.9250	5	0	1
105.9500	1	1	1
105.9750	10	0	0
106.0000	2	0	0
106.0250	4	0	1
106.0500	7	0	0
106.0750	5	0	0
106.1000	5	0	0
106.1250	4	0	0
106.1500	5	0	0
106.1750	2	0	0
106.2000	4	2	0
106.2250	5	1	0
106.2500	5	1	0
106.2750	6	0	0
106.3000	3	0	0
106.3250	4	0	0
106.3500	4	2	0
106.3750	4	0	0
106.4000	3	0	0
106.4250	0	1	1
106.4500	5	0	0
106.4750	7	0	0
106.5000	6	0	0
106.5250	6	1	0
106.5500	7	0	0
106.5750	5	0	1
106.6000	7	0	0
106.6250	0	0	0
106.6500	4	0	1
106.6750	4	0	0
106.7000	6	0	1
106.7250	4	0	0
106.7500	3	0	0
106.7750	3	0	0
106.8000	2	0	0
106.8250	5	0	2
106.8500	5	0	1
106.8750	3	0	0
106.9000	6	0	0
106.9250	4	0	0
106.9500	5	0	0
106.9750	4	1	0
107.0000	3	1	1
107.0250	8	0	0
107.0500	4	0	0
107.0750	5	1	0
107.1000	7	0	1
107.1250	2	0	0
107.1500	6	0	0
107.1750	5	0	0
107.2000	4	0	1
107.2250	4	0	0
107.2500	3	0	0
107.2750	2	0	0
107.3000	4	2	0
107.3250	4	0	0
107.3500	5	0	0
107.3750	3	0	1
107.4000	4	0	2
107.4250	8	0	0
107.4500	4	0	0
107.4750	4	0	0
107.5000	1	1	0
107.5250	4	0	1
107.5500	5	1	0
107.5750	5	0	0
107.6000	2	0	0
107.6250	8	1	1
107.6500	5	0	0
107.6750	7	1	0
107.7000	3	0	1
107.7250	2	0	0
107.7500	2	1	0
107.7750	2	0	0
107.8000	5	0	0
107.8250	2	0	0
107.8500	2	1	0
107.8750	7	0	0
107.9000	3	0	0
107.9250	7	0	0
107.9500	2	0	0
107.9750	6	0	0
108.0000	2	0	0
108.0250	1	0	0
108.0500	6	0	0
108.0750	5	0	0
108.1000	3	0	0
108.1250	7	0	0
108.1500	4	0	2
108.1750	2	0	0
108.2000	1	0	1
108.2250	4	1	0
108.2500	3	0	1
108.2750	2	0	1
108.3000	4	0	0
108.3250	7	0	0
108.3500	4	0	0
108.3750	3	0	0
108.4000	2	0	0
108.4250	1	0	0
108.4500	5	0	0
108.4750	2	0	0
108.5000	2	0	1
108.5250	5	1	0
108.5500	1	0	0
108.5750	3	0	0
108.6000	4	0	1
108.6250	3	0	0
108.6500	1	1	0
108.6750	4	0	0
108.7000	6	0	0
108.7250	4	1	1
108.7500	10	1	0
108.7750	4	0	0
108.8000	6	0	0
108.8250	1	0	0
108.8500	6	0	0
108.8750	6	0	0
108.9000	5	0	1
108.9250	2	1	0
108.9500	2	0	0
108.9750	9	0	0
109.0000	7	1	0
109.0250	8	0	0
109.0500	4	0	1
109.0750	4	0	1
109.1000	5	0	0
109.1250	1	0	0
109.1500	2	0	0
109.1750	1	0	0
109.2000	2	0	0
109.2250	4	0	0
109.2500	4	0	0
109.2750	1	0	0
109.3000	3	0	0
109.3250	1	0	0
109.3500	3	0	0
109.3750	6	0	0
109.4000	3	0	0
109.4250	6	0	0
109.4500	4	1	0
109.4750	5	0	0
109.5000	4	0	0
109.5250	5	0	0
109.5500	6	0	0
109.5750	3	0	0
109.6000	1	0	1
109.6250	4	0	0
109.6500	4	0	1
109.6750	3	0	1
109.7000	2	2	0
109.7250	4	0	0
109.7500	1	0	0
109.7750	7	0	0
109.8000	3	0	1
109.8250	2	0	1
109.8500	5	0	0
109.8750	2	0	0
109.9000	8	0	1
109.9250	4	0	0
109.9500	2	0	0
109.9750	5	0	0
110.0000	4	0	0
110.0250	4	0	0
110.0500	5	1	0
110.0750	5	0	0
110.1000	3	0	0
110.1250	5	0	0
110.1500	2	1	0
110.1750	5	0	0
110.2000	4	0	0
110.2250	3	0	0
110.2500	3	0	0
110.2750	7	0	0
110.3000	4	0	0
110.3250	6	0	0
110.3500	6	0	0
110.3750	2	0	0
110.4000	4	0	0
110.4250	5	0	0
110.4500	2	0	0
110.4750	2	0	0
110.5000	1	0	0
110.5250	7	0	0
110.5500	2	0	0
110.5750	4	0	0
110.6000	4	0	0
110.6250	6	0	0
110.6500	5	0	0
110.6750	6	0	1
110.7000	3	0	1
110.7250	5	0	0
110.7500	3	0	0
110.7750	5	0	0
110.8000	5	0	0
110.8250	1	0	0
110.8500	4	0	0
110.8750	2	0	0
110.9000	3	0	0
110.9250	3	0	0
110.9500	2	0	0
110.9750	3	0	0
111.0000	4	0	0
111.0250	4	0	0
111.0500	7	0	0
111.0750	4	0	0
111.1000	4	0	0
111.1250	5	0	0
111.1500	6	1	1
111.1750	6	1	1
111.2000	3	0	0
111.2250	1	0	1
111.2500	3	0	0
111.2750	4	0	0
111.3000	3	0	0
111.3250	6	0	1
111.3500	4	0	0
111.3750	3	0	0
111.4000	3	0	1
111.4250	2	1	0
111.4500	5	0	0
111.4750	2	0	1
111.5000	2	0	0
111.5250	6	0	0
111.5500	3	0	0
111.5750	4	0	0
111.6000	5	0	0
111.6250	2	1	0
111.6500	2	0	0
111.6750	2	0	0
111.7000	2	0	0
111.7250	6	0	0
111.7500	2	0	0
111.7750	2	0	0
111.8000	5	0	0
111.8250	7	0	0
111.8500	6	0	1
111.8750	5	0	0
111.9000	7	1	0
111.9250	2	1	0
111.9500	4	0	0
111.9750	7	0	0
112.0000	2	0	0
112.0250	4	0	0
112.0500	3	0	0
112.0750	5	0	0
112.1000	3	0	0
112.1250	3	0	0
112.1500	4	0	0
112.1750	4	0	0
112.2000	2	1	0
112.2250	3	0	0
112.2500	4	0	0
112.2750	3	0	1
112.3000	1	0	0
112.3250	3	0	2
112.3500	1	0	0
112.3750	4	0	0
112.4000	2	0	0
112.4250	6	0	1
112.4500	0	1	0
112.4750	0	0	0
112.5000	1	1	0
112.5250	1	0	0
112.5500	0	0	0
112.5750	7	0	0
112.6000	3	1	0
112.6250	1	1	0
112.6500	2	0	0
112.6750	5	0	0
112.7000	3	0	0
112.7250	3	0	0
112.7500	2	0	0
112.7750	5	0	1
112.8000	3	0	0
112.8250	0	0	0
112.8500	5	0	0
112.8750	5	0	0
112.9000	3	0	0
112.9250	5	1	0
112.9500	3	0	0
112.9750	1	1	0
113.0000	1	0	0
113.0250	0	1	0
113.0500	1	0	0
113.0750	2	0	0
113.1000	2	0	0
113.1250	1	0	0
113.1500	6	1	0
113.1750	4	0	0
113.2000	3	0	0
113.2250	1	1	0
113.2500	3	0	0
113.2750	5	0	2
113.3000	5	0	0
113.3250	2	0	0
113.3500	3	0	0
113.3750	2	0	0
113.4000	2	0	0
113.4250	5	0	0
113.4500	1	1	0
113.4750	3	0	0
113.5000	2	0	0
113.5250	3	0	0
113.5500	5	0	0
113.5750	8	0	0
113.6000	2	0	1
113.6250	1	0	0
113.6500	3	1	0
113.6750	3	0	0
113.7000	3	0	0
113.7250	4	0	0
113.7500	3	0	0
113.7750	3	0	0
113.8000	3	0	0
113.8250	4	0	0
113.8500	1	0	0
113.8750	2	0	0
113.9000	2	0	1
113.9250	4	0	0
113.9500	1	0	0
113.9750	4	0	0
114.0000	6	0	0
114.0250	3	0	0
114.0500	3	0	0
114.0750	4	0	1
114.1000	3	0	0
114.1250	0	0	0
114.1500	6	0	0
114.1750	4	0	0
114.2000	4	1	0
114.2250	4	0	0
114.2500	2	0	0
114.2750	6	0	1
114.3000	3	0	0
114.3250	1	0	0
114.3500	1	0	0
114.3750	2	0	0
114.4000	6	0	2
114.4250	4	0	0
114.4500	4	1	0
114.4750	4	0	0
114.5000	2	0	0
114.5250	3	0	1
114.5500	1	0	0
114.5750	1	0	0
114.6000	3	0	0
114.6250	5	0	0
114.6500	5	0	0
114.6750	2	0	0
114.7000	3	0	1
114.7250	5	0	1
114.7500	1	0	0
114.7750	3	0	0
114.8000	4	0	0
114.8250	5	0	0
114.8500	0	0	0
114.8750	2	0	0
114.9000	2	0	0
114.9250	6	0	0
114.9500	2	0	0
114.9750	9	0	0
115.0000	1	1	0
115.0250	1	0	0
115.0500	2	0	0
115.0750	4	1	0
115.1000	1	1	0
115.1250	4	0	0
115.1500	1	0	0
115.1750	3	0	0
115.2000	3	0	0
115.2250	4	0	0
115.2500	4	0	0
115.2750	4	1	0
115.3000	3	0	0
115.3250	3	0	0
115.3500	3	0	0
115.3750	1	0	0
115.4000	0	0	1
115.4250	3	0	0
115.4500	3	0	1
115.4750	2	0	0
115.5000	5	0	0
115.5250	0	0	1
115.5500	4	0	0
115.5750	5	0	1
115.6000	2	0	0
115.6250	0	0	0
115.6500	1	0	0
115.6750	2	0	0
115.7000	2	0	0
115.7250	3	0	0
115.7500	1	0	0
115.7750	2	0	0
115.8000	3	0	0
115.8250	4	0	0
115.8500	4	0	0
115.8750	1	0	1
115.9000	4	0	0
115.9250	1	0	0
115.9500	4	0	0
115.9750	2	0	0
116.0000	5	0	0
116.0250	5	0	0
116.0500	2	0	0
116.0750	4	0	0
116.1000	6	0	0
116.1250	4	0	0
116.1500	0	0	0
116.1750	3	1	0
116.2000	2	0	0
116.2250	2	0	0
116.2500	4	0	0
116.2750	1	0	0
116.3000	5	0	0
116.3250	4	1	0
116.3500	2	0	0
116.3750	3	0	0
116.4000	3	0	0
116.4250	3	0	0
116.4500	8	0	0
116.4750	3	0	0
116.5000	3	0	0
116.5250	2	0	0
116.5500	1	0	0
116.5750	2	0	0
116.6000	4	0	1
116.6250	3	0	1
116.6500	4	0	0
116.6750	4	0	0
116.7000	3	0	0
116.7250	3	0	0
116.7500	6	0	0
116.7750	1	0	0
116.8000	4	1	0
116.8250	1	1	0
116.8500	2	1	0
116.8750	4	0	0
116.9000	0	1	0
116.9250	4	0	0
116.9500	1	1	0
116.9750	1	0	0
117.0000	8	0	0
117.0250	3	0	0
117.0500	5	0	0
117.0750	0	0	0
117.1000	1	2	1
117.1250	2	0	0
117.1500	1	0	0
117.1750	6	0	1
117.2000	1	0	0
117.2250	2	0	0
117.2500	0	0	0
117.2750	1	0	0
117.3000	3	0	0
117.3250	2	0	1
117.3500	4	0	0
117.3750	2	0	0
117.4000	1	0	0
117.4250	1	1	0
117.4500	2	0	0
117.4750	3	0	0
117.5000	2	0	0
117.5250	3	1	1
117.5500	3	0	0
117.5750	4	0	0
117.6000	5	0	0
117.6250	0	0	0
117.6500	1	0	0
117.6750	3	0	1
117.7000	2	0	0
117.7250	2	0	1
117.7500	3	0	0
117.7750	2	0	0
117.8000	4	0	1
117.8250	1	0	1
117.8500	2	0	0
117.8750	3	0	0
117.9000	3	0	1
117.9250	4	0	0
117.9500	2	0	0
117.9750	4	0	0
118.0000	1	0	1
118.0250	3	0	0
118.0500	0	0	0
118.0750	5	0	0
118.1000	1	0	0
118.1250	2	0	0
118.1500	1	0	0
118.1750	2	1	0
118.2000	0	1	0
118.2250	1	0	0
118.2500	0	2	0
118.2750	2	0	0
118.3000	2	0	0
118.3250	1	1	0
118.3500	1	1	0
118.3750	2	0	0
118.4000	3	0	0
118.4250	2	0	0
118.4500	0	1	0
118.4750	3	1	1
118.5000	5	0	1
118.5250	0	0	0
118.5500	3	1	0
118.5750	6	0	0
118.6000	4	0	0
118.6250	4	0	0
118.6500	1	0	0
118.6750	1	1	0
118.7000	3	1	0
118.7250	2	1	1
118.7500	8	0	0
118.7750	2	0	2
118.8000	2	0	0
118.8250	4	1	0
118.8500	3	0	0
118.8750	3	0	0
118.9000	3	0	0
118.9250	2	0	0
118.9500	3	0	0
118.9750	3	0	0
119.0000	2	0	0
119.0250	2	0	0
119.0500	6	0	0
119.0750	3	1	0
119.1000	0	0	0
119.1250	3	0	0
119.1500	1	0	0
119.1750	3	0	0
119.2000	1	0	0
119.2250	5	0	0
119.2500	2	0	1
119.2750	4	0	1
119.3000	2	1	0
119.3250	2	0	0
119.3500	0	0	0
119.3750	1	0	0
119.4000	2	1	0
119.4250	3	1	0
119.4500	2	1	1
119.4750	2	0	0
119.5000	3	0	0
119.5250	2	0	0
119.5500	1	0	1
119.5750	2	0	0
119.6000	3	0	0
119.6250	4	0	1
119.6500	0	0	0
119.6750	3	1	0
119.7000	3	0	0
119.7250	4	2	0
119.7500	0	0	0
119.7750	0	0	1
119.8000	3	1	0
119.8250	4	0	0
119.8500	1	0	0
119.8750	4	0	0
119.9000	3	0	0
119.9250	2	0	0
119.9500	3	0	0
119.9750	4	0	0
120.0000	1	0	0
120.0250	3	0	0
120.0500	5	0	0
120.0750	2	0	0
120.1000	3	0	0
120.1250	3	0	0
120.1500	1	0	0
120.1750	6	0	1
120.2000	0	0	0
120.2250	2	0	0
120.2500	3	0	0
120.2750	3	0	0
120.3000	5	0	1
120.3250	4	0	0
120.3500	3	0	2
120.3750	1	0	0
120.4000	3	0	1
120.4250	2	0	0
120.4500	3	1	0
120.4750	2	0	0
120.5000	4	0	0
120.5250	2	0	1
120.5500	3	0	0
120.5750	5	0	0
120.6000	0	0	0
120.6250	3	0	0
120.6500	2	0	0
120.6750	4	0	0
120.7000	3	1	0
120.7250	3	0	0
120.7500	3	0	0
120.7750	2	0	0
120.8000	2	0	0
120.8250	0	0	1
120.8500	1	1	0
120.8750	2	0	0
120.9000	1	0	0
120.9250	6	0	0
120.9500	3	0	0
120.9750	1	0	0
121.0000	1	0	1
121.0250	3	0	1
121.0500	6	0	0
121.0750	4	0	1
121.1000	3	1	0
121.1250	1	0	0
121.1500	4	0	0
121.1750	3	0	0
121.2000	2	0	0
121.2250	5	0	0
121.2500	2	0	0
121.2750	1	0	1
121.3000	4	0	0
121.3250	2	0	0
121.3500	4	0	0
121.3750	3	0	0
121.4000	3	0	0
121.4250	1	1	1
121.4500	1	0	0
121.4750	6	0	0
121.5000	2	0	0
121.5250	1	1	0
121.5500	3	0	0
121.5750	4	0	0
121.6000	2	1	0
121.6250	4	0	0
121.6500	2	0	0
121.6750	1	0	0
121.7000	4	1	0
121.7250	1	0	0
121.7500	3	0	0
121.7750	5	1	0
121.8000	2	0	0
121.8250	2	0	0
121.8500	0	1	0
121.8750	1	0	0
121.9000	1	0	0
121.9250	2	0	0
121.9500	0	0	0
121.9750	2	0	1
122.0000	1	0	1
122.0250	4	0	0
122.0500	3	0	0
122.0750	2	0	0
122.1000	0	0	0
122.1250	4	0	0
122.1500	0	0	0
122.1750	2	0	0
122.2000	2	0	0
122.2250	1	0	0
122.2500	3	0	0
122.2750	2	0	0
122.3000	0	0	0
122.3250	3	0	0
122.3500	0	0	0
122.3750	3	1	0
122.4000	2	0	0
122.4250	2	0	0
122.4500	1	2	2
122.4750	4	0	0
122.5000	1	0	0
122.5250	2	1	1
122.5500	0	0	1
122.5750	3	1	0
122.6000	3	0	0
122.6250	1	0	0
122.6500	4	1	0
122.6750	5	0	0
122.7000	0	1	0
122.7250	1	0	1
122.7500	0	0	0
122.7750	1	0	0
122.8000	4	0	0
122.8250	3	0	0
122.8500	2	0	0
122.8750	4	0	0
122.9000	1	0	0
122.9250	2	0	0
122.9500	1	0	0
122.9750	4	0	0
123.0000	4	0	0
123.0250	3	0	0
123.0500	3	0	0
123.0750	1	1	0
123.1000	3	0	0
123.1250	2	0	0
123.1500	8	0	1
123.1750	5	0	0
123.2000	2	0	0
123.2250	4	0	0
123.2500	1	0	0
123.2750	2	0	0
123.3000	6	0	0
123.3250	2	0	0
123.3500	0	0	0
123.3750	2	0	0
123.4000	5	0	1
123.4250	4	0	0
123.4500	0	1	0
123.4750	3	0	0
123.5000	2	0	0
123.5250	3	0	1
123.5500	6	1	1
123.5750	1	1	0
123.6000	1	0	0
123.6250	2	0	0
123.6500	3	0	0
123.6750	2	0	1
123.7000	3	0	0
123.7250	5	0	0
123.7500	2	0	0
123.7750	1	0	0
123.8000	2	0	0
123.8250	2	0	1
123.8500	1	0	0
123.8750	2	0	0
123.9000	0	0	0
123.9250	1	0	1
123.9500	3	0	0
123.9750	1	0	0
124.0000	1	0	1
124.0250	2	0	0
124.0500	4	0	0
124.0750	1	1	0
124.1000	3	0	0
124.1250	2	0	0
124.1500	0	0	0
124.1750	3	2	0
124.2000	2	0	1
124.2250	1	0	0
124.2500	2	0	0
124.2750	3	0	0
124.3000	3	0	0
124.3250	1	0	0
124.3500	2	0	0
124.3750	1	0	0
124.4000	2	1	1
124.4250	5	0	1
124.4500	1	0	0
124.4750	3	1	0
124.5000	3	0	0
124.5250	0	1	1
124.5500	1	0	1
124.5750	3	0	0
124.6000	2	1	1
124.6250	3	0	0
124.6500	1	0	0
124.6750	1	0	0
124.7000	3	0	0
124.7250	2	0	2
124.7500	2	0	0
124.7750	2	0	0
124.8000	1	0	0
124.8250	2	0	0
124.8500	1	0	0
124.8750	4	0	0
124.9000	3	0	0
124.9250	0	0	0
124.9500	2	0	0
124.9750	3	0	0
125.0000	0	0	0
125.0250	4	0	0
125.0500	2	0	0
125.0750	1	0	0
125.1000	2	0	0
125.1250	1	1	0
125.1500	2	0	0
125.1750	2	0	0
125.2000	2	0	0
125.2250	3	0	0
125.2500	0	0	0
125.2750	4	0	0
125.3000	3	0	1
125.3250	5	0	1
125.3500	1	0	0
125.3750	3	0	0
125.4000	2	0	0
125.4250	1	0	0
125.4500	1	0	1
125.4750	4	0	0
125.5000	1	0	0
125.5250	1	0	0
125.5500	1	0	0
125.5750	2	0	0
125.6000	3	0	0
125.6250	1	1	0
125.6500	0	0	1
125.6750	2	0	0
125.7000	2	0	0
125.7250	3	0	0
125.7500	3	0	1
125.7750	3	1	0
125.8000	0	0	1
125.8250	1	0	0
125.8500	2	1	1
125.8750	2	0	0
125.9000	2	0	1
125.9250	4	0	0
125.9500	1	0	0
125.9750	3	0	0
126.0000	2	0	0
126.0250	1	0	0
126.0500	4	0	0
126.0750	1	0	0
126.1000	0	0	0
126.1250	2	0	0
126.1500	2	1	0
126.1750	0	0	0
126.2000	3	0	0
126.2250	0	0	0
126.2500	4	0	0
126.2750	0	0	1
126.3000	0	0	0
126.3250	1	0	0
126.3500	4	0	0
126.3750	1	0	0
126.4000	1	0	0
126.4250	5	0	1
126.4500	0	0	0
126.4750	2	1	0
126.5000	0	0	1
126.5250	0	0	1
126.5500	4	0	0
126.5750	7	0	0
126.6000	0	0	2
126.6250	1	1	0
126.6500	1	0	0
126.6750	2	0	0
126.7000	0	0	0
126.7250	2	0	0
126.7500	0	0	0
126.7750	2	0	0
126.8000	0	1	0
126.8250	4	0	0
126.8500	0	0	1
126.8750	1	0	0
126.9000	1	0	1
126.9250	2	0	0
126.9500	4	0	0
126.9750	3	0	0
127.0000	1	0	0
127.0250	0	0	0
127.0500	1	0	0
127.0750	4	0	1
127.1000	3	0	0
127.1250	2	1	0
127.1500	1	0	0
127.1750	2	1	0
127.2000	1	0	1
127.2250	1	0	0
127.2500	0	0	1
127.2750	2	0	0
127.3000	1	0	0
127.3250	1	1	0
127.3500	2	1	0
127.3750	4	0	0
127.4000	3	0	0
127.4250	2	0	0
127.4500	4	0	0
127.4750	2	0	0
127.5000	4	0	0
127.5250	1	0	0
127.5500	1	0	0
127.5750	3	1	0
127.6000	1	0	0
127.6250	3	1	0
127.6500	1	0	0
127.6750	2	0	0
127.7000	1	0	0
127.7250	0	0	0
127.7500	2	0	0
127.7750	2	0	0
127.8000	1	0	0
127.8250	0	1	0
127.8500	2	0	0
127.8750	2	0	1
127.9000	2	0	0
127.9250	2	0	0
127.9500	2	0	0
127.9750	7	1	1
128.0000	0	0	0
128.0250	5	0	0
128.0500	3	0	0
128.0750	0	1	0
128.1000	0	1	0
128.1250	5	0	0
128.1500	5	1	0
128.1750	2	0	0
128.2000	1	0	0
128.2250	2	1	0
128.2500	2	0	0
128.2750	2	0	0
128.3000	1	0	0
128.3250	3	0	0
128.3500	0	0	0
128.3750	0	0	0
128.4000	3	0	0
128.4250	4	0	1
128.4500	1	0	0
128.4750	2	0	0
128.5000	1	0	0
128.5250	1	0	0
128.5500	1	0	1
128.5750	3	0	0
128.6000	1	0	0
128.6250	3	0	0
128.6500	3	0	0
128.6750	2	0	0
128.7000	3	0	0
128.7250	1	0	0
128.7500	5	0	0
128.7750	1	1	0
128.8000	3	0	0
128.8250	2	0	0
128.8500	1	0	0
128.8750	3	0	0
128.9000	2	0	0
128.9250	1	0	0
128.9500	1	0	0
128.9750	3	1	0
129.0000	3	0	0
129.0250	1	0	0
129.0500	1	0	0
129.0750	1	1	0
129.1000	0	0	0
129.1250	2	0	0
129.1500	1	0	0
129.1750	0	0	0
129.2000	1	0	0
129.2250	2	0	0
129.2500	4	0	0
129.2750	1	1	0
129.3000	2	0	0
129.3250	0	0	0
129.3500	0	0	0
129.3750	2	0	0
129.4000	3	1	0
129.4250	2	0	0
129.4500	1	0	0
129.4750	1	1	0
129.5000	2	0	0
129.5250	3	0	0
129.5500	1	0	0
129.5750	2	0	0
129.6000	0	0	1
129.6250	0	1	0
129.6500	3	0	0
129.6750	3	0	0
129.7000	2	0	1
129.7250	1	0	0
129.7500	1	0	0
129.7750	0	0	0
129.8000	1	0	0
129.8250	1	0	0
129.8500	1	1	1
129.8750	1	0	0
129.9000	3	0	0
129.9250	1	0	0
129.9500	2	0	0
129.9750	2	0	0
130.0000	1	0	0
130.0250	0	0	1
130.0500	4	0	0
130.0750	1	0	0
130.1000	0	0	0
130.1250	2	0	0
130.1500	1	0	0
130.1750	0	0	0
130.2000	1	0	0
130.2250	3	0	0
130.2500	4	0	0
130.2750	1	0	1
130.3000	1	0	0
130.3250	1	0	0
130.3500	3	0	0
130.3750	0	0	0
130.4000	4	1	0
130.4250	1	1	0
130.4500	4	0	0
130.4750	0	0	0
130.5000	3	0	0
130.5250	2	0	0
130.5500	2	0	0
130.5750	3	1	0
130.6000	4	0	0
130.6250	1	0	0
130.6500	1	2	0
130.6750	4	0	0
130.7000	1	0	0
130.7250	2	1	0
130.7500	2	0	0
130.7750	2	1	2
130.8000	1	0	1
130.8250	2	0	0
130.8500	1	0	0
130.8750	1	0	1
130.9000	0	0	0
130.9250	0	1	0
130.9500	0	0	0
130.9750	2	1	0
131.0000	1	0	0
131.0250	2	0	1
131.0500	0	0	0
131.0750	1	0	0
131.1000	2	0	1
131.1250	0	0	0
131.1500	4	0	0
131.1750	5	0	0
131.2000	1	1	0
131.2250	0	1	0
131.2500	2	0	0
131.2750	1	0	0
131.3000	2	0	0
131.3250	0	0	0
131.3500	2	0	0
131.3750	2	0	0
131.4000	2	0	1
131.4250	3	0	0
131.4500	5	0	0
131.4750	1	1	0
131.5000	3	0	0
131.5250	0	1	0
131.5500	4	0	0
131.5750	2	0	1
131.6000	3	0	0
131.6250	0	0	0
131.6500	1	0	0
131.6750	0	1	0
131.7000	2	0	0
131.7250	1	0	0
131.7500	2	1	0
131.7750	1	0	1
131.8000	0	0	0
131.8250	3	0	0
131.8500	0	0	0
131.8750	2	0	0
131.9000	2	0	0
131.9250	1	0	0
131.9500	4	1	0
131.9750	2	0	0
132.0000	5	0	0
132.0250	1	0	0
132.0500	3	0	0
132.0750	4	0	0
132.1000	1	1	0
132.1250	4	2	0
132.1500	0	2	0
132.1750	2	1	0
132.2000	0	0	0
132.2250	3	0	0
132.2500	1	0	0
132.2750	1	0	1
132.3000	1	0	0
132.3250	4	0	0
132.3500	4	0	0
132.3750	1	0	0
132.4000	3	0	0
132.4250	1	0	0
132.4500	3	0	0
132.4750	3	0	0
132.5000	1	0	0
132.5250	1	0	0
132.5500	4	0	0
132.5750	2	0	0
132.6000	3	0	0
132.6250	2	1	0
132.6500	3	0	0
132.6750	5	0	0
132.7000	0	0	0
132.7250	1	0	0
132.7500	4	0	0
132.7750	0	0	0
132.8000	2	0	0
132.8250	1	0	0
132.8500	2	0	0
132.8750	1	0	0
132.9000	2	0	1
132.9250	0	0	0
132.9500	0	0	1
132.9750	2	0	1
133.0000	1	0	0
133.0250	1	0	0
133.0500	1	0	0
133.0750	0	2	1
133.1000	1	0	1
133.1250	1	0	0
133.1500	2	0	0
133.1750	2	0	0
133.2000	2	0	0
133.2250	2	0	0
133.2500	3	0	0
133.2750	1	0	1
133.3000	4	0	0
133.3250	1	0	0
133.3500	2	0	1
133.3750	0	0	0
133.4000	1	0	0
133.4250	2	0	0
133.4500	0	0	0
133.4750	1	0	0
133.5000	3	0	0
133.5250	1	0	0
133.5500	0	0	0
133.5750	0	1	0
133.6000	2	0	0
133.6250	2	0	0
133.6500	1	0	0
133.6750	1	0	0
133.7000	0	0	0
133.7250	2	0	0
133.7500	1	0	0
133.7750	0	0	0
133.8000	3	0	0
133.8250	2	0	0
133.8500	4	0	0
133.8750	2	0	0
133.9000	4	0	0
133.9250	0	1	0
133.9500	3	0	0
133.9750	1	0	0
134.0000	0	1	0
134.0250	4	1	0
134.0500	0	0	0
134.0750	0	0	0
134.1000	0	0	0
134.1250	3	0	0
134.1500	1	1	0
134.1750	4	0	0
134.2000	2	0	0
134.2250	0	1	0
134.2500	0	0	0
134.2750	2	1	0
134.3000	2	0	1
134.3250	2	1	0
134.3500	2	0	1
134.3750	1	0	1
134.4000	0	1	0
134.4250	0	0	0
134.4500	1	0	0
134.4750	3	0	0
134.5000	2	0	0
134.5250	2	0	0
134.5500	0	0	0
134.5750	1	1	0
134.6000	1	0	0
134.6250	1	0	0
134.6500	4	0	0
134.6750	3	0	1
134.7000	2	0	0
134.7250	3	0	0
134.7500	1	0	0
134.7750	4	0	0
134.8000	1	0	1
134.8250	2	0	0
134.8500	4	0	0
134.8750	0	0	1
134.9000	2	0	0
134.9250	1	0	0
134.9500	4	0	0
134.9750	1	0	0
135.0000	1	0	0
135.0250	2	0	0
135.0500	1	0	0
135.0750	1	1	1
135.1000	0	0	0
135.1250	0	2	0
135.1500	2	0	1
135.1750	0	0	0
135.2000	0	0	0
135.2250	1	1	0
135.2500	1	0	0
135.2750	1	0	0
135.3000	0	0	0
135.3250	2	1	0
135.3500	4	0	0
135.3750	5	0	0
135.4000	1	0	0
135.4250	1	0	0
135.4500	0	0	0
135.4750	2	0	0
135.5000	2	0	0
135.5250	2	0	0
135.5500	1	0	0
135.5750	2	0	1
135.6000	3	0	1
135.6250	2	0	1
135.6500	2	1	0
135.6750	3	0	0
135.7000	0	0	0
135.7250	1	0	0
135.7500	0	0	0
135.7750	0	0	0
135.8000	1	0	1
135.8250	2	0	0
135.8500	0	0	0
135.8750	0	0	0
135.9000	0	1	2
135.9250	3	0	1
135.9500	3	0	0
135.9750	5	0	1
136.0000	2	0	1
136.0250	3	1	0
136.0500	2	1	0
136.0750	2	0	0
136.1000	3	0	0
136.1250	3	0	0
136.1500	1	0	0
136.1750	0	0	0
136.2000	1	0	0
136.2250	0	0	1
136.2500	3	0	1
136.2750	1	0	0
136.3000	3	0	0
136.3250	3	0	0
136.3500	3	0	0
136.3750	1	2	1
136.4000	2	0	1
136.4250	1	0	1
136.4500	2	0	1
136.4750	2	0	0
136.5000	1	0	0
136.5250	3	0	0
136.5500	1	0	0
136.5750	4	0	0
136.6000	0	1	0
136.6250	1	0	0
136.6500	2	0	0
136.6750	1	0	1
136.7000	2	0	0
136.7250	1	0	0
136.7500	1	0	0
136.7750	1	0	0
136.8000	1	0	0
136.8250	1	1	0
136.8500	0	0	0
136.8750	0	0	0
136.9000	3	0	0
136.9250	4	1	0
136.9500	1	0	0
136.9750	1	0	0
137.0000	3	1	0
137.0250	2	0	0
137.0500	2	0	0
137.0750	1	0	0
137.1000	1	0	0
137.1250	3	0	1
137.1500	0	0	0
137.1750	5	0	0
137.2000	0	1	1
137.2250	2	0	0
137.2500	0	0	0
137.2750	2	0	0
137.3000	0	0	0
137.3250	2	0	0
137.3500	2	0	0
137.3750	0	0	0
137.4000	3	1	0
137.4250	0	0	0
137.4500	2	0	0
137.4750	0	0	1
137.5000	1	1	0
137.5250	2	0	0
137.5500	2	0	0
137.5750	2	0	1
137.6000	0	1	0
137.6250	1	0	0
137.6500	1	0	0
137.6750	0	0	0
137.7000	4	0	0
137.7250	1	0	0
137.7500	0	0	0
137.7750	0	0	0
137.8000	2	0	0
137.8250	2	0	0
137.8500	2	1	0
137.8750	2	0	1
137.9000	2	0	0
137.9250	2	0	0
137.9500	0	0	0
137.9750	0	0	0
138.0000	0	0	0
138.0250	0	0	0
138.0500	1	0	0
138.0750	2	0	0
138.1000	3	0	0
138.1250	2	0	0
138.1500	1	2	0
138.1750	0	0	0
138.2000	2	0	0
138.2250	1	0	0
138.2500	2	1	0
138.2750	2	0	1
138.3000	2	1	0
138.3250	0	1	0
138.3500	1	0	0
138.3750	6	0	0
138.4000	0	0	0
138.4250	0	0	1
138.4500	0	1	0
138.4750	1	0	0
138.5000	3	0	0
138.5250	3	0	0
138.5500	2	0	0
138.5750	3	0	0
138.6000	2	0	0
138.6250	2	1	0
138.6500	1	0	0
138.6750	1	0	0
138.7000	0	0	0
138.7250	2	0	0
138.7500	2	0	0
138.7750	3	0	0
138.8000	2	0	0
138.8250	0	0	0
138.8500	2	0	1
138.8750	0	0	1
138.9000	0	0	0
138.9250	1	1	1
138.9500	0	0	0
138.9750	3	0	1
139.0000	1	0	0
139.0250	0	0	0
139.0500	3	0	0
139.0750	0	0	0
139.1000	1	0	0
139.1250	0	0	0
139.1500	3	1	0
139.1750	2	0	1
139.2000	3	0	0
139.2250	1	0	0
139.2500	1	0	0
139.2750	3	0	0
139.3000	3	0	0
139.3250	1	0	0
139.3500	2	0	0
139.3750	0	0	0
139.4000	2	2	0
139.4250	2	0	0
139.4500	1	0	0
139.4750	1	0	0
139.5000	0	0	0
139.5250	3	0	0
139.5500	1	0	0
139.5750	1	0	0
139.6000	3	0	1
139.6250	1	0	0
139.6500	4	0	0
139.6750	3	0	0
139.7000	1	0	0
139.7250	2	1	1
139.7500	0	1	0
139.7750	1	0	0
139.8000	2	0	0
139.8250	5	2	0
139.8500	1	0	0
139.8750	1	0	0
139.9000	4	0	2
139.9250	4	0	0
139.9500	0	0	0
139.9750	2	0	0
140.0000	1	0	1
140.0250	1	1	0
140.0500	4	0	1
140.0750	0	0	0
140.1000	1	0	0
140.1250	1	1	0
140.1500	0	3	0
140.1750	2	0	0
140.2000	2	0	0
140.2250	1	0	0
140.2500	1	1	0
140.2750	1	0	0
140.3000	1	0	0
140.3250	1	0	0
140.3500	1	0	0
140.3750	2	0	0
140.4000	2	0	0
140.4250	2	0	0
140.4500	2	0	0
140.4750	2	0	0
140.5000	3	0	0
140.5250	0	0	1
140.5500	1	0	0
140.5750	1	0	1
140.6000	1	0	0
140.6250	2	0	0
140.6500	2	0	0
140.6750	3	0	0
140.7000	2	0	0
140.7250	0	0	0
140.7500	0	0	0
140.7750	1	1	0
140.8000	0	0	0
140.8250	2	0	0
140.8500	0	0	0
140.8750	1	0	1
140.9000	2	0	0
140.9250	2	1	0
140.9500	3	2	0
140.9750	1	0	0
141.0000	5	0	0
141.0250	2	1	0
141.0500	3	0	0
141.0750	2	0	0
141.1000	1	0	1
141.1250	1	0	0
141.1500	1	0	0
141.1750	0	0	0
141.2000	0	0	0
141.2250	2	0	0
141.2500	3	0	1
141.2750	3	0	0
141.3000	2	0	0
141.3250	0	0	0
141.3500	3	0	1
141.3750	1	0	0
141.4000	2	0	0
141.4250	0	0	0
141.4500	1	0	1
141.4750	0	0	0
141.5000	1	0	0
141.5250	3	1	0
141.5500	2	0	0
141.5750	2	0	0
141.6000	2	0	0
141.6250	2	0	0
141.6500	6	0	0
141.6750	1	0	0
141.7000	0	0	0
141.7250	2	0	0
141.7500	3	0	0
141.7750	3	0	0
141.8000	2	0	0
141.8250	1	0	1
141.8500	1	0	0
141.8750	0	0	0
141.9000	0	0	0
141.9250	1	0	0
141.9500	1	0	0
141.9750	2	2	0
142.0000	1	0	0
142.0250	0	0	1
142.0500	1	1	0
142.0750	3	0	0
142.1000	3	0	0
142.1250	2	0	0
142.1500	1	0	1
142.1750	5	0	0
142.2000	1	0	1
142.2250	2	0	0
142.2500	3	0	0
142.2750	2	0	0
142.3000	0	0	0
142.3250	1	0	0
142.3500	4	1	0
142.3750	1	0	0
142.4000	1	0	0
142.4250	1	0	0
142.4500	2	1	0
142.4750	3	0	0
142.5000	0	0	0
142.5250	0	0	0
142.5500	1	0	0
142.5750	3	0	0
142.6000	2	0	1
142.6250	2	0	0
142.6500	1	2	0
142.6750	1	0	0
142.7000	2	0	1
142.7250	1	0	0
142.7500	3	0	0
142.7750	2	0	0
142.8000	0	0	0
142.8250	0	0	0
142.8500	2	0	0
142.8750	1	0	0
142.9000	0	0	0
142.9250	1	0	0
142.9500	3	0	0
142.9750	1	0	1
143.0000	3	0	0
143.0250	3	0	0
143.0500	0	0	0
143.0750	0	0	0
143.1000	1	0	0
143.1250	1	0	0
143.1500	1	0	1
143.1750	1	0	1
143.2000	1	1	0
143.2250	2	0	0
143.2500	0	0	0
143.2750	0	0	0
143.3000	0	0	0
143.3250	3	0	0
143.3500	0	0	0
143.3750	1	0	1
143.4000	0	0	1
143.4250	2	0	1
143.4500	0	0	0
143.4750	3	1	0
143.5000	0	0	0
143.5250	0	0	0
143.5500	1	0	0
143.5750	2	0	1
143.6000	1	1	0
143.6250	0	0	0
143.6500	0	0	0
143.6750	2	0	0
143.7000	4	1	0
143.7250	2	0	0
143.7500	3	0	1
143.7750	0	0	1
143.8000	4	0	0
143.8250	1	0	0
143.8500	1	0	0
143.8750	2	0	0
143.9000	0	0	0
143.9250	3	0	0
143.9500	2	0	0
143.9750	2	1	0
144.0000	3	0	0
144.0250	3	0	0
144.0500	2	0	0
144.0750	1	0	0
144.1000	0	0	0
144.1250	2	0	0
144.1500	1	0	0
144.1750	4	0	0
144.2000	5	0	0
144.2250	0	0	0
144.2500	1	1	0
144.2750	0	1	1
144.3000	2	0	1
144.3250	2	0	0
144.3500	1	0	0
144.3750	2	0	1
144.4000	2	0	1
144.4250	1	0	0
144.4500	2	0	0
144.4750	0	0	0
144.5000	1	0	1
144.5250	1	0	0
144.5500	1	0	0
144.5750	0	0	0
144.6000	2	0	0
144.6250	1	0	0
144.6500	0	0	0
144.6750	1	0	0
144.7000	1	0	0
144.7250	1	0	0
144.7500	1	1	0
144.7750	3	0	0
144.8000	3	1	1
144.8250	1	0	0
144.8500	0	1	0
144.8750	1	1	0
144.9000	1	0	0
144.9250	0	0	0
144.9500	2	0	0
144.9750	2	0	0
145.0000	0	1	1
145.0250	3	0	0
145.0500	2	0	0
145.0750	2	0	0
145.1000	2	0	0
145.1250	0	0	0
145.1500	2	1	0
145.1750	0	0	0
145.2000	0	0	0
145.2250	1	0	0
145.2500	2	0	0
145.2750	1	1	0
145.3000	0	0	0
145.3250	1	0	0
145.3500	1	0	1
145.3750	1	0	0
145.4000	1	0	0
145.4250	1	0	0
145.4500	1	0	0
145.4750	2	0	0
145.5000	0	1	0
145.5250	2	0	0
145.5500	3	0	0
145.5750	1	0	0
145.6000	3	0	1
145.6250	1	0	0
145.6500	0	0	0
145.6750	1	0	0
145.7000	4	0	0
145.7250	2	0	1
145.7500	1	0	1
145.7750	2	0	0
145.8000	2	0	0
145.8250	2	0	1
145.8500	0	0	0
145.8750	1	0	0
145.9000	5	0	0
145.9250	1	0	0
145.9500	4	0	0
145.9750	3	0	0
146.0000	3	0	0
146.0250	1	0	0
146.0500	0	0	0
146.0750	1	0	1
146.1000	2	0	1
146.1250	1	0	0
146.1500	4	0	0
146.1750	1	0	0
146.2000	0	0	0
146.2250	3	1	0
146.2500	2	0	0
146.2750	2	0	0
146.3000	0	0	0
146.3250	1	0	0
146.3500	1	0	0
146.3750	1	1	0
146.4000	3	0	0
146.4250	4	0	1
146.4500	0	0	0
146.4750	1	0	0
146.5000	0	0	0
146.5250	0	0	1
146.5500	2	0	0
146.5750	0	1	0
146.6000	0	0	0
146.6250	3	0	0
146.6500	0	0	0
146.6750	0	0	0
146.7000	0	0	0
146.7250	1	0	0
146.7500	3	2	1
146.7750	0	1	0
146.8000	3	1	1
146.8250	0	0	0
146.8500	1	0	0
146.8750	3	0	0
146.9000	1	0	0
146.9250	2	0	0
146.9500	2	0	0
146.9750	0	0	0
147.0000	1	1	0
147.0250	1	0	0
147.0500	0	0	0
147.0750	0	0	1
147.1000	1	0	0
147.1250	3	0	0
147.1500	3	0	0
147.1750	0	0	0
147.2000	1	1	0
147.2250	0	0	0
147.2500	0	0	0
147.2750	2	0	0
147.3000	2	0	0
147.3250	2	1	0
147.3500	2	0	0
147.3750	1	0	0
147.4000	2	0	0
147.4250	0	0	0
147.4500	1	0	0
147.4750	0	0	0
147.5000	0	0	0
147.5250	3	1	0
147.5500	0	0	0
147.5750	0	0	0
147.6000	1	0	0
147.6250	2	0	0
147.6500	2	0	0
147.6750	2	0	0
147.7000	0	0	0
147.7250	2	0	0
147.7500	0	0	0
147.7750	1	0	0
147.8000	0	0	0
147.8250	1	0	0
147.8500	1	0	0
147.8750	2	0	2
147.9000	0	1	0
147.9250	2	1	0
147.9500	1	0	0
147.9750	3	0	0
148.0000	2	0	0
148.0250	1	0	0
148.0500	1	0	0
148.0750	0	0	0
148.1000	2	0	0
148.1250	1	0	0
148.1500	3	0	0
148.1750	1	0	0
148.2000	1	0	0
148.2250	2	0	0
148.2500	1	0	0
148.2750	2	0	0
148.3000	2	0	1
148.3250	0	0	0
148.3500	1	0	0
148.3750	3	0	0
148.4000	1	0	0
148.4250	1	0	0
148.4500	0	0	0
148.4750	1	1	0
148.5000	2	0	0
148.5250	0	0	0
148.5500	1	1	0
148.5750	2	0	0
148.6000	1	0	1
148.6250	3	0	0
148.6500	1	0	0
148.6750	1	0	0
148.7000	3	2	0
148.7250	0	0	0
148.7500	3	0	0
148.7750	2	0	0
148.8000	0	0	0
148.8250	1	1	0
148.8500	3	0	0
148.8750	0	0	1
148.9000	0	0	2
148.9250	2	0	0
148.9500	3	0	0
148.9750	2	1	0
149.0000	0	0	0
149.0250	1	0	0
149.0500	3	0	0
149.0750	2	0	0
149.1000	0	0	0
149.1250	2	0	0
149.1500	2	0	0
149.1750	1	0	0
149.2000	1	1	0
149.2250	0	0	1
149.2500	2	0	0
149.2750	1	0	1
149.3000	0	0	0
149.3250	2	0	1
149.3500	1	0	0
149.3750	0	1	0
149.4000	4	0	1
149.4250	1	0	0
149.4500	3	0	1
149.4750	0	0	0
149.5000	1	0	0
149.5250	1	0	0
149.5500	1	0	0
149.5750	1	0	0
149.6000	6	0	0
149.6250	2	1	0
149.6500	1	0	0
149.6750	1	0	0
149.7000	1	1	1
149.7250	0	0	0
149.7500	1	0	0
149.7750	1	0	0
149.8000	3	1	0
149.8250	1	0	0
149.8500	0	0	0
149.8750	0	0	0
149.9000	3	0	0
149.9250	0	0	0
149.9500	1	0	0
149.9750	0	0	0
150.0000	2	0	0
150.0250	0	0	0
150.0500	3	0	0
150.0750	2	0	0
150.1000	1	0	0
150.1250	1	0	1
150.1500	1	0	0
150.1750	1	0	0
150.2000	1	0	2
150.2250	5	0	0
150.2500	4	0	0
150.2750	1	0	0
150.3000	0	0	0
150.3250	1	0	0
150.3500	1	1	0
150.3750	1	0	1
150.4000	2	0	0
150.4250	0	0	1
150.4500	0	0	0
150.4750	1	0	0
150.5000	1	0	0
150.5250	2	0	0
150.5500	3	0	1
150.5750	2	0	0
150.6000	2	0	0
150.6250	1	0	0
150.6500	2	0	0
150.6750	0	0	0
150.7000	3	0	0
150.7250	1	0	0
150.7500	1	0	0
150.7750	2	0	0
150.8000	1	0	1
150.8250	0	0	0
150.8500	2	0	1
150.8750	0	1	0
150.9000	4	0	0
150.9250	3	1	0
150.9500	1	0	0
150.9750	1	0	0
151.0000	1	0	0
151.0250	1	0	0
151.0500	0	0	0
151.0750	2	0	0
151.1000	4	1	0
151.1250	1	0	0
151.1500	0	0	0
151.1750	1	0	0
151.2000	1	0	0
151.2250	0	0	0
151.2500	2	0	0
151.2750	0	0	0
151.3000	0	0	0
151.3250	1	2	0
151.3500	2	0	0
151.3750	0	0	0
151.4000	1	0	0
151.4250	4	0	0
151.4500	1	0	0
151.4750	1	0	0
151.5000	3	0	0
151.5250	0	0	0
151.5500	3	0	0
151.5750	2	0	0
151.6000	1	0	0
151.6250	4	0	0
151.6500	0	0	0
151.6750	0	2	0
151.7000	0	0	0
151.7250	2	1	0
151.7500	2	0	0
151.7750	0	0	0
151.8000	1	1	0
151.8250	1	0	0
151.8500	1	0	0
151.8750	1	0	0
151.9000	1	0	0
151.9250	1	1	1
151.9500	0	0	0
151.9750	0	0	1
152.0000	2	0	0
152.0250	1	0	0
152.0500	0	0	0
152.0750	2	0	0
152.1000	0	0	0
152.1250	1	0	0
152.1500	1	0	0
152.1750	1	0	1
152.2000	0	0	0
152.2250	1	0	0
152.2500	1	0	0
152.2750	2	0	0
152.3000	2	0	0
152.3250	1	0	0
152.3500	2	0	0
152.3750	3	0	0
152.4000	3	0	0
152.4250	0	0	0
152.4500	1	0	0
152.4750	4	0	0
152.5000	0	0	1
152.5250	1	0	0
152.5500	0	0	0
152.5750	0	0	0
152.6000	0	0	1
152.6250	3	0	0
152.6500	0	0	0
152.6750	2	0	2
152.7000	1	0	1
152.7250	0	0	0
152.7500	1	0	0
152.7750	2	0	0
152.8000	1	0	0
152.8250	1	0	0
152.8500	0	0	0
152.8750	0	1	0
152.9000	1	0	0
152.9250	0	1	0
152.9500	0	0	0
152.9750	0	0	0
153.0000	3	2	1
153.0250	0	0	0
153.0500	2	0	0
153.0750	0	0	1
153.1000	1	0	0
153.1250	0	0	0
153.1500	3	0	0
153.1750	1	0	0
153.2000	2	0	0
153.2250	1	0	0
153.2500	2	0	0
153.2750	1	2	2
153.3000	0	0	0
153.3250	1	0	1
153.3500	3	0	0
153.3750	2	0	0
153.4000	2	0	0
153.4250	1	0	0
153.4500	0	1	0
153.4750	0	0	0
153.5000	0	0	0
153.5250	1	0	0
153.5500	0	0	0
153.5750	1	1	0
153.6000	0	0	0
153.6250	1	0	0
153.6500	1	0	0
153.6750	3	1	0
153.7000	1	0	0
153.7250	0	0	0
153.7500	3	0	0
153.7750	1	0	0
153.8000	1	0	0
153.8250	1	1	1
153.8500	2	1	0
153.8750	1	0	0
153.9000	2	0	0
153.9250	1	0	0
153.9500	2	0	0
153.9750	0	0	0
154.0000	4	0	0
154.0250	2	0	0
154.0500	0	1	0
154.0750	0	0	0
154.1000	1	0	0
154.1250	1	0	1
154.1500	2	0	0
154.1750	0	0	0
154.2000	0	0	0
154.2250	1	0	0
154.2500	3	0	0
154.2750	3	0	0
154.3000	0	0	0
154.3250	0	1	0
154.3500	2	0	0
154.3750	0	0	0
154.4000	1	0	0
154.4250	1	0	0
154.4500	1	1	0
154.4750	1	0	0
154.5000	2	1	1
154.5250	0	0	0
154.5500	1	0	0
154.5750	1	1	0
154.6000	1	0	1
154.6250	1	0	0
154.6500	2	0	0
154.6750	1	0	0
154.7000	1	0	0
154.7250	1	0	0
154.7500	2	0	0
154.7750	0	0	0
154.8000	1	0	0
154.8250	0	0	0
154.8500	2	0	1
154.8750	0	1	0
154.9000	2	0	0
154.9250	2	0	0
154.9500	1	0	0
154.9750	1	0	0
155.0000	0	0	0
155.0250	0	0	0
155.0500	1	0	0
155.0750	3	1	0
155.1000	0	0	0
155.1250	0	0	0
155.1500	0	0	0
155.1750	0	0	0
155.2000	1	0	1
155.2250	1	0	1
155.2500	2	0	1
155.2750	1	2	0
155.3000	0	1	0
155.3250	2	0	0
155.3500	1	0	0
155.3750	2	0	0
155.4000	0	0	0
155.4250	4	0	0
155.4500	2	0	0
155.4750	0	0	0
155.5000	0	0	0
155.5250	0	0	0
155.5500	0	1	0
155.5750	0	1	0
155.6000	2	0	0
155.6250	0	0	0
155.6500	0	0	0
155.6750	2	0	0
155.7000	0	0	0
155.7250	0	0	0
155.7500	1	0	1
155.7750	3	0	0
155.8000	1	0	0
155.8250	0	0	0
155.8500	2	0	0
155.8750	0	0	0
155.9000	0	0	1
155.9250	1	0	0
155.9500	3	0	0
155.9750	1	0	0
156.0000	1	0	0
156.0250	2	0	0
156.0500	1	0	0
156.0750	2	0	0
156.1000	1	0	0
156.1250	1	0	0
156.1500	0	0	1
156.1750	1	0	0
156.2000	0	0	0
156.2250	2	0	0
156.2500	1	0	0
156.2750	0	0	0
156.3000	1	0	0
156.3250	0	1	1
156.3500	2	0	0
156.3750	2	2	0
156.4000	1	0	0
156.4250	2	0	0
156.4500	2	0	0
156.4750	0	0	0
156.5000	2	0	0
156.5250	2	0	0
156.5500	1	0	0
156.5750	2	0	1
156.6000	2	0	0
156.6250	1	0	0
156.6500	0	0	0
156.6750	1	0	0
156.7000	1	0	0
156.7250	2	0	0
156.7500	3	0	0
156.7750	2	0	0
156.8000	1	0	0
156.8250	1	1	0
156.8500	1	1	0
156.8750	2	0	0
156.9000	0	0	0
156.9250	3	0	0
156.9500	1	0	0
156.9750	1	0	1
157.0000	1	0	0
157.0250	2	0	0
157.0500	1	0	0
157.0750	0	0	0
157.1000	1	0	1
157.1250	1	0	0
157.1500	3	0	1
157.1750	1	0	0
157.2000	2	0	0
157.2250	2	0	0
157.2500	1	0	0
157.2750	1	1	0
157.3000	0	0	0
157.3250	0	0	1
157.3500	3	0	0
157.3750	0	1	0
157.4000	0	0	0
157.4250	1	1	0
157.4500	2	0	0
157.4750	1	0	0
157.5000	2	0	0
157.5250	1	0	0
157.5500	1	0	0
157.5750	0	0	0
157.6000	1	1	0
157.6250	2	0	0
157.6500	0	0	0
157.6750	0	0	0
157.7000	1	1	0
157.7250	1	0	0
157.7500	2	0	0
157.7750	1	0	1
157.8000	1	0	0
157.8250	2	0	0
157.8500	1	0	0
157.8750	0	0	0
157.9000	1	0	0
157.9250	1	0	0
157.9500	1	0	0
157.9750	1	0	0
158.0000	1	0	1
158.0250	0	0	1
158.0500	0	0	0
158.0750	0	0	0
158.1000	2	2	0
158.1250	1	1	0
158.1500	1	0	0
158.1750	1	0	0
158.2000	0	0	1
158.2250	4	0	0
158.2500	1	0	0
158.2750	2	0	0
158.3000	3	0	0
158.3250	2	0	1
158.3500	0	0	0
158.3750	0	0	0
158.4000	2	0	1
158.4250	2	1	0
158.4500	2	0	0
158.4750	0	0	0
158.5000	0	0	0
158.5250	0	0	0
158.5500	2	0	0
158.5750	0	0	0
158.6000	0	0	1
158.6250	2	0	0
158.6500	0	0	0
158.6750	2	0	0
158.7000	2	0	0
158.7250	0	0	0
158.7500	1	0	0
158.7750	0	0	0
158.8000	2	0	0
158.8250	1	0	0
158.8500	1	0	0
158.8750	0	0	0
158.9000	0	0	0
158.9250	1	0	0
158.9500	0	0	0
158.9750	0	0	0
159.0000	3	1	2
159.0250	0	0	0
159.0500	2	0	0
159.0750	0	0	0
159.1000	0	1	0
159.1250	0	0	0
159.1500	0	0	0
159.1750	2	0	0
159.2000	3	0	0
159.2250	1	0	0
159.2500	0	2	0
159.2750	2	0	0
159.3000	1	1	1
159.3250	0	0	0
159.3500	1	0	1
159.3750	0	2	0
159.4000	1	0	0
159.4250	2	0	1
159.4500	1	0	0
159.4750	1	1	0
159.5000	1	1	0
159.5250	2	0	0
159.5500	1	0	0
159.5750	0	0	0
159.6000	1	0	0
159.6250	1	0	1
159.6500	1	1	0
159.6750	0	0	0
159.7000	2	0	0
159.7250	1	0	0
159.7500	1	0	0
159.7750	1	0	0
159.8000	1	0	0
159.8250	0	0	0
159.8500	1	0	0
159.8750	0	0	0
159.9000	2	0	0
159.9250	0	1	0
159.9500	1	0	0
159.9750	0	0	0
160.0000	1	0	1
160.0250	2	0	0
160.0500	1	2	0
160.0750	1	0	0
160.1000	2	0	0
160.1250	1	0	0
160.1500	1	1	0
160.1750	0	0	0
160.2000	1	0	0
160.2250	2	0	0
160.2500	1	0	0
160.2750	0	0	0
160.3000	0	2	0
160.3250	0	0	0
160.3500	1	0	0
160.3750	0	0	0
160.4000	2	0	0
160.4250	1	0	0
160.4500	1	0	0
160.4750	0	0	0
160.5000	1	0	0
160.5250	0	0	0
160.5500	1	0	0
160.5750	1	0	0
160.6000	2	1	0
160.6250	1	0	0
160.6500	1	0	1
160.6750	1	0	0
160.7000	0	0	0
160.7250	1	0	1
160.7500	1	0	0
160.7750	5	0	0
160.8000	1	0	0
160.8250	2	0	0
160.8500	0	0	0
160.8750	1	2	0
160.9000	1	0	0
160.9250	0	0	0
160.9500	0	0	1
160.9750	1	0	0
161.0000	1	1	0
161.0250	0	0	0
161.0500	3	0	0
161.0750	1	0	0
161.1000	1	0	0
161.1250	0	0	0
161.1500	3	0	0
161.1750	2	0	1
161.2000	0	0	0
161.2250	1	0	0
161.2500	2	0	0
161.2750	1	0	0
161.3000	2	0	0
161.3250	1	0	0
161.3500	2	1	0
161.3750	1	1	0
161.4000	3	1	1
161.4250	0	0	0
161.4500	1	0	0
161.4750	2	0	0
161.5000	0	0	0
161.5250	3	0	0
161.5500	1	0	1
161.5750	0	0	0
161.6000	1	0	0
161.6250	0	2	0
161.6500	1	1	1
161.6750	0	1	0
161.7000	0	0	0
161.7250	5	0	0
161.7500	2	1	0
161.7750	1	0	1
161.8000	1	0	1
161.8250	0	0	0
161.8500	2	0	1
161.8750	0	0	0
161.9000	1	0	0
161.9250	1	0	1
161.9500	0	0	0
161.9750	0	0	0
162.0000	0	2	0
162.0250	1	0	0
162.0500	1	0	0
162.0750	1	0	0
162.1000	5	0	0
162.1250	2	0	0
162.1500	0	1	0
162.1750	0	0	0
162.2000	1	0	0
162.2250	3	0	0
162.2500	1	0	0
162.2750	1	1	0
162.3000	1	0	0
162.3250	2	1	1
162.3500	0	0	0
162.3750	0	0	0
162.4000	0	0	0
162.4250	0	0	0
162.4500	2	0	0
162.4750	2	0	0
162.5000	1	0	0
162.5250	1	0	0
162.5500	1	0	0
162.5750	0	0	0
162.6000	1	0	0
162.6250	2	0	0
162.6500	2	0	0
162.6750	0	2	1
162.7000	1	1	0
162.7250	0	1	0
162.7500	2	0	1
162.7750	1	0	0
162.8000	1	0	0
162.8250	1	0	0
162.8500	1	0	0
162.8750	1	0	1
162.9000	0	0	0
162.9250	1	1	0
162.9500	0	0	1
162.9750	0	0	0
163.0000	1	0	0
163.0250	1	0	0
163.0500	0	0	0
163.0750	2	0	1
163.1000	3	1	0
163.1250	0	0	0
163.1500	1	0	0
163.1750	2	0	0
163.2000	2	0	0
163.2250	3	0	0
163.2500	0	0	0
163.2750	2	0	0
163.3000	2	0	0
163.3250	2	1	0
163.3500	1	0	0
163.3750	1	0	0
163.4000	1	0	0
163.4250	1	0	0
163.4500	1	0	1
163.4750	1	1	0
163.5000	1	0	0
163.5250	2	0	1
163.5500	1	0	0
163.5750	1	1	0
163.6000	0	0	0
163.6250	0	0	0
163.6500	0	0	0
163.6750	2	0	0
163.7000	0	1	0
163.7250	1	0	0
163.7500	1	0	0
163.7750	2	0	0
163.8000	1	0	0
163.8250	1	1	0
163.8500	1	1	0
163.8750	1	1	0
163.9000	1	0	0
163.9250	0	1	1
163.9500	2	0	0
163.9750	1	0	0
164.0000	1	0	0
164.0250	0	0	0
164.0500	3	0	0
164.0750	0	0	0
164.1000	2	0	0
164.1250	2	0	0
164.1500	1	0	0
164.1750	1	0	0
164.2000	1	1	0
164.2250	2	0	0
164.2500	0	0	0
164.2750	1	0	1
164.3000	1	1	0
164.3250	3	0	0
164.3500	0	0	0
164.3750	1	0	0
164.4000	0	0	0
164.4250	0	1	0
164.4500	0	0	0
164.4750	1	0	0
164.5000	3	0	0
164.5250	1	0	0
164.5500	2	0	0
164.5750	1	0	0
164.6000	0	0	0
164.6250	2	0	0
164.6500	0	0	0
164.6750	1	0	0
164.7000	3	0	0
164.7250	1	0	0
164.7500	0	1	0
164.7750	2	1	0
164.8000	1	0	0
164.8250	1	0	0
164.8500	1	0	0
164.8750	0	0	0
164.9000	2	0	0
164.9250	1	0	0
164.9500	0	0	0
164.9750	0	0	0
165.0000	2	0	0
165.0250	0	0	0
165.0500	1	1	0
165.0750	1	0	0
165.1000	1	0	0
165.1250	0	1	0
165.1500	2	0	0
165.1750	0	0	1
165.2000	0	0	0
165.2250	1	0	0
165.2500	0	0	0
165.2750	1	0	0
165.3000	0	0	0
165.3250	1	0	0
165.3500	1	0	0
165.3750	1	0	0
165.4000	0	1	1
165.4250	0	0	0
165.4500	2	0	0
165.4750	1	0	0
165.5000	0	0	0
165.5250	1	0	0
165.5500	3	1	1
165.5750	0	0	0
165.6000	2	0	0
165.6250	2	0	0
165.6500	4	0	0
165.6750	2	0	0
165.7000	1	0	0
165.7250	1	0	0
165.7500	0	0	0
165.7750	2	0	0
165.8000	3	0	0
165.8250	0	0	0
165.8500	1	0	0
165.8750	1	0	0
165.9000	2	1	0
165.9250	1	0	0
165.9500	1	0	0
165.9750	0	0	0
166.0000	1	0	0
166.0250	1	0	0
166.0500	0	0	0
166.0750	3	1	0
166.1000	2	0	0
166.1250	1	0	0
166.1500	1	0	0
166.1750	1	0	0
166.2000	0	0	0
166.2250	2	0	0
166.2500	2	0	0
166.2750	3	0	0
166.3000	1	0	0
166.3250	1	0	0
166.3500	0	0	0
166.3750	0	1	0
166.4000	3	0	0
166.4250	0	0	0
166.4500	2	0	0
166.4750	1	0	0
166.5000	0	0	0
166.5250	1	0	1
166.5500	0	0	1
166.5750	0	0	0
166.6000	2	0	1
166.6250	0	0	0
166.6500	2	0	0
166.6750	2	0	0
166.7000	1	0	0
166.7250	0	1	0
166.7500	2	0	0
166.7750	2	0	0
166.8000	0	0	1
166.8250	2	0	0
166.8500	0	0	0
166.8750	0	0	0
166.9000	3	1	0
166.9250	2	1	0
166.9500	1	1	0
166.9750	3	0	1
167.0000	1	0	1
167.0250	1	0	2
167.0500	2	0	0
167.0750	2	0	0
167.1000	0	0	0
167.1250	1	0	0
167.1500	0	0	1
167.1750	1	0	0
167.2000	0	0	1
167.2250	0	0	0
167.2500	0	0	0
167.2750	0	0	0
167.3000	0	1	0
167.3250	0	0	0
167.3500	1	0	0
167.3750	1	0	0
167.4000	0	0	0
167.4250	1	1	0
167.4500	1	0	1
167.4750	3	0	1
167.5000	0	0	0
167.5250	0	0	0
167.5500	0	0	0
167.5750	0	0	0
167.6000	0	0	0
167.6250	2	0	1
167.6500	2	0	0
167.6750	2	0	0
167.7000	2	0	0
167.7250	0	0	0
167.7500	1	1	0
167.7750	3	0	0
167.8000	0	0	0
167.8250	0	0	0
167.8500	2	0	0
167.8750	1	0	0
167.9000	1	0	0
167.9250	1	0	1
167.9500	1	0	1
167.9750	3	0	0
168.0000	1	0	0
168.0250	3	0	0
168.0500	1	0	0
168.0750	1	0	0
168.1000	1	0	0
168.1250	1	0	0
168.1500	0	1	0
168.1750	0	0	0
168.2000	1	1	0
168.2250	2	1	0
168.2500	0	0	0
168.2750	1	0	0
168.3000	1	0	0
168.3250	0	0	0
168.3500	0	1	1
168.3750	2	0	1
168.4000	2	0	0
168.4250	0	0	0
168.4500	1	0	0
168.4750	2	0	0
168.5000	1	0	0
168.5250	2	0	0
168.5500	0	0	0
168.5750	2	0	0
168.6000	2	0	0
168.6250	1	0	0
168.6500	0	0	0
168.6750	2	0	0
168.7000	0	0	0
168.7250	0	0	0
168.7500	1	0	0
168.7750	2	0	0
168.8000	1	0	0
168.8250	2	1	0
168.8500	0	0	1
168.8750	0	0	0
168.9000	2	0	0
168.9250	1	0	0
168.9500	2	0	0
168.9750	1	0	0
169.0000	1	0	0
169.0250	0	0	0
169.0500	2	0	0
169.0750	1	0	0
169.1000	0	1	0
169.1250	2	0	0
169.1500	1	0	0
169.1750	3	0	0
169.2000	0	0	0
169.2250	1	0	0
169.2500	1	1	0
169.2750	1	0	0
169.3000	2	0	0
169.3250	0	0	0
169.3500	1	0	0
169.3750	1	0	0
169.4000	0	0	0
169.4250	1	1	0
169.4500	1	0	0
169.4750	0	0	0
169.5000	2	0	0
169.5250	0	0	0
169.5500	1	0	0
169.5750	2	0	0
169.6000	0	0	0
169.6250	1	0	1
169.6500	1	0	0
169.6750	2	0	1
169.7000	1	0	0
169.7250	1	0	0
169.7500	2	0	0
169.7750	2	0	0
169.8000	2	0	1
169.8250	1	0	0
169.8500	1	0	0
169.8750	3	0	1
169.9000	0	0	0
169.9250	0	0	0
169.9500	1	0	0
169.9750	2	0	0
170.0000	0	0	0
170.0250	3	2	0
170.0500	3	0	0
170.0750	2	1	0
170.1000	0	0	0
170.1250	3	0	1
170.1500	4	0	0
170.1750	0	1	0
170.2000	1	1	0
170.2250	1	0	0
170.2500	1	0	0
170.2750	0	0	0
170.3000	0	0	1
170.3250	2	0	1
170.3500	0	0	0
170.3750	0	1	0
170.4000	0	0	0
170.4250	1	0	0
170.4500	2	0	0
170.4750	2	0	0
170.5000	3	1	0
170.5250	1	0	0
170.5500	0	0	0
170.5750	0	0	0
170.6000	0	0	0
170.6250	2	0	0
170.6500	1	0	0
170.6750	0	0	0
170.7000	0	0	1
170.7250	2	0	0
170.7500	0	1	0
170.7750	0	0	0
170.8000	0	0	0
170.8250	0	1	0
170.8500	0	0	0
170.8750	0	0	0
170.9000	2	0	1
170.9250	0	1	0
170.9500	1	0	0
170.9750	2	0	0
171.0000	1	0	0
171.0250	0	0	0
171.0500	0	0	0
171.0750	0	0	0
171.1000	2	0	0
171.1250	0	0	0
171.1500	1	0	0
171.1750	1	0	0
171.2000	0	0	0
171.2250	0	0	0
171.2500	4	0	0
171.2750	0	0	2
171.3000	1	0	0
171.3250	2	0	0
171.3500	0	0	1
171.3750	1	0	0
171.4000	1	1	0
171.4250	0	0	0
171.4500	0	0	0
171.4750	2	0	0
171.5000	0	0	2
171.5250	1	1	0
171.5500	0	0	0
171.5750	1	0	1
171.6000	0	0	0
171.6250	0	0	0
171.6500	1	0	0
171.6750	2	0	1
171.7000	0	0	0
171.7250	0	0	0
171.7500	0	0	0
171.7750	2	0	0
171.8000	1	0	0
171.8250	1	0	0
171.8500	3	1	1
171.8750	0	0	0
171.9000	0	1	0
171.9250	2	0	0
171.9500	1	0	1
171.9750	1	0	0
172.0000	0	0	1
172.0250	1	1	0
172.0500	0	0	0
172.0750	0	0	0
172.1000	1	0	0
172.1250	1	0	0
172.1500	0	0	0
172.1750	1	1	1
172.2000	1	0	0
172.2250	1	0	2
172.2500	0	0	0
172.2750	0	1	0
172.3000	0	0	0
172.3250	4	0	0
172.3500	2	0	0
172.3750	2	0	0
172.4000	2	0	0
172.4250	3	1	0
172.4500	1	0	1
172.4750	1	0	0
172.5000	1	0	0
172.5250	0	0	0
172.5500	1	1	0
172.5750	1	0	1
172.6000	1	0	0
172.6250	0	0	0
172.6500	0	0	0
172.6750	1	0	0
172.7000	3	0	0
172.7250	1	0	0
172.7500	3	1	0
172.7750	1	1	0
172.8000	2	0	0
172.8250	1	0	0
172.8500	0	0	0
172.8750	1	0	0
172.9000	2	0	0
172.9250	0	0	0
172.9500	0	1	0
172.9750	0	0	0
173.0000	0	1	0
173.0250	0	0	0
173.0500	0	0	0
173.0750	3	0	0
173.1000	2	0	0
173.1250	0	0	0
173.1500	0	0	0
173.1750	0	0	0
173.2000	2	0	0
173.2250	0	0	0
173.2500	1	0	0
173.2750	0	1	0
173.3000	0	0	0
173.3250	0	0	0
173.3500	1	0	0
173.3750	0	0	0
173.4000	1	0	0
173.4250	1	1	0
173.4500	1	0	0
173.4750	2	0	0
173.5000	0	0	0
173.5250	1	0	0
173.5500	4	0	0
173.5750	2	0	0
173.6000	0	0	1
173.6250	1	0	0
173.6500	2	0	0
173.6750	1	0	0
173.7000	0	0	1
173.7250	1	0	0
173.7500	0	0	0
173.7750	2	1	0
173.8000	2	0	0
173.8250	0	0	0
173.8500	2	0	0
173.8750	1	0	2
173.9000	0	0	0
173.9250	1	0	0
173.9500	0	0	0
173.9750	1	0	0
174.0000	0	0	0
174.0250	0	0	0
174.0500	0	0	0
174.0750	2	0	1
174.1000	1	0	2
174.1250	3	0	1
174.1500	0	0	0
174.1750	0	0	0
174.2000	1	0	0
174.2250	0	0	0
174.2500	2	0	0
174.2750	3	0	0
174.3000	1	0	0
174.3250	3	0	0
174.3500	0	0	0
174.3750	3	0	0
174.4000	1	0	0
174.4250	1	0	1
174.4500	1	0	0
174.4750	3	0	0
174.5000	3	0	0
174.5250	1	0	0
174.5500	0	0	0
174.5750	2	0	1
174.6000	0	0	0
174.6250	2	0	0
174.6500	1	0	1
174.6750	1	0	0
174.7000	0	0	0
174.7250	1	0	0
174.7500	4	0	0
174.7750	0	1	0
174.8000	3	0	0
174.8250	1	0	0
174.8500	1	0	0
174.8750	0	0	0
174.9000	1	0	0
174.9250	0	0	0
174.9500	0	0	0
174.9750	2	0	0
