# Supplementary material for: Interrogating the structure and function of the human voltage-gated proton channel (hHv1) with a fluorescent noncanonical amino acid
Source: eLife. 2026 Apr 28;15:RP110161. doi: 10.7554/eLife.110161 (PMC13124150; doi:10.7554/eLife.110161)
Supplement: Figure 4—source data 4. [file elife-110161-fig4-data4.zip › K169Acd.dat]

Parameters for crv[0]:
  CurveName : crv[0]
  Sample_Temperature : 26.6 �C
  Stirrer_State : Off
  Exc_Wavelength : 371.5 nm
  Exc_Bandpass : 1.1 nm
  Exc_Polarisation : 0.0 �
  Exc_Source : PDL 820
  Exc_Intensity : 87 %
  Exc_Attenuation : open (5)
  Det_Wavelength : 446.0 nm
  Det_Bandpass : 5.0 nm
  Det_Polarisation : 54.7 �
  Det_Lens_Position : 11.5 mm
  Det_Attenuation : 21 %
  Det_Grating : 1200gr_500bl (1)
  Detector : UV-red [HPD]
  Meas_Time : 40.0 s
  Meas_BinWidth : 25 ps
  Meas_BaseResolution : 25 ps
  Sync_Frequency : 5714280
  Sync_Source : PDL 820
  Signal_Rate : 48760
  Start_Date : 7/9/2025
  Start_Time : 21:03:41
  PhotonCounter : TimeHarp 260 P 1047184 0121-0422-02.02
  EasyTau : 3313
  Signal_CFD Level : -85 mV
  Signal_CFD Zero Cross : -10 mV
  Signal_Offset : -31400 ps
  Signal_Enable : true
  Sync_CFD Level : -150 mV
  Sync_CFD Zero Cross : -10 mV
  Sync_Offset : 0 ps
  Sync_SyncDiv : 1 
  Sample : 10b
  Solvent : Water
  Comment : hHv1-K169Acd
Parameters for crv[1]:
  CurveName : crv[1]
  Sample_Temperature : 26.6 �C
  Stirrer_State : Off
  Exc_Wavelength : 371.5 nm
  Exc_Bandpass : 1.1 nm
  Exc_Polarisation : 0.0 �
  Exc_Source : PDL 820
  Exc_Intensity : 87 %
  Exc_Attenuation : open (5)
  Det_Wavelength : 446.0 nm
  Det_Bandpass : 5.0 nm
  Det_Polarisation : 54.7 �
  Det_Lens_Position : 11.5 mm
  Det_Attenuation : 21 %
  Det_Grating : 1200gr_500bl (1)
  Detector : UV-red [HPD]
  Meas_Time : 40.0 s
  Meas_BinWidth : 25 ps
  Meas_BaseResolution : 25 ps
  Sync_Frequency : 5714280
  Sync_Source : PDL 820
  Signal_Rate : 120
  Start_Date : 7/9/2025
  Start_Time : 21:04:23
  PhotonCounter : TimeHarp 260 P 1047184 0121-0422-02.02
  EasyTau : 3313
  Signal_CFD Level : -85 mV
  Signal_CFD Zero Cross : -10 mV
  Signal_Offset : -31400 ps
  Signal_Enable : true
  Sync_CFD Level : -150 mV
  Sync_CFD Zero Cross : -10 mV
  Sync_Offset : 0 ps
  Sync_SyncDiv : 1 
  Sample : 10b
  Solvent : Water
  Comment : BufferH2
Parameters for crv[2]:
  CurveName : crv[2] (IRF)
  Sample_Temperature : 26.6 �C
  Stirrer_State : Off
  Exc_Wavelength : 371.5 nm
  Exc_Bandpass : 1.1 nm
  Exc_Polarisation : 0.0 �
  Exc_Source : PDL 820
  Exc_Intensity : 87 %
  Exc_Attenuation : 0.1% (2)
  Det_Wavelength : 371.5 nm
  Det_Bandpass : 5.0 nm
  Det_Polarisation : 54.7 �
  Det_Lens_Position : 11.5 mm
  Det_Attenuation : 23 %
  Det_Grating : 1200gr_500bl (1)
  Detector : UV-red [HPD]
  Meas_Time : 13.6 s
  Meas_BinWidth : 25 ps
  Meas_BaseResolution : 25 ps
  Sync_Frequency : 5714280
  Sync_Source : PDL 820
  Signal_Rate : 5340
  Start_Date : 7/9/2025
  Start_Time : 21:04:57
  PhotonCounter : TimeHarp 260 P 1047184 0121-0422-02.02
  EasyTau : 3313
  Signal_CFD Level : -85 mV
  Signal_CFD Zero Cross : -10 mV
  Signal_Offset : -31400 ps
  Signal_Enable : true
  Sync_CFD Level : -150 mV
  Sync_CFD Zero Cross : -10 mV
  Sync_Offset : 0 ps
  Sync_SyncDiv : 1 
  Sample : 10b
  Solvent : Water
  Comment : IRF
Data:
Time[ns]	crv[0]	crv[1]	crv[2](IRF)
0.0000	1	0	0
0.0250	1	1	0
0.0500	1	1	0
0.0750	0	0	0
0.1000	1	0	0
0.1250	1	0	0
0.1500	1	0	0
0.1750	0	0	0
0.2000	1	0	2
0.2250	1	1	0
0.2500	1	0	0
0.2750	2	0	0
0.3000	1	0	0
0.3250	2	0	0
0.3500	3	1	0
0.3750	0	0	0
0.4000	0	0	0
0.4250	1	1	2
0.4500	2	0	0
0.4750	2	0	0
0.5000	3	0	0
0.5250	0	0	0
0.5500	2	0	0
0.5750	2	0	0
0.6000	3	0	0
0.6250	3	1	0
0.6500	0	0	0
0.6750	0	0	0
0.7000	1	0	0
0.7250	1	0	0
0.7500	1	0	0
0.7750	1	0	0
0.8000	2	0	0
0.8250	2	0	0
0.8500	0	0	0
0.8750	0	0	0
0.9000	2	0	0
0.9250	0	1	0
0.9500	0	0	0
0.9750	2	0	0
1.0000	1	1	0
1.0250	0	1	0
1.0500	1	0	0
1.0750	0	0	0
1.1000	0	0	1
1.1250	2	0	1
1.1500	1	0	0
1.1750	1	0	0
1.2000	0	0	0
1.2250	0	1	0
1.2500	0	0	0
1.2750	1	1	0
1.3000	1	0	0
1.3250	1	0	1
1.3500	1	0	0
1.3750	1	0	0
1.4000	0	0	0
1.4250	2	0	0
1.4500	4	0	0
1.4750	0	0	0
1.5000	1	0	0
1.5250	1	0	0
1.5500	1	0	0
1.5750	1	0	0
1.6000	0	0	0
1.6250	0	0	0
1.6500	3	0	0
1.6750	2	0	0
1.7000	2	0	1
1.7250	1	0	0
1.7500	0	0	0
1.7750	2	0	0
1.8000	1	1	0
1.8250	0	0	0
1.8500	1	0	0
1.8750	1	0	0
1.9000	0	0	0
1.9250	0	0	0
1.9500	0	0	0
1.9750	1	0	0
2.0000	0	0	1
2.0250	3	0	0
2.0500	0	0	1
2.0750	2	1	0
2.1000	0	0	0
2.1250	2	0	0
2.1500	2	0	0
2.1750	2	0	0
2.2000	2	0	0
2.2250	0	0	0
2.2500	3	0	0
2.2750	1	1	0
2.3000	1	0	0
2.3250	1	0	1
2.3500	2	0	1
2.3750	2	0	0
2.4000	0	0	0
2.4250	0	0	0
2.4500	4	0	0
2.4750	0	0	0
2.5000	0	0	0
2.5250	2	0	0
2.5500	1	0	0
2.5750	1	0	1
2.6000	0	0	0
2.6250	0	0	0
2.6500	1	0	0
2.6750	0	0	0
2.7000	1	0	1
2.7250	1	0	1
2.7500	1	0	1
2.7750	0	0	0
2.8000	2	0	1
2.8250	1	1	1
2.8500	2	0	4
2.8750	3	0	5
2.9000	7	0	4
2.9250	7	0	6
2.9500	9	0	11
2.9750	4	0	15
3.0000	5	0	23
3.0250	10	2	33
3.0500	19	1	37
3.0750	14	0	60
3.1000	28	1	118
3.1250	43	2	209
3.1500	98	3	537
3.1750	230	7	1647
3.2000	448	21	4179
3.2250	895	43	7088
3.2500	1383	47	9526
3.2750	1878	57	10000
3.3000	2244	74	8724
3.3250	2746	51	7026
3.3500	2955	44	5400
3.3750	3265	52	3871
3.4000	3348	60	2828
3.4250	3516	44	1904
3.4500	3564	37	1457
3.4750	3576	53	1022
3.5000	3483	42	643
3.5250	3578	36	450
3.5500	3600	41	307
3.5750	3631	50	219
3.6000	3575	29	150
3.6250	3581	29	92
3.6500	3605	27	76
3.6750	3606	37	38
3.7000	3560	40	24
3.7250	3587	32	29
3.7500	3530	31	20
3.7750	3526	24	24
3.8000	3533	34	14
3.8250	3514	34	10
3.8500	3540	30	11
3.8750	3488	39	8
3.9000	3466	28	9
3.9250	3503	20	4
3.9500	3526	35	5
3.9750	3498	17	7
4.0000	3462	20	4
4.0250	3536	28	1
4.0500	3443	23	4
4.0750	3502	22	9
4.1000	3396	26	4
4.1250	3382	34	2
4.1500	3467	22	4
4.1750	3323	24	4
4.2000	3423	24	5
4.2250	3511	25	2
4.2500	3358	20	3
4.2750	3449	18	2
4.3000	3446	32	5
4.3250	3334	21	4
4.3500	3373	18	3
4.3750	3241	20	5
4.4000	3271	27	3
4.4250	3297	13	9
4.4500	3293	19	0
4.4750	3345	19	4
4.5000	3257	17	3
4.5250	3337	18	2
4.5500	3278	22	3
4.5750	3324	17	5
4.6000	3222	13	2
4.6250	3302	20	8
4.6500	3265	25	6
4.6750	3251	21	7
4.7000	3312	17	5
4.7250	3204	20	5
4.7500	3139	22	3
4.7750	3326	27	7
4.8000	3165	16	3
4.8250	3226	13	1
4.8500	3128	24	1
4.8750	3190	22	0
4.9000	3168	14	2
4.9250	3263	15	3
4.9500	3157	16	6
4.9750	3112	16	6
5.0000	3199	14	9
5.0250	3090	12	4
5.0500	3139	17	3
5.0750	3147	19	2
5.1000	3142	17	1
5.1250	3104	14	2
5.1500	3104	10	1
5.1750	3272	13	5
5.2000	3066	18	3
5.2250	3170	20	1
5.2500	3091	11	2
5.2750	3055	11	0
5.3000	3059	18	0
5.3250	3207	15	1
5.3500	3036	17	2
5.3750	3082	14	1
5.4000	3072	17	0
5.4250	3180	14	2
5.4500	3014	19	1
5.4750	3003	17	2
5.5000	3030	20	2
5.5250	2994	13	0
5.5500	2953	17	0
5.5750	2988	17	1
5.6000	3068	8	1
5.6250	3061	21	0
5.6500	2898	16	0
5.6750	2973	4	1
5.7000	3038	13	0
5.7250	3023	9	1
5.7500	2952	14	1
5.7750	3021	16	1
5.8000	2850	11	1
5.8250	2865	11	0
5.8500	2973	13	1
5.8750	2996	10	0
5.9000	2922	12	2
5.9250	2896	11	0
5.9500	2848	4	0
5.9750	2895	10	0
6.0000	2987	14	0
6.0250	2957	9	0
6.0500	2828	9	1
6.0750	2871	12	2
6.1000	2902	16	1
6.1250	2890	9	1
6.1500	2935	12	3
6.1750	2917	17	0
6.2000	2812	12	1
6.2250	2881	7	0
6.2500	2850	10	0
6.2750	2878	11	0
6.3000	2844	16	2
6.3250	2924	12	0
6.3500	2880	20	1
6.3750	2821	9	1
6.4000	2812	13	0
6.4250	2802	15	1
6.4500	2855	7	0
6.4750	2867	16	0
6.5000	2788	8	0
6.5250	2838	10	0
6.5500	2816	9	0
6.5750	2717	9	0
6.6000	2769	6	1
6.6250	2801	10	0
6.6500	2784	11	1
6.6750	2843	8	1
6.7000	2664	12	3
6.7250	2814	9	0
6.7500	2806	11	1
6.7750	2742	9	1
6.8000	2653	12	1
6.8250	2721	12	1
6.8500	2697	6	0
6.8750	2610	14	0
6.9000	2661	8	1
6.9250	2690	12	0
6.9500	2682	7	3
6.9750	2737	8	0
7.0000	2677	7	0
7.0250	2658	11	0
7.0500	2630	12	0
7.0750	2634	8	0
7.1000	2648	7	2
7.1250	2612	9	0
7.1500	2756	10	0
7.1750	2517	8	0
7.2000	2600	7	0
7.2250	2619	6	1
7.2500	2669	21	1
7.2750	2582	3	2
7.3000	2622	9	0
7.3250	2620	7	1
7.3500	2702	6	1
7.3750	2567	12	0
7.4000	2522	6	0
7.4250	2670	13	0
7.4500	2613	10	0
7.4750	2540	6	0
7.5000	2659	7	0
7.5250	2534	7	0
7.5500	2494	13	1
7.5750	2675	5	1
7.6000	2566	5	0
7.6250	2538	8	0
7.6500	2580	7	2
7.6750	2625	7	1
7.7000	2482	13	0
7.7250	2522	3	1
7.7500	2485	11	0
7.7750	2584	10	1
7.8000	2545	6	0
7.8250	2542	7	0
7.8500	2486	8	1
7.8750	2583	6	1
7.9000	2591	3	0
7.9250	2523	4	0
7.9500	2474	6	0
7.9750	2366	16	0
8.0000	2470	9	0
8.0250	2573	5	0
8.0500	2483	5	0
8.0750	2454	8	0
8.1000	2474	2	0
8.1250	2427	7	1
8.1500	2508	7	0
8.1750	2409	8	0
8.2000	2364	11	0
8.2250	2451	11	0
8.2500	2544	7	0
8.2750	2509	5	0
8.3000	2448	4	1
8.3250	2398	7	1
8.3500	2411	10	0
8.3750	2369	5	0
8.4000	2344	6	0
8.4250	2481	6	1
8.4500	2435	5	0
8.4750	2301	7	0
8.5000	2428	7	1
8.5250	2370	4	1
8.5500	2278	5	0
8.5750	2359	10	0
8.6000	2264	7	2
8.6250	2389	3	0
8.6500	2404	12	0
8.6750	2370	8	0
8.7000	2342	7	1
8.7250	2349	5	0
8.7500	2344	6	0
8.7750	2447	5	0
8.8000	2371	7	1
8.8250	2392	8	0
8.8500	2292	4	0
8.8750	2321	8	0
8.9000	2319	6	0
8.9250	2239	6	0
8.9500	2271	9	0
8.9750	2331	6	0
9.0000	2254	5	2
9.0250	2316	6	0
9.0500	2290	2	1
9.0750	2345	9	0
9.1000	2273	4	1
9.1250	2387	4	2
9.1500	2250	8	0
9.1750	2342	7	0
9.2000	2263	5	0
9.2250	2264	8	1
9.2500	2296	4	1
9.2750	2270	7	0
9.3000	2312	5	0
9.3250	2226	3	0
9.3500	2253	8	0
9.3750	2286	3	0
9.4000	2223	6	0
9.4250	2243	2	0
9.4500	2233	4	0
9.4750	2234	3	0
9.5000	2200	3	0
9.5250	2134	10	0
9.5500	2202	7	1
9.5750	2248	3	1
9.6000	2113	2	0
9.6250	2112	6	1
9.6500	2199	4	0
9.6750	2260	4	0
9.7000	2266	4	0
9.7250	2269	8	0
9.7500	2186	7	0
9.7750	2171	3	0
9.8000	2195	6	1
9.8250	2204	8	1
9.8500	2190	8	0
9.8750	2115	5	0
9.9000	2153	5	0
9.9250	2147	8	0
9.9500	2115	5	0
9.9750	2148	2	1
10.0000	2203	3	2
10.0250	2098	5	0
10.0500	2122	2	0
10.0750	2078	5	0
10.1000	2141	4	1
10.1250	2185	2	2
10.1500	2116	5	1
10.1750	2112	7	0
10.2000	2114	6	0
10.2250	2177	3	0
10.2500	2105	10	0
10.2750	2041	5	2
10.3000	2069	5	0
10.3250	2047	4	0
10.3500	2012	5	3
10.3750	2060	9	0
10.4000	1902	2	0
10.4250	2083	3	1
10.4500	2046	5	0
10.4750	1943	8	0
10.5000	2036	4	0
10.5250	2054	6	0
10.5500	2022	1	0
10.5750	2088	1	0
10.6000	2068	3	0
10.6250	2025	6	0
10.6500	2097	2	0
10.6750	1998	9	1
10.7000	2006	3	2
10.7250	2022	3	0
10.7500	2075	1	0
10.7750	1989	2	0
10.8000	2027	4	0
10.8250	1962	3	3
10.8500	2030	5	0
10.8750	1945	9	0
10.9000	1944	4	1
10.9250	1979	2	1
10.9500	2029	2	0
10.9750	1958	7	0
11.0000	1938	3	1
11.0250	1994	2	0
11.0500	2030	2	1
11.0750	1981	0	0
11.1000	1973	3	0
11.1250	1998	6	0
11.1500	1937	1	0
11.1750	1984	3	0
11.2000	1917	6	0
11.2250	1951	4	0
11.2500	1957	3	0
11.2750	1916	4	1
11.3000	1912	3	0
11.3250	1936	3	0
11.3500	1905	3	0
11.3750	1929	3	0
11.4000	1866	6	0
11.4250	1961	4	0
11.4500	1916	4	0
11.4750	1876	0	0
11.5000	1948	2	0
11.5250	1897	6	0
11.5500	1840	4	0
11.5750	1909	4	0
11.6000	1865	0	0
11.6250	1897	3	0
11.6500	1858	4	1
11.6750	1894	4	0
11.7000	1889	6	0
11.7250	1858	1	1
11.7500	1864	5	0
11.7750	1883	6	0
11.8000	1903	6	0
11.8250	1880	5	0
11.8500	1850	4	0
11.8750	1881	6	0
11.9000	1859	2	0
11.9250	1910	4	0
11.9500	1770	7	1
11.9750	1818	2	0
12.0000	1843	5	0
12.0250	1883	1	0
12.0500	1818	1	1
12.0750	1846	3	1
12.1000	1814	2	1
12.1250	1795	4	1
12.1500	1894	4	0
12.1750	1811	2	1
12.2000	1777	5	0
12.2250	1863	5	0
12.2500	1828	3	0
12.2750	1845	4	0
12.3000	1772	3	0
12.3250	1741	5	0
12.3500	1792	2	1
12.3750	1718	2	0
12.4000	1773	4	1
12.4250	1715	2	0
12.4500	1813	3	0
12.4750	1812	4	0
12.5000	1803	2	0
12.5250	1753	3	0
12.5500	1731	4	0
12.5750	1718	1	0
12.6000	1727	3	0
12.6250	1789	3	0
12.6500	1807	1	0
12.6750	1798	5	0
12.7000	1752	2	0
12.7250	1804	5	0
12.7500	1739	8	0
12.7750	1666	6	0
12.8000	1752	5	0
12.8250	1766	3	0
12.8500	1705	8	2
12.8750	1733	7	0
12.9000	1809	3	0
12.9250	1752	4	1
12.9500	1727	4	0
12.9750	1759	6	1
13.0000	1636	2	1
13.0250	1752	3	0
13.0500	1771	3	0
13.0750	1670	2	0
13.1000	1730	2	0
13.1250	1637	0	0
13.1500	1667	4	0
13.1750	1674	2	0
13.2000	1677	2	1
13.2250	1677	3	1
13.2500	1638	2	0
13.2750	1783	2	1
13.3000	1633	2	0
13.3250	1718	4	1
13.3500	1679	9	0
13.3750	1718	1	0
13.4000	1660	3	0
13.4250	1654	3	1
13.4500	1621	5	0
13.4750	1634	5	0
13.5000	1611	5	1
13.5250	1638	2	0
13.5500	1675	2	0
13.5750	1658	5	0
13.6000	1703	1	0
13.6250	1612	4	1
13.6500	1610	3	0
13.6750	1648	0	2
13.7000	1578	1	0
13.7250	1615	1	1
13.7500	1684	4	0
13.7750	1596	5	0
13.8000	1550	2	0
13.8250	1630	3	0
13.8500	1619	4	0
13.8750	1611	5	0
13.9000	1665	4	0
13.9250	1669	1	0
13.9500	1593	1	2
13.9750	1594	2	0
14.0000	1641	6	0
14.0250	1661	7	0
14.0500	1547	6	0
14.0750	1610	4	1
14.1000	1645	0	0
14.1250	1582	2	0
14.1500	1604	3	0
14.1750	1683	1	0
14.2000	1673	0	0
14.2250	1621	4	0
14.2500	1540	3	0
14.2750	1585	3	0
14.3000	1505	2	1
14.3250	1562	4	0
14.3500	1570	7	0
14.3750	1454	1	0
14.4000	1545	3	0
14.4250	1572	3	0
14.4500	1501	3	0
14.4750	1536	5	0
14.5000	1487	1	1
14.5250	1535	6	1
14.5500	1511	0	1
14.5750	1487	2	0
14.6000	1522	1	0
14.6250	1575	0	0
14.6500	1499	5	0
14.6750	1506	4	0
14.7000	1501	2	1
14.7250	1528	0	0
14.7500	1410	3	0
14.7750	1489	5	0
14.8000	1504	4	0
14.8250	1534	1	0
14.8500	1475	2	0
14.8750	1499	0	0
14.9000	1513	4	0
14.9250	1479	4	0
14.9500	1451	0	0
14.9750	1458	1	0
15.0000	1471	1	0
15.0250	1446	5	0
15.0500	1450	3	0
15.0750	1472	1	0
15.1000	1465	1	0
15.1250	1445	4	0
15.1500	1480	2	0
15.1750	1474	5	2
15.2000	1434	0	0
15.2250	1449	2	0
15.2500	1442	1	2
15.2750	1457	1	0
15.3000	1477	2	1
15.3250	1519	2	0
15.3500	1387	3	0
15.3750	1400	2	0
15.4000	1439	3	0
15.4250	1449	2	0
15.4500	1415	1	1
15.4750	1427	0	0
15.5000	1455	2	1
15.5250	1450	1	1
15.5500	1378	4	0
15.5750	1426	2	0
15.6000	1383	2	0
15.6250	1462	3	1
15.6500	1419	2	0
15.6750	1389	2	0
15.7000	1421	2	0
15.7250	1414	4	0
15.7500	1419	2	0
15.7750	1362	0	0
15.8000	1377	0	0
15.8250	1369	2	1
15.8500	1393	2	0
15.8750	1419	2	1
15.9000	1449	3	0
15.9250	1387	3	1
15.9500	1377	5	0
15.9750	1403	1	0
16.0000	1425	0	0
16.0250	1388	3	0
16.0500	1435	6	0
16.0750	1472	2	0
16.1000	1347	4	1
16.1250	1433	1	1
16.1500	1375	1	0
16.1750	1408	5	0
16.2000	1352	2	0
16.2250	1295	2	0
16.2500	1290	3	0
16.2750	1460	0	1
16.3000	1381	0	0
16.3250	1353	2	0
16.3500	1390	2	0
16.3750	1333	2	0
16.4000	1332	1	1
16.4250	1300	2	0
16.4500	1321	1	0
16.4750	1321	1	1
16.5000	1326	3	1
16.5250	1306	2	0
16.5500	1306	0	1
16.5750	1284	2	0
16.6000	1270	1	1
16.6250	1291	2	1
16.6500	1337	4	1
16.6750	1349	5	0
16.7000	1318	0	3
16.7250	1309	0	0
16.7500	1311	4	0
16.7750	1225	2	0
16.8000	1264	3	0
16.8250	1286	1	0
16.8500	1212	4	0
16.8750	1300	2	0
16.9000	1236	0	1
16.9250	1276	1	0
16.9500	1327	2	1
16.9750	1326	1	0
17.0000	1215	0	0
17.0250	1287	3	0
17.0500	1259	1	0
17.0750	1341	3	1
17.1000	1274	1	0
17.1250	1232	1	0
17.1500	1293	3	0
17.1750	1264	1	0
17.2000	1267	3	0
17.2250	1258	2	0
17.2500	1265	1	1
17.2750	1212	2	0
17.3000	1236	3	0
17.3250	1219	3	0
17.3500	1266	2	0
17.3750	1199	2	1
17.4000	1228	1	0
17.4250	1178	4	1
17.4500	1242	1	0
17.4750	1234	2	1
17.5000	1227	1	0
17.5250	1124	1	0
17.5500	1302	1	0
17.5750	1248	2	0
17.6000	1233	2	0
17.6250	1257	2	0
17.6500	1188	0	0
17.6750	1235	3	0
17.7000	1173	3	2
17.7250	1266	1	1
17.7500	1160	1	0
17.7750	1308	3	0
17.8000	1271	2	0
17.8250	1177	2	0
17.8500	1263	2	0
17.8750	1171	2	0
17.9000	1225	0	0
17.9250	1252	2	0
17.9500	1187	1	0
17.9750	1228	1	0
18.0000	1206	1	1
18.0250	1251	1	0
18.0500	1167	0	0
18.0750	1171	2	0
18.1000	1177	4	0
18.1250	1186	0	1
18.1500	1203	2	0
18.1750	1143	3	1
18.2000	1162	4	0
18.2250	1234	2	0
18.2500	1213	0	0
18.2750	1185	3	0
18.3000	1134	0	0
18.3250	1146	2	1
18.3500	1172	6	0
18.3750	1100	2	0
18.4000	1110	1	1
18.4250	1181	1	1
18.4500	1211	1	0
18.4750	1153	1	0
18.5000	1168	4	0
18.5250	1139	2	0
18.5500	1099	4	0
18.5750	1076	1	0
18.6000	1135	1	0
18.6250	1154	0	0
18.6500	1170	2	0
18.6750	1144	2	2
18.7000	1134	0	1
18.7250	1166	1	0
18.7500	1113	2	0
18.7750	1126	0	0
18.8000	1072	1	0
18.8250	1110	2	0
18.8500	1142	0	0
18.8750	1092	0	0
18.9000	1101	4	0
18.9250	1119	0	0
18.9500	1125	0	1
18.9750	1113	0	1
19.0000	1150	0	0
19.0250	1117	1	0
19.0500	1085	1	0
19.0750	1078	1	0
19.1000	1117	0	1
19.1250	1147	0	0
19.1500	1161	1	0
19.1750	1151	1	0
19.2000	1085	0	0
19.2250	1115	1	0
19.2500	1135	1	0
19.2750	1081	2	0
19.3000	1108	3	2
19.3250	1094	0	0
19.3500	1102	1	0
19.3750	1050	1	0
19.4000	1018	1	0
19.4250	1085	1	0
19.4500	1070	3	0
19.4750	1046	4	0
19.5000	1027	4	0
19.5250	1051	3	0
19.5500	1002	2	0
19.5750	1075	2	1
19.6000	1116	0	0
19.6250	1028	3	0
19.6500	1061	1	0
19.6750	1025	3	0
19.7000	1064	1	0
19.7250	1099	1	1
19.7500	992	1	0
19.7750	1019	1	0
19.8000	1053	2	1
19.8250	1072	2	0
19.8500	1017	1	1
19.8750	971	1	0
19.9000	1065	3	0
19.9250	1069	1	0
19.9500	1095	0	0
19.9750	1100	1	1
20.0000	1027	0	0
20.0250	1022	1	0
20.0500	1010	0	1
20.0750	1064	1	0
20.1000	993	1	0
20.1250	1019	0	0
20.1500	1046	2	1
20.1750	1027	3	1
20.2000	1047	2	0
20.2250	1011	3	1
20.2500	1090	0	0
20.2750	1044	1	0
20.3000	1057	3	1
20.3250	1043	2	0
20.3500	970	0	0
20.3750	974	2	0
20.4000	1002	2	0
20.4250	986	0	0
20.4500	949	1	1
20.4750	1014	2	0
20.5000	992	2	1
20.5250	1008	0	0
20.5500	980	2	0
20.5750	945	1	0
20.6000	968	1	0
20.6250	1014	1	0
20.6500	1016	1	0
20.6750	1008	1	0
20.7000	1007	1	1
20.7250	1030	0	0
20.7500	956	2	0
20.7750	995	0	0
20.8000	1042	4	0
20.8250	1001	1	0
20.8500	939	2	2
20.8750	1011	0	0
20.9000	910	2	0
20.9250	957	1	1
20.9500	918	3	0
20.9750	988	0	0
21.0000	1032	1	0
21.0250	947	2	0
21.0500	962	0	0
21.0750	915	0	0
21.1000	985	0	0
21.1250	970	2	0
21.1500	958	2	0
21.1750	938	2	0
21.2000	975	1	0
21.2250	909	4	0
21.2500	921	1	0
21.2750	885	3	0
21.3000	958	0	1
21.3250	971	3	0
21.3500	919	1	0
21.3750	912	2	0
21.4000	921	2	0
21.4250	915	2	0
21.4500	952	2	0
21.4750	966	0	0
21.5000	915	3	0
21.5250	934	0	0
21.5500	922	1	0
21.5750	967	0	2
21.6000	913	3	0
21.6250	954	0	1
21.6500	884	1	0
21.6750	945	0	1
21.7000	955	0	0
21.7250	879	2	0
21.7500	908	1	0
21.7750	945	1	0
21.8000	942	2	0
21.8250	860	0	1
21.8500	904	1	2
21.8750	925	0	0
21.9000	960	1	0
21.9250	891	2	1
21.9500	881	0	1
21.9750	905	0	1
22.0000	919	2	0
22.0250	873	1	0
22.0500	893	1	1
22.0750	936	1	1
22.1000	863	2	0
22.1250	921	1	0
22.1500	921	0	0
22.1750	929	1	0
22.2000	883	3	0
22.2250	867	2	0
22.2500	879	2	0
22.2750	825	1	0
22.3000	868	1	0
22.3250	873	0	0
22.3500	901	1	0
22.3750	807	2	1
22.4000	877	3	1
22.4250	885	1	1
22.4500	902	3	0
22.4750	923	1	0
22.5000	857	0	0
22.5250	835	1	1
22.5500	859	2	0
22.5750	891	2	1
22.6000	843	0	1
22.6250	817	1	0
22.6500	839	2	1
22.6750	849	0	2
22.7000	888	2	0
22.7250	839	0	1
22.7500	920	0	0
22.7750	869	0	1
22.8000	848	1	1
22.8250	899	3	1
22.8500	848	1	0
22.8750	871	1	0
22.9000	769	1	1
22.9250	791	1	0
22.9500	878	2	0
22.9750	846	0	0
23.0000	879	1	2
23.0250	831	2	0
23.0500	854	3	0
23.0750	839	0	1
23.1000	898	3	0
23.1250	850	3	3
23.1500	822	1	0
23.1750	804	0	1
23.2000	871	0	0
23.2250	833	2	0
23.2500	823	1	0
23.2750	823	3	1
23.3000	840	1	0
23.3250	815	1	1
23.3500	821	1	0
23.3750	799	2	0
23.4000	831	0	1
23.4250	779	0	0
23.4500	834	4	0
23.4750	849	1	1
23.5000	803	1	1
23.5250	813	1	1
23.5500	774	4	1
23.5750	797	3	1
23.6000	789	2	1
23.6250	828	0	0
23.6500	809	2	0
23.6750	806	0	0
23.7000	816	0	0
23.7250	764	1	0
23.7500	810	0	1
23.7750	777	2	0
23.8000	819	2	0
23.8250	805	3	2
23.8500	761	0	1
23.8750	823	0	0
23.9000	807	0	0
23.9250	802	2	0
23.9500	752	1	1
23.9750	751	1	0
24.0000	744	1	1
24.0250	758	1	0
24.0500	810	1	0
24.0750	789	0	0
24.1000	738	1	0
24.1250	787	1	1
24.1500	779	1	1
24.1750	849	0	0
24.2000	818	0	0
24.2250	736	1	1
24.2500	795	1	0
24.2750	806	0	0
24.3000	775	1	0
24.3250	754	1	0
24.3500	770	0	0
24.3750	761	0	0
24.4000	762	1	0
24.4250	690	1	0
24.4500	744	1	0
24.4750	739	0	0
24.5000	802	1	0
24.5250	738	0	0
24.5500	740	1	0
24.5750	786	2	0
24.6000	712	0	0
24.6250	719	1	0
24.6500	732	1	0
24.6750	732	1	0
24.7000	759	1	0
24.7250	755	2	0
24.7500	743	0	0
24.7750	742	1	1
24.8000	663	2	1
24.8250	719	1	0
24.8500	770	1	0
24.8750	731	3	0
24.9000	732	0	0
24.9250	792	0	0
24.9500	726	1	0
24.9750	726	2	0
25.0000	686	5	0
25.0250	750	1	0
25.0500	728	2	0
25.0750	769	0	0
25.1000	755	0	1
25.1250	744	0	1
25.1500	763	1	0
25.1750	750	0	0
25.2000	702	0	1
25.2250	757	2	0
25.2500	692	1	0
25.2750	690	1	0
25.3000	701	1	0
25.3250	748	0	0
25.3500	725	1	1
25.3750	722	0	0
25.4000	682	0	0
25.4250	689	0	0
25.4500	709	0	0
25.4750	711	1	0
25.5000	676	1	1
25.5250	721	1	1
25.5500	689	2	2
25.5750	724	0	1
25.6000	671	1	1
25.6250	679	0	0
25.6500	724	0	0
25.6750	744	1	0
25.7000	670	0	0
25.7250	723	4	0
25.7500	678	0	1
25.7750	684	2	0
25.8000	659	3	0
25.8250	664	2	1
25.8500	658	1	0
25.8750	682	2	0
25.9000	702	2	0
25.9250	663	2	2
25.9500	641	2	1
25.9750	642	0	0
26.0000	657	0	0
26.0250	717	1	0
26.0500	672	1	0
26.0750	701	0	0
26.1000	679	0	0
26.1250	694	2	1
26.1500	652	0	1
26.1750	690	0	0
26.2000	670	2	1
26.2250	625	1	0
26.2500	671	1	1
26.2750	626	1	0
26.3000	675	0	1
26.3250	660	0	1
26.3500	662	0	0
26.3750	635	1	1
26.4000	706	1	0
26.4250	638	1	0
26.4500	654	1	0
26.4750	700	0	0
26.5000	642	1	0
26.5250	638	0	0
26.5500	607	1	0
26.5750	626	3	0
26.6000	688	1	1
26.6250	648	1	0
26.6500	657	2	1
26.6750	639	2	0
26.7000	629	0	1
26.7250	645	0	0
26.7500	660	0	0
26.7750	636	0	0
26.8000	637	1	3
26.8250	611	1	0
26.8500	637	2	0
26.8750	636	1	1
26.9000	585	2	0
26.9250	659	1	1
26.9500	639	0	0
26.9750	644	0	0
27.0000	626	0	0
27.0250	666	2	1
27.0500	647	0	0
27.0750	649	2	1
27.1000	603	2	1
27.1250	631	0	0
27.1500	627	1	0
27.1750	629	1	0
27.2000	643	2	0
27.2250	617	0	1
27.2500	610	0	0
27.2750	691	3	0
27.3000	613	1	0
27.3250	595	0	0
27.3500	668	1	0
27.3750	652	1	0
27.4000	662	5	0
27.4250	613	0	0
27.4500	618	1	0
27.4750	617	4	0
27.5000	583	3	0
27.5250	604	1	0
27.5500	587	1	0
27.5750	649	0	0
27.6000	601	0	0
27.6250	576	1	0
27.6500	586	0	0
27.6750	622	1	1
27.7000	629	0	1
27.7250	595	1	0
27.7500	562	1	1
27.7750	600	0	0
27.8000	616	1	1
27.8250	611	0	0
27.8500	557	0	1
27.8750	560	0	0
27.9000	550	1	0
27.9250	575	0	0
27.9500	650	1	0
27.9750	589	1	0
28.0000	580	2	0
28.0250	583	1	0
28.0500	619	4	0
28.0750	592	2	0
28.1000	605	0	0
28.1250	574	2	3
28.1500	575	1	0
28.1750	561	1	1
28.2000	575	0	0
28.2250	600	0	0
28.2500	536	0	0
28.2750	599	1	1
28.3000	580	2	0
28.3250	592	5	1
28.3500	570	0	0
28.3750	561	0	1
28.4000	562	0	0
28.4250	594	0	0
28.4500	562	1	0
28.4750	609	3	0
28.5000	581	0	0
28.5250	575	0	0
28.5500	560	0	0
28.5750	618	0	1
28.6000	556	1	1
28.6250	594	0	0
28.6500	514	0	0
28.6750	581	0	0
28.7000	537	2	0
28.7250	557	0	1
28.7500	580	1	0
28.7750	525	1	1
28.8000	573	2	0
28.8250	565	1	0
28.8500	568	0	1
28.8750	582	0	0
28.9000	552	1	1
28.9250	506	0	0
28.9500	565	0	1
28.9750	535	0	0
29.0000	566	0	0
29.0250	533	0	0
29.0500	565	0	0
29.0750	514	2	0
29.1000	532	0	1
29.1250	546	1	0
29.1500	589	3	0
29.1750	539	0	0
29.2000	555	0	0
29.2250	559	0	0
29.2500	551	0	0
29.2750	549	0	1
29.3000	526	2	0
29.3250	510	0	0
29.3500	517	0	0
29.3750	537	0	0
29.4000	503	1	0
29.4250	509	1	0
29.4500	524	0	0
29.4750	563	2	0
29.5000	526	0	0
29.5250	525	4	0
29.5500	556	1	0
29.5750	534	0	0
29.6000	527	0	0
29.6250	536	1	1
29.6500	551	1	0
29.6750	542	1	0
29.7000	515	0	0
29.7250	517	1	0
29.7500	548	0	0
29.7750	523	0	0
29.8000	477	0	1
29.8250	552	0	0
29.8500	507	1	1
29.8750	492	1	1
29.9000	500	1	1
29.9250	518	1	0
29.9500	517	0	1
29.9750	510	0	0
30.0000	508	0	0
30.0250	559	0	0
30.0500	533	0	0
30.0750	507	0	0
30.1000	505	2	0
30.1250	494	1	1
30.1500	523	0	0
30.1750	498	0	0
30.2000	508	0	0
30.2250	534	2	0
30.2500	521	2	0
30.2750	515	0	0
30.3000	485	0	0
30.3250	506	0	0
30.3500	503	1	0
30.3750	504	0	0
30.4000	507	0	0
30.4250	490	0	0
30.4500	506	0	0
30.4750	534	0	1
30.5000	485	1	0
30.5250	499	1	0
30.5500	492	1	0
30.5750	462	1	2
30.6000	475	0	0
30.6250	472	0	0
30.6500	505	0	0
30.6750	451	0	0
30.7000	510	0	1
30.7250	461	2	1
30.7500	512	0	0
30.7750	451	0	0
30.8000	519	1	0
30.8250	508	0	0
30.8500	493	0	0
30.8750	486	1	0
30.9000	499	0	0
30.9250	463	0	0
30.9500	493	0	0
30.9750	499	0	1
31.0000	479	0	0
31.0250	497	0	0
31.0500	484	1	2
31.0750	468	1	1
31.1000	488	2	1
31.1250	476	1	0
31.1500	451	1	0
31.1750	473	0	1
31.2000	517	2	0
31.2250	450	1	1
31.2500	464	0	0
31.2750	483	0	0
31.3000	472	0	0
31.3250	503	1	0
31.3500	471	0	0
31.3750	482	1	0
31.4000	474	0	0
31.4250	466	0	0
31.4500	500	0	0
31.4750	475	0	0
31.5000	446	0	1
31.5250	453	0	0
31.5500	472	0	1
31.5750	485	1	1
31.6000	507	0	0
31.6250	470	2	0
31.6500	496	2	0
31.6750	419	0	1
31.7000	430	0	0
31.7250	474	1	0
31.7500	482	0	0
31.7750	448	1	1
31.8000	475	0	1
31.8250	490	0	0
31.8500	493	0	0
31.8750	439	0	0
31.9000	444	0	1
31.9250	445	1	2
31.9500	444	0	0
31.9750	449	1	0
32.0000	445	1	1
32.0250	458	0	0
32.0500	430	1	0
32.0750	434	0	0
32.1000	472	1	2
32.1250	446	1	1
32.1500	459	0	0
32.1750	451	1	0
32.2000	429	0	0
32.2250	466	0	0
32.2500	429	0	0
32.2750	413	1	0
32.3000	434	0	0
32.3250	441	0	0
32.3500	433	0	0
32.3750	463	1	0
32.4000	433	1	1
32.4250	423	0	0
32.4500	440	1	0
32.4750	420	0	0
32.5000	415	0	0
32.5250	442	0	0
32.5500	429	2	0
32.5750	443	2	0
32.6000	434	0	0
32.6250	412	0	2
32.6500	440	1	0
32.6750	448	0	0
32.7000	366	1	0
32.7250	446	1	0
32.7500	434	2	0
32.7750	439	1	0
32.8000	432	1	1
32.8250	433	0	0
32.8500	388	1	0
32.8750	438	2	1
32.9000	432	1	0
32.9250	422	0	0
32.9500	432	1	0
32.9750	434	1	0
33.0000	442	0	1
33.0250	402	1	0
33.0500	410	1	1
33.0750	395	0	0
33.1000	421	1	0
33.1250	423	0	1
33.1500	414	0	0
33.1750	378	0	0
33.2000	390	0	0
33.2250	417	1	1
33.2500	386	0	0
33.2750	427	1	1
33.3000	438	0	0
33.3250	390	1	0
33.3500	381	0	1
33.3750	410	1	0
33.4000	405	1	1
33.4250	401	0	0
33.4500	437	0	0
33.4750	430	0	0
33.5000	413	0	1
33.5250	366	0	0
33.5500	402	0	0
33.5750	424	1	0
33.6000	381	0	0
33.6250	385	0	1
33.6500	401	2	0
33.6750	413	1	0
33.7000	409	1	1
33.7250	369	1	0
33.7500	407	0	0
33.7750	387	0	0
33.8000	374	0	0
33.8250	405	0	0
33.8500	418	0	0
33.8750	372	0	2
33.9000	388	1	1
33.9250	419	1	0
33.9500	384	0	0
33.9750	379	0	0
34.0000	388	0	1
34.0250	387	0	0
34.0500	401	2	1
34.0750	394	0	1
34.1000	416	0	0
34.1250	385	0	0
34.1500	397	1	0
34.1750	413	0	0
34.2000	409	1	0
34.2250	411	1	1
34.2500	378	3	0
34.2750	390	0	0
34.3000	418	0	2
34.3250	378	0	0
34.3500	390	1	0
34.3750	368	0	0
34.4000	391	0	0
34.4250	421	0	0
34.4500	406	0	0
34.4750	378	0	0
34.5000	376	0	1
34.5250	366	0	0
34.5500	353	2	0
34.5750	410	0	1
34.6000	381	0	1
34.6250	378	1	0
34.6500	354	0	0
34.6750	392	0	1
34.7000	380	2	0
34.7250	374	1	0
34.7500	387	1	0
34.7750	355	0	0
34.8000	364	1	0
34.8250	379	0	0
34.8500	374	0	0
34.8750	342	0	0
34.9000	355	0	0
34.9250	342	1	1
34.9500	381	1	0
34.9750	387	0	0
35.0000	364	1	0
35.0250	336	0	0
35.0500	368	1	1
35.0750	316	0	1
35.1000	353	1	0
35.1250	350	1	0
35.1500	366	0	1
35.1750	390	0	0
35.2000	351	0	1
35.2250	378	0	0
35.2500	370	1	0
35.2750	333	1	0
35.3000	370	1	0
35.3250	361	0	0
35.3500	389	0	0
35.3750	378	0	1
35.4000	369	0	0
35.4250	379	1	0
35.4500	344	0	0
35.4750	344	0	1
35.5000	376	0	0
35.5250	373	1	0
35.5500	361	0	0
35.5750	327	0	0
35.6000	364	0	1
35.6250	369	1	0
35.6500	309	1	0
35.6750	360	1	0
35.7000	339	1	0
35.7250	326	0	0
35.7500	345	0	0
35.7750	353	0	0
35.8000	340	0	0
35.8250	338	0	0
35.8500	323	0	0
35.8750	352	0	1
35.9000	319	0	0
35.9250	372	1	0
35.9500	332	2	1
35.9750	347	0	1
36.0000	348	1	0
36.0250	318	1	0
36.0500	338	2	0
36.0750	339	1	0
36.1000	342	1	0
36.1250	335	0	1
36.1500	317	1	0
36.1750	343	0	0
36.2000	316	0	0
36.2250	331	1	0
36.2500	346	2	0
36.2750	338	0	0
36.3000	299	2	1
36.3250	346	0	0
36.3500	330	0	0
36.3750	329	0	0
36.4000	326	1	0
36.4250	342	0	1
36.4500	309	2	1
36.4750	333	1	0
36.5000	363	0	0
36.5250	324	0	0
36.5500	338	0	0
36.5750	312	1	0
36.6000	329	0	0
36.6250	300	0	0
36.6500	309	0	0
36.6750	325	0	0
36.7000	307	0	0
36.7250	319	0	0
36.7500	321	0	0
36.7750	331	0	0
36.8000	296	0	0
36.8250	328	1	1
36.8500	360	0	0
36.8750	318	0	0
36.9000	317	0	0
36.9250	332	0	0
36.9500	346	1	1
36.9750	304	3	0
37.0000	326	0	0
37.0250	322	1	0
37.0500	282	0	0
37.0750	319	0	0
37.1000	316	1	0
37.1250	274	2	1
37.1500	304	2	1
37.1750	340	0	0
37.2000	322	0	0
37.2250	297	0	0
37.2500	342	0	0
37.2750	344	0	0
37.3000	317	0	0
37.3250	331	0	0
37.3500	321	0	0
37.3750	317	1	0
37.4000	332	1	0
37.4250	322	1	0
37.4500	300	1	0
37.4750	283	0	0
37.5000	315	0	0
37.5250	338	0	0
37.5500	341	0	0
37.5750	335	0	0
37.6000	311	0	1
37.6250	310	0	0
37.6500	293	2	0
37.6750	316	0	1
37.7000	319	0	0
37.7250	312	0	0
37.7500	302	0	0
37.7750	320	0	1
37.8000	295	0	0
37.8250	296	1	0
37.8500	289	0	1
37.8750	283	0	0
37.9000	307	0	0
37.9250	291	0	0
37.9500	327	2	0
37.9750	352	0	0
38.0000	287	0	0
38.0250	281	0	0
38.0500	317	1	1
38.0750	301	0	0
38.1000	293	1	0
38.1250	315	2	0
38.1500	323	0	0
38.1750	311	0	0
38.2000	284	2	0
38.2250	269	0	1
38.2500	290	1	0
38.2750	291	1	0
38.3000	269	0	3
38.3250	273	0	0
38.3500	286	0	0
38.3750	325	0	0
38.4000	258	0	1
38.4250	282	1	0
38.4500	267	0	0
38.4750	300	1	0
38.5000	297	0	0
38.5250	297	0	0
38.5500	325	0	0
38.5750	292	0	1
38.6000	303	0	1
38.6250	277	0	1
38.6500	267	0	0
38.6750	282	0	1
38.7000	303	0	0
38.7250	286	0	0
38.7500	282	0	0
38.7750	302	0	0
38.8000	253	1	0
38.8250	272	0	0
38.8500	311	0	0
38.8750	301	0	0
38.9000	291	0	0
38.9250	310	0	0
38.9500	266	0	0
38.9750	281	0	0
39.0000	285	0	0
39.0250	288	1	0
39.0500	261	0	1
39.0750	278	0	1
39.1000	308	0	0
39.1250	272	1	1
39.1500	278	1	1
39.1750	305	0	0
39.2000	290	0	0
39.2250	301	1	0
39.2500	277	1	0
39.2750	304	1	0
39.3000	276	1	1
39.3250	285	0	2
39.3500	255	0	0
39.3750	259	0	0
39.4000	271	1	0
39.4250	273	0	1
39.4500	238	0	0
39.4750	258	0	0
39.5000	242	0	1
39.5250	269	2	0
39.5500	248	0	0
39.5750	266	1	0
39.6000	249	0	0
39.6250	287	1	0
39.6500	249	0	0
39.6750	289	0	0
39.7000	255	1	0
39.7250	250	0	1
39.7500	276	2	0
39.7750	291	0	0
39.8000	262	0	0
39.8250	270	0	0
39.8500	230	0	0
39.8750	273	0	1
39.9000	261	0	0
39.9250	254	0	0
39.9500	248	0	0
39.9750	256	1	0
40.0000	272	1	0
40.0250	271	0	0
40.0500	258	0	1
40.0750	266	0	1
40.1000	233	0	0
40.1250	270	0	0
40.1500	292	0	0
40.1750	258	0	0
40.2000	256	0	0
40.2250	252	0	0
40.2500	250	0	0
40.2750	248	0	0
40.3000	218	0	0
40.3250	250	1	0
40.3500	277	1	0
40.3750	251	0	0
40.4000	269	1	0
40.4250	264	2	0
40.4500	233	0	0
40.4750	245	0	0
40.5000	247	1	0
40.5250	236	1	0
40.5500	225	0	0
40.5750	253	1	0
40.6000	256	1	1
40.6250	242	0	0
40.6500	268	0	0
40.6750	276	1	0
40.7000	250	0	1
40.7250	242	2	0
40.7500	239	0	1
40.7750	268	1	0
40.8000	243	0	0
40.8250	263	1	0
40.8500	218	0	0
40.8750	223	0	0
40.9000	266	0	0
40.9250	230	0	0
40.9500	236	1	0
40.9750	229	0	0
41.0000	247	1	0
41.0250	271	1	0
41.0500	223	0	1
41.0750	248	1	0
41.1000	261	0	0
41.1250	244	0	0
41.1500	262	1	0
41.1750	247	0	0
41.2000	230	1	1
41.2250	223	0	0
41.2500	210	0	0
41.2750	223	0	1
41.3000	232	1	1
41.3250	230	0	1
41.3500	236	0	0
41.3750	222	1	0
41.4000	245	0	0
41.4250	228	0	0
41.4500	201	0	1
41.4750	226	0	0
41.5000	225	0	0
41.5250	243	0	0
41.5500	205	0	1
41.5750	230	0	0
41.6000	244	0	0
41.6250	233	1	1
41.6500	225	0	0
41.6750	246	0	1
41.7000	205	0	0
41.7250	213	1	0
41.7500	226	0	0
41.7750	224	0	0
41.8000	231	0	0
41.8250	239	0	0
41.8500	235	0	0
41.8750	244	0	0
41.9000	242	0	0
41.9250	231	0	0
41.9500	270	0	0
41.9750	228	1	0
42.0000	221	0	0
42.0250	232	1	1
42.0500	232	0	0
42.0750	200	1	0
42.1000	246	0	0
42.1250	236	0	1
42.1500	197	0	0
42.1750	258	1	0
42.2000	218	0	0
42.2250	206	0	0
42.2500	198	0	0
42.2750	237	1	0
42.3000	196	2	0
42.3250	231	0	0
42.3500	219	1	0
42.3750	214	1	0
42.4000	225	0	0
42.4250	225	0	0
42.4500	196	0	0
42.4750	216	0	0
42.5000	255	0	0
42.5250	212	0	0
42.5500	267	1	0
42.5750	224	1	0
42.6000	239	1	0
42.6250	223	0	0
42.6500	233	1	0
42.6750	205	0	0
42.7000	208	1	1
42.7250	210	1	0
42.7500	197	0	0
42.7750	215	1	0
42.8000	228	0	0
42.8250	218	1	0
42.8500	191	0	0
42.8750	227	1	0
42.9000	236	1	0
42.9250	236	1	0
42.9500	221	1	0
42.9750	213	0	0
43.0000	212	0	0
43.0250	230	0	0
43.0500	182	0	0
43.0750	195	0	0
43.1000	212	2	0
43.1250	205	0	0
43.1500	209	1	0
43.1750	251	0	0
43.2000	190	0	0
43.2250	196	0	0
43.2500	198	1	0
43.2750	214	0	0
43.3000	225	1	0
43.3250	215	1	1
43.3500	193	0	0
43.3750	193	1	1
43.4000	212	0	0
43.4250	202	1	1
43.4500	227	0	0
43.4750	200	0	0
43.5000	212	1	0
43.5250	205	0	0
43.5500	202	1	1
43.5750	204	0	0
43.6000	169	0	1
43.6250	201	0	0
43.6500	204	0	0
43.6750	221	0	0
43.7000	208	0	1
43.7250	174	1	0
43.7500	187	0	0
43.7750	203	1	0
43.8000	215	1	0
43.8250	190	0	0
43.8500	212	0	0
43.8750	192	0	0
43.9000	190	0	0
43.9250	210	0	0
43.9500	182	1	0
43.9750	203	0	0
44.0000	190	1	0
44.0250	213	0	1
44.0500	188	1	0
44.0750	206	1	0
44.1000	202	0	0
44.1250	192	0	0
44.1500	204	2	0
44.1750	229	0	0
44.2000	211	0	0
44.2250	215	2	0
44.2500	210	0	0
44.2750	202	0	0
44.3000	188	0	1
44.3250	190	0	0
44.3500	186	0	0
44.3750	193	0	0
44.4000	206	0	0
44.4250	209	0	1
44.4500	187	0	1
44.4750	202	1	1
44.5000	186	1	0
44.5250	177	0	0
44.5500	208	0	0
44.5750	192	0	0
44.6000	189	0	0
44.6250	199	0	0
44.6500	201	1	0
44.6750	179	0	0
44.7000	211	0	0
44.7250	179	0	0
44.7500	192	2	0
44.7750	156	0	0
44.8000	192	0	1
44.8250	215	0	0
44.8500	190	0	0
44.8750	196	1	0
44.9000	216	0	0
44.9250	197	0	1
44.9500	191	0	0
44.9750	184	0	0
45.0000	194	0	0
45.0250	176	1	1
45.0500	185	1	1
45.0750	180	0	0
45.1000	175	1	1
45.1250	179	0	0
45.1500	167	0	0
45.1750	206	0	1
45.2000	178	1	0
45.2250	199	0	0
45.2500	183	0	0
45.2750	191	0	0
45.3000	177	1	0
45.3250	177	1	0
45.3500	161	0	0
45.3750	184	1	0
45.4000	196	1	1
45.4250	176	0	0
45.4500	177	1	0
45.4750	170	0	0
45.5000	176	0	0
45.5250	183	0	0
45.5500	212	0	0
45.5750	192	0	0
45.6000	194	2	0
45.6250	182	1	0
45.6500	173	0	0
45.6750	165	0	0
45.7000	168	1	0
45.7250	175	0	0
45.7500	191	1	2
45.7750	143	0	1
45.8000	176	2	0
45.8250	168	1	0
45.8500	177	0	1
45.8750	170	1	0
45.9000	176	1	0
45.9250	187	0	0
45.9500	191	0	0
45.9750	179	1	1
46.0000	168	0	0
46.0250	178	0	0
46.0500	183	1	0
46.0750	203	0	0
46.1000	177	0	0
46.1250	165	0	0
46.1500	170	0	0
46.1750	182	0	0
46.2000	176	1	0
46.2250	159	0	0
46.2500	186	0	0
46.2750	185	0	0
46.3000	196	1	0
46.3250	176	0	0
46.3500	188	0	0
46.3750	150	1	0
46.4000	190	1	0
46.4250	185	1	0
46.4500	176	0	0
46.4750	165	0	0
46.5000	169	0	0
46.5250	162	0	0
46.5500	176	0	0
46.5750	169	0	0
46.6000	184	0	0
46.6250	155	0	0
46.6500	176	0	0
46.6750	161	1	0
46.7000	164	0	0
46.7250	170	1	0
46.7500	191	1	0
46.7750	191	0	0
46.8000	169	1	0
46.8250	162	0	0
46.8500	175	2	0
46.8750	146	0	0
46.9000	161	0	2
46.9250	156	0	0
46.9500	183	1	0
46.9750	189	1	0
47.0000	151	0	0
47.0250	173	0	0
47.0500	164	0	1
47.0750	157	0	0
47.1000	159	1	0
47.1250	168	0	0
47.1500	145	0	0
47.1750	139	0	0
47.2000	173	1	0
47.2250	160	0	0
47.2500	144	0	1
47.2750	167	1	0
47.3000	149	0	0
47.3250	179	1	0
47.3500	173	1	0
47.3750	162	0	0
47.4000	166	1	1
47.4250	152	0	0
47.4500	161	0	0
47.4750	157	0	0
47.5000	148	0	0
47.5250	169	0	0
47.5500	172	0	0
47.5750	162	1	1
47.6000	148	1	0
47.6250	131	0	0
47.6500	144	0	1
47.6750	146	0	1
47.7000	162	0	0
47.7250	162	0	0
47.7500	151	0	0
47.7750	160	0	0
47.8000	148	0	0
47.8250	169	0	0
47.8500	159	1	0
47.8750	160	0	1
47.9000	152	1	0
47.9250	150	0	0
47.9500	150	0	0
47.9750	130	0	0
48.0000	166	0	0
48.0250	169	0	0
48.0500	164	0	1
48.0750	162	0	0
48.1000	163	0	0
48.1250	154	0	0
48.1500	162	0	0
48.1750	152	0	0
48.2000	155	0	0
48.2250	142	1	1
48.2500	174	1	1
48.2750	161	0	1
48.3000	139	3	0
48.3250	124	0	0
48.3500	158	0	0
48.3750	142	0	0
48.4000	136	0	0
48.4250	140	2	0
48.4500	145	0	0
48.4750	151	0	0
48.5000	150	0	0
48.5250	141	1	0
48.5500	148	2	0
48.5750	154	0	0
48.6000	145	0	0
48.6250	170	0	0
48.6500	155	0	0
48.6750	157	0	0
48.7000	156	0	1
48.7250	149	0	0
48.7500	154	0	0
48.7750	142	1	0
48.8000	133	0	0
48.8250	156	0	1
48.8500	147	0	0
48.8750	138	1	1
48.9000	121	1	0
48.9250	134	0	0
48.9500	146	1	0
48.9750	159	1	0
49.0000	139	0	0
49.0250	129	0	0
49.0500	139	1	0
49.0750	157	1	0
49.1000	130	0	0
49.1250	155	0	0
49.1500	119	0	0
49.1750	131	1	0
49.2000	146	1	1
49.2250	128	1	0
49.2500	160	0	1
49.2750	134	0	0
49.3000	139	1	0
49.3250	130	0	0
49.3500	156	0	0
49.3750	144	0	0
49.4000	145	0	0
49.4250	125	0	0
49.4500	139	1	0
49.4750	128	0	0
49.5000	145	0	0
49.5250	137	0	0
49.5500	159	0	0
49.5750	156	0	0
49.6000	134	0	0
49.6250	134	1	0
49.6500	138	0	0
49.6750	128	0	1
49.7000	148	0	0
49.7250	151	1	0
49.7500	130	1	0
49.7750	147	0	0
49.8000	126	0	0
49.8250	137	0	0
49.8500	140	1	0
49.8750	131	0	0
49.9000	143	0	1
49.9250	125	0	0
49.9500	132	0	0
49.9750	123	0	0
50.0000	128	1	0
50.0250	124	0	0
50.0500	135	1	0
50.0750	147	0	1
50.1000	140	3	0
50.1250	137	1	0
50.1500	122	0	0
50.1750	126	0	0
50.2000	127	0	0
50.2250	145	0	2
50.2500	141	0	0
50.2750	140	0	0
50.3000	118	0	1
50.3250	129	0	0
50.3500	124	0	0
50.3750	131	1	0
50.4000	137	1	0
50.4250	120	0	1
50.4500	163	0	1
50.4750	129	0	1
50.5000	118	0	0
50.5250	150	0	0
50.5500	114	0	0
50.5750	134	0	1
50.6000	138	1	0
50.6250	117	0	0
50.6500	125	1	0
50.6750	118	0	0
50.7000	129	0	0
50.7250	122	1	0
50.7500	137	0	0
50.7750	128	0	0
50.8000	131	0	0
50.8250	139	1	0
50.8500	124	0	0
50.8750	106	0	0
50.9000	126	0	0
50.9250	137	0	0
50.9500	126	0	1
50.9750	119	0	0
51.0000	130	0	0
51.0250	131	0	0
51.0500	138	0	0
51.0750	124	0	0
51.1000	115	0	0
51.1250	125	0	0
51.1500	121	1	0
51.1750	122	0	0
51.2000	137	0	1
51.2250	126	1	0
51.2500	124	1	0
51.2750	126	0	0
51.3000	128	0	0
51.3250	117	0	0
51.3500	114	0	0
51.3750	127	0	1
51.4000	125	0	1
51.4250	102	0	0
51.4500	130	0	0
51.4750	122	0	0
51.5000	131	0	1
51.5250	131	1	1
51.5500	118	0	0
51.5750	112	0	2
51.6000	123	1	1
51.6250	118	0	0
51.6500	139	0	0
51.6750	120	1	0
51.7000	126	1	0
51.7250	114	0	0
51.7500	128	1	0
51.7750	132	0	0
51.8000	140	0	0
51.8250	113	0	0
51.8500	108	0	0
51.8750	122	1	0
51.9000	125	0	2
51.9250	132	0	0
51.9500	117	0	1
51.9750	115	0	1
52.0000	109	0	0
52.0250	116	1	0
52.0500	116	0	1
52.0750	110	0	0
52.1000	116	0	0
52.1250	109	0	0
52.1500	111	0	1
52.1750	126	0	0
52.2000	114	0	0
52.2250	104	1	0
52.2500	125	0	0
52.2750	123	0	2
52.3000	115	0	1
52.3250	109	2	0
52.3500	125	1	0
52.3750	115	0	0
52.4000	109	0	0
52.4250	110	0	1
52.4500	109	1	0
52.4750	102	1	1
52.5000	121	0	0
52.5250	85	1	0
52.5500	124	0	0
52.5750	105	0	1
52.6000	108	0	0
52.6250	106	1	0
52.6500	109	0	0
52.6750	110	1	0
52.7000	111	0	0
52.7250	117	2	0
52.7500	120	0	0
52.7750	122	0	0
52.8000	116	1	0
52.8250	117	1	0
52.8500	107	0	1
52.8750	111	1	1
52.9000	95	0	0
52.9250	113	0	0
52.9500	103	0	1
52.9750	104	0	1
53.0000	108	0	0
53.0250	102	0	0
53.0500	96	0	0
53.0750	122	0	0
53.1000	122	0	0
53.1250	88	1	0
53.1500	101	0	0
53.1750	114	0	0
53.2000	96	0	0
53.2250	106	1	0
53.2500	99	0	0
53.2750	104	0	0
53.3000	122	0	1
53.3250	113	1	0
53.3500	95	0	0
53.3750	114	0	0
53.4000	105	0	0
53.4250	103	0	0
53.4500	93	0	0
53.4750	105	1	0
53.5000	91	0	1
53.5250	119	0	0
53.5500	96	1	0
53.5750	106	0	0
53.6000	96	1	0
53.6250	123	1	0
53.6500	88	0	0
53.6750	120	0	0
53.7000	99	0	0
53.7250	102	0	0
53.7500	109	0	2
53.7750	72	0	0
53.8000	109	0	1
53.8250	110	0	1
53.8500	107	0	0
53.8750	108	0	0
53.9000	94	0	0
53.9250	94	0	0
53.9500	99	1	0
53.9750	109	0	0
54.0000	102	1	1
54.0250	106	0	0
54.0500	106	1	0
54.0750	120	0	0
54.1000	113	0	0
54.1250	121	1	0
54.1500	110	0	0
54.1750	81	0	0
54.2000	110	0	1
54.2250	109	0	1
54.2500	106	0	1
54.2750	107	0	0
54.3000	110	2	0
54.3250	93	0	0
54.3500	103	0	2
54.3750	104	1	0
54.4000	105	0	0
54.4250	86	0	1
54.4500	96	0	1
54.4750	93	0	0
54.5000	115	0	0
54.5250	110	0	0
54.5500	110	0	0
54.5750	107	1	0
54.6000	96	0	0
54.6250	85	0	1
54.6500	103	1	0
54.6750	98	0	0
54.7000	98	1	1
54.7250	92	0	0
54.7500	107	0	0
54.7750	92	0	0
54.8000	107	0	0
54.8250	86	0	0
54.8500	90	0	0
54.8750	110	0	1
54.9000	103	0	0
54.9250	106	0	0
54.9500	109	0	0
54.9750	98	0	1
55.0000	101	0	0
55.0250	102	0	0
55.0500	95	1	0
55.0750	99	1	0
55.1000	101	0	0
55.1250	94	0	0
55.1500	103	1	0
55.1750	103	0	0
55.2000	117	1	0
55.2250	102	0	0
55.2500	97	0	0
55.2750	86	1	0
55.3000	101	0	1
55.3250	104	0	0
55.3500	105	0	1
55.3750	100	0	1
55.4000	83	0	0
55.4250	92	1	0
55.4500	96	1	0
55.4750	116	1	0
55.5000	92	2	0
55.5250	103	0	0
55.5500	85	0	0
55.5750	101	0	1
55.6000	84	0	0
55.6250	103	0	0
55.6500	98	0	0
55.6750	85	0	0
55.7000	87	0	0
55.7250	104	0	1
55.7500	95	0	0
55.7750	88	0	0
55.8000	95	0	0
55.8250	113	0	0
55.8500	93	1	0
55.8750	90	0	0
55.9000	79	0	1
55.9250	100	0	0
55.9500	82	0	0
55.9750	87	0	0
56.0000	94	0	0
56.0250	98	1	0
56.0500	81	0	0
56.0750	102	0	0
56.1000	100	1	0
56.1250	105	0	0
56.1500	90	0	0
56.1750	104	0	0
56.2000	94	0	0
56.2250	97	0	0
56.2500	94	0	0
56.2750	80	1	0
56.3000	106	0	0
56.3250	113	0	1
56.3500	82	0	0
56.3750	82	0	0
56.4000	96	0	0
56.4250	86	0	1
56.4500	92	0	0
56.4750	86	0	0
56.5000	86	0	0
56.5250	63	0	0
56.5500	86	0	0
56.5750	90	0	0
56.6000	89	0	0
56.6250	112	0	0
56.6500	89	1	0
56.6750	99	0	0
56.7000	88	1	0
56.7250	94	0	0
56.7500	75	1	0
56.7750	84	0	0
56.8000	76	1	0
56.8250	70	1	0
56.8500	107	0	0
56.8750	106	0	0
56.9000	86	1	0
56.9250	67	0	1
56.9500	86	1	2
56.9750	65	0	0
57.0000	92	1	0
57.0250	87	0	0
57.0500	83	0	0
57.0750	78	0	0
57.1000	82	0	0
57.1250	86	1	0
57.1500	94	0	0
57.1750	97	0	0
57.2000	88	0	0
57.2250	100	0	0
57.2500	84	1	0
57.2750	79	0	0
57.3000	78	0	0
57.3250	81	0	0
57.3500	85	0	0
57.3750	87	0	1
57.4000	69	0	0
57.4250	75	0	0
57.4500	75	1	0
57.4750	75	0	0
57.5000	73	0	0
57.5250	89	2	0
57.5500	64	0	0
57.5750	70	0	0
57.6000	85	0	0
57.6250	87	1	0
57.6500	63	0	1
57.6750	104	1	0
57.7000	79	0	0
57.7250	75	0	0
57.7500	82	0	0
57.7750	99	0	0
57.8000	91	1	0
57.8250	74	1	0
57.8500	69	2	0
57.8750	79	0	0
57.9000	84	0	0
57.9250	80	0	1
57.9500	84	0	1
57.9750	100	0	1
58.0000	86	0	0
58.0250	84	1	0
58.0500	82	1	0
58.0750	83	1	0
58.1000	70	1	1
58.1250	74	0	0
58.1500	98	0	0
58.1750	84	0	1
58.2000	79	0	0
58.2250	76	0	0
58.2500	93	0	0
58.2750	102	0	0
58.3000	67	0	2
58.3250	82	1	0
58.3500	81	0	0
58.3750	76	0	1
58.4000	72	0	0
58.4250	73	1	0
58.4500	85	0	0
58.4750	88	0	0
58.5000	63	0	0
58.5250	81	0	1
58.5500	82	1	0
58.5750	74	1	1
58.6000	73	0	0
58.6250	66	0	0
58.6500	80	0	0
58.6750	66	2	0
58.7000	77	0	0
58.7250	85	1	0
58.7500	81	0	0
58.7750	81	1	1
58.8000	75	0	1
58.8250	77	0	0
58.8500	91	2	0
58.8750	77	0	0
58.9000	72	0	0
58.9250	70	0	0
58.9500	64	0	1
58.9750	59	0	0
59.0000	70	0	0
59.0250	86	1	0
59.0500	59	0	1
59.0750	76	0	0
59.1000	75	0	0
59.1250	83	0	1
59.1500	69	0	0
59.1750	75	1	0
59.2000	59	0	0
59.2250	81	3	0
59.2500	52	0	0
59.2750	67	1	0
59.3000	84	1	0
59.3250	75	0	0
59.3500	65	1	0
59.3750	72	1	0
59.4000	67	1	0
59.4250	86	0	0
59.4500	72	0	0
59.4750	69	0	1
59.5000	85	0	0
59.5250	63	0	1
59.5500	74	0	0
59.5750	70	0	0
59.6000	66	1	0
59.6250	70	0	0
59.6500	77	1	1
59.6750	79	1	1
59.7000	63	0	0
59.7250	62	0	0
59.7500	63	0	0
59.7750	85	0	0
59.8000	73	0	1
59.8250	77	0	2
59.8500	76	0	0
59.8750	77	0	0
59.9000	63	0	0
59.9250	78	0	0
59.9500	80	0	0
59.9750	81	0	0
60.0000	76	0	0
60.0250	73	0	0
60.0500	89	0	0
60.0750	66	0	0
60.1000	68	0	0
60.1250	61	0	0
60.1500	72	1	0
60.1750	75	0	0
60.2000	75	0	0
60.2250	63	0	0
60.2500	71	2	0
60.2750	68	0	0
60.3000	69	0	1
60.3250	75	0	0
60.3500	60	0	0
60.3750	74	0	0
60.4000	64	0	0
60.4250	65	0	0
60.4500	67	0	0
60.4750	65	0	1
60.5000	59	0	0
60.5250	56	0	1
60.5500	59	0	0
60.5750	63	0	0
60.6000	79	1	0
60.6250	75	0	0
60.6500	85	1	0
60.6750	66	0	0
60.7000	53	0	0
60.7250	80	0	0
60.7500	71	1	0
60.7750	59	0	1
60.8000	69	0	0
60.8250	71	1	2
60.8500	53	0	0
60.8750	75	0	0
60.9000	62	1	0
60.9250	78	0	1
60.9500	67	0	0
60.9750	58	0	0
61.0000	59	0	0
61.0250	59	0	0
61.0500	68	1	3
61.0750	56	0	0
61.1000	66	0	0
61.1250	64	1	0
61.1500	67	0	0
61.1750	73	0	0
61.2000	61	1	0
61.2250	56	0	0
61.2500	70	0	0
61.2750	56	0	1
61.3000	72	0	0
61.3250	55	0	1
61.3500	62	0	0
61.3750	57	1	0
61.4000	59	1	0
61.4250	64	0	0
61.4500	70	0	0
61.4750	62	1	0
61.5000	54	0	1
61.5250	64	0	1
61.5500	71	1	0
61.5750	68	1	0
61.6000	62	1	0
61.6250	59	0	0
61.6500	71	0	0
61.6750	82	1	0
61.7000	77	0	1
61.7250	66	0	1
61.7500	46	1	0
61.7750	50	0	0
61.8000	62	0	0
61.8250	75	0	0
61.8500	80	0	1
61.8750	66	1	1
61.9000	56	0	0
61.9250	59	0	0
61.9500	67	0	0
61.9750	59	0	0
62.0000	64	0	0
62.0250	52	0	0
62.0500	50	0	0
62.0750	71	0	0
62.1000	59	0	0
62.1250	66	0	0
62.1500	68	0	0
62.1750	62	1	0
62.2000	66	0	0
62.2250	54	0	0
62.2500	62	0	0
62.2750	60	0	0
62.3000	54	0	0
62.3250	54	0	0
62.3500	58	0	0
62.3750	61	0	1
62.4000	68	0	0
62.4250	69	0	0
62.4500	57	0	0
62.4750	68	0	1
62.5000	50	0	0
62.5250	65	0	0
62.5500	48	1	0
62.5750	58	1	0
62.6000	50	1	1
62.6250	58	0	1
62.6500	60	0	0
62.6750	56	0	0
62.7000	65	0	0
62.7250	58	1	0
62.7500	63	0	0
62.7750	50	1	1
62.8000	54	0	0
62.8250	61	0	0
62.8500	68	0	0
62.8750	57	0	0
62.9000	60	0	0
62.9250	58	0	0
62.9500	63	0	0
62.9750	52	0	0
63.0000	61	0	0
63.0250	39	0	0
63.0500	54	1	0
63.0750	59	1	0
63.1000	51	0	0
63.1250	64	0	0
63.1500	53	0	1
63.1750	56	0	0
63.2000	54	1	0
63.2250	72	0	0
63.2500	57	0	0
63.2750	70	0	0
63.3000	64	0	0
63.3250	60	0	0
63.3500	58	1	1
63.3750	48	0	0
63.4000	52	1	0
63.4250	45	0	1
63.4500	57	0	1
63.4750	40	1	1
63.5000	44	1	0
63.5250	63	0	0
63.5500	66	0	1
63.5750	70	0	0
63.6000	46	1	0
63.6250	44	0	1
63.6500	68	0	0
63.6750	68	0	0
63.7000	55	0	0
63.7250	50	0	0
63.7500	52	0	0
63.7750	57	0	0
63.8000	61	0	0
63.8250	58	0	0
63.8500	56	0	0
63.8750	46	1	0
63.9000	48	0	0
63.9250	32	1	0
63.9500	56	0	0
63.9750	58	0	0
64.0000	60	0	0
64.0250	66	1	0
64.0500	50	0	0
64.0750	45	0	0
64.1000	65	0	0
64.1250	57	0	1
64.1500	53	0	0
64.1750	50	0	0
64.2000	60	1	0
64.2250	66	0	0
64.2500	56	1	0
64.2750	62	0	1
64.3000	53	0	0
64.3250	46	0	1
64.3500	65	0	0
64.3750	45	0	0
64.4000	55	0	0
64.4250	65	0	0
64.4500	59	0	0
64.4750	55	0	1
64.5000	53	0	0
64.5250	46	0	0
64.5500	61	0	0
64.5750	58	0	1
64.6000	53	0	0
64.6250	40	0	0
64.6500	49	0	0
64.6750	51	0	1
64.7000	49	1	0
64.7250	56	0	0
64.7500	58	1	0
64.7750	55	0	1
64.8000	57	0	0
64.8250	49	0	0
64.8500	53	1	0
64.8750	61	0	0
64.9000	57	0	0
64.9250	45	0	2
64.9500	53	1	0
64.9750	49	0	0
65.0000	49	0	0
65.0250	49	0	0
65.0500	59	0	2
65.0750	48	0	0
65.1000	60	0	0
65.1250	41	2	0
65.1500	43	0	0
65.1750	56	0	0
65.2000	60	0	0
65.2250	49	0	0
65.2500	45	1	0
65.2750	41	0	0
65.3000	47	0	0
65.3250	45	0	0
65.3500	53	0	0
65.3750	45	0	1
65.4000	42	1	0
65.4250	52	0	0
65.4500	43	1	0
65.4750	56	1	0
65.5000	52	1	0
65.5250	50	0	1
65.5500	61	0	0
65.5750	51	0	0
65.6000	54	0	0
65.6250	31	0	0
65.6500	44	0	0
65.6750	54	1	0
65.7000	38	0	0
65.7250	45	0	0
65.7500	35	0	0
65.7750	50	0	1
65.8000	44	0	1
65.8250	44	0	1
65.8500	44	0	0
65.8750	49	0	0
65.9000	47	0	0
65.9250	43	2	0
65.9500	35	1	1
65.9750	39	0	1
66.0000	54	0	0
66.0250	34	0	0
66.0500	45	0	0
66.0750	43	1	0
66.1000	49	0	0
66.1250	38	0	0
66.1500	48	0	0
66.1750	51	0	1
66.2000	46	0	0
66.2250	41	0	1
66.2500	48	0	0
66.2750	57	0	0
66.3000	40	0	0
66.3250	44	0	0
66.3500	50	0	0
66.3750	52	0	1
66.4000	55	0	0
66.4250	43	0	0
66.4500	37	1	0
66.4750	41	0	0
66.5000	47	0	0
66.5250	41	0	0
66.5500	47	0	0
66.5750	40	0	0
66.6000	44	1	0
66.6250	49	0	0
66.6500	46	0	1
66.6750	38	0	0
66.7000	37	0	0
66.7250	34	1	0
66.7500	62	0	0
66.7750	45	0	0
66.8000	35	0	0
66.8250	43	1	0
66.8500	65	0	0
66.8750	54	0	1
66.9000	47	0	1
66.9250	45	0	0
66.9500	52	0	0
66.9750	44	1	0
67.0000	47	0	0
67.0250	41	0	0
67.0500	52	0	1
67.0750	55	0	0
67.1000	51	0	0
67.1250	41	0	0
67.1500	55	0	0
67.1750	63	0	0
67.2000	45	0	0
67.2250	42	1	0
67.2500	41	0	1
67.2750	39	0	0
67.3000	49	0	0
67.3250	39	0	0
67.3500	52	0	1
67.3750	40	0	0
67.4000	37	0	0
67.4250	56	1	1
67.4500	50	0	0
67.4750	48	0	0
67.5000	46	1	0
67.5250	32	0	0
67.5500	39	1	0
67.5750	27	1	0
67.6000	38	1	0
67.6250	62	1	0
67.6500	47	0	0
67.6750	38	0	0
67.7000	43	1	0
67.7250	41	1	0
67.7500	54	0	0
67.7750	23	1	0
67.8000	39	0	0
67.8250	40	0	0
67.8500	43	0	1
67.8750	39	0	1
67.9000	42	0	0
67.9250	43	0	0
67.9500	37	1	0
67.9750	35	0	0
68.0000	42	0	0
68.0250	42	3	1
68.0500	33	0	1
68.0750	41	0	0
68.1000	39	0	0
68.1250	36	1	0
68.1500	46	0	0
68.1750	41	0	0
68.2000	35	0	0
68.2250	39	0	0
68.2500	37	0	0
68.2750	49	0	2
68.3000	48	0	0
68.3250	34	0	0
68.3500	29	0	0
68.3750	39	0	0
68.4000	38	0	0
68.4250	41	1	0
68.4500	43	0	1
68.4750	49	0	0
68.5000	39	0	2
68.5250	38	0	0
68.5500	45	0	0
68.5750	34	0	0
68.6000	35	0	0
68.6250	35	1	0
68.6500	34	0	0
68.6750	32	0	0
68.7000	36	0	0
68.7250	43	0	0
68.7500	40	0	0
68.7750	43	0	0
68.8000	29	2	0
68.8250	43	0	0
68.8500	38	0	0
68.8750	33	0	1
68.9000	43	0	0
68.9250	35	0	0
68.9500	42	0	0
68.9750	37	0	0
69.0000	38	0	0
69.0250	43	1	0
69.0500	34	0	1
69.0750	44	0	0
69.1000	41	0	2
69.1250	35	0	1
69.1500	37	0	0
69.1750	40	0	1
69.2000	40	0	0
69.2250	31	0	1
69.2500	43	1	0
69.2750	41	0	0
69.3000	41	0	1
69.3250	35	0	0
69.3500	40	0	1
69.3750	43	0	0
69.4000	27	0	0
69.4250	30	0	1
69.4500	42	0	0
69.4750	28	0	0
69.5000	21	1	0
69.5250	44	1	0
69.5500	46	0	0
69.5750	39	0	0
69.6000	42	0	0
69.6250	29	2	0
69.6500	38	0	0
69.6750	34	1	0
69.7000	30	0	0
69.7250	36	0	1
69.7500	41	0	0
69.7750	43	0	0
69.8000	40	1	0
69.8250	32	0	0
69.8500	34	0	0
69.8750	50	0	0
69.9000	45	0	0
69.9250	42	0	1
69.9500	41	0	0
69.9750	38	0	0
70.0000	42	0	0
70.0250	42	0	0
70.0500	38	1	2
70.0750	43	0	1
70.1000	37	0	1
70.1250	36	2	1
70.1500	33	0	0
70.1750	34	0	0
70.2000	36	0	0
70.2250	39	0	0
70.2500	37	0	0
70.2750	29	0	1
70.3000	36	0	0
70.3250	39	0	0
70.3500	37	2	0
70.3750	31	0	0
70.4000	34	0	0
70.4250	38	0	0
70.4500	27	1	0
70.4750	37	0	0
70.5000	43	0	0
70.5250	37	1	0
70.5500	42	1	0
70.5750	35	1	1
70.6000	28	0	1
70.6250	30	0	1
70.6500	33	0	0
70.6750	49	0	0
70.7000	41	0	1
70.7250	32	0	1
70.7500	36	1	0
70.7750	29	1	1
70.8000	35	0	0
70.8250	30	0	0
70.8500	37	0	0
70.8750	45	0	0
70.9000	45	0	0
70.9250	47	0	0
70.9500	34	0	1
70.9750	37	0	0
71.0000	30	0	0
71.0250	43	0	1
71.0500	32	0	0
71.0750	25	0	0
71.1000	39	0	0
71.1250	34	0	0
71.1500	31	0	1
71.1750	52	0	0
71.2000	38	0	0
71.2250	36	0	0
71.2500	24	1	0
71.2750	25	0	0
71.3000	42	1	0
71.3250	36	0	0
71.3500	33	0	0
71.3750	34	0	0
71.4000	29	0	0
71.4250	33	0	0
71.4500	27	0	0
71.4750	31	0	0
71.5000	31	0	0
71.5250	26	0	1
71.5500	35	0	0
71.5750	43	0	1
71.6000	28	0	0
71.6250	35	0	0
71.6500	34	0	0
71.6750	28	0	2
71.7000	37	0	0
71.7250	25	0	0
71.7500	35	0	0
71.7750	39	0	0
71.8000	35	0	0
71.8250	37	0	0
71.8500	42	0	0
71.8750	36	0	0
71.9000	33	0	0
71.9250	29	1	1
71.9500	34	1	0
71.9750	24	0	0
72.0000	33	0	0
72.0250	28	1	0
72.0500	32	0	0
72.0750	23	0	0
72.1000	49	0	1
72.1250	35	0	0
72.1500	39	0	0
72.1750	26	0	1
72.2000	30	0	0
72.2250	30	1	0
72.2500	24	1	2
72.2750	34	0	0
72.3000	37	0	0
72.3250	26	0	0
72.3500	33	0	0
72.3750	39	0	0
72.4000	28	0	0
72.4250	29	0	1
72.4500	34	1	0
72.4750	35	0	0
72.5000	36	0	0
72.5250	33	0	0
72.5500	27	0	0
72.5750	29	0	0
72.6000	21	1	1
72.6250	31	0	0
72.6500	36	0	0
72.6750	34	0	0
72.7000	32	0	0
72.7250	34	2	0
72.7500	27	1	0
72.7750	33	0	0
72.8000	35	0	0
72.8250	24	0	0
72.8500	27	0	1
72.8750	30	0	1
72.9000	25	0	0
72.9250	32	1	1
72.9500	42	0	0
72.9750	29	0	0
73.0000	34	1	1
73.0250	30	1	1
73.0500	28	0	1
73.0750	25	0	0
73.1000	32	0	0
73.1250	25	0	0
73.1500	27	1	1
73.1750	31	0	2
73.2000	28	0	0
73.2250	42	1	0
73.2500	32	1	1
73.2750	24	0	0
73.3000	26	0	0
73.3250	28	0	0
73.3500	28	0	0
73.3750	22	0	0
73.4000	29	1	1
73.4250	33	0	0
73.4500	30	1	0
73.4750	30	0	0
73.5000	23	0	0
73.5250	32	0	0
73.5500	29	0	0
73.5750	27	1	0
73.6000	37	0	0
73.6250	39	1	0
73.6500	24	0	0
73.6750	32	0	0
73.7000	17	1	0
73.7250	33	2	0
73.7500	24	0	0
73.7750	34	0	0
73.8000	27	0	0
73.8250	26	0	0
73.8500	16	0	0
73.8750	30	0	0
73.9000	22	2	0
73.9250	36	0	0
73.9500	28	0	0
73.9750	33	2	0
74.0000	31	0	1
74.0250	25	0	0
74.0500	28	0	0
74.0750	27	0	0
74.1000	29	0	0
74.1250	30	0	0
74.1500	38	0	0
74.1750	31	0	0
74.2000	25	0	0
74.2250	31	0	0
74.2500	29	0	0
74.2750	27	0	0
74.3000	28	1	0
74.3250	29	1	0
74.3500	32	0	0
74.3750	28	0	0
74.4000	33	0	0
74.4250	19	0	0
74.4500	26	0	0
74.4750	18	0	1
74.5000	31	0	0
74.5250	27	0	0
74.5500	25	0	1
74.5750	28	0	0
74.6000	27	0	0
74.6250	28	0	0
74.6500	26	0	0
74.6750	30	0	0
74.7000	24	0	0
74.7250	21	0	0
74.7500	26	1	0
74.7750	23	0	0
74.8000	33	0	1
74.8250	29	0	0
74.8500	18	0	0
74.8750	23	1	1
74.9000	28	1	0
74.9250	25	0	1
74.9500	36	0	0
74.9750	34	0	0
75.0000	35	2	0
75.0250	30	0	1
75.0500	23	0	0
75.0750	26	0	0
75.1000	25	1	0
75.1250	30	0	1
75.1500	29	1	0
75.1750	27	0	0
75.2000	34	0	0
75.2250	26	1	0
75.2500	24	0	0
75.2750	29	0	0
75.3000	19	1	1
75.3250	24	0	0
75.3500	31	0	0
75.3750	30	0	0
75.4000	30	1	0
75.4250	19	0	1
75.4500	23	0	0
75.4750	25	1	0
75.5000	27	0	0
75.5250	32	0	0
75.5500	19	0	0
75.5750	24	0	0
75.6000	25	0	0
75.6250	25	0	0
75.6500	25	1	0
75.6750	29	1	1
75.7000	17	0	0
75.7250	23	0	0
75.7500	30	0	0
75.7750	31	0	0
75.8000	21	0	0
75.8250	27	0	0
75.8500	30	0	0
75.8750	26	0	0
75.9000	29	0	0
75.9250	22	1	0
75.9500	19	0	0
75.9750	24	0	0
76.0000	26	1	0
76.0250	37	1	0
76.0500	26	0	0
76.0750	28	0	0
76.1000	29	0	0
76.1250	33	0	1
76.1500	26	0	0
76.1750	22	0	0
76.2000	21	0	0
76.2250	21	0	0
76.2500	27	0	0
76.2750	23	1	0
76.3000	25	1	0
76.3250	33	0	0
76.3500	20	1	1
76.3750	30	0	0
76.4000	40	0	0
76.4250	28	0	0
76.4500	21	1	0
76.4750	22	0	0
76.5000	27	0	1
76.5250	24	0	0
76.5500	28	1	1
76.5750	31	1	0
76.6000	30	0	0
76.6250	26	0	1
76.6500	33	1	0
76.6750	16	0	0
76.7000	30	0	0
76.7250	25	0	0
76.7500	21	0	0
76.7750	27	0	0
76.8000	17	0	0
76.8250	23	0	1
76.8500	20	0	0
76.8750	29	0	0
76.9000	29	1	0
76.9250	20	0	1
76.9500	21	0	0
76.9750	23	0	0
77.0000	20	2	0
77.0250	18	0	0
77.0500	34	0	0
77.0750	17	0	0
77.1000	30	0	1
77.1250	27	0	0
77.1500	27	0	0
77.1750	25	1	0
77.2000	24	0	0
77.2250	20	0	0
77.2500	29	1	0
77.2750	19	0	0
77.3000	24	0	0
77.3250	26	0	0
77.3500	28	0	0
77.3750	20	0	0
77.4000	15	0	0
77.4250	27	0	0
77.4500	25	0	0
77.4750	24	1	0
77.5000	19	1	0
77.5250	20	0	0
77.5500	25	0	0
77.5750	24	0	0
77.6000	27	0	0
77.6250	24	1	0
77.6500	18	1	0
77.6750	30	0	0
77.7000	29	0	1
77.7250	29	0	0
77.7500	16	0	0
77.7750	15	0	0
77.8000	16	0	0
77.8250	23	0	1
77.8500	32	0	1
77.8750	22	0	0
77.9000	17	0	0
77.9250	21	1	0
77.9500	24	1	1
77.9750	27	0	0
78.0000	27	0	0
78.0250	20	0	0
78.0500	27	0	0
78.0750	25	0	0
78.1000	19	0	0
78.1250	19	0	0
78.1500	25	0	0
78.1750	20	1	0
78.2000	18	0	0
78.2250	17	0	1
78.2500	22	0	0
78.2750	19	0	0
78.3000	26	1	1
78.3250	23	0	1
78.3500	27	1	0
78.3750	21	0	0
78.4000	17	0	0
78.4250	22	0	0
78.4500	29	0	0
78.4750	21	0	0
78.5000	28	0	0
78.5250	24	0	0
78.5500	22	0	0
78.5750	18	0	0
78.6000	12	0	0
78.6250	15	0	0
78.6500	25	0	1
78.6750	23	0	0
78.7000	17	0	0
78.7250	24	1	0
78.7500	16	0	1
78.7750	20	0	0
78.8000	27	0	0
78.8250	28	0	1
78.8500	20	1	0
78.8750	27	0	0
78.9000	17	2	0
78.9250	16	0	0
78.9500	14	0	0
78.9750	34	1	1
79.0000	22	0	0
79.0250	23	0	1
79.0500	22	0	1
79.0750	20	1	1
79.1000	14	0	0
79.1250	20	0	0
79.1500	24	1	0
79.1750	22	0	0
79.2000	24	0	1
79.2250	12	0	0
79.2500	25	1	0
79.2750	18	0	0
79.3000	19	1	0
79.3250	34	0	0
79.3500	20	0	0
79.3750	18	1	0
79.4000	15	0	0
79.4250	21	0	0
79.4500	21	1	0
79.4750	25	0	0
79.5000	9	1	1
79.5250	19	0	0
79.5500	19	0	0
79.5750	15	1	0
79.6000	17	0	0
79.6250	17	0	1
79.6500	21	0	0
79.6750	24	0	0
79.7000	17	0	1
79.7250	29	0	1
79.7500	23	0	0
79.7750	16	0	1
79.8000	21	0	0
79.8250	19	0	0
79.8500	22	0	0
79.8750	26	0	0
79.9000	36	0	1
79.9250	28	0	0
79.9500	23	1	0
79.9750	18	0	0
80.0000	26	0	0
80.0250	23	0	0
80.0500	26	0	0
80.0750	15	0	0
80.1000	13	0	1
80.1250	16	1	0
80.1500	18	0	0
80.1750	18	0	0
80.2000	28	0	1
80.2250	23	0	0
80.2500	21	0	0
80.2750	17	0	0
80.3000	18	0	0
80.3250	20	0	0
80.3500	18	0	0
80.3750	23	0	0
80.4000	17	2	0
80.4250	19	0	0
80.4500	24	0	0
80.4750	19	1	0
80.5000	19	0	0
80.5250	27	0	0
80.5500	15	2	0
80.5750	15	0	1
80.6000	12	0	0
80.6250	18	0	0
80.6500	26	0	0
80.6750	17	0	0
80.7000	18	0	0
80.7250	17	1	0
80.7500	23	0	0
80.7750	23	0	0
80.8000	24	0	0
80.8250	19	1	0
80.8500	26	0	1
80.8750	11	2	0
80.9000	31	0	0
80.9250	16	0	0
80.9500	21	0	0
80.9750	20	0	0
81.0000	20	0	2
81.0250	19	0	0
81.0500	21	0	1
81.0750	18	0	0
81.1000	22	0	0
81.1250	23	1	1
81.1500	19	0	0
81.1750	18	0	0
81.2000	20	0	1
81.2250	14	2	0
81.2500	26	0	0
81.2750	16	0	0
81.3000	24	1	0
81.3250	23	0	0
81.3500	17	0	0
81.3750	15	2	0
81.4000	25	0	0
81.4250	19	0	0
81.4500	27	0	0
81.4750	21	1	0
81.5000	12	2	0
81.5250	18	1	0
81.5500	28	1	0
81.5750	16	0	1
81.6000	16	0	1
81.6250	17	0	0
81.6500	27	0	0
81.6750	14	0	0
81.7000	25	1	0
81.7250	10	0	0
81.7500	17	0	1
81.7750	13	1	1
81.8000	14	0	0
81.8250	15	0	0
81.8500	16	0	0
81.8750	14	0	0
81.9000	22	0	0
81.9250	21	0	0
81.9500	18	0	0
81.9750	14	0	0
82.0000	22	0	0
82.0250	11	0	0
82.0500	16	0	0
82.0750	23	1	0
82.1000	10	0	1
82.1250	17	0	0
82.1500	17	0	0
82.1750	14	0	1
82.2000	16	0	0
82.2250	14	0	1
82.2500	28	0	0
82.2750	18	0	0
82.3000	16	2	0
82.3250	12	0	0
82.3500	13	0	0
82.3750	19	0	0
82.4000	21	0	0
82.4250	12	0	1
82.4500	19	0	0
82.4750	14	0	0
82.5000	17	0	1
82.5250	11	0	0
82.5500	18	0	0
82.5750	20	0	1
82.6000	14	0	0
82.6250	19	0	0
82.6500	13	0	2
82.6750	16	0	0
82.7000	22	0	0
82.7250	11	0	0
82.7500	11	0	1
82.7750	19	0	0
82.8000	14	0	0
82.8250	23	0	0
82.8500	17	0	0
82.8750	22	0	0
82.9000	20	0	0
82.9250	10	1	1
82.9500	21	0	1
82.9750	20	1	0
83.0000	16	0	0
83.0250	14	0	0
83.0500	19	1	0
83.0750	7	1	0
83.1000	16	0	0
83.1250	18	0	0
83.1500	17	0	0
83.1750	23	1	0
83.2000	14	0	0
83.2250	18	0	0
83.2500	9	0	0
83.2750	17	0	1
83.3000	13	0	0
83.3250	16	1	0
83.3500	25	0	0
83.3750	17	0	1
83.4000	9	0	0
83.4250	26	0	0
83.4500	12	0	0
83.4750	19	1	0
83.5000	17	1	0
83.5250	25	0	0
83.5500	29	1	0
83.5750	18	0	0
83.6000	19	0	0
83.6250	15	0	0
83.6500	13	0	0
83.6750	16	0	0
83.7000	20	0	0
83.7250	17	0	0
83.7500	22	0	1
83.7750	11	1	0
83.8000	16	0	1
83.8250	14	0	0
83.8500	19	0	0
83.8750	20	1	0
83.9000	17	2	0
83.9250	16	0	0
83.9500	11	1	1
83.9750	6	0	2
84.0000	13	0	0
84.0250	11	0	0
84.0500	15	0	0
84.0750	20	0	0
84.1000	15	0	1
84.1250	12	0	0
84.1500	12	0	0
84.1750	15	0	0
84.2000	18	0	0
84.2250	17	0	0
84.2500	14	0	0
84.2750	15	2	0
84.3000	10	0	0
84.3250	7	0	0
84.3500	15	0	1
84.3750	10	0	0
84.4000	18	0	0
84.4250	21	0	1
84.4500	21	2	0
84.4750	12	0	0
84.5000	11	0	0
84.5250	13	0	1
84.5500	18	0	0
84.5750	10	0	0
84.6000	12	0	0
84.6250	19	0	0
84.6500	21	0	0
84.6750	15	3	0
84.7000	16	0	0
84.7250	21	0	0
84.7500	16	0	1
84.7750	13	0	0
84.8000	10	1	0
84.8250	8	0	0
84.8500	18	0	0
84.8750	15	0	0
84.9000	17	0	1
84.9250	15	0	0
84.9500	10	0	0
84.9750	13	0	0
85.0000	16	0	0
85.0250	11	0	1
85.0500	10	0	0
85.0750	18	0	0
85.1000	12	0	0
85.1250	20	0	0
85.1500	18	1	0
85.1750	11	0	0
85.2000	21	0	0
85.2250	11	0	0
85.2500	16	0	1
85.2750	9	0	0
85.3000	13	0	0
85.3250	11	0	0
85.3500	16	0	2
85.3750	10	1	0
85.4000	7	0	0
85.4250	8	0	1
85.4500	11	0	1
85.4750	16	0	0
85.5000	20	0	0
85.5250	20	0	0
85.5500	10	1	0
85.5750	13	0	0
85.6000	14	0	1
85.6250	11	0	0
85.6500	11	0	0
85.6750	14	0	0
85.7000	12	0	0
85.7250	20	0	0
85.7500	15	1	0
85.7750	17	0	0
85.8000	15	0	1
85.8250	16	0	0
85.8500	18	0	0
85.8750	12	0	0
85.9000	19	0	0
85.9250	10	0	0
85.9500	17	0	0
85.9750	13	0	0
86.0000	18	0	0
86.0250	9	0	1
86.0500	8	1	2
86.0750	12	0	0
86.1000	10	0	0
86.1250	11	1	0
86.1500	15	0	0
86.1750	12	0	1
86.2000	14	0	1
86.2250	12	0	0
86.2500	9	2	0
86.2750	15	0	0
86.3000	9	0	0
86.3250	12	0	0
86.3500	12	0	0
86.3750	10	0	1
86.4000	15	0	0
86.4250	9	0	1
86.4500	12	0	0
86.4750	15	0	0
86.5000	11	1	0
86.5250	13	0	0
86.5500	21	0	0
86.5750	11	0	0
86.6000	17	0	0
86.6250	13	0	0
86.6500	10	0	0
86.6750	17	0	0
86.7000	22	0	0
86.7250	13	0	0
86.7500	12	0	0
86.7750	15	0	0
86.8000	9	0	0
86.8250	13	0	0
86.8500	10	0	0
86.8750	20	1	0
86.9000	9	0	0
86.9250	13	0	0
86.9500	15	1	2
86.9750	11	0	0
87.0000	12	0	0
87.0250	17	0	0
87.0500	12	1	1
87.0750	14	0	2
87.1000	20	0	0
87.1250	15	0	0
87.1500	9	0	0
87.1750	10	0	0
87.2000	20	0	1
87.2250	16	1	0
87.2500	18	0	0
87.2750	15	0	0
87.3000	14	0	0
87.3250	11	1	0
87.3500	10	0	0
87.3750	8	0	0
87.4000	17	0	1
87.4250	6	0	0
87.4500	9	0	0
87.4750	13	0	0
87.5000	12	0	1
87.5250	10	1	0
87.5500	21	0	0
87.5750	14	0	0
87.6000	14	0	2
87.6250	9	0	0
87.6500	11	0	0
87.6750	9	0	0
87.7000	7	0	0
87.7250	15	1	0
87.7500	11	0	1
87.7750	9	0	0
87.8000	8	0	1
87.8250	10	0	0
87.8500	12	0	0
87.8750	12	0	0
87.9000	19	0	0
87.9250	13	1	0
87.9500	13	0	1
87.9750	8	0	0
88.0000	17	0	1
88.0250	20	0	0
88.0500	20	0	1
88.0750	3	0	0
88.1000	13	0	1
88.1250	12	0	0
88.1500	6	0	0
88.1750	12	0	0
88.2000	18	0	0
88.2250	10	0	0
88.2500	7	1	1
88.2750	13	0	0
88.3000	13	0	0
88.3250	18	0	0
88.3500	17	1	0
88.3750	11	0	0
88.4000	8	0	0
88.4250	16	0	0
88.4500	13	0	0
88.4750	14	0	0
88.5000	8	1	1
88.5250	14	1	0
88.5500	15	0	0
88.5750	14	0	0
88.6000	18	0	0
88.6250	7	0	0
88.6500	9	0	0
88.6750	12	0	0
88.7000	10	0	0
88.7250	8	0	0
88.7500	4	0	2
88.7750	13	0	0
88.8000	13	1	0
88.8250	12	0	0
88.8500	9	0	0
88.8750	16	0	0
88.9000	12	0	0
88.9250	15	0	0
88.9500	15	1	0
88.9750	12	0	0
89.0000	14	1	0
89.0250	11	0	0
89.0500	18	0	0
89.0750	19	0	0
89.1000	11	0	0
89.1250	14	0	2
89.1500	16	0	0
89.1750	12	0	0
89.2000	13	1	0
89.2250	13	0	0
89.2500	8	0	1
89.2750	13	0	0
89.3000	15	0	0
89.3250	9	0	0
89.3500	8	0	0
89.3750	11	2	2
89.4000	16	1	0
89.4250	17	0	0
89.4500	10	0	0
89.4750	11	1	0
89.5000	18	0	0
89.5250	9	0	0
89.5500	14	0	0
89.5750	4	0	0
89.6000	8	1	0
89.6250	10	0	0
89.6500	13	0	0
89.6750	6	0	0
89.7000	10	0	1
89.7250	12	0	0
89.7500	8	1	0
89.7750	17	1	1
89.8000	16	0	0
89.8250	18	0	0
89.8500	6	1	0
89.8750	11	0	0
89.9000	11	1	0
89.9250	11	1	0
89.9500	16	0	0
89.9750	9	0	0
90.0000	16	0	0
90.0250	11	0	0
90.0500	7	0	0
90.0750	8	0	0
90.1000	11	0	0
90.1250	9	0	0
90.1500	6	0	0
90.1750	9	0	0
90.2000	12	0	0
90.2250	7	0	0
90.2500	5	0	0
90.2750	9	0	0
90.3000	8	0	0
90.3250	11	0	0
90.3500	7	0	0
90.3750	10	0	0
90.4000	10	0	0
90.4250	5	0	0
90.4500	10	0	0
90.4750	11	2	1
90.5000	6	0	0
90.5250	11	0	0
90.5500	8	0	1
90.5750	10	0	0
90.6000	12	1	0
90.6250	14	0	0
90.6500	11	0	0
90.6750	12	0	0
90.7000	11	0	0
90.7250	15	0	0
90.7500	9	0	0
90.7750	8	0	0
90.8000	5	0	0
90.8250	13	1	0
90.8500	18	0	0
90.8750	14	0	0
90.9000	12	1	1
90.9250	8	0	0
90.9500	16	0	0
90.9750	6	0	0
91.0000	5	0	0
91.0250	10	0	1
91.0500	8	0	0
91.0750	4	0	0
91.1000	15	0	0
91.1250	7	1	0
91.1500	9	0	0
91.1750	9	0	1
91.2000	10	0	0
91.2250	8	0	0
91.2500	12	1	1
91.2750	14	0	0
91.3000	11	0	0
91.3250	18	0	0
91.3500	14	0	0
91.3750	10	1	0
91.4000	12	0	0
91.4250	13	1	0
91.4500	10	0	0
91.4750	8	0	0
91.5000	6	0	0
91.5250	5	0	1
91.5500	9	0	0
91.5750	6	0	0
91.6000	10	0	1
91.6250	5	0	0
91.6500	16	1	0
91.6750	11	0	1
91.7000	13	0	0
91.7250	9	0	0
91.7500	11	0	0
91.7750	4	1	0
91.8000	5	0	0
91.8250	7	0	0
91.8500	8	1	0
91.8750	6	0	0
91.9000	12	0	0
91.9250	12	1	0
91.9500	10	1	1
91.9750	8	0	0
92.0000	12	0	0
92.0250	11	0	0
92.0500	11	0	0
92.0750	11	0	1
92.1000	10	0	0
92.1250	9	0	1
92.1500	6	0	0
92.1750	6	0	0
92.2000	10	0	0
92.2250	7	0	0
92.2500	12	0	0
92.2750	5	0	0
92.3000	14	0	1
92.3250	6	0	0
92.3500	14	1	0
92.3750	13	0	0
92.4000	11	0	0
92.4250	12	0	0
92.4500	10	0	1
92.4750	7	0	0
92.5000	7	0	0
92.5250	6	0	0
92.5500	12	0	0
92.5750	7	0	2
92.6000	10	0	0
92.6250	12	0	0
92.6500	10	0	0
92.6750	15	0	0
92.7000	12	1	0
92.7250	7	0	0
92.7500	5	0	0
92.7750	10	0	1
92.8000	7	0	0
92.8250	7	1	0
92.8500	8	0	0
92.8750	8	0	0
92.9000	7	0	0
92.9250	9	1	0
92.9500	8	0	0
92.9750	7	0	0
93.0000	11	1	0
93.0250	9	0	0
93.0500	12	0	0
93.0750	17	0	0
93.1000	7	0	0
93.1250	6	1	0
93.1500	9	0	0
93.1750	9	0	0
93.2000	9	2	0
93.2250	15	0	0
93.2500	9	0	1
93.2750	10	0	0
93.3000	11	0	0
93.3250	10	0	0
93.3500	11	0	0
93.3750	11	0	0
93.4000	13	0	0
93.4250	13	0	0
93.4500	5	0	0
93.4750	8	0	0
93.5000	6	0	0
93.5250	9	0	0
93.5500	8	0	0
93.5750	13	0	0
93.6000	8	2	0
93.6250	8	0	0
93.6500	7	0	0
93.6750	11	0	0
93.7000	13	0	0
93.7250	14	0	0
93.7500	12	1	0
93.7750	9	0	0
93.8000	14	0	0
93.8250	8	1	1
93.8500	10	0	0
93.8750	5	0	1
93.9000	8	0	0
93.9250	10	0	0
93.9500	7	1	0
93.9750	9	0	0
94.0000	12	0	0
94.0250	7	0	0
94.0500	4	0	1
94.0750	14	1	0
94.1000	8	0	0
94.1250	8	1	0
94.1500	12	0	0
94.1750	9	0	0
94.2000	5	0	0
94.2250	4	0	0
94.2500	8	0	1
94.2750	11	0	0
94.3000	5	0	1
94.3250	12	0	0
94.3500	10	0	0
94.3750	4	0	0
94.4000	10	0	0
94.4250	10	0	0
94.4500	7	0	0
94.4750	11	2	0
94.5000	8	0	1
94.5250	9	0	1
94.5500	9	1	1
94.5750	9	0	0
94.6000	12	0	0
94.6250	9	0	2
94.6500	7	0	0
94.6750	10	0	0
94.7000	5	0	0
94.7250	10	0	0
94.7500	8	0	0
94.7750	6	1	0
94.8000	6	0	0
94.8250	6	0	0
94.8500	11	0	0
94.8750	8	1	0
94.9000	10	0	0
94.9250	7	1	0
94.9500	9	1	0
94.9750	7	0	0
95.0000	9	0	0
95.0250	11	1	1
95.0500	10	0	0
95.0750	11	0	0
95.1000	7	0	0
95.1250	9	0	0
95.1500	7	0	0
95.1750	5	0	1
95.2000	5	0	0
95.2250	5	1	0
95.2500	8	0	0
95.2750	10	0	1
95.3000	9	0	0
95.3250	6	0	0
95.3500	12	0	0
95.3750	3	0	1
95.4000	10	0	0
95.4250	9	0	0
95.4500	10	0	0
95.4750	8	0	0
95.5000	7	0	0
95.5250	11	0	0
95.5500	7	0	0
95.5750	8	1	0
95.6000	10	0	0
95.6250	2	0	0
95.6500	8	0	0
95.6750	9	0	0
95.7000	7	0	0
95.7250	10	0	0
95.7500	5	0	0
95.7750	7	0	1
95.8000	9	1	1
95.8250	3	0	1
95.8500	6	0	0
95.8750	2	0	0
95.9000	12	0	0
95.9250	9	0	0
95.9500	10	1	0
95.9750	2	0	0
96.0000	9	0	0
96.0250	5	0	1
96.0500	8	0	0
96.0750	9	0	0
96.1000	8	0	0
96.1250	13	0	0
96.1500	8	0	0
96.1750	12	0	1
96.2000	5	0	1
96.2250	11	0	1
96.2500	7	0	0
96.2750	4	0	0
96.3000	7	3	0
96.3250	8	0	0
96.3500	9	1	0
96.3750	5	1	0
96.4000	8	0	1
96.4250	7	0	0
96.4500	5	0	1
96.4750	8	1	0
96.5000	8	0	0
96.5250	5	0	0
96.5500	9	0	0
96.5750	8	2	0
96.6000	7	0	0
96.6250	7	0	0
96.6500	10	0	0
96.6750	8	0	1
96.7000	6	0	1
96.7250	9	0	0
96.7500	6	0	0
96.7750	5	0	0
96.8000	6	0	0
96.8250	6	0	0
96.8500	7	1	1
96.8750	9	0	0
96.9000	6	1	0
96.9250	5	0	1
96.9500	5	0	0
96.9750	6	0	0
97.0000	9	0	0
97.0250	3	0	0
97.0500	11	0	0
97.0750	10	0	0
97.1000	3	0	0
97.1250	5	0	0
97.1500	10	0	0
97.1750	7	0	1
97.2000	9	0	0
97.2250	10	1	0
97.2500	7	0	0
97.2750	9	0	0
97.3000	10	0	0
97.3250	5	0	0
97.3500	4	0	0
97.3750	4	0	2
97.4000	8	0	3
97.4250	10	0	0
97.4500	7	0	0
97.4750	8	0	0
97.5000	13	0	1
97.5250	6	0	0
97.5500	9	0	0
97.5750	5	0	0
97.6000	8	0	0
97.6250	14	0	1
97.6500	7	0	0
97.6750	10	0	0
97.7000	5	1	1
97.7250	3	2	1
97.7500	6	0	0
97.7750	6	0	0
97.8000	6	0	1
97.8250	5	0	0
97.8500	9	0	0
97.8750	8	0	0
97.9000	7	0	1
97.9250	6	0	0
97.9500	5	0	0
97.9750	8	0	0
98.0000	3	1	0
98.0250	5	0	1
98.0500	10	0	0
98.0750	11	0	0
98.1000	8	0	0
98.1250	7	0	0
98.1500	6	0	0
98.1750	6	1	0
98.2000	10	0	0
98.2250	6	0	0
98.2500	8	1	2
98.2750	9	0	0
98.3000	9	1	0
98.3250	12	0	0
98.3500	6	0	0
98.3750	8	0	0
98.4000	12	0	2
98.4250	5	0	0
98.4500	8	2	0
98.4750	6	0	0
98.5000	8	0	0
98.5250	5	0	0
98.5500	7	0	0
98.5750	6	0	0
98.6000	8	0	0
98.6250	7	0	0
98.6500	3	0	0
98.6750	6	1	0
98.7000	9	0	0
98.7250	5	0	1
98.7500	12	0	0
98.7750	9	0	0
98.8000	9	1	0
98.8250	8	0	0
98.8500	11	0	0
98.8750	7	1	0
98.9000	10	0	0
98.9250	8	0	1
98.9500	6	0	0
98.9750	6	1	0
99.0000	10	0	0
99.0250	2	1	0
99.0500	4	0	0
99.0750	10	0	0
99.1000	5	0	0
99.1250	4	0	0
99.1500	10	0	0
99.1750	6	0	0
99.2000	7	2	1
99.2250	9	0	0
99.2500	3	1	0
99.2750	5	0	0
99.3000	8	0	1
99.3250	7	0	0
99.3500	7	0	0
99.3750	8	0	0
99.4000	2	0	0
99.4250	10	1	0
99.4500	9	0	0
99.4750	5	1	1
99.5000	8	0	0
99.5250	7	0	0
99.5500	11	0	0
99.5750	4	0	0
99.6000	10	0	0
99.6250	10	0	0
99.6500	6	0	0
99.6750	7	1	0
99.7000	5	0	0
99.7250	8	0	0
99.7500	8	0	0
99.7750	5	0	0
99.8000	5	0	0
99.8250	3	1	0
99.8500	8	0	0
99.8750	5	0	1
99.9000	5	1	0
99.9250	4	0	0
99.9500	7	0	0
99.9750	9	1	1
100.0000	7	0	0
100.0250	3	0	2
100.0500	9	0	0
100.0750	4	0	0
100.1000	8	0	0
100.1250	10	1	0
100.1500	8	0	1
100.1750	1	1	0
100.2000	4	2	0
100.2250	4	0	1
100.2500	5	0	0
100.2750	7	1	0
100.3000	5	0	0
100.3250	8	1	0
100.3500	1	1	0
100.3750	8	0	0
100.4000	6	0	0
100.4250	6	0	1
100.4500	7	0	0
100.4750	4	0	0
100.5000	8	0	0
100.5250	4	0	0
100.5500	9	0	0
100.5750	8	0	0
100.6000	5	0	1
100.6250	12	1	0
100.6500	3	0	0
100.6750	6	0	0
100.7000	9	1	0
100.7250	4	0	0
100.7500	11	0	0
100.7750	10	0	0
100.8000	6	0	0
100.8250	2	0	0
100.8500	3	0	0
100.8750	10	0	0
100.9000	10	0	0
100.9250	4	0	3
100.9500	6	0	1
100.9750	5	1	0
101.0000	7	0	0
101.0250	12	0	0
101.0500	8	0	1
101.0750	5	0	0
101.1000	6	0	0
101.1250	7	0	0
101.1500	7	0	0
101.1750	5	1	1
101.2000	12	0	1
101.2250	3	0	0
101.2500	7	0	1
101.2750	2	0	0
101.3000	6	0	1
101.3250	5	1	0
101.3500	6	1	0
101.3750	0	0	0
101.4000	10	1	0
101.4250	7	1	2
101.4500	5	0	0
101.4750	5	0	0
101.5000	5	0	0
101.5250	3	0	0
101.5500	6	0	0
101.5750	6	0	0
101.6000	8	0	0
101.6250	4	2	0
101.6500	5	0	0
101.6750	5	0	0
101.7000	3	1	0
101.7250	6	0	0
101.7500	6	0	0
101.7750	8	1	0
101.8000	4	0	0
101.8250	9	1	0
101.8500	6	1	0
101.8750	5	0	0
101.9000	5	0	0
101.9250	5	2	0
101.9500	6	1	1
101.9750	4	0	0
102.0000	2	0	0
102.0250	5	0	0
102.0500	5	0	0
102.0750	6	2	0
102.1000	9	1	0
102.1250	4	0	0
102.1500	8	0	0
102.1750	5	0	0
102.2000	3	0	0
102.2250	3	0	0
102.2500	6	1	1
102.2750	2	1	1
102.3000	3	0	0
102.3250	3	0	0
102.3500	4	0	0
102.3750	8	0	0
102.4000	7	1	0
102.4250	4	0	0
102.4500	5	0	0
102.4750	7	0	0
102.5000	3	0	0
102.5250	9	1	1
102.5500	7	1	0
102.5750	5	0	0
102.6000	3	2	0
102.6250	6	0	0
102.6500	5	1	1
102.6750	2	0	0
102.7000	7	0	0
102.7250	5	0	0
102.7500	6	0	0
102.7750	4	1	0
102.8000	9	0	0
102.8250	7	1	0
102.8500	5	2	1
102.8750	6	1	2
102.9000	5	0	0
102.9250	5	0	0
102.9500	6	0	0
102.9750	3	0	0
103.0000	2	0	0
103.0250	2	0	0
103.0500	5	0	0
103.0750	8	0	0
103.1000	3	0	0
103.1250	4	0	0
103.1500	5	0	0
103.1750	6	0	0
103.2000	6	0	1
103.2250	6	0	0
103.2500	6	0	0
103.2750	6	0	0
103.3000	9	0	0
103.3250	7	1	0
103.3500	5	0	0
103.3750	6	0	0
103.4000	7	0	0
103.4250	3	0	1
103.4500	5	0	0
103.4750	3	0	0
103.5000	4	0	1
103.5250	3	0	0
103.5500	4	0	0
103.5750	11	0	0
103.6000	2	2	0
103.6250	4	0	1
103.6500	8	0	1
103.6750	6	0	0
103.7000	7	1	0
103.7250	5	0	0
103.7500	5	0	0
103.7750	4	1	0
103.8000	9	0	1
103.8250	12	0	0
103.8500	7	0	0
103.8750	5	0	0
103.9000	7	0	0
103.9250	10	0	0
103.9500	5	1	0
103.9750	5	0	0
104.0000	13	0	0
104.0250	3	0	0
104.0500	6	0	0
104.0750	4	0	0
104.1000	1	0	0
104.1250	6	0	0
104.1500	4	1	0
104.1750	9	0	0
104.2000	4	0	0
104.2250	4	1	0
104.2500	7	0	0
104.2750	6	0	0
104.3000	5	0	0
104.3250	3	0	0
104.3500	5	0	1
104.3750	5	0	0
104.4000	7	0	0
104.4250	4	0	0
104.4500	5	0	0
104.4750	8	2	0
104.5000	5	0	0
104.5250	2	0	0
104.5500	9	0	0
104.5750	4	1	0
104.6000	5	0	0
104.6250	3	0	0
104.6500	5	0	0
104.6750	9	0	0
104.7000	3	0	0
104.7250	7	0	1
104.7500	8	0	1
104.7750	5	0	0
104.8000	4	0	0
104.8250	6	0	0
104.8500	3	0	0
104.8750	6	0	0
104.9000	4	0	0
104.9250	4	0	0
104.9500	5	0	1
104.9750	3	0	1
105.0000	6	0	0
105.0250	4	1	0
105.0500	3	0	0
105.0750	7	0	2
105.1000	2	1	0
105.1250	4	0	0
105.1500	2	0	0
105.1750	6	0	0
105.2000	5	0	0
105.2250	3	0	0
105.2500	8	0	0
105.2750	5	0	0
105.3000	6	0	0
105.3250	4	1	0
105.3500	2	0	0
105.3750	4	0	0
105.4000	7	0	0
105.4250	8	0	0
105.4500	0	0	0
105.4750	3	1	0
105.5000	5	0	0
105.5250	3	0	1
105.5500	6	0	1
105.5750	7	0	0
105.6000	2	0	0
105.6250	3	1	0
105.6500	2	0	0
105.6750	5	0	0
105.7000	3	0	0
105.7250	3	1	0
105.7500	3	0	1
105.7750	8	0	0
105.8000	6	1	2
105.8250	8	0	0
105.8500	5	0	0
105.8750	6	0	0
105.9000	7	0	0
105.9250	7	0	0
105.9500	5	0	0
105.9750	1	0	1
106.0000	5	0	0
106.0250	3	0	0
106.0500	1	0	0
106.0750	5	0	1
106.1000	6	0	0
106.1250	4	0	0
106.1500	1	0	0
106.1750	8	0	0
106.2000	3	0	0
106.2250	5	0	0
106.2500	3	0	0
106.2750	2	0	0
106.3000	2	0	1
106.3250	5	0	0
106.3500	1	0	0
106.3750	3	2	0
106.4000	1	0	1
106.4250	4	0	0
106.4500	2	0	0
106.4750	7	1	0
106.5000	11	0	0
106.5250	2	1	0
106.5500	4	0	0
106.5750	5	0	0
106.6000	2	1	0
106.6250	6	0	0
106.6500	6	0	0
106.6750	8	1	0
106.7000	5	0	1
106.7250	3	1	1
106.7500	4	0	0
106.7750	4	0	0
106.8000	3	0	0
106.8250	2	0	0
106.8500	7	0	1
106.8750	2	1	0
106.9000	6	0	0
106.9250	7	1	0
106.9500	0	0	0
106.9750	2	1	1
107.0000	4	0	0
107.0250	5	1	0
107.0500	6	0	0
107.0750	4	0	0
107.1000	5	0	1
107.1250	2	0	0
107.1500	3	1	1
107.1750	7	0	0
107.2000	2	0	0
107.2250	7	0	0
107.2500	3	0	0
107.2750	6	0	0
107.3000	2	0	0
107.3250	4	0	1
107.3500	7	2	0
107.3750	2	0	1
107.4000	6	0	1
107.4250	4	0	0
107.4500	6	0	0
107.4750	2	0	0
107.5000	4	0	0
107.5250	6	0	0
107.5500	4	0	0
107.5750	6	0	0
107.6000	3	1	0
107.6250	5	0	0
107.6500	5	0	0
107.6750	4	0	0
107.7000	3	1	0
107.7250	5	0	0
107.7500	3	0	0
107.7750	5	0	1
107.8000	6	1	0
107.8250	4	0	0
107.8500	4	0	0
107.8750	0	0	0
107.9000	8	1	0
107.9250	7	1	0
107.9500	4	1	0
107.9750	4	0	0
108.0000	4	0	0
108.0250	5	0	0
108.0500	7	1	0
108.0750	7	1	0
108.1000	6	1	1
108.1250	6	0	2
108.1500	3	0	0
108.1750	6	0	0
108.2000	3	0	1
108.2250	9	0	0
108.2500	5	0	0
108.2750	5	0	0
108.3000	5	0	0
108.3250	2	0	0
108.3500	4	0	0
108.3750	8	0	0
108.4000	4	0	0
108.4250	5	1	1
108.4500	4	0	0
108.4750	9	0	0
108.5000	3	1	0
108.5250	2	0	0
108.5500	2	0	0
108.5750	3	1	0
108.6000	2	0	0
108.6250	6	0	0
108.6500	1	0	0
108.6750	2	0	0
108.7000	3	1	0
108.7250	8	0	0
108.7500	11	1	0
108.7750	2	0	0
108.8000	3	0	0
108.8250	2	0	0
108.8500	6	0	1
108.8750	3	0	1
108.9000	2	1	0
108.9250	6	0	0
108.9500	7	0	0
108.9750	5	0	0
109.0000	7	0	0
109.0250	4	0	0
109.0500	4	0	1
109.0750	4	1	0
109.1000	4	0	0
109.1250	2	0	0
109.1500	3	0	0
109.1750	6	0	0
109.2000	5	1	0
109.2250	5	0	0
109.2500	6	0	0
109.2750	6	0	0
109.3000	3	0	0
109.3250	4	0	0
109.3500	6	0	0
109.3750	3	0	0
109.4000	7	1	0
109.4250	4	0	0
109.4500	2	0	0
109.4750	3	0	0
109.5000	5	0	1
109.5250	6	0	0
109.5500	3	0	0
109.5750	5	0	0
109.6000	1	0	0
109.6250	4	0	0
109.6500	2	1	0
109.6750	2	0	1
109.7000	7	0	0
109.7250	5	0	0
109.7500	3	0	1
109.7750	2	0	0
109.8000	6	0	0
109.8250	3	0	0
109.8500	3	0	0
109.8750	5	0	0
109.9000	4	0	0
109.9250	5	2	0
109.9500	6	0	0
109.9750	3	1	0
110.0000	3	1	0
110.0250	0	0	0
110.0500	5	0	0
110.0750	3	0	1
110.1000	4	0	1
110.1250	4	0	0
110.1500	7	1	0
110.1750	3	0	0
110.2000	4	0	0
110.2250	4	0	1
110.2500	4	0	0
110.2750	2	0	0
110.3000	4	0	0
110.3250	4	0	0
110.3500	7	0	0
110.3750	4	0	0
110.4000	3	1	1
110.4250	5	0	0
110.4500	3	0	0
110.4750	4	0	0
110.5000	5	0	0
110.5250	0	0	0
110.5500	5	0	0
110.5750	5	0	0
110.6000	3	0	0
110.6250	2	0	0
110.6500	4	0	0
110.6750	4	1	1
110.7000	3	0	0
110.7250	3	0	0
110.7500	10	0	0
110.7750	5	1	0
110.8000	4	0	1
110.8250	8	1	0
110.8500	3	2	0
110.8750	3	0	1
110.9000	2	1	0
110.9250	8	1	0
110.9500	4	0	0
110.9750	11	0	0
111.0000	1	0	0
111.0250	2	0	0
111.0500	5	0	0
111.0750	3	1	0
111.1000	3	0	1
111.1250	5	0	0
111.1500	3	0	0
111.1750	3	0	0
111.2000	5	0	0
111.2250	5	0	0
111.2500	3	1	0
111.2750	3	0	1
111.3000	6	1	1
111.3250	5	0	0
111.3500	3	0	0
111.3750	4	0	0
111.4000	4	0	0
111.4250	5	0	0
111.4500	3	0	0
111.4750	5	0	0
111.5000	2	0	0
111.5250	4	0	0
111.5500	2	0	0
111.5750	8	0	1
111.6000	5	0	1
111.6250	3	0	1
111.6500	8	0	1
111.6750	9	1	0
111.7000	6	0	0
111.7250	4	0	0
111.7500	4	0	0
111.7750	2	1	0
111.8000	6	0	1
111.8250	2	0	0
111.8500	6	0	0
111.8750	6	1	1
111.9000	6	0	0
111.9250	5	0	0
111.9500	5	0	0
111.9750	3	0	0
112.0000	1	0	0
112.0250	1	0	0
112.0500	2	0	1
112.0750	5	0	0
112.1000	4	0	0
112.1250	4	0	0
112.1500	5	1	0
112.1750	4	1	0
112.2000	4	0	1
112.2250	2	0	0
112.2500	3	0	1
112.2750	2	0	0
112.3000	4	0	0
112.3250	3	1	0
112.3500	5	0	0
112.3750	2	0	0
112.4000	4	0	0
112.4250	6	0	0
112.4500	3	0	0
112.4750	2	0	0
112.5000	3	1	0
112.5250	1	1	0
112.5500	2	0	0
112.5750	1	1	0
112.6000	2	0	0
112.6250	2	0	0
112.6500	3	0	0
112.6750	3	0	0
112.7000	2	0	0
112.7250	6	1	0
112.7500	5	0	0
112.7750	4	0	0
112.8000	3	0	0
112.8250	4	2	0
112.8500	3	0	0
112.8750	3	1	1
112.9000	6	0	1
112.9250	5	0	0
112.9500	2	1	0
112.9750	1	0	0
113.0000	5	0	0
113.0250	5	1	0
113.0500	0	0	0
113.0750	3	0	0
113.1000	1	0	0
113.1250	3	0	0
113.1500	1	0	0
113.1750	4	0	0
113.2000	3	1	0
113.2250	6	0	1
113.2500	1	0	0
113.2750	2	0	0
113.3000	6	0	0
113.3250	4	0	0
113.3500	6	0	0
113.3750	0	1	0
113.4000	4	0	0
113.4250	3	0	0
113.4500	3	0	0
113.4750	0	2	0
113.5000	5	0	2
113.5250	3	0	0
113.5500	1	0	0
113.5750	3	0	0
113.6000	2	0	0
113.6250	4	0	0
113.6500	6	0	0
113.6750	6	0	0
113.7000	0	0	1
113.7250	3	0	0
113.7500	3	0	1
113.7750	3	0	0
113.8000	2	0	0
113.8250	4	0	0
113.8500	6	0	0
113.8750	1	0	0
113.9000	3	0	0
113.9250	3	1	0
113.9500	4	0	0
113.9750	1	1	0
114.0000	4	0	0
114.0250	5	0	0
114.0500	8	0	0
114.0750	5	0	0
114.1000	3	0	0
114.1250	4	1	0
114.1500	4	0	0
114.1750	6	0	0
114.2000	4	1	0
114.2250	2	0	0
114.2500	2	0	0
114.2750	4	0	0
114.3000	2	0	0
114.3250	0	0	0
114.3500	4	0	1
114.3750	2	0	0
114.4000	1	1	0
114.4250	2	0	0
114.4500	2	0	0
114.4750	2	0	0
114.5000	3	0	0
114.5250	4	0	0
114.5500	8	1	0
114.5750	5	0	0
114.6000	2	0	0
114.6250	5	0	0
114.6500	5	0	0
114.6750	3	1	0
114.7000	3	0	0
114.7250	7	0	0
114.7500	3	0	1
114.7750	3	1	0
114.8000	2	0	0
114.8250	6	0	0
114.8500	2	0	0
114.8750	5	0	0
114.9000	6	0	1
114.9250	4	0	0
114.9500	5	1	1
114.9750	4	1	0
115.0000	4	0	0
115.0250	8	1	0
115.0500	2	1	0
115.0750	5	0	1
115.1000	1	0	0
115.1250	2	0	0
115.1500	3	0	0
115.1750	3	0	0
115.2000	1	0	0
115.2250	5	0	0
115.2500	3	1	1
115.2750	3	0	1
115.3000	2	1	1
115.3250	2	0	0
115.3500	2	1	0
115.3750	2	1	0
115.4000	4	0	0
115.4250	4	1	0
115.4500	3	0	0
115.4750	5	0	0
115.5000	3	0	1
115.5250	1	0	0
115.5500	4	0	0
115.5750	4	0	0
115.6000	5	0	0
115.6250	5	0	0
115.6500	4	0	0
115.6750	0	1	0
115.7000	2	0	0
115.7250	4	0	0
115.7500	2	0	0
115.7750	0	0	2
115.8000	2	0	0
115.8250	2	0	0
115.8500	3	0	0
115.8750	3	1	0
115.9000	2	0	0
115.9250	4	0	0
115.9500	5	0	0
115.9750	5	1	0
116.0000	3	0	0
116.0250	6	0	0
116.0500	2	1	0
116.0750	3	0	0
116.1000	4	0	0
116.1250	0	0	0
116.1500	6	2	1
116.1750	2	0	0
116.2000	4	0	0
116.2250	4	2	0
116.2500	2	0	0
116.2750	2	0	0
116.3000	2	0	0
116.3250	3	1	0
116.3500	4	0	0
116.3750	1	0	0
116.4000	2	1	0
116.4250	1	0	0
116.4500	11	0	0
116.4750	3	0	0
116.5000	3	0	0
116.5250	4	0	0
116.5500	2	0	0
116.5750	1	0	0
116.6000	2	0	0
116.6250	1	0	0
116.6500	6	0	0
116.6750	3	0	1
116.7000	3	0	0
116.7250	2	1	0
116.7500	6	0	0
116.7750	8	0	0
116.8000	3	0	0
116.8250	3	0	0
116.8500	6	0	0
116.8750	1	1	0
116.9000	9	0	1
116.9250	6	0	0
116.9500	2	0	0
116.9750	6	0	0
117.0000	5	0	0
117.0250	3	0	0
117.0500	1	1	0
117.0750	5	0	0
117.1000	0	0	0
117.1250	6	0	0
117.1500	3	0	0
117.1750	3	0	0
117.2000	1	0	0
117.2250	9	0	0
117.2500	3	0	0
117.2750	2	0	0
117.3000	4	0	0
117.3250	5	0	0
117.3500	1	0	1
117.3750	4	0	0
117.4000	4	0	0
117.4250	5	0	0
117.4500	1	0	0
117.4750	3	0	0
117.5000	4	0	0
117.5250	4	0	0
117.5500	3	0	0
117.5750	0	0	0
117.6000	1	0	0
117.6250	2	0	0
117.6500	6	0	0
117.6750	1	1	0
117.7000	1	0	0
117.7250	0	0	0
117.7500	3	0	0
117.7750	5	0	0
117.8000	3	1	0
117.8250	4	0	1
117.8500	1	0	0
117.8750	2	0	0
117.9000	7	0	0
117.9250	2	0	0
117.9500	3	0	0
117.9750	3	0	0
118.0000	2	0	0
118.0250	4	0	0
118.0500	6	0	0
118.0750	3	0	1
118.1000	4	0	0
118.1250	1	2	1
118.1500	2	0	1
118.1750	5	0	0
118.2000	3	0	0
118.2250	3	0	0
118.2500	3	0	0
118.2750	4	0	0
118.3000	2	0	0
118.3250	2	0	0
118.3500	2	0	0
118.3750	2	0	0
118.4000	4	1	0
118.4250	4	0	0
118.4500	3	0	0
118.4750	2	0	0
118.5000	5	0	0
118.5250	1	0	0
118.5500	3	0	0
118.5750	6	0	0
118.6000	2	1	0
118.6250	6	0	0
118.6500	4	0	0
118.6750	2	0	0
118.7000	3	1	1
118.7250	1	2	0
118.7500	1	0	0
118.7750	2	0	0
118.8000	2	0	1
118.8250	2	0	0
118.8500	5	0	0
118.8750	2	1	0
118.9000	5	1	0
118.9250	2	0	1
118.9500	1	0	0
118.9750	1	0	0
119.0000	2	0	0
119.0250	4	0	0
119.0500	2	0	0
119.0750	4	0	0
119.1000	4	0	0
119.1250	3	0	0
119.1500	4	0	0
119.1750	3	0	0
119.2000	3	1	1
119.2250	7	0	0
119.2500	4	0	0
119.2750	4	0	0
119.3000	7	0	0
119.3250	2	0	0
119.3500	2	0	0
119.3750	3	0	0
119.4000	2	0	0
119.4250	3	0	0
119.4500	3	0	0
119.4750	5	0	0
119.5000	2	0	0
119.5250	0	0	0
119.5500	2	0	0
119.5750	4	0	0
119.6000	0	0	0
119.6250	1	1	0
119.6500	3	0	2
119.6750	0	0	0
119.7000	3	0	0
119.7250	5	0	1
119.7500	2	1	0
119.7750	5	1	0
119.8000	3	0	0
119.8250	3	2	0
119.8500	2	0	1
119.8750	2	0	0
119.9000	4	0	0
119.9250	3	0	0
119.9500	2	0	0
119.9750	6	0	0
120.0000	4	0	0
120.0250	1	0	0
120.0500	1	0	1
120.0750	5	0	1
120.1000	3	0	0
120.1250	4	0	0
120.1500	1	0	0
120.1750	1	0	0
120.2000	5	0	0
120.2250	3	0	1
120.2500	2	1	1
120.2750	1	0	2
120.3000	2	0	0
120.3250	1	0	0
120.3500	3	0	0
120.3750	3	0	0
120.4000	1	1	0
120.4250	3	1	1
120.4500	2	0	0
120.4750	3	0	0
120.5000	2	0	1
120.5250	1	0	1
120.5500	4	0	1
120.5750	3	1	0
120.6000	2	0	0
120.6250	2	0	0
120.6500	1	0	2
120.6750	3	0	0
120.7000	2	1	0
120.7250	3	0	1
120.7500	2	0	0
120.7750	4	0	0
120.8000	2	0	0
120.8250	3	0	0
120.8500	2	1	0
120.8750	3	0	0
120.9000	3	0	0
120.9250	4	0	0
120.9500	3	0	0
120.9750	2	0	0
121.0000	4	0	0
121.0250	5	1	2
121.0500	1	0	0
121.0750	1	0	0
121.1000	3	0	0
121.1250	1	0	0
121.1500	0	0	0
121.1750	3	0	0
121.2000	2	0	1
121.2250	2	0	0
121.2500	1	0	0
121.2750	3	0	1
121.3000	3	0	0
121.3250	3	0	0
121.3500	1	0	0
121.3750	2	0	0
121.4000	2	1	0
121.4250	3	0	0
121.4500	3	0	0
121.4750	3	0	0
121.5000	3	0	0
121.5250	1	0	0
121.5500	4	0	0
121.5750	2	0	0
121.6000	2	0	0
121.6250	1	0	0
121.6500	0	0	0
121.6750	3	0	0
121.7000	0	1	0
121.7250	2	0	0
121.7500	1	0	0
121.7750	0	0	0
121.8000	3	0	0
121.8250	2	2	0
121.8500	5	0	1
121.8750	4	0	0
121.9000	3	0	0
121.9250	2	0	0
121.9500	2	0	0
121.9750	3	0	0
122.0000	2	1	0
122.0250	0	0	0
122.0500	2	0	0
122.0750	1	0	0
122.1000	2	3	0
122.1250	2	0	0
122.1500	3	0	0
122.1750	1	0	0
122.2000	1	0	0
122.2250	1	0	0
122.2500	3	0	0
122.2750	2	0	0
122.3000	4	0	0
122.3250	5	0	0
122.3500	2	0	0
122.3750	4	1	0
122.4000	4	0	0
122.4250	2	0	0
122.4500	0	0	0
122.4750	1	0	0
122.5000	3	0	0
122.5250	3	1	0
122.5500	3	0	0
122.5750	2	0	0
122.6000	3	0	1
122.6250	4	1	0
122.6500	4	0	0
122.6750	1	0	1
122.7000	0	0	0
122.7250	2	0	0
122.7500	3	0	2
122.7750	1	0	0
122.8000	0	0	0
122.8250	2	0	0
122.8500	1	0	0
122.8750	2	0	0
122.9000	6	0	0
122.9250	2	0	0
122.9500	0	1	0
122.9750	1	0	0
123.0000	1	1	0
123.0250	2	0	1
123.0500	1	0	0
123.0750	2	0	0
123.1000	2	0	0
123.1250	4	0	1
123.1500	2	0	0
123.1750	4	0	0
123.2000	3	0	0
123.2250	0	0	0
123.2500	2	0	1
123.2750	1	0	0
123.3000	0	0	0
123.3250	2	0	0
123.3500	0	0	0
123.3750	1	0	0
123.4000	1	0	0
123.4250	1	0	0
123.4500	1	0	0
123.4750	2	0	0
123.5000	3	2	1
123.5250	2	0	0
123.5500	1	0	0
123.5750	1	1	1
123.6000	2	0	0
123.6250	3	0	1
123.6500	1	0	0
123.6750	3	0	0
123.7000	3	0	0
123.7250	1	0	1
123.7500	3	0	0
123.7750	1	0	0
123.8000	3	0	0
123.8250	3	0	0
123.8500	2	0	0
123.8750	2	1	0
123.9000	0	0	0
123.9250	1	1	0
123.9500	0	0	0
123.9750	1	0	0
124.0000	2	1	0
124.0250	0	1	0
124.0500	2	0	0
124.0750	1	0	0
124.1000	3	0	0
124.1250	0	0	0
124.1500	4	0	0
124.1750	2	0	0
124.2000	2	0	0
124.2250	3	0	0
124.2500	2	0	0
124.2750	0	0	0
124.3000	2	0	0
124.3250	1	0	0
124.3500	1	0	0
124.3750	2	0	0
124.4000	3	0	0
124.4250	2	0	0
124.4500	2	0	0
124.4750	2	1	0
124.5000	1	0	1
124.5250	2	1	0
124.5500	2	1	0
124.5750	2	0	0
124.6000	2	0	1
124.6250	4	0	0
124.6500	0	0	0
124.6750	1	0	0
124.7000	2	0	0
124.7250	3	0	0
124.7500	3	0	0
124.7750	2	0	1
124.8000	1	1	0
124.8250	2	0	0
124.8500	3	0	0
124.8750	3	0	0
124.9000	2	0	0
124.9250	2	1	0
124.9500	4	0	0
124.9750	4	0	0
125.0000	2	0	0
125.0250	4	0	0
125.0500	0	0	0
125.0750	2	0	0
125.1000	2	0	0
125.1250	2	1	0
125.1500	3	0	0
125.1750	2	0	0
125.2000	3	1	0
125.2250	3	0	0
125.2500	4	0	0
125.2750	3	0	0
125.3000	4	1	0
125.3250	3	0	1
125.3500	5	0	0
125.3750	1	0	0
125.4000	0	0	0
125.4250	2	0	0
125.4500	2	0	0
125.4750	3	0	0
125.5000	0	0	0
125.5250	2	0	0
125.5500	2	0	0
125.5750	1	1	0
125.6000	1	0	0
125.6250	3	0	0
125.6500	2	0	2
125.6750	4	0	2
125.7000	2	0	0
125.7250	2	0	0
125.7500	1	0	0
125.7750	3	0	0
125.8000	2	0	0
125.8250	4	0	0
125.8500	4	0	0
125.8750	4	1	0
125.9000	0	0	0
125.9250	0	0	0
125.9500	1	1	0
125.9750	3	0	0
126.0000	1	0	0
126.0250	2	0	0
126.0500	1	0	0
126.0750	2	0	0
126.1000	2	0	0
126.1250	5	0	1
126.1500	1	0	0
126.1750	1	0	0
126.2000	1	0	0
126.2250	1	1	0
126.2500	3	1	0
126.2750	2	0	1
126.3000	0	0	1
126.3250	5	0	0
126.3500	4	0	0
126.3750	2	2	1
126.4000	2	0	0
126.4250	2	0	0
126.4500	0	0	0
126.4750	1	0	0
126.5000	1	1	0
126.5250	2	0	2
126.5500	2	0	0
126.5750	4	0	0
126.6000	4	0	0
126.6250	1	0	0
126.6500	0	0	0
126.6750	1	0	0
126.7000	2	0	0
126.7250	3	0	0
126.7500	1	0	0
126.7750	1	0	2
126.8000	3	0	0
126.8250	3	0	1
126.8500	2	0	0
126.8750	1	0	0
126.9000	0	0	0
126.9250	3	0	0
126.9500	2	0	0
126.9750	3	0	0
127.0000	2	0	0
127.0250	0	0	0
127.0500	1	0	0
127.0750	1	0	0
127.1000	1	0	0
127.1250	3	0	0
127.1500	1	0	0
127.1750	4	0	0
127.2000	5	0	0
127.2250	1	0	0
127.2500	2	0	0
127.2750	1	1	0
127.3000	0	2	0
127.3250	4	0	0
127.3500	2	0	1
127.3750	5	0	0
127.4000	1	0	0
127.4250	0	1	0
127.4500	1	1	1
127.4750	1	0	1
127.5000	2	0	0
127.5250	2	0	0
127.5500	3	0	0
127.5750	2	1	1
127.6000	0	0	2
127.6250	2	0	0
127.6500	0	1	0
127.6750	1	0	0
127.7000	1	0	0
127.7250	3	0	0
127.7500	3	0	0
127.7750	2	0	0
127.8000	6	0	0
127.8250	3	0	0
127.8500	2	1	0
127.8750	0	1	0
127.9000	2	0	0
127.9250	2	1	0
127.9500	0	1	0
127.9750	2	0	0
128.0000	1	0	0
128.0250	4	0	2
128.0500	3	0	0
128.0750	3	0	1
128.1000	0	0	0
128.1250	1	0	0
128.1500	3	0	0
128.1750	2	2	0
128.2000	2	0	0
128.2250	4	1	0
128.2500	4	0	0
128.2750	4	0	0
128.3000	1	0	0
128.3250	2	0	0
128.3500	2	0	1
128.3750	4	0	0
128.4000	1	1	0
128.4250	2	0	0
128.4500	3	1	0
128.4750	1	0	0
128.5000	3	0	0
128.5250	0	0	0
128.5500	1	0	1
128.5750	3	0	0
128.6000	2	1	0
128.6250	1	0	0
128.6500	3	1	0
128.6750	2	0	0
128.7000	0	0	0
128.7250	3	0	0
128.7500	4	0	0
128.7750	4	0	1
128.8000	5	0	0
128.8250	3	1	0
128.8500	0	0	0
128.8750	2	0	0
128.9000	2	0	0
128.9250	1	0	0
128.9500	0	0	0
128.9750	2	0	0
129.0000	3	0	0
129.0250	2	0	1
129.0500	1	2	0
129.0750	4	0	0
129.1000	3	0	1
129.1250	2	1	0
129.1500	0	0	0
129.1750	5	0	1
129.2000	1	0	0
129.2250	2	0	0
129.2500	2	0	0
129.2750	2	0	0
129.3000	1	0	2
129.3250	4	0	1
129.3500	2	0	1
129.3750	4	1	2
129.4000	0	0	0
129.4250	3	0	0
129.4500	0	0	1
129.4750	5	0	0
129.5000	3	0	0
129.5250	2	0	0
129.5500	1	0	0
129.5750	3	0	0
129.6000	1	1	0
129.6250	1	0	1
129.6500	2	0	0
129.6750	0	0	0
129.7000	2	0	0
129.7250	2	0	0
129.7500	3	1	2
129.7750	3	0	0
129.8000	2	0	0
129.8250	5	0	0
129.8500	1	1	0
129.8750	0	0	0
129.9000	3	0	0
129.9250	1	0	0
129.9500	1	0	0
129.9750	2	0	0
130.0000	2	0	0
130.0250	1	0	0
130.0500	4	0	0
130.0750	2	0	1
130.1000	1	0	0
130.1250	3	0	1
130.1500	2	0	0
130.1750	2	1	0
130.2000	3	0	0
130.2250	0	0	1
130.2500	1	0	2
130.2750	4	0	0
130.3000	1	0	0
130.3250	3	1	0
130.3500	0	1	0
130.3750	1	0	0
130.4000	2	0	0
130.4250	1	0	0
130.4500	3	1	0
130.4750	2	0	0
130.5000	1	0	1
130.5250	2	0	0
130.5500	1	0	0
130.5750	2	0	0
130.6000	1	0	0
130.6250	3	0	0
130.6500	1	0	0
130.6750	2	0	0
130.7000	1	0	0
130.7250	1	0	0
130.7500	0	0	0
130.7750	3	0	0
130.8000	2	0	0
130.8250	3	0	0
130.8500	1	0	0
130.8750	1	1	0
130.9000	1	0	1
130.9250	3	0	0
130.9500	1	0	1
130.9750	1	0	0
131.0000	0	0	0
131.0250	1	0	0
131.0500	1	1	0
131.0750	3	0	1
131.1000	0	1	0
131.1250	1	0	0
131.1500	3	1	0
131.1750	3	0	0
131.2000	2	0	0
131.2250	1	0	1
131.2500	0	0	0
131.2750	2	0	0
131.3000	5	0	0
131.3250	0	0	0
131.3500	4	0	0
131.3750	6	0	2
131.4000	2	1	0
131.4250	1	0	0
131.4500	3	0	0
131.4750	1	2	0
131.5000	3	0	1
131.5250	1	0	1
131.5500	1	0	0
131.5750	1	0	0
131.6000	2	1	0
131.6250	1	0	0
131.6500	3	0	0
131.6750	6	0	0
131.7000	2	0	0
131.7250	1	1	0
131.7500	2	0	0
131.7750	4	0	0
131.8000	0	0	0
131.8250	1	0	0
131.8500	0	0	1
131.8750	1	1	0
131.9000	3	0	0
131.9250	3	0	0
131.9500	4	0	0
131.9750	3	1	0
132.0000	1	0	1
132.0250	0	0	0
132.0500	4	0	0
132.0750	0	1	0
132.1000	2	0	0
132.1250	1	0	0
132.1500	1	1	0
132.1750	0	0	0
132.2000	2	0	1
132.2250	2	0	0
132.2500	1	1	0
132.2750	2	0	0
132.3000	1	2	0
132.3250	2	0	0
132.3500	1	0	0
132.3750	0	1	0
132.4000	2	0	0
132.4250	2	0	0
132.4500	1	0	0
132.4750	2	0	0
132.5000	3	0	0
132.5250	4	0	0
132.5500	1	0	1
132.5750	1	0	0
132.6000	2	0	0
132.6250	2	1	0
132.6500	2	0	0
132.6750	1	1	1
132.7000	1	1	0
132.7250	3	1	0
132.7500	1	1	0
132.7750	2	0	0
132.8000	2	0	0
132.8250	2	0	0
132.8500	5	0	0
132.8750	1	0	0
132.9000	2	0	0
132.9250	3	0	0
132.9500	0	1	0
132.9750	1	0	0
133.0000	1	0	0
133.0250	0	0	0
133.0500	3	2	0
133.0750	0	0	0
133.1000	4	0	0
133.1250	4	0	0
133.1500	2	0	0
133.1750	1	1	1
133.2000	7	0	0
133.2250	1	1	0
133.2500	1	0	0
133.2750	0	0	0
133.3000	1	0	1
133.3250	1	0	1
133.3500	0	0	0
133.3750	1	0	0
133.4000	0	0	1
133.4250	3	0	0
133.4500	3	1	0
133.4750	1	0	0
133.5000	0	0	0
133.5250	1	0	0
133.5500	1	0	0
133.5750	2	0	0
133.6000	2	1	1
133.6250	2	0	0
133.6500	2	0	0
133.6750	1	1	0
133.7000	0	0	0
133.7250	1	1	0
133.7500	1	0	0
133.7750	2	0	0
133.8000	1	0	1
133.8250	2	0	0
133.8500	1	0	1
133.8750	0	0	0
133.9000	0	2	0
133.9250	1	0	0
133.9500	1	0	0
133.9750	2	0	0
134.0000	3	1	0
134.0250	1	0	0
134.0500	4	0	0
134.0750	1	0	0
134.1000	4	0	0
134.1250	1	0	1
134.1500	4	0	1
134.1750	1	1	0
134.2000	3	0	0
134.2250	1	0	0
134.2500	1	1	0
134.2750	3	0	0
134.3000	0	0	0
134.3250	1	0	0
134.3500	1	0	0
134.3750	3	0	0
134.4000	3	0	1
134.4250	1	0	0
134.4500	2	0	1
134.4750	1	0	0
134.5000	3	0	0
134.5250	0	0	0
134.5500	0	0	0
134.5750	2	0	0
134.6000	1	0	0
134.6250	1	0	0
134.6500	1	1	1
134.6750	2	1	0
134.7000	3	0	0
134.7250	3	0	0
134.7500	0	0	0
134.7750	2	1	0
134.8000	3	0	0
134.8250	1	1	0
134.8500	4	1	0
134.8750	1	0	0
134.9000	0	0	0
134.9250	3	0	0
134.9500	1	0	0
134.9750	2	0	0
135.0000	3	0	0
135.0250	4	0	0
135.0500	2	0	0
135.0750	0	1	0
135.1000	4	0	0
135.1250	2	0	0
135.1500	3	0	0
135.1750	4	0	0
135.2000	0	0	0
135.2250	5	0	0
135.2500	2	0	1
135.2750	2	0	0
135.3000	2	0	0
135.3250	4	0	0
135.3500	1	1	0
135.3750	1	0	0
135.4000	1	0	0
135.4250	2	1	0
135.4500	6	0	0
135.4750	2	0	0
135.5000	1	0	0
135.5250	2	0	0
135.5500	1	0	0
135.5750	1	0	0
135.6000	2	0	0
135.6250	1	0	0
135.6500	2	0	0
135.6750	1	0	0
135.7000	3	0	0
135.7250	1	0	0
135.7500	4	0	1
135.7750	3	0	0
135.8000	3	1	0
135.8250	2	0	1
135.8500	1	0	0
135.8750	1	0	0
135.9000	0	0	0
135.9250	1	0	1
135.9500	1	0	0
135.9750	2	0	0
136.0000	3	0	0
136.0250	0	0	0
136.0500	1	0	1
136.0750	1	0	1
136.1000	1	1	0
136.1250	2	0	0
136.1500	3	0	0
136.1750	0	0	0
136.2000	2	0	0
136.2250	1	0	0
136.2500	0	0	0
136.2750	2	0	0
136.3000	0	0	0
136.3250	3	1	0
136.3500	2	0	0
136.3750	2	1	0
136.4000	1	0	0
136.4250	1	0	0
136.4500	3	0	0
136.4750	0	0	0
136.5000	1	0	0
136.5250	1	0	0
136.5500	1	0	0
136.5750	0	0	0
136.6000	2	1	0
136.6250	3	0	0
136.6500	0	0	0
136.6750	3	0	0
136.7000	1	0	0
136.7250	2	0	0
136.7500	5	0	0
136.7750	1	0	0
136.8000	1	0	0
136.8250	0	0	0
136.8500	1	0	0
136.8750	1	1	0
136.9000	0	0	0
136.9250	0	1	0
136.9500	1	0	0
136.9750	1	0	0
137.0000	5	0	0
137.0250	2	0	0
137.0500	0	0	0
137.0750	0	0	0
137.1000	2	0	0
137.1250	2	0	0
137.1500	2	2	0
137.1750	2	1	0
137.2000	2	0	0
137.2250	2	0	0
137.2500	1	1	0
137.2750	1	0	0
137.3000	1	0	0
137.3250	2	1	0
137.3500	5	0	0
137.3750	2	0	1
137.4000	4	0	0
137.4250	1	0	0
137.4500	0	0	0
137.4750	1	0	0
137.5000	1	0	0
137.5250	2	0	0
137.5500	2	0	0
137.5750	2	0	0
137.6000	1	0	0
137.6250	3	1	1
137.6500	2	0	0
137.6750	4	0	1
137.7000	1	0	0
137.7250	0	0	0
137.7500	0	0	0
137.7750	2	1	0
137.8000	0	0	1
137.8250	3	0	0
137.8500	0	1	0
137.8750	4	0	0
137.9000	3	0	0
137.9250	3	1	0
137.9500	0	0	0
137.9750	0	0	0
138.0000	2	1	0
138.0250	3	1	1
138.0500	2	0	0
138.0750	3	0	0
138.1000	2	0	0
138.1250	1	0	0
138.1500	1	1	1
138.1750	2	1	0
138.2000	3	1	0
138.2250	3	0	0
138.2500	2	1	0
138.2750	1	0	0
138.3000	3	0	0
138.3250	3	0	0
138.3500	2	0	0
138.3750	0	0	0
138.4000	2	1	0
138.4250	2	0	0
138.4500	0	0	0
138.4750	2	0	1
138.5000	0	0	0
138.5250	1	0	0
138.5500	3	0	1
138.5750	3	0	0
138.6000	3	1	0
138.6250	0	0	0
138.6500	4	0	0
138.6750	1	0	0
138.7000	0	0	0
138.7250	0	1	0
138.7500	0	0	0
138.7750	2	0	0
138.8000	1	0	0
138.8250	1	0	0
138.8500	2	0	0
138.8750	1	0	0
138.9000	1	0	0
138.9250	1	0	0
138.9500	0	0	0
138.9750	2	0	0
139.0000	2	0	0
139.0250	4	0	1
139.0500	3	0	0
139.0750	1	1	1
139.1000	2	0	0
139.1250	3	1	1
139.1500	1	0	0
139.1750	0	0	1
139.2000	5	0	0
139.2250	1	0	0
139.2500	2	1	0
139.2750	3	0	0
139.3000	2	0	0
139.3250	3	0	0
139.3500	2	0	0
139.3750	0	0	0
139.4000	3	0	0
139.4250	2	0	0
139.4500	0	0	0
139.4750	1	1	0
139.5000	3	0	0
139.5250	1	0	0
139.5500	0	1	0
139.5750	0	0	0
139.6000	0	0	0
139.6250	3	0	0
139.6500	1	0	0
139.6750	0	1	0
139.7000	1	0	0
139.7250	2	0	0
139.7500	2	0	1
139.7750	4	0	0
139.8000	2	1	1
139.8250	1	0	0
139.8500	0	0	1
139.8750	0	0	0
139.9000	0	0	0
139.9250	5	0	0
139.9500	0	0	0
139.9750	0	0	0
140.0000	4	1	1
140.0250	3	0	0
140.0500	3	0	0
140.0750	2	0	0
140.1000	1	0	0
140.1250	2	0	0
140.1500	1	0	0
140.1750	4	0	0
140.2000	0	0	0
140.2250	2	0	0
140.2500	4	0	0
140.2750	2	0	0
140.3000	3	0	0
140.3250	2	0	0
140.3500	3	0	0
140.3750	2	0	0
140.4000	3	1	0
140.4250	3	0	0
140.4500	1	0	0
140.4750	0	0	0
140.5000	1	0	1
140.5250	2	1	0
140.5500	2	1	0
140.5750	2	0	0
140.6000	2	0	1
140.6250	1	0	0
140.6500	2	0	0
140.6750	1	0	1
140.7000	0	1	0
140.7250	2	1	0
140.7500	0	0	0
140.7750	1	0	1
140.8000	1	0	1
140.8250	1	1	0
140.8500	1	0	0
140.8750	1	0	0
140.9000	3	0	0
140.9250	3	0	0
140.9500	1	0	2
140.9750	1	1	0
141.0000	1	0	0
141.0250	0	0	0
141.0500	1	0	0
141.0750	1	0	0
141.1000	6	0	0
141.1250	3	1	0
141.1500	0	0	0
141.1750	3	0	0
141.2000	1	1	0
141.2250	2	0	0
141.2500	0	0	0
141.2750	0	0	0
141.3000	0	0	2
141.3250	3	0	0
141.3500	4	0	0
141.3750	1	0	0
141.4000	2	0	0
141.4250	0	0	0
141.4500	1	0	0
141.4750	1	0	0
141.5000	2	0	0
141.5250	1	0	0
141.5500	1	0	0
141.5750	2	0	0
141.6000	0	1	0
141.6250	0	0	0
141.6500	0	0	0
141.6750	1	0	1
141.7000	3	0	0
141.7250	1	0	0
141.7500	3	0	0
141.7750	2	0	0
141.8000	0	0	0
141.8250	1	0	0
141.8500	1	0	0
141.8750	2	0	0
141.9000	0	0	0
141.9250	1	0	1
141.9500	1	0	0
141.9750	0	0	0
142.0000	2	0	0
142.0250	1	0	0
142.0500	0	0	2
142.0750	1	1	0
142.1000	2	0	0
142.1250	0	0	0
142.1500	3	1	0
142.1750	1	0	0
142.2000	0	0	0
142.2250	0	0	0
142.2500	2	0	0
142.2750	2	1	0
142.3000	1	0	0
142.3250	3	0	0
142.3500	1	0	0
142.3750	0	0	0
142.4000	1	1	0
142.4250	0	0	0
142.4500	0	0	0
142.4750	1	0	0
142.5000	3	1	0
142.5250	1	0	0
142.5500	3	0	0
142.5750	0	0	0
142.6000	0	0	0
142.6250	4	0	0
142.6500	1	0	0
142.6750	1	1	0
142.7000	2	0	0
142.7250	2	0	0
142.7500	1	1	0
142.7750	1	0	0
142.8000	3	0	0
142.8250	0	0	0
142.8500	0	0	0
142.8750	2	0	0
142.9000	1	1	0
142.9250	4	1	0
142.9500	0	1	0
142.9750	4	0	0
143.0000	5	0	0
143.0250	1	1	0
143.0500	1	0	0
143.0750	1	0	0
143.1000	1	0	0
143.1250	2	1	0
143.1500	3	0	0
143.1750	0	0	0
143.2000	0	0	0
143.2250	0	0	0
143.2500	2	0	1
143.2750	0	0	0
143.3000	1	0	0
143.3250	3	0	0
143.3500	1	1	0
143.3750	4	0	1
143.4000	1	0	0
143.4250	3	0	0
143.4500	0	0	0
143.4750	1	0	0
143.5000	4	0	2
143.5250	3	0	0
143.5500	0	0	0
143.5750	2	0	1
143.6000	2	0	0
143.6250	0	0	0
143.6500	2	0	0
143.6750	1	0	0
143.7000	1	1	0
143.7250	1	0	0
143.7500	1	1	1
143.7750	2	1	0
143.8000	3	0	0
143.8250	2	0	0
143.8500	2	0	0
143.8750	2	0	0
143.9000	2	1	0
143.9250	1	0	1
143.9500	1	0	1
143.9750	0	1	0
144.0000	1	0	0
144.0250	3	0	0
144.0500	0	1	0
144.0750	0	1	0
144.1000	5	1	0
144.1250	0	0	0
144.1500	0	0	0
144.1750	2	0	1
144.2000	1	0	0
144.2250	1	0	0
144.2500	2	0	0
144.2750	1	0	0
144.3000	3	0	0
144.3250	0	0	0
144.3500	1	0	0
144.3750	2	0	0
144.4000	3	0	0
144.4250	3	0	1
144.4500	0	0	0
144.4750	1	1	1
144.5000	1	1	0
144.5250	1	0	0
144.5500	1	1	0
144.5750	2	0	0
144.6000	0	0	0
144.6250	2	0	1
144.6500	5	0	0
144.6750	0	0	1
144.7000	1	0	0
144.7250	0	0	1
144.7500	1	0	0
144.7750	2	0	0
144.8000	1	0	0
144.8250	3	0	0
144.8500	0	0	0
144.8750	0	0	0
144.9000	4	0	0
144.9250	2	0	0
144.9500	4	1	0
144.9750	3	0	0
145.0000	0	0	0
145.0250	1	0	0
145.0500	1	0	0
145.0750	5	0	0
145.1000	3	0	0
145.1250	1	0	0
145.1500	1	0	0
145.1750	2	0	0
145.2000	1	1	0
145.2250	1	0	0
145.2500	0	0	0
145.2750	0	0	0
145.3000	1	2	0
145.3250	2	0	1
145.3500	1	0	0
145.3750	2	0	1
145.4000	0	0	0
145.4250	1	0	1
145.4500	1	0	0
145.4750	1	0	0
145.5000	2	2	0
145.5250	1	0	0
145.5500	0	0	0
145.5750	0	0	0
145.6000	0	0	1
145.6250	3	0	0
145.6500	0	1	0
145.6750	6	0	1
145.7000	3	1	0
145.7250	0	0	0
145.7500	0	0	0
145.7750	1	0	0
145.8000	0	1	0
145.8250	3	0	0
145.8500	3	1	0
145.8750	3	0	0
145.9000	2	0	0
145.9250	2	0	0
145.9500	3	1	0
145.9750	3	0	0
146.0000	1	0	0
146.0250	4	0	0
146.0500	2	0	0
146.0750	1	0	0
146.1000	0	0	0
146.1250	1	0	0
146.1500	0	0	0
146.1750	0	1	0
146.2000	2	0	0
146.2250	3	0	0
146.2500	1	0	0
146.2750	2	0	0
146.3000	3	0	1
146.3250	4	0	0
146.3500	1	1	0
146.3750	1	0	0
146.4000	0	0	0
146.4250	1	0	0
146.4500	1	0	1
146.4750	2	0	0
146.5000	2	0	0
146.5250	2	0	0
146.5500	0	0	0
146.5750	1	1	0
146.6000	3	1	0
146.6250	4	0	0
146.6500	2	0	1
146.6750	0	0	0
146.7000	2	0	0
146.7250	1	0	0
146.7500	2	0	0
146.7750	1	0	1
146.8000	3	0	0
146.8250	1	0	0
146.8500	3	0	0
146.8750	1	0	0
146.9000	3	0	0
146.9250	3	0	0
146.9500	3	0	1
146.9750	0	0	0
147.0000	2	1	0
147.0250	2	1	0
147.0500	1	0	0
147.0750	2	0	0
147.1000	0	0	0
147.1250	1	0	0
147.1500	1	0	0
147.1750	1	1	1
147.2000	1	0	0
147.2250	3	0	0
147.2500	3	0	0
147.2750	1	0	0
147.3000	2	0	0
147.3250	2	0	0
147.3500	2	0	0
147.3750	0	0	0
147.4000	2	0	0
147.4250	3	0	0
147.4500	3	0	0
147.4750	0	0	0
147.5000	1	0	0
147.5250	2	1	0
147.5500	3	0	0
147.5750	2	0	0
147.6000	1	2	0
147.6250	2	2	1
147.6500	0	0	0
147.6750	1	1	0
147.7000	1	0	0
147.7250	1	0	0
147.7500	1	1	0
147.7750	2	1	0
147.8000	0	0	0
147.8250	1	0	0
147.8500	1	0	0
147.8750	0	0	0
147.9000	1	1	0
147.9250	1	0	0
147.9500	2	2	0
147.9750	1	0	0
148.0000	0	0	0
148.0250	2	0	0
148.0500	0	0	0
148.0750	3	1	0
148.1000	3	0	0
148.1250	1	0	0
148.1500	4	1	0
148.1750	3	1	0
148.2000	1	0	0
148.2250	0	0	0
148.2500	0	0	1
148.2750	0	0	0
148.3000	2	0	0
148.3250	1	0	0
148.3500	1	0	0
148.3750	0	0	0
148.4000	1	0	1
148.4250	0	1	0
148.4500	1	1	0
148.4750	1	0	1
148.5000	2	0	0
148.5250	2	0	0
148.5500	2	0	0
148.5750	0	0	0
148.6000	2	0	0
148.6250	2	0	0
148.6500	3	0	1
148.6750	0	0	0
148.7000	0	0	0
148.7250	4	0	0
148.7500	1	0	0
148.7750	2	0	1
148.8000	2	0	0
148.8250	0	0	0
148.8500	3	0	1
148.8750	0	0	0
148.9000	2	0	1
148.9250	1	0	0
148.9500	0	0	0
148.9750	2	0	1
149.0000	4	0	1
149.0250	4	1	0
149.0500	1	0	1
149.0750	1	1	0
149.1000	1	0	0
149.1250	1	0	0
149.1500	2	0	0
149.1750	2	0	0
149.2000	3	0	1
149.2250	1	0	0
149.2500	3	0	0
149.2750	2	0	0
149.3000	2	0	0
149.3250	1	0	1
149.3500	0	0	0
149.3750	1	1	0
149.4000	3	0	0
149.4250	0	0	0
149.4500	1	0	0
149.4750	1	0	0
149.5000	1	0	1
149.5250	1	0	1
149.5500	4	0	0
149.5750	1	0	0
149.6000	0	0	0
149.6250	1	0	0
149.6500	0	0	0
149.6750	0	0	0
149.7000	2	0	0
149.7250	0	0	1
149.7500	3	1	0
149.7750	1	0	0
149.8000	2	1	0
149.8250	0	0	0
149.8500	0	0	0
149.8750	0	0	0
149.9000	1	0	0
149.9250	0	1	0
149.9500	1	2	1
149.9750	2	0	0
150.0000	1	0	0
150.0250	2	0	0
150.0500	2	0	1
150.0750	1	0	0
150.1000	3	1	0
150.1250	1	0	1
150.1500	1	0	0
150.1750	2	0	0
150.2000	1	1	0
150.2250	0	0	0
150.2500	1	0	0
150.2750	0	1	0
150.3000	2	0	0
150.3250	1	0	0
150.3500	1	1	1
150.3750	2	0	0
150.4000	0	0	0
150.4250	1	0	0
150.4500	2	0	0
150.4750	3	0	0
150.5000	2	0	0
150.5250	1	0	0
150.5500	2	0	0
150.5750	1	0	0
150.6000	0	0	1
150.6250	2	1	0
150.6500	0	0	0
150.6750	2	0	0
150.7000	1	0	0
150.7250	3	0	1
150.7500	0	0	0
150.7750	4	0	0
150.8000	2	1	0
150.8250	0	1	0
150.8500	0	0	1
150.8750	2	0	0
150.9000	1	0	0
150.9250	1	1	0
150.9500	0	0	0
150.9750	1	0	0
151.0000	2	0	0
151.0250	0	0	1
151.0500	3	0	0
151.0750	1	0	1
151.1000	1	0	0
151.1250	1	0	1
151.1500	4	0	2
151.1750	1	0	0
151.2000	1	2	0
151.2250	3	1	0
151.2500	2	1	0
151.2750	2	0	0
151.3000	2	0	0
151.3250	2	0	0
151.3500	1	0	0
151.3750	0	0	1
151.4000	1	0	0
151.4250	1	0	0
151.4500	3	1	0
151.4750	2	0	0
151.5000	1	0	0
151.5250	2	0	0
151.5500	2	1	0
151.5750	2	0	0
151.6000	0	0	0
151.6250	1	0	0
151.6500	1	0	0
151.6750	2	1	0
151.7000	2	0	0
151.7250	1	0	0
151.7500	0	0	0
151.7750	2	0	0
151.8000	1	0	1
151.8250	1	1	1
151.8500	2	1	0
151.8750	1	0	0
151.9000	1	0	0
151.9250	2	0	0
151.9500	2	0	0
151.9750	1	0	0
152.0000	1	0	1
152.0250	1	1	1
152.0500	2	0	0
152.0750	0	0	0
152.1000	0	0	1
152.1250	1	0	0
152.1500	0	0	0
152.1750	1	0	0
152.2000	0	1	0
152.2250	1	0	0
152.2500	1	0	0
152.2750	2	1	0
152.3000	0	0	0
152.3250	4	0	0
152.3500	4	0	0
152.3750	1	1	1
152.4000	1	2	0
152.4250	1	0	0
152.4500	0	0	0
152.4750	2	0	0
152.5000	1	1	0
152.5250	0	0	0
152.5500	2	0	1
152.5750	1	0	0
152.6000	2	0	0
152.6250	0	0	0
152.6500	0	0	0
152.6750	5	0	0
152.7000	1	0	0
152.7250	0	0	0
152.7500	1	0	0
152.7750	1	0	0
152.8000	1	0	0
152.8250	1	0	1
152.8500	2	0	0
152.8750	1	0	0
152.9000	1	1	1
152.9250	1	0	0
152.9500	0	0	1
152.9750	1	0	2
153.0000	1	0	2
153.0250	2	1	0
153.0500	1	1	0
153.0750	0	0	0
153.1000	4	0	0
153.1250	1	0	0
153.1500	2	0	0
153.1750	1	0	0
153.2000	2	0	0
153.2250	2	0	0
153.2500	0	0	0
153.2750	0	0	0
153.3000	2	0	0
153.3250	3	0	0
153.3500	2	2	0
153.3750	1	0	0
153.4000	2	0	0
153.4250	0	2	0
153.4500	0	0	0
153.4750	1	0	0
153.5000	1	1	1
153.5250	2	0	0
153.5500	1	0	0
153.5750	0	0	0
153.6000	0	0	0
153.6250	4	0	0
153.6500	3	0	0
153.6750	0	1	0
153.7000	2	1	0
153.7250	1	0	0
153.7500	1	0	0
153.7750	1	0	0
153.8000	1	0	0
153.8250	3	0	0
153.8500	0	0	0
153.8750	0	0	0
153.9000	0	0	0
153.9250	0	1	0
153.9500	0	0	0
153.9750	1	0	0
154.0000	2	0	0
154.0250	1	0	1
154.0500	0	1	0
154.0750	1	0	0
154.1000	1	0	0
154.1250	0	0	0
154.1500	1	0	0
154.1750	0	0	0
154.2000	4	0	0
154.2250	3	0	0
154.2500	4	0	2
154.2750	2	0	0
154.3000	5	0	0
154.3250	2	1	0
154.3500	0	0	0
154.3750	0	0	0
154.4000	1	0	0
154.4250	2	0	0
154.4500	3	0	0
154.4750	0	0	0
154.5000	1	0	0
154.5250	2	0	0
154.5500	2	1	0
154.5750	2	0	0
154.6000	1	0	0
154.6250	0	1	0
154.6500	1	0	0
154.6750	2	0	0
154.7000	1	0	1
154.7250	0	0	0
154.7500	1	0	0
154.7750	2	0	0
154.8000	2	1	0
154.8250	0	0	1
154.8500	3	0	0
154.8750	2	0	0
154.9000	0	0	0
154.9250	1	0	0
154.9500	0	1	0
154.9750	2	0	0
155.0000	0	0	0
155.0250	0	0	0
155.0500	0	0	0
155.0750	2	0	0
155.1000	1	0	0
155.1250	1	0	0
155.1500	2	1	0
155.1750	0	1	0
155.2000	0	0	0
155.2250	0	0	0
155.2500	3	0	0
155.2750	1	0	0
155.3000	0	0	0
155.3250	0	0	0
155.3500	3	0	0
155.3750	1	0	0
155.4000	1	0	1
155.4250	2	0	0
155.4500	2	1	0
155.4750	1	0	0
155.5000	1	0	1
155.5250	1	0	1
155.5500	0	0	0
155.5750	0	0	0
155.6000	4	0	0
155.6250	0	1	0
155.6500	1	0	0
155.6750	0	0	0
155.7000	2	0	0
155.7250	0	0	0
155.7500	1	0	0
155.7750	2	0	0
155.8000	2	0	0
155.8250	2	0	0
155.8500	1	0	0
155.8750	2	0	0
155.9000	2	0	1
155.9250	0	0	0
155.9500	1	0	0
155.9750	3	0	0
156.0000	2	0	0
156.0250	0	0	0
156.0500	1	0	0
156.0750	2	0	0
156.1000	1	0	1
156.1250	1	0	0
156.1500	1	0	0
156.1750	2	0	0
156.2000	1	0	0
156.2250	2	0	1
156.2500	1	0	0
156.2750	1	0	1
156.3000	2	1	0
156.3250	1	0	0
156.3500	3	0	0
156.3750	2	0	0
156.4000	1	1	0
156.4250	2	0	0
156.4500	4	0	0
156.4750	3	0	0
156.5000	2	0	0
156.5250	0	0	0
156.5500	1	0	0
156.5750	1	0	1
156.6000	1	1	1
156.6250	1	0	0
156.6500	2	0	0
156.6750	1	0	0
156.7000	0	0	1
156.7250	1	1	0
156.7500	2	2	0
156.7750	3	0	0
156.8000	3	0	0
156.8250	1	0	0
156.8500	1	0	0
156.8750	2	0	0
156.9000	3	0	0
156.9250	2	0	0
156.9500	0	0	0
156.9750	1	0	0
157.0000	1	0	0
157.0250	1	0	0
157.0500	0	0	0
157.0750	0	1	0
157.1000	2	0	0
157.1250	0	0	0
157.1500	2	0	0
157.1750	1	0	0
157.2000	0	0	0
157.2250	2	0	1
157.2500	1	0	0
157.2750	2	0	0
157.3000	0	0	0
157.3250	2	0	0
157.3500	0	0	1
157.3750	1	1	0
157.4000	2	0	0
157.4250	0	1	0
157.4500	0	0	0
157.4750	3	0	0
157.5000	2	0	0
157.5250	2	0	0
157.5500	0	0	0
157.5750	3	0	0
157.6000	2	1	0
157.6250	4	0	0
157.6500	2	0	0
157.6750	0	0	0
157.7000	0	0	0
157.7250	0	1	0
157.7500	0	0	0
157.7750	1	0	0
157.8000	0	1	0
157.8250	1	0	0
157.8500	1	1	0
157.8750	1	0	0
157.9000	3	0	0
157.9250	2	0	0
157.9500	0	0	0
157.9750	2	0	0
158.0000	2	0	0
158.0250	3	1	0
158.0500	0	0	0
158.0750	1	0	0
158.1000	1	0	2
158.1250	0	0	0
158.1500	2	0	0
158.1750	1	1	0
158.2000	1	1	1
158.2250	1	0	0
158.2500	0	0	0
158.2750	0	1	0
158.3000	1	0	1
158.3250	1	2	0
158.3500	2	0	0
158.3750	4	0	0
158.4000	0	0	0
158.4250	0	0	1
158.4500	0	0	0
158.4750	1	0	0
158.5000	2	0	0
158.5250	0	0	0
158.5500	3	0	0
158.5750	1	0	0
158.6000	3	1	1
158.6250	1	0	0
158.6500	0	0	0
158.6750	0	0	0
158.7000	2	0	0
158.7250	0	0	0
158.7500	0	0	1
158.7750	1	0	0
158.8000	1	1	0
158.8250	1	0	0
158.8500	1	0	0
158.8750	1	0	0
158.9000	1	0	0
158.9250	1	0	0
158.9500	0	0	0
158.9750	3	0	2
159.0000	1	0	0
159.0250	0	0	0
159.0500	1	0	1
159.0750	0	1	0
159.1000	4	0	0
159.1250	2	3	0
159.1500	0	0	0
159.1750	0	0	0
159.2000	1	0	0
159.2250	1	0	0
159.2500	3	0	0
159.2750	0	1	0
159.3000	1	0	0
159.3250	2	0	0
159.3500	1	0	0
159.3750	1	0	1
159.4000	1	0	0
159.4250	1	0	0
159.4500	1	0	0
159.4750	3	0	0
159.5000	2	0	0
159.5250	0	0	0
159.5500	2	0	0
159.5750	4	1	0
159.6000	2	1	0
159.6250	1	0	0
159.6500	2	1	0
159.6750	1	0	0
159.7000	1	0	0
159.7250	2	0	0
159.7500	2	0	2
159.7750	2	0	0
159.8000	0	0	1
159.8250	2	0	0
159.8500	1	0	1
159.8750	0	1	1
159.9000	0	0	0
159.9250	0	0	0
159.9500	0	1	0
159.9750	0	0	0
160.0000	0	0	0
160.0250	1	0	0
160.0500	0	0	0
160.0750	1	1	0
160.1000	0	0	0
160.1250	0	0	0
160.1500	0	0	0
160.1750	4	0	0
160.2000	0	0	0
160.2250	1	0	0
160.2500	2	0	0
160.2750	0	0	0
160.3000	2	0	0
160.3250	1	0	0
160.3500	0	0	0
160.3750	2	0	0
160.4000	3	0	0
160.4250	2	0	1
160.4500	1	0	0
160.4750	1	0	0
160.5000	3	0	1
160.5250	2	0	1
160.5500	1	0	0
160.5750	1	0	0
160.6000	0	0	1
160.6250	1	0	0
160.6500	0	0	0
160.6750	2	0	0
160.7000	2	0	0
160.7250	3	0	0
160.7500	0	0	0
160.7750	0	0	0
160.8000	0	0	0
160.8250	3	0	0
160.8500	2	0	0
160.8750	0	1	0
160.9000	2	0	0
160.9250	3	0	0
160.9500	3	0	0
160.9750	1	1	1
161.0000	2	0	0
161.0250	0	0	0
161.0500	3	1	0
161.0750	0	0	0
161.1000	0	0	0
161.1250	0	1	0
161.1500	0	0	0
161.1750	2	0	1
161.2000	4	1	0
161.2250	0	0	0
161.2500	1	0	0
161.2750	1	0	0
161.3000	4	0	0
161.3250	2	1	0
161.3500	2	0	0
161.3750	1	0	0
161.4000	2	0	0
161.4250	2	0	0
161.4500	2	1	0
161.4750	1	1	0
161.5000	0	0	0
161.5250	2	0	0
161.5500	2	0	0
161.5750	1	0	1
161.6000	0	0	0
161.6250	1	0	0
161.6500	5	0	0
161.6750	1	0	0
161.7000	5	0	0
161.7250	0	0	0
161.7500	0	0	0
161.7750	0	0	0
161.8000	0	0	0
161.8250	3	0	0
161.8500	0	0	0
161.8750	1	0	0
161.9000	4	0	0
161.9250	0	1	0
161.9500	2	1	0
161.9750	2	0	2
162.0000	2	0	0
162.0250	1	0	0
162.0500	0	0	0
162.0750	2	1	0
162.1000	2	0	0
162.1250	3	0	0
162.1500	1	0	0
162.1750	1	0	0
162.2000	1	1	0
162.2250	2	0	0
162.2500	1	0	0
162.2750	1	0	0
162.3000	1	0	1
162.3250	0	1	1
162.3500	1	0	0
162.3750	1	0	0
162.4000	1	3	0
162.4250	2	1	0
162.4500	3	0	0
162.4750	0	0	0
162.5000	1	0	0
162.5250	2	1	0
162.5500	3	0	0
162.5750	2	0	1
162.6000	2	0	0
162.6250	0	0	0
162.6500	1	1	3
162.6750	2	1	0
162.7000	0	0	0
162.7250	1	1	0
162.7500	0	0	0
162.7750	1	0	0
162.8000	0	0	0
162.8250	1	0	0
162.8500	1	0	1
162.8750	0	0	0
162.9000	2	0	0
162.9250	0	0	0
162.9500	4	0	0
162.9750	1	1	0
163.0000	1	0	0
163.0250	0	1	0
163.0500	1	0	0
163.0750	0	0	0
163.1000	1	0	0
163.1250	3	0	0
163.1500	2	0	0
163.1750	0	0	0
163.2000	2	0	0
163.2250	0	0	0
163.2500	1	0	0
163.2750	1	0	0
163.3000	1	0	0
163.3250	2	0	0
163.3500	0	0	0
163.3750	1	1	0
163.4000	1	0	0
163.4250	0	0	0
163.4500	0	0	0
163.4750	1	0	0
163.5000	1	0	0
163.5250	0	0	0
163.5500	2	2	1
163.5750	1	0	0
163.6000	0	0	0
163.6250	1	1	0
163.6500	2	0	0
163.6750	1	0	0
163.7000	3	0	0
163.7250	0	1	0
163.7500	1	0	0
163.7750	0	0	1
163.8000	1	0	0
163.8250	0	0	0
163.8500	3	0	0
163.8750	0	0	1
163.9000	0	0	0
163.9250	0	0	0
163.9500	3	0	0
163.9750	2	0	0
164.0000	3	0	0
164.0250	1	0	0
164.0500	1	0	0
164.0750	0	0	0
164.1000	0	2	0
164.1250	3	0	0
164.1500	2	0	1
164.1750	0	0	0
164.2000	0	0	0
164.2250	0	1	1
164.2500	2	0	0
164.2750	0	0	0
164.3000	2	0	0
164.3250	1	0	0
164.3500	0	1	1
164.3750	0	0	0
164.4000	0	0	0
164.4250	1	0	0
164.4500	1	1	1
164.4750	0	0	0
164.5000	0	0	0
164.5250	1	0	0
164.5500	1	0	0
164.5750	0	0	0
164.6000	1	0	0
164.6250	0	0	0
164.6500	2	0	0
164.6750	3	0	0
164.7000	2	0	0
164.7250	1	0	0
164.7500	0	0	0
164.7750	2	1	0
164.8000	0	0	0
164.8250	1	0	0
164.8500	1	0	0
164.8750	2	0	0
164.9000	2	0	0
164.9250	0	0	1
164.9500	0	0	0
164.9750	2	0	1
165.0000	0	1	0
165.0250	0	0	0
165.0500	1	0	0
165.0750	5	0	0
165.1000	1	1	1
165.1250	1	0	0
165.1500	1	0	0
165.1750	0	0	0
165.2000	1	0	1
165.2250	1	0	0
165.2500	0	0	0
165.2750	3	2	0
165.3000	3	0	0
165.3250	0	0	0
165.3500	1	1	0
165.3750	1	0	1
165.4000	0	0	0
165.4250	1	0	0
165.4500	1	2	1
165.4750	2	0	0
165.5000	0	0	1
165.5250	1	0	0
165.5500	2	0	0
165.5750	1	0	0
165.6000	2	0	0
165.6250	1	0	0
165.6500	1	0	0
165.6750	1	2	0
165.7000	1	0	0
165.7250	1	1	0
165.7500	3	0	0
165.7750	1	0	0
165.8000	1	0	0
165.8250	2	0	0
165.8500	2	1	0
165.8750	1	0	0
165.9000	0	1	1
165.9250	1	0	0
165.9500	0	3	0
165.9750	3	0	0
166.0000	1	0	0
166.0250	3	0	1
166.0500	2	0	0
166.0750	1	0	0
166.1000	3	0	0
166.1250	2	0	0
166.1500	1	0	0
166.1750	0	0	1
166.2000	1	0	0
166.2250	0	0	0
166.2500	2	1	0
166.2750	1	0	0
166.3000	1	0	0
166.3250	1	0	1
166.3500	1	0	0
166.3750	3	0	0
166.4000	1	1	0
166.4250	2	0	0
166.4500	1	0	0
166.4750	1	0	0
166.5000	4	0	0
166.5250	0	0	0
166.5500	1	0	0
166.5750	0	1	0
166.6000	0	0	0
166.6250	1	0	0
166.6500	1	0	0
166.6750	1	0	0
166.7000	1	3	0
166.7250	0	0	0
166.7500	3	0	0
166.7750	0	0	0
166.8000	1	0	0
166.8250	0	1	0
166.8500	1	0	0
166.8750	0	1	1
166.9000	0	0	0
166.9250	1	0	0
166.9500	3	0	1
166.9750	2	0	0
167.0000	1	0	0
167.0250	1	0	0
167.0500	2	0	0
167.0750	1	1	0
167.1000	1	0	0
167.1250	1	0	0
167.1500	1	0	0
167.1750	1	1	0
167.2000	2	0	0
167.2250	1	0	0
167.2500	1	0	0
167.2750	0	0	0
167.3000	0	1	0
167.3250	1	0	0
167.3500	1	0	0
167.3750	3	0	0
167.4000	1	0	0
167.4250	1	0	0
167.4500	0	0	1
167.4750	2	0	0
167.5000	1	0	0
167.5250	1	0	0
167.5500	1	0	0
167.5750	1	0	0
167.6000	0	1	0
167.6250	0	0	0
167.6500	3	1	0
167.6750	1	0	0
167.7000	0	0	0
167.7250	0	0	0
167.7500	0	1	0
167.7750	0	0	0
167.8000	0	0	0
167.8250	1	0	0
167.8500	1	1	0
167.8750	3	0	1
167.9000	1	0	0
167.9250	2	0	0
167.9500	1	0	0
167.9750	2	0	0
168.0000	0	1	0
168.0250	0	0	0
168.0500	0	0	0
168.0750	0	0	0
168.1000	1	1	0
168.1250	2	0	0
168.1500	3	1	0
168.1750	0	0	0
168.2000	2	0	1
168.2250	0	0	0
168.2500	0	0	0
168.2750	0	0	0
168.3000	3	0	0
168.3250	2	0	0
168.3500	2	0	1
168.3750	1	0	1
168.4000	0	0	0
168.4250	1	0	0
168.4500	1	0	0
168.4750	0	0	0
168.5000	1	0	0
168.5250	1	0	0
168.5500	0	0	0
168.5750	1	0	0
168.6000	2	0	0
168.6250	2	0	1
168.6500	0	0	0
168.6750	1	0	0
168.7000	2	0	0
168.7250	1	1	0
168.7500	4	0	0
168.7750	3	0	0
168.8000	2	0	0
168.8250	0	0	0
168.8500	0	0	0
168.8750	1	0	1
168.9000	0	0	0
168.9250	1	0	1
168.9500	0	1	0
168.9750	2	1	0
169.0000	1	0	0
169.0250	0	0	0
169.0500	1	0	0
169.0750	1	0	0
169.1000	3	0	0
169.1250	0	2	0
169.1500	0	2	0
169.1750	0	0	0
169.2000	0	1	0
169.2250	0	0	0
169.2500	1	0	0
169.2750	2	0	0
169.3000	1	0	1
169.3250	1	0	0
169.3500	0	0	0
169.3750	3	0	0
169.4000	2	0	0
169.4250	2	0	0
169.4500	0	0	0
169.4750	0	0	0
169.5000	1	0	0
169.5250	1	0	0
169.5500	0	0	0
169.5750	2	1	0
169.6000	1	0	0
169.6250	0	0	0
169.6500	0	0	0
169.6750	0	0	0
169.7000	2	0	0
169.7250	2	0	0
169.7500	0	0	0
169.7750	2	0	0
169.8000	1	1	0
169.8250	0	0	0
169.8500	2	0	0
169.8750	1	0	0
169.9000	1	0	1
169.9250	1	0	0
169.9500	1	0	0
169.9750	0	0	0
170.0000	1	0	1
170.0250	2	0	0
170.0500	2	0	0
170.0750	2	0	0
170.1000	0	1	0
170.1250	0	0	0
170.1500	1	0	0
170.1750	3	0	0
170.2000	2	0	0
170.2250	0	0	0
170.2500	0	0	0
170.2750	2	0	0
170.3000	1	0	0
170.3250	2	0	0
170.3500	0	0	0
170.3750	2	0	1
170.4000	0	0	0
170.4250	2	2	0
170.4500	2	0	0
170.4750	2	0	1
170.5000	1	0	0
170.5250	1	0	0
170.5500	0	0	0
170.5750	2	0	0
170.6000	1	0	0
170.6250	1	1	0
170.6500	3	0	0
170.6750	1	0	1
170.7000	0	0	0
170.7250	0	0	0
170.7500	1	0	0
170.7750	0	0	0
170.8000	0	1	0
170.8250	0	1	1
170.8500	1	0	0
170.8750	1	0	0
170.9000	2	0	0
170.9250	2	1	0
170.9500	0	0	0
170.9750	2	0	0
171.0000	3	0	0
171.0250	1	0	0
171.0500	2	0	0
171.0750	0	0	0
171.1000	1	0	0
171.1250	1	0	0
171.1500	0	0	0
171.1750	3	0	0
171.2000	0	0	0
171.2250	1	0	0
171.2500	3	0	0
171.2750	0	0	0
171.3000	1	0	1
171.3250	1	0	0
171.3500	0	0	0
171.3750	0	0	0
171.4000	0	1	0
171.4250	1	0	0
171.4500	0	0	0
171.4750	1	0	1
171.5000	1	0	0
171.5250	1	0	0
171.5500	1	0	0
171.5750	0	0	0
171.6000	1	0	0
171.6250	2	2	0
171.6500	1	0	0
171.6750	3	0	0
171.7000	0	0	0
171.7250	1	0	0
171.7500	1	0	0
171.7750	1	2	0
171.8000	1	0	0
171.8250	2	1	1
171.8500	1	0	0
171.8750	4	0	0
171.9000	0	0	0
171.9250	0	0	0
171.9500	0	0	0
171.9750	0	0	0
172.0000	0	0	0
172.0250	0	0	1
172.0500	1	0	0
172.0750	2	0	0
172.1000	0	1	0
172.1250	0	0	1
172.1500	1	0	0
172.1750	0	0	1
172.2000	3	0	0
172.2250	2	0	0
172.2500	1	1	0
172.2750	1	0	0
172.3000	0	0	0
172.3250	4	0	0
172.3500	2	0	0
172.3750	1	1	0
172.4000	1	0	0
172.4250	2	0	0
172.4500	1	0	0
172.4750	0	0	0
172.5000	0	0	1
172.5250	1	0	0
172.5500	1	0	0
172.5750	2	0	0
172.6000	0	0	0
172.6250	1	1	0
172.6500	0	0	0
172.6750	1	0	1
172.7000	0	0	0
172.7250	1	0	0
172.7500	1	0	0
172.7750	2	1	0
172.8000	1	0	0
172.8250	1	0	0
172.8500	0	0	0
172.8750	2	0	0
172.9000	1	0	0
172.9250	1	0	0
172.9500	0	0	0
172.9750	1	0	0
173.0000	3	0	0
173.0250	1	1	0
173.0500	1	1	0
173.0750	0	0	0
173.1000	0	1	0
173.1250	2	0	0
173.1500	0	0	0
173.1750	2	0	0
173.2000	3	0	0
173.2250	1	0	0
173.2500	0	0	1
173.2750	1	0	0
173.3000	2	0	0
173.3250	2	1	1
173.3500	0	0	0
173.3750	0	0	0
173.4000	0	0	0
173.4250	1	0	0
173.4500	0	0	1
173.4750	3	0	0
173.5000	2	0	1
173.5250	0	0	0
173.5500	1	0	0
173.5750	0	0	1
173.6000	0	0	0
173.6250	1	1	1
173.6500	1	0	0
173.6750	2	0	0
173.7000	1	0	0
173.7250	1	1	0
173.7500	1	1	0
173.7750	0	0	0
173.8000	1	0	0
173.8250	2	0	0
173.8500	0	0	0
173.8750	1	0	0
173.9000	1	0	1
173.9250	2	0	1
173.9500	1	0	0
173.9750	1	0	0
174.0000	0	0	0
174.0250	2	0	0
174.0500	1	1	0
174.0750	1	0	1
174.1000	1	1	0
174.1250	0	0	0
174.1500	0	0	0
174.1750	1	0	0
174.2000	0	0	0
174.2250	0	0	0
174.2500	0	0	0
174.2750	1	0	0
174.3000	2	0	0
174.3250	1	0	0
174.3500	0	0	0
174.3750	1	1	0
174.4000	3	1	0
174.4250	1	0	0
174.4500	2	1	0
174.4750	1	1	0
174.5000	0	2	0
174.5250	1	0	0
174.5500	0	0	0
174.5750	0	0	0
174.6000	0	0	0
174.6250	1	0	0
174.6500	4	0	0
174.6750	0	1	0
174.7000	2	1	1
174.7250	1	0	1
174.7500	0	0	0
174.7750	1	1	1
174.8000	1	0	1
174.8250	1	0	0
174.8500	1	0	0
174.8750	0	0	0
174.9000	1	0	0
174.9250	1	0	0
