# Supplementary material for: Interrogating the structure and function of the human voltage-gated proton channel (hHv1) with a fluorescent noncanonical amino acid
Source: eLife. 2026 Apr 28;15:RP110161. doi: 10.7554/eLife.110161 (PMC13124150; doi:10.7554/eLife.110161)
Supplement: Figure 4—source data 4. [file elife-110161-fig4-data4.zip › M91Acd.dat]

Parameters for crv[0]:
  CurveName : crv[0]
  Sample_Temperature : 26.7 �C
  Stirrer_State : Off
  Exc_Wavelength : 371.5 nm
  Exc_Bandpass : 1.1 nm
  Exc_Polarisation : 0.0 �
  Exc_Source : PDL 820
  Exc_Intensity : 87 %
  Exc_Attenuation : open (5)
  Det_Wavelength : 446.0 nm
  Det_Bandpass : 5.0 nm
  Det_Polarisation : 54.7 �
  Det_Lens_Position : 11.5 mm
  Det_Attenuation : 21 %
  Det_Grating : 1200gr_500bl (1)
  Detector : UV-red [HPD]
  Meas_Time : 40.0 s
  Meas_BinWidth : 25 ps
  Meas_BaseResolution : 25 ps
  Sync_Frequency : 5333340
  Sync_Source : PDL 820
  Signal_Rate : 47560
  Start_Date : 7/9/2025
  Start_Time : 20:11:35
  PhotonCounter : TimeHarp 260 P 1047184 0121-0422-02.02
  EasyTau : 3313
  Signal_CFD Level : -85 mV
  Signal_CFD Zero Cross : -10 mV
  Signal_Offset : -31400 ps
  Signal_Enable : true
  Sync_CFD Level : -150 mV
  Sync_CFD Zero Cross : -10 mV
  Sync_Offset : 0 ps
  Sync_SyncDiv : 1 
  Sample : 07b
  Solvent : Water
  Comment : hHv1-M91Acd
Parameters for crv[1]:
  CurveName : crv[1]
  Sample_Temperature : 26.7 �C
  Stirrer_State : Off
  Exc_Wavelength : 371.5 nm
  Exc_Bandpass : 1.1 nm
  Exc_Polarisation : 0.0 �
  Exc_Source : PDL 820
  Exc_Intensity : 87 %
  Exc_Attenuation : open (5)
  Det_Wavelength : 446.0 nm
  Det_Bandpass : 5.0 nm
  Det_Polarisation : 54.7 �
  Det_Lens_Position : 11.5 mm
  Det_Attenuation : 21 %
  Det_Grating : 1200gr_500bl (1)
  Detector : UV-red [HPD]
  Meas_Time : 40.0 s
  Meas_BinWidth : 25 ps
  Meas_BaseResolution : 25 ps
  Sync_Frequency : 5333340
  Sync_Source : PDL 820
  Signal_Rate : 120
  Start_Date : 7/9/2025
  Start_Time : 20:12:17
  PhotonCounter : TimeHarp 260 P 1047184 0121-0422-02.02
  EasyTau : 3313
  Signal_CFD Level : -85 mV
  Signal_CFD Zero Cross : -10 mV
  Signal_Offset : -31400 ps
  Signal_Enable : true
  Sync_CFD Level : -150 mV
  Sync_CFD Zero Cross : -10 mV
  Sync_Offset : 0 ps
  Sync_SyncDiv : 1 
  Sample : 07b
  Solvent : Water
  Comment : BufferH2
Parameters for crv[2]:
  CurveName : crv[2] (IRF)
  Sample_Temperature : 26.7 �C
  Stirrer_State : Off
  Exc_Wavelength : 371.5 nm
  Exc_Bandpass : 1.1 nm
  Exc_Polarisation : 0.0 �
  Exc_Source : PDL 820
  Exc_Intensity : 87 %
  Exc_Attenuation : 0.1% (2)
  Det_Wavelength : 371.5 nm
  Det_Bandpass : 5.0 nm
  Det_Polarisation : 54.7 �
  Det_Lens_Position : 11.5 mm
  Det_Attenuation : 29 %
  Det_Grating : 1200gr_500bl (1)
  Detector : UV-red [HPD]
  Meas_Time : 11.9 s
  Meas_BinWidth : 25 ps
  Meas_BaseResolution : 25 ps
  Sync_Frequency : 5333340
  Sync_Source : PDL 820
  Signal_Rate : 5700
  Start_Date : 7/9/2025
  Start_Time : 20:12:52
  PhotonCounter : TimeHarp 260 P 1047184 0121-0422-02.02
  EasyTau : 3313
  Signal_CFD Level : -85 mV
  Signal_CFD Zero Cross : -10 mV
  Signal_Offset : -31400 ps
  Signal_Enable : true
  Sync_CFD Level : -150 mV
  Sync_CFD Zero Cross : -10 mV
  Sync_Offset : 0 ps
  Sync_SyncDiv : 1 
  Sample : 07b
  Solvent : Water
  Comment : IRF
Data:
Time[ns]	crv[0]	crv[1]	crv[2](IRF)
0.0000	1	1	0
0.0250	0	0	0
0.0500	0	0	0
0.0750	1	0	0
0.1000	1	0	1
0.1250	0	0	0
0.1500	3	0	0
0.1750	2	0	0
0.2000	1	1	0
0.2250	1	0	1
0.2500	1	0	0
0.2750	1	0	0
0.3000	1	1	0
0.3250	0	0	0
0.3500	0	0	0
0.3750	1	0	0
0.4000	4	0	0
0.4250	4	0	0
0.4500	0	0	0
0.4750	2	0	0
0.5000	1	0	0
0.5250	0	0	0
0.5500	0	0	1
0.5750	0	1	0
0.6000	0	1	0
0.6250	1	1	0
0.6500	0	0	0
0.6750	4	0	0
0.7000	2	0	0
0.7250	1	0	0
0.7500	1	0	0
0.7750	1	0	0
0.8000	1	0	0
0.8250	1	0	0
0.8500	0	0	0
0.8750	1	0	0
0.9000	2	0	0
0.9250	3	0	0
0.9500	0	0	0
0.9750	1	0	0
1.0000	0	0	1
1.0250	4	0	0
1.0500	0	0	0
1.0750	1	0	1
1.1000	1	0	0
1.1250	1	1	0
1.1500	1	0	0
1.1750	1	1	0
1.2000	1	0	0
1.2250	4	0	1
1.2500	1	0	0
1.2750	0	0	0
1.3000	1	0	0
1.3250	1	0	0
1.3500	1	0	0
1.3750	2	0	0
1.4000	1	0	0
1.4250	0	0	0
1.4500	2	0	0
1.4750	1	1	0
1.5000	3	0	0
1.5250	1	1	0
1.5500	0	0	0
1.5750	1	0	0
1.6000	3	0	0
1.6250	2	0	0
1.6500	1	0	0
1.6750	0	0	0
1.7000	0	0	0
1.7250	0	0	0
1.7500	0	0	0
1.7750	1	1	0
1.8000	0	0	1
1.8250	1	1	0
1.8500	2	1	0
1.8750	1	0	0
1.9000	0	0	0
1.9250	2	0	0
1.9500	1	0	0
1.9750	0	0	0
2.0000	0	0	0
2.0250	0	0	0
2.0500	1	0	0
2.0750	3	0	1
2.1000	2	0	0
2.1250	0	1	0
2.1500	1	0	1
2.1750	0	0	0
2.2000	1	0	0
2.2250	0	0	0
2.2500	3	0	0
2.2750	0	0	0
2.3000	2	0	0
2.3250	0	0	0
2.3500	1	0	0
2.3750	1	0	0
2.4000	0	0	0
2.4250	1	1	0
2.4500	0	0	0
2.4750	1	0	1
2.5000	0	0	0
2.5250	0	0	0
2.5500	2	0	0
2.5750	1	1	0
2.6000	1	0	0
2.6250	1	1	1
2.6500	0	0	0
2.6750	2	1	0
2.7000	0	0	1
2.7250	1	0	1
2.7500	1	1	0
2.7750	2	0	0
2.8000	3	1	0
2.8250	2	0	0
2.8500	4	0	4
2.8750	3	0	4
2.9000	3	2	5
2.9250	8	0	10
2.9500	7	1	13
2.9750	6	0	18
3.0000	11	1	16
3.0250	15	2	23
3.0500	10	1	44
3.0750	17	2	54
3.1000	18	0	112
3.1250	23	4	234
3.1500	95	6	517
3.1750	199	10	1643
3.2000	415	26	3882
3.2250	784	36	6986
3.2500	1325	45	9449
3.2750	1803	71	10000
3.3000	2187	67	9132
3.3250	2506	53	7353
3.3500	2859	54	5342
3.3750	2971	65	3956
3.4000	3083	43	2851
3.4250	3168	62	2004
3.4500	3442	49	1471
3.4750	3292	35	982
3.5000	3286	43	684
3.5250	3182	41	475
3.5500	3388	34	343
3.5750	3321	39	197
3.6000	3442	40	145
3.6250	3403	35	101
3.6500	3346	42	66
3.6750	3329	28	53
3.7000	3375	37	46
3.7250	3375	38	19
3.7500	3265	37	21
3.7750	3376	35	9
3.8000	3287	23	16
3.8250	3311	31	11
3.8500	3178	29	13
3.8750	3391	33	9
3.9000	3299	27	10
3.9250	3307	30	10
3.9500	3289	39	6
3.9750	3311	34	4
4.0000	3228	30	7
4.0250	3284	24	5
4.0500	3230	32	6
4.0750	3219	24	5
4.1000	3223	22	4
4.1250	3264	26	7
4.1500	3226	23	3
4.1750	3204	22	5
4.2000	3119	13	6
4.2250	3239	16	8
4.2500	3152	20	1
4.2750	3269	21	3
4.3000	3302	10	1
4.3250	3214	25	5
4.3500	3160	17	1
4.3750	3217	34	4
4.4000	3172	21	3
4.4250	3181	20	1
4.4500	3179	25	1
4.4750	3102	14	3
4.5000	3189	23	2
4.5250	3213	30	3
4.5500	3073	17	5
4.5750	3119	25	5
4.6000	3010	25	5
4.6250	3127	18	9
4.6500	3066	22	3
4.6750	2978	24	8
4.7000	3018	10	3
4.7250	3079	21	6
4.7500	3044	17	4
4.7750	3099	19	5
4.8000	2995	23	2
4.8250	3099	12	0
4.8500	2994	23	3
4.8750	3062	17	0
4.9000	2944	20	1
4.9250	2962	24	2
4.9500	2950	19	6
4.9750	2967	23	6
5.0000	2941	20	2
5.0250	3009	10	1
5.0500	2924	13	9
5.0750	2937	15	3
5.1000	2912	18	1
5.1250	3026	20	2
5.1500	2945	14	6
5.1750	2911	12	2
5.2000	2895	19	1
5.2250	2935	18	1
5.2500	2954	17	4
5.2750	2891	15	0
5.3000	2904	14	1
5.3250	2967	11	3
5.3500	2943	9	0
5.3750	2877	15	1
5.4000	2880	13	0
5.4250	2905	19	0
5.4500	2930	12	2
5.4750	2897	11	0
5.5000	2955	14	0
5.5250	2891	11	1
5.5500	2822	14	0
5.5750	2855	20	2
5.6000	2946	21	1
5.6250	2916	19	0
5.6500	2745	21	2
5.6750	2899	13	0
5.7000	2815	11	1
5.7250	2836	15	0
5.7500	2810	15	1
5.7750	2688	11	3
5.8000	2863	18	1
5.8250	2773	11	0
5.8500	2829	9	0
5.8750	2759	11	1
5.9000	2795	16	1
5.9250	2888	15	0
5.9500	2808	13	0
5.9750	2725	12	1
6.0000	2682	13	1
6.0250	2749	13	0
6.0500	2686	12	0
6.0750	2758	11	1
6.1000	2616	13	0
6.1250	2763	8	2
6.1500	2760	12	0
6.1750	2720	15	0
6.2000	2757	9	0
6.2250	2639	10	1
6.2500	2804	16	0
6.2750	2604	14	0
6.3000	2676	12	1
6.3250	2767	9	1
6.3500	2701	6	0
6.3750	2819	8	0
6.4000	2698	5	0
6.4250	2749	16	0
6.4500	2659	11	0
6.4750	2629	6	2
6.5000	2679	10	0
6.5250	2537	10	0
6.5500	2622	9	1
6.5750	2690	11	0
6.6000	2641	11	2
6.6250	2687	14	1
6.6500	2699	9	1
6.6750	2632	3	1
6.7000	2661	7	0
6.7250	2562	12	1
6.7500	2607	5	0
6.7750	2593	8	0
6.8000	2615	12	0
6.8250	2596	8	0
6.8500	2609	16	1
6.8750	2514	8	0
6.9000	2574	8	0
6.9250	2525	8	1
6.9500	2647	12	0
6.9750	2511	5	2
7.0000	2530	13	0
7.0250	2643	13	1
7.0500	2542	8	0
7.0750	2521	18	0
7.1000	2552	5	1
7.1250	2525	9	1
7.1500	2533	8	0
7.1750	2520	6	0
7.2000	2514	8	1
7.2250	2477	6	0
7.2500	2481	3	0
7.2750	2417	9	0
7.3000	2449	7	0
7.3250	2622	10	0
7.3500	2462	13	1
7.3750	2516	9	0
7.4000	2421	7	0
7.4250	2487	7	1
7.4500	2508	9	0
7.4750	2518	7	0
7.5000	2420	9	1
7.5250	2452	5	0
7.5500	2388	8	1
7.5750	2501	7	0
7.6000	2441	11	1
7.6250	2386	13	2
7.6500	2338	14	1
7.6750	2419	10	1
7.7000	2400	7	0
7.7250	2343	12	1
7.7500	2333	10	0
7.7750	2434	3	0
7.8000	2448	11	1
7.8250	2309	9	0
7.8500	2442	6	1
7.8750	2360	9	0
7.9000	2310	5	0
7.9250	2454	9	0
7.9500	2434	9	1
7.9750	2387	5	0
8.0000	2398	2	4
8.0250	2357	7	2
8.0500	2398	3	3
8.0750	2411	8	0
8.1000	2302	8	0
8.1250	2338	6	0
8.1500	2374	11	0
8.1750	2258	5	0
8.2000	2310	7	1
8.2250	2335	10	1
8.2500	2342	10	1
8.2750	2290	10	0
8.3000	2269	7	0
8.3250	2329	7	1
8.3500	2275	10	0
8.3750	2207	3	0
8.4000	2264	8	1
8.4250	2279	6	0
8.4500	2382	3	0
8.4750	2204	7	0
8.5000	2284	12	0
8.5250	2313	4	0
8.5500	2240	3	1
8.5750	2207	7	0
8.6000	2265	10	0
8.6250	2225	3	2
8.6500	2145	7	0
8.6750	2274	5	2
8.7000	2323	8	0
8.7250	2216	7	2
8.7500	2223	3	0
8.7750	2207	10	1
8.8000	2205	6	1
8.8250	2164	8	0
8.8500	2269	7	2
8.8750	2187	9	0
8.9000	2205	6	0
8.9250	2328	9	1
8.9500	2192	4	1
8.9750	2173	5	0
9.0000	2178	9	0
9.0250	2208	4	0
9.0500	2063	4	1
9.0750	2156	9	0
9.1000	2152	8	1
9.1250	2214	7	0
9.1500	2298	4	1
9.1750	2221	6	0
9.2000	2236	5	3
9.2250	2182	6	1
9.2500	2149	8	0
9.2750	2232	6	1
9.3000	2074	9	0
9.3250	2205	6	1
9.3500	2108	6	1
9.3750	2216	4	0
9.4000	2235	5	2
9.4250	2159	3	0
9.4500	2174	5	0
9.4750	2126	4	0
9.5000	2140	8	0
9.5250	2143	6	1
9.5500	2055	4	0
9.5750	2132	5	1
9.6000	2076	5	0
9.6250	2023	4	1
9.6500	2133	9	0
9.6750	2114	5	0
9.7000	2012	10	0
9.7250	2142	6	0
9.7500	2077	7	1
9.7750	2071	5	1
9.8000	2103	7	1
9.8250	2013	6	1
9.8500	2081	11	1
9.8750	2049	5	2
9.9000	2069	6	2
9.9250	2062	7	0
9.9500	2095	6	0
9.9750	2031	3	0
10.0000	2030	2	0
10.0250	1994	7	0
10.0500	2001	5	2
10.0750	2019	1	0
10.1000	2069	2	0
10.1250	2054	4	0
10.1500	2004	2	1
10.1750	2033	2	1
10.2000	2017	10	1
10.2250	1983	9	1
10.2500	1973	10	0
10.2750	2018	6	1
10.3000	1976	5	0
10.3250	2036	4	0
10.3500	2010	8	0
10.3750	2024	2	0
10.4000	1869	3	0
10.4250	1997	9	0
10.4500	1951	3	0
10.4750	1993	4	0
10.5000	1954	2	0
10.5250	1988	8	0
10.5500	1974	5	0
10.5750	1899	3	0
10.6000	2033	6	0
10.6250	1932	7	0
10.6500	1913	3	0
10.6750	1938	6	0
10.7000	1916	6	0
10.7250	1938	6	0
10.7500	1978	5	0
10.7750	1957	6	0
10.8000	1900	3	1
10.8250	1926	5	0
10.8500	1954	1	0
10.8750	1878	8	0
10.9000	1873	3	1
10.9250	1899	9	0
10.9500	1912	5	0
10.9750	1888	3	0
11.0000	1865	3	1
11.0250	1888	1	0
11.0500	1913	5	0
11.0750	1844	3	0
11.1000	1908	4	0
11.1250	1914	7	0
11.1500	1933	1	1
11.1750	1933	7	0
11.2000	1851	3	0
11.2250	1874	4	1
11.2500	1835	9	0
11.2750	1940	3	0
11.3000	1924	5	0
11.3250	1843	1	0
11.3500	1869	1	0
11.3750	1813	4	0
11.4000	1874	4	0
11.4250	1865	3	0
11.4500	1800	3	1
11.4750	1853	4	1
11.5000	1801	4	0
11.5250	1747	4	1
11.5500	1865	6	0
11.5750	1843	4	1
11.6000	1784	3	0
11.6250	1884	2	0
11.6500	1879	2	0
11.6750	1834	3	1
11.7000	1777	7	0
11.7250	1814	5	0
11.7500	1847	2	1
11.7750	1730	2	0
11.8000	1810	5	0
11.8250	1803	1	1
11.8500	1809	3	0
11.8750	1828	2	0
11.9000	1807	6	0
11.9250	1792	5	0
11.9500	1738	4	0
11.9750	1798	2	2
12.0000	1729	8	0
12.0250	1833	3	0
12.0500	1688	4	0
12.0750	1692	4	1
12.1000	1670	5	1
12.1250	1729	0	0
12.1500	1817	2	0
12.1750	1712	2	0
12.2000	1755	2	1
12.2250	1696	3	0
12.2500	1714	4	0
12.2750	1730	2	0
12.3000	1717	2	0
12.3250	1750	4	0
12.3500	1692	1	0
12.3750	1724	1	0
12.4000	1727	4	3
12.4250	1720	2	1
12.4500	1698	5	0
12.4750	1726	9	1
12.5000	1728	2	0
12.5250	1741	6	0
12.5500	1718	3	0
12.5750	1649	3	0
12.6000	1685	1	0
12.6250	1689	5	0
12.6500	1659	4	0
12.6750	1723	2	0
12.7000	1692	2	0
12.7250	1699	4	0
12.7500	1670	2	0
12.7750	1636	2	1
12.8000	1730	1	0
12.8250	1684	5	2
12.8500	1675	3	0
12.8750	1695	3	0
12.9000	1683	2	0
12.9250	1692	1	0
12.9500	1534	5	0
12.9750	1599	3	0
13.0000	1657	4	1
13.0250	1618	5	0
13.0500	1642	3	0
13.0750	1575	7	0
13.1000	1593	4	2
13.1250	1638	2	0
13.1500	1618	0	0
13.1750	1558	1	0
13.2000	1638	5	1
13.2250	1657	0	0
13.2500	1593	5	0
13.2750	1618	3	0
13.3000	1632	2	1
13.3250	1564	2	0
13.3500	1644	4	0
13.3750	1660	0	1
13.4000	1595	3	0
13.4250	1657	1	0
13.4500	1588	5	0
13.4750	1599	6	1
13.5000	1548	4	0
13.5250	1586	3	1
13.5500	1578	4	0
13.5750	1519	4	1
13.6000	1572	3	1
13.6250	1627	0	0
13.6500	1559	1	0
13.6750	1606	3	1
13.7000	1645	3	0
13.7250	1613	7	0
13.7500	1529	4	0
13.7750	1592	4	0
13.8000	1514	4	0
13.8250	1523	3	0
13.8500	1571	3	0
13.8750	1462	3	0
13.9000	1578	7	1
13.9250	1523	2	0
13.9500	1572	1	1
13.9750	1526	4	0
14.0000	1472	1	1
14.0250	1509	1	0
14.0500	1530	1	0
14.0750	1523	4	0
14.1000	1496	0	1
14.1250	1565	3	0
14.1500	1546	3	0
14.1750	1519	3	0
14.2000	1458	2	1
14.2250	1502	2	0
14.2500	1523	3	1
14.2750	1535	2	2
14.3000	1561	5	2
14.3250	1423	5	0
14.3500	1526	2	0
14.3750	1515	2	0
14.4000	1509	5	2
14.4250	1517	4	0
14.4500	1533	2	1
14.4750	1494	1	2
14.5000	1481	4	0
14.5250	1474	3	2
14.5500	1476	2	0
14.5750	1514	1	0
14.6000	1460	0	0
14.6250	1463	0	0
14.6500	1403	2	1
14.6750	1437	6	0
14.7000	1449	3	0
14.7250	1412	2	1
14.7500	1499	3	0
14.7750	1478	1	0
14.8000	1429	2	0
14.8250	1469	2	0
14.8500	1466	8	1
14.8750	1585	2	0
14.9000	1472	3	1
14.9250	1431	2	0
14.9500	1452	2	0
14.9750	1483	2	1
15.0000	1526	3	0
15.0250	1482	3	0
15.0500	1403	1	0
15.0750	1505	1	0
15.1000	1416	5	0
15.1250	1364	0	0
15.1500	1413	3	0
15.1750	1342	2	2
15.2000	1369	3	0
15.2250	1463	1	0
15.2500	1409	2	1
15.2750	1446	5	0
15.3000	1339	0	0
15.3250	1362	1	0
15.3500	1446	1	1
15.3750	1367	2	1
15.4000	1307	1	0
15.4250	1367	2	1
15.4500	1312	1	0
15.4750	1418	2	0
15.5000	1406	0	0
15.5250	1402	6	0
15.5500	1407	0	1
15.5750	1338	4	0
15.6000	1393	4	0
15.6250	1439	3	0
15.6500	1309	1	0
15.6750	1378	0	0
15.7000	1323	0	0
15.7250	1403	2	1
15.7500	1386	5	0
15.7750	1356	2	0
15.8000	1309	2	0
15.8250	1319	5	0
15.8500	1408	3	1
15.8750	1382	4	0
15.9000	1379	2	2
15.9250	1323	2	0
15.9500	1342	3	0
15.9750	1290	2	1
16.0000	1320	3	0
16.0250	1397	5	1
16.0500	1374	1	1
16.0750	1380	3	0
16.1000	1270	1	1
16.1250	1352	2	1
16.1500	1322	2	1
16.1750	1309	2	0
16.2000	1243	2	0
16.2250	1273	2	0
16.2500	1276	2	0
16.2750	1283	7	1
16.3000	1225	2	0
16.3250	1297	1	1
16.3500	1343	2	0
16.3750	1231	4	0
16.4000	1307	3	0
16.4250	1321	2	0
16.4500	1328	2	0
16.4750	1235	1	0
16.5000	1281	2	0
16.5250	1287	4	0
16.5500	1251	4	1
16.5750	1324	5	0
16.6000	1269	1	0
16.6250	1255	0	0
16.6500	1295	2	0
16.6750	1255	1	0
16.7000	1285	0	0
16.7250	1342	4	0
16.7500	1257	3	0
16.7750	1256	6	0
16.8000	1232	3	2
16.8250	1338	3	0
16.8500	1313	3	0
16.8750	1254	2	1
16.9000	1257	2	0
16.9250	1225	3	1
16.9500	1284	2	0
16.9750	1325	2	0
17.0000	1269	2	0
17.0250	1307	1	0
17.0500	1255	2	0
17.0750	1295	1	0
17.1000	1253	5	0
17.1250	1233	1	0
17.1500	1226	3	0
17.1750	1222	1	0
17.2000	1156	2	1
17.2250	1269	1	0
17.2500	1197	3	0
17.2750	1255	5	0
17.3000	1215	6	0
17.3250	1233	2	0
17.3500	1214	1	0
17.3750	1182	1	0
17.4000	1198	5	0
17.4250	1167	2	0
17.4500	1210	1	2
17.4750	1170	2	0
17.5000	1147	1	0
17.5250	1202	2	1
17.5500	1211	3	0
17.5750	1220	2	0
17.6000	1234	2	1
17.6250	1185	2	0
17.6500	1239	0	0
17.6750	1157	2	0
17.7000	1199	1	0
17.7250	1245	3	0
17.7500	1178	3	0
17.7750	1180	2	0
17.8000	1223	2	1
17.8250	1194	1	0
17.8500	1235	1	0
17.8750	1176	2	0
17.9000	1229	1	1
17.9250	1170	1	0
17.9500	1172	0	0
17.9750	1130	2	1
18.0000	1109	2	0
18.0250	1150	3	0
18.0500	1182	1	1
18.0750	1133	1	0
18.1000	1136	1	0
18.1250	1161	2	0
18.1500	1103	1	0
18.1750	1118	0	0
18.2000	1205	3	0
18.2250	1160	1	0
18.2500	1203	3	0
18.2750	1124	1	0
18.3000	1111	1	0
18.3250	1152	2	0
18.3500	1153	1	0
18.3750	1132	0	0
18.4000	1119	2	0
18.4250	1150	1	0
18.4500	1082	2	2
18.4750	1188	1	1
18.5000	1090	1	0
18.5250	1089	2	0
18.5500	1085	3	0
18.5750	1142	6	0
18.6000	1141	2	1
18.6250	1113	3	0
18.6500	1182	2	0
18.6750	1135	1	0
18.7000	1127	1	0
18.7250	1082	1	0
18.7500	1086	2	0
18.7750	1096	2	1
18.8000	1110	2	1
18.8250	1083	1	0
18.8500	1156	0	0
18.8750	1093	1	0
18.9000	1107	2	1
18.9250	1103	0	0
18.9500	1066	0	0
18.9750	1024	0	0
19.0000	1093	0	0
19.0250	1076	0	0
19.0500	1137	1	1
19.0750	1129	2	0
19.1000	1107	1	0
19.1250	1044	4	0
19.1500	1110	2	0
19.1750	1046	1	1
19.2000	1104	0	0
19.2250	1148	1	0
19.2500	1056	0	0
19.2750	1016	2	0
19.3000	1125	2	1
19.3250	1026	1	0
19.3500	1014	1	0
19.3750	1049	0	0
19.4000	987	1	0
19.4250	1059	1	0
19.4500	1029	2	1
19.4750	1048	3	1
19.5000	1092	3	0
19.5250	1120	1	0
19.5500	1037	2	0
19.5750	1072	3	0
19.6000	1021	2	0
19.6250	1028	1	0
19.6500	1077	2	0
19.6750	1077	1	0
19.7000	1017	2	0
19.7250	1088	1	0
19.7500	1048	2	0
19.7750	984	1	0
19.8000	1071	0	0
19.8250	1005	2	0
19.8500	1029	3	1
19.8750	1069	2	0
19.9000	983	1	0
19.9250	992	4	0
19.9500	1038	1	0
19.9750	952	3	1
20.0000	1031	2	0
20.0250	1056	2	0
20.0500	994	0	0
20.0750	1025	1	0
20.1000	999	1	1
20.1250	998	0	0
20.1500	1010	0	0
20.1750	1015	2	0
20.2000	1018	2	0
20.2250	974	0	0
20.2500	972	2	0
20.2750	983	1	0
20.3000	982	2	0
20.3250	971	2	1
20.3500	1020	2	1
20.3750	980	0	0
20.4000	988	1	0
20.4250	945	1	2
20.4500	936	3	0
20.4750	999	1	1
20.5000	1066	3	0
20.5250	1019	2	1
20.5500	938	0	0
20.5750	984	1	0
20.6000	993	0	2
20.6250	1009	2	0
20.6500	1046	3	1
20.6750	929	0	1
20.7000	938	2	0
20.7250	966	1	0
20.7500	972	0	0
20.7750	933	3	0
20.8000	1001	0	0
20.8250	947	3	0
20.8500	968	1	0
20.8750	973	2	0
20.9000	945	0	0
20.9250	959	2	0
20.9500	965	1	0
20.9750	946	0	0
21.0000	916	1	0
21.0250	963	1	1
21.0500	948	1	0
21.0750	1001	1	0
21.1000	969	1	1
21.1250	933	1	0
21.1500	946	0	1
21.1750	913	1	0
21.2000	922	0	1
21.2250	932	1	2
21.2500	917	1	0
21.2750	962	0	0
21.3000	927	1	0
21.3250	955	0	0
21.3500	933	1	0
21.3750	941	0	0
21.4000	887	2	0
21.4250	969	1	0
21.4500	895	3	0
21.4750	940	2	0
21.5000	910	1	0
21.5250	952	4	1
21.5500	879	0	0
21.5750	929	1	1
21.6000	957	1	0
21.6250	914	2	0
21.6500	870	1	0
21.6750	904	1	0
21.7000	902	0	0
21.7250	929	1	0
21.7500	912	1	0
21.7750	950	1	0
21.8000	922	1	1
21.8250	879	2	0
21.8500	930	3	0
21.8750	867	2	0
21.9000	835	2	1
21.9250	916	4	0
21.9500	856	2	0
21.9750	858	2	0
22.0000	862	2	0
22.0250	885	1	1
22.0500	885	3	0
22.0750	876	1	0
22.1000	869	1	0
22.1250	883	4	0
22.1500	850	0	0
22.1750	884	0	0
22.2000	898	2	0
22.2250	883	2	0
22.2500	910	4	0
22.2750	862	3	0
22.3000	865	1	0
22.3250	930	3	1
22.3500	877	0	0
22.3750	832	1	1
22.4000	846	0	0
22.4250	888	2	0
22.4500	819	2	0
22.4750	838	1	0
22.5000	861	1	0
22.5250	843	3	0
22.5500	876	3	0
22.5750	832	2	1
22.6000	885	0	0
22.6250	863	1	0
22.6500	896	2	0
22.6750	839	0	0
22.7000	889	2	0
22.7250	889	0	0
22.7500	772	1	1
22.7750	830	1	1
22.8000	875	2	1
22.8250	840	0	0
22.8500	799	2	0
22.8750	781	2	0
22.9000	859	2	1
22.9250	820	2	0
22.9500	798	0	1
22.9750	841	1	1
23.0000	881	3	0
23.0250	842	1	1
23.0500	850	1	0
23.0750	776	2	0
23.1000	807	0	1
23.1250	844	2	1
23.1500	845	2	0
23.1750	816	0	0
23.2000	822	2	0
23.2250	832	1	0
23.2500	795	1	0
23.2750	859	2	0
23.3000	821	1	1
23.3250	805	0	1
23.3500	813	1	0
23.3750	786	2	0
23.4000	773	1	0
23.4250	838	0	1
23.4500	827	1	0
23.4750	793	4	1
23.5000	766	1	0
23.5250	839	2	0
23.5500	819	1	1
23.5750	794	0	0
23.6000	828	4	0
23.6250	811	1	1
23.6500	796	1	0
23.6750	805	2	0
23.7000	763	1	0
23.7250	813	2	0
23.7500	792	0	0
23.7750	767	0	1
23.8000	704	0	0
23.8250	774	0	1
23.8500	748	4	0
23.8750	783	1	0
23.9000	776	1	0
23.9250	776	0	0
23.9500	790	2	1
23.9750	810	0	1
24.0000	795	0	0
24.0250	758	0	0
24.0500	732	2	0
24.0750	799	0	0
24.1000	740	3	0
24.1250	683	0	1
24.1500	787	0	1
24.1750	760	1	1
24.2000	778	3	0
24.2250	754	0	0
24.2500	755	0	0
24.2750	780	0	0
24.3000	774	2	0
24.3250	742	3	0
24.3500	719	1	0
24.3750	769	1	2
24.4000	745	0	0
24.4250	737	0	0
24.4500	710	0	0
24.4750	744	0	0
24.5000	815	1	0
24.5250	746	0	0
24.5500	738	0	0
24.5750	746	2	0
24.6000	768	0	0
24.6250	761	0	0
24.6500	723	1	0
24.6750	742	2	0
24.7000	725	1	0
24.7250	736	1	1
24.7500	728	3	0
24.7750	740	0	0
24.8000	715	1	0
24.8250	730	1	0
24.8500	755	2	0
24.8750	736	0	1
24.9000	748	2	0
24.9250	745	1	0
24.9500	730	2	1
24.9750	759	0	0
25.0000	763	1	0
25.0250	694	1	0
25.0500	717	1	1
25.0750	690	0	0
25.1000	722	3	0
25.1250	683	1	1
25.1500	753	2	0
25.1750	724	1	0
25.2000	711	2	0
25.2250	719	0	1
25.2500	763	1	0
25.2750	710	3	0
25.3000	661	0	0
25.3250	711	1	0
25.3500	695	1	1
25.3750	706	1	0
25.4000	720	0	0
25.4250	698	0	0
25.4500	676	0	0
25.4750	683	0	0
25.5000	701	2	0
25.5250	686	0	1
25.5500	689	0	0
25.5750	696	0	0
25.6000	676	1	0
25.6250	687	1	1
25.6500	693	1	0
25.6750	706	0	0
25.7000	687	0	1
25.7250	669	1	0
25.7500	691	1	0
25.7750	663	0	0
25.8000	672	0	0
25.8250	684	1	0
25.8500	679	0	0
25.8750	693	0	0
25.9000	706	0	1
25.9250	678	2	0
25.9500	698	1	1
25.9750	643	1	0
26.0000	656	2	1
26.0250	637	2	0
26.0500	656	1	0
26.0750	678	0	0
26.1000	675	0	0
26.1250	675	0	0
26.1500	671	0	0
26.1750	717	1	0
26.2000	643	2	0
26.2250	698	1	1
26.2500	659	1	1
26.2750	677	1	0
26.3000	647	0	1
26.3250	683	0	0
26.3500	728	1	1
26.3750	692	0	0
26.4000	632	0	0
26.4250	671	2	1
26.4500	640	2	1
26.4750	614	0	0
26.5000	633	0	2
26.5250	611	0	0
26.5500	603	0	1
26.5750	662	2	0
26.6000	661	1	0
26.6250	618	1	1
26.6500	651	1	0
26.6750	656	1	1
26.7000	669	0	0
26.7250	660	0	0
26.7500	638	1	1
26.7750	637	2	0
26.8000	661	2	1
26.8250	677	1	0
26.8500	698	1	0
26.8750	651	1	0
26.9000	594	1	0
26.9250	608	0	0
26.9500	688	1	1
26.9750	626	2	0
27.0000	627	0	1
27.0250	659	0	0
27.0500	656	1	0
27.0750	629	1	1
27.1000	691	0	0
27.1250	621	0	0
27.1500	619	1	0
27.1750	616	0	0
27.2000	625	1	2
27.2250	632	0	0
27.2500	592	0	0
27.2750	657	0	0
27.3000	622	0	0
27.3250	588	1	1
27.3500	600	1	1
27.3750	613	0	0
27.4000	630	0	0
27.4250	615	3	0
27.4500	607	1	0
27.4750	602	0	0
27.5000	572	5	0
27.5250	566	0	0
27.5500	607	1	0
27.5750	601	0	1
27.6000	620	2	1
27.6250	571	1	0
27.6500	608	0	0
27.6750	662	1	0
27.7000	574	2	0
27.7250	630	0	0
27.7500	619	0	0
27.7750	579	2	0
27.8000	651	1	0
27.8250	637	0	0
27.8500	618	0	1
27.8750	594	1	0
27.9000	580	2	2
27.9250	582	0	0
27.9500	606	2	0
27.9750	627	1	0
28.0000	561	1	0
28.0250	615	0	0
28.0500	595	2	0
28.0750	599	1	0
28.1000	622	1	0
28.1250	554	1	0
28.1500	627	0	0
28.1750	564	3	0
28.2000	559	0	0
28.2250	626	0	0
28.2500	608	0	0
28.2750	611	0	0
28.3000	596	0	0
28.3250	555	0	0
28.3500	576	0	1
28.3750	590	1	0
28.4000	564	0	2
28.4250	572	0	0
28.4500	582	0	1
28.4750	596	0	0
28.5000	612	0	0
28.5250	570	0	0
28.5500	588	0	0
28.5750	587	0	0
28.6000	576	0	0
28.6250	573	0	0
28.6500	547	2	0
28.6750	589	0	1
28.7000	553	1	0
28.7250	532	1	0
28.7500	571	1	0
28.7750	586	0	0
28.8000	573	0	0
28.8250	571	1	0
28.8500	542	1	1
28.8750	564	3	2
28.9000	595	1	0
28.9250	524	0	0
28.9500	567	1	0
28.9750	523	0	0
29.0000	523	1	0
29.0250	562	0	0
29.0500	540	2	0
29.0750	595	0	1
29.1000	519	0	1
29.1250	566	0	0
29.1500	573	1	1
29.1750	560	1	1
29.2000	549	0	0
29.2250	537	2	0
29.2500	549	1	0
29.2750	581	0	0
29.3000	530	0	0
29.3250	531	0	0
29.3500	567	0	0
29.3750	518	2	0
29.4000	558	0	0
29.4250	543	0	0
29.4500	523	0	0
29.4750	496	0	0
29.5000	583	0	0
29.5250	541	1	0
29.5500	523	0	0
29.5750	499	1	0
29.6000	506	1	0
29.6250	548	1	1
29.6500	519	0	0
29.6750	486	0	0
29.7000	541	0	0
29.7250	569	1	0
29.7500	499	0	0
29.7750	565	2	0
29.8000	508	0	0
29.8250	500	1	0
29.8500	514	0	0
29.8750	504	1	0
29.9000	515	0	1
29.9250	551	1	1
29.9500	471	1	0
29.9750	499	0	0
30.0000	496	0	0
30.0250	504	0	0
30.0500	472	0	0
30.0750	527	1	0
30.1000	514	0	0
30.1250	527	0	0
30.1500	536	0	0
30.1750	526	2	0
30.2000	530	0	0
30.2250	554	0	1
30.2500	528	0	0
30.2750	498	0	0
30.3000	546	0	0
30.3250	556	0	1
30.3500	484	0	0
30.3750	526	0	0
30.4000	483	1	0
30.4250	513	1	0
30.4500	528	2	0
30.4750	511	0	0
30.5000	517	0	0
30.5250	508	2	0
30.5500	496	2	0
30.5750	533	3	0
30.6000	480	0	0
30.6250	535	2	0
30.6500	497	2	0
30.6750	503	0	0
30.7000	492	1	0
30.7250	490	0	0
30.7500	539	0	0
30.7750	475	1	0
30.8000	476	0	0
30.8250	493	0	0
30.8500	476	0	0
30.8750	484	2	0
30.9000	491	0	0
30.9250	495	0	0
30.9500	540	1	0
30.9750	501	3	0
31.0000	480	1	0
31.0250	515	0	1
31.0500	520	0	0
31.0750	482	1	0
31.1000	496	0	2
31.1250	487	3	0
31.1500	478	0	0
31.1750	461	0	0
31.2000	483	0	0
31.2250	461	0	0
31.2500	480	0	0
31.2750	484	0	0
31.3000	446	1	0
31.3250	459	1	0
31.3500	463	0	0
31.3750	433	0	0
31.4000	472	1	1
31.4250	450	2	0
31.4500	454	0	0
31.4750	462	0	0
31.5000	450	0	0
31.5250	481	0	1
31.5500	467	2	0
31.5750	469	0	0
31.6000	463	0	0
31.6250	482	1	0
31.6500	466	1	0
31.6750	452	0	0
31.7000	491	0	0
31.7250	447	0	0
31.7500	460	1	0
31.7750	472	1	1
31.8000	472	0	1
31.8250	478	1	0
31.8500	501	1	0
31.8750	475	1	1
31.9000	469	1	1
31.9250	451	0	1
31.9500	461	0	0
31.9750	486	0	0
32.0000	436	0	0
32.0250	437	0	1
32.0500	426	1	1
32.0750	424	0	0
32.1000	474	0	1
32.1250	434	3	0
32.1500	469	2	0
32.1750	421	1	0
32.2000	448	0	0
32.2250	438	0	0
32.2500	447	0	0
32.2750	466	0	0
32.3000	467	0	0
32.3250	482	0	0
32.3500	454	1	0
32.3750	423	1	0
32.4000	409	0	0
32.4250	484	0	0
32.4500	440	1	0
32.4750	437	1	0
32.5000	422	1	1
32.5250	471	1	0
32.5500	451	0	1
32.5750	446	1	1
32.6000	453	1	1
32.6250	439	0	0
32.6500	420	1	0
32.6750	409	0	0
32.7000	398	0	0
32.7250	454	1	0
32.7500	443	2	0
32.7750	450	0	1
32.8000	429	0	1
32.8250	460	0	0
32.8500	410	1	0
32.8750	422	0	1
32.9000	442	1	0
32.9250	444	1	0
32.9500	435	0	0
32.9750	474	0	0
33.0000	451	2	0
33.0250	438	1	0
33.0500	464	0	0
33.0750	442	1	0
33.1000	418	0	0
33.1250	419	1	0
33.1500	392	3	0
33.1750	396	0	1
33.2000	379	0	0
33.2250	451	1	0
33.2500	407	0	1
33.2750	439	0	0
33.3000	437	0	0
33.3250	442	0	0
33.3500	447	1	0
33.3750	446	1	0
33.4000	408	0	0
33.4250	408	1	0
33.4500	415	1	0
33.4750	450	0	0
33.5000	409	0	0
33.5250	405	0	0
33.5500	451	0	0
33.5750	426	1	1
33.6000	445	0	1
33.6250	392	1	1
33.6500	407	0	1
33.6750	398	0	0
33.7000	378	1	0
33.7250	426	0	0
33.7500	394	1	0
33.7750	423	0	0
33.8000	417	0	0
33.8250	399	1	1
33.8500	394	0	0
33.8750	408	1	0
33.9000	418	1	0
33.9250	408	1	0
33.9500	394	0	0
33.9750	434	1	0
34.0000	366	0	0
34.0250	374	0	0
34.0500	407	1	0
34.0750	407	0	0
34.1000	404	2	0
34.1250	382	0	0
34.1500	386	0	0
34.1750	402	0	0
34.2000	356	3	0
34.2250	405	0	0
34.2500	368	2	0
34.2750	407	2	0
34.3000	380	1	0
34.3250	377	2	0
34.3500	406	0	0
34.3750	391	1	0
34.4000	416	2	1
34.4250	385	1	0
34.4500	397	1	0
34.4750	377	1	1
34.5000	406	0	0
34.5250	392	0	0
34.5500	357	0	0
34.5750	422	0	0
34.6000	373	0	0
34.6250	421	0	0
34.6500	381	1	0
34.6750	401	1	0
34.7000	371	0	0
34.7250	354	1	0
34.7500	400	0	0
34.7750	358	0	0
34.8000	358	1	1
34.8250	366	0	2
34.8500	366	1	0
34.8750	396	0	0
34.9000	396	0	0
34.9250	375	1	1
34.9500	392	0	0
34.9750	359	1	0
35.0000	365	1	0
35.0250	398	2	0
35.0500	396	0	0
35.0750	353	0	0
35.1000	377	1	0
35.1250	375	0	0
35.1500	372	0	1
35.1750	340	0	0
35.2000	363	1	1
35.2250	387	1	0
35.2500	366	0	0
35.2750	387	1	0
35.3000	352	0	0
35.3250	393	1	0
35.3500	386	0	1
35.3750	358	1	0
35.4000	377	2	0
35.4250	338	0	1
35.4500	375	0	0
35.4750	394	1	0
35.5000	346	1	0
35.5250	375	0	0
35.5500	357	2	0
35.5750	339	1	0
35.6000	347	0	0
35.6250	352	0	1
35.6500	365	2	0
35.6750	388	0	1
35.7000	371	0	0
35.7250	363	0	0
35.7500	355	0	1
35.7750	330	0	0
35.8000	351	0	0
35.8250	384	0	1
35.8500	363	0	0
35.8750	378	2	0
35.9000	384	0	1
35.9250	385	1	0
35.9500	366	1	1
35.9750	369	0	0
36.0000	335	2	0
36.0250	356	0	1
36.0500	325	2	0
36.0750	350	0	0
36.1000	336	0	0
36.1250	334	1	1
36.1500	350	1	0
36.1750	363	0	0
36.2000	362	0	0
36.2250	369	0	0
36.2500	346	0	0
36.2750	345	0	0
36.3000	367	1	0
36.3250	364	1	0
36.3500	320	0	0
36.3750	343	1	0
36.4000	335	1	0
36.4250	349	0	1
36.4500	398	0	0
36.4750	321	0	2
36.5000	327	0	1
36.5250	341	0	1
36.5500	362	0	0
36.5750	347	0	0
36.6000	333	0	0
36.6250	316	0	0
36.6500	336	0	0
36.6750	339	1	0
36.7000	331	0	0
36.7250	356	0	0
36.7500	329	0	0
36.7750	324	3	0
36.8000	346	0	0
36.8250	323	0	0
36.8500	349	0	0
36.8750	333	1	0
36.9000	342	0	0
36.9250	392	1	0
36.9500	357	0	1
36.9750	332	0	1
37.0000	293	0	0
37.0250	357	2	0
37.0500	327	0	0
37.0750	329	0	0
37.1000	348	0	0
37.1250	337	1	0
37.1500	305	1	1
37.1750	313	0	0
37.2000	319	1	0
37.2250	323	0	0
37.2500	319	0	0
37.2750	307	0	2
37.3000	341	0	1
37.3250	351	0	0
37.3500	341	1	1
37.3750	321	1	0
37.4000	308	0	0
37.4250	332	0	0
37.4500	306	0	0
37.4750	341	0	1
37.5000	346	0	3
37.5250	330	1	0
37.5500	356	0	0
37.5750	317	0	0
37.6000	328	1	1
37.6250	331	0	0
37.6500	323	0	1
37.6750	299	0	0
37.7000	313	0	0
37.7250	345	0	0
37.7500	311	1	0
37.7750	335	0	0
37.8000	302	1	0
37.8250	309	3	1
37.8500	303	0	0
37.8750	337	0	0
37.9000	292	2	1
37.9250	279	0	0
37.9500	341	0	0
37.9750	302	1	0
38.0000	318	0	0
38.0250	323	0	0
38.0500	286	1	1
38.0750	308	1	0
38.1000	295	1	1
38.1250	313	0	0
38.1500	292	1	0
38.1750	296	0	0
38.2000	296	0	0
38.2250	272	1	0
38.2500	320	1	0
38.2750	298	0	0
38.3000	291	1	0
38.3250	300	0	0
38.3500	282	0	0
38.3750	293	1	0
38.4000	287	0	0
38.4250	265	0	0
38.4500	288	0	0
38.4750	292	0	0
38.5000	285	0	0
38.5250	289	0	0
38.5500	272	2	0
38.5750	292	1	0
38.6000	291	0	0
38.6250	301	1	0
38.6500	311	1	1
38.6750	295	1	1
38.7000	297	2	1
38.7250	298	1	0
38.7500	315	0	0
38.7750	277	0	1
38.8000	310	0	0
38.8250	324	0	0
38.8500	294	0	0
38.8750	291	1	0
38.9000	302	0	0
38.9250	278	1	1
38.9500	291	1	0
38.9750	298	0	0
39.0000	258	0	0
39.0250	314	2	0
39.0500	281	1	0
39.0750	289	2	0
39.1000	298	0	0
39.1250	271	0	0
39.1500	291	1	1
39.1750	291	2	0
39.2000	295	0	0
39.2250	266	1	0
39.2500	257	2	0
39.2750	306	1	0
39.3000	281	2	0
39.3250	273	0	0
39.3500	258	0	0
39.3750	241	0	0
39.4000	288	0	1
39.4250	289	0	2
39.4500	302	1	0
39.4750	269	0	1
39.5000	293	1	0
39.5250	286	1	0
39.5500	279	1	1
39.5750	290	1	0
39.6000	311	0	1
39.6250	275	0	0
39.6500	276	0	1
39.6750	266	0	0
39.7000	273	0	1
39.7250	261	0	0
39.7500	332	0	0
39.7750	263	1	0
39.8000	289	0	0
39.8250	287	1	0
39.8500	281	0	0
39.8750	281	1	0
39.9000	278	1	2
39.9250	292	1	0
39.9500	277	0	0
39.9750	287	1	0
40.0000	255	1	1
40.0250	235	1	0
40.0500	267	1	1
40.0750	288	0	0
40.1000	259	0	1
40.1250	284	0	0
40.1500	274	0	1
40.1750	288	1	0
40.2000	266	0	0
40.2250	269	1	0
40.2500	269	2	0
40.2750	248	1	0
40.3000	307	0	0
40.3250	258	1	0
40.3500	254	1	1
40.3750	269	1	0
40.4000	242	0	1
40.4250	271	0	0
40.4500	261	0	1
40.4750	271	0	0
40.5000	267	1	0
40.5250	248	1	0
40.5500	236	0	1
40.5750	280	0	0
40.6000	250	0	0
40.6250	264	0	1
40.6500	278	0	0
40.6750	255	0	1
40.7000	267	1	0
40.7250	260	0	0
40.7500	234	0	0
40.7750	253	0	0
40.8000	270	0	0
40.8250	273	0	0
40.8500	270	0	1
40.8750	243	1	1
40.9000	251	0	0
40.9250	258	1	0
40.9500	266	0	1
40.9750	276	0	1
41.0000	251	1	0
41.0250	238	0	0
41.0500	238	0	0
41.0750	277	0	0
41.1000	273	0	0
41.1250	228	0	0
41.1500	240	0	0
41.1750	236	1	1
41.2000	268	1	0
41.2250	267	0	1
41.2500	267	0	0
41.2750	246	1	0
41.3000	254	1	0
41.3250	234	1	1
41.3500	266	0	0
41.3750	269	0	0
41.4000	258	0	0
41.4250	245	1	0
41.4500	254	2	0
41.4750	289	0	0
41.5000	254	1	0
41.5250	232	0	0
41.5500	241	0	0
41.5750	268	0	0
41.6000	258	0	0
41.6250	230	1	0
41.6500	246	0	0
41.6750	243	1	0
41.7000	253	1	0
41.7250	242	0	0
41.7500	229	0	0
41.7750	264	0	2
41.8000	238	0	0
41.8250	258	0	0
41.8500	245	0	0
41.8750	267	0	0
41.9000	245	2	1
41.9250	222	1	0
41.9500	240	0	0
41.9750	236	0	0
42.0000	241	1	0
42.0250	231	0	0
42.0500	229	0	0
42.0750	246	0	0
42.1000	205	2	0
42.1250	224	1	0
42.1500	234	0	0
42.1750	233	0	0
42.2000	247	1	1
42.2250	222	2	0
42.2500	244	0	0
42.2750	238	0	0
42.3000	219	0	0
42.3250	212	0	0
42.3500	217	0	0
42.3750	266	0	0
42.4000	224	0	0
42.4250	237	0	0
42.4500	222	0	1
42.4750	251	0	1
42.5000	210	0	0
42.5250	227	0	0
42.5500	216	0	0
42.5750	216	0	2
42.6000	228	1	0
42.6250	226	0	0
42.6500	207	0	0
42.6750	242	1	0
42.7000	227	0	0
42.7250	216	1	0
42.7500	205	0	0
42.7750	229	0	1
42.8000	224	0	0
42.8250	213	1	0
42.8500	217	1	2
42.8750	228	1	0
42.9000	218	0	0
42.9250	230	0	0
42.9500	234	1	0
42.9750	229	0	0
43.0000	227	0	0
43.0250	233	0	1
43.0500	245	0	0
43.0750	224	0	0
43.1000	202	0	0
43.1250	227	0	0
43.1500	218	2	0
43.1750	230	1	0
43.2000	228	0	0
43.2250	253	0	0
43.2500	198	0	1
43.2750	226	0	0
43.3000	230	0	0
43.3250	211	0	0
43.3500	208	0	0
43.3750	228	1	0
43.4000	221	1	0
43.4250	230	0	1
43.4500	209	1	1
43.4750	229	0	0
43.5000	198	1	0
43.5250	196	0	1
43.5500	251	0	0
43.5750	221	0	0
43.6000	192	1	0
43.6250	216	0	0
43.6500	225	0	1
43.6750	217	1	1
43.7000	228	0	0
43.7250	210	0	0
43.7500	216	0	0
43.7750	212	0	0
43.8000	209	0	0
43.8250	175	1	0
43.8500	221	0	0
43.8750	223	0	0
43.9000	205	0	0
43.9250	190	1	0
43.9500	224	0	1
43.9750	232	0	1
44.0000	216	0	0
44.0250	180	1	0
44.0500	223	1	0
44.0750	215	0	0
44.1000	221	0	0
44.1250	189	2	0
44.1500	210	0	2
44.1750	211	2	0
44.2000	201	0	1
44.2250	209	1	1
44.2500	194	0	2
44.2750	199	1	0
44.3000	196	0	0
44.3250	223	0	0
44.3500	203	0	0
44.3750	221	0	1
44.4000	227	0	0
44.4250	208	1	0
44.4500	208	0	0
44.4750	218	0	0
44.5000	190	1	0
44.5250	223	0	0
44.5500	205	0	1
44.5750	208	0	0
44.6000	206	0	0
44.6250	180	0	0
44.6500	200	0	0
44.6750	183	0	0
44.7000	228	0	0
44.7250	214	0	0
44.7500	170	0	0
44.7750	182	2	0
44.8000	189	2	0
44.8250	186	0	0
44.8500	206	1	0
44.8750	185	0	0
44.9000	207	1	0
44.9250	209	0	0
44.9500	203	0	0
44.9750	189	0	0
45.0000	193	0	1
45.0250	178	1	0
45.0500	174	0	0
45.0750	188	0	0
45.1000	186	0	0
45.1250	199	0	0
45.1500	186	1	0
45.1750	202	2	0
45.2000	203	0	0
45.2250	180	0	0
45.2500	206	1	0
45.2750	170	0	0
45.3000	198	1	0
45.3250	194	1	0
45.3500	183	0	1
45.3750	173	0	0
45.4000	193	1	0
45.4250	181	0	0
45.4500	185	0	0
45.4750	173	0	0
45.5000	166	1	0
45.5250	189	1	0
45.5500	203	2	0
45.5750	173	0	0
45.6000	185	0	0
45.6250	162	0	0
45.6500	197	1	0
45.6750	179	1	0
45.7000	172	2	1
45.7250	198	1	0
45.7500	173	0	0
45.7750	157	1	0
45.8000	197	0	0
45.8250	187	0	0
45.8500	173	1	0
45.8750	211	0	0
45.9000	146	0	0
45.9250	182	0	0
45.9500	197	0	0
45.9750	173	0	0
46.0000	190	0	0
46.0250	179	0	0
46.0500	169	1	0
46.0750	197	2	1
46.1000	191	1	0
46.1250	198	0	0
46.1500	165	0	0
46.1750	184	0	0
46.2000	167	0	1
46.2250	175	0	1
46.2500	195	0	0
46.2750	201	0	0
46.3000	175	0	0
46.3250	180	0	0
46.3500	176	1	0
46.3750	177	2	0
46.4000	203	0	0
46.4250	179	0	0
46.4500	177	0	1
46.4750	184	0	0
46.5000	167	0	1
46.5250	203	0	0
46.5500	194	1	0
46.5750	170	0	0
46.6000	166	0	0
46.6250	185	0	0
46.6500	214	0	0
46.6750	162	0	0
46.7000	185	0	0
46.7250	201	0	0
46.7500	154	0	0
46.7750	158	0	1
46.8000	161	0	0
46.8250	186	0	0
46.8500	149	0	0
46.8750	161	0	0
46.9000	196	1	0
46.9250	188	0	1
46.9500	172	1	0
46.9750	154	1	0
47.0000	167	0	0
47.0250	154	0	0
47.0500	167	0	0
47.0750	176	0	0
47.1000	166	0	0
47.1250	163	1	0
47.1500	181	2	0
47.1750	166	0	0
47.2000	183	0	0
47.2250	157	1	0
47.2500	165	0	1
47.2750	205	0	0
47.3000	160	0	0
47.3250	162	0	0
47.3500	168	0	0
47.3750	172	1	0
47.4000	177	1	0
47.4250	160	0	0
47.4500	153	0	0
47.4750	165	0	0
47.5000	138	0	0
47.5250	181	0	0
47.5500	184	0	0
47.5750	168	3	0
47.6000	167	0	0
47.6250	167	0	0
47.6500	170	0	0
47.6750	190	0	0
47.7000	195	1	0
47.7250	175	0	0
47.7500	149	0	0
47.7750	149	1	0
47.8000	156	1	0
47.8250	172	0	0
47.8500	146	1	0
47.8750	162	0	0
47.9000	140	1	0
47.9250	169	1	0
47.9500	162	0	0
47.9750	152	1	0
48.0000	161	0	0
48.0250	180	1	0
48.0500	163	1	0
48.0750	157	1	0
48.1000	165	0	0
48.1250	131	0	0
48.1500	162	0	0
48.1750	139	0	0
48.2000	162	0	0
48.2250	165	0	0
48.2500	163	2	0
48.2750	179	1	0
48.3000	167	0	0
48.3250	153	0	0
48.3500	149	2	1
48.3750	132	0	1
48.4000	170	0	0
48.4250	140	0	0
48.4500	164	1	0
48.4750	170	0	0
48.5000	151	0	1
48.5250	177	0	0
48.5500	153	0	0
48.5750	152	0	1
48.6000	152	0	0
48.6250	134	0	4
48.6500	143	0	0
48.6750	166	1	1
48.7000	151	1	0
48.7250	147	0	0
48.7500	152	1	0
48.7750	141	0	1
48.8000	143	0	0
48.8250	148	0	0
48.8500	152	1	0
48.8750	171	0	0
48.9000	162	0	0
48.9250	135	0	0
48.9500	140	0	0
48.9750	154	1	0
49.0000	130	0	0
49.0250	166	0	0
49.0500	119	0	0
49.0750	148	1	0
49.1000	153	0	0
49.1250	157	1	0
49.1500	171	1	0
49.1750	128	1	0
49.2000	150	0	0
49.2250	162	0	0
49.2500	133	0	0
49.2750	161	1	0
49.3000	159	0	0
49.3250	147	0	0
49.3500	176	0	0
49.3750	147	0	0
49.4000	150	1	0
49.4250	150	0	1
49.4500	135	0	0
49.4750	148	0	0
49.5000	143	0	0
49.5250	150	0	0
49.5500	133	0	0
49.5750	152	1	0
49.6000	144	2	0
49.6250	143	0	0
49.6500	148	0	0
49.6750	157	0	0
49.7000	145	1	0
49.7250	141	0	0
49.7500	144	0	0
49.7750	163	0	0
49.8000	162	1	0
49.8250	136	0	0
49.8500	148	0	0
49.8750	135	1	0
49.9000	146	0	0
49.9250	159	0	0
49.9500	171	1	0
49.9750	144	0	0
50.0000	145	0	0
50.0250	143	0	0
50.0500	147	1	0
50.0750	151	1	0
50.1000	156	1	0
50.1250	140	0	0
50.1500	122	0	0
50.1750	133	0	0
50.2000	137	0	1
50.2250	139	0	1
50.2500	129	0	0
50.2750	127	0	0
50.3000	145	0	1
50.3250	124	0	0
50.3500	121	0	0
50.3750	119	1	0
50.4000	140	1	0
50.4250	121	0	0
50.4500	164	0	0
50.4750	126	0	0
50.5000	138	0	0
50.5250	150	0	0
50.5500	141	0	0
50.5750	127	0	0
50.6000	150	0	0
50.6250	135	0	0
50.6500	130	0	0
50.6750	145	1	0
50.7000	132	1	0
50.7250	139	0	0
50.7500	137	0	0
50.7750	147	0	0
50.8000	144	0	1
50.8250	150	1	0
50.8500	120	1	0
50.8750	136	0	0
50.9000	149	0	0
50.9250	137	0	0
50.9500	125	0	0
50.9750	122	0	0
51.0000	144	0	0
51.0250	168	0	0
51.0500	142	2	0
51.0750	132	0	1
51.1000	126	0	0
51.1250	140	0	0
51.1500	144	1	0
51.1750	123	1	0
51.2000	114	0	0
51.2250	117	0	0
51.2500	121	1	2
51.2750	123	0	1
51.3000	148	1	0
51.3250	131	0	0
51.3500	138	1	0
51.3750	131	0	0
51.4000	118	0	0
51.4250	153	0	0
51.4500	104	0	1
51.4750	127	0	0
51.5000	122	0	0
51.5250	164	2	0
51.5500	131	0	0
51.5750	138	0	0
51.6000	116	0	1
51.6250	121	0	0
51.6500	122	0	0
51.6750	155	0	0
51.7000	114	0	0
51.7250	137	0	0
51.7500	123	0	0
51.7750	119	0	0
51.8000	113	0	0
51.8250	125	0	1
51.8500	118	0	1
51.8750	121	0	0
51.9000	114	0	0
51.9250	119	0	1
51.9500	124	0	0
51.9750	142	0	0
52.0000	137	0	0
52.0250	131	0	0
52.0500	142	0	0
52.0750	138	0	1
52.1000	116	0	0
52.1250	120	0	0
52.1500	134	0	0
52.1750	110	0	0
52.2000	130	0	0
52.2250	99	0	0
52.2500	124	0	0
52.2750	132	0	0
52.3000	121	0	0
52.3250	130	0	0
52.3500	122	0	0
52.3750	124	0	0
52.4000	121	2	0
52.4250	98	0	0
52.4500	131	0	0
52.4750	127	0	0
52.5000	109	0	0
52.5250	131	0	0
52.5500	131	0	1
52.5750	117	0	0
52.6000	111	1	0
52.6250	107	0	0
52.6500	132	0	0
52.6750	119	0	0
52.7000	121	0	1
52.7250	113	0	0
52.7500	121	0	0
52.7750	106	1	0
52.8000	116	0	0
52.8250	114	1	1
52.8500	119	0	0
52.8750	107	0	0
52.9000	134	0	0
52.9250	102	1	1
52.9500	125	0	0
52.9750	122	1	0
53.0000	117	0	0
53.0250	132	0	0
53.0500	103	0	0
53.0750	108	0	0
53.1000	132	0	0
53.1250	119	0	1
53.1500	110	0	0
53.1750	125	0	0
53.2000	113	0	0
53.2250	117	1	0
53.2500	108	0	0
53.2750	96	0	0
53.3000	117	0	2
53.3250	120	0	0
53.3500	123	0	0
53.3750	106	0	0
53.4000	116	1	0
53.4250	127	0	1
53.4500	115	0	1
53.4750	103	0	0
53.5000	112	1	0
53.5250	104	0	0
53.5500	130	0	0
53.5750	105	0	0
53.6000	122	0	0
53.6250	106	0	0
53.6500	111	0	0
53.6750	119	0	0
53.7000	109	1	0
53.7250	120	0	0
53.7500	87	0	0
53.7750	115	1	0
53.8000	108	0	0
53.8250	90	1	0
53.8500	143	0	0
53.8750	119	0	0
53.9000	100	0	1
53.9250	98	0	0
53.9500	119	0	0
53.9750	139	0	1
54.0000	125	0	0
54.0250	117	1	0
54.0500	112	0	0
54.0750	108	1	0
54.1000	111	0	0
54.1250	102	0	0
54.1500	114	0	0
54.1750	108	0	0
54.2000	101	0	0
54.2250	116	0	0
54.2500	106	0	0
54.2750	121	0	0
54.3000	102	1	1
54.3250	96	1	0
54.3500	118	0	0
54.3750	102	0	0
54.4000	93	0	0
54.4250	93	0	0
54.4500	103	0	0
54.4750	121	1	0
54.5000	97	0	0
54.5250	98	0	0
54.5500	107	1	0
54.5750	122	0	0
54.6000	104	0	0
54.6250	119	0	0
54.6500	98	0	0
54.6750	112	0	0
54.7000	90	0	1
54.7250	97	0	0
54.7500	102	0	0
54.7750	108	0	0
54.8000	114	0	0
54.8250	109	0	0
54.8500	114	0	1
54.8750	97	0	0
54.9000	113	0	0
54.9250	102	0	0
54.9500	106	1	0
54.9750	102	0	0
55.0000	91	0	0
55.0250	107	0	0
55.0500	102	1	0
55.0750	102	0	0
55.1000	100	0	0
55.1250	122	0	1
55.1500	106	0	1
55.1750	98	0	0
55.2000	98	0	1
55.2250	98	0	0
55.2500	107	0	0
55.2750	92	0	0
55.3000	81	0	0
55.3250	105	0	0
55.3500	102	0	0
55.3750	99	0	0
55.4000	101	0	0
55.4250	107	0	0
55.4500	102	0	0
55.4750	107	0	1
55.5000	100	0	0
55.5250	100	1	0
55.5500	85	0	0
55.5750	92	0	1
55.6000	90	0	0
55.6250	95	0	0
55.6500	99	1	0
55.6750	88	0	0
55.7000	85	0	0
55.7250	99	0	0
55.7500	120	0	0
55.7750	89	1	0
55.8000	95	0	0
55.8250	98	1	0
55.8500	100	0	0
55.8750	79	0	0
55.9000	100	0	0
55.9250	95	0	0
55.9500	103	0	0
55.9750	114	2	0
56.0000	108	0	0
56.0250	109	0	0
56.0500	101	0	1
56.0750	98	1	0
56.1000	123	2	0
56.1250	93	0	0
56.1500	102	0	0
56.1750	122	0	0
56.2000	113	1	0
56.2250	115	0	0
56.2500	81	0	0
56.2750	109	0	1
56.3000	97	0	0
56.3250	88	0	0
56.3500	86	0	0
56.3750	82	2	0
56.4000	82	2	0
56.4250	92	0	0
56.4500	100	0	0
56.4750	95	0	0
56.5000	103	0	0
56.5250	101	0	0
56.5500	83	2	0
56.5750	97	0	0
56.6000	97	0	0
56.6250	91	0	0
56.6500	93	0	0
56.6750	81	0	0
56.7000	80	0	1
56.7250	94	0	0
56.7500	102	0	0
56.7750	92	1	0
56.8000	90	0	0
56.8250	92	1	0
56.8500	94	0	0
56.8750	90	1	0
56.9000	82	0	2
56.9250	112	0	1
56.9500	84	0	0
56.9750	83	0	0
57.0000	92	1	0
57.0250	77	1	0
57.0500	101	0	0
57.0750	86	0	0
57.1000	107	0	1
57.1250	76	0	0
57.1500	85	0	0
57.1750	97	0	1
57.2000	105	0	0
57.2250	75	1	0
57.2500	88	0	0
57.2750	105	0	0
57.3000	107	0	0
57.3250	85	0	0
57.3500	96	1	0
57.3750	76	0	0
57.4000	107	1	0
57.4250	91	1	1
57.4500	83	0	0
57.4750	89	0	0
57.5000	88	0	0
57.5250	95	0	0
57.5500	98	0	1
57.5750	94	0	0
57.6000	90	0	0
57.6250	86	0	0
57.6500	85	0	0
57.6750	90	1	0
57.7000	105	0	0
57.7250	98	0	0
57.7500	95	0	0
57.7750	84	0	0
57.8000	78	0	2
57.8250	79	0	0
57.8500	85	0	1
57.8750	81	0	0
57.9000	93	0	0
57.9250	76	1	0
57.9500	86	0	0
57.9750	104	0	0
58.0000	79	0	0
58.0250	85	0	1
58.0500	81	1	0
58.0750	63	0	0
58.1000	98	0	0
58.1250	84	0	0
58.1500	81	0	0
58.1750	88	0	0
58.2000	77	0	1
58.2250	69	1	1
58.2500	99	1	0
58.2750	84	1	0
58.3000	90	0	0
58.3250	85	1	0
58.3500	83	1	0
58.3750	73	1	0
58.4000	98	0	0
58.4250	71	1	0
58.4500	79	0	2
58.4750	97	1	0
58.5000	93	0	0
58.5250	71	1	0
58.5500	78	0	0
58.5750	83	0	1
58.6000	80	0	0
58.6250	85	0	0
58.6500	91	1	0
58.6750	76	0	0
58.7000	80	0	1
58.7250	99	0	0
58.7500	84	1	1
58.7750	80	0	0
58.8000	71	0	0
58.8250	77	1	0
58.8500	76	1	0
58.8750	63	0	0
58.9000	90	0	1
58.9250	86	0	0
58.9500	94	0	0
58.9750	75	0	1
59.0000	70	0	0
59.0250	74	0	1
59.0500	67	0	0
59.0750	82	1	0
59.1000	87	1	0
59.1250	76	0	0
59.1500	70	0	0
59.1750	74	0	0
59.2000	76	0	0
59.2250	85	1	1
59.2500	88	1	0
59.2750	70	0	0
59.3000	84	0	0
59.3250	79	0	0
59.3500	70	0	0
59.3750	74	0	0
59.4000	55	0	0
59.4250	61	0	1
59.4500	57	1	1
59.4750	70	0	0
59.5000	88	0	1
59.5250	79	1	0
59.5500	72	0	0
59.5750	79	0	0
59.6000	67	0	0
59.6250	82	0	0
59.6500	76	0	0
59.6750	75	0	1
59.7000	89	0	0
59.7250	91	0	1
59.7500	88	0	0
59.7750	78	0	0
59.8000	78	0	1
59.8250	80	0	0
59.8500	84	1	1
59.8750	61	0	0
59.9000	69	0	1
59.9250	81	0	0
59.9500	72	0	0
59.9750	85	0	0
60.0000	73	0	0
60.0250	93	0	0
60.0500	72	0	1
60.0750	80	0	0
60.1000	63	2	0
60.1250	76	0	0
60.1500	83	1	0
60.1750	84	0	1
60.2000	70	0	0
60.2250	83	0	1
60.2500	80	0	0
60.2750	78	0	0
60.3000	73	0	0
60.3250	95	0	0
60.3500	75	0	0
60.3750	68	0	0
60.4000	63	0	1
60.4250	69	0	1
60.4500	64	0	0
60.4750	75	1	0
60.5000	73	0	1
60.5250	76	0	0
60.5500	62	0	0
60.5750	78	1	0
60.6000	70	0	0
60.6250	92	0	0
60.6500	85	0	1
60.6750	80	1	0
60.7000	69	0	0
60.7250	65	1	0
60.7500	66	0	1
60.7750	74	0	0
60.8000	72	0	0
60.8250	80	1	0
60.8500	62	0	1
60.8750	73	0	1
60.9000	69	0	0
60.9250	63	1	0
60.9500	69	0	0
60.9750	74	0	0
61.0000	57	1	0
61.0250	73	0	1
61.0500	88	0	1
61.0750	82	1	0
61.1000	66	1	0
61.1250	66	0	0
61.1500	68	0	0
61.1750	65	0	0
61.2000	63	0	0
61.2250	65	0	0
61.2500	67	0	0
61.2750	73	0	0
61.3000	81	0	0
61.3250	62	0	0
61.3500	75	1	0
61.3750	63	0	0
61.4000	53	0	1
61.4250	69	0	0
61.4500	61	0	0
61.4750	67	1	0
61.5000	58	0	1
61.5250	70	0	0
61.5500	76	0	0
61.5750	70	0	0
61.6000	55	0	0
61.6250	69	0	0
61.6500	70	0	0
61.6750	64	0	0
61.7000	69	0	0
61.7250	69	1	0
61.7500	84	0	2
61.7750	58	0	0
61.8000	80	0	0
61.8250	80	0	0
61.8500	74	1	0
61.8750	66	0	0
61.9000	78	0	0
61.9250	69	0	0
61.9500	65	1	0
61.9750	72	1	0
62.0000	72	0	0
62.0250	62	0	1
62.0500	54	0	0
62.0750	59	0	0
62.1000	66	0	0
62.1250	64	1	0
62.1500	76	0	0
62.1750	75	0	0
62.2000	84	0	0
62.2250	71	0	0
62.2500	81	1	1
62.2750	45	1	0
62.3000	68	0	0
62.3250	66	0	0
62.3500	67	0	1
62.3750	59	0	0
62.4000	77	0	0
62.4250	88	0	0
62.4500	62	1	0
62.4750	69	0	0
62.5000	61	0	0
62.5250	52	0	0
62.5500	56	0	0
62.5750	66	0	0
62.6000	68	0	0
62.6250	59	2	0
62.6500	64	1	0
62.6750	65	0	0
62.7000	59	0	0
62.7250	54	0	0
62.7500	73	1	0
62.7750	59	0	0
62.8000	62	2	0
62.8250	71	0	0
62.8500	50	0	0
62.8750	59	0	0
62.9000	65	0	0
62.9250	67	0	0
62.9500	59	1	0
62.9750	56	0	2
63.0000	59	0	0
63.0250	63	0	0
63.0500	56	0	0
63.0750	65	0	1
63.1000	40	0	0
63.1250	72	1	2
63.1500	43	0	0
63.1750	64	0	0
63.2000	54	0	0
63.2250	64	0	0
63.2500	56	0	0
63.2750	60	0	0
63.3000	57	1	1
63.3250	68	1	0
63.3500	70	0	0
63.3750	68	0	1
63.4000	64	0	0
63.4250	61	0	0
63.4500	45	0	0
63.4750	57	1	0
63.5000	54	0	0
63.5250	75	0	0
63.5500	41	0	0
63.5750	54	0	0
63.6000	66	0	1
63.6250	63	0	0
63.6500	53	0	0
63.6750	61	1	0
63.7000	60	0	1
63.7250	58	2	0
63.7500	78	0	0
63.7750	65	0	0
63.8000	62	0	1
63.8250	55	0	0
63.8500	71	0	0
63.8750	59	0	1
63.9000	58	0	1
63.9250	60	0	0
63.9500	55	0	0
63.9750	63	0	0
64.0000	63	0	1
64.0250	51	0	0
64.0500	59	0	0
64.0750	43	0	0
64.1000	74	0	0
64.1250	46	0	0
64.1500	48	0	0
64.1750	61	1	0
64.2000	60	0	1
64.2250	54	0	0
64.2500	54	0	0
64.2750	64	0	1
64.3000	60	2	0
64.3250	56	1	2
64.3500	59	0	0
64.3750	54	1	0
64.4000	61	0	0
64.4250	56	0	2
64.4500	66	0	0
64.4750	42	0	0
64.5000	64	0	0
64.5250	51	0	0
64.5500	61	0	1
64.5750	64	0	0
64.6000	57	0	1
64.6250	57	1	0
64.6500	61	0	0
64.6750	50	0	0
64.7000	56	0	0
64.7250	54	0	1
64.7500	58	0	0
64.7750	68	0	0
64.8000	67	1	1
64.8250	63	0	1
64.8500	54	0	0
64.8750	78	0	0
64.9000	50	0	0
64.9250	59	0	0
64.9500	56	0	0
64.9750	69	0	0
65.0000	59	0	0
65.0250	68	0	1
65.0500	53	1	0
65.0750	51	0	0
65.1000	64	0	0
65.1250	69	1	0
65.1500	51	0	1
65.1750	59	1	0
65.2000	50	2	0
65.2250	73	0	0
65.2500	55	0	1
65.2750	45	0	0
65.3000	67	0	0
65.3250	57	0	0
65.3500	59	0	0
65.3750	39	0	0
65.4000	51	0	1
65.4250	50	0	0
65.4500	47	0	1
65.4750	57	0	1
65.5000	57	0	1
65.5250	65	1	0
65.5500	49	0	0
65.5750	53	1	0
65.6000	54	0	0
65.6250	48	2	1
65.6500	46	0	1
65.6750	54	1	0
65.7000	56	0	0
65.7250	59	0	0
65.7500	65	0	0
65.7750	63	1	0
65.8000	51	0	0
65.8250	59	0	0
65.8500	38	0	0
65.8750	42	0	0
65.9000	54	0	0
65.9250	54	0	1
65.9500	51	0	0
65.9750	57	1	1
66.0000	48	0	0
66.0250	45	1	0
66.0500	39	0	1
66.0750	48	0	0
66.1000	56	0	0
66.1250	59	0	0
66.1500	48	0	0
66.1750	47	0	0
66.2000	63	0	0
66.2250	51	0	0
66.2500	43	0	0
66.2750	69	0	0
66.3000	40	0	0
66.3250	58	1	0
66.3500	46	1	0
66.3750	52	1	0
66.4000	51	1	0
66.4250	43	1	1
66.4500	57	0	0
66.4750	57	0	0
66.5000	42	0	0
66.5250	53	0	0
66.5500	33	0	0
66.5750	45	0	1
66.6000	53	1	0
66.6250	38	0	0
66.6500	55	1	0
66.6750	45	1	0
66.7000	57	1	0
66.7250	58	0	0
66.7500	50	2	0
66.7750	42	0	0
66.8000	51	0	0
66.8250	52	0	0
66.8500	33	1	0
66.8750	53	1	1
66.9000	49	1	0
66.9250	34	1	0
66.9500	55	0	0
66.9750	62	0	0
67.0000	59	1	0
67.0250	58	0	0
67.0500	48	0	0
67.0750	61	0	0
67.1000	53	1	0
67.1250	52	0	0
67.1500	47	0	0
67.1750	64	0	0
67.2000	60	0	1
67.2250	58	1	0
67.2500	48	0	0
67.2750	59	1	1
67.3000	47	0	0
67.3250	50	2	0
67.3500	59	0	0
67.3750	57	0	0
67.4000	41	0	1
67.4250	52	0	0
67.4500	41	0	0
67.4750	49	0	0
67.5000	45	0	0
67.5250	47	0	0
67.5500	36	0	1
67.5750	51	0	1
67.6000	49	0	0
67.6250	43	0	0
67.6500	49	0	0
67.6750	57	0	0
67.7000	49	1	0
67.7250	42	0	0
67.7500	43	0	0
67.7750	48	1	0
67.8000	49	0	0
67.8250	51	0	0
67.8500	43	0	0
67.8750	48	0	1
67.9000	45	0	1
67.9250	39	0	0
67.9500	40	0	0
67.9750	56	1	0
68.0000	45	0	0
68.0250	35	0	0
68.0500	44	0	1
68.0750	60	0	0
68.1000	50	0	0
68.1250	46	1	1
68.1500	50	0	0
68.1750	39	1	0
68.2000	52	0	0
68.2250	34	0	0
68.2500	37	0	1
68.2750	56	0	0
68.3000	51	0	0
68.3250	52	0	0
68.3500	46	0	0
68.3750	42	1	0
68.4000	52	1	0
68.4250	46	0	0
68.4500	48	2	0
68.4750	47	0	0
68.5000	39	0	0
68.5250	48	1	1
68.5500	52	1	0
68.5750	47	0	0
68.6000	42	0	1
68.6250	50	1	0
68.6500	53	0	0
68.6750	44	1	0
68.7000	64	0	0
68.7250	42	1	1
68.7500	47	0	0
68.7750	30	1	1
68.8000	44	1	1
68.8250	51	0	1
68.8500	57	0	0
68.8750	50	1	0
68.9000	40	0	0
68.9250	43	0	1
68.9500	42	0	0
68.9750	40	0	0
69.0000	30	0	0
69.0250	40	1	1
69.0500	35	0	0
69.0750	41	0	0
69.1000	45	0	0
69.1250	35	0	0
69.1500	35	0	0
69.1750	49	0	1
69.2000	43	0	0
69.2250	32	0	0
69.2500	36	0	0
69.2750	39	0	0
69.3000	37	0	1
69.3250	46	0	0
69.3500	36	1	0
69.3750	36	0	0
69.4000	32	0	0
69.4250	39	0	1
69.4500	35	0	1
69.4750	37	0	0
69.5000	34	0	1
69.5250	36	0	0
69.5500	37	0	1
69.5750	47	0	0
69.6000	41	1	0
69.6250	47	1	0
69.6500	46	1	0
69.6750	41	0	0
69.7000	36	0	1
69.7250	41	0	0
69.7500	47	0	0
69.7750	37	0	1
69.8000	48	0	1
69.8250	30	0	1
69.8500	49	0	0
69.8750	36	0	0
69.9000	36	0	0
69.9250	42	0	0
69.9500	37	0	0
69.9750	41	0	0
70.0000	38	1	1
70.0250	37	0	0
70.0500	39	0	0
70.0750	44	0	0
70.1000	39	0	0
70.1250	45	0	0
70.1500	36	0	0
70.1750	29	0	0
70.2000	53	0	0
70.2250	35	0	0
70.2500	49	0	0
70.2750	35	1	0
70.3000	40	0	1
70.3250	35	0	0
70.3500	44	0	2
70.3750	41	0	0
70.4000	39	0	0
70.4250	48	0	0
70.4500	34	0	0
70.4750	43	0	0
70.5000	39	0	0
70.5250	41	0	0
70.5500	35	0	0
70.5750	48	0	1
70.6000	39	1	0
70.6250	38	0	0
70.6500	42	1	0
70.6750	44	0	0
70.7000	35	0	1
70.7250	34	0	0
70.7500	31	0	0
70.7750	40	0	0
70.8000	42	0	0
70.8250	38	0	1
70.8500	38	0	0
70.8750	41	0	0
70.9000	34	0	0
70.9250	33	1	0
70.9500	41	0	0
70.9750	36	0	1
71.0000	40	0	0
71.0250	38	1	0
71.0500	30	0	0
71.0750	59	0	0
71.1000	27	2	0
71.1250	28	0	0
71.1500	52	0	0
71.1750	39	0	0
71.2000	29	0	0
71.2250	41	0	0
71.2500	43	0	0
71.2750	45	0	0
71.3000	33	0	0
71.3250	33	0	0
71.3500	38	0	0
71.3750	33	1	0
71.4000	43	0	1
71.4250	39	1	0
71.4500	44	0	0
71.4750	34	0	0
71.5000	44	0	0
71.5250	34	0	0
71.5500	28	1	1
71.5750	38	1	1
71.6000	35	0	1
71.6250	43	0	0
71.6500	30	1	0
71.6750	34	0	0
71.7000	38	0	0
71.7250	35	1	0
71.7500	41	0	0
71.7750	32	0	0
71.8000	42	0	1
71.8250	44	0	0
71.8500	41	0	0
71.8750	31	0	0
71.9000	44	0	0
71.9250	37	0	0
71.9500	50	0	0
71.9750	27	0	0
72.0000	36	0	0
72.0250	30	0	1
72.0500	40	1	0
72.0750	46	1	0
72.1000	43	0	0
72.1250	32	0	0
72.1500	33	0	1
72.1750	29	0	0
72.2000	36	0	0
72.2250	40	0	0
72.2500	36	0	0
72.2750	33	0	0
72.3000	41	0	0
72.3250	35	0	0
72.3500	33	1	0
72.3750	32	0	1
72.4000	39	1	0
72.4250	30	0	0
72.4500	21	0	0
72.4750	32	1	0
72.5000	28	0	0
72.5250	32	0	0
72.5500	35	0	0
72.5750	33	0	0
72.6000	46	0	0
72.6250	26	0	1
72.6500	38	0	0
72.6750	26	1	0
72.7000	35	0	0
72.7250	36	0	0
72.7500	37	0	1
72.7750	36	0	0
72.8000	37	1	1
72.8250	22	0	0
72.8500	42	0	0
72.8750	30	0	1
72.9000	41	0	0
72.9250	22	0	0
72.9500	29	0	0
72.9750	34	0	1
73.0000	35	1	0
73.0250	32	1	0
73.0500	30	0	1
73.0750	30	0	0
73.1000	33	0	0
73.1250	33	0	0
73.1500	35	1	1
73.1750	32	0	0
73.2000	34	0	0
73.2250	20	0	0
73.2500	22	0	1
73.2750	37	0	0
73.3000	33	1	1
73.3250	33	1	0
73.3500	20	0	1
73.3750	30	0	0
73.4000	33	0	0
73.4250	29	0	1
73.4500	33	0	0
73.4750	42	1	1
73.5000	35	0	0
73.5250	32	0	0
73.5500	34	0	0
73.5750	38	0	0
73.6000	41	0	0
73.6250	42	1	0
73.6500	33	0	0
73.6750	31	0	0
73.7000	33	0	0
73.7250	21	0	0
73.7500	33	0	0
73.7750	36	1	0
73.8000	29	0	0
73.8250	29	0	0
73.8500	21	0	0
73.8750	31	0	0
73.9000	36	0	0
73.9250	37	0	1
73.9500	17	0	0
73.9750	22	0	0
74.0000	42	0	0
74.0250	36	0	0
74.0500	26	0	0
74.0750	25	0	0
74.1000	34	1	0
74.1250	49	1	0
74.1500	28	0	1
74.1750	27	1	0
74.2000	35	0	0
74.2250	40	0	0
74.2500	27	0	0
74.2750	35	0	0
74.3000	34	0	0
74.3250	26	0	0
74.3500	32	0	0
74.3750	26	0	0
74.4000	42	0	0
74.4250	35	0	0
74.4500	38	0	0
74.4750	23	0	0
74.5000	40	1	0
74.5250	37	0	0
74.5500	33	0	0
74.5750	28	1	1
74.6000	48	1	0
74.6250	23	0	0
74.6500	37	0	0
74.6750	20	0	0
74.7000	41	0	0
74.7250	29	0	0
74.7500	24	0	0
74.7750	26	0	0
74.8000	29	0	0
74.8250	31	0	0
74.8500	25	1	0
74.8750	23	0	0
74.9000	29	0	0
74.9250	34	0	0
74.9500	25	0	0
74.9750	36	1	0
75.0000	37	0	0
75.0250	41	0	0
75.0500	29	0	0
75.0750	24	0	0
75.1000	29	1	0
75.1250	31	0	0
75.1500	36	0	1
75.1750	26	0	0
75.2000	18	0	0
75.2250	36	0	0
75.2500	41	0	0
75.2750	27	0	0
75.3000	19	0	0
75.3250	31	0	0
75.3500	37	1	0
75.3750	21	0	1
75.4000	36	1	0
75.4250	31	0	0
75.4500	34	1	0
75.4750	27	0	0
75.5000	44	0	0
75.5250	30	1	0
75.5500	16	0	1
75.5750	22	0	1
75.6000	31	1	1
75.6250	29	0	0
75.6500	30	0	0
75.6750	34	1	1
75.7000	30	1	0
75.7250	23	0	0
75.7500	25	0	0
75.7750	18	0	0
75.8000	38	1	0
75.8250	35	0	0
75.8500	24	1	0
75.8750	27	0	0
75.9000	30	1	0
75.9250	29	0	0
75.9500	23	1	0
75.9750	34	0	0
76.0000	31	0	1
76.0250	31	0	0
76.0500	39	0	0
76.0750	27	0	0
76.1000	26	1	0
76.1250	24	0	1
76.1500	32	0	0
76.1750	37	0	0
76.2000	35	0	0
76.2250	22	0	0
76.2500	22	1	0
76.2750	32	0	0
76.3000	30	0	0
76.3250	23	0	0
76.3500	26	0	0
76.3750	32	0	1
76.4000	36	1	1
76.4250	35	0	0
76.4500	32	1	1
76.4750	24	0	0
76.5000	33	1	0
76.5250	23	1	0
76.5500	33	0	0
76.5750	22	0	0
76.6000	38	0	0
76.6250	30	0	0
76.6500	40	0	0
76.6750	31	1	0
76.7000	23	1	0
76.7250	23	1	0
76.7500	31	0	0
76.7750	22	0	0
76.8000	18	0	0
76.8250	36	0	0
76.8500	22	0	0
76.8750	25	0	0
76.9000	33	0	0
76.9250	23	0	0
76.9500	31	0	0
76.9750	26	0	1
77.0000	24	0	0
77.0250	35	0	0
77.0500	19	0	0
77.0750	27	0	1
77.1000	30	0	0
77.1250	35	0	0
77.1500	26	0	0
77.1750	27	1	1
77.2000	25	1	0
77.2250	26	1	0
77.2500	14	0	0
77.2750	24	0	0
77.3000	21	0	0
77.3250	24	0	0
77.3500	26	2	0
77.3750	26	0	1
77.4000	24	1	1
77.4250	22	0	0
77.4500	26	0	1
77.4750	23	0	1
77.5000	30	0	1
77.5250	24	1	0
77.5500	28	0	0
77.5750	21	1	1
77.6000	20	1	1
77.6250	22	1	0
77.6500	26	0	0
77.6750	29	0	1
77.7000	25	1	0
77.7250	32	0	0
77.7500	24	0	0
77.7750	27	1	0
77.8000	25	0	0
77.8250	23	0	0
77.8500	18	1	0
77.8750	29	0	0
77.9000	30	0	0
77.9250	18	0	0
77.9500	27	0	0
77.9750	22	0	0
78.0000	22	0	0
78.0250	29	0	0
78.0500	21	0	0
78.0750	27	0	1
78.1000	22	0	0
78.1250	26	1	0
78.1500	23	0	0
78.1750	28	0	0
78.2000	26	0	0
78.2250	20	1	0
78.2500	20	0	0
78.2750	21	1	0
78.3000	37	0	1
78.3250	31	0	0
78.3500	19	0	1
78.3750	21	0	0
78.4000	25	0	0
78.4250	29	0	0
78.4500	26	0	0
78.4750	25	0	0
78.5000	22	1	0
78.5250	28	0	0
78.5500	29	0	0
78.5750	24	0	0
78.6000	29	0	0
78.6250	27	0	0
78.6500	22	0	0
78.6750	21	1	0
78.7000	28	0	1
78.7250	21	0	0
78.7500	25	0	0
78.7750	34	1	1
78.8000	30	0	0
78.8250	20	0	0
78.8500	27	1	1
78.8750	17	0	0
78.9000	22	0	0
78.9250	16	0	1
78.9500	24	0	0
78.9750	19	1	0
79.0000	31	0	0
79.0250	20	0	0
79.0500	20	0	0
79.0750	19	0	0
79.1000	27	0	0
79.1250	25	0	1
79.1500	15	0	0
79.1750	23	1	0
79.2000	18	0	0
79.2250	26	1	0
79.2500	22	0	0
79.2750	27	0	0
79.3000	14	0	0
79.3250	25	1	0
79.3500	27	0	1
79.3750	20	0	0
79.4000	26	1	0
79.4250	19	0	0
79.4500	21	0	0
79.4750	24	0	0
79.5000	25	0	0
79.5250	32	0	0
79.5500	26	0	0
79.5750	25	1	0
79.6000	20	0	0
79.6250	27	0	0
79.6500	28	0	1
79.6750	27	1	0
79.7000	23	0	0
79.7250	20	0	0
79.7500	21	0	0
79.7750	16	1	0
79.8000	24	0	0
79.8250	13	1	0
79.8500	30	0	0
79.8750	28	0	0
79.9000	23	0	0
79.9250	17	0	0
79.9500	25	0	0
79.9750	34	0	0
80.0000	15	0	0
80.0250	29	0	0
80.0500	23	0	0
80.0750	26	0	0
80.1000	24	0	0
80.1250	17	0	0
80.1500	28	0	0
80.1750	19	0	0
80.2000	19	0	1
80.2250	30	0	0
80.2500	23	1	0
80.2750	29	0	1
80.3000	23	0	0
80.3250	25	0	0
80.3500	18	0	0
80.3750	24	0	0
80.4000	17	1	0
80.4250	21	0	0
80.4500	22	0	0
80.4750	26	0	0
80.5000	23	0	0
80.5250	23	0	0
80.5500	21	0	0
80.5750	20	0	0
80.6000	19	0	0
80.6250	24	0	0
80.6500	22	0	0
80.6750	26	0	0
80.7000	10	0	1
80.7250	19	0	0
80.7500	18	0	0
80.7750	24	0	0
80.8000	21	0	0
80.8250	21	0	0
80.8500	21	0	0
80.8750	16	0	0
80.9000	22	0	0
80.9250	27	0	0
80.9500	28	0	0
80.9750	18	1	0
81.0000	16	1	1
81.0250	23	0	1
81.0500	18	0	0
81.0750	16	0	0
81.1000	26	0	0
81.1250	14	0	0
81.1500	18	0	0
81.1750	20	0	0
81.2000	25	0	0
81.2250	22	0	0
81.2500	22	0	0
81.2750	22	0	0
81.3000	21	0	0
81.3250	14	0	0
81.3500	25	0	0
81.3750	17	0	0
81.4000	17	1	0
81.4250	22	0	0
81.4500	26	0	1
81.4750	22	0	0
81.5000	17	0	0
81.5250	23	1	0
81.5500	20	0	0
81.5750	23	0	0
81.6000	20	0	0
81.6250	17	0	0
81.6500	14	0	0
81.6750	18	0	0
81.7000	15	0	0
81.7250	21	0	0
81.7500	13	1	0
81.7750	17	0	0
81.8000	13	1	0
81.8250	16	0	0
81.8500	16	0	0
81.8750	27	0	0
81.9000	17	0	0
81.9250	23	1	0
81.9500	15	0	0
81.9750	20	1	0
82.0000	24	0	0
82.0250	14	0	0
82.0500	14	0	0
82.0750	17	0	1
82.1000	15	1	0
82.1250	24	0	0
82.1500	22	0	0
82.1750	14	1	0
82.2000	22	0	0
82.2250	23	0	1
82.2500	18	0	0
82.2750	20	0	0
82.3000	21	0	0
82.3250	25	1	0
82.3500	22	0	2
82.3750	13	0	0
82.4000	20	0	0
82.4250	17	2	0
82.4500	16	0	0
82.4750	24	0	0
82.5000	12	0	1
82.5250	22	0	1
82.5500	27	0	0
82.5750	22	0	0
82.6000	19	0	1
82.6250	22	0	1
82.6500	17	1	0
82.6750	23	1	1
82.7000	25	0	0
82.7250	16	0	0
82.7500	14	0	0
82.7750	21	0	0
82.8000	19	0	0
82.8250	21	1	0
82.8500	25	0	0
82.8750	29	1	0
82.9000	11	0	0
82.9250	23	0	0
82.9500	18	0	2
82.9750	18	0	0
83.0000	23	0	0
83.0250	17	0	0
83.0500	11	0	0
83.0750	21	0	0
83.1000	14	0	0
83.1250	17	0	0
83.1500	14	0	0
83.1750	22	0	1
83.2000	10	1	0
83.2250	19	0	0
83.2500	12	1	0
83.2750	23	0	0
83.3000	21	1	0
83.3250	16	0	0
83.3500	29	0	1
83.3750	18	0	0
83.4000	14	1	0
83.4250	25	0	0
83.4500	16	0	0
83.4750	16	1	0
83.5000	12	0	0
83.5250	17	0	0
83.5500	16	0	0
83.5750	29	0	0
83.6000	25	0	0
83.6250	21	0	0
83.6500	17	0	0
83.6750	23	1	0
83.7000	22	3	0
83.7250	15	0	1
83.7500	13	0	0
83.7750	21	1	0
83.8000	19	0	0
83.8250	11	0	0
83.8500	14	0	0
83.8750	16	0	0
83.9000	23	0	0
83.9250	13	0	0
83.9500	22	0	1
83.9750	18	0	0
84.0000	16	0	0
84.0250	15	0	0
84.0500	22	0	0
84.0750	15	0	0
84.1000	13	0	1
84.1250	13	1	0
84.1500	18	1	0
84.1750	25	0	0
84.2000	27	0	0
84.2250	12	1	0
84.2500	12	1	0
84.2750	12	0	0
84.3000	16	0	0
84.3250	16	0	0
84.3500	18	0	1
84.3750	14	0	0
84.4000	20	1	0
84.4250	13	0	0
84.4500	20	0	0
84.4750	16	0	0
84.5000	12	0	0
84.5250	30	1	0
84.5500	10	0	0
84.5750	18	0	0
84.6000	14	0	0
84.6250	12	0	0
84.6500	21	0	0
84.6750	20	0	0
84.7000	14	0	0
84.7250	18	0	0
84.7500	12	0	0
84.7750	14	0	0
84.8000	19	0	0
84.8250	22	0	0
84.8500	20	0	0
84.8750	15	0	0
84.9000	13	0	1
84.9250	21	0	1
84.9500	18	0	1
84.9750	11	0	0
85.0000	20	2	1
85.0250	17	0	0
85.0500	14	1	1
85.0750	17	0	0
85.1000	20	0	0
85.1250	13	0	0
85.1500	16	0	0
85.1750	16	0	0
85.2000	14	0	0
85.2250	12	0	0
85.2500	19	0	0
85.2750	16	0	0
85.3000	14	1	0
85.3250	15	0	0
85.3500	14	0	0
85.3750	23	0	0
85.4000	17	1	1
85.4250	22	1	0
85.4500	20	0	0
85.4750	15	0	0
85.5000	13	0	0
85.5250	9	0	0
85.5500	17	0	0
85.5750	20	1	0
85.6000	19	0	1
85.6250	16	0	0
85.6500	12	0	0
85.6750	19	0	0
85.7000	17	0	0
85.7250	13	0	0
85.7500	17	0	1
85.7750	19	1	0
85.8000	11	0	1
85.8250	17	0	0
85.8500	20	0	0
85.8750	18	0	0
85.9000	17	0	0
85.9250	17	0	0
85.9500	16	0	0
85.9750	20	0	0
86.0000	11	0	0
86.0250	15	0	0
86.0500	23	1	0
86.0750	10	1	0
86.1000	14	0	0
86.1250	13	0	0
86.1500	14	0	0
86.1750	19	0	0
86.2000	17	0	2
86.2250	14	0	2
86.2500	8	0	0
86.2750	16	0	0
86.3000	23	0	0
86.3250	13	1	0
86.3500	10	0	0
86.3750	17	0	1
86.4000	12	0	0
86.4250	13	0	0
86.4500	17	0	0
86.4750	13	0	0
86.5000	11	0	0
86.5250	15	0	0
86.5500	18	0	0
86.5750	21	0	0
86.6000	14	0	0
86.6250	11	0	0
86.6500	17	0	0
86.6750	12	0	1
86.7000	18	0	1
86.7250	13	0	0
86.7500	13	1	0
86.7750	16	0	0
86.8000	12	0	0
86.8250	15	0	0
86.8500	10	0	0
86.8750	11	0	1
86.9000	19	0	0
86.9250	15	0	0
86.9500	9	0	0
86.9750	15	0	0
87.0000	18	0	0
87.0250	10	0	0
87.0500	13	0	0
87.0750	16	1	0
87.1000	14	0	0
87.1250	14	0	0
87.1500	13	0	0
87.1750	15	0	0
87.2000	11	0	0
87.2250	11	0	0
87.2500	19	0	1
87.2750	15	0	0
87.3000	21	1	0
87.3250	10	0	0
87.3500	16	0	0
87.3750	14	0	0
87.4000	12	0	0
87.4250	14	0	1
87.4500	10	0	0
87.4750	11	0	0
87.5000	9	0	0
87.5250	18	0	0
87.5500	11	3	0
87.5750	16	0	1
87.6000	18	0	0
87.6250	16	0	1
87.6500	18	0	0
87.6750	12	1	0
87.7000	11	0	0
87.7250	12	0	0
87.7500	14	0	0
87.7750	12	0	0
87.8000	16	3	0
87.8250	17	1	0
87.8500	12	0	0
87.8750	15	0	0
87.9000	15	0	0
87.9250	18	1	0
87.9500	14	0	0
87.9750	12	0	1
88.0000	13	0	1
88.0250	11	0	0
88.0500	22	0	0
88.0750	15	0	0
88.1000	14	0	1
88.1250	12	0	0
88.1500	14	1	1
88.1750	12	1	0
88.2000	14	0	0
88.2250	15	0	0
88.2500	16	0	1
88.2750	9	2	0
88.3000	9	0	0
88.3250	16	0	0
88.3500	14	0	0
88.3750	15	0	0
88.4000	13	0	0
88.4250	13	0	0
88.4500	13	0	0
88.4750	12	0	0
88.5000	11	0	0
88.5250	10	0	1
88.5500	14	1	0
88.5750	14	0	0
88.6000	13	0	1
88.6250	11	0	1
88.6500	9	0	1
88.6750	17	0	0
88.7000	16	0	0
88.7250	16	0	0
88.7500	9	0	0
88.7750	8	0	0
88.8000	13	0	0
88.8250	15	1	0
88.8500	13	1	0
88.8750	12	0	0
88.9000	8	0	0
88.9250	11	0	0
88.9500	14	0	0
88.9750	13	0	0
89.0000	13	0	0
89.0250	20	1	1
89.0500	11	0	1
89.0750	15	0	1
89.1000	11	0	0
89.1250	12	0	0
89.1500	18	0	0
89.1750	10	1	0
89.2000	8	1	0
89.2250	14	0	0
89.2500	13	0	0
89.2750	11	0	0
89.3000	14	1	0
89.3250	8	1	1
89.3500	17	1	0
89.3750	10	0	0
89.4000	11	0	0
89.4250	15	0	0
89.4500	14	0	1
89.4750	10	0	0
89.5000	15	1	0
89.5250	11	0	0
89.5500	13	0	0
89.5750	16	0	0
89.6000	11	0	1
89.6250	15	0	0
89.6500	16	0	0
89.6750	13	0	0
89.7000	14	0	0
89.7250	16	0	0
89.7500	7	0	0
89.7750	11	2	0
89.8000	15	0	0
89.8250	15	0	0
89.8500	15	0	0
89.8750	13	0	0
89.9000	6	1	0
89.9250	13	0	0
89.9500	9	0	0
89.9750	17	0	0
90.0000	14	0	0
90.0250	14	0	0
90.0500	7	0	0
90.0750	8	0	0
90.1000	11	0	1
90.1250	12	0	0
90.1500	11	0	0
90.1750	16	0	0
90.2000	15	0	0
90.2250	8	0	0
90.2500	6	0	0
90.2750	14	0	0
90.3000	7	0	0
90.3250	11	0	0
90.3500	6	0	0
90.3750	11	0	0
90.4000	12	0	0
90.4250	14	0	0
90.4500	17	0	0
90.4750	8	0	0
90.5000	11	0	0
90.5250	7	1	0
90.5500	10	0	1
90.5750	18	0	0
90.6000	11	0	0
90.6250	10	0	0
90.6500	16	0	0
90.6750	8	1	0
90.7000	14	0	0
90.7250	11	0	0
90.7500	25	0	0
90.7750	12	1	0
90.8000	17	0	0
90.8250	8	0	0
90.8500	10	0	0
90.8750	20	0	1
90.9000	13	0	0
90.9250	4	0	0
90.9500	12	0	0
90.9750	15	0	0
91.0000	12	1	0
91.0250	10	1	1
91.0500	14	0	0
91.0750	7	0	0
91.1000	14	1	0
91.1250	11	0	0
91.1500	10	0	0
91.1750	18	0	0
91.2000	10	0	0
91.2250	12	0	0
91.2500	10	0	0
91.2750	17	0	0
91.3000	9	0	0
91.3250	12	1	1
91.3500	12	0	1
91.3750	8	0	0
91.4000	15	0	0
91.4250	13	0	0
91.4500	7	0	0
91.4750	11	0	0
91.5000	13	0	0
91.5250	9	0	0
91.5500	11	0	0
91.5750	11	0	0
91.6000	11	0	0
91.6250	12	0	0
91.6500	19	0	0
91.6750	11	0	0
91.7000	9	0	0
91.7250	12	0	0
91.7500	14	0	0
91.7750	7	0	0
91.8000	12	1	0
91.8250	11	0	0
91.8500	10	0	1
91.8750	10	1	0
91.9000	10	0	0
91.9250	13	0	0
91.9500	14	1	0
91.9750	14	0	0
92.0000	13	0	0
92.0250	12	0	0
92.0500	6	0	0
92.0750	8	1	0
92.1000	10	0	0
92.1250	5	0	0
92.1500	17	0	0
92.1750	9	0	0
92.2000	10	0	0
92.2250	13	0	1
92.2500	8	0	0
92.2750	7	0	0
92.3000	7	1	0
92.3250	14	1	0
92.3500	20	0	0
92.3750	6	0	0
92.4000	10	1	0
92.4250	8	0	0
92.4500	15	1	1
92.4750	8	1	0
92.5000	17	0	0
92.5250	11	0	0
92.5500	5	1	0
92.5750	15	0	0
92.6000	9	0	1
92.6250	10	0	0
92.6500	12	1	0
92.6750	9	0	0
92.7000	13	0	0
92.7250	19	0	0
92.7500	6	0	0
92.7750	2	0	0
92.8000	15	0	0
92.8250	12	0	0
92.8500	9	1	0
92.8750	7	1	1
92.9000	8	0	0
92.9250	8	0	0
92.9500	6	0	0
92.9750	10	0	0
93.0000	11	0	0
93.0250	11	0	0
93.0500	6	1	0
93.0750	9	0	0
93.1000	10	0	1
93.1250	7	0	0
93.1500	11	0	0
93.1750	6	0	0
93.2000	7	0	1
93.2250	10	0	0
93.2500	11	0	1
93.2750	12	0	0
93.3000	6	0	0
93.3250	10	0	1
93.3500	13	1	0
93.3750	12	0	1
93.4000	12	0	0
93.4250	8	0	0
93.4500	9	0	0
93.4750	15	0	0
93.5000	15	0	0
93.5250	4	0	0
93.5500	9	0	0
93.5750	13	0	1
93.6000	9	1	0
93.6250	7	0	0
93.6500	17	0	0
93.6750	11	0	0
93.7000	10	0	0
93.7250	12	0	0
93.7500	7	1	0
93.7750	15	0	1
93.8000	8	0	0
93.8250	11	0	0
93.8500	6	2	0
93.8750	9	0	0
93.9000	9	0	0
93.9250	9	0	1
93.9500	11	0	0
93.9750	11	0	0
94.0000	11	0	0
94.0250	12	0	1
94.0500	17	0	0
94.0750	10	0	0
94.1000	7	0	0
94.1250	4	0	0
94.1500	10	0	0
94.1750	12	0	0
94.2000	10	0	0
94.2250	11	0	0
94.2500	12	0	0
94.2750	13	0	0
94.3000	5	0	0
94.3250	8	0	0
94.3500	11	0	1
94.3750	10	0	0
94.4000	13	0	0
94.4250	6	0	0
94.4500	8	0	0
94.4750	7	0	1
94.5000	8	0	0
94.5250	16	1	0
94.5500	6	0	1
94.5750	8	0	0
94.6000	17	0	0
94.6250	12	0	0
94.6500	8	0	0
94.6750	7	0	1
94.7000	10	0	0
94.7250	5	0	0
94.7500	5	0	1
94.7750	8	0	0
94.8000	5	0	0
94.8250	9	1	0
94.8500	10	1	0
94.8750	5	1	0
94.9000	7	0	0
94.9250	10	0	0
94.9500	10	1	0
94.9750	9	1	0
95.0000	6	0	0
95.0250	9	0	0
95.0500	13	0	0
95.0750	11	0	0
95.1000	11	0	1
95.1250	7	0	0
95.1500	10	0	1
95.1750	12	0	0
95.2000	11	0	0
95.2250	10	0	0
95.2500	12	0	0
95.2750	6	1	0
95.3000	7	0	0
95.3250	15	0	0
95.3500	6	1	0
95.3750	11	0	1
95.4000	6	0	0
95.4250	9	0	0
95.4500	6	0	0
95.4750	10	0	0
95.5000	10	0	0
95.5250	11	1	0
95.5500	9	0	0
95.5750	9	0	0
95.6000	7	1	0
95.6250	12	0	0
95.6500	12	0	0
95.6750	9	0	0
95.7000	6	1	0
95.7250	9	0	0
95.7500	10	0	0
95.7750	11	0	0
95.8000	6	0	0
95.8250	4	0	0
95.8500	13	2	1
95.8750	6	0	0
95.9000	7	0	0
95.9250	11	0	0
95.9500	7	0	1
95.9750	8	3	0
96.0000	13	0	0
96.0250	10	0	0
96.0500	8	0	0
96.0750	8	0	0
96.1000	15	0	0
96.1250	8	0	0
96.1500	10	0	0
96.1750	12	2	0
96.2000	8	0	0
96.2250	10	0	0
96.2500	6	0	0
96.2750	5	0	0
96.3000	7	0	0
96.3250	8	0	0
96.3500	13	0	1
96.3750	9	0	0
96.4000	9	1	0
96.4250	6	0	0
96.4500	13	0	0
96.4750	6	0	1
96.5000	9	0	1
96.5250	8	1	0
96.5500	11	0	1
96.5750	10	1	0
96.6000	10	0	0
96.6250	15	0	0
96.6500	6	0	0
96.6750	10	0	0
96.7000	11	1	0
96.7250	8	0	0
96.7500	8	0	0
96.7750	15	1	0
96.8000	14	1	0
96.8250	5	0	0
96.8500	10	0	0
96.8750	11	0	0
96.9000	6	0	1
96.9250	8	0	0
96.9500	14	0	0
96.9750	16	0	0
97.0000	6	1	0
97.0250	6	0	0
97.0500	7	0	0
97.0750	7	0	0
97.1000	4	0	0
97.1250	11	1	0
97.1500	7	1	0
97.1750	7	1	0
97.2000	14	0	0
97.2250	11	0	0
97.2500	13	0	1
97.2750	13	1	0
97.3000	2	0	0
97.3250	7	0	0
97.3500	10	0	1
97.3750	7	0	1
97.4000	8	1	0
97.4250	7	0	0
97.4500	7	0	0
97.4750	11	0	0
97.5000	9	0	0
97.5250	9	0	0
97.5500	5	0	0
97.5750	6	0	0
97.6000	7	0	0
97.6250	12	0	0
97.6500	16	0	0
97.6750	9	2	0
97.7000	10	0	0
97.7250	6	0	0
97.7500	13	0	0
97.7750	12	0	0
97.8000	10	1	0
97.8250	7	0	0
97.8500	4	1	0
97.8750	4	1	0
97.9000	6	0	0
97.9250	8	0	0
97.9500	6	0	0
97.9750	15	1	0
98.0000	4	0	0
98.0250	8	0	0
98.0500	5	0	0
98.0750	7	1	0
98.1000	5	0	0
98.1250	10	0	0
98.1500	8	0	0
98.1750	7	1	0
98.2000	9	0	0
98.2250	2	0	0
98.2500	9	0	0
98.2750	5	0	1
98.3000	7	0	0
98.3250	5	0	0
98.3500	8	0	0
98.3750	7	0	0
98.4000	6	1	0
98.4250	7	0	1
98.4500	3	1	0
98.4750	9	0	0
98.5000	8	0	0
98.5250	12	0	0
98.5500	4	0	0
98.5750	6	0	0
98.6000	8	0	0
98.6250	6	0	0
98.6500	10	0	0
98.6750	4	1	0
98.7000	6	0	0
98.7250	9	0	0
98.7500	6	0	1
98.7750	8	0	0
98.8000	13	0	0
98.8250	6	0	0
98.8500	9	0	0
98.8750	6	0	0
98.9000	7	0	0
98.9250	9	0	2
98.9500	7	0	0
98.9750	3	0	1
99.0000	9	0	0
99.0250	11	0	0
99.0500	3	0	0
99.0750	12	0	0
99.1000	8	0	0
99.1250	8	0	0
99.1500	9	0	0
99.1750	5	0	0
99.2000	5	1	0
99.2250	7	0	0
99.2500	4	0	0
99.2750	10	1	0
99.3000	7	0	0
99.3250	14	1	0
99.3500	5	1	0
99.3750	6	0	1
99.4000	5	1	0
99.4250	8	0	0
99.4500	8	0	0
99.4750	7	0	0
99.5000	6	0	0
99.5250	8	0	0
99.5500	6	0	1
99.5750	8	0	0
99.6000	5	2	0
99.6250	10	1	0
99.6500	5	0	0
99.6750	9	1	0
99.7000	9	1	0
99.7250	15	0	0
99.7500	8	0	0
99.7750	6	0	0
99.8000	9	0	0
99.8250	8	0	0
99.8500	13	0	0
99.8750	4	1	1
99.9000	8	0	1
99.9250	5	0	0
99.9500	10	0	0
99.9750	3	0	0
100.0000	5	0	0
100.0250	14	0	0
100.0500	9	1	0
100.0750	5	0	0
100.1000	7	0	0
100.1250	9	0	0
100.1500	3	0	0
100.1750	7	0	0
100.2000	12	0	0
100.2250	7	0	0
100.2500	5	0	0
100.2750	7	0	0
100.3000	3	1	0
100.3250	6	0	0
100.3500	4	0	0
100.3750	5	0	0
100.4000	3	0	0
100.4250	11	0	0
100.4500	4	0	0
100.4750	6	1	0
100.5000	12	0	0
100.5250	9	1	0
100.5500	3	0	0
100.5750	4	0	0
100.6000	11	0	0
100.6250	11	0	0
100.6500	3	1	0
100.6750	2	0	0
100.7000	8	0	0
100.7250	7	0	0
100.7500	9	0	0
100.7750	5	0	1
100.8000	10	2	0
100.8250	8	0	1
100.8500	4	0	0
100.8750	4	0	0
100.9000	1	0	0
100.9250	6	0	0
100.9500	6	0	0
100.9750	8	1	0
101.0000	7	0	0
101.0250	6	0	0
101.0500	8	1	0
101.0750	6	0	0
101.1000	10	0	0
101.1250	13	0	0
101.1500	4	1	0
101.1750	9	0	0
101.2000	12	0	0
101.2250	6	0	1
101.2500	5	1	0
101.2750	6	0	0
101.3000	11	0	0
101.3250	2	0	0
101.3500	5	0	0
101.3750	2	0	0
101.4000	9	0	1
101.4250	7	0	0
101.4500	8	0	0
101.4750	6	1	0
101.5000	9	0	1
101.5250	9	0	0
101.5500	6	0	1
101.5750	8	0	0
101.6000	7	0	1
101.6250	4	0	0
101.6500	7	0	0
101.6750	7	1	0
101.7000	6	0	0
101.7250	6	0	0
101.7500	9	0	0
101.7750	6	0	0
101.8000	8	2	0
101.8250	2	0	0
101.8500	3	0	0
101.8750	8	0	0
101.9000	3	0	0
101.9250	8	0	0
101.9500	4	0	0
101.9750	7	0	0
102.0000	10	1	0
102.0250	8	0	0
102.0500	4	0	0
102.0750	7	0	0
102.1000	4	0	0
102.1250	17	0	0
102.1500	12	1	0
102.1750	7	0	0
102.2000	6	1	0
102.2250	6	0	0
102.2500	12	0	0
102.2750	10	0	0
102.3000	3	1	1
102.3250	3	0	0
102.3500	6	0	1
102.3750	8	0	0
102.4000	6	0	0
102.4250	8	0	0
102.4500	8	0	0
102.4750	8	0	1
102.5000	3	1	0
102.5250	9	1	0
102.5500	10	0	0
102.5750	8	0	0
102.6000	6	0	0
102.6250	7	0	0
102.6500	6	0	0
102.6750	7	0	0
102.7000	2	0	0
102.7250	7	0	0
102.7500	8	1	0
102.7750	4	0	0
102.8000	4	0	0
102.8250	3	1	1
102.8500	7	1	1
102.8750	11	0	0
102.9000	7	0	0
102.9250	7	1	0
102.9500	6	0	0
102.9750	4	1	0
103.0000	7	0	0
103.0250	6	0	0
103.0500	3	0	0
103.0750	10	0	0
103.1000	8	1	0
103.1250	5	0	0
103.1500	5	0	0
103.1750	5	0	0
103.2000	4	0	0
103.2250	3	1	0
103.2500	4	0	0
103.2750	4	2	0
103.3000	7	0	0
103.3250	9	0	0
103.3500	7	1	0
103.3750	6	0	0
103.4000	6	0	0
103.4250	4	0	0
103.4500	10	0	1
103.4750	3	0	0
103.5000	7	1	0
103.5250	5	0	0
103.5500	8	0	0
103.5750	3	0	1
103.6000	7	0	0
103.6250	7	0	0
103.6500	4	0	0
103.6750	6	0	0
103.7000	8	0	0
103.7250	4	0	0
103.7500	6	0	0
103.7750	2	0	0
103.8000	10	0	0
103.8250	3	1	0
103.8500	6	0	1
103.8750	8	0	1
103.9000	9	0	0
103.9250	4	0	0
103.9500	4	0	0
103.9750	5	0	0
104.0000	5	0	0
104.0250	3	1	0
104.0500	5	0	0
104.0750	8	1	0
104.1000	3	0	0
104.1250	4	0	0
104.1500	3	1	1
104.1750	7	0	1
104.2000	4	1	0
104.2250	4	0	0
104.2500	7	0	0
104.2750	9	1	0
104.3000	4	0	1
104.3250	4	0	0
104.3500	4	0	1
104.3750	5	0	0
104.4000	7	0	0
104.4250	6	1	0
104.4500	5	0	0
104.4750	13	0	1
104.5000	8	0	0
104.5250	5	0	0
104.5500	4	0	0
104.5750	7	0	0
104.6000	10	0	0
104.6250	9	0	0
104.6500	8	0	0
104.6750	5	0	2
104.7000	6	0	0
104.7250	11	0	0
104.7500	6	0	0
104.7750	6	0	0
104.8000	11	0	1
104.8250	8	0	0
104.8500	5	0	0
104.8750	3	0	0
104.9000	3	0	1
104.9250	3	0	0
104.9500	11	0	0
104.9750	10	0	0
105.0000	6	0	0
105.0250	3	0	0
105.0500	7	0	0
105.0750	5	0	0
105.1000	5	0	0
105.1250	5	1	0
105.1500	4	2	0
105.1750	7	0	0
105.2000	5	0	1
105.2250	8	0	0
105.2500	2	0	0
105.2750	6	0	0
105.3000	4	0	0
105.3250	3	0	0
105.3500	11	0	0
105.3750	4	1	0
105.4000	4	0	0
105.4250	3	0	0
105.4500	7	0	0
105.4750	3	0	0
105.5000	6	0	0
105.5250	9	0	0
105.5500	9	0	0
105.5750	3	1	1
105.6000	3	0	0
105.6250	8	2	0
105.6500	8	1	0
105.6750	7	0	1
105.7000	6	0	0
105.7250	5	0	0
105.7500	4	0	0
105.7750	9	0	0
105.8000	6	0	0
105.8250	6	1	0
105.8500	3	0	0
105.8750	4	1	0
105.9000	1	0	0
105.9250	4	0	0
105.9500	4	0	0
105.9750	8	0	1
106.0000	4	0	0
106.0250	7	0	0
106.0500	5	0	1
106.0750	4	0	1
106.1000	3	0	0
106.1250	6	0	1
106.1500	6	0	1
106.1750	5	0	0
106.2000	5	0	0
106.2250	6	0	1
106.2500	9	0	0
106.2750	6	1	0
106.3000	3	0	0
106.3250	10	0	0
106.3500	12	0	0
106.3750	3	2	0
106.4000	3	0	0
106.4250	10	0	1
106.4500	7	0	0
106.4750	3	0	0
106.5000	2	0	0
106.5250	6	1	0
106.5500	1	0	0
106.5750	5	0	0
106.6000	3	1	0
106.6250	4	0	0
106.6500	6	0	0
106.6750	6	0	1
106.7000	5	0	1
106.7250	5	0	0
106.7500	6	0	0
106.7750	8	1	0
106.8000	4	0	0
106.8250	4	0	0
106.8500	3	1	0
106.8750	11	0	0
106.9000	6	1	0
106.9250	7	0	0
106.9500	7	0	0
106.9750	6	0	0
107.0000	4	0	0
107.0250	5	0	0
107.0500	9	1	1
107.0750	4	0	0
107.1000	3	0	0
107.1250	3	0	0
107.1500	3	0	1
107.1750	5	0	0
107.2000	2	0	0
107.2250	7	0	0
107.2500	6	1	0
107.2750	1	0	0
107.3000	9	0	1
107.3250	3	1	0
107.3500	4	0	0
107.3750	3	1	0
107.4000	8	0	0
107.4250	8	0	0
107.4500	4	0	0
107.4750	4	1	0
107.5000	5	0	1
107.5250	3	0	0
107.5500	8	0	0
107.5750	9	0	0
107.6000	5	1	0
107.6250	4	1	0
107.6500	3	1	1
107.6750	3	0	1
107.7000	5	1	0
107.7250	5	0	0
107.7500	2	1	0
107.7750	1	0	0
107.8000	6	0	0
107.8250	1	0	0
107.8500	5	0	0
107.8750	6	0	0
107.9000	4	0	0
107.9250	3	0	0
107.9500	6	1	0
107.9750	10	0	0
108.0000	3	0	1
108.0250	5	0	0
108.0500	4	0	0
108.0750	4	0	0
108.1000	6	0	0
108.1250	6	1	0
108.1500	6	0	0
108.1750	4	0	0
108.2000	3	0	0
108.2250	8	0	0
108.2500	6	0	0
108.2750	4	1	0
108.3000	3	0	0
108.3250	4	0	0
108.3500	4	1	0
108.3750	6	1	0
108.4000	7	0	1
108.4250	6	0	0
108.4500	4	0	0
108.4750	9	0	0
108.5000	6	0	0
108.5250	6	0	0
108.5500	6	0	0
108.5750	4	0	0
108.6000	5	1	1
108.6250	4	0	0
108.6500	5	0	1
108.6750	3	0	0
108.7000	3	0	0
108.7250	2	0	0
108.7500	4	0	0
108.7750	4	0	0
108.8000	2	0	0
108.8250	5	0	0
108.8500	3	0	0
108.8750	5	0	0
108.9000	5	0	1
108.9250	0	0	1
108.9500	2	0	0
108.9750	3	0	0
109.0000	8	0	0
109.0250	7	0	0
109.0500	12	0	0
109.0750	4	0	1
109.1000	6	0	0
109.1250	6	0	0
109.1500	3	0	0
109.1750	5	0	0
109.2000	5	0	0
109.2250	9	0	0
109.2500	5	1	0
109.2750	5	0	0
109.3000	1	0	0
109.3250	7	0	0
109.3500	0	0	1
109.3750	2	1	0
109.4000	4	0	0
109.4250	8	0	0
109.4500	1	0	1
109.4750	2	0	0
109.5000	3	0	0
109.5250	3	0	0
109.5500	2	0	0
109.5750	5	0	0
109.6000	6	1	0
109.6250	2	0	1
109.6500	5	0	0
109.6750	7	0	0
109.7000	5	0	1
109.7250	6	0	0
109.7500	4	0	0
109.7750	4	0	0
109.8000	0	0	0
109.8250	3	0	0
109.8500	6	0	1
109.8750	3	0	0
109.9000	5	0	0
109.9250	7	0	0
109.9500	2	0	0
109.9750	4	0	1
110.0000	2	0	0
110.0250	6	0	0
110.0500	5	0	1
110.0750	6	0	0
110.1000	7	1	0
110.1250	5	0	0
110.1500	2	0	0
110.1750	4	0	0
110.2000	7	1	0
110.2250	7	0	0
110.2500	3	0	1
110.2750	6	0	0
110.3000	6	1	0
110.3250	2	0	0
110.3500	4	0	0
110.3750	7	0	0
110.4000	5	1	0
110.4250	5	0	1
110.4500	6	0	0
110.4750	5	0	0
110.5000	5	0	0
110.5250	5	0	0
110.5500	4	0	0
110.5750	6	2	0
110.6000	3	0	0
110.6250	2	0	0
110.6500	4	0	0
110.6750	4	0	0
110.7000	4	0	0
110.7250	3	0	0
110.7500	7	1	0
110.7750	2	0	0
110.8000	3	0	0
110.8250	3	0	1
110.8500	6	0	0
110.8750	8	0	0
110.9000	4	1	0
110.9250	5	0	0
110.9500	6	1	0
110.9750	3	0	0
111.0000	1	0	0
111.0250	2	0	0
111.0500	7	0	0
111.0750	6	0	0
111.1000	3	1	0
111.1250	8	0	0
111.1500	5	0	0
111.1750	1	0	0
111.2000	6	0	0
111.2250	3	0	0
111.2500	5	0	0
111.2750	3	1	0
111.3000	3	1	1
111.3250	4	0	0
111.3500	9	0	0
111.3750	3	0	1
111.4000	2	0	0
111.4250	5	0	0
111.4500	5	0	0
111.4750	7	0	0
111.5000	3	0	1
111.5250	6	0	0
111.5500	3	0	0
111.5750	6	1	0
111.6000	2	0	0
111.6250	2	0	0
111.6500	4	0	1
111.6750	2	0	0
111.7000	3	1	0
111.7250	4	0	0
111.7500	4	0	0
111.7750	3	0	0
111.8000	7	0	0
111.8250	5	0	0
111.8500	5	0	0
111.8750	4	0	0
111.9000	3	0	0
111.9250	2	0	0
111.9500	3	0	0
111.9750	2	0	0
112.0000	4	0	0
112.0250	10	0	1
112.0500	7	0	0
112.0750	3	0	0
112.1000	6	0	1
112.1250	3	0	0
112.1500	3	0	0
112.1750	4	0	0
112.2000	4	0	0
112.2250	5	0	0
112.2500	6	0	0
112.2750	5	0	0
112.3000	4	0	0
112.3250	5	0	0
112.3500	2	0	0
112.3750	2	0	0
112.4000	4	0	0
112.4250	6	0	0
112.4500	8	0	0
112.4750	2	0	1
112.5000	5	0	0
112.5250	4	0	0
112.5500	3	0	0
112.5750	7	0	0
112.6000	5	0	0
112.6250	4	0	0
112.6500	4	1	0
112.6750	6	0	0
112.7000	6	1	0
112.7250	3	0	0
112.7500	4	0	0
112.7750	2	1	0
112.8000	3	0	0
112.8250	3	1	0
112.8500	4	0	0
112.8750	5	0	0
112.9000	6	0	0
112.9250	8	1	0
112.9500	3	1	1
112.9750	5	0	0
113.0000	4	0	0
113.0250	4	0	0
113.0500	2	0	0
113.0750	4	0	0
113.1000	5	0	0
113.1250	6	0	1
113.1500	5	0	0
113.1750	4	0	0
113.2000	5	1	0
113.2250	2	0	0
113.2500	2	0	1
113.2750	5	0	0
113.3000	2	0	0
113.3250	2	0	0
113.3500	6	0	0
113.3750	2	0	0
113.4000	4	0	0
113.4250	6	0	0
113.4500	5	0	0
113.4750	6	0	0
113.5000	3	0	0
113.5250	2	0	0
113.5500	5	0	0
113.5750	3	0	0
113.6000	2	0	0
113.6250	5	0	0
113.6500	3	1	0
113.6750	4	0	0
113.7000	5	1	0
113.7250	6	0	0
113.7500	8	0	0
113.7750	6	0	0
113.8000	3	0	0
113.8250	8	0	0
113.8500	5	0	0
113.8750	0	0	0
113.9000	2	0	0
113.9250	4	0	0
113.9500	5	0	1
113.9750	3	0	0
114.0000	6	0	0
114.0250	5	1	0
114.0500	5	0	0
114.0750	5	0	0
114.1000	1	0	0
114.1250	1	0	0
114.1500	3	0	0
114.1750	4	0	0
114.2000	7	0	0
114.2250	7	1	0
114.2500	2	0	0
114.2750	5	0	0
114.3000	2	0	0
114.3250	5	0	0
114.3500	8	1	1
114.3750	2	0	0
114.4000	1	0	0
114.4250	1	0	1
114.4500	2	0	0
114.4750	4	1	0
114.5000	1	0	0
114.5250	0	0	0
114.5500	6	0	1
114.5750	1	0	0
114.6000	6	0	0
114.6250	5	1	0
114.6500	1	1	0
114.6750	4	0	0
114.7000	4	0	0
114.7250	7	0	0
114.7500	2	0	0
114.7750	4	0	2
114.8000	2	0	0
114.8250	1	0	0
114.8500	4	0	0
114.8750	3	2	0
114.9000	3	0	0
114.9250	3	1	0
114.9500	5	1	0
114.9750	3	1	0
115.0000	2	0	0
115.0250	6	0	1
115.0500	5	0	0
115.0750	3	0	0
115.1000	4	0	0
115.1250	2	0	0
115.1500	4	1	0
115.1750	1	0	0
115.2000	2	0	0
115.2250	1	0	0
115.2500	2	0	0
115.2750	4	1	1
115.3000	3	0	0
115.3250	7	0	0
115.3500	4	0	0
115.3750	4	0	0
115.4000	7	0	0
115.4250	3	1	0
115.4500	4	0	0
115.4750	3	0	1
115.5000	2	0	0
115.5250	1	0	0
115.5500	5	0	0
115.5750	2	0	0
115.6000	2	0	0
115.6250	4	1	0
115.6500	3	0	0
115.6750	1	0	0
115.7000	5	0	0
115.7250	1	0	0
115.7500	2	0	0
115.7750	8	0	0
115.8000	5	0	0
115.8250	2	0	0
115.8500	3	0	0
115.8750	6	0	0
115.9000	3	0	1
115.9250	1	0	0
115.9500	4	0	0
115.9750	2	1	0
116.0000	3	0	0
116.0250	2	1	1
116.0500	2	0	0
116.0750	1	1	0
116.1000	1	0	0
116.1250	1	0	2
116.1500	5	0	0
116.1750	5	0	0
116.2000	3	0	0
116.2250	3	0	0
116.2500	5	0	0
116.2750	3	0	0
116.3000	3	0	0
116.3250	3	0	0
116.3500	2	0	1
116.3750	5	0	0
116.4000	2	0	0
116.4250	2	0	0
116.4500	3	0	0
116.4750	4	0	1
116.5000	4	0	1
116.5250	5	0	0
116.5500	1	0	0
116.5750	1	0	0
116.6000	3	0	0
116.6250	2	1	0
116.6500	5	1	0
116.6750	1	1	0
116.7000	3	0	0
116.7250	2	1	1
116.7500	5	1	0
116.7750	3	0	0
116.8000	4	0	0
116.8250	3	0	0
116.8500	0	0	0
116.8750	4	0	0
116.9000	4	0	0
116.9250	3	1	0
116.9500	2	0	0
116.9750	4	0	0
117.0000	2	0	0
117.0250	2	0	0
117.0500	8	0	0
117.0750	6	1	0
117.1000	3	1	0
117.1250	6	0	0
117.1500	4	0	0
117.1750	4	0	0
117.2000	4	0	0
117.2250	3	0	1
117.2500	3	0	0
117.2750	3	0	0
117.3000	0	0	0
117.3250	2	0	0
117.3500	1	1	0
117.3750	3	0	0
117.4000	4	1	0
117.4250	5	0	0
117.4500	3	0	0
117.4750	4	0	0
117.5000	1	0	0
117.5250	2	0	0
117.5500	5	0	0
117.5750	4	0	0
117.6000	5	0	0
117.6250	4	0	1
117.6500	4	0	0
117.6750	2	0	1
117.7000	4	0	0
117.7250	2	0	1
117.7500	2	0	0
117.7750	1	0	1
117.8000	4	0	0
117.8250	5	0	0
117.8500	4	0	0
117.8750	4	0	0
117.9000	4	0	1
117.9250	2	0	0
117.9500	5	0	0
117.9750	2	0	0
118.0000	1	0	0
118.0250	6	0	0
118.0500	2	0	0
118.0750	2	0	0
118.1000	1	0	0
118.1250	3	0	0
118.1500	3	0	1
118.1750	1	1	0
118.2000	3	0	0
118.2250	5	0	0
118.2500	2	0	0
118.2750	6	0	0
118.3000	2	1	1
118.3250	2	0	0
118.3500	3	0	0
118.3750	3	0	0
118.4000	4	0	1
118.4250	3	0	0
118.4500	0	0	1
118.4750	1	0	1
118.5000	4	0	0
118.5250	0	0	0
118.5500	1	0	0
118.5750	3	0	0
118.6000	3	0	0
118.6250	3	0	0
118.6500	1	0	0
118.6750	3	0	1
118.7000	3	1	1
118.7250	4	1	0
118.7500	3	0	0
118.7750	3	0	1
118.8000	1	1	0
118.8250	6	0	0
118.8500	6	0	0
118.8750	4	0	0
118.9000	0	0	0
118.9250	1	0	0
118.9500	2	1	0
118.9750	4	1	0
119.0000	5	0	1
119.0250	5	1	0
119.0500	5	1	0
119.0750	0	0	0
119.1000	4	1	0
119.1250	3	0	1
119.1500	4	0	0
119.1750	2	0	0
119.2000	5	0	0
119.2250	3	0	0
119.2500	2	0	0
119.2750	3	0	1
119.3000	4	0	0
119.3250	1	0	0
119.3500	4	2	0
119.3750	5	0	1
119.4000	3	0	0
119.4250	2	0	0
119.4500	3	0	0
119.4750	2	0	0
119.5000	4	0	0
119.5250	1	0	0
119.5500	1	0	0
119.5750	0	0	0
119.6000	4	1	0
119.6250	2	0	0
119.6500	1	0	0
119.6750	3	1	0
119.7000	5	0	0
119.7250	2	1	0
119.7500	3	0	0
119.7750	4	0	0
119.8000	3	0	1
119.8250	2	0	0
119.8500	1	0	0
119.8750	5	1	0
119.9000	1	0	0
119.9250	4	0	0
119.9500	2	0	0
119.9750	0	0	1
120.0000	1	1	0
120.0250	7	0	0
120.0500	2	0	0
120.0750	2	0	0
120.1000	2	0	1
120.1250	2	0	0
120.1500	5	0	0
120.1750	5	0	0
120.2000	4	0	1
120.2250	0	0	0
120.2500	4	0	0
120.2750	1	0	0
120.3000	2	1	0
120.3250	4	0	0
120.3500	3	0	0
120.3750	4	0	0
120.4000	3	0	0
120.4250	2	1	0
120.4500	2	0	0
120.4750	2	0	0
120.5000	2	0	1
120.5250	1	0	0
120.5500	3	0	0
120.5750	4	0	0
120.6000	4	0	0
120.6250	2	0	0
120.6500	5	0	0
120.6750	2	0	0
120.7000	3	0	0
120.7250	2	0	0
120.7500	0	0	0
120.7750	4	0	0
120.8000	1	0	0
120.8250	1	0	0
120.8500	3	0	0
120.8750	0	0	0
120.9000	2	1	0
120.9250	3	0	0
120.9500	5	0	0
120.9750	2	1	1
121.0000	5	0	1
121.0250	2	0	0
121.0500	3	0	0
121.0750	1	0	0
121.1000	1	0	2
121.1250	0	0	0
121.1500	1	0	0
121.1750	1	0	0
121.2000	3	0	0
121.2250	1	0	0
121.2500	2	0	0
121.2750	3	0	0
121.3000	2	0	0
121.3250	3	0	0
121.3500	4	0	0
121.3750	1	0	0
121.4000	0	0	0
121.4250	4	0	0
121.4500	6	0	0
121.4750	3	0	0
121.5000	2	0	0
121.5250	0	0	0
121.5500	2	0	0
121.5750	3	1	1
121.6000	3	0	0
121.6250	5	1	0
121.6500	6	1	0
121.6750	3	0	0
121.7000	4	0	0
121.7250	3	0	0
121.7500	2	0	0
121.7750	1	0	0
121.8000	3	0	0
121.8250	0	0	0
121.8500	2	0	0
121.8750	3	0	0
121.9000	6	0	0
121.9250	4	0	0
121.9500	4	0	0
121.9750	2	0	0
122.0000	3	1	0
122.0250	1	0	0
122.0500	4	0	0
122.0750	3	1	0
122.1000	1	0	0
122.1250	4	1	1
122.1500	3	0	0
122.1750	1	0	1
122.2000	2	1	0
122.2250	3	0	0
122.2500	3	0	0
122.2750	3	0	0
122.3000	1	0	0
122.3250	7	0	0
122.3500	2	1	0
122.3750	3	1	0
122.4000	6	0	0
122.4250	4	0	0
122.4500	4	0	0
122.4750	1	0	0
122.5000	4	0	0
122.5250	5	0	0
122.5500	3	0	0
122.5750	2	1	1
122.6000	3	0	0
122.6250	4	1	0
122.6500	4	1	0
122.6750	4	0	0
122.7000	2	0	0
122.7250	1	0	1
122.7500	3	0	0
122.7750	1	0	0
122.8000	0	0	1
122.8250	1	0	0
122.8500	2	0	0
122.8750	2	0	0
122.9000	0	1	0
122.9250	2	0	0
122.9500	3	0	0
122.9750	5	0	0
123.0000	3	1	0
123.0250	3	1	1
123.0500	2	0	1
123.0750	3	1	0
123.1000	1	0	0
123.1250	1	1	1
123.1500	0	0	0
123.1750	1	0	0
123.2000	2	1	0
123.2250	3	0	0
123.2500	4	0	0
123.2750	4	0	0
123.3000	2	0	0
123.3250	2	0	0
123.3500	5	0	0
123.3750	2	0	0
123.4000	3	0	1
123.4250	2	0	1
123.4500	3	0	0
123.4750	1	0	0
123.5000	2	0	0
123.5250	4	0	0
123.5500	3	0	0
123.5750	1	0	0
123.6000	3	0	0
123.6250	0	0	0
123.6500	1	0	0
123.6750	3	0	0
123.7000	7	0	0
123.7250	2	0	0
123.7500	3	1	0
123.7750	3	1	0
123.8000	2	0	0
123.8250	1	0	1
123.8500	2	0	0
123.8750	4	0	0
123.9000	2	0	0
123.9250	1	2	0
123.9500	2	1	0
123.9750	2	0	0
124.0000	4	0	0
124.0250	1	1	0
124.0500	2	0	0
124.0750	1	2	0
124.1000	2	0	0
124.1250	3	0	0
124.1500	1	0	0
124.1750	5	0	0
124.2000	2	0	1
124.2250	4	0	0
124.2500	1	0	0
124.2750	4	0	0
124.3000	2	0	0
124.3250	2	1	0
124.3500	4	0	0
124.3750	3	1	0
124.4000	3	0	0
124.4250	3	0	0
124.4500	1	0	0
124.4750	1	0	0
124.5000	5	0	0
124.5250	1	0	2
124.5500	3	0	0
124.5750	5	0	0
124.6000	5	0	0
124.6250	1	0	0
124.6500	4	0	1
124.6750	5	0	0
124.7000	1	0	0
124.7250	1	0	0
124.7500	1	0	0
124.7750	3	0	0
124.8000	2	1	0
124.8250	2	0	0
124.8500	6	0	1
124.8750	3	0	0
124.9000	1	1	0
124.9250	2	0	0
124.9500	2	0	0
124.9750	6	0	0
125.0000	3	0	0
125.0250	2	0	0
125.0500	2	0	0
125.0750	1	0	0
125.1000	1	0	0
125.1250	3	0	0
125.1500	4	0	0
125.1750	3	0	0
125.2000	2	0	0
125.2250	1	0	0
125.2500	3	0	0
125.2750	1	1	0
125.3000	3	2	0
125.3250	2	0	0
125.3500	0	0	0
125.3750	3	0	0
125.4000	1	1	0
125.4250	1	0	0
125.4500	2	0	1
125.4750	1	0	0
125.5000	4	0	1
125.5250	1	1	0
125.5500	3	0	0
125.5750	1	0	0
125.6000	1	1	0
125.6250	2	0	0
125.6500	1	0	0
125.6750	1	0	0
125.7000	2	0	0
125.7250	1	0	0
125.7500	2	0	0
125.7750	2	0	0
125.8000	5	0	0
125.8250	2	0	0
125.8500	1	3	0
125.8750	2	0	0
125.9000	5	1	0
125.9250	2	1	0
125.9500	4	0	0
125.9750	2	0	0
126.0000	1	0	0
126.0250	4	1	0
126.0500	2	0	1
126.0750	2	0	0
126.1000	3	1	0
126.1250	3	0	0
126.1500	2	0	1
126.1750	1	0	0
126.2000	0	0	0
126.2250	2	0	0
126.2500	2	0	0
126.2750	0	0	0
126.3000	2	0	0
126.3250	1	0	0
126.3500	2	1	0
126.3750	2	0	0
126.4000	1	1	0
126.4250	1	0	0
126.4500	3	0	0
126.4750	2	0	0
126.5000	2	0	0
126.5250	2	0	0
126.5500	3	0	0
126.5750	1	0	0
126.6000	3	0	0
126.6250	3	0	0
126.6500	1	0	0
126.6750	3	0	0
126.7000	1	1	0
126.7250	1	0	0
126.7500	2	0	0
126.7750	3	0	0
126.8000	2	1	1
126.8250	4	0	0
126.8500	3	0	0
126.8750	2	0	0
126.9000	3	0	0
126.9250	7	0	0
126.9500	1	1	0
126.9750	1	0	0
127.0000	3	0	0
127.0250	6	0	0
127.0500	1	0	0
127.0750	3	0	0
127.1000	1	0	0
127.1250	1	0	0
127.1500	2	1	0
127.1750	4	0	0
127.2000	3	0	1
127.2250	2	1	0
127.2500	2	0	0
127.2750	1	0	0
127.3000	3	0	0
127.3250	2	1	0
127.3500	0	1	0
127.3750	4	2	0
127.4000	1	1	0
127.4250	1	0	0
127.4500	2	0	0
127.4750	3	1	0
127.5000	1	0	0
127.5250	0	0	0
127.5500	3	0	0
127.5750	2	0	0
127.6000	1	0	0
127.6250	1	1	0
127.6500	1	1	0
127.6750	3	0	0
127.7000	2	0	0
127.7250	2	0	0
127.7500	3	0	0
127.7750	2	1	1
127.8000	3	0	0
127.8250	2	0	0
127.8500	1	0	0
127.8750	3	0	1
127.9000	2	0	0
127.9250	4	1	0
127.9500	5	1	0
127.9750	2	0	1
128.0000	1	0	0
128.0250	2	0	0
128.0500	3	0	0
128.0750	2	0	0
128.1000	3	0	1
128.1250	1	0	1
128.1500	8	0	0
128.1750	2	0	0
128.2000	3	0	0
128.2250	2	0	0
128.2500	1	0	0
128.2750	4	0	0
128.3000	4	0	0
128.3250	2	0	0
128.3500	4	0	0
128.3750	2	0	0
128.4000	0	0	0
128.4250	1	0	0
128.4500	3	0	0
128.4750	1	0	0
128.5000	0	1	0
128.5250	1	0	0
128.5500	3	0	0
128.5750	5	0	0
128.6000	2	1	0
128.6250	0	0	0
128.6500	0	0	0
128.6750	2	0	0
128.7000	3	0	0
128.7250	1	0	0
128.7500	2	1	0
128.7750	3	0	0
128.8000	1	0	1
128.8250	3	0	0
128.8500	1	1	0
128.8750	7	0	0
128.9000	2	1	0
128.9250	2	0	0
128.9500	1	0	1
128.9750	3	1	0
129.0000	1	0	0
129.0250	2	0	0
129.0500	4	0	0
129.0750	3	0	1
129.1000	0	1	0
129.1250	6	0	0
129.1500	1	1	0
129.1750	1	0	0
129.2000	3	0	0
129.2250	3	0	0
129.2500	3	0	0
129.2750	1	1	0
129.3000	1	0	0
129.3250	4	0	0
129.3500	1	0	0
129.3750	4	0	0
129.4000	0	1	0
129.4250	5	0	0
129.4500	2	0	0
129.4750	4	0	0
129.5000	1	0	0
129.5250	3	0	0
129.5500	2	0	0
129.5750	2	0	0
129.6000	1	0	0
129.6250	2	1	0
129.6500	4	0	0
129.6750	1	1	1
129.7000	2	0	1
129.7250	1	1	0
129.7500	1	0	1
129.7750	1	1	0
129.8000	1	1	0
129.8250	0	0	0
129.8500	0	0	0
129.8750	1	0	1
129.9000	2	1	0
129.9250	1	0	0
129.9500	3	0	0
129.9750	0	1	0
130.0000	0	0	0
130.0250	5	0	0
130.0500	0	1	0
130.0750	2	0	0
130.1000	3	1	0
130.1250	1	0	0
130.1500	1	1	1
130.1750	4	0	0
130.2000	0	1	0
130.2250	1	0	1
130.2500	2	2	0
130.2750	2	0	0
130.3000	1	0	0
130.3250	3	0	0
130.3500	1	0	0
130.3750	1	1	0
130.4000	0	1	0
130.4250	2	0	0
130.4500	2	1	0
130.4750	1	0	0
130.5000	4	0	0
130.5250	1	0	0
130.5500	1	1	0
130.5750	3	0	0
130.6000	2	0	0
130.6250	2	0	0
130.6500	0	0	1
130.6750	1	0	0
130.7000	4	0	0
130.7250	3	0	0
130.7500	1	0	0
130.7750	1	0	0
130.8000	1	0	0
130.8250	0	0	0
130.8500	1	0	1
130.8750	6	0	0
130.9000	0	0	1
130.9250	0	0	0
130.9500	1	0	0
130.9750	2	0	0
131.0000	5	0	0
131.0250	1	0	0
131.0500	0	0	0
131.0750	3	0	0
131.1000	0	0	0
131.1250	0	1	1
131.1500	4	1	0
131.1750	3	0	0
131.2000	0	0	0
131.2250	2	0	0
131.2500	1	0	1
131.2750	1	0	1
131.3000	2	0	1
131.3250	6	0	0
131.3500	3	0	0
131.3750	4	0	0
131.4000	1	1	0
131.4250	2	0	0
131.4500	1	0	0
131.4750	5	0	0
131.5000	1	1	0
131.5250	1	0	0
131.5500	1	0	0
131.5750	2	0	0
131.6000	1	0	0
131.6250	1	0	0
131.6500	4	0	0
131.6750	3	0	0
131.7000	3	0	0
131.7250	4	0	0
131.7500	1	0	0
131.7750	2	0	0
131.8000	2	0	0
131.8250	1	1	0
131.8500	0	0	0
131.8750	1	0	1
131.9000	1	0	0
131.9250	0	0	0
131.9500	5	0	0
131.9750	1	0	0
132.0000	2	0	0
132.0250	2	0	0
132.0500	4	0	0
132.0750	3	0	0
132.1000	0	1	0
132.1250	2	0	0
132.1500	1	0	0
132.1750	1	0	1
132.2000	5	0	0
132.2250	2	1	0
132.2500	1	0	0
132.2750	2	0	0
132.3000	4	1	0
132.3250	1	1	0
132.3500	2	0	0
132.3750	6	0	0
132.4000	1	1	0
132.4250	1	0	0
132.4500	3	0	1
132.4750	1	1	0
132.5000	4	1	0
132.5250	4	0	0
132.5500	0	0	0
132.5750	3	0	0
132.6000	3	1	1
132.6250	5	0	0
132.6500	2	0	0
132.6750	4	0	1
132.7000	1	0	0
132.7250	2	1	1
132.7500	1	0	0
132.7750	4	0	0
132.8000	2	0	0
132.8250	0	0	0
132.8500	3	0	1
132.8750	1	0	0
132.9000	3	0	0
132.9250	4	0	0
132.9500	1	0	0
132.9750	3	0	1
133.0000	1	0	0
133.0250	1	0	1
133.0500	1	0	0
133.0750	0	0	0
133.1000	0	0	0
133.1250	2	0	1
133.1500	2	0	1
133.1750	0	0	0
133.2000	1	0	0
133.2250	5	0	0
133.2500	0	1	0
133.2750	1	0	0
133.3000	2	2	0
133.3250	1	0	1
133.3500	4	0	0
133.3750	1	0	0
133.4000	3	0	1
133.4250	3	0	0
133.4500	2	0	0
133.4750	0	0	0
133.5000	2	0	0
133.5250	2	1	0
133.5500	1	0	2
133.5750	3	1	0
133.6000	2	2	0
133.6250	2	0	1
133.6500	1	0	0
133.6750	2	0	0
133.7000	2	0	1
133.7250	2	0	0
133.7500	3	0	0
133.7750	2	0	0
133.8000	0	0	0
133.8250	2	0	0
133.8500	3	0	0
133.8750	2	0	0
133.9000	1	0	1
133.9250	2	0	1
133.9500	4	1	0
133.9750	2	2	0
134.0000	3	0	0
134.0250	4	0	1
134.0500	2	0	1
134.0750	1	0	0
134.1000	1	0	0
134.1250	1	0	0
134.1500	0	0	0
134.1750	1	0	0
134.2000	0	0	1
134.2250	1	0	0
134.2500	0	0	0
134.2750	1	1	0
134.3000	2	0	1
134.3250	3	0	0
134.3500	1	0	0
134.3750	3	0	0
134.4000	2	0	0
134.4250	3	0	0
134.4500	1	0	0
134.4750	2	2	0
134.5000	3	0	0
134.5250	3	0	0
134.5500	1	0	0
134.5750	2	0	0
134.6000	1	0	0
134.6250	1	0	1
134.6500	2	0	1
134.6750	6	1	0
134.7000	2	0	0
134.7250	1	0	0
134.7500	6	0	0
134.7750	5	0	0
134.8000	0	0	0
134.8250	4	0	0
134.8500	3	0	0
134.8750	3	0	2
134.9000	1	0	1
134.9250	3	0	0
134.9500	3	0	0
134.9750	0	0	0
135.0000	1	0	0
135.0250	2	0	0
135.0500	5	0	0
135.0750	3	1	1
135.1000	2	0	0
135.1250	1	0	0
135.1500	1	0	0
135.1750	3	1	1
135.2000	2	0	0
135.2250	3	0	0
135.2500	1	1	0
135.2750	0	0	0
135.3000	5	1	1
135.3250	1	0	0
135.3500	4	1	1
135.3750	2	0	0
135.4000	0	0	0
135.4250	1	0	0
135.4500	1	0	1
135.4750	1	0	0
135.5000	0	0	0
135.5250	3	0	0
135.5500	1	0	0
135.5750	1	0	0
135.6000	2	0	0
135.6250	1	0	0
135.6500	1	0	0
135.6750	1	0	0
135.7000	5	0	0
135.7250	0	0	0
135.7500	3	0	0
135.7750	1	0	1
135.8000	1	0	0
135.8250	0	0	0
135.8500	0	1	0
135.8750	2	0	0
135.9000	3	0	0
135.9250	2	0	0
135.9500	2	0	1
135.9750	2	0	0
136.0000	3	0	1
136.0250	0	0	0
136.0500	4	1	0
136.0750	2	0	2
136.1000	2	0	0
136.1250	0	0	0
136.1500	0	0	0
136.1750	1	0	0
136.2000	2	0	0
136.2250	2	0	0
136.2500	2	0	0
136.2750	3	0	2
136.3000	1	0	0
136.3250	1	0	0
136.3500	0	0	0
136.3750	0	1	0
136.4000	2	0	1
136.4250	1	0	0
136.4500	1	0	0
136.4750	1	1	0
136.5000	1	0	1
136.5250	1	0	0
136.5500	3	1	2
136.5750	2	0	0
136.6000	1	0	0
136.6250	0	1	0
136.6500	1	0	0
136.6750	4	0	0
136.7000	2	0	0
136.7250	1	0	0
136.7500	3	0	0
136.7750	2	0	1
136.8000	2	1	0
136.8250	3	0	0
136.8500	1	1	0
136.8750	1	1	0
136.9000	2	0	0
136.9250	1	0	0
136.9500	1	0	0
136.9750	1	1	0
137.0000	1	0	1
137.0250	1	0	0
137.0500	1	0	0
137.0750	3	0	0
137.1000	1	0	0
137.1250	2	1	0
137.1500	2	0	0
137.1750	1	1	0
137.2000	1	0	0
137.2250	5	0	0
137.2500	1	0	0
137.2750	4	1	0
137.3000	3	0	0
137.3250	2	1	0
137.3500	1	1	0
137.3750	2	0	0
137.4000	3	0	0
137.4250	1	0	0
137.4500	1	1	1
137.4750	1	0	0
137.5000	1	0	1
137.5250	2	0	0
137.5500	0	0	0
137.5750	2	0	0
137.6000	4	1	1
137.6250	3	0	0
137.6500	2	0	0
137.6750	0	1	0
137.7000	0	0	0
137.7250	2	0	0
137.7500	1	0	0
137.7750	0	0	0
137.8000	1	0	0
137.8250	1	1	0
137.8500	0	0	0
137.8750	3	0	0
137.9000	0	0	0
137.9250	0	0	1
137.9500	5	1	0
137.9750	2	0	0
138.0000	2	0	0
138.0250	2	0	1
138.0500	1	0	0
138.0750	2	0	0
138.1000	2	0	0
138.1250	2	0	0
138.1500	1	0	0
138.1750	1	1	0
138.2000	2	0	0
138.2250	2	0	0
138.2500	1	0	0
138.2750	2	0	0
138.3000	1	0	1
138.3250	0	0	1
138.3500	1	0	0
138.3750	2	1	0
138.4000	2	0	0
138.4250	0	0	0
138.4500	0	0	0
138.4750	4	0	0
138.5000	2	0	0
138.5250	1	0	1
138.5500	1	0	1
138.5750	1	0	0
138.6000	3	0	0
138.6250	2	1	0
138.6500	0	0	0
138.6750	1	2	0
138.7000	1	0	0
138.7250	1	1	0
138.7500	3	0	0
138.7750	1	0	0
138.8000	2	0	2
138.8250	1	0	0
138.8500	2	0	0
138.8750	1	0	0
138.9000	3	0	0
138.9250	1	0	0
138.9500	1	1	0
138.9750	0	0	0
139.0000	1	1	0
139.0250	2	0	0
139.0500	1	2	0
139.0750	1	0	0
139.1000	0	0	1
139.1250	1	0	1
139.1500	2	0	0
139.1750	0	0	0
139.2000	0	0	0
139.2250	0	0	0
139.2500	0	0	0
139.2750	3	0	0
139.3000	4	0	0
139.3250	1	0	0
139.3500	2	0	2
139.3750	1	0	0
139.4000	2	0	1
139.4250	2	0	1
139.4500	0	0	1
139.4750	1	1	0
139.5000	2	0	0
139.5250	2	0	0
139.5500	2	0	0
139.5750	0	0	0
139.6000	2	0	0
139.6250	1	0	0
139.6500	4	0	0
139.6750	0	0	0
139.7000	1	0	0
139.7250	0	0	0
139.7500	2	0	0
139.7750	2	0	1
139.8000	0	0	0
139.8250	4	0	1
139.8500	0	0	0
139.8750	4	0	0
139.9000	2	0	0
139.9250	5	0	0
139.9500	2	0	0
139.9750	4	0	1
140.0000	2	0	0
140.0250	2	0	0
140.0500	2	0	0
140.0750	2	0	0
140.1000	0	1	0
140.1250	3	0	0
140.1500	1	0	1
140.1750	2	0	0
140.2000	0	0	0
140.2250	1	1	0
140.2500	1	0	0
140.2750	2	0	0
140.3000	1	0	0
140.3250	2	0	0
140.3500	0	0	0
140.3750	1	0	0
140.4000	2	1	0
140.4250	0	0	0
140.4500	1	0	0
140.4750	0	0	0
140.5000	0	1	0
140.5250	0	0	0
140.5500	3	0	0
140.5750	2	0	0
140.6000	1	0	0
140.6250	0	0	0
140.6500	2	0	1
140.6750	3	0	0
140.7000	2	0	0
140.7250	0	1	0
140.7500	2	1	0
140.7750	1	0	0
140.8000	1	0	1
140.8250	3	0	0
140.8500	1	0	0
140.8750	1	0	0
140.9000	4	0	0
140.9250	0	0	0
140.9500	6	1	0
140.9750	0	0	0
141.0000	3	1	0
141.0250	1	0	1
141.0500	1	0	0
141.0750	2	0	0
141.1000	3	0	0
141.1250	0	0	0
141.1500	1	0	0
141.1750	3	0	0
141.2000	3	1	1
141.2250	0	1	0
141.2500	1	0	0
141.2750	0	0	0
141.3000	2	0	0
141.3250	1	1	1
141.3500	2	0	0
141.3750	1	1	0
141.4000	3	0	0
141.4250	0	0	0
141.4500	2	0	0
141.4750	3	0	1
141.5000	1	0	0
141.5250	1	0	0
141.5500	1	0	0
141.5750	1	0	0
141.6000	0	0	0
141.6250	2	1	0
141.6500	0	1	0
141.6750	3	0	0
141.7000	2	0	0
141.7250	1	0	0
141.7500	0	0	1
141.7750	0	0	1
141.8000	2	0	0
141.8250	2	0	1
141.8500	3	0	0
141.8750	3	0	0
141.9000	1	0	0
141.9250	2	0	0
141.9500	1	1	0
141.9750	0	0	0
142.0000	5	0	0
142.0250	2	0	1
142.0500	1	1	0
142.0750	0	1	0
142.1000	2	0	0
142.1250	1	0	1
142.1500	0	0	0
142.1750	2	0	0
142.2000	0	0	0
142.2250	1	0	0
142.2500	0	1	0
142.2750	0	1	0
142.3000	0	0	0
142.3250	0	0	0
142.3500	3	0	0
142.3750	1	0	0
142.4000	4	0	0
142.4250	0	0	0
142.4500	0	1	0
142.4750	0	0	1
142.5000	1	1	0
142.5250	0	1	0
142.5500	5	0	0
142.5750	3	0	0
142.6000	1	0	0
142.6250	3	1	1
142.6500	2	0	0
142.6750	1	0	0
142.7000	1	1	0
142.7250	1	0	0
142.7500	0	0	0
142.7750	0	0	1
142.8000	2	1	1
142.8250	0	0	0
142.8500	2	0	1
142.8750	0	1	0
142.9000	1	0	1
142.9250	1	0	0
142.9500	0	0	1
142.9750	1	0	0
143.0000	3	2	0
143.0250	2	0	0
143.0500	2	1	0
143.0750	0	0	0
143.1000	1	0	1
143.1250	2	0	0
143.1500	1	0	0
143.1750	0	0	0
143.2000	0	0	0
143.2250	1	0	0
143.2500	6	0	0
143.2750	1	0	0
143.3000	0	0	1
143.3250	1	0	0
143.3500	2	0	0
143.3750	1	0	0
143.4000	0	0	0
143.4250	0	0	0
143.4500	2	0	1
143.4750	0	0	1
143.5000	5	0	1
143.5250	1	0	0
143.5500	4	0	0
143.5750	1	0	0
143.6000	2	0	0
143.6250	1	0	1
143.6500	2	0	0
143.6750	2	0	0
143.7000	2	0	1
143.7250	2	0	1
143.7500	1	0	0
143.7750	2	0	0
143.8000	1	0	0
143.8250	2	0	0
143.8500	3	1	0
143.8750	0	0	0
143.9000	3	1	0
143.9250	1	1	0
143.9500	2	0	0
143.9750	2	0	0
144.0000	2	0	0
144.0250	0	2	0
144.0500	4	0	0
144.0750	1	0	0
144.1000	0	0	0
144.1250	1	1	0
144.1500	0	1	0
144.1750	3	1	0
144.2000	1	1	0
144.2250	1	0	0
144.2500	1	0	0
144.2750	1	0	0
144.3000	3	1	0
144.3250	1	0	0
144.3500	3	0	0
144.3750	1	0	1
144.4000	3	1	0
144.4250	1	0	0
144.4500	3	0	0
144.4750	0	0	0
144.5000	0	0	0
144.5250	3	0	1
144.5500	2	0	0
144.5750	2	0	0
144.6000	2	0	0
144.6250	2	0	0
144.6500	2	0	0
144.6750	2	1	0
144.7000	4	0	0
144.7250	5	1	0
144.7500	1	0	0
144.7750	0	0	0
144.8000	1	0	0
144.8250	1	0	0
144.8500	2	1	0
144.8750	2	0	0
144.9000	1	1	0
144.9250	1	0	0
144.9500	2	0	0
144.9750	1	0	0
145.0000	1	0	0
145.0250	1	0	0
145.0500	0	0	1
145.0750	3	1	0
145.1000	0	1	0
145.1250	1	0	0
145.1500	3	0	0
145.1750	0	0	0
145.2000	0	0	0
145.2250	2	1	0
145.2500	4	0	1
145.2750	1	1	0
145.3000	3	0	0
145.3250	0	2	0
145.3500	0	0	0
145.3750	4	0	0
145.4000	0	0	0
145.4250	0	1	0
145.4500	2	0	0
145.4750	1	1	0
145.5000	1	0	0
145.5250	1	0	0
145.5500	2	0	0
145.5750	3	0	0
145.6000	0	0	1
145.6250	0	0	0
145.6500	3	2	0
145.6750	3	0	0
145.7000	3	0	0
145.7250	1	1	0
145.7500	0	0	0
145.7750	2	0	0
145.8000	1	0	1
145.8250	1	1	0
145.8500	1	0	1
145.8750	1	1	0
145.9000	3	0	0
145.9250	0	1	0
145.9500	3	0	1
145.9750	2	0	1
146.0000	0	0	0
146.0250	0	1	0
146.0500	1	0	0
146.0750	0	1	0
146.1000	2	0	0
146.1250	1	1	0
146.1500	2	1	0
146.1750	2	0	0
146.2000	1	1	0
146.2250	1	0	0
146.2500	0	0	0
146.2750	3	0	0
146.3000	3	0	0
146.3250	1	0	1
146.3500	2	0	0
146.3750	2	0	1
146.4000	0	0	0
146.4250	1	0	0
146.4500	0	0	0
146.4750	1	0	1
146.5000	1	0	0
146.5250	3	1	0
146.5500	2	0	0
146.5750	2	1	0
146.6000	2	0	0
146.6250	1	1	0
146.6500	4	2	0
146.6750	4	0	0
146.7000	4	0	0
146.7250	1	0	0
146.7500	1	0	0
146.7750	3	0	0
146.8000	1	0	0
146.8250	1	2	1
146.8500	1	1	0
146.8750	3	0	1
146.9000	2	0	0
146.9250	3	1	0
146.9500	0	0	0
146.9750	1	1	0
147.0000	2	2	0
147.0250	1	0	0
147.0500	1	0	0
147.0750	2	1	0
147.1000	1	0	0
147.1250	1	1	0
147.1500	1	0	0
147.1750	3	0	0
147.2000	1	0	0
147.2250	1	0	0
147.2500	0	0	0
147.2750	1	0	0
147.3000	0	0	0
147.3250	1	1	0
147.3500	1	0	0
147.3750	1	0	0
147.4000	0	1	1
147.4250	6	0	0
147.4500	3	1	0
147.4750	1	0	1
147.5000	0	0	0
147.5250	1	0	0
147.5500	1	0	0
147.5750	4	1	0
147.6000	3	1	0
147.6250	2	0	1
147.6500	0	0	0
147.6750	0	0	0
147.7000	2	0	0
147.7250	3	0	0
147.7500	0	1	0
147.7750	1	0	0
147.8000	1	2	0
147.8250	1	0	2
147.8500	0	0	0
147.8750	0	0	0
147.9000	2	0	0
147.9250	1	1	0
147.9500	1	0	0
147.9750	0	0	0
148.0000	1	0	1
148.0250	1	0	0
148.0500	1	0	0
148.0750	1	0	0
148.1000	0	0	0
148.1250	1	0	0
148.1500	1	0	0
148.1750	1	0	0
148.2000	4	1	0
148.2250	1	0	0
148.2500	3	0	0
148.2750	4	0	0
148.3000	1	0	0
148.3250	2	1	0
148.3500	0	0	1
148.3750	0	0	0
148.4000	0	1	0
148.4250	0	0	0
148.4500	2	0	0
148.4750	2	0	0
148.5000	2	0	0
148.5250	2	0	0
148.5500	0	0	1
148.5750	1	0	0
148.6000	2	0	0
148.6250	1	1	0
148.6500	1	0	1
148.6750	1	0	0
148.7000	6	0	0
148.7250	3	1	0
148.7500	4	0	0
148.7750	1	0	1
148.8000	0	0	0
148.8250	5	0	0
148.8500	1	0	0
148.8750	0	0	0
148.9000	2	1	0
148.9250	0	0	0
148.9500	2	0	0
148.9750	0	0	0
149.0000	3	0	0
149.0250	0	1	0
149.0500	0	0	0
149.0750	3	0	0
149.1000	2	0	0
149.1250	1	0	0
149.1500	2	0	0
149.1750	1	1	1
149.2000	0	0	0
149.2250	2	0	0
149.2500	1	0	1
149.2750	1	1	0
149.3000	0	0	0
149.3250	1	1	0
149.3500	0	0	0
149.3750	0	0	0
149.4000	1	0	0
149.4250	1	0	0
149.4500	0	0	0
149.4750	2	0	0
149.5000	3	0	0
149.5250	1	0	0
149.5500	0	1	0
149.5750	1	0	0
149.6000	4	0	0
149.6250	2	1	0
149.6500	1	0	1
149.6750	2	0	0
149.7000	2	0	1
149.7250	1	0	0
149.7500	0	0	0
149.7750	1	1	0
149.8000	0	0	0
149.8250	4	0	0
149.8500	2	0	0
149.8750	2	0	0
149.9000	3	0	0
149.9250	1	1	0
149.9500	0	0	1
149.9750	1	1	1
150.0000	2	0	0
150.0250	0	0	0
150.0500	2	0	1
150.0750	2	1	0
150.1000	2	0	0
150.1250	1	0	0
150.1500	3	0	0
150.1750	0	0	0
150.2000	1	0	1
150.2250	0	0	0
150.2500	1	0	0
150.2750	0	0	0
150.3000	2	0	1
150.3250	2	0	0
150.3500	2	0	0
150.3750	1	0	0
150.4000	2	0	0
150.4250	1	0	0
150.4500	1	0	0
150.4750	2	0	0
150.5000	1	0	0
150.5250	0	0	0
150.5500	1	0	0
150.5750	1	0	0
150.6000	3	0	0
150.6250	2	0	0
150.6500	1	0	0
150.6750	0	0	0
150.7000	1	0	0
150.7250	1	0	0
150.7500	1	0	0
150.7750	2	0	0
150.8000	2	0	0
150.8250	6	0	0
150.8500	3	0	0
150.8750	1	0	0
150.9000	1	2	0
150.9250	2	1	0
150.9500	1	1	0
150.9750	1	0	0
151.0000	2	0	0
151.0250	0	0	0
151.0500	1	1	0
151.0750	0	0	0
151.1000	1	0	0
151.1250	0	0	0
151.1500	3	0	0
151.1750	1	0	1
151.2000	4	0	0
151.2250	3	0	0
151.2500	1	0	0
151.2750	0	0	0
151.3000	1	0	0
151.3250	0	0	0
151.3500	0	0	0
151.3750	1	1	0
151.4000	1	0	0
151.4250	1	1	0
151.4500	1	0	0
151.4750	2	0	0
151.5000	4	0	0
151.5250	0	0	0
151.5500	1	0	0
151.5750	1	0	0
151.6000	2	1	1
151.6250	1	0	0
151.6500	3	0	0
151.6750	2	0	0
151.7000	1	0	0
151.7250	1	0	0
151.7500	1	1	0
151.7750	1	0	0
151.8000	1	1	1
151.8250	1	0	0
151.8500	1	0	0
151.8750	1	0	0
151.9000	1	0	0
151.9250	0	0	1
151.9500	1	0	0
151.9750	1	1	0
152.0000	1	0	0
152.0250	0	0	0
152.0500	2	0	0
152.0750	0	0	0
152.1000	0	0	1
152.1250	2	0	0
152.1500	1	0	1
152.1750	0	1	0
152.2000	0	1	0
152.2250	1	0	0
152.2500	2	0	0
152.2750	2	0	0
152.3000	0	0	1
152.3250	1	0	0
152.3500	1	0	0
152.3750	2	1	1
152.4000	2	0	0
152.4250	1	0	0
152.4500	3	0	0
152.4750	1	0	0
152.5000	1	0	1
152.5250	3	1	0
152.5500	2	0	0
152.5750	0	0	0
152.6000	0	0	0
152.6250	1	0	0
152.6500	0	0	0
152.6750	1	0	0
152.7000	0	1	0
152.7250	1	2	0
152.7500	1	0	0
152.7750	2	0	0
152.8000	0	0	0
152.8250	3	0	0
152.8500	2	0	0
152.8750	0	0	0
152.9000	0	0	0
152.9250	1	0	0
152.9500	1	0	0
152.9750	0	0	0
153.0000	1	0	0
153.0250	1	0	0
153.0500	1	0	0
153.0750	3	0	0
153.1000	1	0	0
153.1250	2	0	1
153.1500	0	0	0
153.1750	0	2	0
153.2000	2	1	0
153.2250	1	0	0
153.2500	2	0	0
153.2750	1	0	1
153.3000	2	2	0
153.3250	0	0	0
153.3500	0	0	0
153.3750	0	0	0
153.4000	1	0	0
153.4250	1	0	0
153.4500	0	0	0
153.4750	3	0	0
153.5000	1	1	0
153.5250	0	0	0
153.5500	1	1	0
153.5750	1	0	0
153.6000	0	0	1
153.6250	0	0	0
153.6500	1	1	0
153.6750	2	0	0
153.7000	1	0	0
153.7250	2	0	0
153.7500	2	0	0
153.7750	1	0	0
153.8000	0	0	0
153.8250	2	0	0
153.8500	0	0	0
153.8750	1	0	0
153.9000	0	0	0
153.9250	1	0	0
153.9500	1	0	0
153.9750	2	1	0
154.0000	2	1	0
154.0250	4	1	0
154.0500	1	0	0
154.0750	0	0	0
154.1000	1	0	0
154.1250	1	0	0
154.1500	1	0	0
154.1750	1	0	0
154.2000	0	0	1
154.2250	0	0	0
154.2500	1	2	0
154.2750	1	0	0
154.3000	0	1	0
154.3250	0	0	0
154.3500	1	0	0
154.3750	1	0	0
154.4000	3	0	0
154.4250	1	0	0
154.4500	3	3	0
154.4750	1	1	0
154.5000	0	0	0
154.5250	2	1	1
154.5500	2	0	0
154.5750	2	0	0
154.6000	1	0	0
154.6250	2	0	0
154.6500	2	0	0
154.6750	0	0	0
154.7000	0	0	0
154.7250	0	0	0
154.7500	3	0	0
154.7750	1	1	0
154.8000	1	1	1
154.8250	1	1	0
154.8500	3	0	0
154.8750	1	0	0
154.9000	1	0	0
154.9250	1	0	0
154.9500	1	1	0
154.9750	0	0	0
155.0000	1	1	0
155.0250	1	0	0
155.0500	2	0	1
155.0750	1	0	0
155.1000	0	1	0
155.1250	1	1	0
155.1500	0	0	0
155.1750	1	0	0
155.2000	0	0	0
155.2250	2	0	0
155.2500	4	0	0
155.2750	2	0	1
155.3000	4	0	1
155.3250	0	1	0
155.3500	3	0	1
155.3750	0	0	0
155.4000	0	0	0
155.4250	0	1	1
155.4500	1	0	0
155.4750	1	0	0
155.5000	1	0	0
155.5250	1	0	0
155.5500	0	0	0
155.5750	1	0	0
155.6000	3	0	0
155.6250	3	0	2
155.6500	2	0	0
155.6750	2	1	1
155.7000	1	0	0
155.7250	1	0	0
155.7500	3	0	0
155.7750	1	0	0
155.8000	0	0	0
155.8250	1	0	0
155.8500	1	0	0
155.8750	2	0	0
155.9000	1	0	0
155.9250	1	0	0
155.9500	2	0	0
155.9750	0	0	0
156.0000	0	1	0
156.0250	1	0	0
156.0500	2	0	0
156.0750	0	0	0
156.1000	0	0	0
156.1250	1	0	0
156.1500	0	0	0
156.1750	2	0	0
156.2000	2	2	0
156.2250	1	0	0
156.2500	3	0	0
156.2750	2	0	0
156.3000	1	1	0
156.3250	0	1	0
156.3500	0	2	0
156.3750	1	0	0
156.4000	1	0	0
156.4250	1	0	0
156.4500	0	1	1
156.4750	0	0	0
156.5000	0	0	0
156.5250	1	0	0
156.5500	0	1	0
156.5750	3	0	0
156.6000	5	0	1
156.6250	0	0	0
156.6500	0	1	0
156.6750	1	0	0
156.7000	2	0	0
156.7250	0	0	0
156.7500	4	0	0
156.7750	1	0	0
156.8000	1	0	0
156.8250	4	0	0
156.8500	1	0	0
156.8750	1	0	0
156.9000	1	0	0
156.9250	1	0	0
156.9500	0	0	0
156.9750	2	1	0
157.0000	1	0	0
157.0250	4	0	0
157.0500	0	0	0
157.0750	3	0	0
157.1000	2	0	0
157.1250	0	0	0
157.1500	1	0	0
157.1750	1	1	0
157.2000	1	1	0
157.2250	2	0	0
157.2500	2	1	0
157.2750	0	0	1
157.3000	5	0	0
157.3250	2	0	0
157.3500	3	0	0
157.3750	2	0	0
157.4000	1	0	0
157.4250	0	0	0
157.4500	0	0	0
157.4750	2	1	0
157.5000	1	0	0
157.5250	4	0	0
157.5500	2	0	0
157.5750	2	0	1
157.6000	0	0	0
157.6250	1	0	0
157.6500	0	1	0
157.6750	2	2	0
157.7000	1	0	0
157.7250	4	0	0
157.7500	0	0	1
157.7750	0	0	1
157.8000	0	0	0
157.8250	2	0	0
157.8500	0	0	0
157.8750	1	0	0
157.9000	2	0	0
157.9250	1	0	0
157.9500	0	0	0
157.9750	0	0	0
158.0000	0	0	0
158.0250	1	0	1
158.0500	0	0	1
158.0750	1	0	0
158.1000	1	0	0
158.1250	2	0	0
158.1500	1	0	0
158.1750	1	0	1
158.2000	0	0	0
158.2250	0	0	0
158.2500	3	0	0
158.2750	2	0	0
158.3000	0	0	0
158.3250	2	0	0
158.3500	0	0	0
158.3750	1	0	0
158.4000	0	0	1
158.4250	1	0	1
158.4500	1	0	0
158.4750	0	0	0
158.5000	2	0	0
158.5250	2	0	0
158.5500	4	0	0
158.5750	6	0	0
158.6000	2	1	0
158.6250	2	0	0
158.6500	0	0	0
158.6750	2	0	0
158.7000	1	0	0
158.7250	5	0	0
158.7500	0	0	0
158.7750	3	0	0
158.8000	1	0	0
158.8250	1	1	1
158.8500	1	0	0
158.8750	2	0	0
158.9000	3	0	0
158.9250	1	0	0
158.9500	1	0	0
158.9750	2	0	2
159.0000	1	0	0
159.0250	1	0	0
159.0500	0	0	0
159.0750	3	0	0
159.1000	0	0	0
159.1250	0	0	0
159.1500	0	0	0
159.1750	2	1	1
159.2000	1	0	1
159.2250	1	1	0
159.2500	1	0	0
159.2750	0	0	0
159.3000	5	0	0
159.3250	0	0	1
159.3500	1	1	1
159.3750	0	0	2
159.4000	1	0	0
159.4250	3	0	0
159.4500	0	1	0
159.4750	1	0	0
159.5000	2	0	0
159.5250	1	0	0
159.5500	1	0	0
159.5750	1	1	1
159.6000	0	0	0
159.6250	2	0	1
159.6500	2	1	0
159.6750	1	0	0
159.7000	2	0	1
159.7250	0	0	0
159.7500	1	0	0
159.7750	0	0	0
159.8000	2	0	0
159.8250	0	0	0
159.8500	2	0	1
159.8750	0	1	1
159.9000	4	0	0
159.9250	1	1	0
159.9500	1	0	0
159.9750	1	1	0
160.0000	1	0	0
160.0250	0	0	0
160.0500	0	0	0
160.0750	0	0	0
160.1000	0	0	0
160.1250	0	0	0
160.1500	0	0	0
160.1750	0	0	0
160.2000	1	0	0
160.2250	1	1	0
160.2500	2	0	0
160.2750	0	0	0
160.3000	0	0	0
160.3250	1	0	0
160.3500	1	0	0
160.3750	1	0	0
160.4000	1	0	0
160.4250	1	0	0
160.4500	4	0	0
160.4750	1	0	0
160.5000	0	0	1
160.5250	2	0	0
160.5500	0	0	0
160.5750	1	0	0
160.6000	0	0	0
160.6250	3	0	0
160.6500	1	0	0
160.6750	0	0	0
160.7000	0	0	0
160.7250	1	0	0
160.7500	0	0	0
160.7750	1	0	1
160.8000	2	0	0
160.8250	2	0	0
160.8500	1	0	0
160.8750	0	0	0
160.9000	0	0	0
160.9250	1	0	0
160.9500	0	0	0
160.9750	1	0	0
161.0000	1	0	0
161.0250	1	0	0
161.0500	1	0	0
161.0750	0	0	0
161.1000	1	0	0
161.1250	2	1	0
161.1500	3	0	0
161.1750	0	0	0
161.2000	2	0	1
161.2250	1	0	0
161.2500	2	0	0
161.2750	1	0	0
161.3000	1	0	0
161.3250	1	2	0
161.3500	0	0	0
161.3750	2	0	0
161.4000	2	0	0
161.4250	1	0	0
161.4500	1	0	0
161.4750	0	0	0
161.5000	1	0	0
161.5250	3	0	0
161.5500	2	0	0
161.5750	3	0	0
161.6000	2	0	0
161.6250	4	0	0
161.6500	2	1	0
161.6750	0	0	0
161.7000	1	0	0
161.7250	4	0	0
161.7500	1	0	0
161.7750	2	0	0
161.8000	1	1	0
161.8250	1	0	0
161.8500	1	1	0
161.8750	2	0	0
161.9000	0	1	0
161.9250	2	0	2
161.9500	1	0	0
161.9750	1	0	1
162.0000	1	0	0
162.0250	2	0	0
162.0500	1	1	0
162.0750	0	0	0
162.1000	3	0	0
162.1250	2	0	1
162.1500	2	1	0
162.1750	1	0	0
162.2000	0	0	1
162.2250	2	0	0
162.2500	0	0	1
162.2750	1	0	0
162.3000	4	0	0
162.3250	2	0	0
162.3500	2	0	0
162.3750	0	0	0
162.4000	1	0	0
162.4250	0	0	0
162.4500	2	0	0
162.4750	1	0	1
162.5000	2	0	0
162.5250	0	0	0
162.5500	0	0	0
162.5750	1	1	0
162.6000	1	0	0
162.6250	2	0	0
162.6500	0	0	0
162.6750	0	1	0
162.7000	0	0	0
162.7250	0	0	0
162.7500	1	0	0
162.7750	3	0	0
162.8000	0	0	0
162.8250	3	0	0
162.8500	5	2	0
162.8750	1	1	0
162.9000	2	0	0
162.9250	1	0	0
162.9500	2	0	0
162.9750	1	0	0
163.0000	2	0	1
163.0250	0	1	0
163.0500	1	1	0
163.0750	2	1	0
163.1000	1	0	0
163.1250	2	0	0
163.1500	1	0	0
163.1750	0	0	0
163.2000	1	0	0
163.2250	2	0	1
163.2500	3	0	0
163.2750	0	0	0
163.3000	3	0	0
163.3250	1	2	0
163.3500	2	0	0
163.3750	1	0	0
163.4000	1	1	0
163.4250	1	0	0
163.4500	2	0	0
163.4750	2	0	0
163.5000	2	0	0
163.5250	4	0	0
163.5500	1	0	0
163.5750	0	0	0
163.6000	0	0	0
163.6250	1	0	0
163.6500	1	0	0
163.6750	1	0	0
163.7000	2	0	0
163.7250	2	0	0
163.7500	1	1	0
163.7750	1	0	0
163.8000	1	0	0
163.8250	3	0	1
163.8500	2	0	0
163.8750	0	0	0
163.9000	0	0	0
163.9250	1	0	0
163.9500	1	0	0
163.9750	1	0	0
164.0000	1	0	0
164.0250	2	0	0
164.0500	1	0	0
164.0750	1	0	0
164.1000	1	0	0
164.1250	1	0	0
164.1500	1	0	0
164.1750	1	0	0
164.2000	1	0	0
164.2250	2	1	0
164.2500	1	0	0
164.2750	2	0	0
164.3000	2	0	0
164.3250	1	0	0
164.3500	2	0	0
164.3750	1	2	0
164.4000	0	0	0
164.4250	0	0	0
164.4500	1	1	1
164.4750	0	1	0
164.5000	2	0	0
164.5250	1	0	0
164.5500	1	0	0
164.5750	0	0	0
164.6000	1	0	0
164.6250	2	1	1
164.6500	2	0	0
164.6750	2	0	0
164.7000	1	0	0
164.7250	3	0	1
164.7500	2	0	0
164.7750	0	0	0
164.8000	2	0	0
164.8250	0	0	0
164.8500	0	0	0
164.8750	1	0	0
164.9000	2	0	0
164.9250	0	0	0
164.9500	0	0	0
164.9750	2	0	0
165.0000	2	0	0
165.0250	0	0	0
165.0500	1	0	0
165.0750	0	0	0
165.1000	2	2	1
165.1250	4	0	0
165.1500	0	0	0
165.1750	1	2	0
165.2000	0	0	0
165.2250	2	0	0
165.2500	1	1	0
165.2750	1	0	0
165.3000	2	0	0
165.3250	2	0	1
165.3500	0	0	0
165.3750	0	1	0
165.4000	0	0	0
165.4250	0	0	0
165.4500	1	0	0
165.4750	0	0	0
165.5000	2	0	0
165.5250	0	0	1
165.5500	0	1	0
165.5750	1	1	0
165.6000	0	0	0
165.6250	3	0	0
165.6500	2	0	0
165.6750	1	0	0
165.7000	2	0	0
165.7250	1	0	0
165.7500	1	0	0
165.7750	3	0	0
165.8000	2	0	0
165.8250	3	0	0
165.8500	0	0	0
165.8750	2	0	0
165.9000	3	0	0
165.9250	1	0	0
165.9500	1	0	1
165.9750	0	0	0
166.0000	2	0	0
166.0250	3	0	0
166.0500	1	0	1
166.0750	1	0	0
166.1000	3	0	0
166.1250	1	0	0
166.1500	0	0	0
166.1750	0	0	0
166.2000	1	1	0
166.2250	0	1	0
166.2500	1	0	1
166.2750	3	0	0
166.3000	1	0	0
166.3250	0	1	0
166.3500	1	0	0
166.3750	1	0	0
166.4000	2	0	0
166.4250	1	0	1
166.4500	1	0	0
166.4750	0	0	0
166.5000	1	0	1
166.5250	0	0	0
166.5500	3	0	0
166.5750	2	1	0
166.6000	1	0	1
166.6250	0	0	0
166.6500	1	1	0
166.6750	2	0	0
166.7000	1	0	0
166.7250	1	0	0
166.7500	1	0	0
166.7750	0	0	0
166.8000	1	0	0
166.8250	1	0	0
166.8500	1	0	0
166.8750	0	0	1
166.9000	0	0	0
166.9250	2	0	0
166.9500	1	0	0
166.9750	2	0	0
167.0000	0	0	0
167.0250	0	0	0
167.0500	2	0	0
167.0750	0	1	0
167.1000	3	0	0
167.1250	0	0	0
167.1500	3	0	1
167.1750	0	0	1
167.2000	0	0	2
167.2250	4	0	0
167.2500	2	0	0
167.2750	2	0	0
167.3000	1	0	0
167.3250	0	0	0
167.3500	2	0	0
167.3750	3	0	0
167.4000	0	0	0
167.4250	0	0	0
167.4500	1	0	0
167.4750	2	0	0
167.5000	3	0	0
167.5250	0	1	0
167.5500	3	0	0
167.5750	4	0	0
167.6000	4	0	0
167.6250	1	2	0
167.6500	0	0	0
167.6750	2	1	0
167.7000	0	0	2
167.7250	1	0	0
167.7500	1	0	0
167.7750	1	0	1
167.8000	1	0	0
167.8250	1	0	0
167.8500	2	0	0
167.8750	1	0	0
167.9000	2	0	0
167.9250	3	1	0
167.9500	0	1	1
167.9750	0	0	0
168.0000	0	0	0
168.0250	0	0	0
168.0500	2	0	0
168.0750	1	0	0
168.1000	0	1	0
168.1250	1	0	0
168.1500	0	0	0
168.1750	1	0	0
168.2000	1	0	0
168.2250	0	0	0
168.2500	0	0	0
168.2750	0	2	0
168.3000	0	1	0
168.3250	1	0	0
168.3500	3	0	0
168.3750	1	0	0
168.4000	0	1	0
168.4250	0	0	0
168.4500	2	2	0
168.4750	3	1	0
168.5000	2	0	0
168.5250	2	0	0
168.5500	0	0	0
168.5750	4	1	0
168.6000	0	1	0
168.6250	2	0	0
168.6500	0	1	0
168.6750	1	1	0
168.7000	1	0	0
168.7250	3	1	1
168.7500	4	0	0
168.7750	2	0	0
168.8000	0	0	0
168.8250	3	0	0
168.8500	1	0	0
168.8750	2	1	0
168.9000	0	1	0
168.9250	0	0	0
168.9500	2	1	0
168.9750	0	0	0
169.0000	1	0	0
169.0250	0	0	0
169.0500	2	1	0
169.0750	0	0	0
169.1000	0	0	0
169.1250	0	0	0
169.1500	0	0	0
169.1750	1	0	1
169.2000	3	0	0
169.2250	1	0	0
169.2500	2	0	0
169.2750	1	0	1
169.3000	4	1	0
169.3250	1	0	0
169.3500	2	0	0
169.3750	2	0	1
169.4000	1	0	1
169.4250	1	0	1
169.4500	1	0	1
169.4750	3	0	0
169.5000	1	0	0
169.5250	0	0	0
169.5500	3	0	0
169.5750	0	0	1
169.6000	4	0	0
169.6250	1	1	0
169.6500	0	0	0
169.6750	2	0	0
169.7000	0	0	0
169.7250	2	0	0
169.7500	0	0	0
169.7750	0	1	0
169.8000	1	0	0
169.8250	0	0	1
169.8500	2	0	0
169.8750	1	1	0
169.9000	1	1	0
169.9250	0	0	0
169.9500	1	0	0
169.9750	1	0	0
170.0000	0	0	0
170.0250	1	0	0
170.0500	2	0	0
170.0750	1	0	0
170.1000	1	0	0
170.1250	1	0	0
170.1500	2	0	0
170.1750	2	1	0
170.2000	0	0	0
170.2250	4	0	0
170.2500	0	0	0
170.2750	1	0	1
170.3000	1	0	0
170.3250	1	1	0
170.3500	2	0	0
170.3750	0	0	1
170.4000	3	0	2
170.4250	0	0	0
170.4500	2	0	0
170.4750	1	0	0
170.5000	3	0	0
170.5250	1	0	0
170.5500	2	0	0
170.5750	0	0	0
170.6000	0	1	0
170.6250	2	0	0
170.6500	2	1	0
170.6750	3	0	0
170.7000	0	0	0
170.7250	1	0	0
170.7500	0	0	1
170.7750	1	0	0
170.8000	0	0	0
170.8250	1	0	1
170.8500	3	1	0
170.8750	0	0	0
170.9000	0	0	0
170.9250	1	0	0
170.9500	1	0	0
170.9750	1	0	0
171.0000	1	0	0
171.0250	1	2	0
171.0500	1	0	0
171.0750	2	0	0
171.1000	0	1	0
171.1250	3	0	0
171.1500	0	0	0
171.1750	1	0	0
171.2000	2	0	0
171.2250	0	0	0
171.2500	0	0	0
171.2750	2	0	1
171.3000	2	0	0
171.3250	1	0	0
171.3500	3	0	0
171.3750	0	0	0
171.4000	1	0	0
171.4250	2	2	0
171.4500	0	0	0
171.4750	1	0	0
171.5000	2	0	0
171.5250	0	0	0
171.5500	0	1	0
171.5750	3	0	0
171.6000	2	0	0
171.6250	2	0	0
171.6500	1	0	0
171.6750	2	0	0
171.7000	2	0	0
171.7250	0	0	0
171.7500	0	0	0
171.7750	1	0	0
171.8000	1	0	0
171.8250	1	0	0
171.8500	1	0	0
171.8750	2	0	0
171.9000	0	0	0
171.9250	2	0	0
171.9500	0	0	0
171.9750	0	0	0
172.0000	0	0	0
172.0250	1	0	0
172.0500	0	0	0
172.0750	1	1	0
172.1000	1	0	0
172.1250	1	0	0
172.1500	1	0	0
172.1750	0	0	0
172.2000	2	0	0
172.2250	1	1	0
172.2500	0	0	0
172.2750	1	0	0
172.3000	0	0	0
172.3250	1	0	1
172.3500	0	0	0
172.3750	0	0	0
172.4000	2	0	1
172.4250	0	0	0
172.4500	2	0	1
172.4750	1	0	0
172.5000	3	1	0
172.5250	1	0	0
172.5500	1	0	0
172.5750	1	0	0
172.6000	1	0	1
172.6250	1	0	0
172.6500	1	0	0
172.6750	2	0	0
172.7000	1	0	1
172.7250	0	0	0
172.7500	1	0	0
172.7750	1	0	0
172.8000	0	0	0
172.8250	2	0	0
172.8500	2	0	0
172.8750	1	0	0
172.9000	1	0	0
172.9250	0	0	2
172.9500	1	0	0
172.9750	1	1	0
173.0000	2	0	0
173.0250	2	0	0
173.0500	1	0	0
173.0750	3	0	0
173.1000	1	0	0
173.1250	0	0	1
173.1500	0	0	0
173.1750	0	0	0
173.2000	1	0	0
173.2250	1	1	0
173.2500	1	0	0
173.2750	3	0	0
173.3000	1	0	0
173.3250	2	1	1
173.3500	0	0	0
173.3750	0	1	0
173.4000	2	0	0
173.4250	0	0	0
173.4500	0	0	0
173.4750	0	1	0
173.5000	2	0	0
173.5250	0	1	0
173.5500	1	1	0
173.5750	1	0	0
173.6000	2	0	0
173.6250	1	0	0
173.6500	2	0	0
173.6750	1	0	0
173.7000	1	0	0
173.7250	1	1	0
173.7500	0	0	0
173.7750	1	1	0
173.8000	0	1	0
173.8250	3	1	0
173.8500	0	0	0
173.8750	2	0	0
173.9000	0	0	1
173.9250	3	0	1
173.9500	1	0	0
173.9750	1	0	0
174.0000	1	0	0
174.0250	3	0	0
174.0500	2	0	0
174.0750	0	0	0
174.1000	0	0	0
174.1250	0	0	1
174.1500	0	0	0
174.1750	1	0	0
174.2000	1	0	0
174.2250	2	1	1
174.2500	1	0	0
174.2750	1	0	0
174.3000	0	0	0
174.3250	1	0	1
174.3500	0	1	0
174.3750	0	0	0
174.4000	0	2	0
174.4250	0	0	0
174.4500	0	1	0
174.4750	3	0	0
174.5000	2	0	0
174.5250	0	0	0
174.5500	0	0	0
174.5750	1	1	0
174.6000	2	0	0
174.6250	1	0	0
174.6500	2	0	0
174.6750	1	0	0
174.7000	0	0	0
174.7250	1	0	0
174.7500	1	0	0
174.7750	1	0	0
174.8000	2	1	0
174.8250	1	1	1
174.8500	1	0	0
174.8750	2	0	0
174.9000	1	1	0
174.9250	0	0	0
174.9500	1	0	0
174.9750	1	0	1
175.0000	1	1	0
175.0250	0	0	0
175.0500	1	1	1
175.0750	0	0	0
175.1000	0	0	0
175.1250	2	0	1
175.1500	1	1	0
175.1750	0	0	0
175.2000	1	0	0
175.2250	1	0	0
175.2500	1	0	0
175.2750	0	0	0
175.3000	1	0	0
175.3250	0	0	0
175.3500	0	0	0
175.3750	2	0	0
175.4000	4	0	0
175.4250	0	0	0
175.4500	0	0	0
175.4750	2	0	0
175.5000	1	0	0
175.5250	0	1	0
175.5500	2	1	0
175.5750	1	0	0
175.6000	0	1	0
175.6250	2	1	0
175.6500	2	0	0
175.6750	1	0	0
175.7000	3	0	0
175.7250	1	0	0
175.7500	0	0	0
175.7750	1	0	0
175.8000	0	0	0
175.8250	2	0	0
175.8500	1	0	0
175.8750	0	1	0
175.9000	0	1	0
175.9250	1	0	0
175.9500	2	0	0
175.9750	1	0	0
176.0000	0	2	0
176.0250	3	0	0
176.0500	1	0	0
176.0750	1	0	0
176.1000	2	1	0
176.1250	0	0	0
176.1500	2	0	0
176.1750	0	0	0
176.2000	1	0	0
176.2250	0	0	0
176.2500	0	0	0
176.2750	1	1	0
176.3000	1	0	0
176.3250	0	0	0
176.3500	1	0	0
176.3750	2	0	0
176.4000	1	0	0
176.4250	0	0	0
176.4500	1	0	0
176.4750	2	0	0
176.5000	0	0	0
176.5250	0	0	0
176.5500	2	0	0
176.5750	0	0	2
176.6000	1	0	1
176.6250	0	0	0
176.6500	0	0	0
176.6750	1	0	0
176.7000	0	0	0
176.7250	0	0	1
176.7500	2	0	0
176.7750	1	0	0
176.8000	1	1	0
176.8250	1	0	0
176.8500	0	0	1
176.8750	1	0	0
176.9000	2	0	0
176.9250	0	0	0
176.9500	1	1	0
176.9750	0	0	0
177.0000	2	0	0
177.0250	2	0	0
177.0500	2	0	0
177.0750	1	0	0
177.1000	0	0	0
177.1250	1	1	0
177.1500	4	0	0
177.1750	3	0	0
177.2000	1	0	0
177.2250	0	1	0
177.2500	0	0	0
177.2750	2	0	0
177.3000	1	0	1
177.3250	0	0	1
177.3500	0	0	0
177.3750	1	0	0
177.4000	1	0	1
177.4250	1	1	0
177.4500	3	0	0
177.4750	1	0	0
177.5000	1	0	0
177.5250	1	0	0
177.5500	1	0	0
177.5750	1	0	0
177.6000	2	0	0
177.6250	2	0	0
177.6500	1	0	0
177.6750	1	0	0
177.7000	1	1	0
177.7250	1	0	0
177.7500	2	0	0
177.7750	0	0	1
177.8000	0	0	0
177.8250	0	0	0
177.8500	0	0	0
177.8750	0	0	1
177.9000	0	0	0
177.9250	2	0	0
177.9500	0	0	0
177.9750	7	0	1
178.0000	4	0	0
178.0250	0	0	0
178.0500	0	0	0
178.0750	0	0	0
178.1000	2	0	0
178.1250	2	0	0
178.1500	0	0	1
178.1750	0	0	0
178.2000	1	0	0
178.2250	1	1	0
178.2500	2	1	0
178.2750	2	0	0
178.3000	0	0	0
178.3250	3	0	1
178.3500	3	0	0
178.3750	0	0	0
178.4000	2	0	1
178.4250	0	1	0
178.4500	0	0	0
178.4750	0	0	0
178.5000	1	0	1
178.5250	2	0	1
178.5500	0	0	0
178.5750	0	0	0
178.6000	0	0	0
178.6250	3	0	0
178.6500	4	0	0
178.6750	0	0	0
178.7000	1	0	0
178.7250	0	0	0
178.7500	1	1	0
178.7750	1	0	1
178.8000	1	1	0
178.8250	1	0	0
178.8500	0	0	0
178.8750	1	0	0
178.9000	1	0	0
178.9250	1	0	0
178.9500	2	1	0
178.9750	0	0	1
179.0000	0	0	0
179.0250	2	0	0
179.0500	0	0	0
179.0750	1	0	0
179.1000	0	0	0
179.1250	1	0	0
179.1500	0	0	0
179.1750	0	1	0
179.2000	0	0	0
179.2250	0	0	0
179.2500	0	0	0
179.2750	1	0	0
179.3000	0	1	0
179.3250	2	1	0
179.3500	0	0	0
179.3750	1	0	0
179.4000	1	1	0
179.4250	0	0	0
179.4500	1	0	0
179.4750	1	1	2
179.5000	0	0	0
179.5250	0	1	0
179.5500	0	1	0
179.5750	2	0	0
179.6000	1	0	0
179.6250	0	0	0
179.6500	2	0	0
179.6750	0	0	0
179.7000	1	0	0
179.7250	1	0	0
179.7500	1	0	0
179.7750	2	0	0
179.8000	1	0	0
179.8250	1	0	0
179.8500	0	1	0
179.8750	2	0	0
179.9000	1	0	0
179.9250	0	0	0
179.9500	2	0	0
179.9750	1	0	0
180.0000	1	0	0
180.0250	5	0	1
180.0500	0	0	0
180.0750	2	0	0
180.1000	1	0	0
180.1250	0	0	0
180.1500	2	0	0
180.1750	1	0	0
180.2000	0	1	0
180.2250	2	0	1
180.2500	2	0	0
180.2750	1	0	0
180.3000	2	0	1
180.3250	1	0	0
180.3500	2	0	0
180.3750	3	2	0
180.4000	1	0	0
180.4250	0	2	0
180.4500	3	1	0
180.4750	2	1	0
180.5000	0	0	0
180.5250	0	0	0
180.5500	4	0	0
180.5750	1	0	0
180.6000	1	1	0
180.6250	1	1	1
180.6500	0	1	0
180.6750	2	0	0
180.7000	1	0	0
180.7250	1	0	1
180.7500	0	2	0
180.7750	2	0	0
180.8000	1	1	0
180.8250	0	0	0
180.8500	0	0	0
180.8750	0	0	0
180.9000	1	0	0
180.9250	1	0	0
180.9500	2	0	0
180.9750	2	0	0
181.0000	1	0	0
181.0250	1	0	0
181.0500	1	1	0
181.0750	1	2	0
181.1000	1	0	0
181.1250	2	0	0
181.1500	0	0	1
181.1750	0	0	0
181.2000	2	1	0
181.2250	1	0	1
181.2500	0	0	0
181.2750	1	0	0
181.3000	0	0	0
181.3250	2	0	0
181.3500	2	0	1
181.3750	2	0	0
181.4000	2	0	0
181.4250	1	0	0
181.4500	2	0	0
181.4750	1	0	0
181.5000	2	1	0
181.5250	0	0	0
181.5500	0	1	0
181.5750	0	0	0
181.6000	0	1	0
181.6250	1	0	0
181.6500	0	0	0
181.6750	0	1	0
181.7000	0	0	0
181.7250	1	0	0
181.7500	0	0	0
181.7750	0	1	0
181.8000	0	0	0
181.8250	0	1	0
181.8500	2	0	1
181.8750	2	0	2
181.9000	1	0	0
181.9250	0	0	0
181.9500	2	1	0
181.9750	1	1	0
182.0000	2	0	0
182.0250	0	0	0
182.0500	0	0	0
182.0750	1	0	0
182.1000	0	0	0
182.1250	0	0	0
182.1500	1	0	0
182.1750	0	0	0
182.2000	1	0	0
182.2250	2	0	0
182.2500	0	0	0
182.2750	2	0	0
182.3000	0	1	0
182.3250	2	0	0
182.3500	0	0	0
182.3750	0	0	0
182.4000	2	1	0
182.4250	1	0	0
182.4500	1	1	0
182.4750	0	0	0
182.5000	1	1	0
182.5250	5	0	0
182.5500	1	0	0
182.5750	1	0	0
182.6000	1	0	0
182.6250	3	0	0
182.6500	2	0	0
182.6750	1	0	1
182.7000	1	0	0
182.7250	1	0	0
182.7500	0	0	0
182.7750	1	0	0
182.8000	1	0	0
182.8250	1	0	0
182.8500	2	0	0
182.8750	0	1	0
182.9000	3	0	0
182.9250	1	0	0
182.9500	3	0	0
182.9750	3	0	0
183.0000	0	0	0
183.0250	1	0	0
183.0500	1	0	0
183.0750	1	0	0
183.1000	1	0	0
183.1250	0	0	0
183.1500	0	0	0
183.1750	1	0	0
183.2000	0	0	0
183.2250	0	0	0
183.2500	0	0	0
183.2750	1	1	0
183.3000	1	0	0
183.3250	0	0	0
183.3500	0	0	1
183.3750	1	0	0
183.4000	1	0	0
183.4250	2	0	0
183.4500	1	0	0
183.4750	1	0	0
183.5000	0	0	0
183.5250	3	0	0
183.5500	1	0	0
183.5750	0	1	2
183.6000	2	0	0
183.6250	1	0	0
183.6500	1	0	0
183.6750	0	1	0
183.7000	1	0	0
183.7250	0	0	0
183.7500	0	1	0
183.7750	1	1	0
183.8000	2	1	0
183.8250	0	0	0
183.8500	1	0	0
183.8750	1	0	0
183.9000	2	0	0
183.9250	0	0	0
183.9500	0	0	0
183.9750	0	0	0
184.0000	0	0	0
184.0250	1	1	0
184.0500	1	1	0
184.0750	1	0	0
184.1000	2	1	0
184.1250	1	0	0
184.1500	1	0	0
184.1750	1	0	1
184.2000	1	0	0
184.2250	0	0	0
184.2500	2	0	1
184.2750	0	0	1
184.3000	1	0	1
184.3250	1	0	0
184.3500	1	0	0
184.3750	2	0	1
184.4000	1	0	0
184.4250	1	0	0
184.4500	0	1	0
184.4750	1	0	0
184.5000	0	0	0
184.5250	1	0	0
184.5500	1	2	0
184.5750	1	0	0
184.6000	0	0	0
184.6250	2	0	0
184.6500	1	0	0
184.6750	0	0	0
184.7000	0	0	0
184.7250	0	0	0
184.7500	0	0	0
184.7750	1	0	0
184.8000	1	0	1
184.8250	1	0	0
184.8500	0	0	0
184.8750	1	0	0
184.9000	2	0	0
184.9250	1	0	0
184.9500	1	0	0
184.9750	1	0	0
185.0000	2	0	0
185.0250	1	0	0
185.0500	1	0	0
185.0750	0	0	0
185.1000	1	0	0
185.1250	2	0	0
185.1500	1	0	0
185.1750	0	0	1
185.2000	0	0	0
185.2250	1	0	0
185.2500	0	0	0
185.2750	3	0	0
185.3000	0	0	0
185.3250	2	0	0
185.3500	1	0	1
185.3750	0	1	0
185.4000	2	0	0
185.4250	1	0	0
185.4500	0	0	0
185.4750	0	0	0
185.5000	1	0	0
185.5250	0	1	0
185.5500	3	0	1
185.5750	1	0	0
185.6000	0	0	0
185.6250	0	0	0
185.6500	0	0	0
185.6750	2	0	0
185.7000	1	0	0
185.7250	0	0	0
185.7500	1	0	0
185.7750	2	0	0
185.8000	1	0	1
185.8250	2	0	0
185.8500	1	0	0
185.8750	1	0	0
185.9000	2	0	0
185.9250	0	0	0
185.9500	3	0	1
185.9750	0	0	1
186.0000	0	1	0
186.0250	0	0	0
186.0500	1	0	0
186.0750	3	1	0
186.1000	0	0	0
186.1250	0	0	0
186.1500	1	0	0
186.1750	1	0	1
186.2000	0	0	0
186.2250	0	0	0
186.2500	1	0	0
186.2750	2	0	0
186.3000	3	0	1
186.3250	1	0	0
186.3500	1	0	0
186.3750	0	0	1
186.4000	0	0	0
186.4250	3	0	0
186.4500	1	0	0
186.4750	0	1	0
186.5000	0	1	0
186.5250	1	0	0
186.5500	2	0	0
186.5750	2	0	0
186.6000	2	0	0
186.6250	0	0	0
186.6500	1	1	0
186.6750	0	0	0
186.7000	1	0	0
186.7250	1	0	0
186.7500	1	0	0
186.7750	1	0	0
186.8000	2	0	0
186.8250	1	0	0
186.8500	1	1	0
186.8750	0	0	1
186.9000	1	0	0
186.9250	2	0	0
186.9500	0	1	0
186.9750	2	1	0
187.0000	3	0	2
187.0250	1	2	0
187.0500	0	0	0
187.0750	0	0	1
187.1000	1	0	0
187.1250	1	0	0
187.1500	1	0	0
187.1750	0	0	0
187.2000	0	0	0
187.2250	1	0	1
187.2500	2	0	0
187.2750	1	0	0
187.3000	1	0	0
187.3250	1	0	0
187.3500	2	0	0
187.3750	4	1	0
187.4000	0	0	0
187.4250	1	0	0
187.4500	2	0	0
187.4750	0	0	0
187.5000	0	0	0
187.5250	1	0	0
