# Supplementary material for: Interrogating the structure and function of the human voltage-gated proton channel (hHv1) with a fluorescent noncanonical amino acid
Source: eLife. 2026 Apr 28;15:RP110161. doi: 10.7554/eLife.110161 (PMC13124150; doi:10.7554/eLife.110161)
Supplement: Figure 4—source data 4. [file elife-110161-fig4-data4.zip › Notes.txt]

Each file contains four columns of the TCSPC histogram data after the description of the experiment.

Column 1: Time
Column 2: Indicated hHv1-Acd
Column 3: BufferH2 Blank
Column 4: IRF

The exception is the file "F195Acd". Here the hHv1-F195Acd data is in column 3.This file contains five columns. Ignore Column 2 in this file:

Column 1: Time
Column 2: Other hHv1-Acd construct
Column 3: hHv1-F195Acd
Column 4: BufferH2 Blank
Column 5: IRF
