# Supplementary material for: Interrogating the structure and function of the human voltage-gated proton channel (hHv1) with a fluorescent noncanonical amino acid
Source: eLife. 2026 Apr 28;15:RP110161. doi: 10.7554/eLife.110161 (PMC13124150; doi:10.7554/eLife.110161)
Supplement: Figure 4—source data 4. [file elife-110161-fig4-data4.zip › Q56Acd.dat]

Parameters for crv[0]:
  CurveName : crv[0]
  Sample_Temperature : 24.0 �C
  Stirrer_State : Off
  Exc_Wavelength : 371.5 nm
  Exc_Bandpass : 1.1 nm
  Exc_Polarisation : 0.0 �
  Exc_Source : PDL 820
  Exc_Intensity : 87 %
  Exc_Attenuation : open (5)
  Det_Wavelength : 446.0 nm
  Det_Bandpass : 5.0 nm
  Det_Polarisation : 54.7 �
  Det_Lens_Position : 11.5 mm
  Det_Attenuation : 15 %
  Det_Grating : 1200gr_500bl (1)
  Detector : UV-red [HPD]
  Meas_Time : 45.0 s
  Meas_BinWidth : 25 ps
  Meas_BaseResolution : 25 ps
  Sync_Frequency : 5333340
  Sync_Source : PDL 820
  Signal_Rate : 43260
  Start_Date : 7/9/2025
  Start_Time : 13:01:22
  PhotonCounter : TimeHarp 260 P 1047184 0121-0422-02.02
  EasyTau : 3313
  Signal_CFD Level : -85 mV
  Signal_CFD Zero Cross : -10 mV
  Signal_Offset : -31400 ps
  Signal_Enable : true
  Sync_CFD Level : -150 mV
  Sync_CFD Zero Cross : -10 mV
  Sync_Offset : 0 ps
  Sync_SyncDiv : 1 
  Sample : 01b
  Solvent : Water
  Comment : hHv1-Q56Acd
Parameters for crv[1]:
  CurveName : crv[1]
  Sample_Temperature : 24.0 �C
  Stirrer_State : Off
  Exc_Wavelength : 371.5 nm
  Exc_Bandpass : 1.1 nm
  Exc_Polarisation : 0.0 �
  Exc_Source : PDL 820
  Exc_Intensity : 87 %
  Exc_Attenuation : open (5)
  Det_Wavelength : 446.0 nm
  Det_Bandpass : 5.0 nm
  Det_Polarisation : 54.7 �
  Det_Lens_Position : 11.5 mm
  Det_Attenuation : 15 %
  Det_Grating : 1200gr_500bl (1)
  Detector : UV-red [HPD]
  Meas_Time : 45.0 s
  Meas_BinWidth : 25 ps
  Meas_BaseResolution : 25 ps
  Sync_Frequency : 5333340
  Sync_Source : PDL 820
  Signal_Rate : 120
  Start_Date : 7/9/2025
  Start_Time : 13:02:09
  PhotonCounter : TimeHarp 260 P 1047184 0121-0422-02.02
  EasyTau : 3313
  Signal_CFD Level : -85 mV
  Signal_CFD Zero Cross : -10 mV
  Signal_Offset : -31400 ps
  Signal_Enable : true
  Sync_CFD Level : -150 mV
  Sync_CFD Zero Cross : -10 mV
  Sync_Offset : 0 ps
  Sync_SyncDiv : 1 
  Sample : 01b
  Solvent : Water
  Comment : BufferH2
Parameters for crv[2]:
  CurveName : crv[2] (IRF)
  Sample_Temperature : 24.0 �C
  Stirrer_State : Off
  Exc_Wavelength : 371.5 nm
  Exc_Bandpass : 1.1 nm
  Exc_Polarisation : 0.0 �
  Exc_Source : PDL 820
  Exc_Intensity : 87 %
  Exc_Attenuation : 0.1% (2)
  Det_Wavelength : 371.5 nm
  Det_Bandpass : 5.0 nm
  Det_Polarisation : 54.7 �
  Det_Lens_Position : 11.5 mm
  Det_Attenuation : 30 %
  Det_Grating : 1200gr_500bl (1)
  Detector : UV-red [HPD]
  Meas_Time : 13.0 s
  Meas_BinWidth : 25 ps
  Meas_BaseResolution : 25 ps
  Sync_Frequency : 5333340
  Sync_Source : PDL 820
  Signal_Rate : 5480
  Start_Date : 7/9/2025
  Start_Time : 13:02:47
  PhotonCounter : TimeHarp 260 P 1047184 0121-0422-02.02
  EasyTau : 3313
  Signal_CFD Level : -85 mV
  Signal_CFD Zero Cross : -10 mV
  Signal_Offset : -31400 ps
  Signal_Enable : true
  Sync_CFD Level : -150 mV
  Sync_CFD Zero Cross : -10 mV
  Sync_Offset : 0 ps
  Sync_SyncDiv : 1 
  Sample : 01b
  Solvent : Water
  Comment : IRF
Data:
Time[ns]	crv[0]	crv[1]	crv[2](IRF)
0.0000	2	0	0
0.0250	1	0	0
0.0500	1	0	0
0.0750	0	0	1
0.1000	1	0	0
0.1250	1	0	1
0.1500	1	0	0
0.1750	0	0	0
0.2000	0	0	0
0.2250	2	0	0
0.2500	0	0	0
0.2750	0	0	0
0.3000	2	0	0
0.3250	0	0	0
0.3500	2	0	0
0.3750	1	0	0
0.4000	1	0	0
0.4250	0	0	1
0.4500	1	1	0
0.4750	2	0	0
0.5000	1	0	0
0.5250	0	0	0
0.5500	2	0	0
0.5750	0	0	0
0.6000	1	0	1
0.6250	3	0	0
0.6500	0	0	0
0.6750	0	1	1
0.7000	1	0	0
0.7250	0	1	0
0.7500	2	1	0
0.7750	1	0	0
0.8000	2	0	0
0.8250	2	0	0
0.8500	0	1	0
0.8750	0	0	0
0.9000	2	0	0
0.9250	0	0	0
0.9500	1	0	0
0.9750	1	1	0
1.0000	0	0	1
1.0250	1	0	0
1.0500	0	0	0
1.0750	0	0	0
1.1000	3	0	0
1.1250	0	0	0
1.1500	0	1	0
1.1750	1	0	0
1.2000	1	1	0
1.2250	1	1	0
1.2500	1	1	1
1.2750	1	0	0
1.3000	0	0	0
1.3250	2	0	0
1.3500	0	0	1
1.3750	1	0	1
1.4000	4	0	0
1.4250	2	0	0
1.4500	1	0	1
1.4750	1	0	0
1.5000	0	1	0
1.5250	1	0	0
1.5500	0	0	0
1.5750	0	0	0
1.6000	2	0	0
1.6250	1	0	0
1.6500	0	0	0
1.6750	2	0	0
1.7000	0	0	0
1.7250	2	1	0
1.7500	0	0	0
1.7750	0	0	0
1.8000	2	0	0
1.8250	2	0	0
1.8500	2	0	0
1.8750	4	1	0
1.9000	2	1	1
1.9250	3	1	0
1.9500	1	0	0
1.9750	0	1	1
2.0000	1	0	0
2.0250	4	0	0
2.0500	0	0	0
2.0750	1	1	0
2.1000	1	0	1
2.1250	0	0	0
2.1500	0	0	0
2.1750	0	0	0
2.2000	1	0	0
2.2250	2	0	0
2.2500	2	0	0
2.2750	0	0	0
2.3000	1	0	0
2.3250	1	0	0
2.3500	1	0	0
2.3750	0	1	1
2.4000	2	1	0
2.4250	2	0	0
2.4500	0	0	0
2.4750	1	0	0
2.5000	1	1	0
2.5250	1	0	0
2.5500	2	0	0
2.5750	1	0	1
2.6000	0	0	1
2.6250	1	3	0
2.6500	1	0	0
2.6750	1	0	0
2.7000	0	0	0
2.7250	2	0	1
2.7500	1	1	1
2.7750	1	0	0
2.8000	1	0	3
2.8250	2	0	0
2.8500	1	0	2
2.8750	2	1	0
2.9000	1	1	2
2.9250	7	0	3
2.9500	6	0	6
2.9750	1	1	9
3.0000	1	0	5
3.0250	5	0	15
3.0500	4	0	13
3.0750	12	1	24
3.1000	20	0	32
3.1250	13	0	44
3.1500	21	1	92
3.1750	26	1	147
3.2000	71	4	404
3.2250	128	10	1148
3.2500	320	13	3120
3.2750	640	26	6063
3.3000	1082	33	9004
3.3250	1553	60	10000
3.3500	1936	53	9476
3.3750	2345	64	7761
3.4000	2593	48	5958
3.4250	2774	41	4307
3.4500	2878	37	3118
3.4750	3050	39	2174
3.5000	3183	42	1491
3.5250	3074	45	1016
3.5500	3159	34	769
3.5750	3079	35	501
3.6000	3153	35	307
3.6250	3165	37	228
3.6500	3103	27	157
3.6750	3235	24	111
3.7000	3170	18	79
3.7250	3163	23	46
3.7500	3128	30	36
3.7750	3130	30	23
3.8000	3067	23	27
3.8250	3087	23	24
3.8500	3136	32	14
3.8750	2967	24	12
3.9000	3216	17	6
3.9250	3058	18	13
3.9500	3054	14	2
3.9750	3005	33	3
4.0000	2953	21	3
4.0250	3035	25	5
4.0500	3049	21	6
4.0750	3093	12	7
4.1000	3053	15	6
4.1250	2997	18	7
4.1500	3014	17	9
4.1750	2987	21	10
4.2000	2966	25	9
4.2250	2916	16	3
4.2500	2950	21	6
4.2750	2969	20	3
4.3000	2884	22	2
4.3250	2927	21	2
4.3500	2956	16	2
4.3750	2904	15	4
4.4000	2928	9	2
4.4250	2914	18	4
4.4500	2917	15	6
4.4750	3053	22	2
4.5000	2953	12	5
4.5250	2908	18	1
4.5500	2876	21	1
4.5750	2931	13	5
4.6000	2957	14	1
4.6250	2834	13	1
4.6500	2928	20	3
4.6750	2940	12	9
4.7000	2882	15	7
4.7250	2910	16	0
4.7500	2823	18	8
4.7750	2920	14	6
4.8000	2744	25	1
4.8250	2838	15	5
4.8500	2773	14	2
4.8750	2865	14	4
4.9000	2847	18	2
4.9250	2815	14	2
4.9500	2787	7	6
4.9750	2788	8	2
5.0000	2733	16	3
5.0250	2849	11	4
5.0500	2880	13	6
5.0750	2881	14	4
5.1000	2835	14	1
5.1250	2838	11	1
5.1500	2715	13	1
5.1750	2837	10	0
5.2000	2752	12	1
5.2250	2783	14	1
5.2500	2692	11	2
5.2750	2698	13	3
5.3000	2737	7	1
5.3250	2673	9	0
5.3500	2747	11	0
5.3750	2732	7	1
5.4000	2776	10	1
5.4250	2652	5	1
5.4500	2707	13	0
5.4750	2626	7	2
5.5000	2732	14	2
5.5250	2685	17	0
5.5500	2697	8	1
5.5750	2712	9	0
5.6000	2731	15	0
5.6250	2632	8	0
5.6500	2675	12	0
5.6750	2600	9	0
5.7000	2645	5	1
5.7250	2674	11	0
5.7500	2579	7	1
5.7750	2679	9	0
5.8000	2583	7	0
5.8250	2634	9	0
5.8500	2654	15	0
5.8750	2633	9	1
5.9000	2570	8	1
5.9250	2640	7	1
5.9500	2519	9	0
5.9750	2618	12	0
6.0000	2607	9	0
6.0250	2513	10	0
6.0500	2488	14	2
6.0750	2659	5	1
6.1000	2610	5	1
6.1250	2519	8	1
6.1500	2506	5	1
6.1750	2513	6	0
6.2000	2478	7	1
6.2250	2554	13	1
6.2500	2639	11	2
6.2750	2545	8	0
6.3000	2578	5	1
6.3250	2490	7	0
6.3500	2512	4	0
6.3750	2586	5	3
6.4000	2560	5	0
6.4250	2413	8	1
6.4500	2568	8	0
6.4750	2490	7	0
6.5000	2477	6	0
6.5250	2544	8	0
6.5500	2539	9	2
6.5750	2523	7	1
6.6000	2460	8	0
6.6250	2491	10	0
6.6500	2511	6	0
6.6750	2386	6	2
6.7000	2405	7	2
6.7250	2467	7	0
6.7500	2391	4	2
6.7750	2444	12	0
6.8000	2411	10	2
6.8250	2452	13	0
6.8500	2417	5	0
6.8750	2510	7	0
6.9000	2454	13	0
6.9250	2452	9	0
6.9500	2482	8	2
6.9750	2434	11	0
7.0000	2429	12	1
7.0250	2376	6	0
7.0500	2350	11	1
7.0750	2423	3	0
7.1000	2408	3	0
7.1250	2379	6	0
7.1500	2491	9	2
7.1750	2450	7	0
7.2000	2312	9	0
7.2250	2396	3	0
7.2500	2366	10	0
7.2750	2320	8	0
7.3000	2322	7	0
7.3250	2363	4	1
7.3500	2302	3	1
7.3750	2394	8	0
7.4000	2340	5	2
7.4250	2351	5	0
7.4500	2381	6	1
7.4750	2405	10	1
7.5000	2408	7	1
7.5250	2260	7	0
7.5500	2401	5	0
7.5750	2308	5	0
7.6000	2347	6	0
7.6250	2284	9	0
7.6500	2226	11	0
7.6750	2329	7	0
7.7000	2297	7	0
7.7250	2365	7	0
7.7500	2273	9	1
7.7750	2351	6	0
7.8000	2382	6	0
7.8250	2293	6	0
7.8500	2300	4	0
7.8750	2315	5	0
7.9000	2311	4	2
7.9250	2243	6	0
7.9500	2265	3	0
7.9750	2246	10	1
8.0000	2281	5	1
8.0250	2213	6	0
8.0500	2207	3	1
8.0750	2255	6	0
8.1000	2183	5	0
8.1250	2286	10	0
8.1500	2220	2	0
8.1750	2164	4	1
8.2000	2173	5	0
8.2250	2241	4	0
8.2500	2204	3	0
8.2750	2211	7	0
8.3000	2139	11	0
8.3250	2163	5	0
8.3500	2143	6	0
8.3750	2234	9	1
8.4000	2146	5	1
8.4250	2319	4	0
8.4500	2177	2	0
8.4750	2171	2	0
8.5000	2159	6	0
8.5250	2166	6	0
8.5500	2222	3	1
8.5750	2194	5	0
8.6000	2197	3	0
8.6250	2182	5	1
8.6500	2151	3	0
8.6750	2121	3	0
8.7000	2198	5	1
8.7250	2122	4	0
8.7500	2175	3	1
8.7750	2149	4	0
8.8000	2108	4	0
8.8250	2148	7	0
8.8500	2117	3	1
8.8750	2062	2	0
8.9000	2079	2	0
8.9250	2174	1	1
8.9500	2127	5	0
8.9750	2050	5	0
9.0000	2104	8	1
9.0250	2130	5	0
9.0500	2154	5	0
9.0750	2118	5	1
9.1000	2069	6	0
9.1250	2147	5	0
9.1500	2101	4	0
9.1750	2111	7	0
9.2000	2064	4	1
9.2250	2027	8	1
9.2500	2113	5	1
9.2750	2078	6	0
9.3000	2084	5	1
9.3250	2102	4	0
9.3500	2083	3	0
9.3750	2041	5	0
9.4000	1981	2	0
9.4250	2032	5	0
9.4500	2051	6	0
9.4750	2028	5	0
9.5000	1990	3	0
9.5250	2006	6	1
9.5500	2011	5	0
9.5750	1984	9	0
9.6000	2043	3	0
9.6250	2013	2	0
9.6500	2027	3	1
9.6750	2002	3	0
9.7000	2039	3	0
9.7250	1974	1	0
9.7500	1996	2	0
9.7750	2027	4	1
9.8000	1994	1	0
9.8250	2005	4	2
9.8500	1977	1	0
9.8750	2021	5	0
9.9000	1944	4	0
9.9250	1942	6	0
9.9500	1931	3	0
9.9750	1991	1	0
10.0000	1949	3	0
10.0250	1867	5	0
10.0500	1923	2	0
10.0750	1970	3	0
10.1000	1945	3	0
10.1250	1966	5	0
10.1500	1855	1	0
10.1750	1935	3	1
10.2000	1976	2	0
10.2250	2058	3	1
10.2500	1978	4	2
10.2750	1896	7	1
10.3000	1904	5	0
10.3250	1910	6	0
10.3500	1870	4	0
10.3750	1788	4	0
10.4000	1853	1	1
10.4250	1899	1	0
10.4500	1923	4	1
10.4750	1873	3	0
10.5000	1909	3	1
10.5250	1895	3	0
10.5500	1893	5	0
10.5750	1803	3	0
10.6000	1952	5	0
10.6250	1923	5	0
10.6500	1861	2	0
10.6750	1875	4	2
10.7000	1856	9	0
10.7250	1868	4	2
10.7500	1854	3	0
10.7750	1954	6	0
10.8000	1860	4	0
10.8250	1906	4	0
10.8500	1886	7	0
10.8750	1848	4	0
10.9000	1882	5	0
10.9250	1867	3	1
10.9500	1851	3	1
10.9750	1845	5	0
11.0000	1754	4	1
11.0250	1861	3	0
11.0500	1737	9	0
11.0750	1842	1	1
11.1000	1789	2	1
11.1250	1863	2	0
11.1500	1732	4	1
11.1750	1806	3	0
11.2000	1840	0	0
11.2250	1834	2	0
11.2500	1803	6	1
11.2750	1854	3	2
11.3000	1773	6	0
11.3250	1802	3	0
11.3500	1805	2	0
11.3750	1723	3	0
11.4000	1805	1	0
11.4250	1761	5	0
11.4500	1774	4	0
11.4750	1791	3	0
11.5000	1765	3	1
11.5250	1763	2	1
11.5500	1765	2	0
11.5750	1713	1	0
11.6000	1655	1	0
11.6250	1781	4	0
11.6500	1754	1	1
11.6750	1760	3	1
11.7000	1760	5	0
11.7250	1721	3	3
11.7500	1751	3	2
11.7750	1732	4	1
11.8000	1725	7	0
11.8250	1703	5	0
11.8500	1664	1	0
11.8750	1787	8	0
11.9000	1710	4	1
11.9250	1735	3	1
11.9500	1768	1	0
11.9750	1741	2	0
12.0000	1709	2	0
12.0250	1691	1	1
12.0500	1674	2	0
12.0750	1662	3	0
12.1000	1652	2	0
12.1250	1688	5	1
12.1500	1664	0	0
12.1750	1763	5	1
12.2000	1635	2	0
12.2250	1663	2	1
12.2500	1711	2	0
12.2750	1686	5	1
12.3000	1690	1	0
12.3250	1649	2	0
12.3500	1732	1	0
12.3750	1636	1	1
12.4000	1601	1	1
12.4250	1664	1	0
12.4500	1681	5	1
12.4750	1629	1	0
12.5000	1660	1	0
12.5250	1658	1	1
12.5500	1637	2	0
12.5750	1618	2	1
12.6000	1602	2	0
12.6250	1568	1	0
12.6500	1634	3	0
12.6750	1597	2	1
12.7000	1622	3	0
12.7250	1660	4	0
12.7500	1603	1	1
12.7750	1623	4	1
12.8000	1618	2	0
12.8250	1606	5	0
12.8500	1677	2	0
12.8750	1592	4	0
12.9000	1707	2	0
12.9250	1573	1	2
12.9500	1562	0	0
12.9750	1606	1	1
13.0000	1596	9	2
13.0250	1581	1	2
13.0500	1663	4	0
13.0750	1672	3	0
13.1000	1551	2	1
13.1250	1651	3	0
13.1500	1437	1	0
13.1750	1618	2	0
13.2000	1538	2	0
13.2250	1576	2	0
13.2500	1513	2	0
13.2750	1577	5	0
13.3000	1596	2	0
13.3250	1580	5	0
13.3500	1552	0	0
13.3750	1621	1	0
13.4000	1609	1	0
13.4250	1524	3	0
13.4500	1491	3	0
13.4750	1538	4	0
13.5000	1549	3	0
13.5250	1524	3	0
13.5500	1562	1	0
13.5750	1513	6	0
13.6000	1651	3	0
13.6250	1566	4	0
13.6500	1504	1	1
13.6750	1580	2	0
13.7000	1517	2	0
13.7250	1480	2	1
13.7500	1565	2	0
13.7750	1559	2	0
13.8000	1590	1	1
13.8250	1518	2	0
13.8500	1524	0	1
13.8750	1483	2	2
13.9000	1540	0	1
13.9250	1579	0	0
13.9500	1470	1	0
13.9750	1506	1	1
14.0000	1435	3	0
14.0250	1518	2	0
14.0500	1575	1	0
14.0750	1477	1	0
14.1000	1506	3	0
14.1250	1504	1	1
14.1500	1427	2	0
14.1750	1515	5	0
14.2000	1532	0	2
14.2250	1438	1	0
14.2500	1443	3	0
14.2750	1458	2	0
14.3000	1439	3	0
14.3250	1484	4	0
14.3500	1465	3	0
14.3750	1455	1	0
14.4000	1460	2	0
14.4250	1495	2	0
14.4500	1472	3	0
14.4750	1479	2	0
14.5000	1427	2	0
14.5250	1485	1	0
14.5500	1454	1	1
14.5750	1416	1	0
14.6000	1442	1	2
14.6250	1351	3	0
14.6500	1460	2	1
14.6750	1456	6	0
14.7000	1443	2	0
14.7250	1416	3	0
14.7500	1433	1	1
14.7750	1487	2	0
14.8000	1443	1	0
14.8250	1442	1	0
14.8500	1418	1	0
14.8750	1404	3	2
14.9000	1476	2	0
14.9250	1515	2	0
14.9500	1398	3	1
14.9750	1338	0	0
15.0000	1392	3	0
15.0250	1328	0	1
15.0500	1433	0	0
15.0750	1381	1	0
15.1000	1384	4	0
15.1250	1450	2	0
15.1500	1332	4	0
15.1750	1347	2	0
15.2000	1361	2	0
15.2250	1333	1	1
15.2500	1418	3	0
15.2750	1363	3	0
15.3000	1399	3	0
15.3250	1343	5	0
15.3500	1372	1	1
15.3750	1424	0	1
15.4000	1342	3	1
15.4250	1351	1	0
15.4500	1349	1	0
15.4750	1364	0	0
15.5000	1372	2	0
15.5250	1386	2	0
15.5500	1410	3	1
15.5750	1396	2	0
15.6000	1365	1	0
15.6250	1350	1	1
15.6500	1381	3	0
15.6750	1361	2	0
15.7000	1327	3	0
15.7250	1408	2	0
15.7500	1311	1	0
15.7750	1317	1	0
15.8000	1399	1	1
15.8250	1344	2	0
15.8500	1350	1	1
15.8750	1313	1	1
15.9000	1306	4	0
15.9250	1318	1	0
15.9500	1322	1	0
15.9750	1292	6	0
16.0000	1291	1	1
16.0250	1353	1	0
16.0500	1294	3	0
16.0750	1359	1	0
16.1000	1229	4	2
16.1250	1305	2	1
16.1500	1308	1	0
16.1750	1310	1	1
16.2000	1308	1	0
16.2250	1307	1	0
16.2500	1332	3	0
16.2750	1295	5	2
16.3000	1276	2	1
16.3250	1258	3	0
16.3500	1321	3	0
16.3750	1273	1	1
16.4000	1385	3	0
16.4250	1259	0	0
16.4500	1301	3	0
16.4750	1243	4	1
16.5000	1266	2	0
16.5250	1262	0	0
16.5500	1297	1	0
16.5750	1298	4	0
16.6000	1274	1	2
16.6250	1287	4	0
16.6500	1258	1	0
16.6750	1196	0	0
16.7000	1298	0	0
16.7250	1293	2	0
16.7500	1319	2	0
16.7750	1296	0	0
16.8000	1321	2	0
16.8250	1244	1	3
16.8500	1315	0	1
16.8750	1290	1	0
16.9000	1272	1	0
16.9250	1190	0	0
16.9500	1238	4	0
16.9750	1208	1	0
17.0000	1280	3	1
17.0250	1232	0	0
17.0500	1208	4	0
17.0750	1244	0	2
17.1000	1248	1	0
17.1250	1223	2	0
17.1500	1196	1	0
17.1750	1216	2	0
17.2000	1279	3	0
17.2250	1213	1	0
17.2500	1212	1	1
17.2750	1225	0	0
17.3000	1232	3	0
17.3250	1264	1	0
17.3500	1219	1	0
17.3750	1204	2	0
17.4000	1146	2	1
17.4250	1217	1	0
17.4500	1224	4	0
17.4750	1247	0	0
17.5000	1153	3	0
17.5250	1171	3	0
17.5500	1239	1	1
17.5750	1265	2	0
17.6000	1219	1	0
17.6250	1240	2	1
17.6500	1250	1	1
17.6750	1200	0	0
17.7000	1168	0	1
17.7250	1189	5	0
17.7500	1216	3	0
17.7750	1166	2	0
17.8000	1162	0	0
17.8250	1125	2	0
17.8500	1172	1	0
17.8750	1158	2	1
17.9000	1270	1	1
17.9250	1217	1	0
17.9500	1105	1	0
17.9750	1157	1	3
18.0000	1209	3	0
18.0250	1181	3	0
18.0500	1114	1	2
18.0750	1158	0	2
18.1000	1124	2	0
18.1250	1146	4	1
18.1500	1122	0	0
18.1750	1099	2	0
18.2000	1106	1	0
18.2250	1119	0	0
18.2500	1199	1	0
18.2750	1116	1	0
18.3000	1112	1	0
18.3250	1045	2	0
18.3500	1105	1	0
18.3750	1118	0	0
18.4000	1085	1	1
18.4250	1120	0	1
18.4500	1164	4	0
18.4750	1151	1	0
18.5000	1195	1	0
18.5250	1093	0	0
18.5500	1127	1	0
18.5750	1106	0	0
18.6000	1083	4	0
18.6250	1137	0	0
18.6500	1072	1	0
18.6750	1102	0	0
18.7000	1089	0	0
18.7250	1142	1	0
18.7500	1145	3	0
18.7750	1101	1	0
18.8000	1085	1	1
18.8250	1109	2	0
18.8500	1087	1	0
18.8750	1050	0	0
18.9000	1053	2	2
18.9250	1126	1	0
18.9500	1101	1	0
18.9750	1097	1	1
19.0000	1106	0	0
19.0250	1094	1	0
19.0500	1080	1	0
19.0750	1048	1	0
19.1000	1032	1	1
19.1250	1091	2	0
19.1500	1055	2	0
19.1750	1057	0	0
19.2000	1062	0	0
19.2250	1075	1	2
19.2500	1048	1	1
19.2750	1059	1	0
19.3000	1109	0	0
19.3250	1068	0	1
19.3500	1021	1	0
19.3750	1132	1	0
19.4000	1088	1	0
19.4250	1057	2	0
19.4500	1055	1	1
19.4750	1092	1	0
19.5000	1086	3	2
19.5250	1002	0	0
19.5500	1076	5	0
19.5750	1043	0	0
19.6000	1019	1	1
19.6250	1038	2	0
19.6500	1053	1	0
19.6750	1036	2	1
19.7000	1050	1	0
19.7250	1062	5	1
19.7500	1075	0	1
19.7750	1059	0	2
19.8000	1020	3	0
19.8250	1058	0	0
19.8500	1072	0	1
19.8750	1064	1	0
19.9000	997	1	0
19.9250	1003	3	0
19.9500	972	2	1
19.9750	986	0	0
20.0000	1040	2	0
20.0250	1027	2	0
20.0500	1004	1	0
20.0750	1006	2	0
20.1000	1022	3	1
20.1250	1044	2	0
20.1500	986	0	0
20.1750	1012	1	0
20.2000	982	0	0
20.2250	1032	0	0
20.2500	995	2	0
20.2750	1011	4	0
20.3000	971	1	0
20.3250	984	2	0
20.3500	1018	1	0
20.3750	996	1	0
20.4000	961	3	1
20.4250	998	0	0
20.4500	1028	0	0
20.4750	1033	1	0
20.5000	958	0	0
20.5250	994	0	0
20.5500	994	1	0
20.5750	971	2	0
20.6000	985	2	0
20.6250	951	1	0
20.6500	991	0	2
20.6750	958	1	0
20.7000	940	2	0
20.7250	958	1	0
20.7500	1007	3	1
20.7750	937	0	0
20.8000	965	2	0
20.8250	969	1	0
20.8500	1006	1	0
20.8750	907	1	1
20.9000	966	2	1
20.9250	955	0	1
20.9500	986	1	0
20.9750	937	0	1
21.0000	986	1	0
21.0250	1028	0	0
21.0500	947	1	0
21.0750	933	1	1
21.1000	946	0	0
21.1250	874	0	0
21.1500	974	2	0
21.1750	903	0	1
21.2000	972	0	0
21.2250	924	0	0
21.2500	912	2	0
21.2750	1014	4	0
21.3000	971	3	0
21.3250	970	0	0
21.3500	887	1	0
21.3750	937	0	0
21.4000	953	2	0
21.4250	898	0	0
21.4500	972	1	0
21.4750	876	2	0
21.5000	940	2	0
21.5250	900	0	0
21.5500	893	0	0
21.5750	907	2	0
21.6000	912	1	0
21.6250	965	0	0
21.6500	915	0	0
21.6750	959	0	0
21.7000	927	3	0
21.7250	891	0	1
21.7500	859	0	0
21.7750	913	1	0
21.8000	912	0	0
21.8250	947	0	1
21.8500	880	0	1
21.8750	858	3	1
21.9000	920	1	0
21.9250	912	1	0
21.9500	868	0	1
21.9750	934	0	0
22.0000	906	2	0
22.0250	901	1	0
22.0500	942	0	1
22.0750	904	3	0
22.1000	882	1	0
22.1250	986	3	1
22.1500	921	3	0
22.1750	927	1	0
22.2000	913	3	0
22.2250	859	0	0
22.2500	878	4	0
22.2750	869	1	0
22.3000	873	2	0
22.3250	918	1	1
22.3500	826	1	1
22.3750	857	0	0
22.4000	841	1	1
22.4250	833	2	0
22.4500	925	2	0
22.4750	832	1	0
22.5000	965	1	0
22.5250	857	0	0
22.5500	867	0	0
22.5750	846	1	1
22.6000	848	1	0
22.6250	887	1	1
22.6500	810	0	0
22.6750	840	1	0
22.7000	876	0	0
22.7250	868	2	1
22.7500	869	0	0
22.7750	889	1	0
22.8000	862	2	0
22.8250	873	0	0
22.8500	907	1	0
22.8750	866	1	0
22.9000	877	0	0
22.9250	879	0	1
22.9500	835	1	0
22.9750	848	0	0
23.0000	819	1	0
23.0250	862	1	0
23.0500	828	1	0
23.0750	823	0	0
23.1000	871	2	1
23.1250	835	1	2
23.1500	807	1	1
23.1750	908	0	0
23.2000	869	3	0
23.2250	864	0	0
23.2500	813	0	0
23.2750	840	3	0
23.3000	767	1	0
23.3250	831	1	0
23.3500	774	0	0
23.3750	827	0	0
23.4000	802	1	1
23.4250	885	1	0
23.4500	807	0	0
23.4750	808	1	0
23.5000	876	0	0
23.5250	841	1	0
23.5500	774	2	0
23.5750	787	3	0
23.6000	827	1	1
23.6250	769	1	0
23.6500	804	2	0
23.6750	786	0	0
23.7000	760	1	0
23.7250	826	2	1
23.7500	850	1	0
23.7750	776	1	0
23.8000	816	0	0
23.8250	784	1	0
23.8500	816	0	0
23.8750	766	4	1
23.9000	817	0	0
23.9250	756	1	1
23.9500	769	1	0
23.9750	827	1	0
24.0000	806	1	0
24.0250	768	0	0
24.0500	776	0	1
24.0750	788	1	0
24.1000	746	1	1
24.1250	809	0	0
24.1500	791	3	0
24.1750	756	2	0
24.2000	755	0	0
24.2250	789	0	0
24.2500	772	2	0
24.2750	779	0	0
24.3000	751	0	0
24.3250	842	1	1
24.3500	802	0	0
24.3750	763	0	0
24.4000	732	0	1
24.4250	808	0	0
24.4500	742	0	1
24.4750	758	2	0
24.5000	774	1	0
24.5250	790	0	0
24.5500	737	2	0
24.5750	762	1	0
24.6000	768	2	0
24.6250	788	2	0
24.6500	781	0	0
24.6750	767	0	0
24.7000	740	0	0
24.7250	791	1	2
24.7500	751	1	0
24.7750	717	1	0
24.8000	773	4	0
24.8250	692	1	0
24.8500	741	1	0
24.8750	731	2	0
24.9000	794	0	0
24.9250	749	1	0
24.9500	714	1	0
24.9750	703	0	1
25.0000	724	1	0
25.0250	722	1	0
25.0500	752	2	0
25.0750	737	3	0
25.1000	760	0	2
25.1250	731	0	0
25.1500	716	0	0
25.1750	765	0	1
25.2000	734	0	2
25.2250	718	0	0
25.2500	708	1	0
25.2750	689	0	0
25.3000	742	2	0
25.3250	726	0	0
25.3500	727	1	0
25.3750	730	0	0
25.4000	731	0	0
25.4250	730	0	0
25.4500	681	0	0
25.4750	660	0	0
25.5000	715	2	0
25.5250	714	0	1
25.5500	734	1	0
25.5750	707	1	0
25.6000	701	1	1
25.6250	706	0	0
25.6500	746	1	1
25.6750	693	0	1
25.7000	746	1	0
25.7250	685	0	0
25.7500	691	1	0
25.7750	727	2	1
25.8000	613	1	1
25.8250	713	0	0
25.8500	724	1	1
25.8750	706	0	0
25.9000	673	0	0
25.9250	682	0	0
25.9500	716	1	0
25.9750	670	1	0
26.0000	710	0	0
26.0250	692	1	1
26.0500	702	0	0
26.0750	700	1	0
26.1000	683	1	1
26.1250	706	0	0
26.1500	679	1	1
26.1750	731	2	1
26.2000	696	1	0
26.2250	683	2	0
26.2500	694	1	0
26.2750	671	0	0
26.3000	672	2	0
26.3250	649	0	0
26.3500	669	0	0
26.3750	681	1	0
26.4000	675	0	0
26.4250	678	3	0
26.4500	639	0	0
26.4750	707	0	1
26.5000	685	0	0
26.5250	684	0	0
26.5500	665	2	0
26.5750	693	0	0
26.6000	639	1	1
26.6250	641	2	0
26.6500	627	0	0
26.6750	691	2	2
26.7000	642	2	0
26.7250	719	1	0
26.7500	711	0	0
26.7750	680	0	0
26.8000	665	0	0
26.8250	661	0	0
26.8500	668	0	1
26.8750	679	0	0
26.9000	670	1	0
26.9250	651	0	0
26.9500	667	0	1
26.9750	645	0	0
27.0000	645	0	1
27.0250	653	0	0
27.0500	671	2	0
27.0750	653	1	0
27.1000	675	1	1
27.1250	631	0	0
27.1500	641	0	0
27.1750	632	0	0
27.2000	643	0	0
27.2250	629	0	0
27.2500	651	0	1
27.2750	645	1	0
27.3000	674	0	0
27.3250	619	0	1
27.3500	664	1	0
27.3750	658	1	0
27.4000	665	0	1
27.4250	668	0	0
27.4500	613	1	0
27.4750	591	0	0
27.5000	642	0	0
27.5250	671	2	0
27.5500	597	1	0
27.5750	656	1	0
27.6000	668	0	0
27.6250	660	0	0
27.6500	631	1	0
27.6750	650	0	0
27.7000	626	0	1
27.7250	646	0	0
27.7500	606	1	0
27.7750	632	1	0
27.8000	658	2	0
27.8250	654	0	0
27.8500	669	0	0
27.8750	609	3	0
27.9000	593	1	0
27.9250	628	0	1
27.9500	589	0	1
27.9750	597	0	0
28.0000	565	0	0
28.0250	613	0	0
28.0500	579	2	0
28.0750	631	0	1
28.1000	634	0	0
28.1250	592	0	0
28.1500	633	0	1
28.1750	604	0	0
28.2000	603	2	0
28.2250	639	0	0
28.2500	580	0	0
28.2750	611	0	0
28.3000	598	1	0
28.3250	623	0	0
28.3500	580	2	0
28.3750	580	1	0
28.4000	593	0	3
28.4250	586	2	0
28.4500	587	0	0
28.4750	598	0	0
28.5000	653	0	0
28.5250	613	2	0
28.5500	567	0	0
28.5750	589	0	1
28.6000	581	0	0
28.6250	575	0	0
28.6500	608	0	0
28.6750	570	1	0
28.7000	629	0	0
28.7250	586	1	0
28.7500	597	2	0
28.7750	606	0	0
28.8000	614	0	1
28.8250	562	1	1
28.8500	575	0	0
28.8750	603	0	1
28.9000	557	0	0
28.9250	608	3	0
28.9500	588	2	0
28.9750	601	1	0
29.0000	593	0	0
29.0250	532	0	0
29.0500	547	3	0
29.0750	608	3	0
29.1000	561	1	0
29.1250	583	0	1
29.1500	595	1	0
29.1750	567	0	0
29.2000	608	1	0
29.2250	556	1	0
29.2500	559	1	0
29.2750	620	3	0
29.3000	599	0	1
29.3250	564	0	0
29.3500	580	0	0
29.3750	549	1	0
29.4000	568	1	0
29.4250	600	1	0
29.4500	519	0	0
29.4750	569	2	0
29.5000	548	0	0
29.5250	555	0	0
29.5500	588	1	0
29.5750	574	0	0
29.6000	561	2	0
29.6250	561	1	0
29.6500	537	2	0
29.6750	557	1	0
29.7000	562	2	0
29.7250	533	1	0
29.7500	533	0	0
29.7750	565	1	0
29.8000	531	0	0
29.8250	579	0	0
29.8500	541	0	0
29.8750	563	0	1
29.9000	539	1	1
29.9250	564	0	0
29.9500	527	1	0
29.9750	507	1	0
30.0000	573	2	0
30.0250	558	0	1
30.0500	543	0	0
30.0750	546	0	0
30.1000	552	0	0
30.1250	553	1	0
30.1500	524	0	0
30.1750	506	0	0
30.2000	525	1	1
30.2250	576	2	0
30.2500	548	0	0
30.2750	528	0	0
30.3000	534	0	1
30.3250	551	0	0
30.3500	534	0	0
30.3750	514	0	0
30.4000	556	1	0
30.4250	545	1	1
30.4500	531	0	0
30.4750	452	1	0
30.5000	548	0	0
30.5250	522	0	0
30.5500	524	0	0
30.5750	517	0	0
30.6000	512	0	0
30.6250	519	1	0
30.6500	529	0	0
30.6750	528	1	0
30.7000	565	0	0
30.7250	503	1	0
30.7500	506	0	0
30.7750	473	0	0
30.8000	533	0	1
30.8250	506	1	0
30.8500	494	0	0
30.8750	490	1	0
30.9000	518	1	1
30.9250	471	0	0
30.9500	487	0	0
30.9750	467	2	0
31.0000	521	0	0
31.0250	524	2	0
31.0500	473	0	1
31.0750	511	0	0
31.1000	520	0	0
31.1250	548	1	1
31.1500	552	0	0
31.1750	510	0	0
31.2000	479	0	0
31.2250	520	0	1
31.2500	517	0	0
31.2750	507	1	1
31.3000	521	0	0
31.3250	496	1	0
31.3500	499	1	0
31.3750	482	0	0
31.4000	524	0	0
31.4250	490	0	0
31.4500	500	1	0
31.4750	521	1	0
31.5000	473	0	0
31.5250	490	1	1
31.5500	469	0	1
31.5750	476	0	0
31.6000	539	0	0
31.6250	473	0	1
31.6500	502	1	0
31.6750	526	0	0
31.7000	502	1	0
31.7250	484	0	1
31.7500	515	1	0
31.7750	458	0	0
31.8000	544	0	0
31.8250	483	1	0
31.8500	472	0	0
31.8750	468	0	0
31.9000	494	0	0
31.9250	479	0	0
31.9500	483	0	2
31.9750	474	1	0
32.0000	525	0	0
32.0250	471	0	1
32.0500	470	0	0
32.0750	493	0	1
32.1000	511	0	0
32.1250	508	0	0
32.1500	472	0	0
32.1750	492	0	0
32.2000	463	1	0
32.2250	461	0	0
32.2500	479	1	0
32.2750	537	1	0
32.3000	449	0	0
32.3250	489	1	0
32.3500	474	0	0
32.3750	482	0	0
32.4000	454	1	0
32.4250	472	1	0
32.4500	475	0	0
32.4750	461	0	0
32.5000	472	1	0
32.5250	441	1	0
32.5500	458	1	0
32.5750	451	1	0
32.6000	480	0	0
32.6250	487	1	0
32.6500	460	0	0
32.6750	480	0	0
32.7000	410	0	0
32.7250	496	0	0
32.7500	440	1	0
32.7750	435	0	0
32.8000	439	1	0
32.8250	487	0	0
32.8500	439	0	1
32.8750	485	0	0
32.9000	462	0	0
32.9250	460	1	0
32.9500	438	0	0
32.9750	438	0	0
33.0000	462	0	0
33.0250	479	0	0
33.0500	431	0	1
33.0750	481	0	1
33.1000	410	0	0
33.1250	419	2	0
33.1500	442	1	0
33.1750	451	0	0
33.2000	439	1	0
33.2250	474	1	0
33.2500	437	0	0
33.2750	439	0	0
33.3000	479	0	0
33.3250	430	1	1
33.3500	417	0	0
33.3750	463	0	0
33.4000	431	1	0
33.4250	419	1	0
33.4500	438	1	0
33.4750	440	0	2
33.5000	425	0	0
33.5250	440	2	0
33.5500	418	0	0
33.5750	474	0	0
33.6000	394	3	1
33.6250	431	0	0
33.6500	456	0	1
33.6750	412	0	1
33.7000	440	0	0
33.7250	426	2	0
33.7500	457	3	0
33.7750	426	1	1
33.8000	410	1	0
33.8250	410	2	0
33.8500	419	0	0
33.8750	425	1	0
33.9000	451	0	1
33.9250	414	1	0
33.9500	416	0	0
33.9750	439	1	0
34.0000	444	0	0
34.0250	423	0	0
34.0500	419	1	0
34.0750	420	0	0
34.1000	442	0	0
34.1250	442	2	0
34.1500	421	0	1
34.1750	433	0	0
34.2000	443	0	0
34.2250	432	1	0
34.2500	419	2	0
34.2750	406	0	0
34.3000	398	0	0
34.3250	421	1	0
34.3500	417	0	0
34.3750	378	1	0
34.4000	460	1	0
34.4250	431	1	0
34.4500	403	0	0
34.4750	427	0	0
34.5000	414	1	0
34.5250	411	0	0
34.5500	418	0	0
34.5750	422	0	0
34.6000	420	1	0
34.6250	446	0	0
34.6500	400	1	0
34.6750	411	0	0
34.7000	365	0	0
34.7250	397	0	1
34.7500	407	0	0
34.7750	400	0	0
34.8000	406	0	0
34.8250	377	0	0
34.8500	400	1	0
34.8750	401	0	0
34.9000	415	0	0
34.9250	380	1	0
34.9500	373	0	0
34.9750	420	0	0
35.0000	425	1	0
35.0250	348	1	0
35.0500	417	0	0
35.0750	418	1	0
35.1000	414	1	0
35.1250	413	0	1
35.1500	389	0	0
35.1750	422	0	0
35.2000	370	1	0
35.2250	417	0	0
35.2500	397	0	0
35.2750	389	0	0
35.3000	407	2	0
35.3250	387	0	0
35.3500	387	1	0
35.3750	440	0	0
35.4000	364	0	1
35.4250	407	0	1
35.4500	381	0	0
35.4750	416	0	0
35.5000	389	1	0
35.5250	398	0	0
35.5500	382	1	0
35.5750	396	1	0
35.6000	370	0	0
35.6250	373	1	0
35.6500	377	1	0
35.6750	391	0	0
35.7000	348	0	0
35.7250	361	0	0
35.7500	425	1	0
35.7750	391	1	0
35.8000	379	1	0
35.8250	380	0	0
35.8500	392	0	0
35.8750	377	1	0
35.9000	332	1	0
35.9250	367	1	0
35.9500	394	0	0
35.9750	393	1	0
36.0000	375	1	0
36.0250	386	1	0
36.0500	398	0	0
36.0750	384	1	0
36.1000	381	0	0
36.1250	359	0	0
36.1500	378	0	0
36.1750	368	1	1
36.2000	340	0	0
36.2250	333	0	0
36.2500	385	0	0
36.2750	339	1	0
36.3000	378	0	0
36.3250	374	0	0
36.3500	393	0	0
36.3750	360	0	0
36.4000	360	1	0
36.4250	399	0	2
36.4500	388	0	0
36.4750	356	0	0
36.5000	368	0	0
36.5250	365	1	0
36.5500	359	0	0
36.5750	345	0	0
36.6000	382	0	0
36.6250	328	0	0
36.6500	337	1	0
36.6750	378	1	0
36.7000	327	0	0
36.7250	342	0	0
36.7500	334	0	1
36.7750	357	0	0
36.8000	330	1	0
36.8250	371	0	0
36.8500	351	0	0
36.8750	322	0	0
36.9000	380	0	0
36.9250	391	0	0
36.9500	362	0	0
36.9750	391	0	0
37.0000	381	0	1
37.0250	345	0	1
37.0500	356	1	0
37.0750	344	0	0
37.1000	356	0	0
37.1250	322	1	1
37.1500	343	1	0
37.1750	328	1	0
37.2000	354	1	0
37.2250	329	0	1
37.2500	365	0	0
37.2750	345	0	0
37.3000	300	1	0
37.3250	360	0	0
37.3500	355	0	0
37.3750	331	0	0
37.4000	377	2	0
37.4250	353	0	1
37.4500	334	0	0
37.4750	334	1	0
37.5000	340	0	0
37.5250	310	1	0
37.5500	335	0	0
37.5750	364	0	0
37.6000	343	0	1
37.6250	311	0	1
37.6500	323	1	0
37.6750	338	0	0
37.7000	337	2	1
37.7250	350	0	0
37.7500	348	0	0
37.7750	353	1	0
37.8000	353	0	0
37.8250	368	0	2
37.8500	362	2	0
37.8750	338	0	1
37.9000	313	0	0
37.9250	294	0	0
37.9500	323	1	1
37.9750	347	1	0
38.0000	341	0	0
38.0250	327	2	0
38.0500	324	0	0
38.0750	307	1	0
38.1000	318	0	1
38.1250	319	0	0
38.1500	326	1	0
38.1750	337	1	0
38.2000	327	0	0
38.2250	337	0	1
38.2500	306	2	1
38.2750	335	0	0
38.3000	343	0	0
38.3250	336	0	0
38.3500	300	1	0
38.3750	345	0	0
38.4000	318	0	1
38.4250	341	0	0
38.4500	340	1	1
38.4750	331	0	0
38.5000	343	1	0
38.5250	286	2	1
38.5500	335	0	0
38.5750	323	0	0
38.6000	326	0	1
38.6250	294	0	0
38.6500	319	0	0
38.6750	330	0	2
38.7000	302	0	0
38.7250	319	0	0
38.7500	300	0	0
38.7750	346	0	0
38.8000	270	1	1
38.8250	311	1	1
38.8500	300	0	0
38.8750	310	1	0
38.9000	295	1	1
38.9250	313	1	0
38.9500	296	0	0
38.9750	326	1	0
39.0000	326	1	0
39.0250	337	1	0
39.0500	295	1	1
39.0750	306	0	0
39.1000	304	1	0
39.1250	310	0	0
39.1500	321	1	0
39.1750	300	1	1
39.2000	293	0	0
39.2250	301	1	0
39.2500	324	1	0
39.2750	309	0	0
39.3000	337	0	0
39.3250	334	0	1
39.3500	301	0	0
39.3750	292	0	0
39.4000	312	0	0
39.4250	289	0	0
39.4500	301	0	0
39.4750	292	0	0
39.5000	276	1	0
39.5250	299	0	0
39.5500	325	0	0
39.5750	288	0	0
39.6000	309	0	1
39.6250	287	2	0
39.6500	284	0	0
39.6750	294	1	1
39.7000	293	0	0
39.7250	297	0	0
39.7500	263	0	0
39.7750	308	0	0
39.8000	268	0	1
39.8250	280	0	0
39.8500	300	0	0
39.8750	303	1	1
39.9000	299	0	0
39.9250	313	1	0
39.9500	284	0	0
39.9750	317	0	0
40.0000	331	1	0
40.0250	299	0	0
40.0500	297	1	1
40.0750	300	0	0
40.1000	299	1	0
40.1250	291	0	0
40.1500	256	0	1
40.1750	303	0	0
40.2000	307	0	1
40.2250	317	0	0
40.2500	297	1	3
40.2750	311	1	1
40.3000	280	0	0
40.3250	259	0	0
40.3500	272	0	1
40.3750	290	0	0
40.4000	298	0	0
40.4250	279	0	0
40.4500	318	0	0
40.4750	268	1	1
40.5000	315	0	0
40.5250	300	0	0
40.5500	278	0	0
40.5750	284	0	1
40.6000	274	0	0
40.6250	299	1	0
40.6500	309	0	0
40.6750	277	0	0
40.7000	247	0	0
40.7250	261	1	0
40.7500	285	0	0
40.7750	252	0	0
40.8000	263	1	0
40.8250	321	0	0
40.8500	277	1	0
40.8750	268	1	0
40.9000	265	0	0
40.9250	260	0	1
40.9500	282	1	0
40.9750	296	0	0
41.0000	302	0	0
41.0250	281	1	0
41.0500	257	1	0
41.0750	265	0	0
41.1000	262	1	0
41.1250	295	1	0
41.1500	281	1	0
41.1750	297	0	0
41.2000	281	1	0
41.2250	259	0	0
41.2500	265	1	0
41.2750	301	0	0
41.3000	237	0	0
41.3250	248	1	0
41.3500	266	0	1
41.3750	261	0	0
41.4000	273	2	0
41.4250	292	1	0
41.4500	233	0	0
41.4750	314	0	0
41.5000	273	0	0
41.5250	288	1	0
41.5500	273	1	1
41.5750	241	0	0
41.6000	256	1	0
41.6250	279	0	0
41.6500	248	0	0
41.6750	251	0	2
41.7000	243	1	0
41.7250	271	0	0
41.7500	279	0	0
41.7750	245	0	0
41.8000	242	2	0
41.8250	291	0	0
41.8500	233	0	0
41.8750	256	0	0
41.9000	262	1	0
41.9250	250	0	0
41.9500	247	1	0
41.9750	256	1	0
42.0000	253	1	0
42.0250	260	0	0
42.0500	243	1	2
42.0750	260	0	0
42.1000	248	0	0
42.1250	278	0	1
42.1500	283	0	0
42.1750	255	0	0
42.2000	237	0	0
42.2250	273	1	0
42.2500	274	0	0
42.2750	258	2	0
42.3000	231	1	1
42.3250	291	0	0
42.3500	231	0	0
42.3750	251	0	0
42.4000	264	0	0
42.4250	251	0	0
42.4500	254	0	0
42.4750	253	0	0
42.5000	249	0	0
42.5250	256	0	0
42.5500	237	0	0
42.5750	237	0	0
42.6000	246	0	0
42.6250	241	0	0
42.6500	258	2	0
42.6750	267	1	0
42.7000	238	1	1
42.7250	255	0	0
42.7500	255	2	1
42.7750	248	0	0
42.8000	227	0	0
42.8250	237	0	0
42.8500	234	0	1
42.8750	260	0	0
42.9000	231	1	0
42.9250	221	3	0
42.9500	247	0	1
42.9750	233	0	0
43.0000	258	0	0
43.0250	259	0	2
43.0500	225	0	0
43.0750	220	1	1
43.1000	232	0	0
43.1250	217	0	0
43.1500	274	1	0
43.1750	246	0	0
43.2000	259	1	0
43.2250	236	1	0
43.2500	232	1	1
43.2750	257	0	0
43.3000	226	0	0
43.3250	223	0	0
43.3500	255	0	0
43.3750	241	1	1
43.4000	227	0	0
43.4250	222	0	0
43.4500	229	0	0
43.4750	242	0	1
43.5000	221	0	0
43.5250	215	0	0
43.5500	232	0	0
43.5750	231	1	2
43.6000	253	0	1
43.6250	269	0	0
43.6500	220	0	0
43.6750	232	0	0
43.7000	274	0	0
43.7250	249	0	1
43.7500	242	0	0
43.7750	237	0	0
43.8000	251	0	0
43.8250	226	0	0
43.8500	234	0	0
43.8750	213	0	0
43.9000	222	1	0
43.9250	192	1	0
43.9500	216	1	0
43.9750	236	0	1
44.0000	237	0	0
44.0250	243	0	0
44.0500	231	0	0
44.0750	224	0	0
44.1000	223	0	0
44.1250	218	2	0
44.1500	248	0	1
44.1750	226	0	0
44.2000	232	1	0
44.2250	208	0	1
44.2500	221	0	0
44.2750	235	1	0
44.3000	257	1	0
44.3250	214	0	0
44.3500	235	0	0
44.3750	259	0	1
44.4000	219	0	0
44.4250	218	0	1
44.4500	221	0	0
44.4750	209	0	0
44.5000	215	0	0
44.5250	237	0	0
44.5500	225	0	0
44.5750	230	0	0
44.6000	211	1	0
44.6250	217	1	0
44.6500	234	1	0
44.6750	238	0	0
44.7000	238	0	1
44.7250	232	0	0
44.7500	213	0	1
44.7750	240	0	0
44.8000	201	1	2
44.8250	235	0	1
44.8500	223	0	0
44.8750	211	0	0
44.9000	223	0	1
44.9250	254	0	1
44.9500	240	0	0
44.9750	238	0	0
45.0000	207	0	0
45.0250	227	1	0
45.0500	219	0	1
45.0750	210	0	0
45.1000	240	1	0
45.1250	219	0	0
45.1500	247	1	0
45.1750	212	0	0
45.2000	207	0	0
45.2250	229	0	0
45.2500	212	0	0
45.2750	203	0	0
45.3000	204	0	0
45.3250	183	0	1
45.3500	210	0	0
45.3750	217	0	0
45.4000	202	1	0
45.4250	204	1	0
45.4500	197	1	0
45.4750	204	0	0
45.5000	216	1	0
45.5250	202	0	0
45.5500	216	1	0
45.5750	219	1	0
45.6000	212	1	0
45.6250	219	0	0
45.6500	209	0	0
45.6750	216	0	0
45.7000	221	0	0
45.7250	217	0	0
45.7500	227	0	0
45.7750	205	1	1
45.8000	206	2	0
45.8250	203	0	0
45.8500	216	1	1
45.8750	206	0	0
45.9000	207	0	0
45.9250	208	0	0
45.9500	184	0	0
45.9750	185	0	0
46.0000	206	0	0
46.0250	215	0	0
46.0500	185	0	0
46.0750	187	1	0
46.1000	186	0	0
46.1250	211	0	0
46.1500	238	0	0
46.1750	195	0	0
46.2000	193	0	0
46.2250	180	2	0
46.2500	195	0	0
46.2750	194	1	0
46.3000	197	0	0
46.3250	202	0	0
46.3500	208	0	0
46.3750	203	0	0
46.4000	206	0	0
46.4250	189	0	0
46.4500	206	0	0
46.4750	208	0	0
46.5000	173	0	0
46.5250	175	0	0
46.5500	216	0	2
46.5750	218	0	1
46.6000	189	0	0
46.6250	216	0	1
46.6500	171	0	0
46.6750	191	0	0
46.7000	194	0	0
46.7250	209	1	0
46.7500	164	0	0
46.7750	176	0	1
46.8000	205	0	0
46.8250	223	0	0
46.8500	203	0	0
46.8750	200	0	0
46.9000	213	0	0
46.9250	217	0	0
46.9500	193	0	0
46.9750	192	1	0
47.0000	181	1	0
47.0250	197	0	1
47.0500	173	0	0
47.0750	198	0	1
47.1000	203	0	1
47.1250	182	0	0
47.1500	179	0	0
47.1750	187	1	0
47.2000	204	0	0
47.2250	179	0	0
47.2500	182	1	0
47.2750	187	0	0
47.3000	195	0	1
47.3250	211	1	0
47.3500	190	0	0
47.3750	175	0	0
47.4000	194	1	0
47.4250	186	1	0
47.4500	174	1	0
47.4750	175	0	0
47.5000	170	1	0
47.5250	178	2	1
47.5500	186	0	0
47.5750	193	0	0
47.6000	173	0	0
47.6250	171	0	0
47.6500	180	0	0
47.6750	191	0	0
47.7000	204	0	0
47.7250	174	0	0
47.7500	194	1	0
47.7750	190	0	0
47.8000	190	0	0
47.8250	198	0	2
47.8500	171	0	0
47.8750	181	1	2
47.9000	180	0	0
47.9250	171	1	0
47.9500	184	0	0
47.9750	172	0	0
48.0000	198	0	0
48.0250	215	0	0
48.0500	196	2	0
48.0750	182	1	0
48.1000	166	0	0
48.1250	185	0	1
48.1500	162	0	0
48.1750	187	1	2
48.2000	176	0	0
48.2250	179	0	0
48.2500	158	0	1
48.2750	183	0	0
48.3000	196	2	0
48.3250	176	0	0
48.3500	198	0	0
48.3750	188	1	0
48.4000	167	1	0
48.4250	199	1	0
48.4500	177	0	0
48.4750	171	0	0
48.5000	165	0	0
48.5250	180	0	1
48.5500	197	0	1
48.5750	198	1	0
48.6000	180	1	0
48.6250	163	1	0
48.6500	159	0	0
48.6750	158	0	0
48.7000	183	0	0
48.7250	168	1	0
48.7500	152	1	0
48.7750	156	0	0
48.8000	159	0	0
48.8250	173	0	0
48.8500	167	1	0
48.8750	197	1	0
48.9000	178	0	0
48.9250	163	0	0
48.9500	171	1	0
48.9750	191	1	0
49.0000	143	0	0
49.0250	187	0	0
49.0500	206	0	0
49.0750	179	1	0
49.1000	135	0	0
49.1250	181	1	0
49.1500	182	1	0
49.1750	180	0	0
49.2000	162	0	0
49.2250	175	0	0
49.2500	155	1	0
49.2750	153	0	0
49.3000	163	1	0
49.3250	151	0	2
49.3500	172	0	0
49.3750	171	0	1
49.4000	177	0	0
49.4250	160	1	0
49.4500	161	0	0
49.4750	178	0	0
49.5000	159	0	2
49.5250	154	0	0
49.5500	152	0	0
49.5750	159	0	0
49.6000	154	0	0
49.6250	150	0	0
49.6500	146	0	0
49.6750	164	0	0
49.7000	168	0	1
49.7250	162	0	1
49.7500	139	0	0
49.7750	154	0	0
49.8000	170	1	1
49.8250	167	0	0
49.8500	159	0	0
49.8750	168	0	0
49.9000	191	0	0
49.9250	156	0	0
49.9500	165	0	0
49.9750	143	0	0
50.0000	126	0	0
50.0250	162	0	0
50.0500	151	0	0
50.0750	162	0	1
50.1000	154	0	0
50.1250	131	0	0
50.1500	131	0	0
50.1750	146	0	0
50.2000	170	0	0
50.2250	151	0	0
50.2500	146	0	0
50.2750	166	0	0
50.3000	156	0	1
50.3250	163	0	0
50.3500	149	1	1
50.3750	145	0	1
50.4000	159	0	0
50.4250	159	0	0
50.4500	158	1	1
50.4750	149	0	0
50.5000	145	0	0
50.5250	153	1	0
50.5500	154	0	0
50.5750	152	0	0
50.6000	168	0	1
50.6250	152	2	0
50.6500	138	2	0
50.6750	138	1	1
50.7000	159	0	0
50.7250	156	0	1
50.7500	160	0	0
50.7750	155	1	0
50.8000	155	1	0
50.8250	160	0	2
50.8500	151	0	0
50.8750	159	0	1
50.9000	138	0	0
50.9250	141	1	0
50.9500	142	0	0
50.9750	151	0	0
51.0000	183	0	0
51.0250	158	0	0
51.0500	155	0	0
51.0750	142	1	0
51.1000	131	2	1
51.1250	146	0	0
51.1500	144	0	1
51.1750	148	1	0
51.2000	164	0	0
51.2250	154	0	0
51.2500	135	1	1
51.2750	156	0	1
51.3000	148	0	0
51.3250	136	0	0
51.3500	121	0	0
51.3750	131	0	0
51.4000	137	0	0
51.4250	138	1	1
51.4500	155	2	0
51.4750	152	0	0
51.5000	176	1	0
51.5250	139	0	0
51.5500	132	0	0
51.5750	148	0	0
51.6000	138	0	0
51.6250	122	0	0
51.6500	156	0	0
51.6750	133	0	1
51.7000	154	0	0
51.7250	141	0	0
51.7500	144	0	0
51.7750	155	1	0
51.8000	145	0	0
51.8250	140	0	0
51.8500	154	0	0
51.8750	126	0	0
51.9000	130	0	0
51.9250	137	0	0
51.9500	132	0	0
51.9750	142	0	0
52.0000	157	0	0
52.0250	148	0	0
52.0500	123	1	0
52.0750	161	0	0
52.1000	132	0	0
52.1250	143	0	0
52.1500	137	0	0
52.1750	134	1	0
52.2000	150	0	0
52.2250	157	0	0
52.2500	141	0	0
52.2750	135	0	0
52.3000	142	1	0
52.3250	146	0	0
52.3500	137	0	0
52.3750	146	0	0
52.4000	124	1	0
52.4250	144	2	0
52.4500	135	1	0
52.4750	142	0	0
52.5000	118	1	0
52.5250	126	0	0
52.5500	150	0	0
52.5750	154	0	0
52.6000	148	0	0
52.6250	140	1	0
52.6500	142	0	0
52.6750	139	0	0
52.7000	137	0	0
52.7250	151	0	0
52.7500	132	0	0
52.7750	134	0	0
52.8000	130	0	1
52.8250	126	0	1
52.8500	154	0	0
52.8750	131	0	0
52.9000	119	0	1
52.9250	120	0	0
52.9500	138	0	0
52.9750	130	0	0
53.0000	112	0	0
53.0250	155	1	0
53.0500	126	0	0
53.0750	130	0	1
53.1000	140	0	1
53.1250	133	0	0
53.1500	126	1	1
53.1750	143	0	0
53.2000	119	0	1
53.2250	140	0	0
53.2500	146	1	0
53.2750	128	0	0
53.3000	130	0	1
53.3250	137	0	0
53.3500	127	0	0
53.3750	126	0	1
53.4000	125	0	0
53.4250	138	1	0
53.4500	141	1	1
53.4750	142	0	0
53.5000	130	0	1
53.5250	118	0	0
53.5500	123	0	2
53.5750	128	1	0
53.6000	110	0	0
53.6250	119	2	0
53.6500	121	0	0
53.6750	161	0	0
53.7000	138	1	0
53.7250	125	0	0
53.7500	136	0	0
53.7750	125	0	0
53.8000	147	0	0
53.8250	127	0	0
53.8500	138	1	0
53.8750	122	0	0
53.9000	121	0	0
53.9250	146	0	0
53.9500	117	0	0
53.9750	137	1	1
54.0000	128	0	0
54.0250	123	0	1
54.0500	122	0	0
54.0750	132	1	0
54.1000	129	0	2
54.1250	135	0	0
54.1500	109	1	0
54.1750	121	1	0
54.2000	144	0	0
54.2250	125	0	2
54.2500	120	0	0
54.2750	117	0	0
54.3000	113	0	0
54.3250	108	0	0
54.3500	127	0	0
54.3750	134	0	0
54.4000	121	0	0
54.4250	149	0	0
54.4500	141	1	0
54.4750	130	0	1
54.5000	129	0	0
54.5250	120	0	0
54.5500	124	1	1
54.5750	119	0	1
54.6000	118	0	0
54.6250	119	0	0
54.6500	107	0	0
54.6750	127	0	0
54.7000	121	0	0
54.7250	108	0	0
54.7500	122	0	0
54.7750	109	1	0
54.8000	126	1	2
54.8250	100	1	0
54.8500	94	0	0
54.8750	122	0	0
54.9000	111	0	0
54.9250	134	1	0
54.9500	111	0	0
54.9750	131	0	0
55.0000	112	1	0
55.0250	102	0	0
55.0500	119	0	0
55.0750	114	1	0
55.1000	106	0	0
55.1250	110	0	0
55.1500	105	0	0
55.1750	109	0	0
55.2000	112	1	1
55.2250	112	0	1
55.2500	105	0	1
55.2750	133	0	1
55.3000	119	0	0
55.3250	136	1	0
55.3500	107	1	0
55.3750	116	0	1
55.4000	107	0	0
55.4250	137	0	0
55.4500	123	1	1
55.4750	110	0	0
55.5000	104	1	0
55.5250	121	0	0
55.5500	108	1	0
55.5750	111	0	0
55.6000	104	0	0
55.6250	103	1	0
55.6500	112	0	0
55.6750	113	1	1
55.7000	120	0	0
55.7250	108	0	1
55.7500	107	0	0
55.7750	87	0	0
55.8000	106	0	0
55.8250	121	0	0
55.8500	116	0	0
55.8750	100	2	0
55.9000	132	0	0
55.9250	96	1	0
55.9500	110	0	0
55.9750	115	1	0
56.0000	117	0	0
56.0250	112	1	1
56.0500	123	1	0
56.0750	123	0	0
56.1000	126	0	0
56.1250	94	0	0
56.1500	105	0	0
56.1750	98	1	0
56.2000	109	0	1
56.2250	111	0	0
56.2500	115	0	0
56.2750	107	0	0
56.3000	120	0	0
56.3250	120	0	0
56.3500	104	0	0
56.3750	102	0	0
56.4000	113	0	0
56.4250	104	0	0
56.4500	96	0	0
56.4750	129	0	0
56.5000	107	0	0
56.5250	109	0	0
56.5500	90	0	0
56.5750	102	0	0
56.6000	124	0	1
56.6250	121	1	0
56.6500	110	0	0
56.6750	104	2	1
56.7000	94	0	2
56.7250	96	2	0
56.7500	116	0	0
56.7750	107	0	1
56.8000	85	1	0
56.8250	102	0	1
56.8500	116	0	0
56.8750	102	0	1
56.9000	94	0	0
56.9250	115	0	1
56.9500	100	0	1
56.9750	102	0	0
57.0000	115	0	0
57.0250	107	0	0
57.0500	102	0	0
57.0750	99	0	0
57.1000	121	2	0
57.1250	94	1	0
57.1500	111	1	0
57.1750	95	0	0
57.2000	102	1	1
57.2250	90	0	0
57.2500	128	1	0
57.2750	97	0	0
57.3000	103	1	0
57.3250	111	0	0
57.3500	91	0	1
57.3750	111	0	0
57.4000	99	0	0
57.4250	111	1	0
57.4500	88	0	0
57.4750	106	0	0
57.5000	101	0	0
57.5250	115	1	1
57.5500	90	0	0
57.5750	97	1	0
57.6000	98	0	0
57.6250	95	0	0
57.6500	110	1	0
57.6750	103	1	0
57.7000	108	0	0
57.7250	100	0	1
57.7500	115	0	1
57.7750	92	0	0
57.8000	103	0	1
57.8250	86	1	0
57.8500	93	1	0
57.8750	95	1	0
57.9000	107	0	0
57.9250	93	1	0
57.9500	113	0	1
57.9750	90	0	0
58.0000	85	0	0
58.0250	93	0	0
58.0500	96	1	2
58.0750	100	0	1
58.1000	104	0	0
58.1250	107	0	0
58.1500	89	0	1
58.1750	105	1	0
58.2000	103	0	1
58.2250	109	0	0
58.2500	92	0	1
58.2750	88	0	0
58.3000	96	1	0
58.3250	108	0	0
58.3500	97	0	0
58.3750	96	0	0
58.4000	72	1	0
58.4250	115	1	0
58.4500	101	0	0
58.4750	94	0	1
58.5000	97	0	0
58.5250	95	1	0
58.5500	100	0	0
58.5750	97	0	0
58.6000	102	0	1
58.6250	97	0	0
58.6500	106	0	0
58.6750	87	0	0
58.7000	98	2	1
58.7250	98	0	0
58.7500	86	0	0
58.7750	90	0	0
58.8000	92	0	0
58.8250	86	1	0
58.8500	97	0	0
58.8750	90	1	0
58.9000	92	0	0
58.9250	101	0	0
58.9500	86	1	0
58.9750	94	1	0
59.0000	91	0	0
59.0250	98	0	1
59.0500	87	0	0
59.0750	95	1	0
59.1000	88	0	0
59.1250	71	0	1
59.1500	99	1	0
59.1750	92	1	0
59.2000	77	0	0
59.2250	83	0	0
59.2500	71	2	1
59.2750	95	0	0
59.3000	82	0	1
59.3250	81	0	1
59.3500	75	0	0
59.3750	108	1	0
59.4000	87	0	0
59.4250	95	1	1
59.4500	100	0	0
59.4750	102	0	1
59.5000	86	0	0
59.5250	96	1	0
59.5500	78	0	0
59.5750	91	0	1
59.6000	90	1	0
59.6250	87	0	0
59.6500	101	0	0
59.6750	83	0	0
59.7000	94	0	0
59.7250	89	2	0
59.7500	78	0	0
59.7750	74	1	0
59.8000	82	0	0
59.8250	82	0	0
59.8500	74	1	0
59.8750	79	0	0
59.9000	96	0	0
59.9250	77	0	0
59.9500	83	0	0
59.9750	82	1	0
60.0000	56	0	0
60.0250	82	0	0
60.0500	94	0	0
60.0750	86	0	0
60.1000	72	0	0
60.1250	85	0	0
60.1500	96	1	0
60.1750	100	3	0
60.2000	66	0	0
60.2250	81	0	0
60.2500	76	0	0
60.2750	90	0	0
60.3000	85	0	0
60.3250	88	0	0
60.3500	81	0	0
60.3750	89	0	0
60.4000	94	0	0
60.4250	82	0	1
60.4500	86	1	0
60.4750	106	0	0
60.5000	78	0	0
60.5250	83	0	0
60.5500	82	0	0
60.5750	63	0	0
60.6000	79	0	0
60.6250	107	0	1
60.6500	65	1	0
60.6750	71	0	0
60.7000	108	0	0
60.7250	78	1	0
60.7500	92	1	0
60.7750	89	1	1
60.8000	87	0	0
60.8250	79	0	0
60.8500	98	1	0
60.8750	86	0	0
60.9000	105	1	0
60.9250	82	1	0
60.9500	78	0	0
60.9750	84	0	0
61.0000	66	0	1
61.0250	84	0	0
61.0500	84	0	0
61.0750	74	0	0
61.1000	88	0	0
61.1250	89	0	1
61.1500	85	0	0
61.1750	85	0	1
61.2000	84	0	0
61.2250	81	0	0
61.2500	88	0	0
61.2750	87	1	0
61.3000	69	1	0
61.3250	105	0	0
61.3500	97	0	0
61.3750	82	1	0
61.4000	88	1	1
61.4250	110	0	0
61.4500	75	0	1
61.4750	85	1	1
61.5000	80	0	0
61.5250	73	0	1
61.5500	94	1	0
61.5750	80	0	0
61.6000	70	1	0
61.6250	84	0	0
61.6500	73	0	0
61.6750	70	0	0
61.7000	86	0	0
61.7250	71	0	0
61.7500	92	1	0
61.7750	66	0	0
61.8000	94	0	0
61.8250	86	0	0
61.8500	84	0	0
61.8750	89	0	0
61.9000	63	0	1
61.9250	82	1	0
61.9500	86	0	0
61.9750	64	0	0
62.0000	90	1	0
62.0250	54	0	0
62.0500	75	0	0
62.0750	76	0	0
62.1000	79	0	0
62.1250	74	0	0
62.1500	75	1	0
62.1750	72	0	0
62.2000	74	0	1
62.2250	73	0	0
62.2500	74	1	0
62.2750	68	0	0
62.3000	81	0	0
62.3250	81	1	0
62.3500	79	0	1
62.3750	58	0	0
62.4000	88	0	0
62.4250	81	0	0
62.4500	74	0	0
62.4750	71	1	1
62.5000	71	1	0
62.5250	63	0	0
62.5500	82	0	0
62.5750	85	0	0
62.6000	81	0	0
62.6250	68	0	1
62.6500	70	0	0
62.6750	52	0	0
62.7000	68	0	0
62.7250	66	0	0
62.7500	72	0	0
62.7750	68	0	1
62.8000	59	0	0
62.8250	77	0	0
62.8500	72	0	2
62.8750	70	0	0
62.9000	62	0	0
62.9250	93	0	0
62.9500	88	0	0
62.9750	80	0	0
63.0000	80	0	0
63.0250	78	0	0
63.0500	70	0	0
63.0750	65	1	0
63.1000	62	0	0
63.1250	62	0	0
63.1500	75	1	0
63.1750	70	1	1
63.2000	75	0	1
63.2250	88	0	1
63.2500	71	0	0
63.2750	64	1	0
63.3000	68	0	0
63.3250	75	0	0
63.3500	59	0	0
63.3750	58	0	0
63.4000	75	0	1
63.4250	84	0	0
63.4500	68	0	0
63.4750	73	0	0
63.5000	69	0	0
63.5250	76	0	0
63.5500	77	0	0
63.5750	70	1	0
63.6000	57	0	0
63.6250	67	0	0
63.6500	71	0	1
63.6750	74	0	1
63.7000	74	0	0
63.7250	58	0	0
63.7500	81	0	0
63.7750	79	0	0
63.8000	62	0	0
63.8250	69	1	0
63.8500	88	0	1
63.8750	74	0	0
63.9000	56	1	1
63.9250	57	0	0
63.9500	84	0	0
63.9750	70	0	0
64.0000	62	0	0
64.0250	65	0	0
64.0500	79	0	0
64.0750	69	1	1
64.1000	56	0	0
64.1250	74	0	0
64.1500	58	0	1
64.1750	75	1	0
64.2000	59	1	0
64.2250	51	0	0
64.2500	78	0	0
64.2750	69	1	0
64.3000	79	0	0
64.3250	83	0	0
64.3500	64	0	0
64.3750	73	0	0
64.4000	82	1	0
64.4250	64	1	0
64.4500	64	0	0
64.4750	61	1	0
64.5000	83	0	0
64.5250	62	0	2
64.5500	57	0	0
64.5750	79	0	0
64.6000	67	1	0
64.6250	50	0	0
64.6500	74	0	0
64.6750	69	0	0
64.7000	75	0	0
64.7250	69	0	0
64.7500	73	0	0
64.7750	63	0	0
64.8000	57	1	0
64.8250	68	0	0
64.8500	59	0	0
64.8750	62	0	0
64.9000	65	0	0
64.9250	61	0	1
64.9500	52	0	1
64.9750	69	2	0
65.0000	79	0	1
65.0250	57	0	0
65.0500	61	0	0
65.0750	61	0	1
65.1000	64	0	0
65.1250	86	0	0
65.1500	58	1	1
65.1750	55	0	0
65.2000	56	0	0
65.2250	67	0	0
65.2500	55	0	0
65.2750	70	2	0
65.3000	67	0	0
65.3250	56	0	0
65.3500	54	0	0
65.3750	69	1	0
65.4000	63	1	0
65.4250	52	0	0
65.4500	53	0	0
65.4750	73	1	0
65.5000	65	1	0
65.5250	67	0	1
65.5500	64	1	0
65.5750	63	0	0
65.6000	63	1	0
65.6250	55	0	0
65.6500	61	0	0
65.6750	70	0	1
65.7000	65	1	1
65.7250	59	0	0
65.7500	52	0	0
65.7750	49	0	0
65.8000	63	0	0
65.8250	65	0	0
65.8500	63	0	1
65.8750	66	0	1
65.9000	63	0	0
65.9250	60	0	1
65.9500	64	0	1
65.9750	62	0	1
66.0000	50	0	0
66.0250	52	0	0
66.0500	58	1	1
66.0750	62	1	1
66.1000	60	0	0
66.1250	46	1	0
66.1500	55	0	1
66.1750	59	0	0
66.2000	62	2	0
66.2250	52	0	0
66.2500	61	1	0
66.2750	59	0	0
66.3000	57	0	0
66.3250	63	0	0
66.3500	61	0	0
66.3750	49	0	0
66.4000	54	0	0
66.4250	71	1	1
66.4500	80	0	0
66.4750	48	1	0
66.5000	62	0	0
66.5250	45	0	0
66.5500	61	1	1
66.5750	37	1	0
66.6000	58	0	0
66.6250	57	2	0
66.6500	62	0	0
66.6750	56	0	1
66.7000	61	0	0
66.7250	52	1	0
66.7500	57	0	1
66.7750	54	0	0
66.8000	60	0	0
66.8250	66	1	0
66.8500	61	0	0
66.8750	61	0	0
66.9000	56	0	0
66.9250	44	0	0
66.9500	57	2	0
66.9750	61	0	1
67.0000	71	1	0
67.0250	53	0	1
67.0500	51	1	0
67.0750	62	0	0
67.1000	63	0	0
67.1250	57	0	0
67.1500	58	0	0
67.1750	54	0	1
67.2000	44	2	1
67.2250	52	0	0
67.2500	65	0	1
67.2750	56	1	0
67.3000	53	0	0
67.3250	51	0	1
67.3500	69	1	0
67.3750	48	0	0
67.4000	52	0	1
67.4250	55	0	0
67.4500	61	0	0
67.4750	64	0	0
67.5000	69	0	0
67.5250	59	0	0
67.5500	53	0	0
67.5750	64	0	0
67.6000	57	0	1
67.6250	64	0	0
67.6500	50	0	0
67.6750	69	0	0
67.7000	44	0	0
67.7250	66	0	0
67.7500	62	0	0
67.7750	55	0	0
67.8000	43	0	0
67.8250	69	0	0
67.8500	51	0	0
67.8750	49	1	0
67.9000	47	0	0
67.9250	58	1	0
67.9500	48	1	0
67.9750	52	0	1
68.0000	50	0	0
68.0250	56	0	0
68.0500	50	0	0
68.0750	56	0	0
68.1000	55	0	0
68.1250	45	0	1
68.1500	43	0	0
68.1750	45	0	0
68.2000	52	0	1
68.2250	50	0	0
68.2500	47	0	0
68.2750	47	0	0
68.3000	64	0	0
68.3250	63	0	0
68.3500	57	0	1
68.3750	41	0	0
68.4000	40	0	1
68.4250	59	0	0
68.4500	57	0	0
68.4750	33	1	0
68.5000	57	0	0
68.5250	61	0	0
68.5500	66	0	0
68.5750	56	0	2
68.6000	60	1	0
68.6250	34	0	0
68.6500	68	1	0
68.6750	58	0	0
68.7000	56	0	0
68.7250	41	0	1
68.7500	55	1	0
68.7750	48	0	1
68.8000	59	0	0
68.8250	59	0	1
68.8500	50	0	1
68.8750	47	0	0
68.9000	59	0	1
68.9250	53	0	0
68.9500	37	1	0
68.9750	50	1	1
69.0000	56	0	0
69.0250	41	0	0
69.0500	53	0	1
69.0750	58	0	0
69.1000	65	0	1
69.1250	60	1	0
69.1500	49	1	0
69.1750	48	0	0
69.2000	54	0	0
69.2250	52	0	0
69.2500	48	0	0
69.2750	49	1	0
69.3000	44	0	0
69.3250	46	0	1
69.3500	61	0	0
69.3750	68	1	0
69.4000	55	1	0
69.4250	39	0	1
69.4500	50	0	0
69.4750	51	0	0
69.5000	33	0	0
69.5250	57	0	0
69.5500	42	0	0
69.5750	49	0	0
69.6000	55	0	0
69.6250	54	1	0
69.6500	59	0	0
69.6750	40	0	0
69.7000	54	0	0
69.7250	45	0	0
69.7500	46	0	0
69.7750	37	0	0
69.8000	62	0	0
69.8250	58	1	0
69.8500	58	0	0
69.8750	38	0	0
69.9000	57	0	0
69.9250	44	0	0
69.9500	43	0	0
69.9750	57	1	0
70.0000	46	1	0
70.0250	50	2	0
70.0500	43	0	0
70.0750	51	0	0
70.1000	48	0	0
70.1250	49	0	0
70.1500	57	0	0
70.1750	45	0	1
70.2000	44	0	0
70.2250	44	0	1
70.2500	46	1	0
70.2750	45	0	0
70.3000	59	0	2
70.3250	38	1	0
70.3500	34	0	0
70.3750	57	0	1
70.4000	43	0	1
70.4250	44	0	0
70.4500	35	1	0
70.4750	44	1	0
70.5000	51	0	0
70.5250	50	0	0
70.5500	54	0	0
70.5750	36	0	0
70.6000	48	0	0
70.6250	52	0	0
70.6500	44	0	0
70.6750	42	0	0
70.7000	45	2	0
70.7250	44	0	0
70.7500	39	0	0
70.7750	48	0	0
70.8000	53	0	1
70.8250	45	0	0
70.8500	40	0	0
70.8750	47	0	0
70.9000	31	0	1
70.9250	47	0	0
70.9500	47	0	0
70.9750	54	0	1
71.0000	47	1	0
71.0250	58	0	0
71.0500	55	0	0
71.0750	49	1	0
71.1000	48	0	0
71.1250	60	0	0
71.1500	52	0	0
71.1750	46	0	1
71.2000	50	0	0
71.2250	53	0	1
71.2500	47	1	0
71.2750	47	0	0
71.3000	48	0	0
71.3250	30	0	0
71.3500	35	1	0
71.3750	49	1	0
71.4000	55	0	1
71.4250	55	0	1
71.4500	48	0	0
71.4750	38	0	0
71.5000	54	0	0
71.5250	48	1	0
71.5500	42	0	1
71.5750	37	1	0
71.6000	53	0	0
71.6250	41	0	0
71.6500	48	0	1
71.6750	52	0	0
71.7000	35	0	0
71.7250	42	0	0
71.7500	47	0	1
71.7750	28	0	0
71.8000	36	0	1
71.8250	40	1	0
71.8500	41	0	0
71.8750	46	0	0
71.9000	45	0	0
71.9250	44	0	0
71.9500	36	1	0
71.9750	36	0	0
72.0000	32	0	0
72.0250	53	0	0
72.0500	40	0	0
72.0750	53	0	0
72.1000	38	0	0
72.1250	36	0	0
72.1500	29	0	1
72.1750	56	0	1
72.2000	48	1	1
72.2250	41	1	0
72.2500	48	0	0
72.2750	26	1	0
72.3000	36	1	0
72.3250	35	0	0
72.3500	39	0	0
72.3750	48	0	0
72.4000	41	0	0
72.4250	41	0	0
72.4500	37	0	2
72.4750	41	0	0
72.5000	47	0	0
72.5250	36	0	0
72.5500	47	0	0
72.5750	45	0	0
72.6000	39	0	2
72.6250	31	0	0
72.6500	46	0	0
72.6750	29	0	0
72.7000	41	1	0
72.7250	39	0	0
72.7500	44	0	0
72.7750	44	1	0
72.8000	46	0	0
72.8250	51	0	0
72.8500	37	0	0
72.8750	46	0	0
72.9000	36	1	1
72.9250	52	0	0
72.9500	44	0	0
72.9750	36	0	0
73.0000	31	1	0
73.0250	44	0	0
73.0500	53	0	0
73.0750	44	0	0
73.1000	40	0	0
73.1250	38	0	0
73.1500	33	0	0
73.1750	34	1	0
73.2000	41	0	0
73.2250	37	0	0
73.2500	51	0	0
73.2750	40	1	0
73.3000	32	0	0
73.3250	49	0	0
73.3500	42	0	0
73.3750	48	1	0
73.4000	42	0	0
73.4250	44	0	0
73.4500	38	0	0
73.4750	31	1	0
73.5000	40	0	1
73.5250	44	0	0
73.5500	37	1	0
73.5750	47	2	0
73.6000	39	0	0
73.6250	30	0	1
73.6500	30	0	0
73.6750	38	1	0
73.7000	39	0	0
73.7250	41	1	0
73.7500	39	1	0
73.7750	42	0	0
73.8000	42	1	1
73.8250	52	0	0
73.8500	39	0	0
73.8750	35	1	0
73.9000	27	0	0
73.9250	48	0	1
73.9500	39	0	0
73.9750	42	0	0
74.0000	29	1	0
74.0250	41	0	0
74.0500	47	0	0
74.0750	41	0	2
74.1000	36	0	0
74.1250	32	0	0
74.1500	27	0	0
74.1750	25	0	0
74.2000	45	0	0
74.2250	38	0	0
74.2500	44	0	0
74.2750	48	0	0
74.3000	35	0	0
74.3250	39	0	0
74.3500	34	1	0
74.3750	28	1	0
74.4000	37	0	0
74.4250	35	1	0
74.4500	42	0	0
74.4750	38	0	0
74.5000	34	0	0
74.5250	36	1	1
74.5500	40	0	0
74.5750	41	0	0
74.6000	37	0	0
74.6250	30	0	0
74.6500	41	0	1
74.6750	32	0	0
74.7000	44	0	0
74.7250	34	0	0
74.7500	29	1	0
74.7750	28	0	0
74.8000	33	0	0
74.8250	31	0	0
74.8500	32	0	0
74.8750	32	0	0
74.9000	46	1	0
74.9250	38	0	1
74.9500	33	0	0
74.9750	37	0	0
75.0000	38	0	0
75.0250	35	0	0
75.0500	40	0	0
75.0750	29	0	0
75.1000	46	1	0
75.1250	33	1	0
75.1500	42	3	0
75.1750	37	1	0
75.2000	37	0	0
75.2250	34	1	0
75.2500	29	0	0
75.2750	42	0	1
75.3000	36	0	0
75.3250	22	0	0
75.3500	33	0	0
75.3750	51	0	0
75.4000	33	0	0
75.4250	39	1	0
75.4500	40	0	0
75.4750	38	0	0
75.5000	40	1	0
75.5250	49	0	0
75.5500	35	0	0
75.5750	37	1	2
75.6000	30	0	0
75.6250	32	0	0
75.6500	24	0	1
75.6750	32	0	0
75.7000	37	1	0
75.7250	35	0	0
75.7500	37	0	0
75.7750	35	0	0
75.8000	36	0	0
75.8250	30	0	0
75.8500	29	0	0
75.8750	37	0	1
75.9000	28	0	0
75.9250	36	0	1
75.9500	31	0	0
75.9750	22	0	0
76.0000	32	0	0
76.0250	31	0	0
76.0500	39	0	1
76.0750	31	0	0
76.1000	24	0	0
76.1250	32	0	0
76.1500	28	0	0
76.1750	29	0	0
76.2000	37	1	0
76.2250	29	0	0
76.2500	29	0	1
76.2750	29	0	1
76.3000	30	0	0
76.3250	31	0	0
76.3500	33	0	0
76.3750	46	0	0
76.4000	28	0	0
76.4250	25	0	0
76.4500	31	0	0
76.4750	37	1	0
76.5000	36	0	1
76.5250	38	1	0
76.5500	47	0	0
76.5750	34	0	0
76.6000	34	0	0
76.6250	29	0	0
76.6500	37	0	0
76.6750	24	0	0
76.7000	34	0	0
76.7250	48	0	0
76.7500	41	0	0
76.7750	32	0	0
76.8000	35	0	1
76.8250	25	0	0
76.8500	25	0	0
76.8750	37	2	0
76.9000	34	0	0
76.9250	31	1	0
76.9500	28	0	0
76.9750	42	0	0
77.0000	26	0	0
77.0250	32	0	0
77.0500	34	0	0
77.0750	23	0	0
77.1000	44	1	0
77.1250	48	1	0
77.1500	23	0	0
77.1750	29	0	0
77.2000	35	0	0
77.2250	26	1	1
77.2500	36	0	0
77.2750	24	0	0
77.3000	29	0	0
77.3250	31	0	0
77.3500	25	1	0
77.3750	34	0	1
77.4000	25	0	1
77.4250	28	0	0
77.4500	36	1	0
77.4750	39	0	0
77.5000	32	0	1
77.5250	27	1	0
77.5500	35	0	0
77.5750	42	0	0
77.6000	30	2	0
77.6250	28	0	1
77.6500	23	2	0
77.6750	21	0	0
77.7000	35	0	1
77.7250	40	1	0
77.7500	24	0	0
77.7750	18	0	0
77.8000	28	0	0
77.8250	31	0	0
77.8500	24	0	1
77.8750	28	0	0
77.9000	31	0	0
77.9250	35	0	0
77.9500	29	1	1
77.9750	36	0	0
78.0000	36	0	0
78.0250	27	0	0
78.0500	31	0	1
78.0750	30	0	0
78.1000	25	0	0
78.1250	36	0	0
78.1500	34	0	0
78.1750	30	1	0
78.2000	23	0	0
78.2250	22	2	0
78.2500	21	0	1
78.2750	26	0	0
78.3000	23	2	0
78.3250	29	0	0
78.3500	31	0	0
78.3750	34	0	0
78.4000	26	0	1
78.4250	26	0	0
78.4500	22	0	1
78.4750	40	2	1
78.5000	38	0	0
78.5250	30	0	0
78.5500	34	0	0
78.5750	39	0	0
78.6000	26	0	0
78.6250	28	0	0
78.6500	25	0	0
78.6750	25	0	0
78.7000	29	1	0
78.7250	35	1	0
78.7500	36	0	1
78.7750	28	0	0
78.8000	29	0	0
78.8250	28	0	0
78.8500	25	0	1
78.8750	30	0	0
78.9000	32	0	0
78.9250	25	0	0
78.9500	28	0	1
78.9750	32	0	0
79.0000	28	0	1
79.0250	31	0	0
79.0500	22	0	0
79.0750	34	0	0
79.1000	26	0	0
79.1250	30	1	0
79.1500	25	0	0
79.1750	31	0	0
79.2000	25	0	0
79.2250	23	0	0
79.2500	20	0	0
79.2750	27	0	0
79.3000	22	0	0
79.3250	33	0	0
79.3500	27	0	0
79.3750	18	0	0
79.4000	24	0	0
79.4250	19	0	1
79.4500	31	0	0
79.4750	13	0	0
79.5000	27	0	0
79.5250	22	0	0
79.5500	18	0	0
79.5750	27	0	0
79.6000	26	2	0
79.6250	20	0	0
79.6500	25	0	0
79.6750	19	0	0
79.7000	24	0	0
79.7250	28	0	0
79.7500	34	1	0
79.7750	30	0	0
79.8000	24	0	0
79.8250	19	0	0
79.8500	24	0	1
79.8750	37	0	0
79.9000	31	0	0
79.9250	24	1	0
79.9500	17	2	0
79.9750	21	0	0
80.0000	36	0	0
80.0250	29	1	0
80.0500	25	1	0
80.0750	20	0	0
80.1000	22	0	1
80.1250	21	0	0
80.1500	26	0	0
80.1750	27	0	0
80.2000	25	0	0
80.2250	21	0	0
80.2500	15	0	0
80.2750	25	0	0
80.3000	29	0	0
80.3250	27	0	0
80.3500	28	1	0
80.3750	33	1	1
80.4000	21	0	0
80.4250	19	0	0
80.4500	28	1	1
80.4750	29	0	2
80.5000	29	0	0
80.5250	23	1	0
80.5500	27	0	0
80.5750	22	0	0
80.6000	23	0	0
80.6250	27	0	0
80.6500	24	0	1
80.6750	29	0	0
80.7000	33	0	1
80.7250	24	0	0
80.7500	17	1	0
80.7750	14	1	0
80.8000	33	0	0
80.8250	28	0	0
80.8500	28	0	0
80.8750	27	1	0
80.9000	24	0	0
80.9250	25	0	0
80.9500	22	0	0
80.9750	20	0	1
81.0000	23	0	0
81.0250	29	0	0
81.0500	35	0	0
81.0750	22	0	0
81.1000	21	0	0
81.1250	20	0	0
81.1500	14	0	0
81.1750	26	0	0
81.2000	25	0	0
81.2250	26	0	0
81.2500	22	0	0
81.2750	25	1	0
81.3000	23	0	0
81.3250	26	1	0
81.3500	19	0	0
81.3750	28	0	0
81.4000	36	1	0
81.4250	19	0	1
81.4500	30	1	1
81.4750	26	0	0
81.5000	19	0	1
81.5250	17	1	0
81.5500	19	0	0
81.5750	34	0	0
81.6000	27	0	0
81.6250	27	0	0
81.6500	28	1	0
81.6750	19	0	0
81.7000	28	0	0
81.7250	21	1	0
81.7500	29	0	0
81.7750	24	0	0
81.8000	24	0	0
81.8250	25	0	0
81.8500	23	0	0
81.8750	32	0	0
81.9000	23	1	0
81.9250	22	0	1
81.9500	31	0	0
81.9750	19	0	0
82.0000	17	0	0
82.0250	34	0	1
82.0500	23	0	0
82.0750	29	0	0
82.1000	34	1	1
82.1250	22	0	0
82.1500	20	0	0
82.1750	22	1	0
82.2000	23	0	0
82.2250	26	0	0
82.2500	21	0	0
82.2750	23	1	0
82.3000	28	0	2
82.3250	25	0	0
82.3500	22	0	0
82.3750	19	0	0
82.4000	20	1	0
82.4250	21	0	0
82.4500	23	2	0
82.4750	26	1	0
82.5000	15	0	0
82.5250	17	0	0
82.5500	24	0	0
82.5750	23	1	0
82.6000	22	0	0
82.6250	23	0	0
82.6500	25	0	0
82.6750	21	1	0
82.7000	23	1	0
82.7250	31	0	1
82.7500	16	0	0
82.7750	23	0	1
82.8000	24	0	0
82.8250	14	0	0
82.8500	21	0	0
82.8750	29	0	1
82.9000	21	0	0
82.9250	11	1	0
82.9500	34	1	0
82.9750	17	0	0
83.0000	16	0	0
83.0250	17	0	0
83.0500	24	0	0
83.0750	18	0	0
83.1000	19	0	0
83.1250	20	0	0
83.1500	16	0	0
83.1750	18	0	0
83.2000	20	0	1
83.2250	23	0	0
83.2500	20	0	0
83.2750	30	0	0
83.3000	23	0	0
83.3250	22	0	0
83.3500	21	0	0
83.3750	21	0	0
83.4000	30	0	0
83.4250	23	0	0
83.4500	25	1	0
83.4750	18	1	1
83.5000	24	0	0
83.5250	12	0	0
83.5500	21	0	0
83.5750	21	0	0
83.6000	11	0	0
83.6250	19	0	1
83.6500	14	0	0
83.6750	25	0	1
83.7000	22	0	0
83.7250	26	0	0
83.7500	17	1	0
83.7750	23	0	0
83.8000	25	0	0
83.8250	11	0	0
83.8500	31	0	0
83.8750	20	0	0
83.9000	27	0	0
83.9250	29	0	0
83.9500	13	1	0
83.9750	26	0	0
84.0000	26	0	0
84.0250	25	1	1
84.0500	18	0	0
84.0750	22	0	1
84.1000	15	0	0
84.1250	27	0	0
84.1500	28	0	0
84.1750	25	1	0
84.2000	24	0	0
84.2250	24	0	0
84.2500	23	0	0
84.2750	21	0	0
84.3000	19	0	0
84.3250	23	1	0
84.3500	21	1	0
84.3750	10	0	0
84.4000	29	0	0
84.4250	19	0	1
84.4500	15	0	0
84.4750	21	0	0
84.5000	22	0	0
84.5250	23	0	0
84.5500	14	2	0
84.5750	17	1	0
84.6000	14	0	0
84.6250	20	0	0
84.6500	19	1	1
84.6750	18	0	0
84.7000	33	0	0
84.7250	21	0	0
84.7500	15	1	0
84.7750	25	0	0
84.8000	21	0	0
84.8250	12	1	0
84.8500	21	0	0
84.8750	19	0	0
84.9000	21	0	0
84.9250	18	0	0
84.9500	13	0	0
84.9750	19	0	0
85.0000	23	0	0
85.0250	24	0	0
85.0500	19	0	0
85.0750	19	0	0
85.1000	15	2	0
85.1250	18	0	1
85.1500	21	0	0
85.1750	27	0	0
85.2000	15	0	0
85.2250	21	0	0
85.2500	16	0	0
85.2750	17	0	0
85.3000	17	0	1
85.3250	15	0	0
85.3500	22	0	0
85.3750	20	0	0
85.4000	22	0	1
85.4250	13	0	0
85.4500	18	0	0
85.4750	18	1	0
85.5000	16	0	1
85.5250	21	0	0
85.5500	19	0	0
85.5750	25	0	0
85.6000	20	1	0
85.6250	20	1	1
85.6500	24	0	0
85.6750	17	1	0
85.7000	22	0	0
85.7250	23	0	0
85.7500	17	1	0
85.7750	22	0	0
85.8000	18	0	0
85.8250	15	0	0
85.8500	20	0	0
85.8750	21	1	0
85.9000	22	1	0
85.9250	15	0	1
85.9500	20	0	0
85.9750	18	0	0
86.0000	20	1	0
86.0250	15	0	0
86.0500	17	0	0
86.0750	20	0	0
86.1000	18	0	0
86.1250	26	1	1
86.1500	24	0	1
86.1750	26	0	0
86.2000	22	0	0
86.2250	17	0	1
86.2500	14	0	0
86.2750	18	1	1
86.3000	14	0	1
86.3250	19	0	0
86.3500	22	0	0
86.3750	27	1	0
86.4000	21	0	0
86.4250	21	0	0
86.4500	14	0	0
86.4750	18	0	1
86.5000	24	0	0
86.5250	15	0	0
86.5500	16	0	0
86.5750	15	0	0
86.6000	19	0	0
86.6250	25	0	0
86.6500	17	1	0
86.6750	25	0	0
86.7000	22	0	0
86.7250	22	0	0
86.7500	18	0	0
86.7750	16	0	0
86.8000	24	0	0
86.8250	23	0	0
86.8500	20	0	0
86.8750	14	0	1
86.9000	12	0	0
86.9250	21	0	1
86.9500	18	0	0
86.9750	18	0	0
87.0000	20	0	0
87.0250	16	0	0
87.0500	14	1	0
87.0750	20	0	1
87.1000	20	0	0
87.1250	23	0	1
87.1500	18	0	0
87.1750	21	0	2
87.2000	12	0	0
87.2250	21	0	0
87.2500	22	0	0
87.2750	16	0	0
87.3000	18	2	0
87.3250	27	1	0
87.3500	14	0	0
87.3750	22	0	0
87.4000	15	0	0
87.4250	13	0	0
87.4500	17	0	0
87.4750	20	0	1
87.5000	10	0	0
87.5250	12	0	0
87.5500	20	0	1
87.5750	18	0	0
87.6000	15	0	0
87.6250	16	0	0
87.6500	18	0	0
87.6750	19	0	1
87.7000	20	0	0
87.7250	22	0	0
87.7500	18	0	0
87.7750	15	0	0
87.8000	15	0	1
87.8250	10	0	0
87.8500	15	0	0
87.8750	25	0	0
87.9000	15	1	0
87.9250	21	0	0
87.9500	18	0	1
87.9750	20	0	0
88.0000	19	0	0
88.0250	18	1	0
88.0500	13	0	0
88.0750	17	0	0
88.1000	15	1	0
88.1250	15	0	0
88.1500	12	0	0
88.1750	21	0	1
88.2000	18	0	0
88.2250	19	1	0
88.2500	16	1	0
88.2750	12	0	0
88.3000	10	0	0
88.3250	11	0	0
88.3500	18	1	0
88.3750	17	0	0
88.4000	17	0	0
88.4250	20	0	0
88.4500	9	2	0
88.4750	22	0	0
88.5000	20	0	0
88.5250	23	0	0
88.5500	14	0	1
88.5750	16	0	1
88.6000	16	0	0
88.6250	22	0	0
88.6500	19	0	1
88.6750	15	0	0
88.7000	17	2	0
88.7250	17	0	0
88.7500	25	0	1
88.7750	23	1	0
88.8000	8	0	0
88.8250	23	0	0
88.8500	19	0	0
88.8750	20	0	0
88.9000	13	0	0
88.9250	13	0	0
88.9500	15	1	0
88.9750	19	0	0
89.0000	16	0	0
89.0250	11	0	0
89.0500	18	1	0
89.0750	9	2	0
89.1000	13	0	0
89.1250	14	0	1
89.1500	15	0	0
89.1750	14	0	1
89.2000	14	0	0
89.2250	12	0	0
89.2500	17	0	0
89.2750	10	0	0
89.3000	19	0	0
89.3250	11	0	0
89.3500	17	0	0
89.3750	16	0	2
89.4000	14	0	0
89.4250	16	0	0
89.4500	17	0	0
89.4750	17	0	0
89.5000	15	0	0
89.5250	24	0	0
89.5500	11	1	1
89.5750	16	1	1
89.6000	17	0	0
89.6250	10	0	0
89.6500	14	1	0
89.6750	17	0	0
89.7000	21	0	1
89.7250	16	0	0
89.7500	12	0	1
89.7750	16	1	1
89.8000	19	0	0
89.8250	20	0	0
89.8500	15	0	0
89.8750	12	0	0
89.9000	21	0	0
89.9250	14	2	0
89.9500	13	0	0
89.9750	12	0	0
90.0000	19	0	0
90.0250	9	0	0
90.0500	9	0	0
90.0750	19	0	0
90.1000	11	0	0
90.1250	8	0	0
90.1500	19	0	0
90.1750	12	0	0
90.2000	16	1	0
90.2250	15	0	1
90.2500	11	0	0
90.2750	13	0	0
90.3000	10	0	0
90.3250	15	0	0
90.3500	17	0	0
90.3750	18	1	0
90.4000	14	0	0
90.4250	16	1	0
90.4500	13	1	1
90.4750	7	0	0
90.5000	17	0	0
90.5250	16	0	0
90.5500	19	1	0
90.5750	10	0	0
90.6000	16	0	0
90.6250	18	0	0
90.6500	15	0	1
90.6750	15	0	1
90.7000	19	0	0
90.7250	14	0	0
90.7500	19	0	0
90.7750	13	0	0
90.8000	16	1	0
90.8250	8	0	0
90.8500	10	0	0
90.8750	17	0	0
90.9000	7	1	0
90.9250	17	2	0
90.9500	21	0	0
90.9750	19	0	0
91.0000	10	1	0
91.0250	10	0	0
91.0500	11	0	0
91.0750	10	0	0
91.1000	16	0	0
91.1250	18	0	0
91.1500	15	0	0
91.1750	16	0	0
91.2000	18	0	0
91.2250	8	0	0
91.2500	11	0	0
91.2750	12	0	0
91.3000	17	0	0
91.3250	13	2	0
91.3500	14	0	0
91.3750	15	0	0
91.4000	19	0	0
91.4250	20	0	0
91.4500	15	0	0
91.4750	26	0	1
91.5000	14	0	0
91.5250	12	1	0
91.5500	10	0	0
91.5750	10	0	0
91.6000	17	0	0
91.6250	17	0	0
91.6500	10	0	0
91.6750	14	1	0
91.7000	16	0	0
91.7250	14	0	0
91.7500	13	0	0
91.7750	16	0	1
91.8000	17	0	1
91.8250	14	0	0
91.8500	11	0	2
91.8750	9	0	0
91.9000	14	0	0
91.9250	16	0	1
91.9500	21	2	0
91.9750	14	1	0
92.0000	16	0	0
92.0250	5	0	0
92.0500	11	0	0
92.0750	13	0	1
92.1000	13	0	0
92.1250	12	1	0
92.1500	16	0	0
92.1750	11	0	0
92.2000	18	2	0
92.2250	15	2	0
92.2500	11	1	1
92.2750	16	0	0
92.3000	14	0	1
92.3250	14	0	0
92.3500	8	0	0
92.3750	13	0	0
92.4000	9	0	0
92.4250	15	1	0
92.4500	14	0	0
92.4750	15	0	0
92.5000	18	0	1
92.5250	12	0	0
92.5500	14	0	0
92.5750	16	0	0
92.6000	16	1	1
92.6250	4	0	0
92.6500	6	0	0
92.6750	17	2	1
92.7000	13	0	0
92.7250	7	0	0
92.7500	16	1	1
92.7750	12	0	0
92.8000	16	1	0
92.8250	9	0	0
92.8500	14	0	0
92.8750	12	0	0
92.9000	13	0	0
92.9250	9	0	0
92.9500	19	1	1
92.9750	12	0	0
93.0000	19	0	0
93.0250	17	0	1
93.0500	10	0	0
93.0750	11	1	0
93.1000	9	0	0
93.1250	20	2	0
93.1500	10	0	0
93.1750	8	0	0
93.2000	8	2	1
93.2250	13	0	0
93.2500	9	0	0
93.2750	15	0	0
93.3000	10	0	0
93.3250	11	0	1
93.3500	13	0	1
93.3750	10	0	0
93.4000	15	0	0
93.4250	9	0	1
93.4500	8	0	0
93.4750	10	2	0
93.5000	12	0	0
93.5250	12	0	0
93.5500	8	0	0
93.5750	11	0	1
93.6000	9	0	0
93.6250	11	1	0
93.6500	12	0	0
93.6750	10	0	0
93.7000	10	2	0
93.7250	10	0	0
93.7500	11	0	0
93.7750	13	0	0
93.8000	10	0	1
93.8250	12	0	0
93.8500	13	0	0
93.8750	8	0	0
93.9000	16	0	0
93.9250	13	0	0
93.9500	11	0	1
93.9750	12	1	0
94.0000	13	2	0
94.0250	15	1	1
94.0500	7	0	1
94.0750	7	0	0
94.1000	7	0	0
94.1250	14	1	0
94.1500	19	1	0
94.1750	16	1	0
94.2000	16	0	0
94.2250	9	0	0
94.2500	12	0	0
94.2750	17	0	0
94.3000	16	0	0
94.3250	13	0	0
94.3500	16	0	0
94.3750	13	0	0
94.4000	9	0	0
94.4250	17	0	0
94.4500	16	0	0
94.4750	13	0	0
94.5000	12	0	0
94.5250	12	0	0
94.5500	18	0	0
94.5750	10	0	0
94.6000	13	0	0
94.6250	14	0	0
94.6500	6	0	0
94.6750	18	0	0
94.7000	13	0	1
94.7250	11	0	0
94.7500	7	1	0
94.7750	8	1	3
94.8000	3	1	0
94.8250	11	0	0
94.8500	13	0	0
94.8750	10	0	0
94.9000	11	1	0
94.9250	13	0	1
94.9500	13	0	0
94.9750	8	0	0
95.0000	15	0	1
95.0250	16	0	0
95.0500	10	0	1
95.0750	8	0	0
95.1000	14	0	0
95.1250	8	0	0
95.1500	11	0	0
95.1750	8	0	0
95.2000	6	0	0
95.2250	10	0	0
95.2500	7	0	0
95.2750	7	0	1
95.3000	10	0	0
95.3250	16	0	1
95.3500	16	1	1
95.3750	22	0	0
95.4000	9	0	0
95.4250	5	0	0
95.4500	16	0	0
95.4750	11	1	0
95.5000	18	0	0
95.5250	6	0	0
95.5500	14	0	0
95.5750	9	0	0
95.6000	16	0	0
95.6250	15	0	0
95.6500	17	0	0
95.6750	6	0	0
95.7000	9	1	0
95.7250	10	0	1
95.7500	9	0	0
95.7750	7	0	1
95.8000	10	0	0
95.8250	10	1	0
95.8500	7	1	0
95.8750	11	0	0
95.9000	6	0	0
95.9250	11	0	0
95.9500	10	0	0
95.9750	6	0	0
96.0000	10	0	0
96.0250	15	0	0
96.0500	7	0	0
96.0750	6	0	0
96.1000	8	0	0
96.1250	13	1	0
96.1500	14	0	0
96.1750	15	1	0
96.2000	11	0	0
96.2250	14	1	1
96.2500	13	0	1
96.2750	14	2	0
96.3000	10	0	1
96.3250	11	0	1
96.3500	18	0	0
96.3750	8	0	0
96.4000	8	0	0
96.4250	8	0	1
96.4500	8	0	0
96.4750	12	0	0
96.5000	8	1	0
96.5250	15	2	0
96.5500	14	0	0
96.5750	12	1	0
96.6000	9	0	0
96.6250	16	0	0
96.6500	9	0	0
96.6750	4	1	0
96.7000	6	0	0
96.7250	4	0	0
96.7500	13	0	0
96.7750	17	0	0
96.8000	10	1	0
96.8250	7	0	0
96.8500	3	1	0
96.8750	5	0	1
96.9000	12	0	0
96.9250	7	0	0
96.9500	7	2	0
96.9750	16	0	0
97.0000	9	1	1
97.0250	13	0	1
97.0500	11	0	1
97.0750	10	0	0
97.1000	7	0	0
97.1250	12	1	0
97.1500	11	1	0
97.1750	8	0	0
97.2000	9	0	0
97.2250	8	1	1
97.2500	15	0	0
97.2750	6	1	0
97.3000	10	0	0
97.3250	8	0	0
97.3500	9	0	0
97.3750	9	0	0
97.4000	10	1	0
97.4250	14	0	0
97.4500	15	0	0
97.4750	12	0	0
97.5000	11	0	0
97.5250	8	0	1
97.5500	4	0	0
97.5750	23	1	1
97.6000	7	0	0
97.6250	19	0	0
97.6500	13	0	0
97.6750	6	0	0
97.7000	8	0	0
97.7250	10	0	0
97.7500	12	0	0
97.7750	15	2	0
97.8000	9	0	0
97.8250	9	1	0
97.8500	10	0	0
97.8750	17	1	1
97.9000	10	0	0
97.9250	17	0	0
97.9500	10	0	0
97.9750	11	0	0
98.0000	11	0	0
98.0250	9	1	0
98.0500	11	0	0
98.0750	6	0	0
98.1000	13	0	0
98.1250	9	0	1
98.1500	11	0	0
98.1750	5	0	0
98.2000	8	0	0
98.2250	12	0	0
98.2500	19	0	0
98.2750	9	1	0
98.3000	9	0	0
98.3250	13	1	0
98.3500	12	0	0
98.3750	6	0	0
98.4000	8	1	1
98.4250	9	1	0
98.4500	12	0	0
98.4750	15	0	1
98.5000	15	0	0
98.5250	5	1	0
98.5500	9	0	0
98.5750	18	0	0
98.6000	13	0	0
98.6250	13	0	0
98.6500	10	0	0
98.6750	7	0	0
98.7000	14	0	0
98.7250	8	0	0
98.7500	12	0	0
98.7750	13	0	0
98.8000	10	1	0
98.8250	7	0	0
98.8500	6	1	0
98.8750	10	1	0
98.9000	7	0	0
98.9250	7	0	0
98.9500	1	0	0
98.9750	8	0	0
99.0000	13	0	0
99.0250	8	0	0
99.0500	15	1	0
99.0750	5	0	0
99.1000	5	0	0
99.1250	8	0	1
99.1500	10	0	0
99.1750	15	0	0
99.2000	13	0	0
99.2250	14	0	0
99.2500	10	0	0
99.2750	9	1	0
99.3000	11	0	0
99.3250	7	0	0
99.3500	13	0	0
99.3750	9	0	1
99.4000	9	0	0
99.4250	13	0	0
99.4500	8	0	0
99.4750	11	1	0
99.5000	6	0	0
99.5250	8	1	0
99.5500	11	0	0
99.5750	12	0	0
99.6000	10	1	0
99.6250	4	0	0
99.6500	10	1	0
99.6750	6	1	0
99.7000	4	0	0
99.7250	7	0	1
99.7500	11	0	0
99.7750	9	0	0
99.8000	10	0	2
99.8250	8	0	0
99.8500	4	1	1
99.8750	10	0	0
99.9000	9	1	0
99.9250	6	0	0
99.9500	13	0	0
99.9750	9	1	0
100.0000	10	0	0
100.0250	9	0	0
100.0500	7	0	1
100.0750	9	0	0
100.1000	13	0	0
100.1250	5	0	0
100.1500	7	0	0
100.1750	14	0	0
100.2000	9	0	0
100.2250	9	0	0
100.2500	5	0	0
100.2750	7	0	0
100.3000	5	0	0
100.3250	8	0	0
100.3500	8	0	0
100.3750	6	2	0
100.4000	9	0	0
100.4250	10	0	1
100.4500	7	0	0
100.4750	8	0	0
100.5000	7	0	0
100.5250	12	0	0
100.5500	12	0	0
100.5750	10	1	0
100.6000	5	2	0
100.6250	6	0	0
100.6500	8	0	0
100.6750	6	0	0
100.7000	7	0	0
100.7250	8	1	1
100.7500	10	0	1
100.7750	9	0	0
100.8000	7	0	1
100.8250	9	0	0
100.8500	13	0	0
100.8750	9	0	0
100.9000	8	0	0
100.9250	10	0	0
100.9500	8	0	0
100.9750	13	0	0
101.0000	9	1	1
101.0250	8	0	0
101.0500	5	1	0
101.0750	10	0	0
101.1000	9	0	0
101.1250	7	0	0
101.1500	10	0	0
101.1750	10	0	0
101.2000	10	0	0
101.2250	10	0	0
101.2500	4	0	0
101.2750	10	0	0
101.3000	12	0	0
101.3250	11	0	0
101.3500	5	2	1
101.3750	9	0	0
101.4000	7	0	0
101.4250	5	0	0
101.4500	9	0	0
101.4750	3	0	0
101.5000	11	0	0
101.5250	10	0	0
101.5500	6	0	0
101.5750	11	0	0
101.6000	10	0	0
101.6250	7	0	0
101.6500	5	0	0
101.6750	11	1	0
101.7000	12	0	0
101.7250	3	0	1
101.7500	10	0	0
101.7750	3	0	0
101.8000	15	0	0
101.8250	11	0	0
101.8500	2	1	0
101.8750	3	1	0
101.9000	4	0	0
101.9250	14	1	1
101.9500	8	0	0
101.9750	9	0	0
102.0000	8	0	0
102.0250	7	0	1
102.0500	8	0	0
102.0750	8	1	0
102.1000	6	0	0
102.1250	10	0	0
102.1500	5	0	0
102.1750	5	0	0
102.2000	7	0	0
102.2250	6	0	0
102.2500	7	0	0
102.2750	4	0	0
102.3000	5	0	1
102.3250	8	0	0
102.3500	7	0	0
102.3750	11	0	0
102.4000	3	0	0
102.4250	8	0	0
102.4500	10	0	1
102.4750	7	1	0
102.5000	8	1	0
102.5250	1	0	1
102.5500	9	0	0
102.5750	12	1	0
102.6000	13	0	0
102.6250	5	1	0
102.6500	8	0	0
102.6750	7	0	1
102.7000	5	1	0
102.7250	11	0	0
102.7500	14	1	2
102.7750	8	1	0
102.8000	8	0	0
102.8250	6	0	0
102.8500	12	0	1
102.8750	5	0	0
102.9000	12	0	0
102.9250	6	0	0
102.9500	1	0	0
102.9750	13	0	0
103.0000	7	0	0
103.0250	13	1	0
103.0500	12	0	0
103.0750	10	0	0
103.1000	4	0	0
103.1250	11	0	1
103.1500	11	0	0
103.1750	9	0	2
103.2000	7	0	0
103.2250	6	0	0
103.2500	10	0	0
103.2750	11	0	0
103.3000	7	0	0
103.3250	9	0	1
103.3500	5	0	0
103.3750	6	0	0
103.4000	5	0	1
103.4250	10	0	0
103.4500	6	0	0
103.4750	6	1	0
103.5000	6	0	0
103.5250	12	1	0
103.5500	6	1	0
103.5750	9	0	0
103.6000	6	0	1
103.6250	5	0	0
103.6500	9	0	0
103.6750	3	1	0
103.7000	8	0	0
103.7250	11	0	0
103.7500	4	0	0
103.7750	4	0	1
103.8000	9	1	0
103.8250	6	0	0
103.8500	8	0	0
103.8750	10	0	0
103.9000	8	1	0
103.9250	8	0	0
103.9500	11	0	0
103.9750	6	1	0
104.0000	5	0	0
104.0250	1	0	0
104.0500	4	0	0
104.0750	8	0	1
104.1000	5	0	0
104.1250	7	0	0
104.1500	8	0	0
104.1750	5	0	0
104.2000	5	0	0
104.2250	7	1	0
104.2500	12	0	0
104.2750	7	0	0
104.3000	9	0	0
104.3250	9	1	0
104.3500	8	0	0
104.3750	5	1	0
104.4000	1	1	0
104.4250	4	0	0
104.4500	5	0	0
104.4750	8	0	0
104.5000	5	0	0
104.5250	13	0	0
104.5500	13	0	0
104.5750	4	0	0
104.6000	9	0	0
104.6250	8	0	0
104.6500	9	0	1
104.6750	7	0	0
104.7000	10	0	1
104.7250	6	0	1
104.7500	9	0	0
104.7750	11	0	0
104.8000	6	0	0
104.8250	6	0	0
104.8500	13	0	1
104.8750	6	0	1
104.9000	5	0	0
104.9250	5	1	0
104.9500	7	0	0
104.9750	3	1	0
105.0000	7	1	0
105.0250	8	0	0
105.0500	7	1	1
105.0750	8	0	0
105.1000	5	0	0
105.1250	5	1	0
105.1500	11	0	0
105.1750	9	0	0
105.2000	3	0	0
105.2250	6	1	0
105.2500	7	1	0
105.2750	5	0	1
105.3000	7	0	0
105.3250	3	0	0
105.3500	7	0	0
105.3750	9	1	0
105.4000	11	0	0
105.4250	5	1	0
105.4500	4	1	0
105.4750	8	2	1
105.5000	4	0	0
105.5250	5	0	0
105.5500	6	0	0
105.5750	11	0	0
105.6000	7	0	0
105.6250	8	0	0
105.6500	5	0	1
105.6750	7	0	0
105.7000	6	0	0
105.7250	6	0	0
105.7500	6	0	0
105.7750	7	0	0
105.8000	5	0	0
105.8250	6	0	0
105.8500	9	0	0
105.8750	7	0	0
105.9000	9	0	0
105.9250	6	1	0
105.9500	6	0	0
105.9750	9	0	0
106.0000	13	0	0
106.0250	6	0	0
106.0500	5	0	1
106.0750	10	1	0
106.1000	2	0	0
106.1250	7	0	1
106.1500	4	0	0
106.1750	5	0	0
106.2000	7	1	0
106.2250	9	0	1
106.2500	12	0	0
106.2750	8	0	0
106.3000	5	0	0
106.3250	3	0	0
106.3500	7	0	0
106.3750	4	0	0
106.4000	4	0	0
106.4250	5	1	0
106.4500	5	0	0
106.4750	5	0	0
106.5000	7	1	1
106.5250	7	0	0
106.5500	4	0	2
106.5750	6	0	0
106.6000	4	0	0
106.6250	8	0	0
106.6500	5	0	0
106.6750	8	1	0
106.7000	11	0	0
106.7250	4	0	0
106.7500	4	0	0
106.7750	10	0	0
106.8000	7	0	0
106.8250	4	0	0
106.8500	6	0	0
106.8750	9	0	0
106.9000	9	0	1
106.9250	5	1	0
106.9500	1	0	0
106.9750	7	0	0
107.0000	5	0	0
107.0250	7	0	0
107.0500	7	0	0
107.0750	7	0	0
107.1000	9	0	0
107.1250	10	0	0
107.1500	5	0	0
107.1750	8	0	0
107.2000	4	0	0
107.2250	4	1	0
107.2500	6	0	0
107.2750	4	0	0
107.3000	7	0	1
107.3250	5	1	0
107.3500	6	1	0
107.3750	5	0	0
107.4000	3	1	0
107.4250	7	1	1
107.4500	1	0	0
107.4750	5	1	0
107.5000	5	0	0
107.5250	3	0	0
107.5500	6	0	0
107.5750	4	0	0
107.6000	6	0	1
107.6250	5	0	0
107.6500	7	0	0
107.6750	7	2	0
107.7000	3	0	0
107.7250	3	0	0
107.7500	2	0	0
107.7750	7	0	0
107.8000	4	1	0
107.8250	10	0	0
107.8500	8	1	0
107.8750	10	0	0
107.9000	10	1	0
107.9250	12	0	0
107.9500	6	0	1
107.9750	6	0	0
108.0000	5	0	0
108.0250	4	0	1
108.0500	7	1	0
108.0750	6	1	0
108.1000	2	0	0
108.1250	8	0	0
108.1500	7	1	0
108.1750	9	2	0
108.2000	6	0	0
108.2250	6	1	0
108.2500	2	0	0
108.2750	9	1	0
108.3000	5	0	0
108.3250	6	0	0
108.3500	8	0	0
108.3750	5	0	0
108.4000	7	1	0
108.4250	7	0	0
108.4500	5	0	0
108.4750	8	0	1
108.5000	4	1	0
108.5250	6	0	1
108.5500	6	1	0
108.5750	10	0	0
108.6000	7	0	0
108.6250	4	0	0
108.6500	7	1	0
108.6750	4	0	0
108.7000	6	1	1
108.7250	7	0	0
108.7500	8	0	0
108.7750	8	1	1
108.8000	7	0	0
108.8250	3	0	0
108.8500	3	0	0
108.8750	3	0	0
108.9000	12	0	0
108.9250	7	0	0
108.9500	5	1	0
108.9750	5	0	0
109.0000	7	0	0
109.0250	5	0	0
109.0500	2	0	0
109.0750	4	0	0
109.1000	7	0	1
109.1250	9	0	1
109.1500	0	0	0
109.1750	5	0	0
109.2000	9	0	0
109.2250	5	0	0
109.2500	4	0	0
109.2750	3	0	0
109.3000	1	0	1
109.3250	3	0	0
109.3500	1	0	0
109.3750	3	1	0
109.4000	2	0	0
109.4250	5	0	0
109.4500	4	0	0
109.4750	5	0	0
109.5000	6	0	0
109.5250	7	0	0
109.5500	5	0	0
109.5750	4	0	0
109.6000	2	0	0
109.6250	5	0	0
109.6500	6	0	0
109.6750	11	0	0
109.7000	4	0	0
109.7250	4	0	0
109.7500	8	1	0
109.7750	4	0	0
109.8000	4	0	0
109.8250	2	0	1
109.8500	6	0	0
109.8750	4	1	1
109.9000	2	0	1
109.9250	3	0	0
109.9500	7	0	0
109.9750	5	0	0
110.0000	8	0	0
110.0250	5	0	0
110.0500	6	0	0
110.0750	8	0	0
110.1000	3	0	0
110.1250	12	0	0
110.1500	5	1	0
110.1750	2	0	0
110.2000	9	0	0
110.2250	6	0	0
110.2500	7	0	0
110.2750	8	1	2
110.3000	6	0	0
110.3250	5	0	0
110.3500	1	1	0
110.3750	3	1	0
110.4000	6	0	0
110.4250	11	0	0
110.4500	7	0	0
110.4750	7	0	0
110.5000	11	0	0
110.5250	6	0	0
110.5500	6	0	1
110.5750	5	1	0
110.6000	4	0	0
110.6250	5	0	0
110.6500	7	1	0
110.6750	7	0	0
110.7000	3	0	0
110.7250	5	0	0
110.7500	8	0	0
110.7750	6	0	1
110.8000	9	0	0
110.8250	6	1	0
110.8500	4	0	0
110.8750	0	0	0
110.9000	3	0	0
110.9250	7	0	0
110.9500	8	0	0
110.9750	3	0	0
111.0000	2	0	0
111.0250	4	0	0
111.0500	5	0	2
111.0750	3	0	0
111.1000	5	0	0
111.1250	8	0	0
111.1500	9	0	0
111.1750	5	0	0
111.2000	4	0	0
111.2250	4	0	0
111.2500	1	1	0
111.2750	8	0	0
111.3000	5	0	0
111.3250	4	0	0
111.3500	2	0	0
111.3750	4	0	0
111.4000	2	0	1
111.4250	2	0	0
111.4500	2	0	1
111.4750	8	0	0
111.5000	6	0	0
111.5250	5	0	0
111.5500	5	0	1
111.5750	9	0	0
111.6000	5	1	0
111.6250	3	0	0
111.6500	6	0	0
111.6750	6	0	1
111.7000	3	0	0
111.7250	8	0	1
111.7500	3	0	0
111.7750	0	1	0
111.8000	6	1	0
111.8250	5	0	0
111.8500	5	0	0
111.8750	5	1	0
111.9000	16	0	0
111.9250	8	2	0
111.9500	5	0	0
111.9750	7	1	0
112.0000	6	2	0
112.0250	5	0	0
112.0500	3	1	0
112.0750	3	0	0
112.1000	5	0	1
112.1250	4	0	0
112.1500	5	0	0
112.1750	6	0	0
112.2000	5	0	0
112.2250	6	0	0
112.2500	3	0	2
112.2750	6	1	0
112.3000	6	0	0
112.3250	4	0	0
112.3500	5	0	0
112.3750	6	0	0
112.4000	6	2	0
112.4250	2	0	0
112.4500	7	0	1
112.4750	9	1	0
112.5000	1	0	0
112.5250	3	0	0
112.5500	2	0	1
112.5750	3	1	0
112.6000	3	0	0
112.6250	3	1	0
112.6500	4	1	1
112.6750	7	0	0
112.7000	5	1	0
112.7250	6	0	0
112.7500	7	0	0
112.7750	6	0	0
112.8000	4	1	0
112.8250	5	1	0
112.8500	2	0	0
112.8750	3	1	0
112.9000	2	0	1
112.9250	9	0	0
112.9500	4	0	0
112.9750	1	0	1
113.0000	3	0	0
113.0250	12	0	0
113.0500	3	0	0
113.0750	10	0	0
113.1000	3	0	0
113.1250	4	0	1
113.1500	5	0	1
113.1750	5	0	0
113.2000	3	0	0
113.2250	5	0	0
113.2500	5	0	0
113.2750	3	0	0
113.3000	8	0	0
113.3250	6	0	0
113.3500	3	0	0
113.3750	3	2	1
113.4000	5	0	0
113.4250	5	2	0
113.4500	4	0	0
113.4750	8	0	0
113.5000	5	0	0
113.5250	6	0	0
113.5500	4	0	0
113.5750	3	0	0
113.6000	4	0	0
113.6250	1	0	1
113.6500	8	0	0
113.6750	4	0	1
113.7000	3	1	0
113.7250	1	0	0
113.7500	5	0	0
113.7750	4	0	0
113.8000	4	0	1
113.8250	7	1	0
113.8500	0	0	1
113.8750	5	1	0
113.9000	2	0	0
113.9250	0	0	0
113.9500	1	0	1
113.9750	8	1	0
114.0000	6	0	0
114.0250	5	2	0
114.0500	5	0	0
114.0750	8	0	0
114.1000	2	0	0
114.1250	3	0	0
114.1500	7	0	0
114.1750	4	0	0
114.2000	3	0	0
114.2250	3	0	1
114.2500	4	1	0
114.2750	2	0	0
114.3000	1	0	0
114.3250	7	0	1
114.3500	2	0	0
114.3750	2	0	0
114.4000	9	1	0
114.4250	5	0	0
114.4500	5	0	0
114.4750	1	0	0
114.5000	6	0	0
114.5250	4	1	0
114.5500	5	0	1
114.5750	10	0	0
114.6000	4	0	0
114.6250	2	0	1
114.6500	5	0	1
114.6750	5	0	0
114.7000	6	0	0
114.7250	5	0	0
114.7500	2	0	0
114.7750	3	0	0
114.8000	6	0	1
114.8250	3	1	0
114.8500	7	0	0
114.8750	5	0	1
114.9000	6	0	0
114.9250	6	0	0
114.9500	3	0	0
114.9750	4	0	1
115.0000	6	0	1
115.0250	4	0	0
115.0500	5	0	0
115.0750	2	0	0
115.1000	3	1	0
115.1250	1	0	0
115.1500	7	0	0
115.1750	3	0	0
115.2000	2	0	0
115.2250	2	0	0
115.2500	3	0	0
115.2750	7	0	1
115.3000	6	0	0
115.3250	4	1	0
115.3500	6	1	0
115.3750	1	0	0
115.4000	7	0	1
115.4250	2	0	0
115.4500	3	0	0
115.4750	3	0	1
115.5000	2	2	1
115.5250	5	0	0
115.5500	5	0	1
115.5750	5	0	0
115.6000	6	0	0
115.6250	8	0	0
115.6500	5	1	0
115.6750	7	0	1
115.7000	5	0	0
115.7250	5	0	0
115.7500	2	0	0
115.7750	1	0	0
115.8000	9	0	0
115.8250	6	0	1
115.8500	5	0	0
115.8750	0	0	0
115.9000	5	0	1
115.9250	4	1	0
115.9500	5	0	0
115.9750	3	0	0
116.0000	3	0	0
116.0250	2	0	0
116.0500	3	0	0
116.0750	10	0	0
116.1000	2	0	0
116.1250	9	0	0
116.1500	4	0	0
116.1750	3	1	0
116.2000	2	0	0
116.2250	3	0	0
116.2500	2	0	0
116.2750	3	1	0
116.3000	6	1	0
116.3250	1	0	0
116.3500	4	1	1
116.3750	4	0	0
116.4000	4	0	0
116.4250	2	0	0
116.4500	2	0	0
116.4750	4	2	0
116.5000	1	0	0
116.5250	9	0	0
116.5500	4	0	0
116.5750	5	0	0
116.6000	2	0	0
116.6250	3	1	0
116.6500	2	0	0
116.6750	2	0	0
116.7000	4	0	0
116.7250	4	1	0
116.7500	4	0	0
116.7750	8	2	1
116.8000	0	0	0
116.8250	4	0	0
116.8500	1	0	0
116.8750	0	0	0
116.9000	1	0	0
116.9250	1	0	0
116.9500	2	1	0
116.9750	7	0	0
117.0000	2	1	0
117.0250	2	0	0
117.0500	3	2	0
117.0750	1	0	0
117.1000	8	0	0
117.1250	2	1	0
117.1500	1	0	0
117.1750	4	1	0
117.2000	6	0	1
117.2250	7	0	0
117.2500	6	0	0
117.2750	2	0	0
117.3000	4	0	0
117.3250	5	0	0
117.3500	8	0	1
117.3750	2	0	0
117.4000	5	0	0
117.4250	6	0	1
117.4500	5	0	0
117.4750	2	0	0
117.5000	3	0	0
117.5250	3	1	0
117.5500	10	0	0
117.5750	3	1	0
117.6000	2	0	0
117.6250	6	0	1
117.6500	4	0	0
117.6750	2	0	0
117.7000	4	0	1
117.7250	2	0	0
117.7500	4	1	0
117.7750	1	0	0
117.8000	1	0	0
117.8250	3	1	0
117.8500	4	0	1
117.8750	4	0	0
117.9000	4	0	0
117.9250	2	1	0
117.9500	2	0	0
117.9750	3	1	1
118.0000	0	0	0
118.0250	5	0	0
118.0500	4	0	0
118.0750	6	0	0
118.1000	6	0	1
118.1250	4	1	1
118.1500	3	0	0
118.1750	5	0	0
118.2000	5	0	0
118.2250	6	2	0
118.2500	7	0	0
118.2750	3	2	0
118.3000	6	0	0
118.3250	3	0	0
118.3500	2	0	0
118.3750	7	0	0
118.4000	1	0	0
118.4250	3	0	0
118.4500	5	0	0
118.4750	2	0	0
118.5000	4	0	0
118.5250	4	0	0
118.5500	6	1	1
118.5750	6	0	0
118.6000	1	0	1
118.6250	4	0	0
118.6500	4	0	1
118.6750	1	0	0
118.7000	5	1	0
118.7250	5	0	0
118.7500	3	2	0
118.7750	0	0	0
118.8000	2	0	0
118.8250	2	0	0
118.8500	5	0	1
118.8750	3	0	0
118.9000	6	1	0
118.9250	3	0	1
118.9500	7	0	1
118.9750	4	0	1
119.0000	5	0	0
119.0250	4	0	0
119.0500	6	0	0
119.0750	5	0	0
119.1000	1	0	0
119.1250	3	0	0
119.1500	2	1	0
119.1750	6	0	1
119.2000	3	0	0
119.2250	2	0	0
119.2500	1	0	0
119.2750	3	0	0
119.3000	5	0	0
119.3250	2	0	0
119.3500	5	0	0
119.3750	5	0	0
119.4000	5	0	0
119.4250	2	0	0
119.4500	0	0	0
119.4750	4	0	3
119.5000	5	0	0
119.5250	6	0	0
119.5500	4	0	0
119.5750	4	0	1
119.6000	6	0	0
119.6250	1	0	0
119.6500	8	0	0
119.6750	0	0	0
119.7000	5	0	0
119.7250	5	1	0
119.7500	3	0	1
119.7750	3	0	0
119.8000	2	0	0
119.8250	3	0	0
119.8500	1	1	0
119.8750	4	0	1
119.9000	3	0	0
119.9250	2	1	0
119.9500	7	0	0
119.9750	5	1	0
120.0000	1	0	0
120.0250	3	0	0
120.0500	3	0	0
120.0750	1	0	0
120.1000	0	0	0
120.1250	4	0	0
120.1500	3	0	0
120.1750	4	0	0
120.2000	4	0	0
120.2250	4	0	0
120.2500	3	0	0
120.2750	2	0	0
120.3000	2	0	0
120.3250	4	0	0
120.3500	3	0	0
120.3750	4	0	0
120.4000	7	0	1
120.4250	1	0	0
120.4500	4	0	0
120.4750	5	0	0
120.5000	6	0	0
120.5250	3	1	0
120.5500	4	2	0
120.5750	8	0	0
120.6000	6	0	0
120.6250	3	0	0
120.6500	4	0	0
120.6750	1	1	0
120.7000	5	0	0
120.7250	4	0	0
120.7500	1	0	0
120.7750	5	0	0
120.8000	3	0	1
120.8250	0	0	0
120.8500	1	0	0
120.8750	5	0	1
120.9000	3	0	0
120.9250	5	1	0
120.9500	3	0	0
120.9750	4	0	1
121.0000	7	1	0
121.0250	3	2	0
121.0500	2	0	0
121.0750	4	0	0
121.1000	7	0	0
121.1250	1	1	0
121.1500	2	0	0
121.1750	6	0	0
121.2000	2	1	0
121.2250	3	0	0
121.2500	3	0	0
121.2750	2	0	0
121.3000	2	0	0
121.3250	2	2	0
121.3500	2	0	0
121.3750	4	0	0
121.4000	6	1	0
121.4250	3	0	0
121.4500	2	0	0
121.4750	9	0	0
121.5000	4	0	0
121.5250	3	0	0
121.5500	4	0	1
121.5750	1	0	0
121.6000	5	0	1
121.6250	2	0	0
121.6500	1	0	0
121.6750	3	0	0
121.7000	3	0	0
121.7250	3	0	0
121.7500	3	0	0
121.7750	2	0	1
121.8000	1	0	0
121.8250	5	0	0
121.8500	4	0	1
121.8750	3	1	0
121.9000	2	0	1
121.9250	7	1	0
121.9500	4	0	0
121.9750	3	0	0
122.0000	5	0	0
122.0250	0	0	0
122.0500	7	1	0
122.0750	3	1	0
122.1000	3	1	0
122.1250	3	0	0
122.1500	0	0	0
122.1750	8	0	0
122.2000	5	0	0
122.2250	2	0	0
122.2500	3	0	0
122.2750	2	0	0
122.3000	1	0	0
122.3250	3	0	0
122.3500	2	0	0
122.3750	3	0	1
122.4000	2	0	0
122.4250	5	0	0
122.4500	3	1	0
122.4750	4	1	0
122.5000	3	0	0
122.5250	0	0	0
122.5500	4	0	0
122.5750	2	0	0
122.6000	3	0	0
122.6250	3	0	0
122.6500	2	2	0
122.6750	1	0	0
122.7000	5	0	0
122.7250	4	0	1
122.7500	5	0	0
122.7750	4	0	0
122.8000	3	0	0
122.8250	3	0	0
122.8500	2	0	1
122.8750	2	0	0
122.9000	6	0	0
122.9250	2	0	0
122.9500	4	0	0
122.9750	3	0	0
123.0000	1	0	0
123.0250	0	0	1
123.0500	3	0	0
123.0750	5	0	0
123.1000	2	0	0
123.1250	5	0	0
123.1500	1	1	0
123.1750	1	0	0
123.2000	7	0	0
123.2250	4	0	0
123.2500	3	0	0
123.2750	4	0	0
123.3000	3	0	0
123.3250	2	0	1
123.3500	3	1	0
123.3750	1	0	0
123.4000	3	0	0
123.4250	4	0	0
123.4500	3	0	1
123.4750	4	0	1
123.5000	3	0	0
123.5250	2	0	0
123.5500	2	0	0
123.5750	2	0	1
123.6000	4	0	0
123.6250	3	0	0
123.6500	3	3	0
123.6750	5	1	0
123.7000	6	0	0
123.7250	3	0	0
123.7500	3	0	0
123.7750	1	1	0
123.8000	4	1	0
123.8250	4	0	0
123.8500	3	0	0
123.8750	5	0	0
123.9000	2	1	0
123.9250	4	0	0
123.9500	2	1	0
123.9750	4	0	0
124.0000	3	0	0
124.0250	0	0	0
124.0500	4	0	0
124.0750	3	0	0
124.1000	3	0	0
124.1250	1	0	0
124.1500	2	1	0
124.1750	3	0	0
124.2000	5	0	0
124.2250	1	0	0
124.2500	3	0	0
124.2750	5	1	0
124.3000	6	0	0
124.3250	3	0	0
124.3500	4	0	0
124.3750	5	0	1
124.4000	3	0	1
124.4250	2	0	1
124.4500	4	1	1
124.4750	4	0	0
124.5000	3	0	0
124.5250	5	0	0
124.5500	4	0	0
124.5750	4	0	0
124.6000	0	0	0
124.6250	2	0	0
124.6500	4	0	1
124.6750	2	0	0
124.7000	2	0	0
124.7250	4	1	0
124.7500	5	0	0
124.7750	5	1	0
124.8000	5	0	0
124.8250	6	0	0
124.8500	3	1	1
124.8750	1	1	0
124.9000	3	2	0
124.9250	3	0	0
124.9500	3	0	0
124.9750	6	1	0
125.0000	4	0	0
125.0250	2	0	0
125.0500	6	1	1
125.0750	0	0	1
125.1000	1	0	0
125.1250	2	0	1
125.1500	4	0	0
125.1750	5	0	0
125.2000	3	0	0
125.2250	1	1	0
125.2500	4	0	0
125.2750	1	0	0
125.3000	6	0	0
125.3250	2	0	0
125.3500	4	1	0
125.3750	5	2	0
125.4000	6	0	0
125.4250	6	0	0
125.4500	2	0	1
125.4750	3	0	0
125.5000	4	0	0
125.5250	5	0	0
125.5500	5	1	0
125.5750	3	0	0
125.6000	2	0	0
125.6250	1	0	0
125.6500	0	0	0
125.6750	2	0	0
125.7000	6	0	0
125.7250	1	0	0
125.7500	3	0	0
125.7750	4	0	0
125.8000	7	0	1
125.8250	0	0	0
125.8500	2	0	0
125.8750	5	2	0
125.9000	3	0	0
125.9250	5	0	2
125.9500	3	0	0
125.9750	5	0	0
126.0000	3	0	1
126.0250	1	0	1
126.0500	2	0	0
126.0750	4	0	1
126.1000	2	0	1
126.1250	3	0	0
126.1500	4	0	0
126.1750	3	0	0
126.2000	5	0	0
126.2250	1	0	0
126.2500	5	1	0
126.2750	3	0	0
126.3000	0	0	0
126.3250	2	0	0
126.3500	2	0	1
126.3750	7	1	0
126.4000	1	1	0
126.4250	2	0	0
126.4500	3	0	0
126.4750	6	0	0
126.5000	2	0	0
126.5250	1	0	0
126.5500	3	0	0
126.5750	4	0	0
126.6000	2	0	0
126.6250	4	0	0
126.6500	5	0	1
126.6750	8	0	0
126.7000	4	0	0
126.7250	2	1	0
126.7500	1	0	0
126.7750	2	0	1
126.8000	1	1	1
126.8250	1	1	0
126.8500	2	0	0
126.8750	1	0	0
126.9000	2	0	0
126.9250	3	1	0
126.9500	5	0	0
126.9750	5	0	0
127.0000	3	0	0
127.0250	2	0	0
127.0500	3	0	0
127.0750	4	0	0
127.1000	1	0	0
127.1250	6	1	0
127.1500	4	0	0
127.1750	3	0	0
127.2000	2	0	0
127.2250	2	0	0
127.2500	1	0	0
127.2750	5	0	0
127.3000	5	1	0
127.3250	3	0	1
127.3500	2	0	0
127.3750	5	0	0
127.4000	2	0	0
127.4250	1	0	0
127.4500	0	0	0
127.4750	2	0	0
127.5000	2	0	0
127.5250	4	0	0
127.5500	3	0	0
127.5750	3	0	0
127.6000	3	0	0
127.6250	1	0	0
127.6500	4	1	0
127.6750	2	0	0
127.7000	2	1	0
127.7250	4	0	0
127.7500	2	0	0
127.7750	2	0	0
127.8000	2	0	0
127.8250	1	0	0
127.8500	2	0	0
127.8750	5	0	0
127.9000	2	0	1
127.9250	4	0	0
127.9500	3	1	0
127.9750	2	0	1
128.0000	0	2	0
128.0250	5	1	0
128.0500	1	1	0
128.0750	5	1	0
128.1000	2	1	0
128.1250	1	0	0
128.1500	5	0	0
128.1750	5	0	0
128.2000	4	0	0
128.2250	3	0	0
128.2500	3	0	0
128.2750	0	0	0
128.3000	3	1	0
128.3250	3	1	0
128.3500	3	0	0
128.3750	1	0	0
128.4000	4	0	0
128.4250	2	0	0
128.4500	4	0	0
128.4750	0	0	0
128.5000	1	2	0
128.5250	5	0	0
128.5500	3	1	0
128.5750	6	0	0
128.6000	1	0	0
128.6250	5	0	0
128.6500	5	0	0
128.6750	3	0	0
128.7000	1	0	0
128.7250	2	0	1
128.7500	5	0	0
128.7750	4	0	0
128.8000	1	1	0
128.8250	1	0	0
128.8500	3	0	0
128.8750	1	0	0
128.9000	0	1	0
128.9250	5	0	0
128.9500	2	1	0
128.9750	2	1	0
129.0000	2	0	0
129.0250	3	0	1
129.0500	5	0	0
129.0750	4	0	0
129.1000	1	3	0
129.1250	1	0	0
129.1500	0	0	0
129.1750	4	1	0
129.2000	2	0	0
129.2250	2	0	0
129.2500	0	1	0
129.2750	3	0	0
129.3000	3	0	0
129.3250	3	0	0
129.3500	3	0	1
129.3750	3	0	0
129.4000	1	0	1
129.4250	1	0	0
129.4500	3	1	1
129.4750	5	0	0
129.5000	1	0	0
129.5250	5	1	0
129.5500	4	0	0
129.5750	4	0	0
129.6000	1	0	0
129.6250	1	0	0
129.6500	1	0	0
129.6750	1	0	0
129.7000	2	0	0
129.7250	0	0	0
129.7500	5	0	1
129.7750	2	0	0
129.8000	1	1	0
129.8250	2	0	0
129.8500	4	0	1
129.8750	3	1	0
129.9000	1	1	0
129.9250	1	1	0
129.9500	1	1	0
129.9750	2	0	0
130.0000	6	0	0
130.0250	2	0	0
130.0500	0	1	1
130.0750	4	1	0
130.1000	2	1	0
130.1250	2	2	0
130.1500	3	0	0
130.1750	1	0	0
130.2000	4	1	0
130.2250	5	0	0
130.2500	0	0	0
130.2750	1	0	0
130.3000	2	0	0
130.3250	3	0	0
130.3500	1	0	0
130.3750	1	0	0
130.4000	0	0	0
130.4250	4	0	0
130.4500	5	0	0
130.4750	2	0	0
130.5000	3	1	0
130.5250	1	0	0
130.5500	1	0	0
130.5750	0	0	0
130.6000	2	1	0
130.6250	3	0	0
130.6500	4	0	1
130.6750	1	0	0
130.7000	2	1	0
130.7250	4	0	0
130.7500	2	0	0
130.7750	2	0	0
130.8000	1	1	0
130.8250	1	1	0
130.8500	3	0	0
130.8750	2	0	0
130.9000	2	0	0
130.9250	3	0	0
130.9500	0	1	0
130.9750	4	0	1
131.0000	1	0	0
131.0250	4	0	0
131.0500	7	0	0
131.0750	3	0	0
131.1000	1	0	0
131.1250	1	0	0
131.1500	7	0	0
131.1750	2	0	0
131.2000	5	0	0
131.2250	1	1	0
131.2500	1	1	0
131.2750	4	0	0
131.3000	2	0	0
131.3250	2	1	0
131.3500	1	1	0
131.3750	1	0	0
131.4000	3	0	0
131.4250	3	0	0
131.4500	1	0	0
131.4750	4	0	0
131.5000	2	0	0
131.5250	1	0	0
131.5500	2	0	0
131.5750	1	0	0
131.6000	0	1	0
131.6250	3	0	0
131.6500	1	0	1
131.6750	4	0	0
131.7000	1	0	0
131.7250	2	0	0
131.7500	1	0	0
131.7750	2	0	0
131.8000	3	1	0
131.8250	1	0	0
131.8500	1	0	0
131.8750	2	0	0
131.9000	3	0	1
131.9250	3	0	0
131.9500	3	0	0
131.9750	2	0	0
132.0000	2	0	0
132.0250	3	0	1
132.0500	0	0	0
132.0750	1	1	0
132.1000	3	1	0
132.1250	3	0	1
132.1500	1	0	0
132.1750	3	0	0
132.2000	4	0	0
132.2250	2	0	0
132.2500	3	0	0
132.2750	4	1	0
132.3000	3	0	0
132.3250	2	0	0
132.3500	3	0	0
132.3750	0	0	0
132.4000	0	0	1
132.4250	3	1	0
132.4500	4	0	0
132.4750	1	0	0
132.5000	2	0	0
132.5250	3	1	0
132.5500	4	0	0
132.5750	0	0	0
132.6000	1	1	1
132.6250	2	0	0
132.6500	4	1	0
132.6750	3	0	0
132.7000	1	0	1
132.7250	4	1	0
132.7500	2	0	0
132.7750	0	0	0
132.8000	3	1	1
132.8250	4	0	0
132.8500	3	1	0
132.8750	2	0	0
132.9000	2	0	0
132.9250	2	0	0
132.9500	2	0	1
132.9750	2	0	0
133.0000	2	0	0
133.0250	3	0	0
133.0500	2	0	0
133.0750	3	0	0
133.1000	1	0	0
133.1250	3	0	0
133.1500	3	0	0
133.1750	3	0	1
133.2000	2	0	1
133.2250	1	1	0
133.2500	5	1	0
133.2750	5	0	0
133.3000	2	0	0
133.3250	2	0	0
133.3500	2	0	0
133.3750	2	1	0
133.4000	2	0	1
133.4250	2	0	0
133.4500	1	0	0
133.4750	2	1	0
133.5000	1	0	0
133.5250	1	0	0
133.5500	3	0	0
133.5750	1	0	0
133.6000	3	0	0
133.6250	1	0	0
133.6500	5	2	0
133.6750	2	0	0
133.7000	2	0	1
133.7250	2	0	0
133.7500	1	1	0
133.7750	4	1	0
133.8000	5	0	0
133.8250	3	0	0
133.8500	2	1	1
133.8750	5	0	0
133.9000	3	0	0
133.9250	1	0	1
133.9500	1	0	1
133.9750	3	0	0
134.0000	2	0	0
134.0250	4	1	1
134.0500	0	0	1
134.0750	1	1	0
134.1000	0	1	0
134.1250	1	1	0
134.1500	3	0	0
134.1750	3	0	0
134.2000	1	0	0
134.2250	1	0	0
134.2500	2	0	0
134.2750	2	0	1
134.3000	3	0	0
134.3250	2	0	0
134.3500	3	0	0
134.3750	3	0	1
134.4000	2	0	1
134.4250	6	0	0
134.4500	3	0	0
134.4750	4	1	0
134.5000	0	0	0
134.5250	2	0	0
134.5500	4	0	0
134.5750	3	0	0
134.6000	2	0	0
134.6250	4	0	0
134.6500	4	0	1
134.6750	2	0	0
134.7000	4	0	0
134.7250	2	1	0
134.7500	1	0	0
134.7750	0	0	0
134.8000	1	0	1
134.8250	2	0	0
134.8500	3	0	0
134.8750	1	1	1
134.9000	1	0	0
134.9250	2	1	1
134.9500	3	0	0
134.9750	3	0	1
135.0000	4	0	1
135.0250	2	1	0
135.0500	3	0	0
135.0750	5	0	1
135.1000	0	0	1
135.1250	3	1	0
135.1500	2	0	0
135.1750	1	0	0
135.2000	1	0	1
135.2250	6	0	0
135.2500	3	0	0
135.2750	2	0	0
135.3000	5	0	0
135.3250	1	0	0
135.3500	4	0	1
135.3750	1	0	0
135.4000	0	0	0
135.4250	1	1	1
135.4500	4	1	0
135.4750	1	0	0
135.5000	1	0	0
135.5250	3	0	0
135.5500	1	0	0
135.5750	1	0	0
135.6000	0	0	0
135.6250	1	0	0
135.6500	0	1	0
135.6750	1	0	0
135.7000	5	0	0
135.7250	1	0	0
135.7500	3	0	0
135.7750	0	0	0
135.8000	2	0	0
135.8250	2	0	0
135.8500	3	0	0
135.8750	1	0	0
135.9000	3	1	0
135.9250	0	0	0
135.9500	3	0	1
135.9750	1	1	0
136.0000	4	1	1
136.0250	2	1	0
136.0500	1	0	1
136.0750	4	0	0
136.1000	3	1	0
136.1250	3	0	0
136.1500	3	0	1
136.1750	1	0	0
136.2000	4	1	1
136.2250	1	0	0
136.2500	3	0	0
136.2750	0	0	0
136.3000	1	0	0
136.3250	0	0	0
136.3500	1	1	0
136.3750	2	1	0
136.4000	1	0	1
136.4250	1	0	0
136.4500	3	1	0
136.4750	1	0	1
136.5000	1	0	0
136.5250	1	1	0
136.5500	3	0	0
136.5750	2	0	0
136.6000	3	0	0
136.6250	6	0	1
136.6500	2	1	0
136.6750	2	0	0
136.7000	4	0	1
136.7250	0	0	0
136.7500	3	1	1
136.7750	1	1	0
136.8000	2	0	0
136.8250	6	0	0
136.8500	1	0	0
136.8750	1	0	0
136.9000	2	1	0
136.9250	1	0	0
136.9500	2	0	0
136.9750	5	1	1
137.0000	0	1	0
137.0250	3	0	0
137.0500	2	0	1
137.0750	3	1	0
137.1000	2	1	0
137.1250	0	0	0
137.1500	1	0	0
137.1750	3	0	1
137.2000	1	0	0
137.2250	1	0	0
137.2500	2	0	1
137.2750	2	0	0
137.3000	2	0	1
137.3250	2	0	0
137.3500	1	0	0
137.3750	1	1	0
137.4000	2	0	0
137.4250	0	0	0
137.4500	1	0	0
137.4750	2	0	0
137.5000	2	0	0
137.5250	3	0	1
137.5500	3	0	1
137.5750	1	0	0
137.6000	2	0	0
137.6250	0	0	0
137.6500	4	0	0
137.6750	2	0	0
137.7000	3	0	0
137.7250	0	0	0
137.7500	1	1	0
137.7750	1	0	1
137.8000	3	0	0
137.8250	1	0	0
137.8500	0	0	0
137.8750	2	1	0
137.9000	1	0	1
137.9250	1	0	0
137.9500	4	0	1
137.9750	2	0	0
138.0000	1	0	0
138.0250	4	0	0
138.0500	2	0	0
138.0750	1	1	0
138.1000	1	0	1
138.1250	1	1	0
138.1500	1	0	0
138.1750	4	1	0
138.2000	1	0	0
138.2250	1	0	0
138.2500	2	0	0
138.2750	2	0	0
138.3000	5	0	0
138.3250	2	0	0
138.3500	3	0	1
138.3750	1	0	0
138.4000	1	0	0
138.4250	1	0	0
138.4500	2	0	0
138.4750	0	0	0
138.5000	3	0	0
138.5250	0	1	0
138.5500	6	0	0
138.5750	1	0	0
138.6000	1	0	0
138.6250	2	0	1
138.6500	2	0	0
138.6750	3	0	0
138.7000	3	0	0
138.7250	4	1	1
138.7500	1	0	0
138.7750	1	0	0
138.8000	1	0	0
138.8250	2	0	0
138.8500	4	0	0
138.8750	3	0	1
138.9000	2	0	0
138.9250	0	0	0
138.9500	1	0	0
138.9750	1	0	0
139.0000	3	0	1
139.0250	2	0	1
139.0500	2	1	0
139.0750	2	0	0
139.1000	2	0	0
139.1250	2	0	0
139.1500	2	1	0
139.1750	2	0	0
139.2000	2	0	0
139.2250	1	0	0
139.2500	1	1	0
139.2750	3	0	0
139.3000	3	0	0
139.3250	2	0	0
139.3500	3	0	0
139.3750	4	0	0
139.4000	0	0	0
139.4250	1	0	1
139.4500	1	0	0
139.4750	2	0	0
139.5000	0	0	0
139.5250	2	0	0
139.5500	1	1	0
139.5750	2	0	0
139.6000	2	0	1
139.6250	2	0	0
139.6500	3	1	0
139.6750	3	0	0
139.7000	2	1	0
139.7250	2	0	0
139.7500	5	0	0
139.7750	5	0	0
139.8000	2	0	0
139.8250	1	0	0
139.8500	0	0	0
139.8750	2	0	1
139.9000	3	1	0
139.9250	0	1	1
139.9500	1	0	0
139.9750	3	0	0
140.0000	3	0	0
140.0250	3	0	0
140.0500	0	0	0
140.0750	1	0	0
140.1000	2	1	0
140.1250	1	1	0
140.1500	0	0	0
140.1750	0	0	1
140.2000	1	0	0
140.2250	4	0	0
140.2500	2	0	0
140.2750	3	0	0
140.3000	1	0	2
140.3250	2	0	1
140.3500	4	1	0
140.3750	1	0	0
140.4000	1	0	0
140.4250	2	0	0
140.4500	1	0	0
140.4750	0	0	1
140.5000	1	0	0
140.5250	1	0	0
140.5500	3	0	0
140.5750	0	0	0
140.6000	1	0	0
140.6250	0	1	0
140.6500	1	0	1
140.6750	3	1	1
140.7000	3	2	0
140.7250	3	0	0
140.7500	2	0	0
140.7750	1	0	0
140.8000	1	0	0
140.8250	3	1	1
140.8500	3	1	0
140.8750	2	0	0
140.9000	0	0	0
140.9250	1	0	1
140.9500	0	0	0
140.9750	4	0	0
141.0000	2	1	0
141.0250	2	0	0
141.0500	2	0	1
141.0750	3	0	0
141.1000	1	0	0
141.1250	2	0	0
141.1500	1	0	1
141.1750	1	0	0
141.2000	2	0	0
141.2250	2	0	0
141.2500	3	0	0
141.2750	4	0	0
141.3000	0	0	0
141.3250	1	2	0
141.3500	1	0	0
141.3750	1	0	0
141.4000	4	1	0
141.4250	2	0	0
141.4500	1	0	0
141.4750	1	0	0
141.5000	0	0	0
141.5250	0	0	0
141.5500	2	1	0
141.5750	2	0	0
141.6000	3	0	0
141.6250	0	0	0
141.6500	1	1	0
141.6750	3	0	0
141.7000	2	0	0
141.7250	1	0	0
141.7500	3	1	0
141.7750	1	0	0
141.8000	3	0	0
141.8250	2	0	0
141.8500	3	1	1
141.8750	2	0	1
141.9000	2	0	0
141.9250	1	0	0
141.9500	2	0	0
141.9750	2	0	1
142.0000	2	0	0
142.0250	3	0	0
142.0500	1	1	0
142.0750	1	1	0
142.1000	0	0	0
142.1250	4	1	0
142.1500	1	0	0
142.1750	0	0	0
142.2000	2	0	0
142.2250	0	0	0
142.2500	0	1	0
142.2750	1	0	0
142.3000	1	0	0
142.3250	1	0	1
142.3500	3	0	0
142.3750	2	0	0
142.4000	4	0	1
142.4250	1	0	1
142.4500	2	0	0
142.4750	1	1	0
142.5000	1	0	0
142.5250	3	0	0
142.5500	3	0	0
142.5750	2	0	0
142.6000	0	0	0
142.6250	1	1	0
142.6500	1	0	0
142.6750	1	0	0
142.7000	0	0	0
142.7250	4	0	0
142.7500	0	0	0
142.7750	0	0	0
142.8000	2	1	0
142.8250	5	0	0
142.8500	2	0	1
142.8750	1	0	0
142.9000	3	0	0
142.9250	3	0	1
142.9500	2	1	0
142.9750	0	0	1
143.0000	1	0	0
143.0250	1	0	0
143.0500	4	0	0
143.0750	3	0	0
143.1000	2	3	1
143.1250	0	0	0
143.1500	1	0	0
143.1750	2	1	0
143.2000	2	0	0
143.2250	5	0	1
143.2500	1	0	0
143.2750	1	1	0
143.3000	3	0	0
143.3250	4	0	0
143.3500	2	0	0
143.3750	1	0	0
143.4000	3	1	0
143.4250	3	0	1
143.4500	3	0	0
143.4750	2	1	1
143.5000	2	0	0
143.5250	2	0	0
143.5500	2	0	0
143.5750	0	0	0
143.6000	4	0	1
143.6250	4	0	0
143.6500	1	0	1
143.6750	2	0	0
143.7000	5	0	0
143.7250	3	2	0
143.7500	4	0	0
143.7750	1	0	0
143.8000	2	0	0
143.8250	0	0	0
143.8500	2	0	0
143.8750	2	0	0
143.9000	2	0	1
143.9250	0	0	0
143.9500	3	0	0
143.9750	0	0	0
144.0000	3	0	0
144.0250	1	0	1
144.0500	3	0	0
144.0750	1	0	0
144.1000	5	0	0
144.1250	1	0	0
144.1500	2	0	0
144.1750	0	0	0
144.2000	2	0	0
144.2250	1	0	1
144.2500	4	0	0
144.2750	2	0	0
144.3000	4	0	0
144.3250	3	0	0
144.3500	2	0	0
144.3750	0	0	0
144.4000	1	0	1
144.4250	0	0	0
144.4500	1	0	2
144.4750	2	0	0
144.5000	1	0	0
144.5250	3	0	0
144.5500	0	1	1
144.5750	2	0	0
144.6000	1	0	0
144.6250	2	0	1
144.6500	2	0	0
144.6750	1	0	0
144.7000	2	0	0
144.7250	0	1	0
144.7500	1	0	0
144.7750	3	0	0
144.8000	0	0	0
144.8250	3	0	0
144.8500	0	0	0
144.8750	2	0	0
144.9000	1	0	0
144.9250	0	0	0
144.9500	3	0	0
144.9750	1	0	0
145.0000	3	1	0
145.0250	3	0	0
145.0500	3	0	0
145.0750	1	1	0
145.1000	2	0	0
145.1250	3	0	0
145.1500	1	0	0
145.1750	3	0	0
145.2000	0	0	0
145.2250	2	0	0
145.2500	2	0	0
145.2750	2	0	0
145.3000	1	0	0
145.3250	1	0	0
145.3500	0	1	0
145.3750	1	0	0
145.4000	5	1	0
145.4250	1	0	0
145.4500	1	0	0
145.4750	0	0	2
145.5000	1	0	0
145.5250	2	0	0
145.5500	0	0	0
145.5750	1	0	1
145.6000	0	0	0
145.6250	2	0	0
145.6500	0	0	0
145.6750	1	1	0
145.7000	0	0	0
145.7250	1	0	0
145.7500	1	0	0
145.7750	1	0	0
145.8000	1	0	0
145.8250	5	0	0
145.8500	0	1	0
145.8750	2	0	0
145.9000	1	0	0
145.9250	0	0	0
145.9500	0	0	0
145.9750	2	0	0
146.0000	3	0	0
146.0250	1	0	0
146.0500	0	0	0
146.0750	1	1	0
146.1000	0	0	1
146.1250	0	0	0
146.1500	3	0	0
146.1750	1	0	0
146.2000	4	2	0
146.2250	0	0	1
146.2500	3	0	0
146.2750	0	0	0
146.3000	1	0	0
146.3250	0	0	0
146.3500	1	0	0
146.3750	2	0	0
146.4000	1	0	0
146.4250	0	0	0
146.4500	0	0	0
146.4750	0	0	0
146.5000	0	0	0
146.5250	2	0	0
146.5500	0	0	1
146.5750	3	0	0
146.6000	0	0	0
146.6250	1	0	0
146.6500	1	1	0
146.6750	0	0	0
146.7000	2	2	0
146.7250	1	0	0
146.7500	4	0	0
146.7750	1	0	0
146.8000	1	0	0
146.8250	0	1	0
146.8500	0	0	0
146.8750	7	0	2
146.9000	0	0	1
146.9250	2	0	0
146.9500	1	0	0
146.9750	2	0	0
147.0000	1	0	0
147.0250	0	0	0
147.0500	3	1	1
147.0750	1	0	0
147.1000	0	0	0
147.1250	1	0	0
147.1500	4	0	0
147.1750	1	0	0
147.2000	1	0	0
147.2250	3	0	0
147.2500	2	0	0
147.2750	1	1	0
147.3000	1	0	0
147.3250	0	0	0
147.3500	2	0	0
147.3750	2	0	0
147.4000	1	0	2
147.4250	1	1	0
147.4500	2	0	0
147.4750	2	0	0
147.5000	1	0	0
147.5250	3	0	0
147.5500	0	0	0
147.5750	0	0	0
147.6000	4	0	0
147.6250	3	1	0
147.6500	3	0	0
147.6750	1	1	0
147.7000	3	1	0
147.7250	1	0	0
147.7500	2	0	0
147.7750	4	0	0
147.8000	0	0	0
147.8250	0	0	0
147.8500	0	0	0
147.8750	0	0	0
147.9000	0	1	0
147.9250	2	0	0
147.9500	1	0	0
147.9750	2	0	0
148.0000	2	0	0
148.0250	2	0	0
148.0500	3	1	0
148.0750	0	1	0
148.1000	1	0	1
148.1250	2	0	0
148.1500	0	0	1
148.1750	0	0	0
148.2000	0	0	0
148.2250	3	0	0
148.2500	0	1	0
148.2750	1	0	2
148.3000	3	0	0
148.3250	3	1	1
148.3500	5	0	0
148.3750	1	0	0
148.4000	4	0	0
148.4250	5	0	0
148.4500	1	0	0
148.4750	3	0	0
148.5000	2	0	0
148.5250	2	0	0
148.5500	2	0	0
148.5750	1	0	0
148.6000	1	1	0
148.6250	2	2	0
148.6500	2	0	0
148.6750	1	0	0
148.7000	3	0	0
148.7250	5	0	0
148.7500	1	0	0
148.7750	2	1	0
148.8000	5	0	0
148.8250	3	0	0
148.8500	0	0	0
148.8750	0	0	0
148.9000	3	0	0
148.9250	2	0	0
148.9500	3	0	0
148.9750	1	1	0
149.0000	0	1	0
149.0250	1	1	0
149.0500	0	1	0
149.0750	0	1	0
149.1000	1	0	0
149.1250	1	1	0
149.1500	0	0	1
149.1750	1	1	0
149.2000	2	0	0
149.2250	1	1	0
149.2500	2	0	0
149.2750	2	1	0
149.3000	1	0	0
149.3250	1	0	0
149.3500	1	0	0
149.3750	3	0	0
149.4000	1	1	0
149.4250	2	0	0
149.4500	2	0	0
149.4750	3	0	1
149.5000	0	0	1
149.5250	0	0	0
149.5500	4	0	0
149.5750	2	0	0
149.6000	3	1	0
149.6250	2	0	0
149.6500	2	0	1
149.6750	2	0	0
149.7000	4	0	0
149.7250	4	2	0
149.7500	0	0	0
149.7750	2	0	0
149.8000	2	0	0
149.8250	0	0	0
149.8500	5	1	0
149.8750	0	1	0
149.9000	3	0	0
149.9250	2	0	0
149.9500	1	0	0
149.9750	1	1	0
150.0000	0	0	0
150.0250	1	0	0
150.0500	2	0	0
150.0750	1	0	0
150.1000	2	1	0
150.1250	2	0	0
150.1500	0	1	0
150.1750	3	0	0
150.2000	1	1	0
150.2250	1	1	0
150.2500	0	0	0
150.2750	1	0	1
150.3000	3	0	2
150.3250	1	0	0
150.3500	1	1	0
150.3750	1	0	0
150.4000	1	0	0
150.4250	0	1	0
150.4500	0	0	0
150.4750	2	0	0
150.5000	3	0	0
150.5250	2	0	1
150.5500	2	0	0
150.5750	2	0	0
150.6000	3	0	0
150.6250	1	0	0
150.6500	1	2	0
150.6750	1	0	0
150.7000	1	0	0
150.7250	2	0	0
150.7500	0	0	0
150.7750	0	0	0
150.8000	0	0	0
150.8250	1	0	0
150.8500	1	0	0
150.8750	0	1	0
150.9000	0	0	0
150.9250	1	0	0
150.9500	0	0	0
150.9750	3	0	0
151.0000	3	1	0
151.0250	2	0	1
151.0500	1	0	0
151.0750	0	0	0
151.1000	4	0	0
151.1250	2	0	0
151.1500	3	0	1
151.1750	1	1	0
151.2000	1	0	0
151.2250	0	2	0
151.2500	1	0	0
151.2750	0	0	0
151.3000	0	0	0
151.3250	3	0	0
151.3500	2	0	1
151.3750	3	0	1
151.4000	2	0	0
151.4250	2	0	0
151.4500	1	0	1
151.4750	0	0	0
151.5000	5	0	0
151.5250	2	0	0
151.5500	1	0	0
151.5750	0	0	0
151.6000	1	0	0
151.6250	2	0	0
151.6500	2	0	0
151.6750	2	0	1
151.7000	1	0	0
151.7250	0	1	0
151.7500	1	0	0
151.7750	1	0	0
151.8000	0	0	0
151.8250	0	0	1
151.8500	3	0	0
151.8750	3	0	0
151.9000	0	0	0
151.9250	4	1	0
151.9500	2	0	0
151.9750	3	1	0
152.0000	2	0	0
152.0250	2	0	0
152.0500	2	0	1
152.0750	2	0	0
152.1000	1	0	0
152.1250	3	1	0
152.1500	1	0	1
152.1750	1	0	0
152.2000	1	0	0
152.2250	3	1	0
152.2500	0	0	0
152.2750	2	1	0
152.3000	1	1	0
152.3250	3	0	0
152.3500	0	1	0
152.3750	0	1	0
152.4000	1	0	0
152.4250	0	0	0
152.4500	0	0	1
152.4750	5	0	0
152.5000	2	0	0
152.5250	1	0	0
152.5500	0	0	0
152.5750	3	0	0
152.6000	0	0	0
152.6250	0	1	0
152.6500	1	0	1
152.6750	6	0	1
152.7000	1	0	0
152.7250	0	0	0
152.7500	2	0	0
152.7750	1	0	1
152.8000	1	0	0
152.8250	1	0	0
152.8500	3	1	0
152.8750	1	1	0
152.9000	0	0	0
152.9250	2	0	0
152.9500	4	0	0
152.9750	5	0	1
153.0000	2	0	0
153.0250	3	0	0
153.0500	1	0	0
153.0750	1	0	1
153.1000	1	0	0
153.1250	3	0	0
153.1500	3	1	0
153.1750	1	0	1
153.2000	3	1	0
153.2250	0	0	0
153.2500	0	1	0
153.2750	1	0	0
153.3000	1	1	0
153.3250	1	0	0
153.3500	1	0	0
153.3750	1	0	0
153.4000	3	0	0
153.4250	0	0	0
153.4500	0	0	1
153.4750	2	0	0
153.5000	1	1	0
153.5250	1	0	0
153.5500	3	0	0
153.5750	2	0	0
153.6000	0	0	0
153.6250	2	0	0
153.6500	1	0	0
153.6750	1	0	0
153.7000	1	0	0
153.7250	1	0	0
153.7500	2	1	0
153.7750	0	0	0
153.8000	1	0	1
153.8250	3	0	0
153.8500	3	0	0
153.8750	0	0	1
153.9000	4	0	0
153.9250	0	0	1
153.9500	1	0	0
153.9750	1	1	0
154.0000	2	0	0
154.0250	1	0	0
154.0500	2	0	0
154.0750	0	0	0
154.1000	0	0	0
154.1250	3	0	0
154.1500	1	0	0
154.1750	0	1	1
154.2000	1	0	1
154.2250	1	1	0
154.2500	1	0	0
154.2750	4	0	0
154.3000	0	0	0
154.3250	2	0	0
154.3500	2	0	1
154.3750	1	1	0
154.4000	1	0	0
154.4250	1	0	0
154.4500	3	1	0
154.4750	0	0	0
154.5000	1	2	0
154.5250	1	0	0
154.5500	1	0	0
154.5750	5	0	0
154.6000	0	0	0
154.6250	0	0	0
154.6500	4	0	0
154.6750	1	0	1
154.7000	1	0	0
154.7250	2	0	0
154.7500	0	0	1
154.7750	0	0	1
154.8000	2	0	0
154.8250	1	0	1
154.8500	0	0	0
154.8750	0	0	0
154.9000	0	0	0
154.9250	2	0	0
154.9500	0	0	0
154.9750	1	0	0
155.0000	1	0	0
155.0250	1	0	0
155.0500	3	0	0
155.0750	2	0	0
155.1000	0	0	0
155.1250	3	0	1
155.1500	1	0	0
155.1750	0	0	0
155.2000	2	1	0
155.2250	0	0	0
155.2500	3	1	0
155.2750	3	0	1
155.3000	2	1	0
155.3250	3	1	0
155.3500	2	0	0
155.3750	0	1	0
155.4000	1	0	0
155.4250	1	0	0
155.4500	0	0	0
155.4750	1	0	1
155.5000	1	0	0
155.5250	3	0	0
155.5500	2	0	1
155.5750	1	0	1
155.6000	2	0	1
155.6250	1	0	0
155.6500	2	0	0
155.6750	4	0	0
155.7000	2	0	0
155.7250	1	0	1
155.7500	0	0	0
155.7750	2	0	0
155.8000	0	0	0
155.8250	3	0	0
155.8500	3	0	0
155.8750	2	1	0
155.9000	3	0	0
155.9250	4	0	0
155.9500	3	0	0
155.9750	0	1	0
156.0000	0	1	0
156.0250	5	0	0
156.0500	0	1	0
156.0750	0	0	0
156.1000	0	1	1
156.1250	2	1	0
156.1500	0	0	0
156.1750	1	2	0
156.2000	3	1	0
156.2250	0	0	0
156.2500	0	0	0
156.2750	4	0	0
156.3000	1	0	0
156.3250	5	0	0
156.3500	1	0	0
156.3750	0	0	0
156.4000	2	0	0
156.4250	1	0	1
156.4500	1	0	0
156.4750	0	0	0
156.5000	0	0	0
156.5250	3	0	0
156.5500	1	1	0
156.5750	1	2	0
156.6000	1	0	0
156.6250	1	1	0
156.6500	1	1	0
156.6750	2	0	1
156.7000	0	1	0
156.7250	0	0	0
156.7500	0	0	0
156.7750	2	0	0
156.8000	1	1	0
156.8250	1	0	0
156.8500	2	0	0
156.8750	3	0	0
156.9000	1	0	0
156.9250	3	2	0
156.9500	1	0	1
156.9750	1	0	1
157.0000	1	1	0
157.0250	3	0	0
157.0500	1	0	1
157.0750	0	0	0
157.1000	1	1	0
157.1250	2	0	0
157.1500	1	0	0
157.1750	3	0	0
157.2000	1	0	1
157.2250	5	0	0
157.2500	2	0	0
157.2750	0	0	0
157.3000	1	0	0
157.3250	0	0	0
157.3500	0	0	0
157.3750	1	0	0
157.4000	1	0	0
157.4250	1	0	0
157.4500	1	0	0
157.4750	0	0	0
157.5000	2	1	0
157.5250	4	1	0
157.5500	3	0	0
157.5750	3	1	0
157.6000	1	0	0
157.6250	2	0	0
157.6500	1	0	0
157.6750	0	0	0
157.7000	1	0	0
157.7250	1	1	0
157.7500	0	0	0
157.7750	1	0	0
157.8000	1	1	0
157.8250	0	0	0
157.8500	0	0	0
157.8750	2	0	0
157.9000	0	1	0
157.9250	2	0	0
157.9500	3	1	0
157.9750	2	0	0
158.0000	0	0	0
158.0250	1	0	1
158.0500	2	0	0
158.0750	0	0	0
158.1000	3	0	0
158.1250	1	0	0
158.1500	2	0	0
158.1750	0	0	0
158.2000	2	0	0
158.2250	2	0	0
158.2500	0	0	0
158.2750	0	0	0
158.3000	1	0	0
158.3250	0	0	0
158.3500	1	0	0
158.3750	3	1	0
158.4000	1	0	0
158.4250	0	1	0
158.4500	2	0	0
158.4750	0	0	0
158.5000	2	0	0
158.5250	2	0	0
158.5500	3	0	2
158.5750	3	1	1
158.6000	0	0	0
158.6250	2	0	0
158.6500	1	1	0
158.6750	3	0	0
158.7000	1	0	0
158.7250	2	0	1
158.7500	2	1	1
158.7750	1	1	0
158.8000	1	0	0
158.8250	0	0	0
158.8500	0	0	0
158.8750	0	0	0
158.9000	0	0	0
158.9250	0	0	0
158.9500	2	0	0
158.9750	1	0	1
159.0000	2	1	0
159.0250	4	0	0
159.0500	1	0	0
159.0750	0	0	0
159.1000	1	0	0
159.1250	0	0	2
159.1500	0	0	0
159.1750	0	0	0
159.2000	1	0	1
159.2250	1	1	0
159.2500	3	0	0
159.2750	0	0	0
159.3000	0	0	0
159.3250	2	0	0
159.3500	1	0	0
159.3750	0	0	0
159.4000	1	0	0
159.4250	0	0	0
159.4500	1	1	0
159.4750	0	1	0
159.5000	3	1	0
159.5250	1	0	0
159.5500	1	0	0
159.5750	0	0	0
159.6000	2	1	0
159.6250	2	1	1
159.6500	0	0	0
159.6750	2	0	1
159.7000	1	0	1
159.7250	2	1	0
159.7500	4	0	0
159.7750	2	0	1
159.8000	0	0	0
159.8250	2	0	0
159.8500	0	0	1
159.8750	1	0	0
159.9000	3	1	0
159.9250	1	0	1
159.9500	1	1	1
159.9750	0	0	0
160.0000	0	0	0
160.0250	0	0	0
160.0500	1	0	0
160.0750	1	0	0
160.1000	2	0	0
160.1250	0	1	0
160.1500	0	0	0
160.1750	5	0	0
160.2000	2	2	1
160.2250	1	1	0
160.2500	1	0	0
160.2750	2	0	0
160.3000	4	0	0
160.3250	3	0	0
160.3500	2	1	0
160.3750	0	0	0
160.4000	0	0	0
160.4250	1	0	0
160.4500	1	0	0
160.4750	1	1	0
160.5000	1	0	0
160.5250	0	0	0
160.5500	1	0	0
160.5750	1	0	0
160.6000	1	0	1
160.6250	0	0	0
160.6500	0	1	1
160.6750	1	0	0
160.7000	2	0	0
160.7250	1	1	0
160.7500	0	0	0
160.7750	2	0	0
160.8000	3	1	0
160.8250	0	0	0
160.8500	0	0	0
160.8750	2	0	0
160.9000	1	1	0
160.9250	1	0	0
160.9500	1	0	1
160.9750	3	0	0
161.0000	0	0	0
161.0250	1	0	0
161.0500	2	0	0
161.0750	2	0	0
161.1000	0	0	0
161.1250	1	1	0
161.1500	2	0	0
161.1750	3	0	0
161.2000	0	0	0
161.2250	2	0	0
161.2500	2	0	0
161.2750	1	0	0
161.3000	2	0	0
161.3250	1	2	0
161.3500	2	0	1
161.3750	2	0	0
161.4000	1	0	0
161.4250	4	0	0
161.4500	2	1	0
161.4750	3	0	1
161.5000	1	1	0
161.5250	1	0	0
161.5500	0	0	0
161.5750	1	0	0
161.6000	2	1	0
161.6250	4	1	0
161.6500	1	1	0
161.6750	2	0	0
161.7000	1	0	0
161.7250	0	0	1
161.7500	2	0	0
161.7750	0	0	0
161.8000	2	0	0
161.8250	1	0	0
161.8500	0	1	0
161.8750	2	0	0
161.9000	1	0	0
161.9250	0	0	0
161.9500	2	0	0
161.9750	2	1	0
162.0000	3	0	0
162.0250	1	0	0
162.0500	0	0	0
162.0750	2	0	0
162.1000	3	0	0
162.1250	1	0	0
162.1500	1	0	0
162.1750	2	0	0
162.2000	2	0	0
162.2250	2	0	0
162.2500	3	0	0
162.2750	0	0	0
162.3000	2	0	0
162.3250	2	1	0
162.3500	0	0	0
162.3750	1	0	0
162.4000	2	0	1
162.4250	0	0	0
162.4500	0	0	0
162.4750	0	1	0
162.5000	1	0	0
162.5250	0	0	0
162.5500	0	0	1
162.5750	3	0	0
162.6000	3	0	0
162.6250	0	0	0
162.6500	3	0	0
162.6750	1	0	0
162.7000	1	0	0
162.7250	2	0	1
162.7500	0	0	0
162.7750	1	0	0
162.8000	2	0	0
162.8250	1	0	0
162.8500	0	0	0
162.8750	1	0	0
162.9000	0	1	0
162.9250	3	0	0
162.9500	2	0	0
162.9750	3	0	0
163.0000	2	0	0
163.0250	3	0	0
163.0500	1	1	0
163.0750	2	0	0
163.1000	0	0	0
163.1250	1	0	0
163.1500	3	0	1
163.1750	2	0	0
163.2000	3	1	0
163.2250	2	0	0
163.2500	4	0	0
163.2750	1	1	0
163.3000	2	0	0
163.3250	0	2	0
163.3500	0	0	0
163.3750	0	1	0
163.4000	0	0	0
163.4250	0	0	0
163.4500	1	0	0
163.4750	0	1	0
163.5000	0	0	0
163.5250	1	0	1
163.5500	0	2	0
163.5750	2	0	0
163.6000	1	1	0
163.6250	2	0	0
163.6500	0	0	1
163.6750	3	0	0
163.7000	1	0	0
163.7250	2	0	1
163.7500	0	0	0
163.7750	2	0	0
163.8000	1	0	0
163.8250	0	1	0
163.8500	1	0	0
163.8750	0	0	0
163.9000	2	0	0
163.9250	1	0	0
163.9500	3	1	0
163.9750	1	0	0
164.0000	2	0	0
164.0250	2	0	0
164.0500	1	0	0
164.0750	2	1	0
164.1000	1	0	0
164.1250	3	1	0
164.1500	1	0	0
164.1750	0	0	0
164.2000	2	0	0
164.2250	1	0	0
164.2500	0	0	0
164.2750	3	0	0
164.3000	2	0	0
164.3250	1	0	0
164.3500	1	0	0
164.3750	3	0	0
164.4000	3	1	1
164.4250	0	0	0
164.4500	0	0	0
164.4750	1	0	0
164.5000	0	0	0
164.5250	3	0	0
164.5500	1	0	0
164.5750	1	0	0
164.6000	1	1	0
164.6250	1	0	0
164.6500	0	0	0
164.6750	1	0	1
164.7000	0	1	0
164.7250	1	0	0
164.7500	2	0	0
164.7750	1	0	0
164.8000	3	1	0
164.8250	0	0	0
164.8500	0	0	0
164.8750	1	0	0
164.9000	0	0	0
164.9250	2	0	0
164.9500	1	0	1
164.9750	5	0	0
165.0000	1	0	0
165.0250	2	0	0
165.0500	0	0	0
165.0750	5	0	0
165.1000	1	0	0
165.1250	1	1	0
165.1500	0	0	0
165.1750	4	0	0
165.2000	0	0	0
165.2250	2	0	0
165.2500	0	0	0
165.2750	0	0	0
165.3000	1	0	0
165.3250	2	1	2
165.3500	1	0	0
165.3750	2	1	0
165.4000	2	1	0
165.4250	0	0	1
165.4500	2	0	0
165.4750	1	1	0
165.5000	2	0	0
165.5250	0	0	0
165.5500	0	0	0
165.5750	0	0	0
165.6000	0	0	0
165.6250	0	1	0
165.6500	1	0	1
165.6750	1	0	0
165.7000	1	0	0
165.7250	3	0	0
165.7500	2	1	0
165.7750	1	0	0
165.8000	5	0	0
165.8250	1	0	0
165.8500	3	0	1
165.8750	0	0	0
165.9000	2	0	0
165.9250	1	1	0
165.9500	0	0	1
165.9750	1	1	1
166.0000	0	0	0
166.0250	0	0	0
166.0500	0	0	0
166.0750	0	0	0
166.1000	0	0	1
166.1250	2	0	0
166.1500	2	0	0
166.1750	2	1	0
166.2000	0	0	1
166.2250	0	0	0
166.2500	2	0	0
166.2750	1	0	0
166.3000	2	0	0
166.3250	3	0	0
166.3500	1	3	0
166.3750	0	0	0
166.4000	1	0	0
166.4250	1	0	0
166.4500	2	0	0
166.4750	1	0	0
166.5000	2	0	0
166.5250	0	0	0
166.5500	1	0	0
166.5750	2	1	0
166.6000	1	0	1
166.6250	3	1	1
166.6500	1	0	0
166.6750	0	0	0
166.7000	1	0	0
166.7250	1	1	0
166.7500	0	0	0
166.7750	1	0	0
166.8000	2	0	0
166.8250	2	0	0
166.8500	2	0	0
166.8750	2	1	0
166.9000	1	0	0
166.9250	2	0	0
166.9500	1	0	0
166.9750	1	0	0
167.0000	2	0	1
167.0250	2	0	1
167.0500	0	0	0
167.0750	1	0	0
167.1000	1	1	0
167.1250	0	0	0
167.1500	2	0	0
167.1750	0	1	1
167.2000	0	1	0
167.2250	2	1	0
167.2500	3	0	0
167.2750	2	0	0
167.3000	2	0	0
167.3250	1	0	0
167.3500	1	1	0
167.3750	1	0	0
167.4000	3	1	0
167.4250	3	1	1
167.4500	3	0	0
167.4750	1	0	0
167.5000	2	0	0
167.5250	0	0	0
167.5500	1	0	0
167.5750	0	0	0
167.6000	3	0	0
167.6250	0	0	0
167.6500	1	0	0
167.6750	0	0	0
167.7000	2	0	0
167.7250	1	0	0
167.7500	2	0	0
167.7750	1	0	0
167.8000	0	0	0
167.8250	0	0	1
167.8500	1	2	0
167.8750	3	1	0
167.9000	2	0	0
167.9250	0	0	0
167.9500	2	0	0
167.9750	0	0	0
168.0000	2	0	0
168.0250	2	0	0
168.0500	0	1	0
168.0750	0	0	0
168.1000	1	0	0
168.1250	0	1	0
168.1500	3	0	0
168.1750	1	1	0
168.2000	0	1	0
168.2250	2	1	0
168.2500	1	1	0
168.2750	1	0	0
168.3000	1	0	1
168.3250	1	0	0
168.3500	1	0	0
168.3750	2	0	0
168.4000	2	0	1
168.4250	0	1	0
168.4500	3	0	0
168.4750	2	0	0
168.5000	0	0	0
168.5250	5	0	0
168.5500	1	0	0
168.5750	3	0	0
168.6000	1	0	0
168.6250	3	1	2
168.6500	1	0	0
168.6750	3	0	0
168.7000	0	0	0
168.7250	2	0	0
168.7500	0	0	0
168.7750	0	0	0
168.8000	0	0	0
168.8250	1	0	1
168.8500	1	0	1
168.8750	2	0	0
168.9000	3	1	0
168.9250	2	0	1
168.9500	0	0	0
168.9750	1	0	0
169.0000	4	0	0
169.0250	2	0	0
169.0500	1	0	0
169.0750	1	1	0
169.1000	1	0	0
169.1250	1	0	0
169.1500	0	0	1
169.1750	2	0	0
169.2000	3	0	0
169.2250	1	2	0
169.2500	1	0	0
169.2750	1	0	0
169.3000	1	0	0
169.3250	1	0	0
169.3500	0	0	0
169.3750	2	0	0
169.4000	1	0	0
169.4250	1	0	1
169.4500	0	0	0
169.4750	0	1	0
169.5000	2	1	0
169.5250	1	0	0
169.5500	2	0	0
169.5750	2	0	0
169.6000	0	0	0
169.6250	3	1	1
169.6500	1	0	0
169.6750	0	0	0
169.7000	1	1	0
169.7250	3	0	0
169.7500	1	1	0
169.7750	2	0	0
169.8000	1	0	0
169.8250	0	0	0
169.8500	0	0	0
169.8750	1	0	0
169.9000	1	0	0
169.9250	2	0	0
169.9500	1	0	0
169.9750	2	0	0
170.0000	0	0	0
170.0250	2	0	0
170.0500	1	0	0
170.0750	1	0	0
170.1000	1	0	0
170.1250	2	0	0
170.1500	1	0	0
170.1750	4	0	0
170.2000	1	0	0
170.2250	0	0	0
170.2500	0	0	0
170.2750	1	0	0
170.3000	1	1	0
170.3250	1	1	0
170.3500	1	1	0
170.3750	0	0	1
170.4000	2	0	0
170.4250	0	0	0
170.4500	1	0	0
170.4750	0	0	0
170.5000	0	0	1
170.5250	0	1	0
170.5500	1	0	0
170.5750	4	1	0
170.6000	3	0	0
170.6250	1	0	0
170.6500	0	0	1
170.6750	0	0	0
170.7000	3	0	0
170.7250	0	0	0
170.7500	0	0	1
170.7750	2	1	0
170.8000	2	0	0
170.8250	0	0	0
170.8500	0	0	0
170.8750	0	0	0
170.9000	0	0	0
170.9250	2	2	1
170.9500	1	0	1
170.9750	1	0	0
171.0000	0	0	0
171.0250	1	0	0
171.0500	1	1	0
171.0750	0	0	0
171.1000	4	0	0
171.1250	2	0	0
171.1500	0	0	0
171.1750	2	0	0
171.2000	0	0	0
171.2250	0	0	0
171.2500	0	0	0
171.2750	0	0	0
171.3000	0	0	0
171.3250	2	0	0
171.3500	1	0	2
171.3750	2	0	0
171.4000	2	0	1
171.4250	0	0	0
171.4500	0	1	1
171.4750	1	0	0
171.5000	0	0	0
171.5250	0	0	0
171.5500	3	0	0
171.5750	0	0	0
171.6000	0	0	0
171.6250	0	1	0
171.6500	1	1	0
171.6750	0	0	0
171.7000	2	0	0
171.7250	1	0	0
171.7500	1	0	0
171.7750	1	0	0
171.8000	0	0	0
171.8250	1	0	1
171.8500	2	0	1
171.8750	0	1	0
171.9000	0	0	0
171.9250	0	0	1
171.9500	1	0	0
171.9750	1	1	0
172.0000	1	0	0
172.0250	0	1	0
172.0500	0	0	0
172.0750	4	0	1
172.1000	1	0	0
172.1250	0	0	0
172.1500	1	1	1
172.1750	0	0	0
172.2000	0	0	1
172.2250	1	1	1
172.2500	2	0	1
172.2750	3	0	0
172.3000	1	2	0
172.3250	2	2	0
172.3500	1	0	0
172.3750	1	0	1
172.4000	2	0	0
172.4250	4	1	0
172.4500	0	0	0
172.4750	1	0	0
172.5000	1	0	0
172.5250	2	0	0
172.5500	0	0	0
172.5750	1	0	0
172.6000	1	0	0
172.6250	1	0	0
172.6500	1	0	0
172.6750	3	0	0
172.7000	0	0	1
172.7250	1	0	0
172.7500	1	0	0
172.7750	0	0	0
172.8000	0	0	0
172.8250	1	0	0
172.8500	2	1	0
172.8750	0	0	0
172.9000	2	0	0
172.9250	1	0	1
172.9500	0	1	0
172.9750	0	0	0
173.0000	1	0	0
173.0250	2	0	0
173.0500	2	0	0
173.0750	3	0	0
173.1000	1	0	0
173.1250	0	1	1
173.1500	0	0	0
173.1750	1	0	0
173.2000	0	0	1
173.2250	2	0	0
173.2500	2	1	0
173.2750	1	0	0
173.3000	1	0	0
173.3250	2	1	0
173.3500	0	0	0
173.3750	0	0	0
173.4000	2	0	0
173.4250	2	0	0
173.4500	1	0	1
173.4750	0	1	0
173.5000	2	0	0
173.5250	1	0	0
173.5500	0	1	0
173.5750	0	1	0
173.6000	1	0	0
173.6250	0	0	2
173.6500	3	0	0
173.6750	1	1	0
173.7000	1	1	1
173.7250	2	0	0
173.7500	0	0	0
173.7750	0	1	1
173.8000	2	0	0
173.8250	1	0	0
173.8500	1	0	0
173.8750	1	0	0
173.9000	1	0	0
173.9250	0	1	1
173.9500	2	0	0
173.9750	0	0	0
174.0000	2	1	0
174.0250	2	1	0
174.0500	0	0	0
174.0750	3	0	0
174.1000	4	0	0
174.1250	1	0	1
174.1500	0	0	0
174.1750	0	0	0
174.2000	1	0	0
174.2250	3	1	0
174.2500	1	0	0
174.2750	1	0	0
174.3000	1	0	0
174.3250	0	0	0
174.3500	1	0	0
174.3750	0	0	0
174.4000	0	1	0
174.4250	1	0	0
174.4500	0	0	0
174.4750	0	1	0
174.5000	3	0	0
174.5250	0	0	0
174.5500	1	0	0
174.5750	0	0	0
174.6000	0	0	0
174.6250	0	0	1
174.6500	3	0	0
174.6750	2	0	0
174.7000	1	0	0
174.7250	0	0	0
174.7500	0	0	0
174.7750	2	1	0
174.8000	1	0	0
174.8250	1	0	1
174.8500	3	0	0
174.8750	1	0	0
174.9000	3	0	0
174.9250	2	0	0
174.9500	0	0	1
174.9750	0	1	0
175.0000	1	0	0
175.0250	1	0	0
175.0500	2	0	0
175.0750	0	0	0
175.1000	1	0	0
175.1250	1	0	0
175.1500	0	0	0
175.1750	0	0	0
175.2000	0	0	0
175.2250	1	0	1
175.2500	1	0	0
175.2750	0	0	2
175.3000	1	1	0
175.3250	1	0	1
175.3500	1	0	0
175.3750	0	0	0
175.4000	2	0	0
175.4250	2	0	0
175.4500	2	1	0
175.4750	3	1	0
175.5000	2	1	0
175.5250	1	1	0
175.5500	1	0	0
175.5750	1	0	0
175.6000	0	0	0
175.6250	1	0	0
175.6500	1	0	0
175.6750	0	0	0
175.7000	0	0	0
175.7250	1	0	0
175.7500	0	0	0
175.7750	2	0	0
175.8000	0	0	0
175.8250	2	1	0
175.8500	1	0	0
175.8750	0	0	0
175.9000	1	1	0
175.9250	2	0	0
175.9500	1	1	0
175.9750	2	0	0
176.0000	0	0	0
176.0250	1	0	1
176.0500	1	0	0
176.0750	1	0	0
176.1000	2	0	0
176.1250	2	0	0
176.1500	2	0	0
176.1750	1	0	0
176.2000	1	0	0
176.2250	3	0	0
176.2500	0	0	1
176.2750	0	0	0
176.3000	0	0	0
176.3250	0	0	0
176.3500	1	0	0
176.3750	3	0	0
176.4000	4	0	0
176.4250	1	0	0
176.4500	2	1	0
176.4750	2	0	0
176.5000	2	0	0
176.5250	2	0	0
176.5500	0	0	0
176.5750	0	0	0
176.6000	1	0	0
176.6250	1	0	0
176.6500	2	1	0
176.6750	0	1	0
176.7000	0	1	1
176.7250	0	0	0
176.7500	1	0	0
176.7750	1	0	0
176.8000	1	1	0
176.8250	1	0	0
176.8500	1	0	0
176.8750	0	0	0
176.9000	3	0	0
176.9250	1	0	0
176.9500	0	1	0
176.9750	5	0	0
177.0000	0	0	0
177.0250	3	0	0
177.0500	1	0	0
177.0750	4	0	0
177.1000	2	1	0
177.1250	0	0	1
177.1500	0	0	0
177.1750	0	0	0
177.2000	2	0	0
177.2250	2	0	0
177.2500	2	0	0
177.2750	1	0	1
177.3000	2	1	1
177.3250	0	0	0
177.3500	1	0	0
177.3750	0	0	0
177.4000	0	0	0
177.4250	0	0	0
177.4500	2	1	0
177.4750	1	0	0
177.5000	1	1	1
177.5250	1	0	0
177.5500	3	0	0
177.5750	1	0	0
177.6000	0	0	0
177.6250	0	0	0
177.6500	1	0	0
177.6750	0	0	0
177.7000	1	1	0
177.7250	0	0	0
177.7500	1	0	0
177.7750	1	0	0
177.8000	0	1	0
177.8250	1	0	0
177.8500	1	0	0
177.8750	1	0	0
177.9000	2	0	0
177.9250	2	1	0
177.9500	0	0	0
177.9750	0	0	0
178.0000	0	1	0
178.0250	0	0	0
178.0500	0	0	0
178.0750	1	0	0
178.1000	0	0	0
178.1250	0	0	0
178.1500	2	0	0
178.1750	0	0	1
178.2000	2	0	0
178.2250	1	0	0
178.2500	0	0	0
178.2750	1	0	0
178.3000	1	1	0
178.3250	0	0	1
178.3500	0	0	1
178.3750	3	0	1
178.4000	0	0	0
178.4250	3	0	0
178.4500	1	0	0
178.4750	2	0	0
178.5000	0	0	0
178.5250	3	2	1
178.5500	1	0	0
178.5750	1	0	0
178.6000	1	0	0
178.6250	0	0	0
178.6500	0	0	0
178.6750	0	0	0
178.7000	1	0	0
178.7250	1	0	0
178.7500	1	0	0
178.7750	0	0	0
178.8000	3	0	0
178.8250	0	0	0
178.8500	0	0	0
178.8750	0	0	0
178.9000	0	0	0
178.9250	1	0	0
178.9500	1	0	0
178.9750	1	0	0
179.0000	0	0	0
179.0250	1	1	0
179.0500	1	0	0
179.0750	1	0	0
179.1000	1	0	0
179.1250	0	1	0
179.1500	1	0	0
179.1750	0	0	1
179.2000	0	0	0
179.2250	0	0	0
179.2500	1	0	0
179.2750	2	0	0
179.3000	1	0	0
179.3250	0	0	1
179.3500	0	2	0
179.3750	0	0	0
179.4000	1	0	0
179.4250	1	0	0
179.4500	0	0	0
179.4750	1	0	1
179.5000	2	0	0
179.5250	5	0	0
179.5500	0	1	0
179.5750	1	0	1
179.6000	1	0	0
179.6250	1	0	0
179.6500	0	0	1
179.6750	1	1	0
179.7000	0	0	0
179.7250	2	0	0
179.7500	0	0	0
179.7750	1	1	0
179.8000	2	0	0
179.8250	1	0	0
179.8500	1	0	0
179.8750	1	1	0
179.9000	1	0	0
179.9250	1	0	0
179.9500	0	1	0
179.9750	1	0	1
180.0000	0	0	0
180.0250	0	0	0
180.0500	3	0	0
180.0750	4	0	0
180.1000	2	0	1
180.1250	1	0	0
180.1500	4	0	0
180.1750	0	0	0
180.2000	0	1	0
180.2250	2	0	0
180.2500	0	0	0
180.2750	0	0	0
180.3000	0	1	1
180.3250	3	0	0
180.3500	2	1	0
180.3750	0	0	0
180.4000	0	0	0
180.4250	0	0	0
180.4500	0	0	0
180.4750	0	0	0
180.5000	0	0	0
180.5250	0	0	0
180.5500	1	0	0
180.5750	1	0	0
180.6000	2	0	0
180.6250	1	0	0
180.6500	1	0	0
180.6750	0	0	0
180.7000	0	0	1
180.7250	0	0	1
180.7500	1	0	1
180.7750	0	0	0
180.8000	0	0	0
180.8250	0	0	0
180.8500	3	0	0
180.8750	0	0	0
180.9000	2	1	0
180.9250	2	0	0
180.9500	0	0	0
180.9750	4	0	0
181.0000	1	0	0
181.0250	0	0	0
181.0500	2	0	0
181.0750	1	1	0
181.1000	2	0	0
181.1250	1	0	0
181.1500	2	2	0
181.1750	2	0	1
181.2000	1	0	1
181.2250	1	0	0
181.2500	0	2	0
181.2750	0	0	0
181.3000	4	0	0
181.3250	0	0	0
181.3500	2	1	0
181.3750	0	1	0
181.4000	0	0	0
181.4250	2	0	1
181.4500	0	0	0
181.4750	0	0	0
181.5000	2	0	0
181.5250	2	0	0
181.5500	1	0	0
181.5750	2	0	0
181.6000	1	0	0
181.6250	2	0	0
181.6500	0	0	0
181.6750	3	0	0
181.7000	0	0	0
181.7250	1	0	1
181.7500	0	0	0
181.7750	0	0	1
181.8000	2	0	0
181.8250	1	0	1
181.8500	0	0	0
181.8750	0	0	0
181.9000	0	1	0
181.9250	2	0	1
181.9500	2	0	0
181.9750	1	0	1
182.0000	1	0	0
182.0250	1	0	0
182.0500	1	0	0
182.0750	0	0	0
182.1000	3	0	0
182.1250	0	0	0
182.1500	1	0	0
182.1750	3	0	0
182.2000	0	0	0
182.2250	0	0	0
182.2500	0	0	1
182.2750	1	0	0
182.3000	1	0	0
182.3250	2	0	0
182.3500	0	0	0
182.3750	2	1	1
182.4000	0	2	0
182.4250	0	0	0
182.4500	1	0	0
182.4750	2	0	1
182.5000	0	0	0
182.5250	1	1	0
182.5500	1	0	0
182.5750	1	0	2
182.6000	0	1	0
182.6250	3	0	0
182.6500	1	0	0
182.6750	0	0	0
182.7000	0	0	0
182.7250	1	0	0
182.7500	2	0	0
182.7750	2	1	0
182.8000	0	0	0
182.8250	0	0	0
182.8500	0	0	0
182.8750	0	1	0
182.9000	1	0	0
182.9250	0	0	1
182.9500	4	1	0
182.9750	0	0	0
183.0000	0	0	1
183.0250	1	0	0
183.0500	1	0	0
183.0750	0	0	0
183.1000	1	0	0
183.1250	1	0	0
183.1500	1	0	1
183.1750	1	0	0
183.2000	0	0	0
183.2250	0	0	1
183.2500	0	0	0
183.2750	0	0	0
183.3000	0	0	0
183.3250	1	0	0
183.3500	2	0	0
183.3750	0	0	1
183.4000	0	0	0
183.4250	1	0	0
183.4500	0	0	0
183.4750	1	0	0
183.5000	0	0	0
183.5250	2	2	0
183.5500	2	0	1
183.5750	0	0	0
183.6000	5	0	0
183.6250	1	0	0
183.6500	3	0	0
183.6750	0	0	0
183.7000	1	1	0
183.7250	1	0	0
183.7500	0	0	0
183.7750	0	0	2
183.8000	1	1	0
183.8250	2	0	0
183.8500	1	0	0
183.8750	1	1	0
183.9000	1	0	0
183.9250	1	0	0
183.9500	0	0	0
183.9750	2	0	1
184.0000	0	0	0
184.0250	1	0	0
184.0500	0	0	0
184.0750	0	0	0
184.1000	0	0	0
184.1250	1	0	0
184.1500	4	0	1
184.1750	0	1	0
184.2000	1	0	0
184.2250	2	0	0
184.2500	1	0	0
184.2750	1	0	0
184.3000	0	0	0
184.3250	2	0	0
184.3500	1	0	0
184.3750	1	2	0
184.4000	3	0	0
184.4250	3	0	0
184.4500	1	0	0
184.4750	0	0	1
184.5000	0	0	0
184.5250	1	1	0
184.5500	0	0	0
184.5750	0	0	0
184.6000	2	0	0
184.6250	0	1	0
184.6500	1	0	0
184.6750	2	0	0
184.7000	0	0	0
184.7250	1	0	1
184.7500	2	0	0
184.7750	1	0	0
184.8000	1	0	1
184.8250	1	0	0
184.8500	0	0	0
184.8750	1	0	0
184.9000	0	1	1
184.9250	0	0	0
184.9500	1	0	1
184.9750	0	0	0
185.0000	0	0	0
185.0250	0	0	0
185.0500	2	0	0
185.0750	1	0	0
185.1000	1	0	0
185.1250	0	0	0
185.1500	0	0	0
185.1750	1	0	0
185.2000	1	1	0
185.2250	0	0	0
185.2500	0	0	0
185.2750	2	1	0
185.3000	1	0	1
185.3250	0	0	0
185.3500	0	0	0
185.3750	1	0	0
185.4000	1	0	0
185.4250	0	0	0
185.4500	1	1	0
185.4750	1	0	0
185.5000	4	0	0
185.5250	1	0	0
185.5500	1	0	0
185.5750	0	0	0
185.6000	0	0	0
185.6250	2	0	0
185.6500	0	0	1
185.6750	0	0	0
185.7000	1	1	1
185.7250	1	0	0
185.7500	0	0	0
185.7750	2	0	0
185.8000	1	0	0
185.8250	1	0	0
185.8500	0	0	0
185.8750	1	0	0
185.9000	0	0	0
185.9250	0	0	0
185.9500	1	0	0
185.9750	0	0	0
186.0000	1	0	0
186.0250	1	0	0
186.0500	1	0	0
186.0750	2	0	0
186.1000	0	0	0
186.1250	2	0	0
186.1500	0	0	0
186.1750	1	0	1
186.2000	1	0	0
186.2250	0	0	0
186.2500	5	0	0
186.2750	1	0	2
186.3000	0	0	0
186.3250	1	0	1
186.3500	1	0	0
186.3750	0	0	0
186.4000	0	1	0
186.4250	3	0	1
186.4500	3	0	0
186.4750	0	0	0
186.5000	0	0	1
186.5250	0	0	0
186.5500	1	0	0
186.5750	0	1	0
186.6000	0	0	0
186.6250	0	0	0
186.6500	0	0	0
186.6750	2	0	1
186.7000	1	0	0
186.7250	4	0	0
186.7500	0	1	0
186.7750	2	0	1
186.8000	0	0	0
186.8250	1	0	0
186.8500	1	0	0
186.8750	2	1	0
186.9000	1	0	0
186.9250	0	0	1
186.9500	3	0	0
186.9750	0	0	0
187.0000	1	0	0
187.0250	0	0	0
187.0500	1	0	1
187.0750	1	0	0
187.1000	1	0	0
187.1250	0	0	1
187.1500	1	1	0
187.1750	1	0	1
187.2000	2	0	0
187.2250	1	0	0
187.2500	1	0	0
187.2750	0	0	0
187.3000	0	1	0
187.3250	3	0	0
187.3500	2	0	0
187.3750	0	0	0
187.4000	0	0	0
187.4250	0	0	1
187.4500	1	0	0
