# Supplementary material for: Interrogating the structure and function of the human voltage-gated proton channel (hHv1) with a fluorescent noncanonical amino acid
Source: eLife. 2026 Apr 28;15:RP110161. doi: 10.7554/eLife.110161 (PMC13124150; doi:10.7554/eLife.110161)
Supplement: Figure 4—source data 4. [file elife-110161-fig4-data4.zip › V103Acd.dat]

Parameters for crv[0]:
  CurveName : crv[0]
  Sample_Temperature : 25.0 �C
  Stirrer_State : Off
  Exc_Wavelength : 371.5 nm
  Exc_Bandpass : 1.1 nm
  Exc_Polarisation : 0.0 �
  Exc_Source : PDL 820
  Exc_Intensity : 87 %
  Exc_Attenuation : open (5)
  Det_Wavelength : 446.0 nm
  Det_Bandpass : 5.0 nm
  Det_Polarisation : 54.7 �
  Det_Lens_Position : 11.5 mm
  Det_Attenuation : 15 %
  Det_Grating : 1200gr_500bl (1)
  Detector : UV-red [HPD]
  Meas_Time : 45.0 s
  Meas_BinWidth : 25 ps
  Meas_BaseResolution : 25 ps
  Sync_Frequency : 5000000
  Sync_Source : PDL 820
  Signal_Rate : 49440
  Start_Date : 6/26/2025
  Start_Time : 21:02:55
  PhotonCounter : TimeHarp 260 P 1047184 0121-0422-02.02
  EasyTau : 3313
  Signal_CFD Level : -85 mV
  Signal_CFD Zero Cross : -10 mV
  Signal_Offset : -31400 ps
  Signal_Enable : true
  Sync_CFD Level : -150 mV
  Sync_CFD Zero Cross : -10 mV
  Sync_Offset : 0 ps
  Sync_SyncDiv : 1 
  Sample : 02b
  Solvent : Water
  Comment : hHv1-V103Acd
Parameters for crv[1]:
  CurveName : crv[1]
  Sample_Temperature : 25.0 �C
  Stirrer_State : Off
  Exc_Wavelength : 371.5 nm
  Exc_Bandpass : 1.1 nm
  Exc_Polarisation : 0.0 �
  Exc_Source : PDL 820
  Exc_Intensity : 87 %
  Exc_Attenuation : open (5)
  Det_Wavelength : 446.0 nm
  Det_Bandpass : 5.0 nm
  Det_Polarisation : 54.7 �
  Det_Lens_Position : 11.5 mm
  Det_Attenuation : 15 %
  Det_Grating : 1200gr_500bl (1)
  Detector : UV-red [HPD]
  Meas_Time : 45.0 s
  Meas_BinWidth : 25 ps
  Meas_BaseResolution : 25 ps
  Sync_Frequency : 5000020
  Sync_Source : PDL 820
  Signal_Rate : 120
  Start_Date : 6/26/2025
  Start_Time : 21:03:42
  PhotonCounter : TimeHarp 260 P 1047184 0121-0422-02.02
  EasyTau : 3313
  Signal_CFD Level : -85 mV
  Signal_CFD Zero Cross : -10 mV
  Signal_Offset : -31400 ps
  Signal_Enable : true
  Sync_CFD Level : -150 mV
  Sync_CFD Zero Cross : -10 mV
  Sync_Offset : 0 ps
  Sync_SyncDiv : 1 
  Sample : 02b
  Solvent : Water
  Comment : BufferH2
Parameters for crv[2]:
  CurveName : crv[2] (IRF)
  Sample_Temperature : 25.0 �C
  Stirrer_State : Off
  Exc_Wavelength : 371.5 nm
  Exc_Bandpass : 1.1 nm
  Exc_Polarisation : 0.0 �
  Exc_Source : PDL 820
  Exc_Intensity : 87 %
  Exc_Attenuation : 0.1% (2)
  Det_Wavelength : 371.5 nm
  Det_Bandpass : 5.0 nm
  Det_Polarisation : 54.7 �
  Det_Lens_Position : 11.5 mm
  Det_Attenuation : 29 %
  Det_Grating : 1200gr_500bl (1)
  Detector : UV-red [HPD]
  Meas_Time : 14.2 s
  Meas_BinWidth : 25 ps
  Meas_BaseResolution : 25 ps
  Sync_Frequency : 5000000
  Sync_Source : PDL 820
  Signal_Rate : 5060
  Start_Date : 6/26/2025
  Start_Time : 21:04:15
  PhotonCounter : TimeHarp 260 P 1047184 0121-0422-02.02
  EasyTau : 3313
  Signal_CFD Level : -85 mV
  Signal_CFD Zero Cross : -10 mV
  Signal_Offset : -31400 ps
  Signal_Enable : true
  Sync_CFD Level : -150 mV
  Sync_CFD Zero Cross : -10 mV
  Sync_Offset : 0 ps
  Sync_SyncDiv : 1 
  Sample : 02b
  Solvent : Water
  Comment : IRF
Data:
Time[ns]	crv[0]	crv[1]	crv[2](IRF)
0.0000	0	0	0
0.0250	1	0	0
0.0500	3	0	0
0.0750	0	0	1
0.1000	2	0	0
0.1250	0	0	0
0.1500	1	0	0
0.1750	3	2	1
0.2000	1	0	0
0.2250	2	0	0
0.2500	0	0	0
0.2750	1	1	0
0.3000	2	0	1
0.3250	0	0	0
0.3500	1	0	0
0.3750	1	0	0
0.4000	1	0	1
0.4250	0	1	0
0.4500	0	1	0
0.4750	0	0	0
0.5000	0	0	0
0.5250	1	0	0
0.5500	2	0	0
0.5750	0	0	0
0.6000	2	0	1
0.6250	2	0	0
0.6500	1	0	2
0.6750	2	0	0
0.7000	1	0	0
0.7250	4	0	0
0.7500	1	0	0
0.7750	2	0	0
0.8000	2	0	0
0.8250	1	0	0
0.8500	1	1	0
0.8750	2	0	0
0.9000	1	0	1
0.9250	1	0	0
0.9500	0	0	0
0.9750	0	0	0
1.0000	2	0	1
1.0250	3	0	1
1.0500	0	1	0
1.0750	3	0	0
1.1000	3	0	0
1.1250	0	0	0
1.1500	3	0	1
1.1750	2	0	0
1.2000	0	0	1
1.2250	0	0	0
1.2500	1	0	0
1.2750	2	0	1
1.3000	1	0	0
1.3250	2	0	0
1.3500	1	0	0
1.3750	3	0	0
1.4000	0	0	1
1.4250	0	0	0
1.4500	2	0	0
1.4750	4	1	1
1.5000	2	0	0
1.5250	0	0	1
1.5500	1	0	0
1.5750	1	0	0
1.6000	0	0	0
1.6250	0	0	0
1.6500	0	0	0
1.6750	1	0	0
1.7000	1	0	0
1.7250	0	1	0
1.7500	2	1	0
1.7750	0	0	0
1.8000	1	1	0
1.8250	0	0	0
1.8500	2	0	0
1.8750	2	3	0
1.9000	3	0	0
1.9250	0	2	0
1.9500	1	0	0
1.9750	2	0	0
2.0000	4	0	0
2.0250	0	0	0
2.0500	0	0	0
2.0750	0	0	1
2.1000	2	0	0
2.1250	0	0	0
2.1500	1	0	0
2.1750	0	1	0
2.2000	0	0	0
2.2250	0	0	1
2.2500	0	0	0
2.2750	1	0	1
2.3000	2	0	1
2.3250	0	0	0
2.3500	2	0	0
2.3750	0	0	0
2.4000	0	0	0
2.4250	0	0	0
2.4500	1	0	1
2.4750	2	0	0
2.5000	0	0	1
2.5250	1	0	0
2.5500	0	1	0
2.5750	0	1	0
2.6000	3	0	0
2.6250	0	0	0
2.6500	2	1	1
2.6750	0	0	1
2.7000	2	0	2
2.7250	0	0	0
2.7500	1	0	1
2.7750	1	0	3
2.8000	0	1	0
2.8250	3	0	5
2.8500	4	0	2
2.8750	6	0	4
2.9000	3	0	5
2.9250	5	0	4
2.9500	9	1	8
2.9750	2	1	19
3.0000	11	0	25
3.0250	9	0	18
3.0500	13	0	35
3.0750	10	1	51
3.1000	22	2	69
3.1250	32	2	135
3.1500	56	1	286
3.1750	118	6	848
3.2000	280	11	2403
3.2250	577	24	5206
3.2500	995	35	8305
3.2750	1524	41	10000
3.3000	2038	42	9895
3.3250	2519	39	8567
3.3500	2811	48	6646
3.3750	3096	55	4837
3.4000	3223	43	3569
3.4250	3341	41	2511
3.4500	3459	41	1765
3.4750	3482	38	1228
3.5000	3642	34	814
3.5250	3603	31	553
3.5500	3456	31	380
3.5750	3496	30	268
3.6000	3628	27	183
3.6250	3607	30	141
3.6500	3664	22	76
3.6750	3658	31	42
3.7000	3523	27	31
3.7250	3574	19	34
3.7500	3507	21	16
3.7750	3537	20	13
3.8000	3605	24	12
3.8250	3594	16	10
3.8500	3554	18	10
3.8750	3521	18	15
3.9000	3472	17	6
3.9250	3550	22	11
3.9500	3504	23	8
3.9750	3612	26	6
4.0000	3451	20	7
4.0250	3592	22	10
4.0500	3423	22	7
4.0750	3470	21	4
4.1000	3498	15	9
4.1250	3412	12	4
4.1500	3509	22	5
4.1750	3455	25	9
4.2000	3407	25	5
4.2250	3428	20	1
4.2500	3273	20	2
4.2750	3517	20	6
4.3000	3363	18	1
4.3250	3489	11	3
4.3500	3406	21	4
4.3750	3433	22	4
4.4000	3275	15	3
4.4250	3529	19	2
4.4500	3454	21	2
4.4750	3343	14	0
4.5000	3354	19	4
4.5250	3306	19	1
4.5500	3358	23	3
4.5750	3456	14	4
4.6000	3376	18	8
4.6250	3311	12	6
4.6500	3323	14	10
4.6750	3374	18	2
4.7000	3277	15	5
4.7250	3315	13	7
4.7500	3320	12	6
4.7750	3205	16	5
4.8000	3269	10	2
4.8250	3333	21	2
4.8500	3304	16	3
4.8750	3297	12	3
4.9000	3185	16	2
4.9250	3212	13	3
4.9500	3244	21	3
4.9750	3231	19	3
5.0000	3205	14	5
5.0250	3228	12	5
5.0500	3230	17	3
5.0750	3314	9	1
5.1000	3252	13	3
5.1250	3218	8	3
5.1500	3128	13	1
5.1750	3224	9	3
5.2000	3159	8	3
5.2250	3175	14	1
5.2500	3178	9	1
5.2750	3144	6	2
5.3000	3299	13	3
5.3250	3116	11	1
5.3500	3145	12	1
5.3750	3110	11	0
5.4000	3177	12	0
5.4250	3119	9	1
5.4500	3126	12	2
5.4750	3118	18	0
5.5000	3072	20	1
5.5250	3176	8	0
5.5500	3121	7	2
5.5750	3043	12	1
5.6000	3051	8	1
5.6250	3148	18	0
5.6500	3017	17	1
5.6750	2989	10	0
5.7000	3072	8	1
5.7250	3122	11	2
5.7500	3048	10	0
5.7750	3103	7	0
5.8000	3022	8	1
5.8250	3006	7	0
5.8500	3065	14	1
5.8750	3062	6	1
5.9000	2953	5	2
5.9250	3014	14	0
5.9500	3071	13	0
5.9750	2978	10	0
6.0000	2966	7	0
6.0250	3075	7	4
6.0500	3025	12	0
6.0750	2961	15	1
6.1000	2972	13	1
6.1250	3014	4	1
6.1500	2930	9	0
6.1750	2974	7	0
6.2000	2862	7	1
6.2250	2955	6	0
6.2500	2850	4	1
6.2750	2881	11	0
6.3000	2853	6	0
6.3250	2952	10	1
6.3500	2900	10	0
6.3750	2887	11	0
6.4000	2871	6	0
6.4250	2895	9	0
6.4500	2914	7	0
6.4750	2925	10	0
6.5000	2878	7	0
6.5250	2935	6	0
6.5500	2999	8	1
6.5750	2898	5	1
6.6000	2815	6	0
6.6250	2836	3	0
6.6500	2839	12	1
6.6750	2721	9	1
6.7000	2742	11	0
6.7250	2856	5	0
6.7500	2800	10	1
6.7750	2903	4	0
6.8000	2764	12	0
6.8250	2746	8	0
6.8500	2794	10	0
6.8750	2844	5	1
6.9000	2782	10	0
6.9250	2891	4	3
6.9500	2787	5	0
6.9750	2808	10	1
7.0000	2769	3	2
7.0250	2902	4	0
7.0500	2697	7	0
7.0750	2710	4	0
7.1000	2671	7	0
7.1250	2695	7	2
7.1500	2832	7	1
7.1750	2716	2	0
7.2000	2820	5	0
7.2250	2717	4	1
7.2500	2774	9	2
7.2750	2718	12	0
7.3000	2659	6	0
7.3250	2698	5	1
7.3500	2688	5	0
7.3750	2690	4	1
7.4000	2674	6	0
7.4250	2658	4	1
7.4500	2712	4	0
7.4750	2622	3	0
7.5000	2694	4	0
7.5250	2803	4	3
7.5500	2565	6	0
7.5750	2638	3	1
7.6000	2627	5	1
7.6250	2689	4	0
7.6500	2562	5	0
7.6750	2600	4	1
7.7000	2669	10	2
7.7250	2718	4	0
7.7500	2584	7	1
7.7750	2598	3	0
7.8000	2636	4	0
7.8250	2656	3	1
7.8500	2665	6	0
7.8750	2550	7	1
7.9000	2570	6	0
7.9250	2534	6	1
7.9500	2544	9	0
7.9750	2533	7	0
8.0000	2580	5	0
8.0250	2519	3	0
8.0500	2542	6	0
8.0750	2559	4	1
8.1000	2526	3	0
8.1250	2536	6	1
8.1500	2563	3	0
8.1750	2508	3	0
8.2000	2505	3	0
8.2250	2551	7	0
8.2500	2487	8	0
8.2750	2541	7	0
8.3000	2508	4	0
8.3250	2503	3	0
8.3500	2488	5	0
8.3750	2548	3	1
8.4000	2439	3	1
8.4250	2505	4	1
8.4500	2586	3	1
8.4750	2525	6	0
8.5000	2547	3	0
8.5250	2504	10	1
8.5500	2433	6	0
8.5750	2466	3	1
8.6000	2465	4	0
8.6250	2453	3	0
8.6500	2436	1	1
8.6750	2465	4	0
8.7000	2473	4	1
8.7250	2517	3	0
8.7500	2374	5	0
8.7750	2466	4	0
8.8000	2367	1	0
8.8250	2480	6	0
8.8500	2415	5	0
8.8750	2319	3	0
8.9000	2380	3	0
8.9250	2288	1	2
8.9500	2305	8	1
8.9750	2418	2	0
9.0000	2339	5	2
9.0250	2469	4	0
9.0500	2425	1	0
9.0750	2319	7	0
9.1000	2336	5	0
9.1250	2418	3	0
9.1500	2346	6	0
9.1750	2424	4	0
9.2000	2355	3	0
9.2250	2249	2	0
9.2500	2464	9	0
9.2750	2343	2	2
9.3000	2358	3	2
9.3250	2430	2	0
9.3500	2412	1	0
9.3750	2250	2	2
9.4000	2354	1	0
9.4250	2277	3	0
9.4500	2357	2	0
9.4750	2239	3	1
9.5000	2344	3	0
9.5250	2289	2	0
9.5500	2277	3	0
9.5750	2365	4	0
9.6000	2294	1	0
9.6250	2344	2	1
9.6500	2284	2	0
9.6750	2352	5	0
9.7000	2266	3	1
9.7250	2229	9	0
9.7500	2186	4	0
9.7750	2306	4	0
9.8000	2286	5	0
9.8250	2340	4	0
9.8500	2287	6	1
9.8750	2215	2	0
9.9000	2198	6	0
9.9250	2191	3	0
9.9500	2188	3	0
9.9750	2173	3	0
10.0000	2247	3	0
10.0250	2149	5	0
10.0500	2283	3	0
10.0750	2196	1	0
10.1000	2242	0	1
10.1250	2192	3	1
10.1500	2222	4	1
10.1750	2114	1	1
10.2000	2234	2	1
10.2250	2183	6	1
10.2500	2151	2	1
10.2750	2127	4	1
10.3000	2219	5	1
10.3250	2151	6	0
10.3500	2167	5	1
10.3750	2135	1	1
10.4000	2148	0	0
10.4250	2142	4	0
10.4500	2122	3	1
10.4750	2159	3	0
10.5000	2131	1	1
10.5250	2218	2	0
10.5500	2140	2	0
10.5750	2106	4	0
10.6000	2199	1	2
10.6250	2075	3	0
10.6500	2178	6	0
10.6750	2194	1	0
10.7000	2118	6	0
10.7250	2158	1	0
10.7500	2113	4	0
10.7750	2173	6	0
10.8000	2096	2	0
10.8250	2135	3	0
10.8500	2099	2	0
10.8750	2113	3	0
10.9000	2161	4	0
10.9250	2037	2	0
10.9500	2022	3	1
10.9750	2044	2	1
11.0000	2063	6	0
11.0250	2090	4	0
11.0500	1999	3	0
11.0750	2115	6	1
11.1000	2053	3	0
11.1250	2063	5	0
11.1500	2055	2	1
11.1750	2133	5	0
11.2000	2063	2	0
11.2250	2053	2	0
11.2500	2030	1	0
11.2750	2073	1	0
11.3000	2038	3	0
11.3250	2034	1	0
11.3500	2082	4	0
11.3750	1966	5	0
11.4000	1957	5	0
11.4250	2000	2	0
11.4500	1990	2	0
11.4750	2024	5	0
11.5000	1969	3	0
11.5250	1992	3	0
11.5500	2050	3	0
11.5750	1957	3	0
11.6000	2019	4	1
11.6250	2036	2	0
11.6500	1940	3	0
11.6750	1951	2	1
11.7000	1986	4	0
11.7250	2018	1	1
11.7500	1980	3	0
11.7750	1951	3	0
11.8000	1886	3	0
11.8250	1933	2	0
11.8500	1912	0	0
11.8750	1992	1	0
11.9000	1949	0	0
11.9250	1984	2	0
11.9500	1920	1	0
11.9750	1932	2	0
12.0000	1877	3	0
12.0250	1998	3	0
12.0500	1914	5	1
12.0750	1907	5	0
12.1000	1826	1	0
12.1250	1880	6	0
12.1500	1855	1	0
12.1750	1874	2	0
12.2000	1811	2	0
12.2250	1922	1	1
12.2500	1854	4	0
12.2750	1912	2	2
12.3000	1909	3	0
12.3250	1791	1	1
12.3500	1848	3	0
12.3750	1886	2	0
12.4000	1851	1	0
12.4250	1778	3	0
12.4500	1864	2	0
12.4750	1916	1	0
12.5000	1845	3	1
12.5250	1885	1	0
12.5500	1876	1	1
12.5750	1852	4	0
12.6000	1791	4	0
12.6250	1909	3	0
12.6500	1906	7	0
12.6750	1782	1	0
12.7000	1862	1	0
12.7250	1731	2	1
12.7500	1768	2	1
12.7750	1854	1	1
12.8000	1715	5	1
12.8250	1813	2	0
12.8500	1801	0	0
12.8750	1804	0	0
12.9000	1719	3	0
12.9250	1807	2	0
12.9500	1741	1	0
12.9750	1787	2	0
13.0000	1807	2	1
13.0250	1762	3	0
13.0500	1775	3	0
13.0750	1862	4	0
13.1000	1715	1	0
13.1250	1796	2	0
13.1500	1819	2	0
13.1750	1740	0	1
13.2000	1716	3	0
13.2250	1775	2	1
13.2500	1817	2	0
13.2750	1794	2	0
13.3000	1794	2	1
13.3250	1795	3	0
13.3500	1759	1	0
13.3750	1729	2	1
13.4000	1673	1	1
13.4250	1732	2	0
13.4500	1791	0	0
13.4750	1793	0	0
13.5000	1710	1	1
13.5250	1762	1	0
13.5500	1748	3	0
13.5750	1682	1	0
13.6000	1600	2	0
13.6250	1843	3	1
13.6500	1740	1	0
13.6750	1702	7	0
13.7000	1705	2	0
13.7250	1712	2	0
13.7500	1693	1	0
13.7750	1671	2	0
13.8000	1765	1	0
13.8250	1657	2	0
13.8500	1738	3	0
13.8750	1693	3	0
13.9000	1631	3	0
13.9250	1683	3	1
13.9500	1676	7	0
13.9750	1661	1	0
14.0000	1626	4	0
14.0250	1686	2	1
14.0500	1647	3	1
14.0750	1705	1	0
14.1000	1651	2	0
14.1250	1677	1	1
14.1500	1680	0	1
14.1750	1632	1	0
14.2000	1622	3	0
14.2250	1665	1	1
14.2500	1721	1	0
14.2750	1636	0	0
14.3000	1623	3	1
14.3250	1616	0	0
14.3500	1643	3	1
14.3750	1628	1	0
14.4000	1557	4	0
14.4250	1610	1	0
14.4500	1588	0	0
14.4750	1512	2	0
14.5000	1558	1	0
14.5250	1592	0	1
14.5500	1567	1	0
14.5750	1546	2	0
14.6000	1568	2	1
14.6250	1641	1	0
14.6500	1568	1	0
14.6750	1564	1	0
14.7000	1580	3	0
14.7250	1645	2	1
14.7500	1550	2	0
14.7750	1566	2	0
14.8000	1593	2	0
14.8250	1533	0	0
14.8500	1562	3	0
14.8750	1571	2	0
14.9000	1564	1	1
14.9250	1563	1	1
14.9500	1527	0	0
14.9750	1467	2	2
15.0000	1572	2	1
15.0250	1563	2	0
15.0500	1568	2	1
15.0750	1509	0	0
15.1000	1504	1	0
15.1250	1536	0	3
15.1500	1499	3	0
15.1750	1521	1	0
15.2000	1562	3	0
15.2250	1536	1	1
15.2500	1510	1	0
15.2750	1433	2	1
15.3000	1525	1	0
15.3250	1518	2	1
15.3500	1549	3	0
15.3750	1534	6	0
15.4000	1535	1	1
15.4250	1497	3	0
15.4500	1492	2	0
15.4750	1549	0	0
15.5000	1504	2	1
15.5250	1453	8	0
15.5500	1504	1	0
15.5750	1453	2	0
15.6000	1499	0	0
15.6250	1450	0	0
15.6500	1432	0	0
15.6750	1389	2	1
15.7000	1545	2	0
15.7250	1461	2	0
15.7500	1454	0	0
15.7750	1443	1	0
15.8000	1494	2	0
15.8250	1464	1	1
15.8500	1453	0	0
15.8750	1500	2	0
15.9000	1495	3	0
15.9250	1450	3	0
15.9500	1473	4	0
15.9750	1466	0	0
16.0000	1444	3	0
16.0250	1461	2	0
16.0500	1451	2	1
16.0750	1491	4	0
16.1000	1471	0	1
16.1250	1428	3	0
16.1500	1394	1	1
16.1750	1412	3	0
16.2000	1412	0	0
16.2250	1447	1	0
16.2500	1397	1	1
16.2750	1424	0	0
16.3000	1496	0	0
16.3250	1389	1	0
16.3500	1428	2	0
16.3750	1465	3	0
16.4000	1454	1	1
16.4250	1489	1	0
16.4500	1382	2	1
16.4750	1416	1	0
16.5000	1393	1	0
16.5250	1458	2	1
16.5500	1397	2	0
16.5750	1344	1	0
16.6000	1429	2	1
16.6250	1356	2	0
16.6500	1360	1	0
16.6750	1437	1	0
16.7000	1361	0	0
16.7250	1374	2	0
16.7500	1335	7	0
16.7750	1375	3	1
16.8000	1355	1	0
16.8250	1325	0	0
16.8500	1315	1	0
16.8750	1337	1	0
16.9000	1355	1	1
16.9250	1348	1	1
16.9500	1410	3	1
16.9750	1348	1	1
17.0000	1394	0	0
17.0250	1327	0	0
17.0500	1301	1	0
17.0750	1297	1	0
17.1000	1333	2	0
17.1250	1283	3	0
17.1500	1377	0	1
17.1750	1391	1	1
17.2000	1421	4	0
17.2250	1323	4	1
17.2500	1320	3	0
17.2750	1335	1	0
17.3000	1312	0	1
17.3250	1341	2	0
17.3500	1351	2	0
17.3750	1380	0	0
17.4000	1291	0	0
17.4250	1389	1	0
17.4500	1276	2	1
17.4750	1316	2	0
17.5000	1317	2	0
17.5250	1279	2	1
17.5500	1247	3	2
17.5750	1370	0	0
17.6000	1354	1	1
17.6250	1319	0	0
17.6500	1341	1	0
17.6750	1284	1	1
17.7000	1292	1	0
17.7250	1293	2	1
17.7500	1299	3	0
17.7750	1261	1	0
17.8000	1246	2	0
17.8250	1303	1	1
17.8500	1308	4	1
17.8750	1325	3	0
17.9000	1279	0	1
17.9250	1247	0	1
17.9500	1273	2	1
17.9750	1214	0	1
18.0000	1272	2	0
18.0250	1237	2	0
18.0500	1213	1	0
18.0750	1261	0	0
18.1000	1291	2	0
18.1250	1250	0	1
18.1500	1265	2	0
18.1750	1224	0	0
18.2000	1251	1	0
18.2250	1230	2	0
18.2500	1205	2	1
18.2750	1157	1	0
18.3000	1223	0	0
18.3250	1208	0	0
18.3500	1215	0	1
18.3750	1299	2	0
18.4000	1189	3	0
18.4250	1304	0	0
18.4500	1234	0	0
18.4750	1188	5	0
18.5000	1226	2	1
18.5250	1207	1	1
18.5500	1250	3	0
18.5750	1160	1	2
18.6000	1253	1	0
18.6250	1220	0	0
18.6500	1188	1	0
18.6750	1152	1	0
18.7000	1177	0	0
18.7250	1182	2	0
18.7500	1172	1	1
18.7750	1147	0	0
18.8000	1224	1	1
18.8250	1252	0	0
18.8500	1170	1	0
18.8750	1191	0	1
18.9000	1126	0	0
18.9250	1214	0	2
18.9500	1192	0	1
18.9750	1234	1	0
19.0000	1247	0	0
19.0250	1156	1	0
19.0500	1150	2	1
19.0750	1181	0	0
19.1000	1173	2	1
19.1250	1173	1	0
19.1500	1184	1	0
19.1750	1192	1	0
19.2000	1090	4	0
19.2250	1131	1	0
19.2500	1127	0	2
19.2750	1138	0	1
19.3000	1108	0	0
19.3250	1143	0	0
19.3500	1111	1	0
19.3750	1150	0	1
19.4000	1137	1	0
19.4250	1127	0	0
19.4500	1182	2	0
19.4750	1180	1	0
19.5000	1124	0	0
19.5250	1190	1	1
19.5500	1144	1	0
19.5750	1152	0	0
19.6000	1136	0	0
19.6250	1132	1	0
19.6500	1071	0	2
19.6750	1070	1	0
19.7000	1085	0	0
19.7250	1130	4	0
19.7500	1178	0	0
19.7750	1085	2	0
19.8000	1108	0	0
19.8250	1124	0	0
19.8500	1141	3	0
19.8750	1124	1	0
19.9000	1106	0	1
19.9250	1074	1	0
19.9500	1134	0	0
19.9750	1088	2	0
20.0000	1140	1	0
20.0250	1153	0	1
20.0500	1121	2	1
20.0750	1110	0	0
20.1000	1070	1	0
20.1250	1102	2	0
20.1500	1101	2	0
20.1750	1131	2	0
20.2000	1050	3	1
20.2250	1047	1	0
20.2500	1112	0	0
20.2750	1150	1	1
20.3000	1055	1	0
20.3250	1076	2	0
20.3500	1100	2	0
20.3750	1054	1	0
20.4000	1020	0	1
20.4250	1064	1	0
20.4500	1042	0	0
20.4750	1016	0	1
20.5000	1090	2	1
20.5250	1060	0	0
20.5500	1079	2	0
20.5750	1072	1	0
20.6000	1020	0	0
20.6250	1000	0	0
20.6500	1017	3	0
20.6750	987	1	1
20.7000	1021	1	0
20.7250	1034	2	0
20.7500	1070	1	0
20.7750	1038	1	0
20.8000	994	1	0
20.8250	1028	1	0
20.8500	1028	1	0
20.8750	1042	0	1
20.9000	1021	4	0
20.9250	1008	0	0
20.9500	1048	1	0
20.9750	1068	3	0
21.0000	978	0	0
21.0250	960	1	0
21.0500	1039	2	1
21.0750	1016	2	1
21.1000	996	1	0
21.1250	1006	0	2
21.1500	1005	1	0
21.1750	969	1	0
21.2000	991	1	0
21.2250	1010	0	0
21.2500	1059	0	0
21.2750	1001	0	1
21.3000	976	1	2
21.3250	1018	1	0
21.3500	968	0	0
21.3750	1003	0	0
21.4000	1060	0	0
21.4250	981	0	0
21.4500	969	0	0
21.4750	1058	0	0
21.5000	1017	5	0
21.5250	984	2	0
21.5500	992	0	0
21.5750	1002	1	0
21.6000	918	1	0
21.6250	960	1	0
21.6500	975	0	1
21.6750	941	1	1
21.7000	946	0	0
21.7250	976	1	0
21.7500	976	1	0
21.7750	929	2	0
21.8000	912	0	0
21.8250	978	0	0
21.8500	955	0	1
21.8750	1020	2	0
21.9000	918	0	1
21.9250	982	1	0
21.9500	991	0	0
21.9750	958	0	0
22.0000	935	0	0
22.0250	1030	3	1
22.0500	1016	1	0
22.0750	950	0	1
22.1000	999	0	0
22.1250	928	1	0
22.1500	962	1	0
22.1750	911	2	0
22.2000	903	2	0
22.2250	911	0	1
22.2500	890	0	0
22.2750	934	0	1
22.3000	933	1	0
22.3250	856	0	0
22.3500	912	2	1
22.3750	886	1	0
22.4000	990	0	0
22.4250	916	1	0
22.4500	920	0	0
22.4750	948	1	0
22.5000	934	0	0
22.5250	927	2	0
22.5500	900	0	0
22.5750	905	0	1
22.6000	900	0	0
22.6250	870	2	0
22.6500	927	0	0
22.6750	852	2	0
22.7000	914	1	0
22.7250	942	0	0
22.7500	911	1	0
22.7750	880	2	0
22.8000	956	2	0
22.8250	901	2	0
22.8500	891	2	0
22.8750	933	0	1
22.9000	910	1	0
22.9250	929	1	0
22.9500	898	0	0
22.9750	906	0	0
23.0000	896	1	1
23.0250	865	1	0
23.0500	922	0	0
23.0750	887	1	0
23.1000	848	1	0
23.1250	925	0	0
23.1500	891	0	1
23.1750	972	1	0
23.2000	940	0	0
23.2250	861	1	0
23.2500	886	0	1
23.2750	872	0	0
23.3000	806	1	0
23.3250	836	1	0
23.3500	868	2	0
23.3750	864	1	0
23.4000	932	0	0
23.4250	882	2	1
23.4500	842	1	0
23.4750	835	1	0
23.5000	825	2	0
23.5250	867	2	0
23.5500	874	1	2
23.5750	862	2	0
23.6000	848	2	0
23.6250	903	0	0
23.6500	838	1	0
23.6750	781	3	0
23.7000	817	0	0
23.7250	847	1	0
23.7500	878	2	2
23.7750	910	2	0
23.8000	844	1	1
23.8250	857	0	1
23.8500	801	2	0
23.8750	830	2	0
23.9000	862	2	0
23.9250	887	1	1
23.9500	847	0	0
23.9750	799	1	0
24.0000	868	0	1
24.0250	880	2	2
24.0500	855	1	0
24.0750	876	0	0
24.1000	839	0	0
24.1250	861	0	0
24.1500	818	1	0
24.1750	838	0	1
24.2000	786	1	1
24.2250	776	0	1
24.2500	894	1	0
24.2750	809	1	1
24.3000	807	0	0
24.3250	779	1	0
24.3500	835	1	0
24.3750	823	0	1
24.4000	799	0	0
24.4250	836	1	0
24.4500	794	3	0
24.4750	823	0	0
24.5000	788	0	0
24.5250	834	1	0
24.5500	773	0	0
24.5750	780	3	0
24.6000	832	1	0
24.6250	800	2	1
24.6500	801	1	0
24.6750	838	0	0
24.7000	807	1	0
24.7250	794	0	0
24.7500	782	0	0
24.7750	768	0	0
24.8000	792	0	0
24.8250	778	1	0
24.8500	788	0	0
24.8750	794	0	1
24.9000	838	1	0
24.9250	749	0	0
24.9500	794	1	0
24.9750	809	1	1
25.0000	807	1	1
25.0250	843	1	0
25.0500	771	1	0
25.0750	757	0	0
25.1000	812	1	0
25.1250	827	0	0
25.1500	748	0	1
25.1750	812	1	0
25.2000	736	1	1
25.2250	830	1	0
25.2500	764	0	0
25.2750	754	0	0
25.3000	802	1	0
25.3250	774	2	1
25.3500	810	1	0
25.3750	766	0	0
25.4000	746	1	1
25.4250	760	0	0
25.4500	779	0	0
25.4750	755	1	0
25.5000	782	2	1
25.5250	747	1	0
25.5500	711	0	0
25.5750	734	1	2
25.6000	723	0	2
25.6250	704	2	0
25.6500	795	1	0
25.6750	795	1	0
25.7000	692	0	0
25.7250	734	1	1
25.7500	711	0	0
25.7750	730	0	0
25.8000	789	0	0
25.8250	764	0	0
25.8500	718	0	0
25.8750	774	1	0
25.9000	761	1	0
25.9250	710	0	0
25.9500	727	0	0
25.9750	709	0	0
26.0000	752	0	0
26.0250	702	1	1
26.0500	742	0	0
26.0750	799	1	1
26.1000	707	0	0
26.1250	721	1	0
26.1500	769	0	0
26.1750	692	0	0
26.2000	725	1	1
26.2250	747	1	1
26.2500	722	3	0
26.2750	725	2	0
26.3000	734	1	0
26.3250	748	1	2
26.3500	715	0	0
26.3750	707	0	1
26.4000	708	0	0
26.4250	660	0	1
26.4500	664	3	0
26.4750	711	0	2
26.5000	695	0	0
26.5250	721	0	0
26.5500	668	1	0
26.5750	668	1	0
26.6000	705	1	0
26.6250	726	0	0
26.6500	696	1	0
26.6750	694	2	0
26.7000	665	1	0
26.7250	661	0	0
26.7500	680	0	0
26.7750	713	0	0
26.8000	645	1	0
26.8250	724	0	0
26.8500	694	0	0
26.8750	687	0	0
26.9000	673	2	0
26.9250	714	1	0
26.9500	687	0	0
26.9750	687	0	1
27.0000	678	1	0
27.0250	744	0	1
27.0500	648	2	0
27.0750	686	0	1
27.1000	661	1	0
27.1250	682	0	0
27.1500	689	0	0
27.1750	700	0	0
27.2000	664	3	0
27.2250	691	0	0
27.2500	650	0	1
27.2750	685	0	0
27.3000	685	0	1
27.3250	682	0	0
27.3500	685	0	0
27.3750	702	2	0
27.4000	673	2	0
27.4250	643	0	0
27.4500	664	0	0
27.4750	623	1	0
27.5000	675	0	0
27.5250	673	0	0
27.5500	627	0	0
27.5750	676	0	0
27.6000	612	1	0
27.6250	675	1	1
27.6500	723	0	0
27.6750	679	0	1
27.7000	669	1	0
27.7250	660	1	0
27.7500	648	0	0
27.7750	640	0	0
27.8000	687	0	0
27.8250	609	0	0
27.8500	651	1	0
27.8750	621	0	0
27.9000	665	0	0
27.9250	666	0	0
27.9500	649	1	0
27.9750	626	0	0
28.0000	628	0	0
28.0250	676	0	0
28.0500	674	0	1
28.0750	668	1	0
28.1000	666	1	0
28.1250	619	0	0
28.1500	632	0	0
28.1750	642	0	0
28.2000	616	1	0
28.2250	580	1	0
28.2500	624	0	1
28.2750	609	0	0
28.3000	600	2	0
28.3250	578	2	1
28.3500	595	0	2
28.3750	614	1	0
28.4000	573	0	1
28.4250	652	0	1
28.4500	634	1	0
28.4750	623	0	0
28.5000	601	0	0
28.5250	616	1	1
28.5500	644	2	0
28.5750	616	0	0
28.6000	595	1	0
28.6250	631	0	0
28.6500	572	0	1
28.6750	600	0	0
28.7000	571	0	0
28.7250	585	0	0
28.7500	630	0	0
28.7750	605	0	0
28.8000	630	1	0
28.8250	603	0	1
28.8500	618	1	0
28.8750	584	1	0
28.9000	663	1	2
28.9250	610	3	1
28.9500	588	0	0
28.9750	621	1	0
29.0000	570	0	0
29.0250	598	0	0
29.0500	559	1	1
29.0750	583	1	0
29.1000	570	0	0
29.1250	590	1	0
29.1500	634	1	0
29.1750	636	0	0
29.2000	607	0	0
29.2250	601	0	0
29.2500	564	1	0
29.2750	628	0	0
29.3000	622	1	0
29.3250	542	0	0
29.3500	607	0	0
29.3750	591	2	0
29.4000	563	0	0
29.4250	585	0	3
29.4500	555	0	1
29.4750	536	2	0
29.5000	597	1	0
29.5250	528	0	0
29.5500	562	0	0
29.5750	573	0	0
29.6000	530	1	0
29.6250	567	0	1
29.6500	595	0	0
29.6750	567	0	0
29.7000	536	0	0
29.7250	552	0	0
29.7500	567	0	0
29.7750	557	0	1
29.8000	560	1	1
29.8250	574	2	0
29.8500	553	0	0
29.8750	558	0	0
29.9000	587	0	0
29.9250	557	1	2
29.9500	553	1	0
29.9750	544	0	1
30.0000	539	0	0
30.0250	572	1	0
30.0500	529	0	0
30.0750	598	2	0
30.1000	516	1	0
30.1250	555	0	0
30.1500	567	0	0
30.1750	532	1	0
30.2000	587	0	0
30.2250	536	0	1
30.2500	558	1	0
30.2750	513	1	0
30.3000	526	1	0
30.3250	551	2	1
30.3500	563	0	1
30.3750	566	0	1
30.4000	528	0	0
30.4250	518	1	0
30.4500	530	1	0
30.4750	532	1	0
30.5000	581	0	0
30.5250	570	1	0
30.5500	566	0	0
30.5750	534	1	0
30.6000	520	0	0
30.6250	509	0	1
30.6500	528	0	0
30.6750	536	0	0
30.7000	495	0	0
30.7250	473	1	0
30.7500	501	1	0
30.7750	518	1	0
30.8000	510	0	0
30.8250	553	0	0
30.8500	510	0	0
30.8750	523	2	0
30.9000	518	0	0
30.9250	478	0	0
30.9500	475	0	0
30.9750	542	1	0
31.0000	525	0	1
31.0250	525	0	0
31.0500	551	1	0
31.0750	517	0	0
31.1000	564	0	0
31.1250	515	0	0
31.1500	536	2	1
31.1750	501	0	0
31.2000	577	0	1
31.2250	490	1	0
31.2500	509	0	1
31.2750	502	1	0
31.3000	516	0	0
31.3250	497	0	0
31.3500	525	0	0
31.3750	510	0	1
31.4000	531	0	0
31.4250	533	0	0
31.4500	478	0	0
31.4750	521	0	0
31.5000	477	0	0
31.5250	514	0	0
31.5500	526	1	0
31.5750	513	0	0
31.6000	559	0	0
31.6250	490	0	0
31.6500	507	2	0
31.6750	486	0	0
31.7000	498	0	0
31.7250	521	0	0
31.7500	523	0	0
31.7750	510	0	1
31.8000	524	0	0
31.8250	494	0	0
31.8500	517	0	0
31.8750	507	0	0
31.9000	502	1	0
31.9250	491	0	0
31.9500	495	1	0
31.9750	503	1	0
32.0000	445	0	0
32.0250	482	0	1
32.0500	470	2	2
32.0750	494	0	0
32.1000	471	0	0
32.1250	467	0	1
32.1500	467	0	0
32.1750	477	0	0
32.2000	458	0	1
32.2250	452	0	0
32.2500	453	0	0
32.2750	482	1	0
32.3000	478	1	0
32.3250	487	1	0
32.3500	452	1	0
32.3750	461	1	0
32.4000	440	0	0
32.4250	448	0	0
32.4500	434	2	0
32.4750	469	0	1
32.5000	446	2	0
32.5250	453	0	0
32.5500	472	0	0
32.5750	470	0	0
32.6000	445	1	0
32.6250	480	0	0
32.6500	423	0	1
32.6750	529	2	1
32.7000	500	0	0
32.7250	488	0	0
32.7500	484	1	0
32.7750	472	1	0
32.8000	474	0	0
32.8250	453	0	0
32.8500	451	0	0
32.8750	460	1	0
32.9000	473	0	0
32.9250	497	1	0
32.9500	477	0	1
32.9750	452	1	0
33.0000	492	0	1
33.0250	437	1	1
33.0500	407	0	0
33.0750	460	0	1
33.1000	474	2	0
33.1250	437	0	0
33.1500	439	0	0
33.1750	482	0	0
33.2000	473	0	0
33.2250	486	1	0
33.2500	450	0	0
33.2750	479	0	0
33.3000	429	0	0
33.3250	416	1	2
33.3500	454	0	0
33.3750	422	0	0
33.4000	425	0	0
33.4250	401	0	1
33.4500	423	0	0
33.4750	470	0	1
33.5000	448	1	0
33.5250	427	0	0
33.5500	434	1	0
33.5750	445	0	0
33.6000	465	0	1
33.6250	409	3	0
33.6500	436	0	0
33.6750	409	0	0
33.7000	418	0	0
33.7250	408	2	0
33.7500	431	0	0
33.7750	433	0	0
33.8000	424	0	0
33.8250	434	0	0
33.8500	418	0	0
33.8750	451	0	0
33.9000	439	0	0
33.9250	428	0	0
33.9500	412	0	0
33.9750	416	0	0
34.0000	428	0	0
34.0250	432	0	0
34.0500	440	1	0
34.0750	449	0	1
34.1000	418	0	0
34.1250	398	0	0
34.1500	429	0	0
34.1750	450	0	0
34.2000	449	0	0
34.2250	430	3	0
34.2500	459	0	0
34.2750	414	0	0
34.3000	396	0	0
34.3250	444	0	1
34.3500	410	0	0
34.3750	405	0	0
34.4000	367	0	1
34.4250	424	0	0
34.4500	416	0	0
34.4750	442	0	0
34.5000	409	1	0
34.5250	374	1	0
34.5500	376	1	0
34.5750	442	0	0
34.6000	387	1	0
34.6250	418	0	0
34.6500	405	0	0
34.6750	414	0	0
34.7000	396	1	0
34.7250	448	0	0
34.7500	386	1	0
34.7750	433	0	1
34.8000	415	1	0
34.8250	459	1	0
34.8500	425	0	1
34.8750	404	0	1
34.9000	407	1	0
34.9250	386	1	0
34.9500	413	0	0
34.9750	390	0	0
35.0000	397	0	0
35.0250	395	0	0
35.0500	387	1	0
35.0750	400	1	0
35.1000	422	0	1
35.1250	432	2	0
35.1500	375	0	1
35.1750	384	0	0
35.2000	422	0	0
35.2250	415	0	0
35.2500	405	0	0
35.2750	386	1	0
35.3000	414	1	0
35.3250	417	0	0
35.3500	424	1	0
35.3750	387	0	0
35.4000	405	0	0
35.4250	410	0	0
35.4500	387	0	0
35.4750	402	0	0
35.5000	361	1	1
35.5250	412	0	0
35.5500	402	1	0
35.5750	400	2	0
35.6000	361	1	0
35.6250	370	1	0
35.6500	388	0	0
35.6750	375	0	0
35.7000	399	1	0
35.7250	380	1	0
35.7500	381	1	0
35.7750	416	0	0
35.8000	362	0	0
35.8250	316	1	1
35.8500	392	0	0
35.8750	390	1	1
35.9000	359	0	0
35.9250	376	0	0
35.9500	402	1	0
35.9750	356	0	0
36.0000	379	3	0
36.0250	355	0	0
36.0500	359	0	0
36.0750	376	0	0
36.1000	357	0	0
36.1250	415	0	1
36.1500	375	0	0
36.1750	419	0	0
36.2000	326	0	0
36.2250	385	0	0
36.2500	366	0	0
36.2750	365	1	0
36.3000	338	1	0
36.3250	375	0	1
36.3500	385	0	0
36.3750	361	0	0
36.4000	379	0	0
36.4250	366	0	0
36.4500	370	0	0
36.4750	351	0	0
36.5000	355	0	0
36.5250	365	0	0
36.5500	358	1	0
36.5750	360	0	0
36.6000	365	1	0
36.6250	365	0	0
36.6500	387	0	0
36.6750	342	0	0
36.7000	366	0	0
36.7250	342	0	1
36.7500	374	0	0
36.7750	346	0	0
36.8000	350	0	0
36.8250	369	0	0
36.8500	346	0	0
36.8750	308	1	0
36.9000	373	0	0
36.9250	366	0	1
36.9500	362	0	1
36.9750	380	1	1
37.0000	341	0	0
37.0250	321	0	0
37.0500	328	0	0
37.0750	376	1	0
37.1000	359	0	0
37.1250	361	0	1
37.1500	342	1	0
37.1750	368	0	1
37.2000	344	0	0
37.2250	357	0	0
37.2500	369	1	0
37.2750	366	0	0
37.3000	339	0	0
37.3250	343	1	1
37.3500	338	1	1
37.3750	354	0	0
37.4000	337	1	0
37.4250	355	1	0
37.4500	318	0	0
37.4750	343	2	0
37.5000	352	0	1
37.5250	321	0	0
37.5500	318	0	2
37.5750	340	0	0
37.6000	345	1	0
37.6250	335	0	0
37.6500	317	0	1
37.6750	355	1	1
37.7000	324	0	0
37.7250	342	1	0
37.7500	323	1	0
37.7750	314	0	0
37.8000	323	1	0
37.8250	343	1	0
37.8500	360	1	0
37.8750	349	0	1
37.9000	311	0	0
37.9250	330	0	0
37.9500	308	1	0
37.9750	304	1	0
38.0000	328	0	1
38.0250	302	0	0
38.0500	325	0	0
38.0750	345	0	0
38.1000	327	0	0
38.1250	332	0	0
38.1500	358	1	0
38.1750	342	1	0
38.2000	326	0	0
38.2250	313	0	0
38.2500	325	1	0
38.2750	326	0	0
38.3000	350	0	0
38.3250	304	0	0
38.3500	352	0	1
38.3750	286	1	0
38.4000	313	0	0
38.4250	311	0	1
38.4500	306	0	0
38.4750	297	1	0
38.5000	332	0	0
38.5250	320	0	0
38.5500	302	0	0
38.5750	311	0	0
38.6000	355	1	0
38.6250	280	0	0
38.6500	308	0	1
38.6750	319	0	0
38.7000	309	0	0
38.7250	323	2	1
38.7500	317	0	0
38.7750	294	0	0
38.8000	318	0	0
38.8250	320	0	1
38.8500	294	0	0
38.8750	336	1	0
38.9000	310	0	1
38.9250	332	0	0
38.9500	304	0	0
38.9750	308	2	0
39.0000	293	0	0
39.0250	309	0	2
39.0500	324	0	0
39.0750	331	0	1
39.1000	283	0	0
39.1250	283	1	0
39.1500	302	2	0
39.1750	310	0	0
39.2000	301	0	0
39.2250	275	0	0
39.2500	302	0	1
39.2750	297	0	0
39.3000	296	0	0
39.3250	319	1	0
39.3500	284	0	0
39.3750	282	0	0
39.4000	310	1	0
39.4250	274	1	1
39.4500	302	1	1
39.4750	308	0	0
39.5000	282	0	0
39.5250	307	0	0
39.5500	266	1	0
39.5750	323	0	1
39.6000	301	0	1
39.6250	318	0	0
39.6500	295	0	0
39.6750	303	0	0
39.7000	303	0	0
39.7250	291	0	0
39.7500	324	0	0
39.7750	284	1	0
39.8000	278	0	0
39.8250	282	0	0
39.8500	307	0	0
39.8750	317	0	1
39.9000	309	0	0
39.9250	275	0	1
39.9500	266	0	0
39.9750	268	1	0
40.0000	307	1	1
40.0250	308	0	1
40.0500	287	0	0
40.0750	287	1	0
40.1000	277	0	0
40.1250	295	1	0
40.1500	300	0	0
40.1750	287	2	0
40.2000	281	1	1
40.2250	278	0	0
40.2500	301	0	0
40.2750	309	0	0
40.3000	267	2	0
40.3250	272	2	0
40.3500	285	0	0
40.3750	283	1	0
40.4000	284	0	0
40.4250	298	0	0
40.4500	264	0	0
40.4750	297	0	0
40.5000	245	0	0
40.5250	290	1	0
40.5500	280	1	0
40.5750	268	0	0
40.6000	277	0	0
40.6250	281	1	0
40.6500	304	0	1
40.6750	274	0	0
40.7000	265	0	0
40.7250	279	0	0
40.7500	300	0	0
40.7750	245	1	0
40.8000	273	0	0
40.8250	283	0	0
40.8500	263	0	0
40.8750	279	0	0
40.9000	275	0	1
40.9250	284	0	0
40.9500	280	0	1
40.9750	281	1	0
41.0000	255	0	1
41.0250	283	0	0
41.0500	257	0	0
41.0750	257	0	0
41.1000	254	0	0
41.1250	243	0	1
41.1500	277	0	0
41.1750	250	0	0
41.2000	271	0	0
41.2250	238	1	0
41.2500	249	0	0
41.2750	264	0	1
41.3000	282	0	0
41.3250	266	0	0
41.3500	272	0	1
41.3750	255	1	0
41.4000	255	0	0
41.4250	268	1	0
41.4500	260	0	0
41.4750	286	0	0
41.5000	299	0	0
41.5250	239	0	0
41.5500	241	0	0
41.5750	270	1	0
41.6000	232	0	0
41.6250	254	1	0
41.6500	250	0	1
41.6750	281	0	0
41.7000	280	1	0
41.7250	243	0	0
41.7500	260	1	0
41.7750	259	0	1
41.8000	247	0	0
41.8250	263	1	0
41.8500	235	2	0
41.8750	259	0	0
41.9000	260	0	0
41.9250	271	1	1
41.9500	264	0	0
41.9750	259	1	0
42.0000	252	0	0
42.0250	266	0	0
42.0500	226	0	0
42.0750	263	1	1
42.1000	260	0	0
42.1250	268	0	0
42.1500	231	0	0
42.1750	262	0	0
42.2000	233	0	1
42.2250	261	0	0
42.2500	273	0	1
42.2750	249	0	0
42.3000	246	0	0
42.3250	227	0	0
42.3500	261	0	0
42.3750	228	0	1
42.4000	250	1	0
42.4250	236	1	1
42.4500	212	0	1
42.4750	243	0	0
42.5000	238	0	0
42.5250	232	2	0
42.5500	240	0	0
42.5750	245	0	0
42.6000	223	1	0
42.6250	238	0	0
42.6500	234	1	0
42.6750	226	1	0
42.7000	240	1	0
42.7250	232	1	0
42.7500	245	1	0
42.7750	242	0	0
42.8000	239	1	0
42.8250	265	0	0
42.8500	247	1	0
42.8750	257	0	0
42.9000	216	0	0
42.9250	233	0	0
42.9500	219	0	0
42.9750	232	0	0
43.0000	206	1	0
43.0250	245	0	1
43.0500	231	1	0
43.0750	259	0	1
43.1000	251	2	1
43.1250	250	0	1
43.1500	254	1	0
43.1750	232	0	0
43.2000	228	1	1
43.2250	214	0	0
43.2500	252	1	0
43.2750	234	0	0
43.3000	252	1	0
43.3250	226	0	0
43.3500	213	0	0
43.3750	254	0	0
43.4000	219	1	0
43.4250	247	0	0
43.4500	216	1	0
43.4750	226	1	1
43.5000	239	0	0
43.5250	229	0	0
43.5500	213	0	0
43.5750	228	0	0
43.6000	234	1	0
43.6250	218	0	0
43.6500	236	0	0
43.6750	234	0	0
43.7000	232	0	1
43.7250	233	0	0
43.7500	192	0	0
43.7750	214	0	1
43.8000	229	0	0
43.8250	205	0	0
43.8500	228	1	0
43.8750	207	1	0
43.9000	225	1	0
43.9250	243	1	1
43.9500	261	1	0
43.9750	195	0	0
44.0000	206	1	0
44.0250	239	0	0
44.0500	242	0	0
44.0750	203	0	0
44.1000	221	0	0
44.1250	227	1	0
44.1500	224	0	0
44.1750	213	0	1
44.2000	190	0	0
44.2250	220	0	0
44.2500	213	1	3
44.2750	236	0	0
44.3000	205	0	0
44.3250	213	1	0
44.3500	210	1	0
44.3750	209	0	0
44.4000	188	0	0
44.4250	227	0	2
44.4500	232	0	0
44.4750	215	0	0
44.5000	205	0	1
44.5250	221	0	0
44.5500	204	0	0
44.5750	227	0	0
44.6000	205	0	0
44.6250	206	0	0
44.6500	249	0	0
44.6750	227	1	0
44.7000	197	1	0
44.7250	194	1	0
44.7500	209	1	0
44.7750	196	0	0
44.8000	207	0	0
44.8250	201	0	1
44.8500	211	0	0
44.8750	200	0	0
44.9000	183	0	0
44.9250	212	0	0
44.9500	213	0	1
44.9750	206	0	0
45.0000	224	0	0
45.0250	204	0	0
45.0500	211	0	0
45.0750	219	0	1
45.1000	183	0	0
45.1250	180	0	0
45.1500	215	1	0
45.1750	214	0	0
45.2000	193	0	0
45.2250	206	0	0
45.2500	227	1	0
45.2750	198	0	0
45.3000	190	0	0
45.3250	193	0	0
45.3500	215	0	0
45.3750	212	1	0
45.4000	207	0	0
45.4250	207	0	0
45.4500	211	0	0
45.4750	209	2	0
45.5000	206	0	0
45.5250	215	1	0
45.5500	201	0	0
45.5750	220	0	0
45.6000	195	2	0
45.6250	180	0	0
45.6500	195	0	0
45.6750	185	0	0
45.7000	182	0	0
45.7250	201	0	0
45.7500	187	1	0
45.7750	190	0	0
45.8000	181	0	1
45.8250	204	0	0
45.8500	217	1	0
45.8750	179	1	0
45.9000	199	0	0
45.9250	187	0	0
45.9500	178	1	0
45.9750	209	0	0
46.0000	189	0	0
46.0250	212	0	0
46.0500	173	0	1
46.0750	191	0	0
46.1000	205	0	0
46.1250	198	1	0
46.1500	180	1	0
46.1750	210	0	0
46.2000	185	1	1
46.2250	182	0	0
46.2500	200	0	0
46.2750	175	0	0
46.3000	235	0	0
46.3250	209	0	1
46.3500	195	0	0
46.3750	191	0	0
46.4000	180	1	0
46.4250	175	0	0
46.4500	191	0	0
46.4750	198	0	0
46.5000	156	0	1
46.5250	194	0	0
46.5500	203	1	0
46.5750	196	0	0
46.6000	173	0	0
46.6250	173	0	0
46.6500	193	0	1
46.6750	170	0	0
46.7000	161	0	1
46.7250	179	0	0
46.7500	166	1	0
46.7750	197	0	0
46.8000	196	0	1
46.8250	155	0	0
46.8500	197	0	2
46.8750	177	0	0
46.9000	211	0	0
46.9250	181	0	0
46.9500	171	0	1
46.9750	165	0	0
47.0000	176	0	0
47.0250	204	0	0
47.0500	197	0	0
47.0750	185	1	0
47.1000	175	0	0
47.1250	185	0	0
47.1500	187	0	0
47.1750	175	0	0
47.2000	193	0	1
47.2250	180	0	0
47.2500	190	0	0
47.2750	194	1	1
47.3000	170	0	0
47.3250	171	0	1
47.3500	224	0	0
47.3750	178	0	0
47.4000	174	0	2
47.4250	161	1	0
47.4500	151	0	0
47.4750	158	0	0
47.5000	180	0	0
47.5250	177	0	0
47.5500	174	0	0
47.5750	178	1	0
47.6000	168	0	0
47.6250	182	1	0
47.6500	171	0	0
47.6750	172	0	0
47.7000	195	0	0
47.7250	174	0	0
47.7500	151	1	0
47.7750	164	0	0
47.8000	173	0	0
47.8250	186	0	0
47.8500	160	0	0
47.8750	171	1	0
47.9000	181	0	0
47.9250	160	0	0
47.9500	168	1	0
47.9750	185	0	0
48.0000	188	0	1
48.0250	166	0	0
48.0500	180	1	0
48.0750	161	0	0
48.1000	165	1	0
48.1250	181	0	0
48.1500	181	0	0
48.1750	176	1	0
48.2000	170	0	0
48.2250	164	1	1
48.2500	142	1	0
48.2750	164	0	0
48.3000	166	0	0
48.3250	172	1	0
48.3500	182	0	0
48.3750	164	0	0
48.4000	158	0	0
48.4250	156	1	0
48.4500	168	0	0
48.4750	158	0	0
48.5000	166	0	0
48.5250	159	0	0
48.5500	158	0	0
48.5750	155	2	0
48.6000	178	0	1
48.6250	159	1	0
48.6500	173	0	0
48.6750	145	0	0
48.7000	155	0	2
48.7250	182	0	1
48.7500	178	0	0
48.7750	156	0	0
48.8000	168	2	0
48.8250	171	1	0
48.8500	164	0	0
48.8750	148	1	0
48.9000	171	0	0
48.9250	161	1	0
48.9500	179	0	0
48.9750	160	0	0
49.0000	155	1	0
49.0250	156	0	0
49.0500	140	0	0
49.0750	181	0	0
49.1000	170	1	0
49.1250	164	1	0
49.1500	163	0	0
49.1750	156	0	1
49.2000	165	0	0
49.2250	163	1	0
49.2500	170	1	0
49.2750	179	1	0
49.3000	131	0	0
49.3250	148	0	0
49.3500	141	0	0
49.3750	160	0	0
49.4000	159	0	0
49.4250	176	1	0
49.4500	169	0	0
49.4750	146	0	0
49.5000	145	0	0
49.5250	143	0	0
49.5500	163	0	1
49.5750	134	0	1
49.6000	150	1	0
49.6250	162	0	0
49.6500	150	0	1
49.6750	151	0	0
49.7000	148	1	0
49.7250	152	0	0
49.7500	150	2	0
49.7750	154	1	0
49.8000	157	0	0
49.8250	138	0	2
49.8500	138	0	0
49.8750	171	2	1
49.9000	159	0	0
49.9250	123	0	0
49.9500	144	0	0
49.9750	134	0	0
50.0000	147	1	0
50.0250	143	0	0
50.0500	131	2	0
50.0750	138	1	0
50.1000	143	1	0
50.1250	131	0	1
50.1500	138	2	1
50.1750	157	0	0
50.2000	139	1	0
50.2250	161	0	0
50.2500	150	0	1
50.2750	154	0	1
50.3000	150	1	0
50.3250	152	0	0
50.3500	135	0	0
50.3750	158	1	1
50.4000	136	0	0
50.4250	168	0	0
50.4500	148	0	0
50.4750	158	1	0
50.5000	137	0	0
50.5250	157	0	0
50.5500	143	0	0
50.5750	159	0	2
50.6000	133	0	0
50.6250	133	0	0
50.6500	169	0	1
50.6750	137	1	0
50.7000	135	1	0
50.7250	145	0	0
50.7500	132	0	0
50.7750	137	0	0
50.8000	133	0	0
50.8250	114	0	1
50.8500	126	0	0
50.8750	150	0	0
50.9000	127	0	1
50.9250	151	1	0
50.9500	136	0	0
50.9750	144	0	0
51.0000	150	0	0
51.0250	114	1	0
51.0500	135	0	0
51.0750	143	1	1
51.1000	153	1	0
51.1250	145	0	0
51.1500	130	0	0
51.1750	140	0	0
51.2000	158	0	0
51.2250	140	0	0
51.2500	142	0	0
51.2750	137	0	0
51.3000	135	1	0
51.3250	150	0	0
51.3500	176	0	0
51.3750	131	0	0
51.4000	159	0	1
51.4250	123	1	0
51.4500	155	0	2
51.4750	116	0	0
51.5000	132	1	0
51.5250	152	1	1
51.5500	142	1	0
51.5750	152	0	0
51.6000	137	0	0
51.6250	157	1	0
51.6500	131	0	1
51.6750	122	1	1
51.7000	133	0	1
51.7250	166	0	0
51.7500	130	0	0
51.7750	138	0	0
51.8000	127	0	0
51.8250	161	0	0
51.8500	117	0	1
51.8750	140	1	0
51.9000	119	1	1
51.9250	138	0	1
51.9500	123	0	0
51.9750	145	0	0
52.0000	123	1	0
52.0250	137	0	0
52.0500	135	2	0
52.0750	123	1	0
52.1000	145	0	0
52.1250	142	0	0
52.1500	147	0	0
52.1750	128	0	0
52.2000	127	2	0
52.2250	133	0	0
52.2500	136	0	0
52.2750	128	0	0
52.3000	123	2	0
52.3250	143	1	0
52.3500	115	1	1
52.3750	116	0	0
52.4000	111	0	0
52.4250	123	0	0
52.4500	124	2	0
52.4750	139	0	0
52.5000	129	0	0
52.5250	117	0	0
52.5500	112	0	0
52.5750	113	0	0
52.6000	138	0	0
52.6250	150	0	0
52.6500	147	1	0
52.6750	124	1	0
52.7000	131	0	0
52.7250	131	0	1
52.7500	146	0	0
52.7750	131	0	0
52.8000	147	0	0
52.8250	115	0	0
52.8500	111	0	0
52.8750	136	0	0
52.9000	105	0	0
52.9250	115	0	0
52.9500	128	0	0
52.9750	139	0	0
53.0000	109	0	0
53.0250	118	0	0
53.0500	95	0	0
53.0750	130	1	0
53.1000	119	0	0
53.1250	121	1	0
53.1500	121	0	0
53.1750	113	0	0
53.2000	129	0	0
53.2250	141	0	0
53.2500	119	0	0
53.2750	129	0	0
53.3000	124	0	0
53.3250	120	0	0
53.3500	131	0	0
53.3750	115	0	0
53.4000	127	0	0
53.4250	111	1	0
53.4500	116	0	1
53.4750	120	0	0
53.5000	104	0	0
53.5250	118	0	0
53.5500	117	0	0
53.5750	112	0	0
53.6000	99	1	0
53.6250	128	0	0
53.6500	118	1	0
53.6750	124	0	0
53.7000	116	1	1
53.7250	115	0	0
53.7500	120	1	1
53.7750	124	0	0
53.8000	121	0	1
53.8250	109	1	0
53.8500	108	0	0
53.8750	114	0	0
53.9000	116	1	3
53.9250	138	0	0
53.9500	122	0	1
53.9750	132	0	0
54.0000	125	0	0
54.0250	117	0	0
54.0500	131	1	0
54.0750	119	0	0
54.1000	107	0	0
54.1250	104	0	0
54.1500	113	0	0
54.1750	97	0	0
54.2000	110	1	0
54.2250	111	0	0
54.2500	116	1	0
54.2750	111	1	0
54.3000	136	0	0
54.3250	127	0	0
54.3500	117	0	0
54.3750	137	0	0
54.4000	119	0	0
54.4250	96	0	0
54.4500	110	0	0
54.4750	107	0	0
54.5000	112	0	1
54.5250	101	0	0
54.5500	118	0	0
54.5750	114	1	1
54.6000	91	0	0
54.6250	116	0	1
54.6500	115	0	0
54.6750	93	0	0
54.7000	103	1	0
54.7250	112	0	0
54.7500	116	0	0
54.7750	107	0	0
54.8000	105	0	0
54.8250	99	0	0
54.8500	78	0	0
54.8750	121	0	0
54.9000	128	1	0
54.9250	105	1	0
54.9500	100	0	0
54.9750	103	0	0
55.0000	90	1	0
55.0250	120	0	0
55.0500	111	1	0
55.0750	110	0	0
55.1000	101	0	0
55.1250	103	0	0
55.1500	105	2	0
55.1750	104	0	0
55.2000	110	0	1
55.2250	91	0	0
55.2500	92	0	0
55.2750	124	1	0
55.3000	92	1	1
55.3250	98	1	0
55.3500	112	0	0
55.3750	89	1	1
55.4000	125	1	0
55.4250	125	0	0
55.4500	98	0	0
55.4750	109	0	0
55.5000	90	1	0
55.5250	107	0	0
55.5500	96	1	0
55.5750	102	1	0
55.6000	105	0	0
55.6250	117	0	0
55.6500	111	0	0
55.6750	96	0	0
55.7000	107	1	0
55.7250	112	0	0
55.7500	101	1	0
55.7750	94	0	0
55.8000	86	0	0
55.8250	103	0	0
55.8500	117	1	0
55.8750	101	0	1
55.9000	95	0	0
55.9250	100	0	0
55.9500	88	0	0
55.9750	84	0	1
56.0000	105	0	1
56.0250	97	0	0
56.0500	93	0	2
56.0750	105	0	0
56.1000	112	0	0
56.1250	91	1	0
56.1500	98	0	0
56.1750	106	0	0
56.2000	90	0	1
56.2250	95	0	0
56.2500	112	0	0
56.2750	94	0	1
56.3000	115	0	0
56.3250	85	0	0
56.3500	119	0	0
56.3750	97	1	2
56.4000	100	0	1
56.4250	99	1	0
56.4500	98	0	0
56.4750	85	0	1
56.5000	98	1	0
56.5250	84	0	0
56.5500	97	0	0
56.5750	96	0	0
56.6000	81	0	0
56.6250	80	0	0
56.6500	79	0	1
56.6750	95	0	0
56.7000	92	0	0
56.7250	93	0	0
56.7500	100	1	0
56.7750	101	0	1
56.8000	92	0	0
56.8250	97	0	0
56.8500	111	0	1
56.8750	94	0	0
56.9000	108	1	0
56.9250	81	0	1
56.9500	88	0	0
56.9750	110	0	0
57.0000	97	0	0
57.0250	107	0	0
57.0500	103	0	0
57.0750	90	0	0
57.1000	102	0	0
57.1250	100	0	0
57.1500	102	0	0
57.1750	124	0	0
57.2000	78	0	0
57.2250	93	0	1
57.2500	93	0	1
57.2750	73	0	0
57.3000	84	1	0
57.3250	78	0	1
57.3500	106	0	0
57.3750	99	0	0
57.4000	85	1	0
57.4250	102	1	0
57.4500	81	0	0
57.4750	92	0	0
57.5000	86	1	1
57.5250	92	0	0
57.5500	86	1	0
57.5750	86	0	2
57.6000	88	0	0
57.6250	95	0	0
57.6500	99	0	0
57.6750	95	1	0
57.7000	90	0	0
57.7250	78	0	0
57.7500	107	0	0
57.7750	76	0	0
57.8000	90	0	0
57.8250	87	0	0
57.8500	101	0	0
57.8750	85	1	0
57.9000	95	0	1
57.9250	95	0	0
57.9500	106	0	0
57.9750	88	0	0
58.0000	86	0	0
58.0250	85	0	1
58.0500	81	1	1
58.0750	104	0	0
58.1000	75	1	0
58.1250	77	0	0
58.1500	90	0	1
58.1750	105	0	0
58.2000	89	0	0
58.2250	84	0	0
58.2500	90	1	0
58.2750	89	0	0
58.3000	99	1	0
58.3250	89	1	0
58.3500	90	0	0
58.3750	67	0	0
58.4000	98	0	0
58.4250	85	0	0
58.4500	89	0	0
58.4750	79	1	1
58.5000	79	0	0
58.5250	91	1	0
58.5500	78	0	0
58.5750	88	0	0
58.6000	81	1	0
58.6250	86	1	1
58.6500	90	0	0
58.6750	85	1	0
58.7000	107	1	0
58.7250	92	0	1
58.7500	84	2	0
58.7750	77	0	0
58.8000	93	0	0
58.8250	80	0	0
58.8500	84	0	1
58.8750	88	0	0
58.9000	85	0	0
58.9250	84	0	0
58.9500	80	0	0
58.9750	82	1	0
59.0000	76	0	0
59.0250	85	0	0
59.0500	92	1	0
59.0750	68	0	1
59.1000	66	0	0
59.1250	85	0	1
59.1500	84	0	0
59.1750	96	0	0
59.2000	75	1	0
59.2250	93	0	0
59.2500	85	0	0
59.2750	69	1	0
59.3000	92	0	1
59.3250	83	1	0
59.3500	87	0	0
59.3750	90	1	0
59.4000	90	1	1
59.4250	65	0	0
59.4500	72	0	0
59.4750	82	0	0
59.5000	95	0	0
59.5250	78	1	0
59.5500	74	0	1
59.5750	67	0	0
59.6000	95	0	0
59.6250	80	0	0
59.6500	76	0	0
59.6750	91	0	0
59.7000	93	1	1
59.7250	102	0	0
59.7500	66	0	0
59.7750	97	0	0
59.8000	64	3	1
59.8250	81	0	0
59.8500	71	0	0
59.8750	78	0	0
59.9000	78	0	0
59.9250	60	0	0
59.9500	79	1	0
59.9750	85	0	0
60.0000	79	0	1
60.0250	77	0	0
60.0500	67	0	0
60.0750	85	1	0
60.1000	86	0	0
60.1250	65	0	1
60.1500	66	1	0
60.1750	78	0	0
60.2000	85	0	0
60.2250	78	0	0
60.2500	90	1	0
60.2750	78	0	0
60.3000	78	0	0
60.3250	71	0	0
60.3500	73	0	0
60.3750	76	0	0
60.4000	90	0	0
60.4250	83	0	0
60.4500	59	1	0
60.4750	80	0	0
60.5000	61	0	0
60.5250	69	0	0
60.5500	73	0	0
60.5750	85	0	0
60.6000	73	0	0
60.6250	75	0	1
60.6500	77	0	0
60.6750	79	1	0
60.7000	62	0	1
60.7250	76	0	0
60.7500	65	0	0
60.7750	75	0	0
60.8000	65	0	0
60.8250	70	0	0
60.8500	66	0	0
60.8750	68	0	0
60.9000	84	0	0
60.9250	77	0	0
60.9500	64	0	0
60.9750	75	0	0
61.0000	88	0	0
61.0250	78	0	0
61.0500	81	1	0
61.0750	57	0	0
61.1000	71	0	0
61.1250	71	0	0
61.1500	86	1	1
61.1750	85	0	0
61.2000	76	0	0
61.2250	62	0	0
61.2500	86	0	0
61.2750	72	0	0
61.3000	68	0	0
61.3250	74	0	0
61.3500	77	0	1
61.3750	73	0	0
61.4000	52	0	0
61.4250	62	0	1
61.4500	72	0	0
61.4750	86	1	0
61.5000	72	0	0
61.5250	72	0	0
61.5500	72	0	0
61.5750	78	0	1
61.6000	65	0	0
61.6250	63	0	0
61.6500	65	0	0
61.6750	78	0	0
61.7000	63	0	0
61.7250	67	0	0
61.7500	74	0	0
61.7750	59	0	1
61.8000	55	0	0
61.8250	74	0	0
61.8500	70	0	0
61.8750	75	0	0
61.9000	68	0	0
61.9250	66	0	0
61.9500	69	0	0
61.9750	80	0	0
62.0000	64	0	0
62.0250	60	0	0
62.0500	76	0	0
62.0750	64	1	0
62.1000	66	0	0
62.1250	66	1	0
62.1500	70	0	0
62.1750	63	0	0
62.2000	79	0	1
62.2250	61	0	0
62.2500	76	0	0
62.2750	55	1	0
62.3000	49	0	0
62.3250	68	0	0
62.3500	80	2	1
62.3750	64	0	1
62.4000	60	0	0
62.4250	61	0	0
62.4500	73	2	0
62.4750	71	0	1
62.5000	69	1	0
62.5250	75	0	0
62.5500	67	0	0
62.5750	63	0	0
62.6000	54	0	0
62.6250	62	0	1
62.6500	77	0	0
62.6750	69	0	0
62.7000	68	0	0
62.7250	64	0	0
62.7500	70	0	0
62.7750	65	0	1
62.8000	62	0	0
62.8250	75	1	1
62.8500	50	0	0
62.8750	70	1	0
62.9000	64	0	0
62.9250	64	1	0
62.9500	63	0	0
62.9750	73	0	0
63.0000	57	0	0
63.0250	59	0	0
63.0500	70	0	0
63.0750	58	0	0
63.1000	63	0	0
63.1250	73	0	0
63.1500	73	0	0
63.1750	67	0	1
63.2000	53	0	0
63.2250	56	0	0
63.2500	69	0	0
63.2750	62	1	0
63.3000	71	0	0
63.3250	57	0	1
63.3500	64	0	0
63.3750	67	1	0
63.4000	63	1	0
63.4250	74	0	0
63.4500	61	0	0
63.4750	61	0	0
63.5000	74	0	0
63.5250	52	0	0
63.5500	80	0	0
63.5750	53	0	0
63.6000	54	1	1
63.6250	59	0	0
63.6500	62	0	0
63.6750	56	0	0
63.7000	54	0	0
63.7250	59	0	0
63.7500	71	0	1
63.7750	47	0	0
63.8000	45	0	0
63.8250	65	0	0
63.8500	60	0	2
63.8750	60	0	0
63.9000	56	0	0
63.9250	59	0	0
63.9500	53	0	0
63.9750	58	0	0
64.0000	56	0	0
64.0250	60	0	0
64.0500	54	0	1
64.0750	64	1	0
64.1000	65	0	0
64.1250	59	0	0
64.1500	58	0	1
64.1750	73	1	0
64.2000	62	0	0
64.2250	50	0	0
64.2500	56	0	0
64.2750	67	0	0
64.3000	48	1	0
64.3250	61	0	0
64.3500	55	0	0
64.3750	60	0	0
64.4000	67	0	0
64.4250	75	0	0
64.4500	67	0	1
64.4750	47	0	0
64.5000	55	0	0
64.5250	58	0	0
64.5500	54	0	0
64.5750	62	0	0
64.6000	71	0	0
64.6250	57	0	0
64.6500	67	0	1
64.6750	50	0	0
64.7000	67	0	0
64.7250	57	0	0
64.7500	64	1	0
64.7750	63	0	1
64.8000	50	0	0
64.8250	52	0	0
64.8500	53	0	0
64.8750	53	1	1
64.9000	61	0	0
64.9250	59	0	0
64.9500	52	0	0
64.9750	74	0	0
65.0000	57	0	0
65.0250	40	0	0
65.0500	62	0	0
65.0750	68	0	0
65.1000	50	0	1
65.1250	51	1	0
65.1500	65	0	0
65.1750	56	0	0
65.2000	74	1	0
65.2250	53	0	0
65.2500	38	0	0
65.2750	50	0	0
65.3000	53	0	0
65.3250	57	0	1
65.3500	58	0	0
65.3750	57	0	0
65.4000	62	1	0
65.4250	53	0	0
65.4500	66	0	0
65.4750	59	0	0
65.5000	60	1	1
65.5250	55	0	1
65.5500	51	0	0
65.5750	43	0	0
65.6000	56	0	0
65.6250	44	1	0
65.6500	51	0	0
65.6750	56	0	0
65.7000	46	0	0
65.7250	47	0	1
65.7500	60	1	0
65.7750	50	0	0
65.8000	61	0	0
65.8250	52	0	0
65.8500	56	1	0
65.8750	42	0	1
65.9000	55	0	1
65.9250	65	0	0
65.9500	68	0	1
65.9750	50	0	0
66.0000	47	0	0
66.0250	58	1	0
66.0500	46	1	0
66.0750	64	0	0
66.1000	46	1	0
66.1250	49	0	0
66.1500	45	0	0
66.1750	63	0	1
66.2000	45	0	0
66.2250	53	0	0
66.2500	56	0	0
66.2750	45	0	0
66.3000	57	0	0
66.3250	45	0	0
66.3500	49	0	0
66.3750	56	0	1
66.4000	50	0	0
66.4250	55	0	0
66.4500	58	0	0
66.4750	44	1	0
66.5000	58	0	0
66.5250	64	0	0
66.5500	45	0	0
66.5750	43	0	0
66.6000	42	0	0
66.6250	50	0	0
66.6500	62	0	0
66.6750	58	0	0
66.7000	62	0	0
66.7250	71	0	0
66.7500	59	0	1
66.7750	57	1	0
66.8000	51	0	0
66.8250	67	1	0
66.8500	35	2	0
66.8750	45	0	0
66.9000	50	0	0
66.9250	51	1	0
66.9500	52	1	0
66.9750	53	0	0
67.0000	51	0	0
67.0250	51	1	0
67.0500	72	0	0
67.0750	48	0	0
67.1000	60	0	0
67.1250	58	1	0
67.1500	40	2	0
67.1750	45	0	0
67.2000	59	0	0
67.2250	45	1	0
67.2500	62	0	0
67.2750	49	0	1
67.3000	62	0	1
67.3250	53	0	0
67.3500	63	0	0
67.3750	63	0	0
67.4000	55	0	0
67.4250	45	0	0
67.4500	46	0	0
67.4750	56	0	0
67.5000	47	0	0
67.5250	42	1	0
67.5500	46	0	0
67.5750	44	0	0
67.6000	50	1	0
67.6250	55	0	0
67.6500	48	0	0
67.6750	44	0	0
67.7000	50	0	0
67.7250	51	1	0
67.7500	49	0	0
67.7750	57	0	0
67.8000	42	0	0
67.8250	53	0	0
67.8500	52	0	0
67.8750	52	0	0
67.9000	54	0	1
67.9250	54	0	0
67.9500	42	0	0
67.9750	49	0	0
68.0000	37	1	0
68.0250	47	0	1
68.0500	49	0	0
68.0750	47	0	1
68.1000	56	0	0
68.1250	51	0	0
68.1500	43	0	0
68.1750	43	0	0
68.2000	59	1	0
68.2250	47	0	0
68.2500	42	0	0
68.2750	41	0	0
68.3000	61	0	1
68.3250	43	0	0
68.3500	40	0	0
68.3750	36	1	0
68.4000	51	0	1
68.4250	40	0	0
68.4500	49	0	0
68.4750	46	0	0
68.5000	44	0	0
68.5250	53	0	1
68.5500	54	0	0
68.5750	54	1	0
68.6000	46	0	0
68.6250	47	0	0
68.6500	42	0	0
68.6750	53	0	0
68.7000	55	0	1
68.7250	53	0	1
68.7500	50	0	0
68.7750	52	0	0
68.8000	41	0	1
68.8250	44	0	0
68.8500	49	0	0
68.8750	40	1	0
68.9000	44	0	0
68.9250	50	0	1
68.9500	51	0	0
68.9750	45	0	0
69.0000	42	0	1
69.0250	46	0	0
69.0500	53	0	0
69.0750	38	0	0
69.1000	50	0	0
69.1250	36	0	0
69.1500	47	0	0
69.1750	43	0	0
69.2000	36	1	0
69.2250	45	0	0
69.2500	43	0	0
69.2750	49	0	0
69.3000	54	0	0
69.3250	62	0	0
69.3500	44	0	0
69.3750	45	1	0
69.4000	55	0	1
69.4250	32	0	0
69.4500	35	0	0
69.4750	45	0	0
69.5000	45	0	0
69.5250	34	1	0
69.5500	38	0	0
69.5750	43	1	0
69.6000	38	0	0
69.6250	52	0	0
69.6500	45	0	0
69.6750	33	0	1
69.7000	29	0	0
69.7250	40	0	0
69.7500	37	0	1
69.7750	39	0	0
69.8000	32	0	0
69.8250	47	0	0
69.8500	46	0	1
69.8750	48	1	1
69.9000	36	0	0
69.9250	42	0	1
69.9500	62	1	0
69.9750	41	1	0
70.0000	38	0	1
70.0250	47	0	0
70.0500	36	0	0
70.0750	39	0	0
70.1000	52	1	0
70.1250	38	0	0
70.1500	46	0	0
70.1750	40	1	0
70.2000	38	0	0
70.2250	32	0	1
70.2500	52	0	0
70.2750	51	0	0
70.3000	46	0	1
70.3250	57	0	0
70.3500	40	0	2
70.3750	49	0	1
70.4000	41	1	0
70.4250	37	1	0
70.4500	43	0	1
70.4750	45	0	1
70.5000	42	0	1
70.5250	25	1	0
70.5500	37	0	0
70.5750	44	0	1
70.6000	39	0	0
70.6250	33	0	0
70.6500	47	0	0
70.6750	42	0	0
70.7000	37	0	0
70.7250	52	1	0
70.7500	36	0	0
70.7750	35	0	0
70.8000	39	0	0
70.8250	31	1	0
70.8500	38	0	0
70.8750	47	0	0
70.9000	40	0	0
70.9250	43	0	0
70.9500	42	0	0
70.9750	46	0	0
71.0000	39	0	0
71.0250	39	0	0
71.0500	43	0	0
71.0750	37	0	0
71.1000	42	0	1
71.1250	45	0	0
71.1500	37	0	0
71.1750	40	0	0
71.2000	44	0	0
71.2250	36	0	0
71.2500	34	1	0
71.2750	24	0	1
71.3000	41	0	0
71.3250	35	0	0
71.3500	37	0	0
71.3750	34	1	0
71.4000	54	0	0
71.4250	39	1	0
71.4500	26	0	0
71.4750	35	1	0
71.5000	36	1	0
71.5250	44	0	0
71.5500	33	2	0
71.5750	43	0	0
71.6000	37	0	0
71.6250	39	0	0
71.6500	42	0	0
71.6750	47	0	1
71.7000	41	0	0
71.7250	40	0	0
71.7500	40	0	0
71.7750	42	0	0
71.8000	47	0	0
71.8250	48	0	0
71.8500	41	0	0
71.8750	36	1	0
71.9000	44	0	0
71.9250	30	0	0
71.9500	27	3	0
71.9750	32	0	0
72.0000	45	0	0
72.0250	36	0	0
72.0500	44	1	0
72.0750	25	0	0
72.1000	39	0	1
72.1250	42	1	0
72.1500	38	1	0
72.1750	40	1	0
72.2000	41	0	0
72.2250	38	0	0
72.2500	46	0	0
72.2750	29	0	0
72.3000	36	0	0
72.3250	37	0	0
72.3500	43	0	0
72.3750	55	0	0
72.4000	38	0	0
72.4250	26	0	0
72.4500	36	0	0
72.4750	38	0	0
72.5000	28	1	0
72.5250	38	0	0
72.5500	24	0	0
72.5750	42	0	1
72.6000	38	1	1
72.6250	32	1	0
72.6500	30	0	1
72.6750	36	0	0
72.7000	41	0	0
72.7250	46	0	0
72.7500	35	0	0
72.7750	38	0	0
72.8000	41	0	0
72.8250	28	0	0
72.8500	38	0	0
72.8750	28	2	0
72.9000	27	0	1
72.9250	34	0	0
72.9500	39	0	1
72.9750	35	1	0
73.0000	39	1	0
73.0250	33	1	0
73.0500	31	0	1
73.0750	42	0	1
73.1000	19	0	0
73.1250	29	0	0
73.1500	30	1	0
73.1750	50	0	0
73.2000	30	1	0
73.2250	35	0	1
73.2500	24	1	0
73.2750	31	1	1
73.3000	57	0	0
73.3250	35	0	1
73.3500	29	0	0
73.3750	35	0	0
73.4000	31	0	0
73.4250	37	1	1
73.4500	38	0	0
73.4750	32	0	0
73.5000	31	2	0
73.5250	32	0	0
73.5500	37	0	0
73.5750	27	0	0
73.6000	27	1	0
73.6250	35	1	0
73.6500	25	0	0
73.6750	33	1	0
73.7000	36	0	0
73.7250	29	1	0
73.7500	34	0	0
73.7750	37	0	0
73.8000	37	0	0
73.8250	34	0	0
73.8500	29	0	0
73.8750	31	0	0
73.9000	27	0	0
73.9250	37	0	0
73.9500	32	0	0
73.9750	31	1	0
74.0000	24	0	0
74.0250	28	0	0
74.0500	32	0	0
74.0750	32	0	0
74.1000	34	1	0
74.1250	38	2	0
74.1500	31	0	0
74.1750	28	0	0
74.2000	36	0	0
74.2250	25	1	0
74.2500	40	0	0
74.2750	32	0	0
74.3000	37	0	0
74.3250	21	0	0
74.3500	34	0	0
74.3750	34	0	0
74.4000	39	0	0
74.4250	37	0	0
74.4500	32	0	0
74.4750	31	1	0
74.5000	29	0	0
74.5250	38	0	0
74.5500	29	0	0
74.5750	32	1	0
74.6000	30	0	0
74.6250	26	0	0
74.6500	36	1	1
74.6750	33	0	0
74.7000	28	0	0
74.7250	34	0	0
74.7500	34	0	0
74.7750	38	0	0
74.8000	25	0	1
74.8250	27	1	0
74.8500	39	0	0
74.8750	28	1	0
74.9000	28	0	0
74.9250	31	0	0
74.9500	33	0	0
74.9750	26	0	0
75.0000	28	0	0
75.0250	37	1	2
75.0500	29	0	0
75.0750	40	0	0
75.1000	24	0	0
75.1250	33	0	0
75.1500	32	1	0
75.1750	40	0	0
75.2000	29	0	0
75.2250	27	0	1
75.2500	28	0	0
75.2750	27	0	0
75.3000	26	0	1
75.3250	33	0	0
75.3500	33	0	0
75.3750	30	0	0
75.4000	30	0	0
75.4250	32	0	0
75.4500	23	0	0
75.4750	34	0	0
75.5000	19	0	0
75.5250	21	0	0
75.5500	27	0	0
75.5750	34	0	1
75.6000	39	1	0
75.6250	32	0	0
75.6500	32	0	2
75.6750	30	0	0
75.7000	25	0	0
75.7250	34	0	0
75.7500	32	0	0
75.7750	27	0	0
75.8000	24	0	0
75.8250	24	1	0
75.8500	26	1	0
75.8750	28	0	0
75.9000	34	0	0
75.9250	38	0	1
75.9500	39	0	0
75.9750	25	0	0
76.0000	25	0	0
76.0250	28	0	0
76.0500	15	0	1
76.0750	28	0	0
76.1000	36	2	2
76.1250	25	0	0
76.1500	26	0	0
76.1750	15	0	0
76.2000	27	1	0
76.2250	29	0	0
76.2500	26	1	0
76.2750	22	0	0
76.3000	24	0	0
76.3250	33	0	0
76.3500	30	0	0
76.3750	37	1	0
76.4000	31	0	0
76.4250	33	0	0
76.4500	35	1	0
76.4750	27	1	0
76.5000	30	0	0
76.5250	22	0	0
76.5500	33	0	0
76.5750	26	0	0
76.6000	30	0	0
76.6250	22	0	0
76.6500	29	0	0
76.6750	32	0	1
76.7000	22	1	0
76.7250	31	0	0
76.7500	30	0	0
76.7750	36	0	0
76.8000	28	0	1
76.8250	30	0	0
76.8500	28	0	1
76.8750	26	1	1
76.9000	26	0	0
76.9250	31	0	0
76.9500	18	0	0
76.9750	22	1	0
77.0000	24	0	0
77.0250	33	0	0
77.0500	30	0	0
77.0750	20	0	0
77.1000	32	0	0
77.1250	36	0	0
77.1500	21	0	1
77.1750	29	1	0
77.2000	37	0	0
77.2250	26	0	0
77.2500	27	0	0
77.2750	23	0	0
77.3000	25	0	0
77.3250	20	0	0
77.3500	24	1	0
77.3750	31	0	0
77.4000	23	0	0
77.4250	29	0	0
77.4500	36	0	0
77.4750	25	0	0
77.5000	24	0	0
77.5250	23	0	0
77.5500	22	1	1
77.5750	28	0	0
77.6000	24	0	0
77.6250	30	0	0
77.6500	32	0	0
77.6750	27	0	0
77.7000	25	1	0
77.7250	25	1	0
77.7500	28	0	0
77.7750	27	0	0
77.8000	39	0	0
77.8250	19	0	0
77.8500	28	0	0
77.8750	21	0	0
77.9000	18	0	0
77.9250	20	0	0
77.9500	22	1	0
77.9750	22	0	0
78.0000	24	1	0
78.0250	26	0	0
78.0500	26	0	1
78.0750	22	0	0
78.1000	19	0	0
78.1250	31	0	0
78.1500	25	0	1
78.1750	30	0	0
78.2000	20	1	1
78.2250	24	0	0
78.2500	32	1	0
78.2750	32	1	1
78.3000	19	1	0
78.3250	21	2	1
78.3500	28	0	0
78.3750	28	0	1
78.4000	22	0	0
78.4250	24	0	0
78.4500	19	0	0
78.4750	24	0	0
78.5000	21	0	0
78.5250	33	0	1
78.5500	31	0	0
78.5750	21	0	0
78.6000	24	0	0
78.6250	26	0	0
78.6500	25	0	0
78.6750	25	0	0
78.7000	20	0	0
78.7250	27	0	0
78.7500	31	0	0
78.7750	17	0	1
78.8000	15	0	2
78.8250	23	0	0
78.8500	27	0	0
78.8750	18	0	0
78.9000	30	0	0
78.9250	25	0	0
78.9500	25	0	0
78.9750	29	0	0
79.0000	27	1	0
79.0250	20	1	0
79.0500	35	0	0
79.0750	27	0	0
79.1000	21	0	0
79.1250	20	0	0
79.1500	23	0	1
79.1750	22	1	1
79.2000	22	0	0
79.2250	22	0	0
79.2500	17	0	0
79.2750	23	0	0
79.3000	19	0	0
79.3250	15	0	0
79.3500	11	0	0
79.3750	25	1	0
79.4000	21	0	1
79.4250	22	0	0
79.4500	25	0	0
79.4750	27	0	0
79.5000	29	1	0
79.5250	22	1	0
79.5500	27	0	0
79.5750	28	0	0
79.6000	18	0	0
79.6250	27	0	0
79.6500	32	0	0
79.6750	26	0	1
79.7000	21	0	0
79.7250	26	0	0
79.7500	27	0	0
79.7750	18	0	0
79.8000	20	0	0
79.8250	31	0	0
79.8500	20	0	1
79.8750	29	0	0
79.9000	32	0	0
79.9250	28	0	1
79.9500	27	0	0
79.9750	26	0	0
80.0000	10	1	0
80.0250	25	0	0
80.0500	24	0	2
80.0750	19	0	0
80.1000	21	0	0
80.1250	16	1	0
80.1500	22	0	1
80.1750	22	0	2
80.2000	19	0	0
80.2250	31	0	0
80.2500	15	0	0
80.2750	23	1	0
80.3000	19	0	0
80.3250	25	1	0
80.3500	25	0	0
80.3750	29	1	0
80.4000	15	0	0
80.4250	27	0	0
80.4500	21	1	0
80.4750	27	0	0
80.5000	31	0	0
80.5250	24	0	2
80.5500	23	0	0
80.5750	30	0	1
80.6000	23	0	0
80.6250	21	1	0
80.6500	22	0	0
80.6750	33	0	1
80.7000	34	0	0
80.7250	21	0	0
80.7500	18	0	0
80.7750	23	0	0
80.8000	24	0	0
80.8250	12	0	0
80.8500	28	2	0
80.8750	19	0	1
80.9000	20	0	0
80.9250	24	1	1
80.9500	26	0	0
80.9750	22	1	0
81.0000	31	0	0
81.0250	24	0	1
81.0500	22	1	0
81.0750	22	0	0
81.1000	19	0	0
81.1250	21	0	0
81.1500	20	0	0
81.1750	12	0	0
81.2000	17	0	0
81.2250	16	0	1
81.2500	21	1	0
81.2750	25	0	0
81.3000	31	2	0
81.3250	23	0	0
81.3500	20	0	0
81.3750	18	0	0
81.4000	16	0	0
81.4250	24	0	0
81.4500	22	1	0
81.4750	26	0	0
81.5000	23	0	0
81.5250	25	2	0
81.5500	19	0	0
81.5750	13	0	0
81.6000	16	0	0
81.6250	19	0	0
81.6500	23	0	0
81.6750	18	0	0
81.7000	25	0	1
81.7250	22	1	0
81.7500	21	0	0
81.7750	14	0	1
81.8000	21	0	0
81.8250	25	0	0
81.8500	22	1	0
81.8750	21	0	0
81.9000	22	0	0
81.9250	22	1	1
81.9500	20	0	0
81.9750	15	0	0
82.0000	15	0	0
82.0250	19	0	0
82.0500	18	0	0
82.0750	24	0	0
82.1000	19	0	0
82.1250	24	0	0
82.1500	17	0	1
82.1750	25	0	1
82.2000	24	0	1
82.2250	13	1	0
82.2500	19	1	0
82.2750	22	0	0
82.3000	22	0	0
82.3250	22	1	0
82.3500	24	0	2
82.3750	22	1	0
82.4000	21	0	0
82.4250	18	0	0
82.4500	17	0	0
82.4750	19	2	0
82.5000	17	0	0
82.5250	17	0	0
82.5500	13	1	0
82.5750	14	0	1
82.6000	12	1	0
82.6250	17	1	1
82.6500	17	1	0
82.6750	21	1	0
82.7000	26	0	0
82.7250	26	0	0
82.7500	18	0	0
82.7750	22	0	0
82.8000	18	0	1
82.8250	22	0	1
82.8500	13	0	0
82.8750	20	0	0
82.9000	20	0	0
82.9250	19	0	0
82.9500	28	1	0
82.9750	15	0	0
83.0000	17	0	0
83.0250	20	0	0
83.0500	11	0	1
83.0750	23	0	0
83.1000	12	0	0
83.1250	16	0	0
83.1500	28	1	0
83.1750	16	0	0
83.2000	20	0	0
83.2250	11	0	0
83.2500	18	0	0
83.2750	18	0	1
83.3000	21	0	0
83.3250	20	0	0
83.3500	10	0	0
83.3750	24	2	0
83.4000	10	0	0
83.4250	17	0	0
83.4500	21	0	1
83.4750	17	0	0
83.5000	23	1	1
83.5250	24	0	1
83.5500	18	0	0
83.5750	28	0	0
83.6000	22	0	0
83.6250	17	0	0
83.6500	18	0	0
83.6750	17	0	1
83.7000	15	0	1
83.7250	20	0	0
83.7500	22	1	0
83.7750	20	0	1
83.8000	22	0	0
83.8250	19	0	0
83.8500	22	0	0
83.8750	11	1	0
83.9000	18	0	0
83.9250	23	0	0
83.9500	15	0	0
83.9750	20	0	0
84.0000	21	0	0
84.0250	19	0	0
84.0500	19	0	0
84.0750	22	0	0
84.1000	14	0	0
84.1250	12	0	0
84.1500	16	0	0
84.1750	14	1	1
84.2000	18	0	0
84.2250	21	0	0
84.2500	17	0	0
84.2750	17	0	0
84.3000	18	0	1
84.3250	11	0	0
84.3500	15	0	0
84.3750	23	0	1
84.4000	10	0	0
84.4250	19	0	0
84.4500	17	0	0
84.4750	9	0	0
84.5000	14	0	0
84.5250	15	0	0
84.5500	19	0	0
84.5750	17	0	0
84.6000	23	0	2
84.6250	16	0	0
84.6500	17	0	0
84.6750	21	0	0
84.7000	16	0	0
84.7250	18	0	0
84.7500	11	0	0
84.7750	17	0	0
84.8000	28	1	0
84.8250	14	0	0
84.8500	20	1	0
84.8750	15	1	0
84.9000	17	0	1
84.9250	16	1	0
84.9500	15	0	0
84.9750	20	1	0
85.0000	23	0	0
85.0250	23	0	0
85.0500	12	1	0
85.0750	9	1	0
85.1000	15	0	0
85.1250	20	0	0
85.1500	11	0	0
85.1750	16	1	0
85.2000	14	1	0
85.2250	15	0	0
85.2500	17	0	1
85.2750	18	0	1
85.3000	20	0	0
85.3250	7	0	0
85.3500	21	0	0
85.3750	9	0	0
85.4000	18	0	0
85.4250	16	0	0
85.4500	18	0	0
85.4750	16	0	0
85.5000	11	0	0
85.5250	16	0	0
85.5500	13	1	0
85.5750	14	0	0
85.6000	14	0	0
85.6250	16	0	0
85.6500	13	0	0
85.6750	17	1	0
85.7000	18	0	0
85.7250	16	0	0
85.7500	15	0	0
85.7750	19	0	0
85.8000	22	0	0
85.8250	12	0	0
85.8500	15	0	0
85.8750	8	0	0
85.9000	15	0	0
85.9250	15	0	1
85.9500	18	0	0
85.9750	15	0	0
86.0000	22	0	0
86.0250	16	1	0
86.0500	2	0	0
86.0750	16	0	0
86.1000	14	0	0
86.1250	21	0	0
86.1500	19	0	1
86.1750	13	0	0
86.2000	16	0	1
86.2250	10	0	0
86.2500	13	1	0
86.2750	17	0	1
86.3000	17	1	0
86.3250	17	0	0
86.3500	15	2	1
86.3750	17	0	0
86.4000	15	0	0
86.4250	15	0	0
86.4500	18	0	0
86.4750	12	0	1
86.5000	20	0	1
86.5250	27	0	0
86.5500	18	0	0
86.5750	22	0	0
86.6000	13	0	0
86.6250	11	0	0
86.6500	18	0	1
86.6750	11	0	0
86.7000	20	0	1
86.7250	17	0	1
86.7500	17	0	0
86.7750	21	0	0
86.8000	7	0	1
86.8250	13	0	1
86.8500	10	1	0
86.8750	15	0	0
86.9000	17	0	0
86.9250	14	0	0
86.9500	19	0	0
86.9750	16	0	0
87.0000	20	0	1
87.0250	16	0	0
87.0500	14	0	0
87.0750	17	0	0
87.1000	24	0	0
87.1250	9	0	0
87.1500	13	0	0
87.1750	19	1	1
87.2000	10	0	0
87.2250	16	0	1
87.2500	18	0	0
87.2750	11	0	0
87.3000	23	0	0
87.3250	24	2	0
87.3500	18	0	0
87.3750	14	0	0
87.4000	10	0	0
87.4250	17	0	0
87.4500	16	1	0
87.4750	13	0	0
87.5000	14	1	0
87.5250	10	0	0
87.5500	20	0	0
87.5750	13	1	0
87.6000	11	0	0
87.6250	15	0	0
87.6500	16	0	0
87.6750	14	0	0
87.7000	23	1	0
87.7250	13	0	0
87.7500	17	0	0
87.7750	14	0	0
87.8000	16	0	0
87.8250	7	1	0
87.8500	10	0	0
87.8750	15	0	0
87.9000	15	0	1
87.9250	11	0	0
87.9500	13	1	0
87.9750	15	0	0
88.0000	17	0	0
88.0250	15	0	0
88.0500	18	0	0
88.0750	19	0	1
88.1000	13	1	0
88.1250	8	0	0
88.1500	15	0	0
88.1750	9	0	0
88.2000	21	0	0
88.2250	16	1	0
88.2500	19	1	1
88.2750	19	0	0
88.3000	13	0	0
88.3250	16	0	0
88.3500	18	1	0
88.3750	8	0	0
88.4000	12	1	0
88.4250	9	1	0
88.4500	9	0	0
88.4750	12	0	0
88.5000	14	0	0
88.5250	20	0	1
88.5500	15	0	1
88.5750	14	0	0
88.6000	8	0	0
88.6250	16	0	0
88.6500	13	0	0
88.6750	16	1	0
88.7000	11	0	0
88.7250	14	0	1
88.7500	12	0	0
88.7750	17	0	1
88.8000	14	0	0
88.8250	7	0	0
88.8500	17	0	0
88.8750	16	0	0
88.9000	16	0	0
88.9250	15	0	0
88.9500	19	0	0
88.9750	13	0	1
89.0000	18	0	0
89.0250	15	0	0
89.0500	13	0	0
89.0750	11	0	1
89.1000	10	0	0
89.1250	10	0	0
89.1500	16	0	1
89.1750	10	1	0
89.2000	7	0	0
89.2250	13	1	0
89.2500	16	0	0
89.2750	9	0	0
89.3000	15	0	0
89.3250	16	0	0
89.3500	11	0	0
89.3750	13	0	0
89.4000	9	0	0
89.4250	12	0	0
89.4500	15	0	0
89.4750	9	0	0
89.5000	9	0	0
89.5250	17	1	0
89.5500	10	0	0
89.5750	7	0	0
89.6000	8	0	0
89.6250	7	0	1
89.6500	21	0	0
89.6750	13	0	1
89.7000	17	1	0
89.7250	10	0	0
89.7500	9	0	0
89.7750	12	0	0
89.8000	15	1	0
89.8250	13	0	0
89.8500	20	0	0
89.8750	18	0	0
89.9000	16	1	0
89.9250	20	0	0
89.9500	12	0	1
89.9750	9	0	0
90.0000	15	1	0
90.0250	12	1	0
90.0500	12	0	0
90.0750	12	0	0
90.1000	9	1	0
90.1250	23	0	0
90.1500	8	1	0
90.1750	9	0	0
90.2000	24	1	1
90.2250	14	0	1
90.2500	7	0	0
90.2750	10	0	1
90.3000	12	0	0
90.3250	7	0	2
90.3500	9	0	0
90.3750	13	0	0
90.4000	12	1	0
90.4250	15	0	0
90.4500	14	0	0
90.4750	22	0	0
90.5000	12	0	0
90.5250	13	0	0
90.5500	13	1	0
90.5750	14	1	0
90.6000	7	0	0
90.6250	10	0	1
90.6500	12	0	0
90.6750	7	0	1
90.7000	14	1	0
90.7250	10	0	0
90.7500	13	0	0
90.7750	10	0	0
90.8000	12	0	1
90.8250	12	0	0
90.8500	10	0	0
90.8750	9	0	0
90.9000	8	0	0
90.9250	12	0	0
90.9500	13	0	1
90.9750	13	0	0
91.0000	7	0	0
91.0250	11	0	0
91.0500	10	0	0
91.0750	10	1	0
91.1000	13	0	2
91.1250	16	0	0
91.1500	11	0	0
91.1750	14	0	0
91.2000	11	0	0
91.2250	8	0	0
91.2500	9	0	0
91.2750	9	0	0
91.3000	11	0	0
91.3250	15	2	0
91.3500	14	0	0
91.3750	11	0	0
91.4000	14	0	1
91.4250	5	0	1
91.4500	14	0	0
91.4750	10	0	0
91.5000	12	0	0
91.5250	10	0	0
91.5500	10	1	0
91.5750	18	0	0
91.6000	11	1	0
91.6250	11	1	0
91.6500	9	0	0
91.6750	10	0	0
91.7000	14	0	0
91.7250	17	0	1
91.7500	11	0	0
91.7750	12	0	0
91.8000	10	0	0
91.8250	14	0	0
91.8500	15	0	0
91.8750	15	0	0
91.9000	14	0	0
91.9250	11	1	0
91.9500	10	0	0
91.9750	9	1	0
92.0000	8	0	0
92.0250	12	0	0
92.0500	9	0	0
92.0750	15	1	0
92.1000	7	0	0
92.1250	14	1	0
92.1500	14	1	0
92.1750	9	0	0
92.2000	13	1	0
92.2250	5	1	2
92.2500	22	0	0
92.2750	8	1	0
92.3000	7	1	0
92.3250	10	0	0
92.3500	9	1	0
92.3750	10	0	0
92.4000	10	0	0
92.4250	12	0	0
92.4500	19	0	0
92.4750	7	0	0
92.5000	9	0	0
92.5250	14	0	0
92.5500	10	0	0
92.5750	10	1	0
92.6000	13	1	0
92.6250	11	0	0
92.6500	16	0	1
92.6750	13	0	0
92.7000	13	0	0
92.7250	14	0	0
92.7500	17	1	0
92.7750	14	0	0
92.8000	12	0	0
92.8250	11	0	0
92.8500	7	1	0
92.8750	13	0	0
92.9000	3	1	0
92.9250	12	1	0
92.9500	12	0	0
92.9750	15	0	0
93.0000	14	0	0
93.0250	9	0	0
93.0500	11	0	1
93.0750	4	0	3
93.1000	5	0	0
93.1250	17	0	0
93.1500	12	0	1
93.1750	10	0	0
93.2000	14	0	1
93.2250	9	0	0
93.2500	14	0	0
93.2750	12	0	0
93.3000	7	0	0
93.3250	7	0	0
93.3500	11	1	0
93.3750	9	2	0
93.4000	9	0	0
93.4250	14	0	1
93.4500	12	0	1
93.4750	13	0	0
93.5000	16	0	0
93.5250	12	0	0
93.5500	9	1	0
93.5750	11	1	0
93.6000	14	0	0
93.6250	14	0	0
93.6500	7	0	0
93.6750	10	0	0
93.7000	13	0	0
93.7250	12	0	1
93.7500	8	1	0
93.7750	11	0	2
93.8000	13	0	0
93.8250	11	1	0
93.8500	8	0	0
93.8750	11	0	0
93.9000	6	0	0
93.9250	12	0	0
93.9500	11	0	0
93.9750	8	0	0
94.0000	12	0	1
94.0250	10	0	0
94.0500	4	0	1
94.0750	11	1	1
94.1000	10	1	0
94.1250	19	1	0
94.1500	10	0	0
94.1750	14	0	0
94.2000	12	1	0
94.2250	10	0	0
94.2500	9	0	0
94.2750	8	0	0
94.3000	5	0	1
94.3250	8	0	0
94.3500	15	0	0
94.3750	5	0	0
94.4000	11	0	0
94.4250	5	0	0
94.4500	6	1	0
94.4750	10	0	0
94.5000	16	0	0
94.5250	9	0	0
94.5500	8	0	0
94.5750	8	0	0
94.6000	12	0	0
94.6250	7	0	0
94.6500	8	1	0
94.6750	13	0	1
94.7000	11	0	0
94.7250	12	1	0
94.7500	9	0	0
94.7750	6	0	0
94.8000	14	1	0
94.8250	14	0	0
94.8500	9	0	0
94.8750	5	0	0
94.9000	4	0	0
94.9250	13	0	0
94.9500	8	0	0
94.9750	12	0	0
95.0000	10	0	0
95.0250	14	0	0
95.0500	8	0	0
95.0750	14	0	0
95.1000	11	0	0
95.1250	10	0	0
95.1500	7	0	1
95.1750	10	0	0
95.2000	10	0	0
95.2250	5	1	0
95.2500	18	0	0
95.2750	10	0	0
95.3000	9	1	0
95.3250	12	0	0
95.3500	9	0	0
95.3750	9	0	0
95.4000	7	0	0
95.4250	7	1	0
95.4500	4	0	1
95.4750	9	0	0
95.5000	6	0	0
95.5250	8	1	0
95.5500	11	0	0
95.5750	10	0	0
95.6000	11	0	0
95.6250	9	0	0
95.6500	11	0	0
95.6750	12	1	1
95.7000	10	0	0
95.7250	9	0	0
95.7500	9	0	0
95.7750	15	0	0
95.8000	9	1	0
95.8250	4	1	0
95.8500	11	0	0
95.8750	14	0	0
95.9000	8	0	0
95.9250	9	0	0
95.9500	13	0	0
95.9750	7	0	0
96.0000	6	0	0
96.0250	10	1	1
96.0500	10	2	0
96.0750	8	1	0
96.1000	8	0	0
96.1250	3	0	0
96.1500	7	0	1
96.1750	5	0	1
96.2000	9	0	0
96.2250	9	1	0
96.2500	14	1	0
96.2750	16	0	0
96.3000	6	1	0
96.3250	2	0	0
96.3500	9	0	0
96.3750	10	0	0
96.4000	4	0	0
96.4250	7	0	0
96.4500	7	0	0
96.4750	8	0	0
96.5000	15	0	0
96.5250	5	0	0
96.5500	8	1	0
96.5750	9	0	0
96.6000	10	0	1
96.6250	12	1	0
96.6500	9	0	0
96.6750	3	0	0
96.7000	6	0	0
96.7250	4	0	0
96.7500	8	0	0
96.7750	10	0	0
96.8000	4	0	1
96.8250	8	0	0
96.8500	9	1	1
96.8750	3	1	1
96.9000	3	0	1
96.9250	7	1	0
96.9500	6	0	0
96.9750	11	0	0
97.0000	9	0	0
97.0250	9	0	0
97.0500	11	0	0
97.0750	12	0	0
97.1000	9	1	0
97.1250	8	0	0
97.1500	8	0	0
97.1750	9	0	0
97.2000	9	0	1
97.2250	8	0	0
97.2500	10	0	0
97.2750	5	0	0
97.3000	9	1	0
97.3250	9	0	1
97.3500	7	1	0
97.3750	3	0	1
97.4000	15	0	0
97.4250	10	0	0
97.4500	7	1	0
97.4750	5	0	1
97.5000	9	0	0
97.5250	11	0	0
97.5500	9	1	0
97.5750	9	2	0
97.6000	9	0	0
97.6250	10	1	0
97.6500	9	0	0
97.6750	12	0	0
97.7000	14	0	0
97.7250	12	0	0
97.7500	9	0	0
97.7750	7	0	0
97.8000	11	0	0
97.8250	9	0	0
97.8500	10	0	0
97.8750	9	2	0
97.9000	10	1	0
97.9250	5	1	0
97.9500	9	2	0
97.9750	10	0	0
98.0000	6	0	0
98.0250	10	0	0
98.0500	8	0	0
98.0750	8	0	0
98.1000	7	0	0
98.1250	6	0	0
98.1500	15	0	0
98.1750	13	0	0
98.2000	9	0	1
98.2250	9	0	1
98.2500	7	1	0
98.2750	10	0	1
98.3000	11	0	0
98.3250	9	0	0
98.3500	10	0	0
98.3750	5	0	0
98.4000	9	1	0
98.4250	8	0	0
98.4500	7	1	0
98.4750	4	0	0
98.5000	8	0	0
98.5250	5	0	0
98.5500	6	0	1
98.5750	12	1	1
98.6000	10	1	0
98.6250	7	0	0
98.6500	6	0	0
98.6750	10	0	0
98.7000	6	0	0
98.7250	10	1	0
98.7500	6	0	0
98.7750	7	0	0
98.8000	2	0	0
98.8250	12	0	0
98.8500	9	0	2
98.8750	10	0	2
98.9000	9	0	0
98.9250	7	0	1
98.9500	5	0	0
98.9750	14	0	0
99.0000	7	0	0
99.0250	8	0	0
99.0500	8	0	0
99.0750	8	0	1
99.1000	11	0	0
99.1250	9	0	0
99.1500	7	0	0
99.1750	9	1	0
99.2000	10	0	0
99.2250	9	0	0
99.2500	6	0	2
99.2750	11	0	0
99.3000	7	0	0
99.3250	5	0	0
99.3500	9	0	0
99.3750	4	1	1
99.4000	10	0	0
99.4250	4	0	0
99.4500	10	0	1
99.4750	3	0	0
99.5000	7	1	0
99.5250	6	0	0
99.5500	10	1	1
99.5750	9	0	0
99.6000	7	0	0
99.6250	7	1	0
99.6500	7	0	0
99.6750	13	1	1
99.7000	4	0	0
99.7250	13	1	1
99.7500	4	0	0
99.7750	3	0	0
99.8000	7	0	0
99.8250	12	0	0
99.8500	3	0	0
99.8750	6	0	3
99.9000	5	0	0
99.9250	4	0	0
99.9500	6	0	0
99.9750	9	0	0
100.0000	9	0	0
100.0250	8	0	0
100.0500	6	1	0
100.0750	10	0	0
100.1000	4	0	1
100.1250	4	0	0
100.1500	6	0	0
100.1750	10	0	0
100.2000	8	0	0
100.2250	5	0	0
100.2500	6	0	0
100.2750	3	0	0
100.3000	12	0	0
100.3250	7	0	0
100.3500	7	0	1
100.3750	9	1	0
100.4000	6	0	0
100.4250	7	0	0
100.4500	9	0	0
100.4750	6	3	0
100.5000	7	0	0
100.5250	6	0	0
100.5500	6	0	0
100.5750	5	0	1
100.6000	5	0	1
100.6250	3	0	0
100.6500	4	0	0
100.6750	11	1	0
100.7000	4	0	0
100.7250	13	0	0
100.7500	6	0	0
100.7750	3	1	0
100.8000	9	2	0
100.8250	9	1	0
100.8500	9	1	0
100.8750	6	0	0
100.9000	11	0	0
100.9250	13	0	0
100.9500	7	0	1
100.9750	7	0	0
101.0000	7	0	0
101.0250	7	0	0
101.0500	10	0	0
101.0750	9	0	0
101.1000	6	0	0
101.1250	12	1	0
101.1500	8	0	0
101.1750	10	0	0
101.2000	4	0	0
101.2250	4	0	0
101.2500	6	0	0
101.2750	7	0	0
101.3000	6	0	0
101.3250	9	1	0
101.3500	3	1	1
101.3750	10	0	0
101.4000	8	1	0
101.4250	3	0	0
101.4500	7	0	0
101.4750	3	1	0
101.5000	8	0	0
101.5250	3	0	0
101.5500	7	0	0
101.5750	9	1	0
101.6000	6	0	0
101.6250	4	0	0
101.6500	11	0	0
101.6750	7	0	1
101.7000	3	0	0
101.7250	7	0	0
101.7500	8	0	0
101.7750	11	3	0
101.8000	7	0	0
101.8250	2	0	0
101.8500	6	1	1
101.8750	5	2	0
101.9000	12	0	1
101.9250	7	0	0
101.9500	6	1	0
101.9750	7	1	0
102.0000	4	0	0
102.0250	13	0	0
102.0500	10	0	0
102.0750	6	1	0
102.1000	2	0	0
102.1250	8	0	0
102.1500	6	1	0
102.1750	6	0	0
102.2000	7	0	1
102.2250	5	1	0
102.2500	7	1	0
102.2750	8	0	0
102.3000	3	0	0
102.3250	3	0	0
102.3500	5	0	0
102.3750	6	1	0
102.4000	5	0	0
102.4250	10	0	0
102.4500	12	0	0
102.4750	7	0	0
102.5000	5	0	0
102.5250	5	0	0
102.5500	6	1	0
102.5750	6	0	0
102.6000	7	0	0
102.6250	7	0	0
102.6500	13	0	0
102.6750	4	0	0
102.7000	5	0	0
102.7250	2	0	0
102.7500	12	1	0
102.7750	3	0	1
102.8000	6	0	0
102.8250	10	0	0
102.8500	9	0	1
102.8750	11	0	0
102.9000	9	0	0
102.9250	6	1	0
102.9500	2	0	0
102.9750	3	0	0
103.0000	4	0	0
103.0250	4	1	0
103.0500	7	0	0
103.0750	6	0	0
103.1000	2	0	0
103.1250	5	0	0
103.1500	6	0	1
103.1750	7	0	0
103.2000	6	0	0
103.2250	3	0	0
103.2500	6	0	0
103.2750	7	0	0
103.3000	3	1	0
103.3250	6	0	0
103.3500	8	0	0
103.3750	8	0	0
103.4000	5	0	0
103.4250	6	0	0
103.4500	9	0	0
103.4750	8	0	0
103.5000	9	1	0
103.5250	4	0	0
103.5500	5	0	0
103.5750	7	0	0
103.6000	6	0	0
103.6250	9	0	0
103.6500	7	0	0
103.6750	6	0	0
103.7000	11	0	1
103.7250	1	0	0
103.7500	8	0	0
103.7750	4	0	0
103.8000	8	0	0
103.8250	5	1	0
103.8500	2	0	0
103.8750	8	0	0
103.9000	10	0	0
103.9250	5	0	0
103.9500	4	0	1
103.9750	3	0	0
104.0000	4	0	0
104.0250	6	0	0
104.0500	6	0	0
104.0750	6	0	2
104.1000	7	0	0
104.1250	9	0	0
104.1500	6	0	0
104.1750	6	0	0
104.2000	8	1	0
104.2250	6	0	0
104.2500	3	0	0
104.2750	8	0	0
104.3000	3	0	0
104.3250	5	0	1
104.3500	10	0	0
104.3750	6	0	0
104.4000	5	0	0
104.4250	11	0	0
104.4500	7	0	0
104.4750	5	0	1
104.5000	7	0	0
104.5250	2	0	0
104.5500	8	0	0
104.5750	6	0	0
104.6000	1	0	0
104.6250	7	0	0
104.6500	5	0	0
104.6750	5	0	0
104.7000	6	0	0
104.7250	6	0	0
104.7500	7	0	0
104.7750	3	0	0
104.8000	6	1	0
104.8250	1	0	0
104.8500	6	1	0
104.8750	3	0	0
104.9000	6	0	0
104.9250	5	1	0
104.9500	4	1	0
104.9750	5	0	0
105.0000	7	0	0
105.0250	10	0	0
105.0500	8	0	0
105.0750	5	1	0
105.1000	9	0	0
105.1250	7	0	0
105.1500	5	1	1
105.1750	5	0	0
105.2000	3	0	0
105.2250	9	0	0
105.2500	6	0	0
105.2750	6	0	0
105.3000	7	0	0
105.3250	3	0	0
105.3500	4	0	0
105.3750	6	0	0
105.4000	5	0	0
105.4250	3	0	0
105.4500	7	0	0
105.4750	5	0	0
105.5000	11	0	0
105.5250	10	0	0
105.5500	5	0	0
105.5750	5	0	0
105.6000	3	0	2
105.6250	6	0	1
105.6500	6	0	0
105.6750	4	1	0
105.7000	7	0	0
105.7250	4	0	0
105.7500	8	0	0
105.7750	2	0	0
105.8000	10	1	0
105.8250	2	1	0
105.8500	7	0	0
105.8750	3	1	0
105.9000	7	0	0
105.9250	5	0	0
105.9500	5	0	0
105.9750	4	0	0
106.0000	3	0	0
106.0250	6	1	0
106.0500	6	1	0
106.0750	2	0	0
106.1000	5	0	0
106.1250	6	0	0
106.1500	2	1	1
106.1750	8	0	0
106.2000	6	0	1
106.2250	3	0	0
106.2500	4	0	1
106.2750	6	0	0
106.3000	9	0	0
106.3250	11	0	0
106.3500	11	0	0
106.3750	3	0	0
106.4000	8	0	0
106.4250	8	1	0
106.4500	9	1	0
106.4750	2	0	0
106.5000	6	0	0
106.5250	9	0	0
106.5500	3	0	0
106.5750	6	1	0
106.6000	6	1	0
106.6250	10	0	0
106.6500	7	1	0
106.6750	7	0	0
106.7000	4	1	0
106.7250	4	0	0
106.7500	4	0	0
106.7750	2	0	0
106.8000	6	0	0
106.8250	4	0	2
106.8500	6	0	0
106.8750	3	0	0
106.9000	5	0	0
106.9250	7	0	0
106.9500	4	1	0
106.9750	10	0	1
107.0000	4	0	0
107.0250	7	0	1
107.0500	8	0	0
107.0750	6	0	0
107.1000	6	0	0
107.1250	5	1	0
107.1500	5	0	0
107.1750	1	0	0
107.2000	4	0	0
107.2250	7	1	0
107.2500	5	0	0
107.2750	5	0	0
107.3000	5	0	0
107.3250	1	0	0
107.3500	6	0	0
107.3750	4	1	0
107.4000	3	0	0
107.4250	7	1	0
107.4500	4	0	0
107.4750	4	0	0
107.5000	5	0	0
107.5250	3	0	0
107.5500	1	0	1
107.5750	3	0	0
107.6000	6	0	0
107.6250	6	0	0
107.6500	6	0	0
107.6750	6	0	0
107.7000	3	1	1
107.7250	5	1	0
107.7500	5	0	0
107.7750	1	1	0
107.8000	6	0	0
107.8250	3	1	0
107.8500	4	1	0
107.8750	4	0	0
107.9000	9	0	0
107.9250	2	0	0
107.9500	4	0	0
107.9750	5	0	0
108.0000	5	0	0
108.0250	4	0	0
108.0500	2	0	0
108.0750	7	0	0
108.1000	4	1	0
108.1250	3	0	0
108.1500	5	0	1
108.1750	0	0	0
108.2000	7	0	0
108.2250	3	1	0
108.2500	3	0	0
108.2750	4	0	0
108.3000	8	0	0
108.3250	4	2	0
108.3500	6	2	0
108.3750	1	0	0
108.4000	3	0	0
108.4250	2	0	0
108.4500	1	0	0
108.4750	7	2	0
108.5000	3	0	0
108.5250	9	0	0
108.5500	4	0	1
108.5750	1	0	0
108.6000	7	1	0
108.6250	8	0	0
108.6500	1	0	0
108.6750	7	0	1
108.7000	6	0	0
108.7250	1	0	0
108.7500	8	0	0
108.7750	6	1	1
108.8000	3	0	0
108.8250	1	0	0
108.8500	3	0	0
108.8750	5	0	0
108.9000	4	0	1
108.9250	4	0	0
108.9500	1	0	1
108.9750	6	1	0
109.0000	3	0	0
109.0250	4	0	0
109.0500	6	0	0
109.0750	6	1	0
109.1000	9	0	0
109.1250	4	0	1
109.1500	9	0	0
109.1750	7	2	0
109.2000	5	0	0
109.2250	4	0	0
109.2500	8	0	0
109.2750	1	0	0
109.3000	2	0	0
109.3250	3	0	0
109.3500	2	0	0
109.3750	7	0	2
109.4000	4	0	0
109.4250	3	0	0
109.4500	8	0	0
109.4750	3	2	0
109.5000	3	1	1
109.5250	8	0	0
109.5500	2	0	0
109.5750	10	0	0
109.6000	5	0	0
109.6250	5	0	0
109.6500	3	0	0
109.6750	6	0	1
109.7000	5	1	0
109.7250	5	0	0
109.7500	4	1	0
109.7750	4	1	1
109.8000	5	2	0
109.8250	4	0	0
109.8500	3	0	0
109.8750	3	0	0
109.9000	5	0	0
109.9250	6	0	0
109.9500	4	0	0
109.9750	2	0	0
110.0000	3	0	0
110.0250	7	0	0
110.0500	5	0	0
110.0750	7	0	1
110.1000	1	0	0
110.1250	6	0	0
110.1500	4	0	0
110.1750	5	0	0
110.2000	7	1	0
110.2250	3	1	0
110.2500	4	0	0
110.2750	6	0	0
110.3000	5	0	0
110.3250	4	0	0
110.3500	7	0	0
110.3750	3	0	0
110.4000	2	0	0
110.4250	4	0	1
110.4500	3	0	0
110.4750	6	1	0
110.5000	1	0	0
110.5250	7	0	0
110.5500	1	0	0
110.5750	6	0	0
110.6000	7	0	0
110.6250	2	0	1
110.6500	4	0	1
110.6750	6	0	0
110.7000	5	0	0
110.7250	6	1	0
110.7500	6	0	1
110.7750	3	0	0
110.8000	4	0	1
110.8250	4	0	0
110.8500	7	0	1
110.8750	4	1	0
110.9000	2	0	0
110.9250	5	0	0
110.9500	5	0	0
110.9750	2	0	1
111.0000	2	0	0
111.0250	3	0	0
111.0500	2	1	0
111.0750	7	0	0
111.1000	2	0	0
111.1250	7	1	0
111.1500	4	1	0
111.1750	5	0	0
111.2000	4	0	0
111.2250	4	0	0
111.2500	4	0	0
111.2750	3	1	0
111.3000	3	1	0
111.3250	2	0	0
111.3500	2	0	0
111.3750	2	0	1
111.4000	3	0	0
111.4250	7	0	0
111.4500	5	0	0
111.4750	1	0	1
111.5000	8	0	0
111.5250	2	0	0
111.5500	1	0	1
111.5750	6	1	0
111.6000	4	0	0
111.6250	6	0	0
111.6500	5	1	0
111.6750	6	0	0
111.7000	6	0	0
111.7250	3	0	0
111.7500	3	0	0
111.7750	2	0	0
111.8000	1	0	0
111.8250	6	0	0
111.8500	3	0	0
111.8750	5	0	0
111.9000	5	0	1
111.9250	5	0	0
111.9500	2	0	0
111.9750	4	0	0
112.0000	3	0	0
112.0250	4	0	0
112.0500	5	0	0
112.0750	0	0	1
112.1000	5	0	0
112.1250	7	0	1
112.1500	2	0	0
112.1750	5	0	0
112.2000	5	1	0
112.2250	5	0	0
112.2500	0	1	0
112.2750	5	0	0
112.3000	2	0	0
112.3250	3	0	1
112.3500	8	0	0
112.3750	7	0	0
112.4000	3	0	0
112.4250	4	0	0
112.4500	5	0	0
112.4750	2	0	0
112.5000	9	0	0
112.5250	7	0	0
112.5500	7	0	0
112.5750	2	0	1
112.6000	9	0	0
112.6250	2	0	0
112.6500	1	0	0
112.6750	2	1	0
112.7000	2	2	0
112.7250	4	0	0
112.7500	3	0	0
112.7750	6	0	1
112.8000	3	0	0
112.8250	6	0	0
112.8500	5	0	1
112.8750	7	0	0
112.9000	4	0	0
112.9250	3	1	0
112.9500	4	0	0
112.9750	6	0	0
113.0000	0	0	0
113.0250	2	1	0
113.0500	5	0	0
113.0750	4	1	0
113.1000	7	2	0
113.1250	6	0	0
113.1500	4	0	0
113.1750	2	0	0
113.2000	2	0	0
113.2250	7	1	0
113.2500	2	0	0
113.2750	4	0	0
113.3000	2	0	0
113.3250	3	0	1
113.3500	7	0	0
113.3750	2	0	1
113.4000	7	0	0
113.4250	2	0	1
113.4500	5	0	0
113.4750	2	0	1
113.5000	3	1	0
113.5250	4	0	0
113.5500	1	1	0
113.5750	1	0	0
113.6000	6	0	0
113.6250	7	1	2
113.6500	3	0	0
113.6750	3	1	0
113.7000	2	1	0
113.7250	7	0	0
113.7500	3	1	0
113.7750	5	0	0
113.8000	2	0	0
113.8250	4	0	0
113.8500	4	0	0
113.8750	5	0	0
113.9000	4	0	0
113.9250	4	0	0
113.9500	3	0	0
113.9750	1	0	1
114.0000	3	0	0
114.0250	2	0	0
114.0500	3	0	0
114.0750	3	0	1
114.1000	4	1	0
114.1250	5	1	0
114.1500	4	0	0
114.1750	1	1	0
114.2000	4	0	0
114.2250	0	0	0
114.2500	5	0	0
114.2750	1	0	0
114.3000	5	0	0
114.3250	1	0	0
114.3500	1	0	0
114.3750	6	1	0
114.4000	0	0	0
114.4250	7	0	1
114.4500	4	0	1
114.4750	2	0	0
114.5000	4	0	0
114.5250	3	1	1
114.5500	5	0	0
114.5750	3	0	0
114.6000	1	0	0
114.6250	3	1	0
114.6500	5	0	1
114.6750	6	0	0
114.7000	9	1	0
114.7250	3	0	0
114.7500	1	0	1
114.7750	6	0	0
114.8000	2	0	0
114.8250	1	0	0
114.8500	4	0	0
114.8750	2	0	0
114.9000	5	0	0
114.9250	4	0	0
114.9500	5	0	0
114.9750	5	0	0
115.0000	5	0	0
115.0250	2	3	0
115.0500	5	0	0
115.0750	2	0	0
115.1000	3	0	0
115.1250	5	0	1
115.1500	0	1	0
115.1750	6	0	0
115.2000	6	0	0
115.2250	4	0	0
115.2500	3	0	0
115.2750	2	0	0
115.3000	3	0	0
115.3250	3	0	0
115.3500	8	1	0
115.3750	4	0	0
115.4000	1	0	0
115.4250	4	0	0
115.4500	3	0	0
115.4750	4	0	0
115.5000	4	0	0
115.5250	4	0	1
115.5500	5	0	0
115.5750	3	0	0
115.6000	3	0	0
115.6250	3	0	0
115.6500	4	0	1
115.6750	2	0	0
115.7000	4	0	0
115.7250	1	1	0
115.7500	2	0	0
115.7750	1	0	0
115.8000	3	0	0
115.8250	5	0	0
115.8500	3	0	0
115.8750	7	1	0
115.9000	3	0	0
115.9250	3	0	1
115.9500	1	0	0
115.9750	6	0	0
116.0000	0	0	0
116.0250	4	0	0
116.0500	1	0	1
116.0750	6	1	0
116.1000	4	0	0
116.1250	3	0	0
116.1500	2	0	1
116.1750	6	0	0
116.2000	3	0	0
116.2250	6	1	0
116.2500	6	0	0
116.2750	1	0	1
116.3000	5	0	0
116.3250	6	0	0
116.3500	2	0	2
116.3750	2	0	0
116.4000	4	0	1
116.4250	1	1	0
116.4500	2	0	0
116.4750	0	0	0
116.5000	6	0	0
116.5250	2	0	0
116.5500	2	0	0
116.5750	4	0	0
116.6000	3	0	0
116.6250	2	1	0
116.6500	2	0	0
116.6750	5	0	0
116.7000	3	1	0
116.7250	6	0	0
116.7500	5	0	0
116.7750	2	0	0
116.8000	6	0	0
116.8250	6	0	0
116.8500	1	0	0
116.8750	3	0	0
116.9000	6	0	0
116.9250	6	0	0
116.9500	3	0	0
116.9750	4	0	0
117.0000	3	0	0
117.0250	2	0	0
117.0500	3	1	0
117.0750	1	0	0
117.1000	5	1	0
117.1250	6	0	0
117.1500	3	0	0
117.1750	5	0	0
117.2000	4	1	0
117.2250	1	0	0
117.2500	3	0	0
117.2750	4	0	0
117.3000	0	0	0
117.3250	6	0	0
117.3500	2	0	0
117.3750	3	0	0
117.4000	4	1	1
117.4250	1	0	0
117.4500	6	0	0
117.4750	5	0	0
117.5000	5	1	0
117.5250	2	0	0
117.5500	2	0	0
117.5750	5	1	0
117.6000	4	0	0
117.6250	6	0	0
117.6500	3	0	0
117.6750	4	0	0
117.7000	3	0	0
117.7250	3	0	0
117.7500	1	0	0
117.7750	2	0	0
117.8000	5	0	0
117.8250	4	1	0
117.8500	3	0	1
117.8750	4	0	0
117.9000	3	1	0
117.9250	3	0	1
117.9500	3	0	0
117.9750	3	0	0
118.0000	0	1	0
118.0250	3	0	0
118.0500	4	0	0
118.0750	2	0	0
118.1000	2	2	0
118.1250	6	0	0
118.1500	7	1	0
118.1750	3	0	0
118.2000	3	0	0
118.2250	3	1	0
118.2500	2	0	0
118.2750	3	1	0
118.3000	4	0	0
118.3250	3	0	0
118.3500	7	0	0
118.3750	5	0	1
118.4000	2	0	0
118.4250	1	0	0
118.4500	4	0	0
118.4750	0	0	0
118.5000	4	0	0
118.5250	1	0	0
118.5500	6	0	0
118.5750	1	0	0
118.6000	1	0	0
118.6250	1	0	0
118.6500	2	1	0
118.6750	2	0	0
118.7000	1	0	0
118.7250	5	0	0
118.7500	4	0	0
118.7750	3	0	0
118.8000	3	1	0
118.8250	3	0	0
118.8500	2	0	0
118.8750	1	0	0
118.9000	5	0	1
118.9250	3	0	0
118.9500	2	0	0
118.9750	4	1	0
119.0000	2	1	0
119.0250	3	0	0
119.0500	2	0	0
119.0750	4	0	0
119.1000	1	0	1
119.1250	4	0	0
119.1500	1	1	0
119.1750	3	0	0
119.2000	2	1	0
119.2250	5	0	0
119.2500	3	1	0
119.2750	4	0	1
119.3000	3	0	0
119.3250	3	0	0
119.3500	4	0	1
119.3750	4	0	0
119.4000	2	0	0
119.4250	3	0	0
119.4500	4	0	0
119.4750	1	0	0
119.5000	4	0	0
119.5250	4	1	1
119.5500	3	0	0
119.5750	1	1	0
119.6000	2	0	0
119.6250	5	0	0
119.6500	1	0	0
119.6750	2	0	1
119.7000	0	0	0
119.7250	6	0	0
119.7500	2	1	0
119.7750	6	1	0
119.8000	3	0	0
119.8250	3	0	0
119.8500	4	0	0
119.8750	3	0	0
119.9000	2	0	1
119.9250	4	0	0
119.9500	3	0	0
119.9750	1	0	0
120.0000	2	0	0
120.0250	3	0	0
120.0500	4	0	0
120.0750	3	0	0
120.1000	2	0	1
120.1250	4	1	0
120.1500	2	0	0
120.1750	1	0	0
120.2000	3	1	0
120.2250	2	0	0
120.2500	1	0	0
120.2750	3	0	0
120.3000	4	0	0
120.3250	3	0	0
120.3500	2	0	0
120.3750	1	0	0
120.4000	5	0	0
120.4250	2	0	0
120.4500	3	1	0
120.4750	3	0	0
120.5000	2	1	0
120.5250	3	0	0
120.5500	4	0	0
120.5750	4	0	0
120.6000	5	0	0
120.6250	3	1	0
120.6500	4	0	0
120.6750	3	0	0
120.7000	4	0	0
120.7250	2	0	1
120.7500	6	0	0
120.7750	3	0	1
120.8000	5	0	0
120.8250	4	0	0
120.8500	2	0	0
120.8750	2	0	0
120.9000	5	0	0
120.9250	1	0	0
120.9500	7	0	0
120.9750	7	1	0
121.0000	3	0	0
121.0250	5	0	0
121.0500	3	0	0
121.0750	5	0	0
121.1000	1	0	0
121.1250	2	1	1
121.1500	5	0	0
121.1750	1	0	0
121.2000	2	0	0
121.2250	4	0	0
121.2500	8	0	0
121.2750	3	0	0
121.3000	2	0	0
121.3250	4	1	0
121.3500	3	1	0
121.3750	4	0	0
121.4000	1	1	0
121.4250	3	0	0
121.4500	4	0	1
121.4750	1	1	0
121.5000	6	1	0
121.5250	2	0	0
121.5500	0	0	0
121.5750	1	1	1
121.6000	2	1	0
121.6250	4	0	0
121.6500	2	0	0
121.6750	3	0	0
121.7000	1	0	0
121.7250	3	1	0
121.7500	2	0	0
121.7750	6	0	0
121.8000	3	0	0
121.8250	1	1	1
121.8500	5	0	0
121.8750	2	0	0
121.9000	2	1	0
121.9250	4	0	0
121.9500	1	1	1
121.9750	1	0	0
122.0000	2	0	0
122.0250	3	0	0
122.0500	3	0	0
122.0750	5	0	0
122.1000	2	0	0
122.1250	4	0	0
122.1500	5	0	0
122.1750	7	1	0
122.2000	1	0	0
122.2250	6	0	0
122.2500	3	0	0
122.2750	1	1	0
122.3000	1	0	0
122.3250	4	0	0
122.3500	2	0	0
122.3750	1	0	0
122.4000	3	0	0
122.4250	2	0	0
122.4500	4	0	0
122.4750	1	0	1
122.5000	4	0	0
122.5250	2	0	0
122.5500	2	0	0
122.5750	4	0	0
122.6000	1	0	0
122.6250	1	1	0
122.6500	1	1	1
122.6750	4	0	0
122.7000	6	0	0
122.7250	2	0	0
122.7500	5	0	0
122.7750	2	1	0
122.8000	3	0	0
122.8250	2	0	0
122.8500	6	0	0
122.8750	2	0	1
122.9000	2	0	0
122.9250	4	1	0
122.9500	6	0	0
122.9750	5	1	0
123.0000	4	0	0
123.0250	1	0	1
123.0500	7	0	0
123.0750	3	0	1
123.1000	3	0	0
123.1250	6	0	0
123.1500	2	1	0
123.1750	3	0	0
123.2000	3	0	0
123.2250	2	1	0
123.2500	2	0	0
123.2750	4	0	0
123.3000	2	0	0
123.3250	1	0	0
123.3500	3	0	0
123.3750	1	0	0
123.4000	1	0	0
123.4250	3	0	0
123.4500	1	0	0
123.4750	2	1	0
123.5000	3	1	0
123.5250	4	0	0
123.5500	1	0	0
123.5750	2	0	0
123.6000	2	0	0
123.6250	1	1	0
123.6500	1	0	0
123.6750	4	0	2
123.7000	3	0	1
123.7250	3	0	0
123.7500	5	0	0
123.7750	3	0	0
123.8000	6	1	0
123.8250	6	0	0
123.8500	6	0	0
123.8750	3	1	0
123.9000	1	0	0
123.9250	4	0	0
123.9500	3	1	0
123.9750	3	1	0
124.0000	4	1	0
124.0250	3	0	1
124.0500	2	0	0
124.0750	3	0	0
124.1000	5	0	0
124.1250	2	0	1
124.1500	1	1	1
124.1750	6	0	0
124.2000	3	0	0
124.2250	0	0	0
124.2500	1	0	2
124.2750	2	0	0
124.3000	1	0	0
124.3250	3	0	0
124.3500	0	0	0
124.3750	1	0	0
124.4000	3	0	0
124.4250	1	0	0
124.4500	2	0	0
124.4750	0	0	0
124.5000	1	0	0
124.5250	7	0	0
124.5500	2	0	0
124.5750	6	1	0
124.6000	5	0	0
124.6250	2	0	0
124.6500	1	0	0
124.6750	4	0	0
124.7000	2	0	0
124.7250	4	0	0
124.7500	0	0	0
124.7750	3	0	0
124.8000	2	1	0
124.8250	1	0	0
124.8500	4	0	0
124.8750	1	0	0
124.9000	2	0	1
124.9250	4	0	0
124.9500	5	1	0
124.9750	1	0	0
125.0000	4	0	0
125.0250	9	1	1
125.0500	0	0	1
125.0750	0	0	1
125.1000	0	2	0
125.1250	7	1	0
125.1500	3	0	0
125.1750	1	0	1
125.2000	1	0	0
125.2250	1	0	0
125.2500	2	0	0
125.2750	2	0	0
125.3000	1	0	0
125.3250	1	0	0
125.3500	4	0	1
125.3750	3	1	1
125.4000	3	0	0
125.4250	2	0	0
125.4500	1	1	0
125.4750	1	0	0
125.5000	1	0	0
125.5250	4	0	0
125.5500	3	0	0
125.5750	2	0	0
125.6000	3	0	0
125.6250	3	0	0
125.6500	3	2	0
125.6750	3	0	0
125.7000	2	0	0
125.7250	2	0	0
125.7500	2	0	0
125.7750	1	0	0
125.8000	3	0	0
125.8250	2	0	2
125.8500	3	0	0
125.8750	1	0	0
125.9000	4	0	0
125.9250	3	0	1
125.9500	6	0	0
125.9750	4	1	1
126.0000	2	0	0
126.0250	5	0	0
126.0500	4	0	0
126.0750	3	1	0
126.1000	3	0	0
126.1250	3	1	0
126.1500	4	1	0
126.1750	0	0	0
126.2000	1	0	0
126.2250	3	0	0
126.2500	4	0	0
126.2750	2	0	0
126.3000	1	0	0
126.3250	1	1	0
126.3500	2	0	0
126.3750	2	0	1
126.4000	0	0	0
126.4250	5	0	0
126.4500	4	0	0
126.4750	1	0	0
126.5000	1	0	0
126.5250	3	0	0
126.5500	2	0	0
126.5750	1	1	0
126.6000	1	1	0
126.6250	2	1	0
126.6500	2	1	0
126.6750	2	0	0
126.7000	1	0	0
126.7250	4	1	0
126.7500	5	0	0
126.7750	1	0	0
126.8000	3	0	0
126.8250	2	0	0
126.8500	3	0	0
126.8750	1	0	0
126.9000	3	0	0
126.9250	1	0	0
126.9500	2	0	0
126.9750	1	0	0
127.0000	2	0	0
127.0250	1	1	0
127.0500	3	0	0
127.0750	0	1	0
127.1000	3	0	0
127.1250	2	1	0
127.1500	1	1	0
127.1750	3	0	0
127.2000	5	0	0
127.2250	2	0	0
127.2500	1	0	0
127.2750	3	0	0
127.3000	3	0	0
127.3250	1	0	0
127.3500	2	0	0
127.3750	1	0	0
127.4000	2	0	0
127.4250	3	0	0
127.4500	3	0	0
127.4750	3	1	0
127.5000	4	0	1
127.5250	3	1	0
127.5500	3	0	0
127.5750	0	1	0
127.6000	2	0	0
127.6250	2	0	0
127.6500	1	1	0
127.6750	3	0	0
127.7000	2	0	0
127.7250	1	0	0
127.7500	1	0	0
127.7750	4	0	0
127.8000	1	0	0
127.8250	3	1	0
127.8500	1	0	0
127.8750	3	0	0
127.9000	0	0	0
127.9250	4	1	1
127.9500	1	0	0
127.9750	1	0	1
128.0000	5	0	0
128.0250	2	0	0
128.0500	2	0	0
128.0750	3	0	0
128.1000	0	0	1
128.1250	1	1	0
128.1500	4	0	0
128.1750	3	0	0
128.2000	5	1	0
128.2250	0	0	0
128.2500	1	0	0
128.2750	2	1	0
128.3000	1	1	0
128.3250	4	0	0
128.3500	4	0	0
128.3750	2	0	0
128.4000	1	0	1
128.4250	0	0	0
128.4500	2	0	0
128.4750	2	0	0
128.5000	2	0	0
128.5250	2	2	0
128.5500	1	0	0
128.5750	0	1	0
128.6000	2	0	0
128.6250	1	0	0
128.6500	3	0	0
128.6750	3	0	0
128.7000	2	1	0
128.7250	2	0	0
128.7500	0	0	0
128.7750	2	0	0
128.8000	1	0	0
128.8250	2	0	0
128.8500	1	0	0
128.8750	2	0	0
128.9000	2	0	1
128.9250	1	0	1
128.9500	3	0	0
128.9750	3	0	0
129.0000	2	0	0
129.0250	0	0	0
129.0500	4	0	1
129.0750	3	0	0
129.1000	6	1	0
129.1250	1	0	0
129.1500	0	0	0
129.1750	3	0	0
129.2000	2	0	0
129.2250	2	0	0
129.2500	3	0	0
129.2750	3	1	0
129.3000	0	0	0
129.3250	3	0	0
129.3500	3	0	0
129.3750	2	0	0
129.4000	2	0	1
129.4250	3	1	0
129.4500	0	0	0
129.4750	4	0	0
129.5000	3	0	0
129.5250	2	0	0
129.5500	0	0	0
129.5750	1	0	0
129.6000	2	0	0
129.6250	2	0	0
129.6500	2	0	0
129.6750	1	0	0
129.7000	4	0	0
129.7250	3	0	0
129.7500	8	0	0
129.7750	1	0	0
129.8000	3	0	0
129.8250	1	0	0
129.8500	2	0	0
129.8750	2	0	0
129.9000	1	0	0
129.9250	1	0	0
129.9500	2	0	0
129.9750	2	0	0
130.0000	2	1	1
130.0250	2	0	0
130.0500	2	0	0
130.0750	1	0	1
130.1000	0	0	0
130.1250	3	0	0
130.1500	0	0	1
130.1750	1	0	1
130.2000	1	0	1
130.2250	1	0	1
130.2500	4	2	0
130.2750	1	1	0
130.3000	1	0	1
130.3250	4	0	0
130.3500	3	0	0
130.3750	4	0	0
130.4000	2	0	1
130.4250	2	0	0
130.4500	4	0	0
130.4750	1	0	0
130.5000	3	0	0
130.5250	2	0	1
130.5500	1	0	0
130.5750	0	0	1
130.6000	0	0	0
130.6250	0	1	0
130.6500	1	0	0
130.6750	2	0	0
130.7000	2	0	0
130.7250	1	0	0
130.7500	1	2	1
130.7750	3	0	0
130.8000	1	1	0
130.8250	6	0	0
130.8500	4	0	0
130.8750	0	0	0
130.9000	0	2	0
130.9250	1	0	0
130.9500	2	1	0
130.9750	3	0	0
131.0000	3	0	0
131.0250	0	0	0
131.0500	2	0	0
131.0750	1	1	0
131.1000	0	0	1
131.1250	2	0	2
131.1500	0	0	0
131.1750	1	0	2
131.2000	2	0	0
131.2250	3	0	0
131.2500	2	1	0
131.2750	1	0	1
131.3000	3	0	0
131.3250	3	0	0
131.3500	0	0	0
131.3750	3	0	0
131.4000	3	1	0
131.4250	6	0	1
131.4500	3	0	0
131.4750	1	0	0
131.5000	3	1	0
131.5250	2	0	0
131.5500	1	1	0
131.5750	2	0	0
131.6000	0	0	0
131.6250	0	0	0
131.6500	1	0	0
131.6750	0	0	0
131.7000	7	0	0
131.7250	4	0	0
131.7500	2	0	0
131.7750	2	1	0
131.8000	1	0	0
131.8250	3	0	0
131.8500	2	1	0
131.8750	4	0	0
131.9000	4	1	0
131.9250	2	0	0
131.9500	2	0	0
131.9750	2	0	0
132.0000	1	0	0
132.0250	1	1	0
132.0500	3	0	0
132.0750	3	0	0
132.1000	2	0	0
132.1250	3	1	0
132.1500	5	0	0
132.1750	4	0	0
132.2000	3	0	0
132.2250	0	0	0
132.2500	2	0	0
132.2750	2	0	0
132.3000	2	0	0
132.3250	1	0	0
132.3500	4	0	0
132.3750	2	0	0
132.4000	5	0	0
132.4250	0	0	1
132.4500	1	0	0
132.4750	2	1	0
132.5000	0	0	0
132.5250	2	0	1
132.5500	1	0	0
132.5750	3	0	0
132.6000	1	0	0
132.6250	4	0	0
132.6500	1	0	0
132.6750	2	0	0
132.7000	2	1	1
132.7250	3	0	0
132.7500	4	0	1
132.7750	2	0	0
132.8000	2	0	1
132.8250	2	0	0
132.8500	1	1	0
132.8750	3	0	0
132.9000	1	0	0
132.9250	3	1	1
132.9500	0	1	1
132.9750	3	0	0
133.0000	1	0	0
133.0250	0	1	0
133.0500	0	0	0
133.0750	3	0	0
133.1000	0	0	0
133.1250	1	0	0
133.1500	2	0	0
133.1750	2	0	0
133.2000	3	0	1
133.2250	1	0	0
133.2500	1	0	0
133.2750	0	0	0
133.3000	4	0	0
133.3250	1	0	0
133.3500	3	0	0
133.3750	3	0	1
133.4000	3	0	0
133.4250	3	1	0
133.4500	3	1	0
133.4750	3	0	0
133.5000	1	0	0
133.5250	1	0	0
133.5500	2	1	0
133.5750	1	0	0
133.6000	1	1	0
133.6250	0	0	1
133.6500	4	0	0
133.6750	1	1	0
133.7000	2	0	0
133.7250	4	2	1
133.7500	1	0	0
133.7750	0	0	0
133.8000	2	0	0
133.8250	0	0	1
133.8500	4	0	0
133.8750	4	0	1
133.9000	0	2	1
133.9250	6	0	0
133.9500	1	0	0
133.9750	0	1	0
134.0000	2	0	0
134.0250	2	0	0
134.0500	4	0	0
134.0750	3	0	0
134.1000	2	0	0
134.1250	2	0	0
134.1500	2	0	0
134.1750	4	0	0
134.2000	4	0	0
134.2250	0	0	0
134.2500	0	0	0
134.2750	0	0	0
134.3000	2	0	0
134.3250	3	0	0
134.3500	1	0	1
134.3750	4	0	0
134.4000	1	0	0
134.4250	0	0	0
134.4500	3	0	0
134.4750	3	0	0
134.5000	1	3	0
134.5250	4	0	0
134.5500	3	0	0
134.5750	2	0	0
134.6000	1	0	0
134.6250	2	0	1
134.6500	0	0	0
134.6750	1	1	0
134.7000	3	2	0
134.7250	1	0	0
134.7500	2	0	0
134.7750	0	0	0
134.8000	0	0	0
134.8250	5	0	0
134.8500	0	0	0
134.8750	0	0	0
134.9000	5	0	0
134.9250	2	0	0
134.9500	2	0	0
134.9750	2	0	0
135.0000	3	0	0
135.0250	2	0	0
135.0500	2	0	0
135.0750	0	0	0
135.1000	0	0	0
135.1250	2	0	0
135.1500	1	0	0
135.1750	0	0	0
135.2000	3	0	0
135.2250	0	1	0
135.2500	0	0	0
135.2750	3	0	0
135.3000	0	1	0
135.3250	2	0	0
135.3500	2	0	0
135.3750	0	0	1
135.4000	1	0	0
135.4250	1	0	0
135.4500	3	0	1
135.4750	1	0	0
135.5000	6	0	0
135.5250	2	0	0
135.5500	2	0	0
135.5750	2	0	0
135.6000	2	0	0
135.6250	4	0	0
135.6500	1	1	0
135.6750	3	0	0
135.7000	2	1	0
135.7250	0	1	0
135.7500	2	0	0
135.7750	2	0	0
135.8000	3	0	0
135.8250	2	0	0
135.8500	3	0	0
135.8750	4	0	0
135.9000	2	1	0
135.9250	3	0	0
135.9500	3	0	0
135.9750	2	0	0
136.0000	3	0	0
136.0250	4	0	0
136.0500	1	1	0
136.0750	3	0	0
136.1000	3	0	0
136.1250	1	0	0
136.1500	2	0	1
136.1750	2	0	1
136.2000	1	0	0
136.2250	1	0	0
136.2500	2	1	0
136.2750	2	1	0
136.3000	1	0	1
136.3250	2	0	1
136.3500	1	0	0
136.3750	2	0	0
136.4000	2	0	0
136.4250	1	0	0
136.4500	0	1	0
136.4750	1	0	0
136.5000	3	0	0
136.5250	3	0	0
136.5500	0	0	0
136.5750	2	0	0
136.6000	1	0	0
136.6250	1	1	1
136.6500	5	1	1
136.6750	3	0	0
136.7000	1	0	0
136.7250	3	0	0
136.7500	1	1	0
136.7750	5	0	0
136.8000	0	1	1
136.8250	2	0	0
136.8500	2	0	0
136.8750	5	1	0
136.9000	2	0	0
136.9250	1	0	1
136.9500	4	0	0
136.9750	6	1	0
137.0000	2	0	1
137.0250	4	0	0
137.0500	2	0	0
137.0750	1	1	0
137.1000	1	1	0
137.1250	1	0	0
137.1500	1	1	0
137.1750	3	0	0
137.2000	1	0	1
137.2250	2	1	0
137.2500	0	0	0
137.2750	1	0	0
137.3000	3	1	0
137.3250	0	0	0
137.3500	2	0	0
137.3750	2	0	0
137.4000	1	0	0
137.4250	0	0	0
137.4500	0	0	0
137.4750	1	1	0
137.5000	5	1	0
137.5250	3	0	0
137.5500	0	0	2
137.5750	2	0	0
137.6000	2	0	0
137.6250	0	2	0
137.6500	0	0	0
137.6750	3	0	0
137.7000	0	0	0
137.7250	0	1	0
137.7500	2	0	0
137.7750	1	0	0
137.8000	1	0	0
137.8250	3	0	0
137.8500	2	0	0
137.8750	2	0	0
137.9000	1	1	0
137.9250	3	0	0
137.9500	1	0	0
137.9750	0	0	0
138.0000	3	1	0
138.0250	2	0	0
138.0500	1	0	0
138.0750	0	0	0
138.1000	1	0	0
138.1250	2	1	0
138.1500	3	0	0
138.1750	1	0	0
138.2000	4	0	0
138.2250	2	0	0
138.2500	0	0	0
138.2750	0	1	2
138.3000	0	0	0
138.3250	1	0	0
138.3500	1	0	0
138.3750	0	0	0
138.4000	1	0	0
138.4250	1	0	0
138.4500	0	1	0
138.4750	1	0	0
138.5000	3	0	1
138.5250	4	1	0
138.5500	0	1	0
138.5750	0	0	0
138.6000	0	0	0
138.6250	1	0	0
138.6500	1	0	0
138.6750	2	0	0
138.7000	2	1	0
138.7250	1	0	0
138.7500	0	1	0
138.7750	3	0	0
138.8000	3	0	0
138.8250	2	0	0
138.8500	3	0	0
138.8750	2	0	0
138.9000	2	0	0
138.9250	0	0	1
138.9500	3	0	0
138.9750	1	1	1
139.0000	2	0	1
139.0250	3	0	0
139.0500	1	0	0
139.0750	4	0	0
139.1000	1	0	0
139.1250	0	0	0
139.1500	0	0	0
139.1750	2	0	0
139.2000	0	1	0
139.2250	0	0	0
139.2500	2	0	0
139.2750	2	0	1
139.3000	2	0	0
139.3250	3	0	0
139.3500	1	0	0
139.3750	0	2	0
139.4000	5	0	0
139.4250	0	0	0
139.4500	2	0	0
139.4750	0	0	0
139.5000	0	0	0
139.5250	2	0	1
139.5500	1	1	0
139.5750	2	0	0
139.6000	2	0	0
139.6250	0	1	0
139.6500	3	1	0
139.6750	1	0	0
139.7000	0	0	0
139.7250	0	0	0
139.7500	0	0	0
139.7750	2	0	0
139.8000	1	0	1
139.8250	1	0	0
139.8500	3	0	0
139.8750	2	1	0
139.9000	0	0	0
139.9250	1	1	0
139.9500	1	0	0
139.9750	0	0	0
140.0000	1	0	0
140.0250	2	0	0
140.0500	2	0	0
140.0750	1	1	0
140.1000	2	0	1
140.1250	1	0	0
140.1500	1	0	1
140.1750	0	2	0
140.2000	1	0	0
140.2250	1	1	0
140.2500	0	0	0
140.2750	0	1	0
140.3000	3	0	0
140.3250	2	0	0
140.3500	0	0	0
140.3750	1	0	0
140.4000	0	1	0
140.4250	0	0	0
140.4500	3	0	0
140.4750	4	0	0
140.5000	0	0	0
140.5250	2	0	0
140.5500	2	0	0
140.5750	0	1	1
140.6000	2	0	0
140.6250	1	0	0
140.6500	0	0	1
140.6750	2	0	0
140.7000	0	1	1
140.7250	0	0	0
140.7500	1	0	0
140.7750	1	0	0
140.8000	2	0	0
140.8250	2	1	0
140.8500	1	0	0
140.8750	2	0	0
140.9000	1	0	0
140.9250	1	0	0
140.9500	1	0	0
140.9750	1	1	0
141.0000	2	0	0
141.0250	1	0	0
141.0500	3	0	0
141.0750	0	1	0
141.1000	3	0	0
141.1250	0	0	0
141.1500	0	1	1
141.1750	5	0	0
141.2000	3	0	0
141.2250	2	1	0
141.2500	0	0	0
141.2750	4	0	0
141.3000	3	0	0
141.3250	1	0	0
141.3500	2	0	0
141.3750	0	0	1
141.4000	1	0	0
141.4250	2	0	0
141.4500	1	0	0
141.4750	1	0	0
141.5000	3	0	1
141.5250	3	0	0
141.5500	4	1	1
141.5750	1	0	0
141.6000	1	0	0
141.6250	1	1	0
141.6500	2	0	0
141.6750	0	0	1
141.7000	4	0	1
141.7250	1	0	0
141.7500	2	0	0
141.7750	5	0	0
141.8000	3	0	1
141.8250	3	0	0
141.8500	1	0	0
141.8750	2	0	0
141.9000	3	0	0
141.9250	3	0	0
141.9500	7	1	0
141.9750	2	0	0
142.0000	0	0	0
142.0250	3	0	0
142.0500	1	0	2
142.0750	0	0	0
142.1000	1	0	0
142.1250	1	0	0
142.1500	2	0	0
142.1750	2	0	0
142.2000	2	0	0
142.2250	3	0	0
142.2500	4	0	0
142.2750	2	1	0
142.3000	1	1	0
142.3250	0	0	0
142.3500	0	0	0
142.3750	2	0	0
142.4000	2	0	0
142.4250	3	0	0
142.4500	2	0	0
142.4750	3	0	0
142.5000	1	0	0
142.5250	1	0	0
142.5500	3	0	0
142.5750	3	0	0
142.6000	0	0	0
142.6250	1	0	0
142.6500	2	0	0
142.6750	3	0	0
142.7000	1	0	0
142.7250	1	0	0
142.7500	1	0	0
142.7750	5	0	0
142.8000	1	0	1
142.8250	1	1	0
142.8500	1	0	0
142.8750	0	1	0
142.9000	4	0	0
142.9250	1	0	0
142.9500	0	0	1
142.9750	0	0	0
143.0000	1	0	1
143.0250	2	1	0
143.0500	1	0	0
143.0750	3	0	0
143.1000	5	0	0
143.1250	1	0	0
143.1500	0	1	0
143.1750	2	0	0
143.2000	3	0	0
143.2250	1	0	0
143.2500	2	0	0
143.2750	2	0	0
143.3000	4	0	1
143.3250	4	1	0
143.3500	3	0	0
143.3750	1	0	0
143.4000	1	0	0
143.4250	3	0	0
143.4500	1	0	1
143.4750	0	0	1
143.5000	2	0	0
143.5250	2	0	0
143.5500	4	0	0
143.5750	3	0	0
143.6000	1	0	0
143.6250	1	0	0
143.6500	2	1	0
143.6750	5	0	0
143.7000	2	0	0
143.7250	1	0	0
143.7500	1	0	0
143.7750	1	0	0
143.8000	2	0	0
143.8250	0	0	0
143.8500	0	0	0
143.8750	3	0	0
143.9000	1	0	0
143.9250	0	0	0
143.9500	0	0	0
143.9750	0	0	0
144.0000	2	0	0
144.0250	1	0	0
144.0500	2	0	0
144.0750	3	1	0
144.1000	2	0	0
144.1250	0	0	1
144.1500	1	1	0
144.1750	2	0	1
144.2000	1	0	0
144.2250	2	1	0
144.2500	0	0	0
144.2750	2	0	0
144.3000	4	1	1
144.3250	2	0	0
144.3500	1	1	0
144.3750	2	0	0
144.4000	1	0	0
144.4250	1	0	0
144.4500	2	0	0
144.4750	1	0	0
144.5000	0	0	0
144.5250	1	0	0
144.5500	4	0	0
144.5750	2	0	0
144.6000	5	0	0
144.6250	0	1	0
144.6500	2	0	0
144.6750	3	0	0
144.7000	1	0	0
144.7250	2	0	0
144.7500	0	1	0
144.7750	3	0	0
144.8000	4	0	0
144.8250	1	0	0
144.8500	0	1	0
144.8750	0	1	0
144.9000	1	1	0
144.9250	1	1	0
144.9500	3	0	0
144.9750	2	0	0
145.0000	0	0	1
145.0250	2	0	0
145.0500	1	0	0
145.0750	2	0	0
145.1000	1	1	0
145.1250	2	0	0
145.1500	3	2	0
145.1750	3	0	0
145.2000	1	0	0
145.2250	2	0	1
145.2500	0	1	0
145.2750	2	1	0
145.3000	3	0	0
145.3250	3	0	0
145.3500	0	0	0
145.3750	2	0	0
145.4000	3	0	0
145.4250	3	0	0
145.4500	0	0	0
145.4750	2	1	0
145.5000	1	0	1
145.5250	2	0	0
145.5500	3	0	0
145.5750	0	0	0
145.6000	0	0	1
145.6250	3	0	0
145.6500	0	1	0
145.6750	1	0	0
145.7000	1	0	0
145.7250	3	0	0
145.7500	2	0	0
145.7750	2	0	0
145.8000	1	1	1
145.8250	2	0	0
145.8500	2	0	0
145.8750	1	0	1
145.9000	2	0	0
145.9250	3	1	0
145.9500	1	0	0
145.9750	2	0	0
146.0000	1	0	0
146.0250	1	0	0
146.0500	2	0	2
146.0750	1	0	0
146.1000	0	1	0
146.1250	4	0	0
146.1500	1	2	0
146.1750	3	0	0
146.2000	3	1	0
146.2250	3	0	0
146.2500	1	0	0
146.2750	1	0	0
146.3000	1	0	0
146.3250	2	0	0
146.3500	1	0	0
146.3750	1	0	0
146.4000	0	0	0
146.4250	2	0	0
146.4500	2	0	0
146.4750	0	0	1
146.5000	2	0	1
146.5250	0	1	0
146.5500	0	1	0
146.5750	2	0	0
146.6000	2	0	0
146.6250	0	0	0
146.6500	1	0	0
146.6750	1	0	0
146.7000	1	0	0
146.7250	1	0	0
146.7500	0	0	0
146.7750	1	0	0
146.8000	2	0	1
146.8250	1	0	0
146.8500	2	1	0
146.8750	1	0	0
146.9000	0	0	0
146.9250	4	0	0
146.9500	2	0	0
146.9750	3	1	1
147.0000	3	0	0
147.0250	1	0	0
147.0500	2	0	0
147.0750	3	0	0
147.1000	0	0	0
147.1250	1	0	0
147.1500	1	0	0
147.1750	0	0	0
147.2000	0	0	1
147.2250	0	0	0
147.2500	2	0	0
147.2750	1	0	0
147.3000	3	0	0
147.3250	0	0	0
147.3500	1	0	0
147.3750	1	0	0
147.4000	2	0	0
147.4250	4	0	0
147.4500	3	0	0
147.4750	2	1	0
147.5000	1	0	0
147.5250	1	0	0
147.5500	2	0	0
147.5750	1	0	0
147.6000	0	0	1
147.6250	1	1	0
147.6500	1	1	0
147.6750	0	0	0
147.7000	1	0	0
147.7250	3	0	0
147.7500	2	0	0
147.7750	0	0	0
147.8000	1	0	0
147.8250	1	0	1
147.8500	1	0	0
147.8750	3	0	0
147.9000	2	0	0
147.9250	2	0	0
147.9500	1	0	0
147.9750	0	3	0
148.0000	3	0	0
148.0250	3	0	0
148.0500	1	0	0
148.0750	1	1	0
148.1000	0	0	0
148.1250	2	1	0
148.1500	1	0	0
148.1750	6	0	0
148.2000	0	0	0
148.2250	2	0	0
148.2500	1	0	0
148.2750	0	1	0
148.3000	2	1	0
148.3250	0	0	0
148.3500	2	1	0
148.3750	2	0	0
148.4000	1	0	0
148.4250	0	1	0
148.4500	2	0	0
148.4750	1	0	0
148.5000	0	0	0
148.5250	2	0	0
148.5500	3	1	1
148.5750	1	0	0
148.6000	1	0	0
148.6250	1	0	0
148.6500	1	2	1
148.6750	2	0	0
148.7000	1	0	0
148.7250	1	1	1
148.7500	0	0	0
148.7750	2	0	0
148.8000	1	0	1
148.8250	1	0	0
148.8500	0	0	0
148.8750	4	0	1
148.9000	0	0	0
148.9250	0	0	0
148.9500	1	0	0
148.9750	1	1	0
149.0000	1	1	1
149.0250	0	0	0
149.0500	1	1	0
149.0750	1	0	0
149.1000	0	0	0
149.1250	0	0	0
149.1500	0	0	0
149.1750	0	0	0
149.2000	0	0	0
149.2250	0	0	0
149.2500	4	0	0
149.2750	0	1	0
149.3000	0	0	0
149.3250	1	1	0
149.3500	1	1	0
149.3750	1	0	0
149.4000	2	0	0
149.4250	2	0	0
149.4500	0	0	0
149.4750	0	0	1
149.5000	1	0	0
149.5250	3	0	1
149.5500	1	0	0
149.5750	0	0	1
149.6000	2	0	0
149.6250	4	0	0
149.6500	2	0	0
149.6750	1	0	0
149.7000	5	0	0
149.7250	1	0	0
149.7500	2	0	0
149.7750	1	0	0
149.8000	1	0	0
149.8250	0	0	0
149.8500	0	0	0
149.8750	2	0	0
149.9000	0	0	0
149.9250	0	0	0
149.9500	1	0	1
149.9750	4	0	0
150.0000	3	0	0
150.0250	0	0	0
150.0500	1	0	0
150.0750	4	0	0
150.1000	1	1	0
150.1250	1	0	0
150.1500	1	0	0
150.1750	0	1	0
150.2000	2	0	0
150.2250	2	2	0
150.2500	2	1	0
150.2750	0	0	1
150.3000	2	0	0
150.3250	0	0	0
150.3500	1	0	0
150.3750	1	0	0
150.4000	1	0	0
150.4250	1	0	0
150.4500	2	0	0
150.4750	0	1	0
150.5000	0	0	0
150.5250	2	0	0
150.5500	1	0	0
150.5750	3	1	0
150.6000	1	1	0
150.6250	1	0	0
150.6500	1	0	0
150.6750	1	0	1
150.7000	1	0	0
150.7250	4	0	0
150.7500	2	0	0
150.7750	0	0	1
150.8000	2	0	0
150.8250	4	0	0
150.8500	1	0	0
150.8750	1	0	0
150.9000	1	0	0
150.9250	2	0	0
150.9500	5	0	0
150.9750	3	0	0
151.0000	0	0	0
151.0250	1	0	0
151.0500	0	0	0
151.0750	3	0	0
151.1000	2	0	0
151.1250	0	0	0
151.1500	0	2	0
151.1750	1	0	0
151.2000	2	0	0
151.2250	0	1	0
151.2500	1	1	0
151.2750	1	0	0
151.3000	1	0	0
151.3250	4	0	0
151.3500	2	0	1
151.3750	1	0	0
151.4000	0	0	0
151.4250	1	0	0
151.4500	2	0	1
151.4750	0	0	0
151.5000	0	0	0
151.5250	0	0	0
151.5500	0	0	0
151.5750	1	0	0
151.6000	1	0	0
151.6250	1	0	0
151.6500	2	0	0
151.6750	1	0	0
151.7000	1	0	0
151.7250	2	0	0
151.7500	1	0	0
151.7750	1	2	0
151.8000	1	0	1
151.8250	1	1	0
151.8500	0	0	0
151.8750	1	1	0
151.9000	1	0	0
151.9250	1	0	0
151.9500	1	1	0
151.9750	0	0	0
152.0000	0	0	0
152.0250	0	0	0
152.0500	0	0	0
152.0750	0	0	0
152.1000	0	1	0
152.1250	1	0	0
152.1500	0	0	0
152.1750	1	0	0
152.2000	1	0	0
152.2250	0	0	0
152.2500	1	0	0
152.2750	2	1	1
152.3000	4	1	0
152.3250	2	0	0
152.3500	1	2	0
152.3750	4	0	0
152.4000	2	1	0
152.4250	0	0	0
152.4500	1	0	0
152.4750	0	0	0
152.5000	1	0	0
152.5250	2	0	0
152.5500	2	0	0
152.5750	2	0	0
152.6000	1	0	0
152.6250	3	0	0
152.6500	3	1	1
152.6750	2	0	0
152.7000	0	0	0
152.7250	0	0	0
152.7500	1	0	0
152.7750	0	2	0
152.8000	0	1	0
152.8250	2	0	0
152.8500	0	0	1
152.8750	0	0	0
152.9000	0	0	0
152.9250	1	0	0
152.9500	0	0	0
152.9750	1	0	0
153.0000	0	0	0
153.0250	0	0	0
153.0500	3	0	1
153.0750	1	0	0
153.1000	1	0	0
153.1250	0	1	0
153.1500	0	0	0
153.1750	0	0	0
153.2000	2	0	0
153.2250	0	0	0
153.2500	0	0	0
153.2750	1	0	0
153.3000	1	0	0
153.3250	2	0	1
153.3500	1	0	0
153.3750	0	0	0
153.4000	0	1	0
153.4250	0	0	1
153.4500	0	0	0
153.4750	1	0	0
153.5000	1	0	0
153.5250	1	0	0
153.5500	1	0	0
153.5750	3	0	0
153.6000	2	0	0
153.6250	2	1	0
153.6500	1	0	0
153.6750	0	1	0
153.7000	2	0	1
153.7250	0	0	0
153.7500	0	0	0
153.7750	4	0	0
153.8000	0	1	0
153.8250	0	0	0
153.8500	0	0	0
153.8750	0	0	0
153.9000	2	1	0
153.9250	1	0	0
153.9500	1	0	0
153.9750	0	1	0
154.0000	4	0	0
154.0250	2	0	1
154.0500	2	0	0
154.0750	5	0	0
154.1000	1	0	0
154.1250	0	1	0
154.1500	2	0	0
154.1750	1	1	0
154.2000	1	0	0
154.2250	3	0	0
154.2500	0	0	0
154.2750	0	1	0
154.3000	3	0	0
154.3250	1	0	0
154.3500	0	0	0
154.3750	1	0	0
154.4000	1	0	0
154.4250	2	1	0
154.4500	1	0	0
154.4750	0	0	0
154.5000	2	0	0
154.5250	3	0	0
154.5500	0	0	0
154.5750	2	1	1
154.6000	0	0	0
154.6250	1	1	0
154.6500	3	0	0
154.6750	2	1	0
154.7000	1	0	1
154.7250	1	0	0
154.7500	2	0	0
154.7750	1	0	0
154.8000	1	0	1
154.8250	2	0	0
154.8500	3	0	0
154.8750	2	0	0
154.9000	1	0	0
154.9250	0	1	0
154.9500	2	0	1
154.9750	2	0	0
155.0000	1	0	0
155.0250	0	1	1
155.0500	1	0	0
155.0750	2	0	0
155.1000	2	0	0
155.1250	1	0	0
155.1500	1	0	0
155.1750	3	0	0
155.2000	0	0	0
155.2250	2	0	0
155.2500	0	0	0
155.2750	3	0	0
155.3000	2	0	0
155.3250	1	1	0
155.3500	2	0	0
155.3750	1	0	0
155.4000	0	1	0
155.4250	1	0	0
155.4500	0	0	0
155.4750	0	0	0
155.5000	1	0	0
155.5250	3	1	0
155.5500	1	0	0
155.5750	1	0	0
155.6000	1	0	0
155.6250	3	0	2
155.6500	2	0	1
155.6750	0	0	0
155.7000	1	0	0
155.7250	1	0	1
155.7500	3	0	0
155.7750	1	0	0
155.8000	2	1	1
155.8250	3	0	0
155.8500	1	0	0
155.8750	0	0	0
155.9000	4	0	1
155.9250	2	0	0
155.9500	1	0	0
155.9750	2	1	0
156.0000	2	0	0
156.0250	4	0	0
156.0500	1	1	0
156.0750	1	0	1
156.1000	0	0	1
156.1250	3	0	0
156.1500	1	0	0
156.1750	0	0	0
156.2000	0	0	0
156.2250	1	1	0
156.2500	3	0	0
156.2750	1	1	0
156.3000	0	0	0
156.3250	2	0	0
156.3500	1	0	0
156.3750	1	0	1
156.4000	0	0	0
156.4250	3	0	1
156.4500	1	0	0
156.4750	0	0	0
156.5000	1	1	1
156.5250	3	0	0
156.5500	1	0	2
156.5750	3	1	1
156.6000	1	0	0
156.6250	0	0	0
156.6500	1	0	0
156.6750	2	0	0
156.7000	2	0	0
156.7250	2	0	0
156.7500	1	0	0
156.7750	1	0	0
156.8000	2	0	0
156.8250	1	0	0
156.8500	0	0	1
156.8750	1	1	0
156.9000	1	0	0
156.9250	0	0	0
156.9500	2	0	0
156.9750	3	0	0
157.0000	1	0	1
157.0250	1	0	0
157.0500	1	0	0
157.0750	1	0	0
157.1000	1	0	1
157.1250	2	0	0
157.1500	1	1	1
157.1750	1	1	0
157.2000	1	0	1
157.2250	5	0	0
157.2500	0	0	0
157.2750	1	0	0
157.3000	1	0	0
157.3250	2	0	0
157.3500	1	0	0
157.3750	1	0	0
157.4000	3	1	0
157.4250	1	0	0
157.4500	1	0	0
157.4750	2	0	0
157.5000	0	0	0
157.5250	1	0	0
157.5500	1	0	0
157.5750	1	2	0
157.6000	1	0	0
157.6250	3	1	0
157.6500	1	0	0
157.6750	1	0	0
157.7000	0	0	0
157.7250	1	0	0
157.7500	2	0	0
157.7750	1	0	0
157.8000	2	0	0
157.8250	1	1	0
157.8500	1	1	0
157.8750	1	1	0
157.9000	0	0	0
157.9250	1	0	0
157.9500	1	0	0
157.9750	1	0	0
158.0000	2	0	0
158.0250	0	1	0
158.0500	2	0	0
158.0750	0	1	0
158.1000	2	0	1
158.1250	0	1	0
158.1500	2	1	0
158.1750	0	1	0
158.2000	0	0	0
158.2250	1	0	0
158.2500	3	0	0
158.2750	2	0	0
158.3000	0	0	0
158.3250	3	0	0
158.3500	1	0	1
158.3750	1	0	0
158.4000	1	0	0
158.4250	2	0	0
158.4500	0	0	0
158.4750	0	1	0
158.5000	4	0	0
158.5250	0	0	0
158.5500	0	0	0
158.5750	0	1	0
158.6000	2	0	0
158.6250	2	0	0
158.6500	0	0	0
158.6750	2	2	0
158.7000	2	0	1
158.7250	0	0	0
158.7500	2	1	0
158.7750	1	0	0
158.8000	2	0	0
158.8250	1	0	0
158.8500	1	0	0
158.8750	1	0	0
158.9000	0	0	0
158.9250	0	0	0
158.9500	3	0	0
158.9750	1	2	0
159.0000	0	1	0
159.0250	0	0	1
159.0500	0	0	1
159.0750	2	0	2
159.1000	0	0	0
159.1250	1	0	0
159.1500	0	0	0
159.1750	0	0	1
159.2000	1	0	0
159.2250	1	0	0
159.2500	1	0	0
159.2750	5	0	0
159.3000	2	1	0
159.3250	3	0	0
159.3500	1	0	0
159.3750	1	0	0
159.4000	2	0	0
159.4250	4	1	0
159.4500	1	0	1
159.4750	1	1	0
159.5000	3	0	0
159.5250	1	0	1
159.5500	0	0	0
159.5750	0	0	0
159.6000	1	0	0
159.6250	0	0	0
159.6500	1	1	0
159.6750	3	0	0
159.7000	2	0	0
159.7250	1	1	0
159.7500	0	0	0
159.7750	2	0	0
159.8000	2	0	1
159.8250	2	0	0
159.8500	2	0	0
159.8750	0	0	0
159.9000	0	0	0
159.9250	3	0	1
159.9500	0	1	0
159.9750	0	0	0
160.0000	3	0	0
160.0250	1	0	0
160.0500	3	0	0
160.0750	2	0	0
160.1000	0	0	1
160.1250	1	0	0
160.1500	0	0	0
160.1750	1	0	0
160.2000	4	0	0
160.2250	2	1	0
160.2500	0	1	0
160.2750	0	0	0
160.3000	0	0	2
160.3250	1	0	0
160.3500	2	0	0
160.3750	1	0	1
160.4000	0	0	0
160.4250	0	0	0
160.4500	1	0	0
160.4750	1	0	0
160.5000	2	0	0
160.5250	1	0	0
160.5500	1	1	0
160.5750	2	0	0
160.6000	3	0	0
160.6250	1	0	0
160.6500	0	0	0
160.6750	0	0	0
160.7000	0	0	0
160.7250	2	0	0
160.7500	1	0	0
160.7750	0	0	1
160.8000	0	0	0
160.8250	2	2	0
160.8500	0	0	0
160.8750	2	0	0
160.9000	0	0	0
160.9250	0	1	0
160.9500	2	0	0
160.9750	0	0	0
161.0000	0	0	0
161.0250	1	0	0
161.0500	3	0	0
161.0750	2	0	0
161.1000	0	0	0
161.1250	0	0	0
161.1500	3	0	1
161.1750	0	0	0
161.2000	1	0	0
161.2250	1	0	0
161.2500	4	0	0
161.2750	1	0	0
161.3000	1	0	0
161.3250	4	0	0
161.3500	1	1	0
161.3750	0	1	0
161.4000	2	1	0
161.4250	0	0	1
161.4500	0	0	0
161.4750	3	0	0
161.5000	2	0	0
161.5250	3	0	0
161.5500	2	0	1
161.5750	1	0	0
161.6000	0	0	0
161.6250	0	0	0
161.6500	3	0	0
161.6750	1	1	0
161.7000	2	0	0
161.7250	2	0	1
161.7500	3	0	0
161.7750	1	0	0
161.8000	0	0	0
161.8250	3	0	0
161.8500	2	0	0
161.8750	1	0	0
161.9000	2	0	0
161.9250	0	0	1
161.9500	1	0	0
161.9750	1	0	0
162.0000	2	0	1
162.0250	1	0	0
162.0500	2	0	0
162.0750	1	0	0
162.1000	1	0	0
162.1250	1	0	0
162.1500	0	1	0
162.1750	1	0	0
162.2000	1	1	2
162.2250	1	0	0
162.2500	1	0	0
162.2750	0	0	0
162.3000	1	0	0
162.3250	1	0	0
162.3500	2	0	0
162.3750	3	0	0
162.4000	1	0	0
162.4250	0	0	0
162.4500	1	0	0
162.4750	2	0	0
162.5000	3	0	0
162.5250	1	0	0
162.5500	2	0	0
162.5750	0	0	0
162.6000	1	0	0
162.6250	0	0	0
162.6500	2	0	0
162.6750	0	0	0
162.7000	1	1	0
162.7250	0	1	0
162.7500	1	1	0
162.7750	0	0	0
162.8000	1	0	0
162.8250	1	0	0
162.8500	0	0	0
162.8750	2	0	1
162.9000	0	0	0
162.9250	4	0	0
162.9500	0	0	0
162.9750	1	0	0
163.0000	2	1	0
163.0250	0	0	0
163.0500	2	0	0
163.0750	1	0	0
163.1000	0	0	0
163.1250	2	0	0
163.1500	1	0	0
163.1750	3	1	0
163.2000	1	0	0
163.2250	3	0	0
163.2500	1	0	0
163.2750	0	0	0
163.3000	1	1	1
163.3250	1	0	0
163.3500	1	0	0
163.3750	1	1	2
163.4000	1	0	0
163.4250	1	0	0
163.4500	0	0	0
163.4750	0	1	0
163.5000	4	0	1
163.5250	2	0	0
163.5500	0	0	0
163.5750	0	0	0
163.6000	1	1	0
163.6250	0	1	0
163.6500	0	0	0
163.6750	2	0	0
163.7000	4	0	0
163.7250	1	0	0
163.7500	2	0	0
163.7750	0	1	0
163.8000	0	0	0
163.8250	0	0	0
163.8500	0	0	1
163.8750	1	0	0
163.9000	4	0	0
163.9250	0	0	0
163.9500	0	0	0
163.9750	3	0	0
164.0000	0	0	1
164.0250	2	1	0
164.0500	5	0	0
164.0750	2	0	0
164.1000	2	0	0
164.1250	3	0	0
164.1500	0	0	0
164.1750	0	0	0
164.2000	0	0	1
164.2250	0	0	0
164.2500	0	0	0
164.2750	0	0	0
164.3000	1	1	0
164.3250	2	0	0
164.3500	1	0	0
164.3750	0	0	1
164.4000	3	1	0
164.4250	2	0	0
164.4500	2	0	0
164.4750	1	0	1
164.5000	3	0	0
164.5250	0	0	0
164.5500	1	0	0
164.5750	4	0	0
164.6000	0	0	0
164.6250	0	1	1
164.6500	0	0	0
164.6750	2	0	0
164.7000	3	0	0
164.7250	1	0	0
164.7500	2	0	0
164.7750	0	1	0
164.8000	0	1	0
164.8250	4	0	0
164.8500	4	1	1
164.8750	2	0	0
164.9000	1	0	0
164.9250	1	0	0
164.9500	2	0	0
164.9750	5	0	0
165.0000	2	1	0
165.0250	1	0	0
165.0500	1	0	0
165.0750	0	0	0
165.1000	0	0	0
165.1250	0	1	0
165.1500	1	0	0
165.1750	4	0	0
165.2000	3	0	0
165.2250	1	0	0
165.2500	0	0	1
165.2750	0	0	0
165.3000	0	1	0
165.3250	2	0	0
165.3500	3	0	0
165.3750	1	0	0
165.4000	0	0	0
165.4250	2	0	0
165.4500	1	0	0
165.4750	0	0	0
165.5000	2	1	0
165.5250	2	1	0
165.5500	3	0	0
165.5750	3	0	0
165.6000	3	1	0
165.6250	0	0	0
165.6500	2	1	0
165.6750	1	0	0
165.7000	1	0	0
165.7250	2	0	0
165.7500	0	0	0
165.7750	0	0	0
165.8000	1	0	0
165.8250	2	0	0
165.8500	1	0	0
165.8750	2	0	1
165.9000	1	0	0
165.9250	1	0	0
165.9500	2	0	0
165.9750	1	1	0
166.0000	1	0	0
166.0250	3	1	0
166.0500	0	0	0
166.0750	2	0	0
166.1000	2	0	0
166.1250	2	0	0
166.1500	2	0	0
166.1750	0	0	0
166.2000	2	0	0
166.2250	0	1	0
166.2500	2	0	0
166.2750	2	0	0
166.3000	2	0	0
166.3250	0	0	1
166.3500	2	1	0
166.3750	0	0	0
166.4000	0	0	0
166.4250	0	0	1
166.4500	2	1	0
166.4750	1	0	0
166.5000	0	1	1
166.5250	1	0	0
166.5500	0	1	0
166.5750	0	0	0
166.6000	2	0	0
166.6250	1	1	0
166.6500	0	0	0
166.6750	2	0	0
166.7000	0	1	1
166.7250	1	0	0
166.7500	1	0	0
166.7750	3	0	0
166.8000	0	0	1
166.8250	1	1	1
166.8500	0	0	0
166.8750	2	0	0
166.9000	2	1	0
166.9250	1	0	1
166.9500	2	0	1
166.9750	1	0	0
167.0000	3	0	0
167.0250	0	1	0
167.0500	0	0	0
167.0750	0	0	0
167.1000	0	0	0
167.1250	0	0	0
167.1500	2	0	0
167.1750	3	0	0
167.2000	1	0	0
167.2250	0	0	0
167.2500	3	1	0
167.2750	0	0	0
167.3000	1	0	0
167.3250	0	0	0
167.3500	1	0	0
167.3750	1	0	0
167.4000	0	1	1
167.4250	3	0	0
167.4500	2	0	0
167.4750	1	1	0
167.5000	3	0	0
167.5250	1	0	0
167.5500	1	0	0
167.5750	0	0	0
167.6000	0	0	0
167.6250	1	0	0
167.6500	1	0	0
167.6750	0	1	0
167.7000	1	0	0
167.7250	0	0	0
167.7500	0	1	0
167.7750	3	0	0
167.8000	0	1	0
167.8250	1	0	0
167.8500	2	1	0
167.8750	0	1	0
167.9000	1	0	0
167.9250	3	0	0
167.9500	1	1	0
167.9750	0	0	0
168.0000	0	0	0
168.0250	1	0	0
168.0500	2	0	0
168.0750	1	1	0
168.1000	1	0	0
168.1250	3	0	0
168.1500	2	1	0
168.1750	1	0	0
168.2000	0	0	0
168.2250	2	1	0
168.2500	2	0	0
168.2750	3	0	0
168.3000	3	0	1
168.3250	0	0	0
168.3500	2	0	0
168.3750	2	0	0
168.4000	0	0	1
168.4250	0	1	0
168.4500	1	0	0
168.4750	3	0	0
168.5000	0	0	0
168.5250	1	1	2
168.5500	2	0	0
168.5750	2	1	0
168.6000	4	1	0
168.6250	0	0	0
168.6500	3	1	0
168.6750	1	0	0
168.7000	1	0	0
168.7250	0	0	0
168.7500	1	0	0
168.7750	0	0	1
168.8000	3	2	0
168.8250	2	1	0
168.8500	2	0	0
168.8750	5	0	0
168.9000	2	0	0
168.9250	2	0	0
168.9500	1	0	0
168.9750	1	0	0
169.0000	1	0	0
169.0250	1	0	0
169.0500	2	0	0
169.0750	2	0	0
169.1000	0	0	0
169.1250	2	0	0
169.1500	1	0	0
169.1750	2	0	0
169.2000	3	0	1
169.2250	1	0	0
169.2500	3	0	0
169.2750	1	0	0
169.3000	1	0	0
169.3250	2	0	0
169.3500	0	1	0
169.3750	3	0	0
169.4000	1	0	0
169.4250	1	1	0
169.4500	1	0	0
169.4750	0	0	0
169.5000	0	0	0
169.5250	1	1	1
169.5500	1	0	0
169.5750	3	0	2
169.6000	4	0	0
169.6250	0	1	0
169.6500	1	0	1
169.6750	2	0	0
169.7000	1	0	0
169.7250	1	0	0
169.7500	0	0	0
169.7750	2	0	0
169.8000	4	0	0
169.8250	2	1	0
169.8500	0	0	0
169.8750	1	0	1
169.9000	2	0	1
169.9250	1	0	0
169.9500	1	0	0
169.9750	1	0	0
170.0000	0	0	0
170.0250	1	0	0
170.0500	2	0	0
170.0750	0	0	1
170.1000	0	0	0
170.1250	3	0	0
170.1500	1	0	0
170.1750	1	0	0
170.2000	3	0	0
170.2250	1	1	0
170.2500	0	0	0
170.2750	0	1	0
170.3000	1	0	0
170.3250	0	0	0
170.3500	0	1	0
170.3750	2	0	0
170.4000	0	0	0
170.4250	1	0	1
170.4500	2	0	0
170.4750	0	1	0
170.5000	2	1	0
170.5250	0	0	0
170.5500	0	0	0
170.5750	1	0	1
170.6000	1	0	0
170.6250	1	0	0
170.6500	3	0	0
170.6750	0	0	0
170.7000	2	0	0
170.7250	1	0	0
170.7500	1	0	0
170.7750	2	0	0
170.8000	1	0	0
170.8250	0	0	0
170.8500	3	0	1
170.8750	0	0	0
170.9000	2	0	0
170.9250	6	0	2
170.9500	0	0	0
170.9750	1	0	1
171.0000	0	0	0
171.0250	2	1	0
171.0500	1	0	0
171.0750	1	0	0
171.1000	1	0	0
171.1250	1	0	0
171.1500	2	0	1
171.1750	0	1	0
171.2000	1	0	0
171.2250	2	0	0
171.2500	2	0	0
171.2750	1	0	0
171.3000	1	0	1
171.3250	3	1	1
171.3500	1	0	0
171.3750	0	0	0
171.4000	0	0	0
171.4250	1	0	0
171.4500	1	1	0
171.4750	1	1	0
171.5000	0	0	0
171.5250	2	0	1
171.5500	1	0	0
171.5750	0	0	0
171.6000	0	0	0
171.6250	0	0	0
171.6500	2	0	0
171.6750	0	0	1
171.7000	2	0	0
171.7250	0	0	0
171.7500	0	1	0
171.7750	1	0	0
171.8000	2	0	0
171.8250	2	1	0
171.8500	1	0	0
171.8750	0	1	0
171.9000	2	0	0
171.9250	1	0	0
171.9500	2	0	0
171.9750	0	0	0
172.0000	0	1	0
172.0250	0	0	0
172.0500	2	0	0
172.0750	0	0	0
172.1000	2	1	0
172.1250	1	0	0
172.1500	0	2	1
172.1750	2	0	0
172.2000	1	0	0
172.2250	2	0	1
172.2500	0	0	0
172.2750	2	0	0
172.3000	1	0	0
172.3250	1	1	0
172.3500	2	0	0
172.3750	1	0	0
172.4000	4	0	0
172.4250	0	0	1
172.4500	2	1	0
172.4750	2	0	0
172.5000	3	1	0
172.5250	2	0	0
172.5500	2	1	0
172.5750	2	1	0
172.6000	0	0	0
172.6250	1	0	1
172.6500	0	0	0
172.6750	2	0	0
172.7000	2	0	0
172.7250	0	0	0
172.7500	0	0	0
172.7750	0	0	1
172.8000	1	0	0
172.8250	3	0	0
172.8500	3	0	0
172.8750	0	0	0
172.9000	3	0	0
172.9250	1	2	0
172.9500	0	0	0
172.9750	2	0	0
173.0000	1	0	0
173.0250	2	0	0
173.0500	1	0	1
173.0750	1	0	0
173.1000	2	1	0
173.1250	0	0	0
173.1500	0	1	0
173.1750	0	0	0
173.2000	0	2	0
173.2250	1	0	0
173.2500	0	0	0
173.2750	2	0	0
173.3000	0	0	2
173.3250	0	0	0
173.3500	0	0	0
173.3750	0	1	0
173.4000	2	0	0
173.4250	2	0	0
173.4500	1	1	0
173.4750	2	0	0
173.5000	1	0	0
173.5250	2	0	0
173.5500	1	0	0
173.5750	1	0	0
173.6000	1	0	0
173.6250	1	0	0
173.6500	1	0	0
173.6750	2	0	0
173.7000	0	1	0
173.7250	2	0	0
173.7500	0	0	1
173.7750	0	2	0
173.8000	3	1	0
173.8250	2	0	0
173.8500	0	0	0
173.8750	2	1	1
173.9000	0	0	0
173.9250	0	0	0
173.9500	0	0	0
173.9750	0	0	0
174.0000	1	0	0
174.0250	0	1	0
174.0500	3	0	0
174.0750	0	0	0
174.1000	2	0	0
174.1250	0	0	0
174.1500	0	0	0
174.1750	1	1	0
174.2000	1	0	0
174.2250	2	0	0
174.2500	0	0	0
174.2750	2	0	0
174.3000	2	0	0
174.3250	2	0	1
174.3500	2	0	0
174.3750	3	0	0
174.4000	2	0	2
174.4250	1	0	0
174.4500	1	0	0
174.4750	1	0	0
174.5000	0	0	1
174.5250	0	1	0
174.5500	4	0	0
174.5750	0	0	0
174.6000	1	1	0
174.6250	1	0	0
174.6500	0	0	0
174.6750	0	0	0
174.7000	3	0	1
174.7250	1	1	0
174.7500	4	0	0
174.7750	0	0	1
174.8000	2	1	0
174.8250	0	0	0
174.8500	3	0	0
174.8750	1	1	0
174.9000	0	0	0
174.9250	1	0	1
174.9500	2	0	0
174.9750	1	0	0
175.0000	1	0	0
175.0250	0	0	0
175.0500	3	1	0
175.0750	0	0	1
175.1000	2	0	0
175.1250	2	1	0
175.1500	0	0	0
175.1750	0	0	0
175.2000	2	0	0
175.2250	1	2	0
175.2500	2	1	1
175.2750	0	0	0
175.3000	2	1	0
175.3250	1	0	0
175.3500	0	0	0
175.3750	0	0	0
175.4000	2	0	0
175.4250	0	0	0
175.4500	1	0	0
175.4750	2	0	0
175.5000	1	1	0
175.5250	1	0	0
175.5500	2	0	0
175.5750	0	0	2
175.6000	1	0	0
175.6250	1	0	0
175.6500	1	0	0
175.6750	0	0	0
175.7000	1	0	0
175.7250	1	1	0
175.7500	1	1	0
175.7750	1	0	0
175.8000	1	0	0
175.8250	0	0	0
175.8500	1	0	0
175.8750	0	0	0
175.9000	2	0	0
175.9250	2	0	0
175.9500	2	0	0
175.9750	1	1	0
176.0000	1	0	0
176.0250	1	0	0
176.0500	0	0	0
176.0750	1	0	0
176.1000	0	0	2
176.1250	0	0	0
176.1500	1	0	0
176.1750	2	0	1
176.2000	1	2	0
176.2250	2	0	0
176.2500	3	0	0
176.2750	1	0	0
176.3000	1	0	1
176.3250	0	1	0
176.3500	2	0	1
176.3750	3	1	0
176.4000	2	0	0
176.4250	2	0	1
176.4500	2	0	1
176.4750	1	0	0
176.5000	3	0	0
176.5250	0	1	0
176.5500	0	0	0
176.5750	3	0	0
176.6000	1	0	0
176.6250	1	0	0
176.6500	1	0	0
176.6750	3	0	0
176.7000	0	0	0
176.7250	1	0	0
176.7500	1	0	1
176.7750	2	1	0
176.8000	1	0	0
176.8250	2	0	0
176.8500	0	0	0
176.8750	1	0	0
176.9000	3	0	0
176.9250	0	1	0
176.9500	2	1	0
176.9750	1	0	1
177.0000	1	1	0
177.0250	1	0	0
177.0500	1	0	0
177.0750	0	1	1
177.1000	0	0	0
177.1250	1	0	0
177.1500	3	0	0
177.1750	0	0	1
177.2000	1	0	0
177.2250	1	0	0
177.2500	1	0	0
177.2750	1	0	0
177.3000	0	0	0
177.3250	1	0	0
177.3500	0	1	0
177.3750	0	0	0
177.4000	3	0	0
177.4250	1	0	0
177.4500	1	0	0
177.4750	3	0	0
177.5000	0	0	0
177.5250	2	0	1
177.5500	2	0	0
177.5750	1	1	1
177.6000	0	0	0
177.6250	2	0	0
177.6500	0	0	0
177.6750	1	0	0
177.7000	1	0	0
177.7250	0	0	0
177.7500	0	0	0
177.7750	0	0	1
177.8000	4	0	0
177.8250	2	0	0
177.8500	0	0	1
177.8750	2	0	0
177.9000	0	0	0
177.9250	2	0	0
177.9500	1	0	0
177.9750	2	0	0
178.0000	0	0	0
178.0250	2	1	0
178.0500	0	0	0
178.0750	1	0	0
178.1000	1	0	0
178.1250	0	0	0
178.1500	0	0	0
178.1750	0	0	0
178.2000	1	0	0
178.2250	1	0	0
178.2500	0	0	0
178.2750	1	0	0
178.3000	2	0	0
178.3250	4	0	0
178.3500	0	0	0
178.3750	2	0	0
178.4000	0	0	0
178.4250	1	0	0
178.4500	0	0	0
178.4750	1	0	0
178.5000	4	0	0
178.5250	1	0	0
178.5500	0	0	1
178.5750	1	0	0
178.6000	3	0	1
178.6250	2	0	0
178.6500	1	0	1
178.6750	2	0	0
178.7000	1	0	0
178.7250	0	0	0
178.7500	0	0	0
178.7750	2	0	0
178.8000	0	0	0
178.8250	0	2	0
178.8500	2	0	0
178.8750	0	0	0
178.9000	1	0	0
178.9250	3	0	0
178.9500	0	0	0
178.9750	1	0	0
179.0000	0	1	0
179.0250	2	0	0
179.0500	2	0	0
179.0750	0	0	1
179.1000	2	0	0
179.1250	3	1	0
179.1500	1	0	0
179.1750	2	0	0
179.2000	1	0	0
179.2250	1	0	0
179.2500	1	0	0
179.2750	1	0	0
179.3000	1	0	1
179.3250	3	1	0
179.3500	0	0	0
179.3750	2	0	0
179.4000	1	1	0
179.4250	1	0	0
179.4500	1	0	1
179.4750	1	0	0
179.5000	0	0	0
179.5250	0	0	0
179.5500	1	0	0
179.5750	1	0	0
179.6000	1	0	0
179.6250	0	0	0
179.6500	2	0	0
179.6750	0	0	1
179.7000	2	0	1
179.7250	2	0	0
179.7500	3	0	0
179.7750	2	0	1
179.8000	1	0	1
179.8250	4	1	0
179.8500	2	0	0
179.8750	0	1	0
179.9000	0	0	0
179.9250	0	0	1
179.9500	3	0	0
179.9750	1	0	0
180.0000	2	0	0
180.0250	0	1	0
180.0500	2	0	0
180.0750	1	0	0
180.1000	2	0	0
180.1250	0	1	0
180.1500	0	0	0
180.1750	1	0	0
180.2000	0	0	0
180.2250	4	1	0
180.2500	1	0	1
180.2750	1	0	0
180.3000	3	0	0
180.3250	3	0	0
180.3500	0	0	0
180.3750	0	0	0
180.4000	3	1	0
180.4250	0	0	0
180.4500	1	0	0
180.4750	1	0	0
180.5000	2	0	1
180.5250	2	0	0
180.5500	3	0	1
180.5750	2	0	0
180.6000	3	1	0
180.6250	1	0	0
180.6500	3	0	0
180.6750	1	1	0
180.7000	0	1	1
180.7250	0	0	0
180.7500	1	1	0
180.7750	1	1	0
180.8000	0	0	1
180.8250	1	0	0
180.8500	0	0	0
180.8750	2	1	0
180.9000	3	0	0
180.9250	0	0	0
180.9500	2	0	0
180.9750	1	0	0
181.0000	3	0	0
181.0250	0	0	0
181.0500	1	0	0
181.0750	2	0	1
181.1000	1	0	0
181.1250	0	0	0
181.1500	1	0	0
181.1750	1	0	0
181.2000	3	0	0
181.2250	1	0	0
181.2500	0	0	0
181.2750	1	0	0
181.3000	0	0	0
181.3250	1	0	0
181.3500	0	0	0
181.3750	3	0	0
181.4000	2	0	0
181.4250	3	0	1
181.4500	1	0	1
181.4750	2	0	0
181.5000	1	0	1
181.5250	0	0	0
181.5500	1	0	0
181.5750	0	1	0
181.6000	0	0	1
181.6250	2	0	0
181.6500	1	0	2
181.6750	1	0	0
181.7000	1	0	1
181.7250	1	0	0
181.7500	0	0	0
181.7750	2	0	0
181.8000	2	1	0
181.8250	0	0	0
181.8500	3	0	0
181.8750	2	0	0
181.9000	0	0	0
181.9250	1	1	0
181.9500	0	0	0
181.9750	1	0	1
182.0000	2	0	0
182.0250	1	0	0
182.0500	2	1	0
182.0750	1	0	0
182.1000	2	0	0
182.1250	1	0	0
182.1500	1	0	0
182.1750	2	0	0
182.2000	0	0	1
182.2250	1	0	0
182.2500	2	0	0
182.2750	2	1	0
182.3000	0	0	1
182.3250	0	0	0
182.3500	2	0	0
182.3750	1	0	0
182.4000	1	0	1
182.4250	3	0	0
182.4500	3	0	0
182.4750	0	0	0
182.5000	1	0	1
182.5250	1	0	0
182.5500	1	0	1
182.5750	1	1	0
182.6000	2	0	0
182.6250	1	0	0
182.6500	1	0	0
182.6750	0	0	0
182.7000	0	0	0
182.7250	1	0	0
182.7500	0	0	0
182.7750	1	0	0
182.8000	0	0	0
182.8250	2	0	0
182.8500	1	0	0
182.8750	1	1	0
182.9000	1	0	1
182.9250	0	0	0
182.9500	2	1	0
182.9750	1	1	0
183.0000	0	0	0
183.0250	0	1	0
183.0500	0	0	1
183.0750	1	0	1
183.1000	3	0	0
183.1250	1	0	0
183.1500	1	1	0
183.1750	0	1	0
183.2000	2	1	0
183.2250	0	0	0
183.2500	0	0	0
183.2750	0	0	0
183.3000	0	0	0
183.3250	1	0	0
183.3500	1	0	1
183.3750	1	0	0
183.4000	0	0	0
183.4250	2	0	0
183.4500	0	0	0
183.4750	1	1	0
183.5000	0	0	1
183.5250	0	0	0
183.5500	1	0	0
183.5750	2	1	0
183.6000	2	0	0
183.6250	0	0	0
183.6500	1	0	0
183.6750	1	0	0
183.7000	2	0	0
183.7250	1	0	0
183.7500	0	0	3
183.7750	1	0	0
183.8000	0	0	0
183.8250	0	0	0
183.8500	2	1	1
183.8750	1	1	0
183.9000	1	0	0
183.9250	0	0	0
183.9500	2	0	0
183.9750	1	0	0
184.0000	1	0	0
184.0250	1	1	0
184.0500	2	0	0
184.0750	2	0	0
184.1000	4	0	0
184.1250	1	1	0
184.1500	0	1	0
184.1750	1	0	1
184.2000	1	0	0
184.2250	1	0	0
184.2500	1	0	0
184.2750	0	0	0
184.3000	1	0	0
184.3250	3	0	0
184.3500	1	0	0
184.3750	1	0	0
184.4000	0	0	0
184.4250	1	0	0
184.4500	1	0	0
184.4750	1	1	0
184.5000	0	0	0
184.5250	2	0	0
184.5500	1	0	0
184.5750	1	0	0
184.6000	1	1	0
184.6250	1	2	0
184.6500	0	0	0
184.6750	0	0	0
184.7000	1	0	1
184.7250	0	0	0
184.7500	2	0	0
184.7750	1	1	0
184.8000	0	0	0
184.8250	1	1	0
184.8500	1	0	0
184.8750	1	1	0
184.9000	0	0	0
184.9250	1	0	0
184.9500	1	0	0
184.9750	1	0	0
185.0000	1	0	0
185.0250	0	0	0
185.0500	0	0	0
185.0750	0	1	1
185.1000	0	1	0
185.1250	1	1	0
185.1500	0	0	0
185.1750	1	0	0
185.2000	2	0	0
185.2250	1	1	0
185.2500	2	0	0
185.2750	2	0	0
185.3000	2	0	0
185.3250	1	1	1
185.3500	1	0	0
185.3750	0	0	0
185.4000	0	0	0
185.4250	1	1	0
185.4500	1	0	0
185.4750	1	0	1
185.5000	0	0	0
185.5250	0	0	0
185.5500	1	0	0
185.5750	2	0	0
185.6000	0	0	0
185.6250	0	0	0
185.6500	0	0	0
185.6750	0	0	0
185.7000	2	0	1
185.7250	0	1	0
185.7500	0	0	1
185.7750	2	0	0
185.8000	0	0	0
185.8250	0	1	0
185.8500	0	1	0
185.8750	1	0	1
185.9000	1	1	0
185.9250	2	0	0
185.9500	0	0	0
185.9750	0	1	0
186.0000	0	0	0
186.0250	0	0	0
186.0500	1	1	0
186.0750	2	0	0
186.1000	1	0	0
186.1250	2	0	0
186.1500	3	0	0
186.1750	0	0	0
186.2000	2	0	0
186.2250	1	0	1
186.2500	0	0	0
186.2750	1	0	0
186.3000	2	2	0
186.3250	4	1	0
186.3500	2	0	0
186.3750	0	0	1
186.4000	2	1	0
186.4250	0	0	0
186.4500	2	0	0
186.4750	2	0	0
186.5000	1	0	0
186.5250	1	1	0
186.5500	1	0	1
186.5750	1	0	1
186.6000	1	0	0
186.6250	0	1	0
186.6500	0	0	0
186.6750	1	0	0
186.7000	1	1	0
186.7250	3	0	0
186.7500	2	0	1
186.7750	2	0	1
186.8000	1	2	0
186.8250	0	0	0
186.8500	1	0	0
186.8750	0	0	0
186.9000	2	1	0
186.9250	0	0	0
186.9500	2	0	0
186.9750	2	0	0
187.0000	1	0	0
187.0250	1	0	0
187.0500	0	0	0
187.0750	2	1	0
187.1000	1	0	0
187.1250	0	0	0
187.1500	0	0	0
187.1750	1	0	1
187.2000	2	0	0
187.2250	1	0	0
187.2500	0	0	0
187.2750	1	0	0
187.3000	1	0	0
187.3250	0	1	0
187.3500	0	0	0
187.3750	0	0	0
187.4000	3	0	0
187.4250	3	0	0
187.4500	1	1	0
187.4750	2	0	0
187.5000	2	0	0
187.5250	2	1	0
187.5500	4	0	1
187.5750	0	0	0
187.6000	1	0	0
187.6250	0	0	0
187.6500	0	1	0
187.6750	0	1	0
187.7000	1	0	0
187.7250	2	0	0
187.7500	1	0	0
187.7750	1	0	0
187.8000	2	0	0
187.8250	1	1	0
187.8500	1	0	0
187.8750	1	0	0
187.9000	0	0	0
187.9250	0	0	0
187.9500	1	0	0
187.9750	2	0	1
188.0000	1	0	0
188.0250	2	1	0
188.0500	0	0	0
188.0750	0	0	0
188.1000	1	1	0
188.1250	0	0	0
188.1500	2	0	0
188.1750	0	0	0
188.2000	0	0	0
188.2250	1	1	0
188.2500	2	0	0
188.2750	1	0	2
188.3000	0	0	1
188.3250	3	0	0
188.3500	2	0	1
188.3750	2	0	0
188.4000	0	0	0
188.4250	0	0	0
188.4500	0	0	1
188.4750	0	0	1
188.5000	1	1	0
188.5250	0	0	0
188.5500	2	0	0
188.5750	0	0	0
188.6000	2	0	0
188.6250	3	0	0
188.6500	2	0	0
188.6750	1	0	0
188.7000	1	2	0
188.7250	1	0	1
188.7500	0	0	1
188.7750	1	0	0
188.8000	2	1	0
188.8250	0	0	0
188.8500	0	0	0
188.8750	2	0	0
188.9000	3	0	1
188.9250	1	0	0
188.9500	0	0	0
188.9750	1	0	0
189.0000	1	0	0
189.0250	2	0	0
189.0500	3	0	0
189.0750	2	0	0
189.1000	1	1	0
189.1250	1	0	0
189.1500	0	1	0
189.1750	1	0	0
189.2000	1	0	0
189.2250	1	0	0
189.2500	1	0	0
189.2750	1	0	0
189.3000	1	0	0
189.3250	1	1	0
189.3500	3	0	0
189.3750	0	0	1
189.4000	0	0	1
189.4250	1	0	0
189.4500	0	1	0
189.4750	1	0	1
189.5000	0	0	0
189.5250	0	1	0
189.5500	2	0	0
189.5750	3	0	0
189.6000	2	0	0
189.6250	2	0	0
189.6500	0	0	0
189.6750	1	0	0
189.7000	1	0	0
189.7250	3	0	0
189.7500	0	0	0
189.7750	1	0	0
189.8000	1	0	0
189.8250	0	0	0
189.8500	0	0	0
189.8750	3	1	0
189.9000	1	0	0
189.9250	3	0	0
189.9500	0	0	0
189.9750	2	0	0
190.0000	1	0	1
190.0250	0	1	0
190.0500	0	0	0
190.0750	0	0	0
190.1000	0	0	0
190.1250	1	0	0
190.1500	0	0	1
190.1750	0	0	0
190.2000	1	0	0
190.2250	1	0	0
190.2500	2	0	0
190.2750	1	0	0
190.3000	1	0	0
190.3250	2	0	0
190.3500	2	0	0
190.3750	1	0	1
190.4000	0	0	0
190.4250	1	0	0
190.4500	2	0	1
190.4750	1	0	0
190.5000	2	0	0
190.5250	0	0	2
190.5500	1	0	1
190.5750	0	0	0
190.6000	2	1	0
190.6250	0	0	0
190.6500	1	0	1
190.6750	2	0	0
190.7000	2	1	1
190.7250	0	0	0
190.7500	1	1	0
190.7750	3	0	0
190.8000	1	0	0
190.8250	0	1	0
190.8500	0	0	1
190.8750	1	0	0
190.9000	1	2	0
190.9250	3	0	1
190.9500	0	0	0
190.9750	2	1	0
191.0000	3	0	0
191.0250	0	0	0
191.0500	3	0	0
191.0750	1	0	0
191.1000	1	0	0
191.1250	1	0	0
191.1500	1	0	1
191.1750	0	1	0
191.2000	1	0	0
191.2250	0	0	0
191.2500	3	0	0
191.2750	1	0	0
191.3000	0	0	0
191.3250	1	1	0
191.3500	0	0	0
191.3750	0	0	0
191.4000	0	0	0
191.4250	2	0	0
191.4500	0	0	0
191.4750	0	1	0
191.5000	1	0	0
191.5250	0	0	0
191.5500	1	0	0
191.5750	1	0	0
191.6000	0	0	0
191.6250	2	0	1
191.6500	2	0	0
191.6750	2	0	0
191.7000	0	0	1
191.7250	0	0	1
191.7500	0	1	0
191.7750	0	0	0
191.8000	0	0	0
191.8250	0	0	1
191.8500	1	0	0
191.8750	1	0	0
191.9000	1	2	0
191.9250	0	0	0
191.9500	3	0	0
191.9750	0	0	0
192.0000	2	1	0
192.0250	1	1	0
192.0500	1	1	0
192.0750	2	0	0
192.1000	1	0	0
192.1250	0	0	0
192.1500	0	0	0
192.1750	0	0	0
192.2000	3	0	0
192.2250	2	0	0
192.2500	0	1	0
192.2750	0	0	0
192.3000	2	0	0
192.3250	0	0	0
192.3500	3	0	0
192.3750	2	0	1
192.4000	1	0	0
192.4250	0	0	0
192.4500	1	0	0
192.4750	0	0	0
192.5000	1	0	0
192.5250	1	2	0
192.5500	4	0	0
192.5750	2	0	0
192.6000	2	0	1
192.6250	0	0	0
192.6500	1	0	0
192.6750	1	0	0
192.7000	2	0	0
192.7250	0	1	0
192.7500	3	1	0
192.7750	1	0	1
192.8000	3	0	1
192.8250	0	0	0
192.8500	1	0	0
192.8750	0	0	0
192.9000	2	0	0
192.9250	0	0	1
192.9500	3	0	0
192.9750	3	0	0
193.0000	3	1	0
193.0250	2	0	0
193.0500	0	0	0
193.0750	1	0	0
193.1000	0	0	1
193.1250	1	0	0
193.1500	0	0	2
193.1750	0	0	0
193.2000	1	0	0
193.2250	2	0	0
193.2500	1	1	1
193.2750	0	0	0
193.3000	2	0	0
193.3250	0	1	0
193.3500	2	0	0
193.3750	3	1	0
193.4000	1	0	0
193.4250	1	1	0
193.4500	1	0	0
193.4750	1	0	0
193.5000	1	0	0
193.5250	1	0	0
193.5500	2	0	0
193.5750	2	0	0
193.6000	1	0	0
193.6250	1	0	0
193.6500	2	1	0
193.6750	1	0	0
193.7000	3	0	2
193.7250	0	0	0
193.7500	0	1	0
193.7750	0	0	0
193.8000	3	0	0
193.8250	0	0	1
193.8500	1	0	0
193.8750	0	1	0
193.9000	1	0	0
193.9250	0	0	0
193.9500	1	0	1
193.9750	3	0	1
194.0000	1	0	0
194.0250	2	0	0
194.0500	0	1	0
194.0750	1	0	0
194.1000	1	0	0
194.1250	1	0	0
194.1500	3	0	0
194.1750	0	0	0
194.2000	1	0	0
194.2250	0	1	0
194.2500	0	1	0
194.2750	2	0	0
194.3000	2	1	0
194.3250	2	0	0
194.3500	0	0	0
194.3750	1	0	0
194.4000	0	0	0
194.4250	3	0	0
194.4500	0	1	0
194.4750	0	0	0
194.5000	2	0	0
194.5250	2	0	0
194.5500	0	0	1
194.5750	0	0	0
194.6000	0	1	0
194.6250	0	0	0
194.6500	0	0	0
194.6750	1	0	0
194.7000	1	0	0
194.7250	0	1	0
194.7500	1	0	0
194.7750	0	2	0
194.8000	0	0	0
194.8250	2	1	0
194.8500	1	1	0
194.8750	0	0	0
194.9000	2	0	0
194.9250	1	0	0
194.9500	0	0	1
194.9750	1	1	0
195.0000	0	1	1
195.0250	2	1	0
195.0500	1	0	0
195.0750	0	0	0
195.1000	0	1	0
195.1250	0	0	0
195.1500	2	0	0
195.1750	3	0	0
195.2000	2	0	0
195.2250	3	0	0
195.2500	1	0	1
195.2750	1	0	0
195.3000	2	0	1
195.3250	3	0	0
195.3500	0	0	0
195.3750	0	0	0
195.4000	0	0	0
195.4250	0	0	0
195.4500	1	0	0
195.4750	1	0	0
195.5000	2	0	0
195.5250	2	1	1
195.5500	1	0	0
195.5750	2	0	0
195.6000	1	0	0
195.6250	1	0	0
195.6500	0	0	0
195.6750	0	0	0
195.7000	1	0	0
195.7250	0	0	0
195.7500	1	0	0
195.7750	1	2	0
195.8000	1	0	0
195.8250	0	0	1
195.8500	0	0	0
195.8750	0	0	0
195.9000	0	0	0
195.9250	1	0	1
195.9500	2	0	0
195.9750	0	1	0
196.0000	0	0	0
196.0250	2	0	0
196.0500	0	0	0
196.0750	1	0	0
196.1000	2	0	0
196.1250	0	0	0
196.1500	1	0	0
196.1750	0	0	0
196.2000	2	0	0
196.2250	4	0	0
196.2500	2	0	0
196.2750	1	0	0
196.3000	1	0	1
196.3250	1	0	1
196.3500	2	0	0
196.3750	1	0	0
196.4000	1	0	0
196.4250	2	0	0
196.4500	0	0	0
196.4750	1	0	0
196.5000	1	0	0
196.5250	0	0	0
196.5500	2	0	0
196.5750	0	0	0
196.6000	1	1	0
196.6250	0	0	1
196.6500	0	0	0
196.6750	1	2	0
196.7000	3	0	0
196.7250	0	0	0
196.7500	1	0	0
196.7750	1	0	0
196.8000	1	1	0
196.8250	1	0	0
196.8500	0	0	0
196.8750	0	0	0
196.9000	0	1	0
196.9250	2	0	0
196.9500	0	0	0
196.9750	1	1	0
197.0000	0	1	0
197.0250	0	1	0
197.0500	2	0	1
197.0750	2	0	0
197.1000	2	0	0
197.1250	2	0	0
197.1500	0	1	0
197.1750	0	0	0
197.2000	0	0	0
197.2250	1	0	0
197.2500	0	0	0
197.2750	1	0	1
197.3000	2	0	0
197.3250	1	0	0
197.3500	1	0	0
197.3750	0	0	0
197.4000	1	0	0
197.4250	1	0	0
197.4500	2	1	0
197.4750	0	0	0
197.5000	1	0	0
197.5250	1	0	0
197.5500	1	0	0
197.5750	1	0	0
197.6000	4	0	0
197.6250	1	0	0
197.6500	1	0	0
197.6750	1	1	0
197.7000	2	0	0
197.7250	0	0	0
197.7500	3	0	0
197.7750	1	0	0
197.8000	2	1	0
197.8250	2	0	0
197.8500	1	0	0
197.8750	2	0	0
197.9000	1	0	0
197.9250	1	3	0
197.9500	1	1	0
197.9750	1	0	0
198.0000	2	0	0
198.0250	2	1	0
198.0500	0	0	0
198.0750	0	0	0
198.1000	0	0	0
198.1250	0	0	0
198.1500	1	1	0
198.1750	1	0	0
198.2000	3	0	0
198.2250	0	0	0
198.2500	2	0	0
198.2750	2	0	0
198.3000	1	0	0
198.3250	0	0	0
198.3500	1	0	0
198.3750	1	0	0
198.4000	0	1	1
198.4250	4	0	0
198.4500	0	0	0
198.4750	1	0	0
198.5000	1	1	0
198.5250	2	0	0
198.5500	3	1	0
198.5750	1	0	0
198.6000	1	0	0
198.6250	1	0	0
198.6500	1	0	0
198.6750	0	0	0
198.7000	2	0	0
198.7250	0	0	0
198.7500	2	0	0
198.7750	3	0	0
198.8000	1	0	0
198.8250	2	0	0
198.8500	0	0	0
198.8750	1	0	0
198.9000	1	0	0
198.9250	1	0	0
198.9500	2	1	1
198.9750	1	0	0
199.0000	0	0	0
199.0250	3	0	1
199.0500	0	0	0
199.0750	0	0	0
199.1000	0	0	0
199.1250	3	0	0
199.1500	0	1	0
199.1750	2	0	0
199.2000	2	0	0
199.2250	1	0	0
199.2500	1	0	0
199.2750	0	0	1
199.3000	1	0	0
199.3250	1	1	1
199.3500	0	0	1
199.3750	0	0	0
199.4000	0	1	0
199.4250	1	0	0
199.4500	1	0	0
199.4750	1	0	0
199.5000	0	0	0
199.5250	1	0	0
199.5500	1	1	0
199.5750	0	0	0
199.6000	0	1	0
199.6250	1	0	0
199.6500	0	0	0
199.6750	0	0	0
199.7000	1	0	0
199.7250	1	0	0
199.7500	0	1	0
199.7750	0	0	0
199.8000	0	1	0
199.8250	0	0	0
199.8500	2	0	0
199.8750	0	0	0
199.9000	1	0	0
199.9250	1	0	0
199.9500	2	0	0
199.9750	1	0	0
