# Supplementary material for: Interrogating the structure and function of the human voltage-gated proton channel (hHv1) with a fluorescent noncanonical amino acid
Source: eLife. 2026 Apr 28;15:RP110161. doi: 10.7554/eLife.110161 (PMC13124150; doi:10.7554/eLife.110161)
Supplement: Figure 4—source data 4. [file elife-110161-fig4-data4.zip › Y134Acd.dat]

Parameters for crv[0]:
  CurveName : crv[0]
  Sample_Temperature : 26.7 �C
  Stirrer_State : Off
  Exc_Wavelength : 371.5 nm
  Exc_Bandpass : 1.1 nm
  Exc_Polarisation : 0.0 �
  Exc_Source : PDL 820
  Exc_Intensity : 87 %
  Exc_Attenuation : open (5)
  Det_Wavelength : 446.0 nm
  Det_Bandpass : 5.0 nm
  Det_Polarisation : 54.7 �
  Det_Lens_Position : 11.5 mm
  Det_Attenuation : 11 %
  Det_Grating : 1200gr_500bl (1)
  Detector : UV-red [HPD]
  Meas_Time : 45.0 s
  Meas_BinWidth : 25 ps
  Meas_BaseResolution : 25 ps
  Sync_Frequency : 5333340
  Sync_Source : PDL 820
  Signal_Rate : 41640
  Start_Date : 7/9/2025
  Start_Time : 20:16:02
  PhotonCounter : TimeHarp 260 P 1047184 0121-0422-02.02
  EasyTau : 3313
  Signal_CFD Level : -85 mV
  Signal_CFD Zero Cross : -10 mV
  Signal_Offset : -31400 ps
  Signal_Enable : true
  Sync_CFD Level : -150 mV
  Sync_CFD Zero Cross : -10 mV
  Sync_Offset : 0 ps
  Sync_SyncDiv : 1 
  Sample : 08b
  Solvent : Water
  Comment : hHv1-Y134Acd
Parameters for crv[1]:
  CurveName : crv[1]
  Sample_Temperature : 26.7 �C
  Stirrer_State : Off
  Exc_Wavelength : 371.5 nm
  Exc_Bandpass : 1.1 nm
  Exc_Polarisation : 0.0 �
  Exc_Source : PDL 820
  Exc_Intensity : 87 %
  Exc_Attenuation : open (5)
  Det_Wavelength : 446.0 nm
  Det_Bandpass : 5.0 nm
  Det_Polarisation : 54.7 �
  Det_Lens_Position : 11.5 mm
  Det_Attenuation : 11 %
  Det_Grating : 1200gr_500bl (1)
  Detector : UV-red [HPD]
  Meas_Time : 45.0 s
  Meas_BinWidth : 25 ps
  Meas_BaseResolution : 25 ps
  Sync_Frequency : 5333340
  Sync_Source : PDL 820
  Signal_Rate : 100
  Start_Date : 7/9/2025
  Start_Time : 20:16:49
  PhotonCounter : TimeHarp 260 P 1047184 0121-0422-02.02
  EasyTau : 3313
  Signal_CFD Level : -85 mV
  Signal_CFD Zero Cross : -10 mV
  Signal_Offset : -31400 ps
  Signal_Enable : true
  Sync_CFD Level : -150 mV
  Sync_CFD Zero Cross : -10 mV
  Sync_Offset : 0 ps
  Sync_SyncDiv : 1 
  Sample : 08b
  Solvent : Water
  Comment : BufferH2
Parameters for crv[2]:
  CurveName : crv[2] (IRF)
  Sample_Temperature : 26.7 �C
  Stirrer_State : Off
  Exc_Wavelength : 371.5 nm
  Exc_Bandpass : 1.1 nm
  Exc_Polarisation : 0.0 �
  Exc_Source : PDL 820
  Exc_Intensity : 87 %
  Exc_Attenuation : 0.1% (2)
  Det_Wavelength : 371.5 nm
  Det_Bandpass : 5.0 nm
  Det_Polarisation : 54.7 �
  Det_Lens_Position : 11.5 mm
  Det_Attenuation : 28 %
  Det_Grating : 1200gr_500bl (1)
  Detector : UV-red [HPD]
  Meas_Time : 12.3 s
  Meas_BinWidth : 25 ps
  Meas_BaseResolution : 25 ps
  Sync_Frequency : 5333340
  Sync_Source : PDL 820
  Signal_Rate : 6040
  Start_Date : 7/9/2025
  Start_Time : 20:17:22
  PhotonCounter : TimeHarp 260 P 1047184 0121-0422-02.02
  EasyTau : 3313
  Signal_CFD Level : -85 mV
  Signal_CFD Zero Cross : -10 mV
  Signal_Offset : -31400 ps
  Signal_Enable : true
  Sync_CFD Level : -150 mV
  Sync_CFD Zero Cross : -10 mV
  Sync_Offset : 0 ps
  Sync_SyncDiv : 1 
  Sample : 08b
  Solvent : Water
  Comment : IRF
Data:
Time[ns]	crv[0]	crv[1]	crv[2](IRF)
0.0000	0	0	0
0.0250	0	0	0
0.0500	0	0	0
0.0750	0	1	0
0.1000	0	0	0
0.1250	0	1	1
0.1500	0	0	0
0.1750	1	1	0
0.2000	4	0	1
0.2250	1	0	0
0.2500	1	0	0
0.2750	2	0	0
0.3000	1	0	0
0.3250	0	0	0
0.3500	0	0	0
0.3750	1	0	0
0.4000	0	0	0
0.4250	0	0	0
0.4500	0	0	0
0.4750	1	0	0
0.5000	0	0	1
0.5250	0	0	0
0.5500	0	0	0
0.5750	1	0	0
0.6000	1	0	0
0.6250	0	0	0
0.6500	1	0	0
0.6750	1	0	0
0.7000	0	0	1
0.7250	0	0	1
0.7500	3	0	0
0.7750	0	0	0
0.8000	0	0	0
0.8250	1	1	0
0.8500	1	0	0
0.8750	2	0	0
0.9000	1	0	0
0.9250	2	0	0
0.9500	0	0	0
0.9750	1	0	0
1.0000	2	0	0
1.0250	0	0	0
1.0500	2	0	0
1.0750	0	0	0
1.1000	2	0	0
1.1250	1	1	0
1.1500	1	1	0
1.1750	1	0	0
1.2000	0	0	0
1.2250	0	0	0
1.2500	2	0	0
1.2750	0	1	0
1.3000	1	1	0
1.3250	1	0	1
1.3500	1	0	2
1.3750	0	0	0
1.4000	0	0	0
1.4250	1	0	0
1.4500	3	1	0
1.4750	1	0	0
1.5000	1	0	0
1.5250	3	0	0
1.5500	2	0	0
1.5750	1	0	0
1.6000	2	1	0
1.6250	0	1	0
1.6500	0	0	0
1.6750	2	1	0
1.7000	1	0	1
1.7250	0	0	0
1.7500	0	0	0
1.7750	1	0	1
1.8000	0	0	0
1.8250	1	0	0
1.8500	1	0	0
1.8750	2	1	0
1.9000	0	0	0
1.9250	1	1	0
1.9500	3	0	0
1.9750	3	0	0
2.0000	1	0	1
2.0250	0	0	0
2.0500	3	0	0
2.0750	1	1	0
2.1000	0	1	0
2.1250	1	0	0
2.1500	0	0	0
2.1750	1	0	0
2.2000	2	0	0
2.2250	1	1	1
2.2500	1	0	0
2.2750	0	0	0
2.3000	0	0	1
2.3250	1	0	0
2.3500	1	0	0
2.3750	1	0	0
2.4000	1	0	0
2.4250	2	0	1
2.4500	2	0	0
2.4750	0	0	1
2.5000	2	0	0
2.5250	0	0	0
2.5500	3	0	0
2.5750	5	0	1
2.6000	4	0	0
2.6250	0	0	0
2.6500	2	0	0
2.6750	0	0	1
2.7000	2	1	0
2.7250	2	0	2
2.7500	1	1	2
2.7750	0	1	3
2.8000	4	1	1
2.8250	3	0	4
2.8500	1	0	2
2.8750	0	0	3
2.9000	7	2	5
2.9250	6	2	9
2.9500	7	2	14
2.9750	6	0	13
3.0000	11	1	13
3.0250	8	1	34
3.0500	15	1	37
3.0750	20	0	66
3.1000	23	1	92
3.1250	39	1	199
3.1500	61	5	506
3.1750	174	7	1627
3.2000	389	10	3949
3.2250	772	22	7046
3.2500	1143	39	9433
3.2750	1646	33	10000
3.3000	2022	21	8939
3.3250	2415	27	7405
3.3500	2714	32	5384
3.3750	2899	31	3914
3.4000	3005	24	2692
3.4250	3066	31	2020
3.4500	3245	25	1419
3.4750	3326	26	961
3.5000	3292	23	671
3.5250	3336	23	492
3.5500	3215	8	328
3.5750	3304	16	188
3.6000	3355	19	144
3.6250	3286	17	102
3.6500	3245	20	62
3.6750	3357	22	44
3.7000	3292	12	30
3.7250	3362	15	19
3.7500	3345	22	11
3.7750	3290	8	14
3.8000	3309	11	14
3.8250	3327	15	7
3.8500	3238	19	12
3.8750	3223	7	2
3.9000	3208	12	8
3.9250	3283	16	8
3.9500	3230	17	5
3.9750	3163	12	8
4.0000	3134	10	4
4.0250	3234	15	8
4.0500	3296	16	7
4.0750	3152	11	6
4.1000	3164	19	5
4.1250	3105	10	5
4.1500	3184	12	3
4.1750	3270	13	2
4.2000	3085	9	0
4.2250	3114	9	4
4.2500	3177	14	1
4.2750	3143	13	0
4.3000	3175	10	6
4.3250	3108	10	2
4.3500	3128	14	7
4.3750	3108	11	6
4.4000	2989	10	3
4.4250	3181	17	2
4.4500	3061	9	2
4.4750	3167	15	3
4.5000	3020	10	2
4.5250	3231	11	2
4.5500	2988	10	5
4.5750	3090	12	5
4.6000	3040	12	6
4.6250	2932	14	3
4.6500	2936	7	10
4.6750	3027	11	9
4.7000	3070	15	7
4.7250	3055	16	1
4.7500	3174	7	1
4.7750	2994	12	2
4.8000	2967	8	3
4.8250	3004	12	2
4.8500	3003	13	4
4.8750	3033	6	2
4.9000	3008	4	4
4.9250	3020	3	4
4.9500	3012	6	5
4.9750	2937	1	6
5.0000	3006	8	1
5.0250	2954	6	3
5.0500	3009	7	4
5.0750	2973	9	3
5.1000	2919	5	1
5.1250	2974	7	2
5.1500	2961	10	4
5.1750	2913	6	2
5.2000	2827	7	2
5.2250	2926	10	0
5.2500	2724	8	2
5.2750	2827	4	1
5.3000	2947	9	1
5.3250	2932	3	1
5.3500	2887	6	2
5.3750	2805	8	2
5.4000	2763	9	1
5.4250	2947	7	1
5.4500	2939	8	1
5.4750	2907	6	0
5.5000	2905	4	1
5.5250	2854	5	1
5.5500	2783	7	0
5.5750	2855	6	1
5.6000	2816	12	0
5.6250	2830	5	1
5.6500	2792	10	1
5.6750	2732	7	0
5.7000	2876	3	1
5.7250	2820	7	0
5.7500	2778	4	0
5.7750	2788	8	0
5.8000	2671	6	0
5.8250	2737	5	0
5.8500	2782	7	2
5.8750	2740	8	1
5.9000	2810	8	0
5.9250	2772	8	0
5.9500	2629	7	3
5.9750	2754	7	0
6.0000	2739	5	0
6.0250	2673	4	1
6.0500	2689	3	1
6.0750	2719	6	1
6.1000	2656	4	0
6.1250	2698	6	0
6.1500	2709	8	0
6.1750	2632	7	1
6.2000	2762	10	1
6.2250	2624	7	0
6.2500	2584	5	1
6.2750	2705	3	1
6.3000	2646	5	2
6.3250	2761	9	0
6.3500	2579	6	1
6.3750	2657	4	0
6.4000	2697	7	0
6.4250	2630	4	0
6.4500	2657	3	1
6.4750	2683	4	0
6.5000	2705	3	0
6.5250	2650	4	1
6.5500	2614	5	0
6.5750	2564	5	0
6.6000	2646	1	1
6.6250	2510	5	0
6.6500	2698	10	0
6.6750	2583	7	1
6.7000	2662	6	1
6.7250	2585	5	0
6.7500	2673	4	1
6.7750	2575	4	0
6.8000	2646	5	1
6.8250	2599	7	1
6.8500	2572	3	1
6.8750	2540	6	0
6.9000	2627	2	0
6.9250	2581	3	0
6.9500	2572	5	0
6.9750	2565	1	0
7.0000	2642	4	4
7.0250	2514	2	1
7.0500	2446	2	1
7.0750	2575	5	0
7.1000	2529	3	0
7.1250	2606	5	0
7.1500	2509	9	0
7.1750	2488	2	0
7.2000	2469	5	0
7.2250	2529	0	0
7.2500	2502	2	2
7.2750	2539	4	1
7.3000	2523	3	0
7.3250	2460	8	2
7.3500	2519	3	3
7.3750	2506	6	0
7.4000	2456	6	0
7.4250	2435	5	1
7.4500	2436	5	0
7.4750	2355	3	0
7.5000	2479	4	0
7.5250	2471	6	0
7.5500	2413	4	0
7.5750	2491	1	1
7.6000	2574	4	0
7.6250	2373	6	1
7.6500	2394	5	1
7.6750	2383	3	1
7.7000	2443	4	0
7.7250	2396	1	1
7.7500	2393	4	1
7.7750	2388	2	0
7.8000	2336	2	2
7.8250	2375	1	1
7.8500	2394	4	2
7.8750	2384	2	0
7.9000	2383	4	0
7.9250	2448	6	0
7.9500	2378	5	0
7.9750	2344	4	1
8.0000	2424	2	1
8.0250	2357	7	0
8.0500	2389	2	0
8.0750	2295	1	1
8.1000	2314	2	1
8.1250	2440	7	1
8.1500	2371	2	1
8.1750	2291	1	0
8.2000	2373	2	0
8.2250	2261	4	0
8.2500	2294	6	0
8.2750	2254	6	0
8.3000	2210	4	0
8.3250	2301	1	1
8.3500	2392	3	0
8.3750	2265	6	0
8.4000	2268	0	1
8.4250	2358	2	0
8.4500	2227	2	0
8.4750	2278	2	0
8.5000	2232	1	0
8.5250	2299	4	1
8.5500	2278	4	0
8.5750	2255	6	0
8.6000	2298	3	1
8.6250	2257	6	1
8.6500	2267	4	0
8.6750	2260	3	1
8.7000	2146	4	0
8.7250	2222	4	0
8.7500	2339	1	1
8.7750	2248	4	0
8.8000	2190	3	0
8.8250	2237	4	0
8.8500	2299	4	0
8.8750	2286	6	0
8.9000	2179	3	0
8.9250	2291	3	1
8.9500	2195	0	0
8.9750	2159	5	0
9.0000	2212	3	0
9.0250	2163	9	1
9.0500	2197	2	0
9.0750	2219	1	0
9.1000	2097	0	0
9.1250	2248	3	1
9.1500	2119	3	0
9.1750	2148	4	0
9.2000	2161	4	0
9.2250	2108	2	0
9.2500	2160	3	1
9.2750	2169	1	0
9.3000	2213	5	0
9.3250	2137	0	0
9.3500	2039	2	0
9.3750	2106	3	1
9.4000	2179	2	2
9.4250	2152	1	1
9.4500	2166	2	0
9.4750	2197	3	0
9.5000	2126	1	0
9.5250	2077	2	1
9.5500	2077	4	1
9.5750	2143	6	0
9.6000	2065	3	1
9.6250	2152	3	0
9.6500	2094	1	0
9.6750	2123	2	0
9.7000	2030	4	0
9.7250	2125	1	1
9.7500	2053	2	0
9.7750	2112	2	1
9.8000	2042	2	1
9.8250	2083	4	2
9.8500	1981	3	0
9.8750	2107	3	2
9.9000	2070	0	0
9.9250	2081	0	1
9.9500	2027	6	0
9.9750	2006	1	1
10.0000	2026	1	0
10.0250	2047	3	0
10.0500	2088	0	0
10.0750	2110	1	0
10.1000	2040	2	0
10.1250	2089	5	0
10.1500	2029	2	1
10.1750	2052	5	1
10.2000	2008	4	0
10.2250	1927	2	1
10.2500	2003	5	0
10.2750	2033	1	0
10.3000	1988	0	0
10.3250	2037	2	0
10.3500	2032	2	1
10.3750	2001	1	1
10.4000	1936	3	0
10.4250	1930	4	1
10.4500	2045	2	0
10.4750	2043	2	0
10.5000	1945	8	0
10.5250	1979	1	0
10.5500	1991	0	0
10.5750	1870	1	0
10.6000	1951	2	0
10.6250	1999	4	0
10.6500	1893	0	0
10.6750	2020	2	1
10.7000	1927	6	0
10.7250	1864	5	0
10.7500	1943	1	1
10.7750	1980	2	0
10.8000	1837	2	1
10.8250	1957	2	0
10.8500	1928	4	0
10.8750	1903	1	0
10.9000	1910	5	1
10.9250	1972	1	0
10.9500	1909	2	0
10.9750	1883	0	0
11.0000	1898	0	0
11.0250	1878	2	0
11.0500	1863	3	0
11.0750	1866	0	1
11.1000	1833	1	0
11.1250	1930	4	1
11.1500	1956	1	0
11.1750	1905	2	1
11.2000	1809	2	1
11.2250	1823	3	0
11.2500	1895	0	0
11.2750	1837	3	1
11.3000	1822	2	1
11.3250	1815	4	0
11.3500	1806	2	0
11.3750	1821	1	0
11.4000	1871	1	0
11.4250	1827	6	0
11.4500	1770	2	1
11.4750	1790	2	0
11.5000	1831	1	0
11.5250	1823	3	0
11.5500	1842	0	0
11.5750	1891	3	0
11.6000	1822	0	0
11.6250	1823	1	0
11.6500	1905	2	1
11.6750	1744	2	0
11.7000	1808	1	0
11.7250	1816	0	0
11.7500	1765	1	1
11.7750	1777	3	1
11.8000	1755	3	0
11.8250	1768	1	0
11.8500	1824	1	0
11.8750	1850	2	0
11.9000	1743	0	0
11.9250	1808	2	0
11.9500	1760	0	0
11.9750	1749	1	2
12.0000	1794	1	1
12.0250	1758	1	0
12.0500	1736	1	0
12.0750	1756	5	1
12.1000	1780	0	1
12.1250	1743	1	0
12.1500	1769	3	1
12.1750	1728	1	2
12.2000	1808	0	0
12.2250	1754	1	0
12.2500	1666	0	0
12.2750	1702	2	1
12.3000	1645	1	0
12.3250	1737	2	0
12.3500	1738	0	1
12.3750	1687	2	1
12.4000	1738	3	0
12.4250	1656	1	0
12.4500	1695	2	0
12.4750	1629	1	0
12.5000	1651	0	1
12.5250	1638	2	0
12.5500	1696	0	0
12.5750	1695	1	0
12.6000	1663	2	2
12.6250	1642	4	1
12.6500	1687	2	0
12.6750	1669	2	0
12.7000	1678	1	1
12.7250	1649	1	0
12.7500	1665	0	0
12.7750	1718	2	0
12.8000	1680	2	0
12.8250	1641	1	0
12.8500	1676	3	1
12.8750	1626	1	1
12.9000	1548	0	1
12.9250	1632	1	0
12.9500	1622	2	0
12.9750	1600	2	0
13.0000	1698	3	0
13.0250	1656	0	0
13.0500	1668	1	0
13.0750	1560	2	1
13.1000	1638	3	0
13.1250	1565	1	0
13.1500	1613	1	1
13.1750	1607	1	0
13.2000	1630	3	0
13.2250	1635	1	0
13.2500	1656	2	0
13.2750	1703	3	0
13.3000	1587	2	0
13.3250	1599	0	0
13.3500	1593	2	0
13.3750	1614	2	0
13.4000	1615	1	0
13.4250	1603	1	0
13.4500	1633	1	0
13.4750	1523	0	1
13.5000	1579	2	0
13.5250	1501	2	0
13.5500	1598	1	0
13.5750	1570	0	0
13.6000	1620	1	0
13.6250	1625	2	0
13.6500	1603	2	0
13.6750	1503	1	0
13.7000	1585	3	1
13.7250	1548	0	1
13.7500	1536	2	0
13.7750	1567	2	0
13.8000	1543	0	1
13.8250	1548	1	0
13.8500	1534	2	0
13.8750	1553	4	2
13.9000	1568	1	0
13.9250	1546	1	0
13.9500	1585	1	0
13.9750	1530	1	0
14.0000	1507	1	0
14.0250	1610	3	0
14.0500	1489	2	0
14.0750	1521	2	0
14.1000	1497	2	0
14.1250	1519	0	0
14.1500	1513	4	0
14.1750	1482	0	0
14.2000	1546	1	0
14.2250	1483	2	0
14.2500	1484	1	0
14.2750	1548	0	0
14.3000	1415	2	1
14.3250	1512	1	0
14.3500	1463	1	0
14.3750	1470	1	0
14.4000	1543	2	0
14.4250	1537	0	1
14.4500	1473	0	0
14.4750	1572	0	0
14.5000	1448	0	1
14.5250	1433	2	0
14.5500	1538	1	0
14.5750	1472	3	0
14.6000	1479	2	0
14.6250	1443	0	0
14.6500	1416	0	1
14.6750	1416	3	0
14.7000	1479	0	0
14.7250	1372	1	1
14.7500	1448	3	1
14.7750	1427	2	0
14.8000	1432	3	0
14.8250	1475	2	0
14.8500	1512	2	1
14.8750	1493	5	0
14.9000	1410	1	0
14.9250	1445	0	0
14.9500	1393	1	0
14.9750	1444	1	1
15.0000	1417	2	0
15.0250	1362	2	0
15.0500	1357	1	0
15.0750	1422	2	0
15.1000	1409	3	0
15.1250	1465	4	0
15.1500	1430	2	1
15.1750	1420	1	0
15.2000	1439	1	0
15.2250	1369	1	0
15.2500	1463	1	1
15.2750	1369	3	2
15.3000	1430	2	0
15.3250	1356	0	1
15.3500	1433	0	0
15.3750	1395	2	0
15.4000	1416	2	0
15.4250	1415	1	0
15.4500	1410	2	0
15.4750	1399	3	1
15.5000	1330	0	1
15.5250	1358	1	0
15.5500	1384	0	0
15.5750	1382	3	1
15.6000	1390	3	0
15.6250	1476	0	0
15.6500	1336	2	1
15.6750	1363	3	0
15.7000	1413	3	0
15.7250	1340	0	2
15.7500	1320	2	1
15.7750	1375	0	1
15.8000	1356	2	0
15.8250	1332	0	0
15.8500	1393	1	0
15.8750	1359	0	0
15.9000	1346	3	1
15.9250	1289	0	1
15.9500	1328	3	0
15.9750	1354	1	0
16.0000	1333	0	0
16.0250	1342	0	0
16.0500	1316	1	0
16.0750	1289	0	0
16.1000	1272	4	0
16.1250	1354	1	0
16.1500	1335	3	1
16.1750	1330	2	0
16.2000	1253	0	0
16.2250	1352	3	1
16.2500	1311	1	0
16.2750	1316	1	1
16.3000	1319	3	0
16.3250	1237	1	0
16.3500	1237	1	0
16.3750	1257	2	0
16.4000	1277	0	1
16.4250	1297	0	1
16.4500	1227	1	1
16.4750	1269	0	1
16.5000	1294	2	0
16.5250	1305	3	0
16.5500	1255	2	0
16.5750	1277	2	0
16.6000	1273	1	0
16.6250	1297	0	0
16.6500	1275	0	0
16.6750	1246	2	0
16.7000	1302	0	0
16.7250	1317	2	1
16.7500	1234	1	1
16.7750	1256	1	1
16.8000	1280	4	0
16.8250	1283	1	0
16.8500	1330	0	0
16.8750	1233	2	0
16.9000	1224	3	0
16.9250	1273	2	0
16.9500	1209	0	1
16.9750	1253	1	0
17.0000	1221	2	0
17.0250	1213	1	0
17.0500	1183	1	0
17.0750	1221	1	1
17.1000	1242	0	0
17.1250	1213	0	1
17.1500	1229	1	0
17.1750	1215	0	0
17.2000	1264	1	0
17.2250	1204	1	0
17.2500	1200	0	0
17.2750	1210	3	0
17.3000	1197	1	0
17.3250	1258	4	0
17.3500	1160	1	0
17.3750	1269	0	0
17.4000	1149	3	1
17.4250	1173	0	0
17.4500	1194	1	0
17.4750	1221	3	1
17.5000	1268	2	0
17.5250	1139	2	1
17.5500	1213	0	0
17.5750	1135	0	0
17.6000	1223	1	1
17.6250	1210	0	0
17.6500	1216	0	1
17.6750	1197	5	0
17.7000	1175	2	0
17.7250	1244	1	0
17.7500	1186	0	1
17.7750	1109	1	0
17.8000	1193	0	0
17.8250	1186	0	0
17.8500	1131	0	0
17.8750	1134	1	0
17.9000	1188	2	0
17.9250	1131	1	0
17.9500	1120	2	0
17.9750	1155	1	0
18.0000	1239	0	0
18.0250	1141	1	0
18.0500	1184	0	0
18.0750	1164	1	0
18.1000	1137	1	0
18.1250	1107	0	1
18.1500	1177	0	2
18.1750	1088	1	0
18.2000	1150	0	0
18.2250	1095	0	0
18.2500	1132	0	0
18.2750	1135	1	0
18.3000	1154	1	0
18.3250	1112	1	1
18.3500	1103	0	0
18.3750	1137	1	0
18.4000	1090	1	0
18.4250	1165	2	1
18.4500	1065	0	0
18.4750	1132	3	0
18.5000	1128	0	0
18.5250	1129	1	0
18.5500	1146	3	0
18.5750	1144	2	0
18.6000	1042	0	0
18.6250	1098	3	0
18.6500	1124	2	1
18.6750	1114	3	0
18.7000	1107	0	0
18.7250	1055	1	0
18.7500	1113	2	0
18.7750	1070	0	0
18.8000	1050	1	0
18.8250	1072	2	0
18.8500	1045	0	0
18.8750	1060	0	0
18.9000	1015	0	1
18.9250	1070	0	0
18.9500	1078	0	0
18.9750	1127	2	2
19.0000	1023	2	0
19.0250	1110	0	1
19.0500	1112	2	0
19.0750	1066	0	0
19.1000	1049	0	0
19.1250	1077	1	0
19.1500	1087	0	1
19.1750	1083	0	0
19.2000	1025	0	0
19.2250	995	0	0
19.2500	1066	1	0
19.2750	1112	0	0
19.3000	1070	2	1
19.3250	1064	1	0
19.3500	1050	1	0
19.3750	1048	1	0
19.4000	1006	0	1
19.4250	1073	1	0
19.4500	1044	1	0
19.4750	1078	1	0
19.5000	996	1	0
19.5250	1030	0	1
19.5500	1093	2	1
19.5750	1049	3	1
19.6000	1033	0	0
19.6250	1001	0	0
19.6500	1038	0	0
19.6750	1025	1	0
19.7000	1075	2	0
19.7250	915	0	0
19.7500	1019	1	0
19.7750	1021	1	0
19.8000	1014	0	0
19.8250	963	1	0
19.8500	940	0	0
19.8750	1027	0	0
19.9000	987	0	0
19.9250	996	1	0
19.9500	997	0	0
19.9750	1024	1	0
20.0000	977	0	1
20.0250	1003	1	0
20.0500	994	1	0
20.0750	1039	0	2
20.1000	988	2	2
20.1250	1027	1	0
20.1500	933	1	0
20.1750	983	0	0
20.2000	1020	0	0
20.2250	992	3	0
20.2500	958	1	0
20.2750	979	1	0
20.3000	995	1	0
20.3250	959	2	0
20.3500	934	1	0
20.3750	937	0	0
20.4000	982	0	0
20.4250	961	0	0
20.4500	995	0	1
20.4750	949	0	0
20.5000	940	1	0
20.5250	909	3	0
20.5500	955	0	1
20.5750	993	1	0
20.6000	905	3	0
20.6250	999	1	1
20.6500	983	0	1
20.6750	949	0	0
20.7000	966	1	0
20.7250	933	0	0
20.7500	979	3	0
20.7750	943	0	0
20.8000	993	1	0
20.8250	972	0	0
20.8500	973	0	2
20.8750	1017	2	0
20.9000	948	1	0
20.9250	890	1	0
20.9500	948	1	1
20.9750	933	0	1
21.0000	954	0	0
21.0250	992	1	0
21.0500	931	1	1
21.0750	926	0	0
21.1000	918	1	1
21.1250	908	1	0
21.1500	938	1	0
21.1750	916	0	0
21.2000	925	0	0
21.2250	894	1	0
21.2500	881	0	1
21.2750	884	0	0
21.3000	945	0	0
21.3250	853	0	0
21.3500	936	0	0
21.3750	901	0	0
21.4000	890	1	1
21.4250	897	0	0
21.4500	934	2	2
21.4750	897	0	0
21.5000	890	1	0
21.5250	914	1	0
21.5500	928	1	0
21.5750	957	0	0
21.6000	910	0	1
21.6250	936	0	0
21.6500	896	1	1
21.6750	894	0	1
21.7000	858	0	0
21.7250	900	0	0
21.7500	903	1	1
21.7750	846	1	0
21.8000	969	1	0
21.8250	859	1	1
21.8500	882	1	0
21.8750	895	1	0
21.9000	874	0	0
21.9250	881	1	0
21.9500	925	0	1
21.9750	923	2	0
22.0000	902	1	0
22.0250	880	2	0
22.0500	876	1	0
22.0750	921	0	0
22.1000	887	0	0
22.1250	828	1	1
22.1500	841	0	0
22.1750	845	0	0
22.2000	833	0	0
22.2250	814	0	0
22.2500	855	0	1
22.2750	824	1	0
22.3000	830	2	1
22.3250	826	1	0
22.3500	779	0	1
22.3750	835	1	0
22.4000	869	0	0
22.4250	870	0	0
22.4500	812	0	0
22.4750	835	0	1
22.5000	800	1	0
22.5250	815	0	1
22.5500	842	0	0
22.5750	880	0	0
22.6000	849	0	0
22.6250	836	2	0
22.6500	828	1	2
22.6750	807	1	0
22.7000	887	0	0
22.7250	775	1	0
22.7500	853	0	0
22.7750	789	2	0
22.8000	846	0	0
22.8250	835	0	1
22.8500	769	0	0
22.8750	767	2	1
22.9000	794	0	0
22.9250	883	0	0
22.9500	822	0	0
22.9750	837	0	0
23.0000	802	0	0
23.0250	810	1	0
23.0500	821	0	1
23.0750	857	1	0
23.1000	749	0	0
23.1250	768	0	1
23.1500	771	1	0
23.1750	823	1	1
23.2000	780	0	0
23.2250	794	0	0
23.2500	793	0	0
23.2750	802	1	0
23.3000	843	0	1
23.3250	749	0	1
23.3500	790	3	0
23.3750	824	0	0
23.4000	781	0	0
23.4250	800	0	0
23.4500	813	0	0
23.4750	781	1	0
23.5000	802	0	0
23.5250	817	0	1
23.5500	792	0	0
23.5750	755	1	0
23.6000	753	3	0
23.6250	762	1	0
23.6500	768	2	0
23.6750	742	0	0
23.7000	812	1	0
23.7250	731	0	0
23.7500	768	0	1
23.7750	766	0	0
23.8000	756	0	1
23.8250	754	0	0
23.8500	769	1	1
23.8750	734	0	0
23.9000	729	0	0
23.9250	751	1	0
23.9500	762	1	0
23.9750	791	0	0
24.0000	752	1	0
24.0250	733	1	0
24.0500	792	0	0
24.0750	735	0	0
24.1000	762	0	0
24.1250	770	1	0
24.1500	751	0	1
24.1750	747	1	0
24.2000	778	0	0
24.2250	780	1	0
24.2500	789	0	0
24.2750	730	1	0
24.3000	786	0	0
24.3250	747	0	0
24.3500	785	1	1
24.3750	761	1	0
24.4000	763	2	0
24.4250	756	1	0
24.4500	757	0	1
24.4750	700	0	0
24.5000	765	1	0
24.5250	728	0	1
24.5500	726	0	0
24.5750	737	1	0
24.6000	695	0	2
24.6250	775	1	0
24.6500	777	0	1
24.6750	710	1	0
24.7000	728	2	0
24.7250	737	1	0
24.7500	704	2	0
24.7750	739	1	0
24.8000	709	3	0
24.8250	695	1	0
24.8500	729	1	0
24.8750	715	0	0
24.9000	687	0	0
24.9250	746	0	0
24.9500	717	1	0
24.9750	761	0	1
25.0000	737	1	1
25.0250	693	0	0
25.0500	724	0	0
25.0750	713	3	0
25.1000	709	0	0
25.1250	658	1	0
25.1500	712	0	0
25.1750	666	1	0
25.2000	719	1	0
25.2250	694	1	0
25.2500	654	0	0
25.2750	652	0	1
25.3000	654	0	0
25.3250	684	0	1
25.3500	655	1	0
25.3750	632	2	0
25.4000	728	1	0
25.4250	728	1	0
25.4500	668	0	0
25.4750	697	1	0
25.5000	688	1	0
25.5250	680	0	1
25.5500	682	1	2
25.5750	662	1	2
25.6000	702	1	0
25.6250	682	1	1
25.6500	658	1	0
25.6750	685	1	0
25.7000	710	0	0
25.7250	666	1	0
25.7500	616	0	0
25.7750	662	1	1
25.8000	654	2	0
25.8250	641	2	0
25.8500	691	2	0
25.8750	669	1	0
25.9000	682	1	0
25.9250	662	0	0
25.9500	666	1	0
25.9750	666	1	0
26.0000	628	0	0
26.0250	683	1	1
26.0500	674	0	0
26.0750	695	0	1
26.1000	657	1	0
26.1250	627	0	0
26.1500	706	0	0
26.1750	661	2	0
26.2000	625	1	0
26.2250	668	1	0
26.2500	691	0	0
26.2750	673	1	1
26.3000	667	0	0
26.3250	679	1	1
26.3500	662	0	0
26.3750	678	0	1
26.4000	628	2	0
26.4250	655	0	1
26.4500	664	0	0
26.4750	633	2	1
26.5000	648	1	0
26.5250	679	1	1
26.5500	675	0	0
26.5750	695	2	0
26.6000	616	1	0
26.6250	648	1	0
26.6500	644	1	1
26.6750	634	0	0
26.7000	633	0	1
26.7250	670	1	0
26.7500	671	1	0
26.7750	633	2	1
26.8000	635	1	0
26.8250	639	1	0
26.8500	625	1	0
26.8750	626	1	0
26.9000	594	0	1
26.9250	636	0	0
26.9500	616	1	0
26.9750	638	1	1
27.0000	620	0	0
27.0250	654	1	0
27.0500	616	0	0
27.0750	588	1	0
27.1000	615	0	0
27.1250	684	1	0
27.1500	632	0	1
27.1750	603	0	0
27.2000	630	0	0
27.2250	612	1	0
27.2500	652	0	0
27.2750	643	0	0
27.3000	633	0	0
27.3250	601	1	0
27.3500	621	0	0
27.3750	579	1	0
27.4000	632	0	0
27.4250	553	0	0
27.4500	596	0	0
27.4750	628	1	0
27.5000	592	1	2
27.5250	617	0	1
27.5500	599	0	0
27.5750	578	1	0
27.6000	591	0	0
27.6250	587	0	0
27.6500	620	0	0
27.6750	612	1	0
27.7000	564	0	0
27.7250	634	0	1
27.7500	628	0	1
27.7750	594	0	0
27.8000	620	0	0
27.8250	580	0	0
27.8500	585	0	1
27.8750	596	1	0
27.9000	581	1	0
27.9250	601	0	2
27.9500	573	0	0
27.9750	593	1	0
28.0000	620	0	2
28.0250	609	1	0
28.0500	570	1	0
28.0750	590	0	0
28.1000	566	2	1
28.1250	590	0	0
28.1500	582	0	1
28.1750	610	0	2
28.2000	594	0	0
28.2250	609	1	1
28.2500	602	0	0
28.2750	588	0	0
28.3000	577	1	0
28.3250	577	1	0
28.3500	542	2	0
28.3750	578	1	0
28.4000	592	0	0
28.4250	525	0	0
28.4500	580	1	0
28.4750	585	0	0
28.5000	576	0	0
28.5250	551	0	0
28.5500	577	0	0
28.5750	566	0	0
28.6000	582	1	0
28.6250	551	0	0
28.6500	596	1	1
28.6750	544	1	0
28.7000	557	0	0
28.7250	600	1	0
28.7500	512	0	1
28.7750	553	0	0
28.8000	483	1	0
28.8250	571	0	1
28.8500	581	0	0
28.8750	525	0	0
28.9000	530	0	0
28.9250	597	0	0
28.9500	548	0	0
28.9750	531	0	0
29.0000	544	0	0
29.0250	554	1	0
29.0500	528	0	0
29.0750	548	1	0
29.1000	554	0	0
29.1250	551	0	1
29.1500	525	0	0
29.1750	525	1	0
29.2000	514	0	0
29.2250	548	0	0
29.2500	538	0	0
29.2750	519	1	0
29.3000	524	1	1
29.3250	556	1	0
29.3500	532	0	0
29.3750	560	0	0
29.4000	565	0	0
29.4250	532	0	0
29.4500	517	0	2
29.4750	543	0	0
29.5000	538	0	0
29.5250	506	1	0
29.5500	531	0	0
29.5750	472	1	0
29.6000	523	3	0
29.6250	506	0	0
29.6500	502	1	0
29.6750	508	1	0
29.7000	484	0	0
29.7250	523	0	1
29.7500	530	0	0
29.7750	531	0	0
29.8000	511	0	1
29.8250	523	0	0
29.8500	479	1	0
29.8750	529	0	1
29.9000	529	0	1
29.9250	523	2	0
29.9500	475	0	0
29.9750	485	0	0
30.0000	574	0	0
30.0250	526	1	0
30.0500	505	0	0
30.0750	509	1	1
30.1000	512	1	0
30.1250	493	1	0
30.1500	515	0	0
30.1750	473	1	0
30.2000	502	0	0
30.2250	518	1	0
30.2500	486	0	0
30.2750	472	0	0
30.3000	486	0	0
30.3250	495	0	0
30.3500	469	0	1
30.3750	498	0	0
30.4000	482	0	0
30.4250	531	0	0
30.4500	461	0	0
30.4750	519	1	0
30.5000	488	0	1
30.5250	453	0	0
30.5500	458	1	0
30.5750	464	0	1
30.6000	499	1	1
30.6250	476	1	0
30.6500	482	0	0
30.6750	457	0	0
30.7000	522	0	0
30.7250	474	1	1
30.7500	481	0	0
30.7750	488	1	0
30.8000	465	1	0
30.8250	496	0	0
30.8500	497	0	0
30.8750	450	1	1
30.9000	473	1	0
30.9250	476	1	1
30.9500	499	1	0
30.9750	508	0	1
31.0000	487	1	0
31.0250	455	0	0
31.0500	481	0	1
31.0750	497	2	0
31.1000	462	0	0
31.1250	475	0	1
31.1500	464	0	0
31.1750	480	3	0
31.2000	417	0	0
31.2250	457	0	0
31.2500	424	0	0
31.2750	443	0	1
31.3000	448	0	0
31.3250	452	0	1
31.3500	455	0	0
31.3750	478	2	0
31.4000	456	0	0
31.4250	442	0	0
31.4500	431	0	1
31.4750	435	0	0
31.5000	469	0	0
31.5250	448	1	0
31.5500	450	0	0
31.5750	446	0	0
31.6000	432	0	0
31.6250	451	0	0
31.6500	466	2	0
31.6750	446	2	0
31.7000	410	0	0
31.7250	451	0	0
31.7500	425	0	0
31.7750	435	0	1
31.8000	445	0	0
31.8250	482	0	0
31.8500	434	1	0
31.8750	440	0	0
31.9000	468	0	0
31.9250	488	0	0
31.9500	425	0	0
31.9750	428	0	1
32.0000	442	0	0
32.0250	445	0	0
32.0500	434	2	1
32.0750	455	1	0
32.1000	431	1	0
32.1250	424	0	1
32.1500	456	0	1
32.1750	410	0	0
32.2000	430	0	0
32.2250	438	0	0
32.2500	405	1	0
32.2750	441	0	0
32.3000	460	0	0
32.3250	414	0	0
32.3500	451	1	0
32.3750	474	0	0
32.4000	463	0	0
32.4250	420	0	0
32.4500	455	2	1
32.4750	408	1	0
32.5000	446	0	0
32.5250	480	0	0
32.5500	426	1	0
32.5750	424	1	0
32.6000	395	1	0
32.6250	425	0	0
32.6500	434	1	0
32.6750	395	1	0
32.7000	419	1	0
32.7250	425	1	0
32.7500	376	1	0
32.7750	408	0	0
32.8000	424	0	0
32.8250	416	2	1
32.8500	420	0	0
32.8750	418	0	1
32.9000	408	0	0
32.9250	419	0	1
32.9500	419	0	0
32.9750	439	1	0
33.0000	407	0	0
33.0250	402	0	1
33.0500	366	0	0
33.0750	430	0	0
33.1000	423	0	0
33.1250	409	0	0
33.1500	405	0	0
33.1750	377	0	0
33.2000	378	1	0
33.2250	418	0	0
33.2500	390	0	0
33.2750	413	1	0
33.3000	362	0	0
33.3250	403	1	0
33.3500	441	0	0
33.3750	402	0	0
33.4000	375	1	0
33.4250	376	0	1
33.4500	417	0	0
33.4750	430	1	0
33.5000	379	0	0
33.5250	398	0	0
33.5500	391	1	0
33.5750	354	0	0
33.6000	362	0	0
33.6250	395	0	0
33.6500	406	0	0
33.6750	445	0	0
33.7000	381	1	0
33.7250	409	0	0
33.7500	396	0	0
33.7750	420	0	0
33.8000	391	0	0
33.8250	419	0	0
33.8500	392	0	0
33.8750	398	2	0
33.9000	369	0	1
33.9250	363	0	0
33.9500	411	0	2
33.9750	371	0	0
34.0000	387	1	0
34.0250	384	1	0
34.0500	399	1	0
34.0750	387	0	0
34.1000	384	0	0
34.1250	388	0	0
34.1500	363	1	0
34.1750	359	0	0
34.2000	368	0	0
34.2250	376	0	0
34.2500	386	0	0
34.2750	368	0	0
34.3000	393	1	0
34.3250	389	0	0
34.3500	355	0	0
34.3750	390	0	0
34.4000	389	0	0
34.4250	366	0	0
34.4500	397	2	0
34.4750	367	0	0
34.5000	420	0	1
34.5250	360	0	0
34.5500	352	0	0
34.5750	359	0	0
34.6000	356	0	0
34.6250	371	0	1
34.6500	413	0	1
34.6750	387	0	0
34.7000	353	0	0
34.7250	385	0	0
34.7500	387	0	0
34.7750	376	0	0
34.8000	388	0	0
34.8250	341	0	0
34.8500	385	0	0
34.8750	375	0	0
34.9000	385	0	0
34.9250	377	0	1
34.9500	334	3	0
34.9750	371	0	0
35.0000	356	0	1
35.0250	326	2	0
35.0500	322	0	1
35.0750	353	1	0
35.1000	349	0	0
35.1250	337	2	0
35.1500	347	1	0
35.1750	356	1	0
35.2000	362	0	1
35.2250	376	2	0
35.2500	359	0	0
35.2750	317	0	0
35.3000	343	1	0
35.3250	324	1	0
35.3500	374	0	0
35.3750	352	0	0
35.4000	363	0	0
35.4250	357	0	1
35.4500	301	0	1
35.4750	384	0	0
35.5000	334	1	0
35.5250	349	0	0
35.5500	316	0	0
35.5750	345	1	0
35.6000	309	0	0
35.6250	324	0	0
35.6500	352	0	0
35.6750	360	2	1
35.7000	356	0	0
35.7250	344	1	0
35.7500	342	0	0
35.7750	367	1	0
35.8000	343	0	0
35.8250	354	1	0
35.8500	326	0	1
35.8750	342	0	1
35.9000	331	1	0
35.9250	366	0	0
35.9500	364	0	0
35.9750	334	0	0
36.0000	327	0	0
36.0250	319	1	0
36.0500	336	0	1
36.0750	349	0	0
36.1000	320	1	1
36.1250	291	0	0
36.1500	310	0	0
36.1750	313	0	0
36.2000	340	0	0
36.2250	329	0	0
36.2500	321	0	0
36.2750	347	0	0
36.3000	320	0	0
36.3250	321	0	0
36.3500	316	0	1
36.3750	283	1	0
36.4000	346	1	0
36.4250	304	0	0
36.4500	342	0	0
36.4750	345	0	1
36.5000	302	0	0
36.5250	344	0	0
36.5500	314	0	0
36.5750	313	0	0
36.6000	294	0	0
36.6250	313	0	1
36.6500	327	0	1
36.6750	340	0	1
36.7000	311	0	0
36.7250	325	0	0
36.7500	330	1	0
36.7750	305	0	0
36.8000	336	0	1
36.8250	321	0	0
36.8500	295	0	0
36.8750	332	0	0
36.9000	325	0	0
36.9250	307	0	0
36.9500	308	0	0
36.9750	305	1	0
37.0000	320	0	0
37.0250	322	0	0
37.0500	314	0	1
37.0750	324	0	0
37.1000	304	0	0
37.1250	323	0	0
37.1500	325	2	0
37.1750	275	0	0
37.2000	303	0	0
37.2250	288	0	1
37.2500	332	0	0
37.2750	318	0	0
37.3000	282	0	0
37.3250	314	0	0
37.3500	323	0	1
37.3750	318	0	0
37.4000	320	1	0
37.4250	313	0	0
37.4500	310	2	0
37.4750	327	0	1
37.5000	302	0	0
37.5250	318	0	0
37.5500	304	0	0
37.5750	301	0	0
37.6000	290	0	2
37.6250	301	0	0
37.6500	302	1	0
37.6750	322	0	0
37.7000	342	0	0
37.7250	288	1	0
37.7500	294	0	0
37.7750	326	0	0
37.8000	305	0	0
37.8250	307	0	0
37.8500	263	0	0
37.8750	300	0	0
37.9000	278	1	0
37.9250	289	2	0
37.9500	301	0	0
37.9750	262	0	0
38.0000	282	0	0
38.0250	326	0	0
38.0500	314	1	0
38.0750	287	1	0
38.1000	318	2	0
38.1250	273	0	0
38.1500	260	0	0
38.1750	271	0	0
38.2000	292	0	1
38.2250	265	1	0
38.2500	297	0	0
38.2750	295	0	0
38.3000	315	0	0
38.3250	305	1	1
38.3500	275	0	0
38.3750	286	0	0
38.4000	305	0	0
38.4250	297	0	0
38.4500	285	0	0
38.4750	293	0	0
38.5000	278	0	0
38.5250	284	0	0
38.5500	313	0	0
38.5750	272	1	0
38.6000	290	0	0
38.6250	296	0	0
38.6500	303	2	0
38.6750	280	1	0
38.7000	276	0	0
38.7250	286	0	0
38.7500	270	0	2
38.7750	237	1	1
38.8000	273	0	1
38.8250	279	0	0
38.8500	295	0	0
38.8750	272	0	1
38.9000	283	1	0
38.9250	269	0	0
38.9500	267	0	0
38.9750	269	0	0
39.0000	253	0	1
39.0250	300	0	1
39.0500	276	1	0
39.0750	277	0	0
39.1000	279	0	0
39.1250	279	0	0
39.1500	282	0	0
39.1750	258	1	0
39.2000	274	0	0
39.2250	304	1	0
39.2500	268	1	0
39.2750	268	1	0
39.3000	269	1	1
39.3250	254	0	0
39.3500	233	0	0
39.3750	268	0	0
39.4000	288	0	0
39.4250	256	0	0
39.4500	249	0	1
39.4750	261	0	0
39.5000	256	0	1
39.5250	257	0	0
39.5500	264	0	0
39.5750	284	0	1
39.6000	295	0	0
39.6250	292	0	0
39.6500	275	0	0
39.6750	275	0	0
39.7000	285	1	0
39.7250	270	0	0
39.7500	289	0	0
39.7750	286	1	0
39.8000	234	0	0
39.8250	304	0	1
39.8500	254	1	0
39.8750	275	1	0
39.9000	251	0	0
39.9250	243	0	0
39.9500	266	0	0
39.9750	250	0	0
40.0000	249	0	0
40.0250	270	1	0
40.0500	285	0	0
40.0750	236	1	0
40.1000	252	0	0
40.1250	258	0	0
40.1500	247	0	0
40.1750	255	0	0
40.2000	262	0	0
40.2250	248	1	0
40.2500	270	0	0
40.2750	226	1	0
40.3000	247	0	0
40.3250	258	2	0
40.3500	218	0	0
40.3750	222	0	1
40.4000	254	0	0
40.4250	236	2	0
40.4500	237	1	0
40.4750	239	0	0
40.5000	256	0	0
40.5250	284	0	0
40.5500	246	0	0
40.5750	273	0	0
40.6000	244	1	1
40.6250	265	1	0
40.6500	245	2	0
40.6750	228	0	0
40.7000	247	0	0
40.7250	249	0	0
40.7500	262	0	1
40.7750	243	0	1
40.8000	243	0	0
40.8250	278	0	0
40.8500	234	1	0
40.8750	248	0	0
40.9000	257	1	0
40.9250	248	0	0
40.9500	223	0	0
40.9750	262	0	0
41.0000	227	0	0
41.0250	230	0	0
41.0500	232	0	0
41.0750	243	0	0
41.1000	222	0	0
41.1250	256	0	0
41.1500	252	0	0
41.1750	239	0	0
41.2000	212	0	0
41.2250	241	0	0
41.2500	245	0	0
41.2750	248	0	0
41.3000	246	1	0
41.3250	200	0	0
41.3500	236	0	0
41.3750	244	0	0
41.4000	246	1	0
41.4250	244	1	0
41.4500	220	1	0
41.4750	237	1	0
41.5000	233	0	0
41.5250	228	0	0
41.5500	221	0	0
41.5750	209	0	0
41.6000	243	0	0
41.6250	259	2	0
41.6500	215	0	0
41.6750	262	0	0
41.7000	257	0	0
41.7250	232	0	0
41.7500	213	0	0
41.7750	216	0	0
41.8000	265	0	0
41.8250	250	0	1
41.8500	232	1	0
41.8750	221	0	0
41.9000	232	0	0
41.9250	205	0	1
41.9500	230	1	0
41.9750	218	0	0
42.0000	219	0	0
42.0250	226	0	0
42.0500	220	0	0
42.0750	276	0	0
42.1000	222	1	0
42.1250	228	0	0
42.1500	233	0	1
42.1750	215	0	0
42.2000	215	0	0
42.2250	224	0	0
42.2500	244	0	0
42.2750	213	1	0
42.3000	228	2	0
42.3250	226	0	1
42.3500	211	0	0
42.3750	232	0	0
42.4000	236	0	1
42.4250	189	0	0
42.4500	189	0	1
42.4750	238	0	0
42.5000	221	0	0
42.5250	214	1	0
42.5500	204	0	0
42.5750	232	0	0
42.6000	212	0	0
42.6250	235	0	0
42.6500	192	0	0
42.6750	212	0	0
42.7000	224	0	1
42.7250	217	0	0
42.7500	217	0	0
42.7750	216	0	0
42.8000	212	0	0
42.8250	201	0	0
42.8500	187	1	0
42.8750	215	0	0
42.9000	206	0	0
42.9250	218	0	0
42.9500	206	1	0
42.9750	238	0	1
43.0000	207	0	0
43.0250	222	0	0
43.0500	222	1	0
43.0750	208	1	1
43.1000	223	0	0
43.1250	202	2	0
43.1500	207	0	0
43.1750	225	1	0
43.2000	174	0	0
43.2250	220	1	0
43.2500	197	0	1
43.2750	214	0	0
43.3000	214	0	0
43.3250	219	0	0
43.3500	220	0	0
43.3750	201	0	0
43.4000	203	0	0
43.4250	190	0	1
43.4500	212	0	0
43.4750	198	0	0
43.5000	182	0	0
43.5250	184	0	0
43.5500	203	0	0
43.5750	184	0	3
43.6000	218	1	0
43.6250	193	2	0
43.6500	208	0	0
43.6750	217	0	0
43.7000	227	0	0
43.7250	236	0	0
43.7500	208	0	1
43.7750	210	0	0
43.8000	221	0	1
43.8250	207	0	0
43.8500	181	0	0
43.8750	211	0	0
43.9000	170	0	0
43.9250	210	0	0
43.9500	196	0	1
43.9750	192	0	0
44.0000	210	1	1
44.0250	199	1	0
44.0500	193	0	0
44.0750	178	0	0
44.1000	181	0	0
44.1250	191	0	0
44.1500	205	0	0
44.1750	191	0	0
44.2000	180	0	0
44.2250	197	0	0
44.2500	195	0	1
44.2750	188	0	1
44.3000	196	0	0
44.3250	196	0	0
44.3500	198	1	0
44.3750	217	1	0
44.4000	189	0	0
44.4250	192	0	1
44.4500	196	0	0
44.4750	198	0	0
44.5000	197	0	1
44.5250	191	0	0
44.5500	210	0	1
44.5750	203	0	0
44.6000	200	1	0
44.6250	171	1	0
44.6500	176	1	0
44.6750	189	0	0
44.7000	202	0	0
44.7250	175	0	0
44.7500	189	0	0
44.7750	202	0	0
44.8000	213	0	0
44.8250	188	0	0
44.8500	196	0	0
44.8750	187	0	0
44.9000	184	1	0
44.9250	189	1	0
44.9500	200	0	1
44.9750	172	0	0
45.0000	163	0	0
45.0250	185	1	0
45.0500	159	0	0
45.0750	188	0	0
45.1000	188	0	0
45.1250	179	1	1
45.1500	186	1	0
45.1750	191	0	0
45.2000	161	2	0
45.2250	166	0	0
45.2500	167	1	0
45.2750	167	0	0
45.3000	175	1	0
45.3250	186	1	0
45.3500	174	0	0
45.3750	187	0	1
45.4000	192	0	1
45.4250	178	0	0
45.4500	173	1	0
45.4750	171	0	0
45.5000	180	1	0
45.5250	164	1	1
45.5500	194	0	0
45.5750	182	0	1
45.6000	175	0	0
45.6250	175	0	0
45.6500	186	0	0
45.6750	166	0	0
45.7000	191	0	0
45.7250	191	0	0
45.7500	160	0	0
45.7750	175	0	0
45.8000	154	0	0
45.8250	157	0	0
45.8500	159	0	0
45.8750	196	1	1
45.9000	175	0	0
45.9250	144	0	0
45.9500	184	0	0
45.9750	202	0	0
46.0000	161	1	0
46.0250	197	0	0
46.0500	159	0	0
46.0750	184	0	0
46.1000	151	0	1
46.1250	171	1	0
46.1500	180	0	0
46.1750	149	0	0
46.2000	179	1	0
46.2250	173	2	0
46.2500	154	0	0
46.2750	205	0	0
46.3000	159	0	0
46.3250	183	0	0
46.3500	192	0	0
46.3750	143	1	0
46.4000	178	1	1
46.4250	187	0	0
46.4500	196	0	0
46.4750	166	0	0
46.5000	165	0	0
46.5250	168	1	1
46.5500	168	0	0
46.5750	152	0	0
46.6000	166	1	0
46.6250	177	0	0
46.6500	168	0	1
46.6750	146	0	0
46.7000	169	0	1
46.7250	148	0	0
46.7500	175	0	0
46.7750	146	0	0
46.8000	164	0	0
46.8250	149	0	0
46.8500	176	0	0
46.8750	174	0	0
46.9000	158	0	0
46.9250	152	1	0
46.9500	160	0	0
46.9750	175	0	0
47.0000	150	0	0
47.0250	160	0	0
47.0500	192	0	0
47.0750	148	0	0
47.1000	155	1	0
47.1250	159	0	0
47.1500	149	0	1
47.1750	151	0	1
47.2000	164	1	1
47.2250	125	0	0
47.2500	139	0	0
47.2750	153	0	1
47.3000	191	0	0
47.3250	145	0	1
47.3500	127	0	0
47.3750	158	1	0
47.4000	149	0	1
47.4250	163	1	0
47.4500	150	0	0
47.4750	161	1	2
47.5000	168	0	1
47.5250	140	0	0
47.5500	160	1	0
47.5750	143	0	0
47.6000	161	0	1
47.6250	146	0	0
47.6500	161	1	0
47.6750	158	0	0
47.7000	148	0	1
47.7250	161	0	0
47.7500	178	0	1
47.7750	157	0	0
47.8000	164	0	0
47.8250	167	0	1
47.8500	167	0	0
47.8750	152	0	0
47.9000	158	1	0
47.9250	151	0	0
47.9500	156	0	0
47.9750	165	1	0
48.0000	131	1	0
48.0250	149	0	0
48.0500	142	0	0
48.0750	154	1	0
48.1000	153	0	0
48.1250	138	0	0
48.1500	156	0	0
48.1750	149	0	0
48.2000	150	0	0
48.2250	152	0	1
48.2500	152	0	1
48.2750	154	0	0
48.3000	135	1	0
48.3250	121	0	0
48.3500	136	1	0
48.3750	141	0	0
48.4000	161	0	0
48.4250	163	0	1
48.4500	144	2	0
48.4750	128	0	0
48.5000	147	0	0
48.5250	153	0	0
48.5500	135	0	0
48.5750	166	0	1
48.6000	160	1	0
48.6250	149	0	0
48.6500	137	0	0
48.6750	150	1	0
48.7000	143	1	1
48.7250	137	0	0
48.7500	148	1	0
48.7750	155	0	0
48.8000	157	0	0
48.8250	147	0	1
48.8500	150	0	0
48.8750	141	1	0
48.9000	127	1	0
48.9250	135	0	0
48.9500	165	0	0
48.9750	143	0	0
49.0000	134	0	0
49.0250	140	0	0
49.0500	125	0	0
49.0750	162	1	0
49.1000	128	0	0
49.1250	129	2	0
49.1500	109	0	1
49.1750	151	0	0
49.2000	138	0	0
49.2250	161	0	0
49.2500	132	0	0
49.2750	129	0	0
49.3000	136	0	0
49.3250	146	0	0
49.3500	126	3	0
49.3750	132	0	0
49.4000	136	0	0
49.4250	129	0	0
49.4500	151	0	0
49.4750	156	1	0
49.5000	124	0	0
49.5250	148	0	0
49.5500	147	0	0
49.5750	132	0	0
49.6000	143	0	1
49.6250	130	0	0
49.6500	128	2	0
49.6750	164	0	0
49.7000	125	0	0
49.7250	129	0	0
49.7500	154	0	0
49.7750	147	0	0
49.8000	137	0	1
49.8250	134	0	0
49.8500	122	0	0
49.8750	132	0	0
49.9000	120	0	0
49.9250	123	0	1
49.9500	131	0	0
49.9750	135	0	0
50.0000	136	0	0
50.0250	132	0	0
50.0500	130	1	0
50.0750	123	0	0
50.1000	145	0	0
50.1250	126	0	1
50.1500	125	0	0
50.1750	134	1	0
50.2000	120	0	0
50.2250	127	2	0
50.2500	114	0	0
50.2750	117	0	1
50.3000	119	0	0
50.3250	141	1	0
50.3500	138	0	1
50.3750	130	0	0
50.4000	135	0	0
50.4250	134	0	0
50.4500	143	0	0
50.4750	152	0	1
50.5000	149	0	0
50.5250	119	0	0
50.5500	127	0	0
50.5750	125	0	0
50.6000	119	1	0
50.6250	128	0	1
50.6500	141	0	0
50.6750	124	0	0
50.7000	120	0	0
50.7250	126	0	1
50.7500	144	0	0
50.7750	128	1	0
50.8000	134	0	0
50.8250	157	0	0
50.8500	135	0	0
50.8750	141	0	0
50.9000	121	1	0
50.9250	163	1	0
50.9500	137	2	0
50.9750	124	0	0
51.0000	126	0	0
51.0250	128	0	0
51.0500	127	1	0
51.0750	127	1	0
51.1000	133	1	0
51.1250	145	0	0
51.1500	115	1	0
51.1750	108	0	0
51.2000	120	0	0
51.2250	127	1	0
51.2500	135	0	0
51.2750	134	0	0
51.3000	121	0	0
51.3250	129	1	0
51.3500	112	0	0
51.3750	142	1	2
51.4000	120	1	0
51.4250	129	1	0
51.4500	122	0	0
51.4750	123	1	0
51.5000	141	0	0
51.5250	129	0	1
51.5500	122	2	0
51.5750	126	0	0
51.6000	109	0	0
51.6250	136	1	1
51.6500	114	0	1
51.6750	124	0	1
51.7000	113	1	0
51.7250	150	0	1
51.7500	109	0	1
51.7750	102	0	0
51.8000	115	0	0
51.8250	119	0	0
51.8500	129	0	0
51.8750	108	0	0
51.9000	121	0	0
51.9250	98	0	1
51.9500	145	2	0
51.9750	98	0	0
52.0000	119	0	0
52.0250	130	0	0
52.0500	107	0	0
52.0750	106	0	0
52.1000	120	1	0
52.1250	113	0	0
52.1500	108	0	0
52.1750	111	0	0
52.2000	108	0	0
52.2250	128	1	1
52.2500	115	0	0
52.2750	128	0	0
52.3000	116	0	0
52.3250	118	0	0
52.3500	127	2	0
52.3750	98	1	1
52.4000	108	0	0
52.4250	104	0	0
52.4500	109	0	0
52.4750	119	0	1
52.5000	102	0	0
52.5250	114	1	0
52.5500	107	0	0
52.5750	102	0	0
52.6000	118	0	0
52.6250	121	1	0
52.6500	112	0	0
52.6750	105	0	0
52.7000	133	0	0
52.7250	116	0	0
52.7500	107	0	0
52.7750	113	0	0
52.8000	117	0	0
52.8250	100	0	0
52.8500	80	1	1
52.8750	104	0	1
52.9000	126	0	0
52.9250	91	0	0
52.9500	83	0	0
52.9750	103	0	0
53.0000	120	0	0
53.0250	112	0	0
53.0500	95	0	0
53.0750	113	0	0
53.1000	98	1	0
53.1250	115	0	0
53.1500	101	0	1
53.1750	114	0	0
53.2000	103	1	0
53.2250	103	0	0
53.2500	95	0	0
53.2750	98	0	0
53.3000	101	0	0
53.3250	92	0	0
53.3500	128	0	0
53.3750	125	0	0
53.4000	107	0	0
53.4250	126	1	0
53.4500	106	0	0
53.4750	96	0	0
53.5000	100	0	0
53.5250	100	0	0
53.5500	115	0	0
53.5750	110	0	0
53.6000	90	0	0
53.6250	86	0	0
53.6500	102	0	0
53.6750	92	0	0
53.7000	117	1	0
53.7250	97	0	0
53.7500	101	1	1
53.7750	89	1	0
53.8000	95	0	0
53.8250	111	1	0
53.8500	93	0	0
53.8750	107	0	0
53.9000	108	0	0
53.9250	96	1	0
53.9500	88	0	0
53.9750	108	1	0
54.0000	118	1	2
54.0250	102	0	0
54.0500	111	0	0
54.0750	95	0	0
54.1000	113	0	0
54.1250	87	0	0
54.1500	101	0	0
54.1750	97	0	0
54.2000	118	1	0
54.2250	102	0	0
54.2500	96	0	0
54.2750	104	0	0
54.3000	96	0	0
54.3250	107	0	0
54.3500	80	1	0
54.3750	99	0	0
54.4000	93	0	0
54.4250	75	0	1
54.4500	108	1	0
54.4750	97	1	0
54.5000	100	0	1
54.5250	107	1	0
54.5500	104	0	0
54.5750	99	0	0
54.6000	83	0	0
54.6250	79	1	0
54.6500	104	1	0
54.6750	87	0	0
54.7000	94	0	0
54.7250	109	0	0
54.7500	94	1	0
54.7750	86	1	0
54.8000	97	0	1
54.8250	87	0	0
54.8500	104	0	1
54.8750	93	0	0
54.9000	99	0	0
54.9250	107	0	1
54.9500	95	0	0
54.9750	98	1	0
55.0000	85	0	0
55.0250	96	0	0
55.0500	105	0	0
55.0750	82	1	0
55.1000	97	0	0
55.1250	90	0	0
55.1500	103	0	0
55.1750	86	0	1
55.2000	87	0	0
55.2250	100	1	1
55.2500	102	0	0
55.2750	80	1	1
55.3000	95	0	0
55.3250	92	0	1
55.3500	105	0	0
55.3750	86	0	0
55.4000	87	0	0
55.4250	85	0	1
55.4500	94	1	0
55.4750	90	0	0
55.5000	101	0	0
55.5250	91	0	0
55.5500	81	0	0
55.5750	93	0	0
55.6000	101	1	0
55.6250	96	0	0
55.6500	94	1	0
55.6750	106	1	0
55.7000	105	0	0
55.7250	77	0	0
55.7500	90	0	0
55.7750	93	0	0
55.8000	87	0	0
55.8250	89	0	0
55.8500	86	0	0
55.8750	91	0	0
55.9000	83	0	0
55.9250	78	0	0
55.9500	105	0	0
55.9750	86	0	0
56.0000	89	0	0
56.0250	99	0	0
56.0500	99	0	0
56.0750	112	0	0
56.1000	93	0	0
56.1250	82	0	0
56.1500	69	1	0
56.1750	94	0	1
56.2000	84	0	0
56.2250	99	0	0
56.2500	83	1	0
56.2750	86	0	0
56.3000	91	0	0
56.3250	80	0	0
56.3500	89	1	1
56.3750	91	0	0
56.4000	97	0	0
56.4250	78	0	0
56.4500	96	0	0
56.4750	95	0	0
56.5000	99	0	0
56.5250	68	0	0
56.5500	85	1	1
56.5750	87	0	0
56.6000	91	1	0
56.6250	82	0	0
56.6500	104	0	0
56.6750	87	0	0
56.7000	83	0	0
56.7250	87	1	0
56.7500	64	0	0
56.7750	102	0	0
56.8000	97	1	0
56.8250	77	0	0
56.8500	79	0	0
56.8750	94	0	0
56.9000	80	1	0
56.9250	70	1	0
56.9500	73	0	1
56.9750	91	1	0
57.0000	92	0	1
57.0250	87	1	0
57.0500	80	0	0
57.0750	89	0	0
57.1000	73	0	0
57.1250	65	0	0
57.1500	78	0	0
57.1750	79	0	0
57.2000	85	0	0
57.2250	94	0	0
57.2500	89	0	0
57.2750	85	0	1
57.3000	80	0	0
57.3250	77	0	0
57.3500	91	0	0
57.3750	82	0	0
57.4000	93	0	0
57.4250	78	0	0
57.4500	85	0	0
57.4750	72	0	0
57.5000	86	0	0
57.5250	85	0	0
57.5500	106	0	1
57.5750	90	0	0
57.6000	83	0	0
57.6250	73	0	0
57.6500	75	0	0
57.6750	80	1	0
57.7000	89	1	0
57.7250	81	0	0
57.7500	82	0	0
57.7750	89	1	0
57.8000	76	0	1
57.8250	68	0	0
57.8500	90	0	0
57.8750	85	0	1
57.9000	83	0	0
57.9250	71	0	1
57.9500	81	0	0
57.9750	77	1	0
58.0000	80	0	0
58.0250	84	2	0
58.0500	85	0	0
58.0750	87	0	0
58.1000	75	0	0
58.1250	79	0	0
58.1500	80	2	0
58.1750	86	0	0
58.2000	81	1	0
58.2250	66	0	0
58.2500	90	1	0
58.2750	86	0	0
58.3000	76	0	0
58.3250	93	0	0
58.3500	67	0	1
58.3750	79	0	1
58.4000	84	0	0
58.4250	80	0	0
58.4500	86	0	0
58.4750	65	1	0
58.5000	81	0	0
58.5250	75	1	0
58.5500	79	0	1
58.5750	67	0	0
58.6000	92	0	0
58.6250	77	0	0
58.6500	71	0	0
58.6750	69	1	0
58.7000	55	0	0
58.7250	82	1	0
58.7500	79	1	0
58.7750	78	0	1
58.8000	82	0	0
58.8250	53	0	0
58.8500	64	0	1
58.8750	83	1	0
58.9000	85	0	0
58.9250	72	0	0
58.9500	74	0	0
58.9750	77	1	0
59.0000	71	0	0
59.0250	78	1	0
59.0500	76	1	0
59.0750	88	0	0
59.1000	76	0	1
59.1250	77	0	1
59.1500	66	0	1
59.1750	73	0	1
59.2000	70	1	0
59.2250	65	0	0
59.2500	69	0	0
59.2750	63	1	0
59.3000	76	0	0
59.3250	73	0	0
59.3500	70	0	0
59.3750	84	0	0
59.4000	64	0	0
59.4250	76	0	1
59.4500	73	0	0
59.4750	62	1	0
59.5000	75	0	0
59.5250	70	0	1
59.5500	65	1	0
59.5750	64	1	0
59.6000	73	0	0
59.6250	65	0	0
59.6500	70	1	0
59.6750	82	0	0
59.7000	71	0	0
59.7250	78	0	0
59.7500	76	0	0
59.7750	82	0	2
59.8000	67	0	1
59.8250	77	0	0
59.8500	75	0	0
59.8750	80	0	1
59.9000	65	0	1
59.9250	60	2	1
59.9500	54	0	0
59.9750	82	1	0
60.0000	70	0	1
60.0250	70	0	0
60.0500	80	2	1
60.0750	62	0	0
60.1000	54	0	0
60.1250	61	0	0
60.1500	68	0	0
60.1750	68	0	0
60.2000	80	0	1
60.2250	58	0	1
60.2500	63	0	0
60.2750	67	0	0
60.3000	61	0	0
60.3250	65	0	0
60.3500	59	0	0
60.3750	62	1	0
60.4000	62	0	0
60.4250	45	0	0
60.4500	68	0	0
60.4750	66	0	0
60.5000	55	1	1
60.5250	78	1	0
60.5500	77	1	0
60.5750	75	0	0
60.6000	73	0	0
60.6250	76	0	0
60.6500	75	0	0
60.6750	60	0	0
60.7000	68	0	1
60.7250	59	0	0
60.7500	70	0	1
60.7750	69	1	0
60.8000	59	2	1
60.8250	60	0	0
60.8500	64	0	0
60.8750	63	0	0
60.9000	55	0	0
60.9250	67	0	0
60.9500	70	0	0
60.9750	76	0	0
61.0000	59	1	0
61.0250	77	0	0
61.0500	59	0	0
61.0750	67	0	0
61.1000	58	0	0
61.1250	50	0	0
61.1500	77	0	0
61.1750	70	1	0
61.2000	59	0	0
61.2250	55	1	0
61.2500	74	0	0
61.2750	60	0	0
61.3000	75	0	0
61.3250	65	0	0
61.3500	70	0	1
61.3750	72	0	0
61.4000	65	0	0
61.4250	69	0	0
61.4500	64	0	0
61.4750	66	1	1
61.5000	47	0	0
61.5250	63	0	0
61.5500	61	0	0
61.5750	67	0	1
61.6000	67	0	0
61.6250	64	0	0
61.6500	63	0	0
61.6750	72	0	0
61.7000	44	0	1
61.7250	56	2	0
61.7500	61	0	0
61.7750	36	0	1
61.8000	56	1	0
61.8250	74	0	0
61.8500	62	1	0
61.8750	71	0	0
61.9000	56	0	0
61.9250	48	0	0
61.9500	58	1	1
61.9750	68	0	0
62.0000	57	1	0
62.0250	54	0	0
62.0500	59	0	0
62.0750	65	0	1
62.1000	60	0	0
62.1250	73	1	1
62.1500	58	0	0
62.1750	65	0	0
62.2000	60	0	0
62.2250	66	0	0
62.2500	58	0	0
62.2750	64	0	0
62.3000	71	0	0
62.3250	58	0	0
62.3500	52	0	0
62.3750	59	0	0
62.4000	59	0	0
62.4250	63	0	0
62.4500	62	1	0
62.4750	65	0	0
62.5000	72	1	0
62.5250	63	1	0
62.5500	59	0	0
62.5750	65	0	0
62.6000	60	0	1
62.6250	66	2	0
62.6500	59	0	0
62.6750	59	0	0
62.7000	63	0	0
62.7250	66	0	0
62.7500	65	1	0
62.7750	59	0	0
62.8000	54	0	0
62.8250	60	0	1
62.8500	59	0	0
62.8750	58	0	0
62.9000	59	0	0
62.9250	52	1	0
62.9500	65	0	3
62.9750	75	0	0
63.0000	64	0	1
63.0250	70	1	0
63.0500	63	0	1
63.0750	52	0	2
63.1000	57	0	0
63.1250	49	0	1
63.1500	59	0	0
63.1750	62	1	0
63.2000	49	0	0
63.2250	49	0	0
63.2500	44	0	0
63.2750	45	0	0
63.3000	49	1	0
63.3250	58	0	1
63.3500	53	1	0
63.3750	70	2	0
63.4000	56	0	0
63.4250	53	0	0
63.4500	51	0	0
63.4750	55	0	0
63.5000	63	0	0
63.5250	50	0	1
63.5500	46	0	0
63.5750	71	1	0
63.6000	56	0	0
63.6250	47	0	0
63.6500	65	0	0
63.6750	65	0	0
63.7000	53	0	0
63.7250	55	3	0
63.7500	73	1	1
63.7750	42	0	0
63.8000	60	0	1
63.8250	54	0	0
63.8500	55	0	0
63.8750	47	0	0
63.9000	58	1	0
63.9250	53	0	0
63.9500	58	0	0
63.9750	53	0	1
64.0000	39	0	0
64.0250	52	2	0
64.0500	48	0	1
64.0750	39	0	0
64.1000	48	0	0
64.1250	55	1	0
64.1500	44	0	0
64.1750	60	0	0
64.2000	56	0	0
64.2250	58	0	0
64.2500	51	0	0
64.2750	51	0	2
64.3000	51	0	0
64.3250	67	1	0
64.3500	50	1	0
64.3750	49	3	0
64.4000	43	0	2
64.4250	48	0	0
64.4500	48	0	0
64.4750	46	0	0
64.5000	52	0	0
64.5250	57	1	0
64.5500	54	0	0
64.5750	70	1	0
64.6000	63	1	0
64.6250	62	0	0
64.6500	49	0	0
64.6750	51	0	0
64.7000	48	0	0
64.7250	44	0	0
64.7500	54	1	0
64.7750	47	0	2
64.8000	50	1	2
64.8250	48	0	0
64.8500	58	0	0
64.8750	58	0	0
64.9000	47	0	0
64.9250	31	0	1
64.9500	36	0	1
64.9750	43	0	0
65.0000	36	1	0
65.0250	36	1	0
65.0500	41	0	0
65.0750	47	0	0
65.1000	58	0	0
65.1250	49	0	0
65.1500	37	0	0
65.1750	50	0	0
65.2000	43	0	0
65.2250	39	0	0
65.2500	39	0	0
65.2750	37	0	0
65.3000	68	0	0
65.3250	40	0	0
65.3500	50	2	0
65.3750	43	0	1
65.4000	59	0	0
65.4250	48	0	1
65.4500	57	0	0
65.4750	41	0	0
65.5000	42	0	0
65.5250	42	0	0
65.5500	47	0	0
65.5750	52	0	2
65.6000	50	0	0
65.6250	52	0	0
65.6500	48	0	0
65.6750	42	0	0
65.7000	44	0	0
65.7250	49	0	0
65.7500	53	0	1
65.7750	44	0	0
65.8000	56	0	0
65.8250	44	0	0
65.8500	45	1	0
65.8750	51	0	0
65.9000	45	0	0
65.9250	46	0	1
65.9500	45	0	1
65.9750	46	0	1
66.0000	45	1	0
66.0250	52	0	1
66.0500	57	0	0
66.0750	50	0	0
66.1000	51	1	0
66.1250	39	0	0
66.1500	38	0	0
66.1750	43	0	0
66.2000	45	0	0
66.2250	47	0	0
66.2500	47	0	0
66.2750	47	1	0
66.3000	44	0	0
66.3250	45	0	0
66.3500	51	0	0
66.3750	41	0	0
66.4000	43	0	0
66.4250	39	0	0
66.4500	44	0	0
66.4750	43	0	0
66.5000	45	0	0
66.5250	50	0	0
66.5500	42	1	0
66.5750	44	0	0
66.6000	36	0	0
66.6250	47	0	0
66.6500	61	0	0
66.6750	50	0	1
66.7000	47	0	0
66.7250	38	0	1
66.7500	34	1	0
66.7750	48	0	0
66.8000	50	0	1
66.8250	48	0	0
66.8500	44	0	0
66.8750	46	0	0
66.9000	49	0	0
66.9250	41	0	0
66.9500	47	0	0
66.9750	44	1	0
67.0000	57	0	0
67.0250	33	1	0
67.0500	44	0	1
67.0750	37	0	0
67.1000	40	0	0
67.1250	47	0	1
67.1500	44	0	1
67.1750	36	0	0
67.2000	39	0	0
67.2250	31	0	0
67.2500	55	0	0
67.2750	52	1	0
67.3000	43	0	0
67.3250	31	0	0
67.3500	56	0	0
67.3750	31	0	1
67.4000	45	0	1
67.4250	42	0	0
67.4500	52	0	0
67.4750	40	0	0
67.5000	39	0	0
67.5250	49	2	0
67.5500	44	0	2
67.5750	43	0	0
67.6000	48	0	0
67.6250	45	0	1
67.6500	48	0	0
67.6750	44	0	0
67.7000	38	0	0
67.7250	37	0	0
67.7500	36	0	1
67.7750	39	0	0
67.8000	57	0	1
67.8250	47	1	0
67.8500	33	0	0
67.8750	47	0	0
67.9000	47	0	0
67.9250	53	0	0
67.9500	48	0	0
67.9750	42	0	0
68.0000	41	0	0
68.0250	44	1	0
68.0500	35	1	1
68.0750	40	0	0
68.1000	51	0	1
68.1250	44	0	0
68.1500	31	0	0
68.1750	51	0	0
68.2000	51	0	0
68.2250	35	0	0
68.2500	43	1	1
68.2750	35	0	0
68.3000	36	1	0
68.3250	41	1	1
68.3500	45	0	0
68.3750	53	0	0
68.4000	43	1	0
68.4250	40	0	0
68.4500	30	1	0
68.4750	53	0	0
68.5000	25	0	0
68.5250	45	0	0
68.5500	40	0	0
68.5750	40	0	0
68.6000	41	0	0
68.6250	35	0	0
68.6500	48	1	0
68.6750	35	0	0
68.7000	33	0	0
68.7250	32	0	0
68.7500	31	0	0
68.7750	44	0	0
68.8000	41	1	0
68.8250	38	0	1
68.8500	43	0	0
68.8750	43	0	0
68.9000	38	0	0
68.9250	44	0	0
68.9500	43	1	0
68.9750	31	2	0
69.0000	35	0	1
69.0250	43	0	0
69.0500	38	0	1
69.0750	30	0	0
69.1000	39	0	1
69.1250	39	1	0
69.1500	26	0	0
69.1750	31	0	0
69.2000	42	0	0
69.2250	32	0	1
69.2500	39	0	0
69.2750	38	0	0
69.3000	40	0	0
69.3250	32	0	1
69.3500	31	0	0
69.3750	35	0	0
69.4000	25	0	0
69.4250	42	0	0
69.4500	40	0	0
69.4750	41	0	0
69.5000	35	0	1
69.5250	24	1	0
69.5500	42	1	0
69.5750	41	0	0
69.6000	35	0	1
69.6250	35	0	0
69.6500	43	0	0
69.6750	27	0	1
69.7000	27	0	0
69.7250	38	1	0
69.7500	36	0	0
69.7750	41	0	0
69.8000	49	0	0
69.8250	38	0	0
69.8500	25	0	0
69.8750	32	0	1
69.9000	41	0	0
69.9250	49	0	1
69.9500	35	0	0
69.9750	25	0	0
70.0000	34	0	1
70.0250	31	0	0
70.0500	31	0	0
70.0750	36	0	0
70.1000	46	1	0
70.1250	45	0	1
70.1500	38	0	0
70.1750	32	0	0
70.2000	28	0	0
70.2250	41	1	0
70.2500	31	1	0
70.2750	38	0	0
70.3000	39	0	0
70.3250	43	1	1
70.3500	33	0	0
70.3750	46	0	0
70.4000	36	1	1
70.4250	39	1	0
70.4500	30	1	0
70.4750	36	0	0
70.5000	40	3	0
70.5250	39	0	1
70.5500	29	0	1
70.5750	39	1	0
70.6000	36	0	0
70.6250	42	0	0
70.6500	39	1	0
70.6750	32	0	0
70.7000	35	0	2
70.7250	38	0	0
70.7500	34	0	0
70.7750	42	1	0
70.8000	44	0	1
70.8250	47	0	1
70.8500	33	0	0
70.8750	39	0	0
70.9000	38	0	0
70.9250	48	1	2
70.9500	31	0	0
70.9750	32	0	0
71.0000	33	0	0
71.0250	40	0	0
71.0500	35	1	0
71.0750	35	0	1
71.1000	37	0	0
71.1250	35	0	2
71.1500	37	0	0
71.1750	31	1	0
71.2000	46	1	0
71.2250	35	0	0
71.2500	37	0	0
71.2750	41	0	2
71.3000	30	2	0
71.3250	31	0	0
71.3500	33	0	0
71.3750	41	0	0
71.4000	37	0	0
71.4250	34	0	1
71.4500	35	0	1
71.4750	30	0	0
71.5000	37	0	0
71.5250	37	0	0
71.5500	28	0	0
71.5750	28	0	0
71.6000	36	2	0
71.6250	33	0	0
71.6500	37	0	1
71.6750	37	0	0
71.7000	30	0	0
71.7250	42	1	0
71.7500	34	2	0
71.7750	45	0	0
71.8000	26	1	0
71.8250	34	0	0
71.8500	28	0	0
71.8750	40	0	1
71.9000	35	0	1
71.9250	23	0	0
71.9500	21	0	1
71.9750	31	0	0
72.0000	39	0	0
72.0250	32	0	0
72.0500	25	0	0
72.0750	32	0	0
72.1000	27	0	0
72.1250	37	0	0
72.1500	35	0	1
72.1750	38	0	0
72.2000	32	0	0
72.2250	40	0	1
72.2500	30	0	1
72.2750	25	0	0
72.3000	29	0	0
72.3250	34	0	0
72.3500	38	0	0
72.3750	21	0	0
72.4000	36	0	0
72.4250	26	0	0
72.4500	30	0	0
72.4750	23	0	0
72.5000	27	0	0
72.5250	33	1	0
72.5500	26	0	0
72.5750	32	0	0
72.6000	27	0	0
72.6250	32	0	0
72.6500	32	1	0
72.6750	29	0	1
72.7000	29	0	0
72.7250	32	0	0
72.7500	42	0	0
72.7750	27	2	0
72.8000	21	0	0
72.8250	30	0	0
72.8500	22	1	0
72.8750	29	0	1
72.9000	21	1	0
72.9250	28	0	0
72.9500	32	1	0
72.9750	38	0	0
73.0000	33	0	0
73.0250	21	0	0
73.0500	28	0	0
73.0750	36	0	0
73.1000	30	0	0
73.1250	32	0	0
73.1500	28	1	0
73.1750	38	0	0
73.2000	29	0	0
73.2250	30	1	1
73.2500	32	0	0
73.2750	37	0	0
73.3000	26	1	0
73.3250	20	0	0
73.3500	29	0	0
73.3750	29	1	0
73.4000	34	1	0
73.4250	28	0	0
73.4500	32	0	0
73.4750	33	0	0
73.5000	38	0	0
73.5250	32	0	0
73.5500	25	1	0
73.5750	31	0	0
73.6000	33	2	0
73.6250	29	0	0
73.6500	30	0	0
73.6750	25	0	0
73.7000	33	1	0
73.7250	28	0	1
73.7500	25	0	0
73.7750	33	0	0
73.8000	31	0	0
73.8250	22	0	0
73.8500	27	0	0
73.8750	24	0	0
73.9000	30	1	0
73.9250	30	0	0
73.9500	29	0	0
73.9750	31	0	0
74.0000	32	0	0
74.0250	28	0	0
74.0500	19	0	0
74.0750	26	0	0
74.1000	41	0	0
74.1250	34	0	0
74.1500	35	0	0
74.1750	29	0	0
74.2000	34	0	0
74.2250	28	2	0
74.2500	34	0	1
74.2750	23	1	0
74.3000	18	0	0
74.3250	20	0	0
74.3500	23	2	0
74.3750	34	0	0
74.4000	28	0	0
74.4250	28	0	0
74.4500	24	1	0
74.4750	32	0	0
74.5000	23	0	0
74.5250	33	1	0
74.5500	25	0	0
74.5750	35	0	0
74.6000	23	1	0
74.6250	27	0	0
74.6500	26	0	0
74.6750	23	0	0
74.7000	26	0	0
74.7250	20	0	0
74.7500	36	0	0
74.7750	24	0	0
74.8000	20	1	0
74.8250	22	0	0
74.8500	28	0	0
74.8750	26	0	0
74.9000	34	0	0
74.9250	37	0	0
74.9500	29	1	0
74.9750	35	0	0
75.0000	35	1	0
75.0250	29	0	0
75.0500	26	0	0
75.0750	29	0	0
75.1000	24	0	0
75.1250	18	0	0
75.1500	27	0	0
75.1750	23	0	1
75.2000	34	0	1
75.2250	22	0	1
75.2500	24	1	0
75.2750	23	0	2
75.3000	25	0	1
75.3250	30	0	1
75.3500	21	0	0
75.3750	21	0	0
75.4000	26	0	0
75.4250	18	0	0
75.4500	26	1	0
75.4750	28	1	0
75.5000	20	0	0
75.5250	26	0	0
75.5500	34	0	0
75.5750	13	0	0
75.6000	21	1	1
75.6250	26	0	1
75.6500	26	1	0
75.6750	18	1	0
75.7000	29	0	0
75.7250	26	0	0
75.7500	19	0	0
75.7750	23	0	0
75.8000	39	0	0
75.8250	27	0	0
75.8500	37	0	0
75.8750	34	0	0
75.9000	22	0	0
75.9250	25	1	0
75.9500	28	1	0
75.9750	26	0	0
76.0000	28	0	0
76.0250	22	0	0
76.0500	29	0	2
76.0750	33	0	0
76.1000	21	0	0
76.1250	22	0	0
76.1500	34	1	0
76.1750	21	0	0
76.2000	33	0	0
76.2250	32	0	0
76.2500	21	0	0
76.2750	37	0	2
76.3000	25	0	0
76.3250	33	1	0
76.3500	29	0	0
76.3750	26	0	0
76.4000	23	0	0
76.4250	30	1	0
76.4500	28	1	1
76.4750	21	1	0
76.5000	18	0	0
76.5250	16	0	0
76.5500	16	0	1
76.5750	22	0	0
76.6000	31	0	0
76.6250	20	1	1
76.6500	26	0	0
76.6750	30	1	0
76.7000	28	0	0
76.7250	29	0	0
76.7500	13	1	0
76.7750	19	0	0
76.8000	22	0	1
76.8250	27	0	0
76.8500	20	0	0
76.8750	36	0	0
76.9000	22	0	1
76.9250	19	0	0
76.9500	22	2	0
76.9750	25	0	0
77.0000	20	0	0
77.0250	27	0	0
77.0500	30	0	0
77.0750	24	0	1
77.1000	22	0	0
77.1250	23	0	0
77.1500	20	0	0
77.1750	34	1	1
77.2000	19	0	0
77.2250	19	0	0
77.2500	27	0	0
77.2750	23	0	0
77.3000	28	0	0
77.3250	25	0	0
77.3500	25	1	0
77.3750	21	0	0
77.4000	28	1	0
77.4250	28	0	0
77.4500	23	0	0
77.4750	18	0	0
77.5000	19	0	0
77.5250	19	0	1
77.5500	15	0	0
77.5750	31	0	0
77.6000	21	0	0
77.6250	21	0	0
77.6500	22	0	0
77.6750	21	1	0
77.7000	20	0	0
77.7250	24	0	0
77.7500	23	1	0
77.7750	20	0	3
77.8000	26	1	0
77.8250	24	0	0
77.8500	23	0	0
77.8750	23	0	0
77.9000	16	0	0
77.9250	19	0	0
77.9500	31	0	0
77.9750	23	0	0
78.0000	22	0	0
78.0250	17	0	0
78.0500	26	0	0
78.0750	25	0	0
78.1000	20	0	1
78.1250	18	0	0
78.1500	19	0	0
78.1750	13	0	0
78.2000	24	0	0
78.2250	23	1	0
78.2500	24	1	0
78.2750	11	0	1
78.3000	20	0	0
78.3250	37	0	0
78.3500	28	1	1
78.3750	28	0	0
78.4000	13	0	0
78.4250	21	0	0
78.4500	18	0	0
78.4750	32	1	0
78.5000	23	0	1
78.5250	14	0	0
78.5500	18	1	0
78.5750	22	0	0
78.6000	22	0	1
78.6250	26	0	0
78.6500	23	1	0
78.6750	17	0	0
78.7000	18	0	0
78.7250	28	0	0
78.7500	13	0	1
78.7750	16	0	1
78.8000	30	0	0
78.8250	24	0	0
78.8500	26	0	1
78.8750	27	0	0
78.9000	22	1	0
78.9250	20	0	0
78.9500	24	1	1
78.9750	17	0	0
79.0000	18	0	0
79.0250	25	1	0
79.0500	22	0	1
79.0750	17	1	0
79.1000	23	0	0
79.1250	28	1	0
79.1500	19	0	0
79.1750	20	0	1
79.2000	21	0	0
79.2250	14	1	1
79.2500	20	1	0
79.2750	26	0	0
79.3000	14	0	1
79.3250	22	0	0
79.3500	19	0	0
79.3750	23	0	1
79.4000	20	2	0
79.4250	22	0	0
79.4500	22	1	0
79.4750	14	0	2
79.5000	15	0	0
79.5250	17	0	0
79.5500	22	1	1
79.5750	20	0	0
79.6000	26	2	1
79.6250	17	0	0
79.6500	16	0	0
79.6750	17	0	0
79.7000	13	0	0
79.7250	21	0	0
79.7500	16	0	1
79.7750	23	1	0
79.8000	23	1	0
79.8250	19	1	1
79.8500	32	0	0
79.8750	24	0	0
79.9000	16	0	0
79.9250	19	0	0
79.9500	20	0	0
79.9750	17	0	0
80.0000	28	0	0
80.0250	21	0	0
80.0500	14	0	0
80.0750	19	0	1
80.1000	19	0	0
80.1250	16	0	0
80.1500	16	1	0
80.1750	23	0	0
80.2000	13	0	0
80.2250	18	0	1
80.2500	18	1	0
80.2750	19	0	0
80.3000	18	1	0
80.3250	15	1	0
80.3500	24	0	0
80.3750	16	0	0
80.4000	18	0	1
80.4250	11	1	1
80.4500	17	0	0
80.4750	30	0	0
80.5000	19	0	0
80.5250	18	0	0
80.5500	15	0	0
80.5750	24	0	1
80.6000	11	1	0
80.6250	21	1	0
80.6500	10	0	0
80.6750	18	0	0
80.7000	20	0	1
80.7250	17	0	0
80.7500	16	1	0
80.7750	16	0	0
80.8000	21	0	1
80.8250	25	0	0
80.8500	16	0	0
80.8750	20	0	0
80.9000	21	0	0
80.9250	28	0	0
80.9500	15	1	0
80.9750	25	0	1
81.0000	18	1	1
81.0250	17	0	0
81.0500	16	0	0
81.0750	14	0	0
81.1000	24	0	1
81.1250	20	0	0
81.1500	18	0	0
81.1750	18	0	0
81.2000	15	0	0
81.2250	15	0	0
81.2500	26	1	0
81.2750	18	0	0
81.3000	10	0	0
81.3250	15	0	0
81.3500	24	0	0
81.3750	13	0	0
81.4000	10	1	0
81.4250	22	0	0
81.4500	22	0	0
81.4750	21	0	0
81.5000	21	0	0
81.5250	16	0	0
81.5500	13	1	0
81.5750	16	0	0
81.6000	19	0	0
81.6250	20	1	0
81.6500	17	1	0
81.6750	16	0	0
81.7000	19	0	1
81.7250	17	2	1
81.7500	12	0	0
81.7750	22	0	0
81.8000	11	0	0
81.8250	17	0	0
81.8500	22	0	0
81.8750	14	0	0
81.9000	21	0	0
81.9250	30	0	0
81.9500	21	0	0
81.9750	20	1	1
82.0000	17	0	0
82.0250	30	0	0
82.0500	18	0	0
82.0750	17	0	0
82.1000	19	0	0
82.1250	13	0	0
82.1500	11	1	1
82.1750	14	0	0
82.2000	19	0	1
82.2250	25	0	0
82.2500	19	0	0
82.2750	18	1	0
82.3000	13	0	0
82.3250	15	0	0
82.3500	18	0	0
82.3750	11	0	0
82.4000	14	0	0
82.4250	12	0	0
82.4500	12	0	0
82.4750	19	1	0
82.5000	18	0	0
82.5250	15	0	0
82.5500	16	0	0
82.5750	17	0	0
82.6000	18	0	0
82.6250	9	0	0
82.6500	16	0	0
82.6750	11	0	0
82.7000	15	1	0
82.7250	14	0	0
82.7500	17	0	0
82.7750	15	0	0
82.8000	15	0	0
82.8250	18	0	0
82.8500	16	0	0
82.8750	15	0	0
82.9000	32	0	0
82.9250	14	0	0
82.9500	14	0	0
82.9750	19	0	0
83.0000	19	0	0
83.0250	20	0	0
83.0500	12	0	1
83.0750	17	1	0
83.1000	26	0	1
83.1250	14	0	0
83.1500	18	0	0
83.1750	18	0	0
83.2000	14	0	0
83.2250	14	0	0
83.2500	14	0	1
83.2750	17	0	0
83.3000	28	0	0
83.3250	15	0	0
83.3500	11	1	0
83.3750	11	1	0
83.4000	15	0	0
83.4250	15	0	0
83.4500	10	0	0
83.4750	16	0	0
83.5000	15	0	0
83.5250	14	0	0
83.5500	19	0	0
83.5750	16	1	0
83.6000	12	1	0
83.6250	9	0	2
83.6500	14	0	0
83.6750	23	0	1
83.7000	14	0	0
83.7250	18	0	0
83.7500	21	0	0
83.7750	19	0	0
83.8000	18	0	0
83.8250	17	0	0
83.8500	18	0	1
83.8750	18	1	0
83.9000	15	0	0
83.9250	8	0	0
83.9500	22	0	0
83.9750	16	0	1
84.0000	19	0	0
84.0250	17	0	0
84.0500	20	0	0
84.0750	17	0	0
84.1000	23	0	0
84.1250	18	0	0
84.1500	13	0	0
84.1750	10	1	0
84.2000	15	0	0
84.2250	14	1	1
84.2500	19	1	0
84.2750	12	0	0
84.3000	14	0	1
84.3250	15	0	0
84.3500	14	0	0
84.3750	20	0	0
84.4000	14	0	0
84.4250	24	0	0
84.4500	12	0	0
84.4750	24	0	0
84.5000	13	1	0
84.5250	18	1	1
84.5500	13	0	0
84.5750	14	0	0
84.6000	17	1	0
84.6250	13	1	1
84.6500	12	0	0
84.6750	17	0	1
84.7000	14	0	0
84.7250	12	0	0
84.7500	16	0	0
84.7750	21	0	0
84.8000	13	0	1
84.8250	16	1	0
84.8500	10	0	0
84.8750	16	1	0
84.9000	16	0	0
84.9250	8	0	1
84.9500	13	0	0
84.9750	13	0	0
85.0000	28	0	0
85.0250	12	0	0
85.0500	7	0	0
85.0750	19	0	0
85.1000	14	0	0
85.1250	14	2	0
85.1500	15	0	0
85.1750	12	1	0
85.2000	19	0	0
85.2250	21	0	0
85.2500	13	1	0
85.2750	14	0	1
85.3000	12	0	0
85.3250	17	0	0
85.3500	9	0	0
85.3750	5	1	0
85.4000	21	0	0
85.4250	9	0	0
85.4500	18	1	0
85.4750	13	0	0
85.5000	18	0	0
85.5250	12	0	0
85.5500	14	0	0
85.5750	18	1	0
85.6000	15	0	0
85.6250	11	1	0
85.6500	21	0	1
85.6750	16	0	0
85.7000	14	0	0
85.7250	13	0	0
85.7500	6	0	0
85.7750	15	0	0
85.8000	16	0	1
85.8250	16	0	0
85.8500	17	0	0
85.8750	16	0	0
85.9000	12	0	0
85.9250	11	0	0
85.9500	15	0	0
85.9750	11	0	0
86.0000	6	0	0
86.0250	13	0	0
86.0500	14	0	0
86.0750	15	0	0
86.1000	7	0	0
86.1250	18	0	1
86.1500	12	0	0
86.1750	13	0	0
86.2000	7	1	0
86.2250	15	1	0
86.2500	18	0	0
86.2750	12	0	0
86.3000	16	0	0
86.3250	12	0	1
86.3500	5	0	0
86.3750	10	0	0
86.4000	13	0	0
86.4250	15	0	0
86.4500	7	0	0
86.4750	16	0	0
86.5000	15	0	0
86.5250	9	0	0
86.5500	20	0	1
86.5750	11	0	0
86.6000	15	0	0
86.6250	11	0	0
86.6500	13	0	0
86.6750	20	0	0
86.7000	14	0	1
86.7250	16	0	1
86.7500	11	1	0
86.7750	13	1	0
86.8000	21	0	0
86.8250	15	0	0
86.8500	12	0	0
86.8750	10	0	0
86.9000	16	0	0
86.9250	16	0	0
86.9500	17	0	0
86.9750	15	0	2
87.0000	11	1	0
87.0250	19	0	0
87.0500	10	1	0
87.0750	12	0	0
87.1000	17	0	0
87.1250	13	0	1
87.1500	9	0	0
87.1750	7	0	0
87.2000	10	0	1
87.2250	16	1	1
87.2500	12	1	0
87.2750	21	0	1
87.3000	14	0	0
87.3250	13	0	0
87.3500	13	0	0
87.3750	17	0	0
87.4000	16	0	0
87.4250	6	0	0
87.4500	11	1	0
87.4750	11	0	0
87.5000	11	0	0
87.5250	9	0	0
87.5500	13	0	0
87.5750	9	0	0
87.6000	9	0	1
87.6250	9	0	0
87.6500	13	0	0
87.6750	19	1	1
87.7000	17	0	1
87.7250	8	0	0
87.7500	11	0	0
87.7750	11	0	0
87.8000	14	0	0
87.8250	17	0	0
87.8500	15	0	0
87.8750	18	0	0
87.9000	6	0	0
87.9250	16	0	0
87.9500	14	0	0
87.9750	6	0	0
88.0000	10	1	0
88.0250	21	0	0
88.0500	7	0	0
88.0750	12	0	0
88.1000	11	0	0
88.1250	9	0	0
88.1500	13	0	0
88.1750	17	3	0
88.2000	17	0	1
88.2250	11	1	1
88.2500	11	0	0
88.2750	11	0	0
88.3000	13	1	0
88.3250	12	0	1
88.3500	12	0	1
88.3750	17	0	0
88.4000	9	0	1
88.4250	15	0	0
88.4500	11	0	0
88.4750	11	1	1
88.5000	15	0	0
88.5250	7	0	0
88.5500	15	0	0
88.5750	19	0	1
88.6000	11	0	0
88.6250	13	0	0
88.6500	8	0	0
88.6750	9	0	0
88.7000	13	0	1
88.7250	11	0	0
88.7500	12	0	0
88.7750	15	0	0
88.8000	15	0	1
88.8250	15	0	0
88.8500	9	0	0
88.8750	11	0	0
88.9000	8	1	0
88.9250	17	0	0
88.9500	11	0	0
88.9750	13	0	1
89.0000	15	0	1
89.0250	15	0	0
89.0500	7	0	0
89.0750	10	0	0
89.1000	9	0	0
89.1250	19	0	2
89.1500	11	0	0
89.1750	12	0	0
89.2000	10	1	0
89.2250	7	1	0
89.2500	9	0	1
89.2750	14	0	0
89.3000	8	0	0
89.3250	7	0	0
89.3500	9	0	0
89.3750	12	0	0
89.4000	14	0	1
89.4250	10	1	1
89.4500	9	1	0
89.4750	7	0	0
89.5000	15	1	1
89.5250	13	0	0
89.5500	10	0	0
89.5750	12	0	0
89.6000	3	1	0
89.6250	10	0	0
89.6500	16	0	0
89.6750	15	1	1
89.7000	10	0	0
89.7250	10	0	0
89.7500	13	0	0
89.7750	13	1	0
89.8000	13	0	0
89.8250	10	0	0
89.8500	14	0	0
89.8750	18	0	0
89.9000	14	0	0
89.9250	13	1	0
89.9500	13	0	0
89.9750	8	0	0
90.0000	11	0	0
90.0250	17	0	1
90.0500	10	0	0
90.0750	9	0	0
90.1000	14	0	0
90.1250	14	0	1
90.1500	12	0	1
90.1750	12	0	0
90.2000	9	0	0
90.2250	13	0	0
90.2500	9	0	0
90.2750	8	2	0
90.3000	8	0	0
90.3250	12	0	0
90.3500	11	0	0
90.3750	13	0	0
90.4000	7	2	0
90.4250	12	0	0
90.4500	13	0	0
90.4750	7	0	0
90.5000	13	0	0
90.5250	13	0	0
90.5500	12	0	0
90.5750	8	0	0
90.6000	13	0	0
90.6250	9	0	0
90.6500	11	0	0
90.6750	9	1	0
90.7000	10	1	0
90.7250	5	0	0
90.7500	13	0	0
90.7750	9	0	0
90.8000	13	0	0
90.8250	6	0	1
90.8500	9	1	0
90.8750	4	0	0
90.9000	7	0	1
90.9250	14	0	0
90.9500	13	0	0
90.9750	4	0	0
91.0000	4	0	0
91.0250	23	1	0
91.0500	10	0	2
91.0750	10	0	0
91.1000	12	0	0
91.1250	13	0	0
91.1500	8	0	0
91.1750	6	0	1
91.2000	10	0	0
91.2250	10	0	0
91.2500	10	0	0
91.2750	17	0	1
91.3000	14	1	0
91.3250	13	0	0
91.3500	9	0	0
91.3750	11	0	0
91.4000	14	0	0
91.4250	6	0	0
91.4500	10	1	1
91.4750	13	0	0
91.5000	17	1	0
91.5250	6	0	0
91.5500	7	1	0
91.5750	14	0	0
91.6000	7	1	0
91.6250	9	0	0
91.6500	9	0	0
91.6750	3	0	0
91.7000	9	0	0
91.7250	8	1	1
91.7500	9	0	0
91.7750	14	0	0
91.8000	5	0	0
91.8250	10	0	0
91.8500	6	1	0
91.8750	15	1	0
91.9000	8	0	0
91.9250	13	0	0
91.9500	11	0	0
91.9750	8	0	0
92.0000	15	0	0
92.0250	10	1	0
92.0500	9	0	0
92.0750	16	0	0
92.1000	16	0	0
92.1250	10	0	1
92.1500	12	0	0
92.1750	11	0	0
92.2000	2	1	0
92.2250	10	0	0
92.2500	6	0	0
92.2750	1	1	1
92.3000	7	0	0
92.3250	5	0	0
92.3500	5	0	0
92.3750	11	0	0
92.4000	6	0	0
92.4250	7	0	0
92.4500	15	0	0
92.4750	7	0	0
92.5000	11	0	0
92.5250	8	0	1
92.5500	13	0	0
92.5750	5	0	0
92.6000	9	1	2
92.6250	9	0	0
92.6500	6	0	0
92.6750	8	0	0
92.7000	15	0	0
92.7250	14	0	0
92.7500	7	0	0
92.7750	8	0	0
92.8000	9	0	0
92.8250	8	1	0
92.8500	14	0	0
92.8750	11	0	0
92.9000	8	0	0
92.9250	10	0	0
92.9500	7	0	0
92.9750	17	0	1
93.0000	10	0	0
93.0250	7	0	0
93.0500	4	0	0
93.0750	19	0	0
93.1000	7	0	0
93.1250	2	0	0
93.1500	8	1	0
93.1750	12	0	0
93.2000	8	1	0
93.2250	6	1	0
93.2500	7	1	0
93.2750	5	0	0
93.3000	6	0	0
93.3250	7	0	0
93.3500	11	0	0
93.3750	3	0	0
93.4000	7	0	0
93.4250	9	1	0
93.4500	8	0	0
93.4750	8	0	0
93.5000	8	0	0
93.5250	5	0	0
93.5500	13	0	0
93.5750	15	0	1
93.6000	13	0	0
93.6250	16	0	0
93.6500	6	0	0
93.6750	11	0	0
93.7000	8	0	0
93.7250	8	0	1
93.7500	10	0	0
93.7750	7	0	0
93.8000	8	0	0
93.8250	8	1	1
93.8500	6	0	0
93.8750	6	0	0
93.9000	11	1	0
93.9250	15	0	0
93.9500	5	0	0
93.9750	7	0	0
94.0000	5	1	0
94.0250	9	0	0
94.0500	6	0	0
94.0750	10	0	0
94.1000	9	0	0
94.1250	6	0	1
94.1500	13	0	0
94.1750	16	0	0
94.2000	9	0	0
94.2250	9	0	0
94.2500	7	0	0
94.2750	14	0	0
94.3000	3	0	0
94.3250	9	0	0
94.3500	10	0	0
94.3750	10	0	0
94.4000	6	0	0
94.4250	6	1	0
94.4500	14	0	0
94.4750	10	0	0
94.5000	8	0	0
94.5250	6	0	1
94.5500	5	0	0
94.5750	8	0	0
94.6000	10	0	0
94.6250	8	0	0
94.6500	11	1	0
94.6750	6	0	0
94.7000	9	0	1
94.7250	7	1	0
94.7500	7	0	0
94.7750	5	1	1
94.8000	10	0	0
94.8250	6	1	0
94.8500	11	0	1
94.8750	6	0	0
94.9000	12	0	0
94.9250	13	0	0
94.9500	7	0	0
94.9750	13	0	0
95.0000	8	0	0
95.0250	6	1	0
95.0500	9	0	0
95.0750	5	1	0
95.1000	8	0	1
95.1250	14	0	0
95.1500	9	1	0
95.1750	7	0	0
95.2000	7	0	0
95.2250	8	1	0
95.2500	4	1	0
95.2750	12	1	0
95.3000	10	0	0
95.3250	8	0	0
95.3500	12	0	1
95.3750	7	0	0
95.4000	7	0	1
95.4250	8	0	0
95.4500	11	0	0
95.4750	9	0	1
95.5000	4	0	0
95.5250	7	1	1
95.5500	4	0	0
95.5750	10	0	0
95.6000	10	0	0
95.6250	9	0	1
95.6500	9	0	0
95.6750	6	0	0
95.7000	5	0	1
95.7250	9	0	0
95.7500	11	0	1
95.7750	7	0	0
95.8000	7	2	1
95.8250	8	1	0
95.8500	6	2	1
95.8750	6	0	0
95.9000	11	0	0
95.9250	10	0	0
95.9500	2	1	0
95.9750	8	1	1
96.0000	8	0	0
96.0250	9	1	0
96.0500	7	1	0
96.0750	7	0	1
96.1000	10	0	0
96.1250	4	0	0
96.1500	5	0	1
96.1750	4	0	0
96.2000	7	0	0
96.2250	5	0	0
96.2500	13	0	0
96.2750	8	0	0
96.3000	7	0	0
96.3250	9	0	0
96.3500	12	0	0
96.3750	10	0	0
96.4000	5	1	0
96.4250	6	0	0
96.4500	6	0	0
96.4750	6	0	0
96.5000	9	1	0
96.5250	4	0	0
96.5500	10	0	3
96.5750	8	0	1
96.6000	3	0	0
96.6250	6	0	1
96.6500	2	0	0
96.6750	10	0	0
96.7000	10	0	0
96.7250	18	0	0
96.7500	9	0	0
96.7750	6	0	1
96.8000	6	1	0
96.8250	8	0	0
96.8500	3	1	1
96.8750	6	0	0
96.9000	3	0	0
96.9250	10	0	0
96.9500	7	0	1
96.9750	10	0	0
97.0000	7	0	0
97.0250	11	1	0
97.0500	9	0	0
97.0750	6	0	0
97.1000	7	0	1
97.1250	5	0	0
97.1500	11	0	1
97.1750	7	0	0
97.2000	4	0	0
97.2250	9	0	0
97.2500	8	0	0
97.2750	6	0	1
97.3000	3	0	0
97.3250	4	0	0
97.3500	7	0	0
97.3750	2	0	0
97.4000	6	0	0
97.4250	2	0	1
97.4500	6	1	1
97.4750	4	0	0
97.5000	4	0	0
97.5250	7	0	0
97.5500	8	0	0
97.5750	8	0	1
97.6000	4	0	1
97.6250	5	0	1
97.6500	7	0	1
97.6750	9	0	0
97.7000	8	0	0
97.7250	11	0	0
97.7500	8	0	1
97.7750	11	1	0
97.8000	3	0	0
97.8250	9	0	0
97.8500	11	1	0
97.8750	12	0	0
97.9000	17	0	0
97.9250	10	0	1
97.9500	8	0	0
97.9750	8	0	0
98.0000	12	1	0
98.0250	4	0	1
98.0500	5	0	0
98.0750	4	0	0
98.1000	5	1	0
98.1250	5	0	0
98.1500	10	0	0
98.1750	10	0	0
98.2000	8	0	0
98.2250	7	0	0
98.2500	4	0	0
98.2750	8	0	0
98.3000	6	0	0
98.3250	11	0	1
98.3500	11	0	1
98.3750	9	1	0
98.4000	10	0	0
98.4250	8	0	1
98.4500	8	0	0
98.4750	6	0	0
98.5000	5	0	0
98.5250	7	0	1
98.5500	9	0	0
98.5750	6	0	0
98.6000	6	0	0
98.6250	2	1	0
98.6500	11	1	0
98.6750	5	1	0
98.7000	8	0	0
98.7250	14	0	0
98.7500	5	0	1
98.7750	14	0	0
98.8000	7	0	0
98.8250	7	0	1
98.8500	6	0	0
98.8750	3	1	0
98.9000	8	1	0
98.9250	9	0	0
98.9500	4	0	0
98.9750	7	0	0
99.0000	6	0	1
99.0250	8	0	0
99.0500	4	0	0
99.0750	10	2	0
99.1000	6	0	0
99.1250	2	0	1
99.1500	11	0	0
99.1750	6	0	0
99.2000	5	0	0
99.2250	4	0	0
99.2500	12	1	0
99.2750	7	1	0
99.3000	5	0	0
99.3250	6	0	0
99.3500	6	1	0
99.3750	8	1	0
99.4000	10	0	0
99.4250	11	0	0
99.4500	0	1	0
99.4750	8	0	0
99.5000	8	0	1
99.5250	6	0	0
99.5500	8	1	1
99.5750	7	1	0
99.6000	6	0	0
99.6250	7	0	2
99.6500	7	0	0
99.6750	4	0	0
99.7000	5	0	0
99.7250	6	0	1
99.7500	6	0	0
99.7750	7	0	0
99.8000	4	1	0
99.8250	6	0	0
99.8500	7	0	0
99.8750	3	1	0
99.9000	3	0	0
99.9250	7	0	0
99.9500	2	0	0
99.9750	5	0	0
100.0000	3	0	0
100.0250	11	0	0
100.0500	5	0	0
100.0750	6	0	0
100.1000	8	0	0
100.1250	6	0	0
100.1500	4	0	0
100.1750	8	1	0
100.2000	7	0	0
100.2250	8	1	1
100.2500	10	0	0
100.2750	5	0	0
100.3000	4	0	0
100.3250	6	1	0
100.3500	8	0	0
100.3750	9	0	1
100.4000	5	0	0
100.4250	7	0	0
100.4500	2	1	1
100.4750	8	0	0
100.5000	6	0	0
100.5250	5	0	0
100.5500	7	1	0
100.5750	8	0	0
100.6000	5	0	0
100.6250	3	0	0
100.6500	4	1	0
100.6750	4	0	0
100.7000	4	0	0
100.7250	7	0	0
100.7500	5	0	1
100.7750	2	0	0
100.8000	10	0	0
100.8250	6	1	1
100.8500	8	0	1
100.8750	5	0	1
100.9000	7	1	0
100.9250	7	0	0
100.9500	10	1	0
100.9750	6	1	0
101.0000	7	0	0
101.0250	2	1	0
101.0500	3	0	0
101.0750	6	0	0
101.1000	10	0	0
101.1250	1	0	0
101.1500	6	1	0
101.1750	7	0	0
101.2000	4	0	0
101.2250	5	0	1
101.2500	4	0	1
101.2750	5	0	0
101.3000	5	0	0
101.3250	6	0	0
101.3500	4	0	1
101.3750	8	0	0
101.4000	8	1	1
101.4250	3	0	0
101.4500	8	0	0
101.4750	5	0	0
101.5000	4	0	0
101.5250	9	0	0
101.5500	6	0	0
101.5750	8	0	0
101.6000	4	0	0
101.6250	0	0	0
101.6500	5	0	0
101.6750	6	0	0
101.7000	4	1	1
101.7250	9	0	0
101.7500	5	1	0
101.7750	4	0	0
101.8000	3	1	0
101.8250	4	0	0
101.8500	3	0	0
101.8750	4	0	0
101.9000	8	0	0
101.9250	4	0	1
101.9500	7	0	0
101.9750	4	0	0
102.0000	4	0	1
102.0250	6	1	0
102.0500	4	0	0
102.0750	6	0	2
102.1000	9	1	0
102.1250	8	0	0
102.1500	5	0	0
102.1750	7	0	0
102.2000	7	0	0
102.2250	6	0	0
102.2500	6	0	0
102.2750	3	0	1
102.3000	7	0	0
102.3250	2	0	0
102.3500	6	0	0
102.3750	2	1	1
102.4000	6	0	0
102.4250	5	1	0
102.4500	8	1	0
102.4750	6	0	0
102.5000	5	0	0
102.5250	7	0	0
102.5500	4	0	0
102.5750	8	0	1
102.6000	4	0	0
102.6250	3	0	1
102.6500	6	0	0
102.6750	4	0	1
102.7000	7	0	0
102.7250	4	0	1
102.7500	5	0	0
102.7750	5	0	0
102.8000	3	0	0
102.8250	6	0	1
102.8500	7	0	0
102.8750	10	0	0
102.9000	10	0	0
102.9250	6	0	1
102.9500	2	0	0
102.9750	8	0	0
103.0000	0	0	0
103.0250	2	1	0
103.0500	6	0	0
103.0750	0	0	0
103.1000	4	0	0
103.1250	6	0	0
103.1500	4	1	0
103.1750	6	0	0
103.2000	6	0	0
103.2250	2	0	0
103.2500	5	0	0
103.2750	0	0	0
103.3000	9	0	0
103.3250	3	0	0
103.3500	6	0	0
103.3750	4	1	0
103.4000	7	0	1
103.4250	2	0	0
103.4500	5	0	0
103.4750	8	0	0
103.5000	4	0	0
103.5250	2	0	0
103.5500	9	1	0
103.5750	4	1	0
103.6000	8	0	0
103.6250	4	0	0
103.6500	6	0	0
103.6750	5	0	0
103.7000	6	0	0
103.7250	10	0	0
103.7500	7	0	0
103.7750	4	0	0
103.8000	5	0	0
103.8250	3	1	1
103.8500	7	0	0
103.8750	3	0	0
103.9000	4	0	0
103.9250	5	0	1
103.9500	7	0	0
103.9750	5	0	0
104.0000	4	0	0
104.0250	7	0	0
104.0500	4	0	0
104.0750	4	0	0
104.1000	5	0	0
104.1250	8	1	0
104.1500	3	0	0
104.1750	6	0	0
104.2000	5	0	0
104.2250	2	0	0
104.2500	5	1	0
104.2750	6	0	0
104.3000	5	0	0
104.3250	5	0	1
104.3500	6	0	0
104.3750	3	0	0
104.4000	9	0	0
104.4250	9	0	0
104.4500	6	0	0
104.4750	4	1	0
104.5000	2	1	1
104.5250	3	0	0
104.5500	9	0	0
104.5750	7	1	0
104.6000	2	0	0
104.6250	5	1	0
104.6500	6	0	0
104.6750	6	0	0
104.7000	6	1	0
104.7250	7	0	0
104.7500	5	0	0
104.7750	3	0	0
104.8000	3	0	0
104.8250	7	0	0
104.8500	9	1	0
104.8750	3	0	1
104.9000	3	0	0
104.9250	12	0	0
104.9500	6	1	0
104.9750	1	0	0
105.0000	2	0	0
105.0250	7	0	0
105.0500	5	1	1
105.0750	4	0	0
105.1000	7	0	0
105.1250	7	0	0
105.1500	5	0	0
105.1750	9	0	0
105.2000	5	0	1
105.2250	7	0	0
105.2500	6	0	0
105.2750	6	0	0
105.3000	3	0	0
105.3250	8	0	1
105.3500	5	1	0
105.3750	8	1	0
105.4000	4	0	0
105.4250	6	0	0
105.4500	3	0	0
105.4750	1	0	0
105.5000	5	0	0
105.5250	6	0	0
105.5500	5	0	0
105.5750	3	0	0
105.6000	2	0	0
105.6250	3	1	0
105.6500	5	0	0
105.6750	3	1	0
105.7000	3	0	0
105.7250	3	1	0
105.7500	6	0	0
105.7750	6	0	0
105.8000	6	0	0
105.8250	7	1	1
105.8500	6	0	0
105.8750	3	0	1
105.9000	3	1	0
105.9250	7	0	0
105.9500	5	0	0
105.9750	4	1	0
106.0000	6	1	0
106.0250	7	1	0
106.0500	7	0	0
106.0750	6	0	0
106.1000	4	1	0
106.1250	8	0	0
106.1500	5	0	0
106.1750	5	2	0
106.2000	3	0	0
106.2250	5	0	0
106.2500	4	1	0
106.2750	6	0	0
106.3000	5	0	0
106.3250	5	0	0
106.3500	0	0	0
106.3750	1	0	0
106.4000	6	0	1
106.4250	6	1	1
106.4500	9	0	0
106.4750	7	0	0
106.5000	3	0	0
106.5250	6	1	0
106.5500	3	0	0
106.5750	6	0	0
106.6000	4	1	0
106.6250	3	0	0
106.6500	5	0	0
106.6750	5	0	0
106.7000	8	0	0
106.7250	6	0	0
106.7500	5	0	0
106.7750	6	0	0
106.8000	2	0	0
106.8250	4	0	0
106.8500	6	1	0
106.8750	5	0	0
106.9000	3	0	0
106.9250	4	1	0
106.9500	5	0	1
106.9750	5	0	1
107.0000	6	0	0
107.0250	7	0	0
107.0500	6	0	0
107.0750	4	0	0
107.1000	5	0	0
107.1250	3	0	0
107.1500	5	0	0
107.1750	3	0	0
107.2000	2	0	1
107.2250	8	0	1
107.2500	8	0	0
107.2750	5	0	0
107.3000	4	0	1
107.3250	4	1	0
107.3500	2	1	0
107.3750	4	1	0
107.4000	4	0	0
107.4250	1	1	0
107.4500	1	1	0
107.4750	2	0	1
107.5000	4	0	0
107.5250	3	0	0
107.5500	5	0	1
107.5750	8	0	0
107.6000	4	0	0
107.6250	5	0	0
107.6500	1	0	0
107.6750	5	0	0
107.7000	3	0	0
107.7250	6	0	0
107.7500	5	1	0
107.7750	0	1	0
107.8000	6	0	0
107.8250	3	0	0
107.8500	4	0	1
107.8750	6	0	0
107.9000	2	0	0
107.9250	4	0	0
107.9500	2	0	0
107.9750	1	0	0
108.0000	5	0	0
108.0250	3	0	0
108.0500	0	0	1
108.0750	5	0	0
108.1000	2	0	0
108.1250	4	0	0
108.1500	2	0	0
108.1750	5	1	0
108.2000	1	0	0
108.2250	1	1	1
108.2500	6	0	1
108.2750	7	1	0
108.3000	5	0	0
108.3250	5	0	0
108.3500	3	0	0
108.3750	1	0	0
108.4000	4	0	1
108.4250	6	0	0
108.4500	5	0	0
108.4750	3	0	1
108.5000	2	1	1
108.5250	1	0	0
108.5500	5	0	0
108.5750	3	0	0
108.6000	2	0	1
108.6250	5	0	0
108.6500	7	1	0
108.6750	5	0	0
108.7000	2	0	0
108.7250	4	0	0
108.7500	6	0	0
108.7750	3	0	0
108.8000	1	1	1
108.8250	6	1	0
108.8500	1	1	0
108.8750	5	0	0
108.9000	3	1	0
108.9250	4	1	0
108.9500	3	0	0
108.9750	5	0	0
109.0000	4	0	0
109.0250	4	0	0
109.0500	2	0	0
109.0750	7	0	0
109.1000	2	0	0
109.1250	3	2	0
109.1500	6	1	0
109.1750	6	0	1
109.2000	4	0	0
109.2250	3	0	0
109.2500	8	0	0
109.2750	6	0	0
109.3000	4	0	0
109.3250	3	0	0
109.3500	4	0	1
109.3750	3	0	0
109.4000	7	0	0
109.4250	4	0	0
109.4500	3	0	0
109.4750	5	0	0
109.5000	4	0	1
109.5250	6	0	0
109.5500	3	0	0
109.5750	1	0	0
109.6000	5	0	0
109.6250	5	0	0
109.6500	2	0	0
109.6750	6	1	2
109.7000	5	0	0
109.7250	5	1	0
109.7500	4	2	0
109.7750	6	1	1
109.8000	3	0	0
109.8250	1	0	0
109.8500	5	0	1
109.8750	4	0	0
109.9000	7	1	0
109.9250	0	0	1
109.9500	4	0	0
109.9750	7	0	0
110.0000	1	1	0
110.0250	0	0	0
110.0500	5	0	0
110.0750	6	3	0
110.1000	3	0	0
110.1250	2	0	0
110.1500	0	0	0
110.1750	4	0	0
110.2000	3	0	0
110.2250	5	0	1
110.2500	4	0	0
110.2750	4	0	1
110.3000	4	0	0
110.3250	2	0	0
110.3500	1	0	0
110.3750	2	0	0
110.4000	4	2	0
110.4250	6	0	0
110.4500	5	0	0
110.4750	2	0	0
110.5000	0	0	0
110.5250	4	1	0
110.5500	5	1	1
110.5750	6	0	0
110.6000	6	0	1
110.6250	2	0	0
110.6500	2	0	0
110.6750	5	0	0
110.7000	4	1	0
110.7250	3	0	0
110.7500	1	0	0
110.7750	1	0	1
110.8000	2	0	0
110.8250	4	0	0
110.8500	2	0	0
110.8750	4	0	1
110.9000	5	1	0
110.9250	6	0	1
110.9500	7	0	0
110.9750	5	0	0
111.0000	9	0	0
111.0250	4	0	0
111.0500	6	1	0
111.0750	2	0	0
111.1000	3	0	0
111.1250	1	1	0
111.1500	1	0	0
111.1750	5	0	0
111.2000	2	1	1
111.2250	1	1	0
111.2500	7	0	0
111.2750	3	0	0
111.3000	6	0	0
111.3250	1	0	0
111.3500	4	0	0
111.3750	2	1	0
111.4000	5	0	0
111.4250	4	0	0
111.4500	1	0	0
111.4750	6	0	0
111.5000	4	0	0
111.5250	4	1	0
111.5500	2	0	0
111.5750	5	0	0
111.6000	5	0	0
111.6250	4	0	0
111.6500	7	0	1
111.6750	1	0	0
111.7000	3	0	0
111.7250	4	0	0
111.7500	7	0	0
111.7750	1	0	0
111.8000	2	0	0
111.8250	3	1	0
111.8500	0	0	0
111.8750	2	0	0
111.9000	3	0	0
111.9250	3	0	0
111.9500	4	0	0
111.9750	5	0	0
112.0000	1	1	0
112.0250	3	0	0
112.0500	4	0	0
112.0750	2	0	0
112.1000	3	0	0
112.1250	6	0	0
112.1500	6	0	0
112.1750	5	0	1
112.2000	4	0	0
112.2250	2	0	0
112.2500	1	0	0
112.2750	6	0	0
112.3000	3	0	0
112.3250	2	0	1
112.3500	3	0	2
112.3750	4	0	0
112.4000	4	1	0
112.4250	3	1	0
112.4500	3	0	0
112.4750	3	0	0
112.5000	3	0	0
112.5250	5	0	0
112.5500	3	0	0
112.5750	4	0	0
112.6000	2	0	0
112.6250	4	0	0
112.6500	0	0	0
112.6750	3	0	0
112.7000	6	0	1
112.7250	4	0	0
112.7500	3	0	0
112.7750	7	1	1
112.8000	3	0	0
112.8250	3	1	0
112.8500	1	0	0
112.8750	6	0	0
112.9000	3	1	1
112.9250	5	0	0
112.9500	2	0	0
112.9750	3	0	0
113.0000	1	0	0
113.0250	3	0	1
113.0500	3	0	0
113.0750	3	0	0
113.1000	4	0	0
113.1250	6	0	0
113.1500	5	0	0
113.1750	6	0	0
113.2000	4	1	0
113.2250	1	0	0
113.2500	1	2	0
113.2750	4	2	0
113.3000	5	0	0
113.3250	1	0	1
113.3500	6	0	1
113.3750	1	0	0
113.4000	4	0	0
113.4250	5	0	0
113.4500	1	1	0
113.4750	1	0	0
113.5000	3	0	0
113.5250	5	0	1
113.5500	9	0	0
113.5750	9	1	1
113.6000	4	0	0
113.6250	5	0	0
113.6500	2	0	0
113.6750	2	0	1
113.7000	1	0	0
113.7250	9	0	1
113.7500	1	0	0
113.7750	6	0	2
113.8000	5	2	1
113.8250	1	0	0
113.8500	2	0	0
113.8750	5	1	0
113.9000	3	0	0
113.9250	3	0	0
113.9500	3	0	1
113.9750	7	0	0
114.0000	1	0	0
114.0250	1	0	0
114.0500	3	0	0
114.0750	0	0	0
114.1000	3	0	0
114.1250	2	0	0
114.1500	4	0	2
114.1750	2	0	0
114.2000	0	0	0
114.2250	5	0	0
114.2500	1	0	0
114.2750	5	1	0
114.3000	6	0	0
114.3250	3	0	0
114.3500	1	0	0
114.3750	1	0	0
114.4000	4	0	0
114.4250	3	0	0
114.4500	4	0	0
114.4750	5	0	0
114.5000	4	0	0
114.5250	2	2	0
114.5500	0	0	0
114.5750	4	0	0
114.6000	4	1	0
114.6250	4	0	0
114.6500	0	0	0
114.6750	2	1	0
114.7000	5	0	0
114.7250	3	0	0
114.7500	4	1	0
114.7750	2	0	0
114.8000	2	0	0
114.8250	4	0	0
114.8500	2	0	0
114.8750	4	0	0
114.9000	3	0	0
114.9250	4	0	0
114.9500	2	0	2
114.9750	6	0	1
115.0000	0	0	0
115.0250	3	0	0
115.0500	1	0	0
115.0750	3	1	0
115.1000	2	1	0
115.1250	2	1	1
115.1500	4	0	1
115.1750	2	0	0
115.2000	2	1	0
115.2250	3	0	0
115.2500	4	0	0
115.2750	1	0	0
115.3000	1	0	0
115.3250	2	0	0
115.3500	0	0	0
115.3750	3	1	0
115.4000	0	0	0
115.4250	5	0	0
115.4500	4	0	0
115.4750	4	0	0
115.5000	2	0	1
115.5250	1	0	0
115.5500	3	0	0
115.5750	5	1	0
115.6000	2	0	0
115.6250	3	0	0
115.6500	2	0	0
115.6750	0	0	0
115.7000	4	0	0
115.7250	3	0	0
115.7500	3	0	0
115.7750	3	0	0
115.8000	3	1	0
115.8250	4	0	0
115.8500	2	0	0
115.8750	4	0	1
115.9000	1	0	1
115.9250	3	0	0
115.9500	5	0	0
115.9750	4	0	0
116.0000	1	0	0
116.0250	2	0	0
116.0500	3	0	0
116.0750	7	0	0
116.1000	4	0	0
116.1250	2	0	0
116.1500	5	2	0
116.1750	3	0	0
116.2000	1	0	1
116.2250	1	0	1
116.2500	3	0	1
116.2750	6	0	1
116.3000	3	0	0
116.3250	1	1	0
116.3500	5	0	0
116.3750	1	0	0
116.4000	2	0	0
116.4250	5	0	0
116.4500	3	0	0
116.4750	2	1	0
116.5000	9	0	0
116.5250	3	0	1
116.5500	4	1	0
116.5750	1	0	0
116.6000	4	0	0
116.6250	5	1	0
116.6500	5	0	0
116.6750	1	0	0
116.7000	2	0	0
116.7250	2	0	0
116.7500	5	0	1
116.7750	3	0	0
116.8000	6	1	0
116.8250	3	0	0
116.8500	2	0	0
116.8750	2	0	0
116.9000	3	0	0
116.9250	3	0	0
116.9500	4	0	0
116.9750	4	0	0
117.0000	2	0	0
117.0250	2	1	0
117.0500	3	0	0
117.0750	6	1	0
117.1000	4	0	0
117.1250	2	0	0
117.1500	2	2	0
117.1750	3	0	0
117.2000	4	0	0
117.2250	2	0	0
117.2500	4	1	1
117.2750	4	1	0
117.3000	2	0	0
117.3250	2	0	1
117.3500	3	0	0
117.3750	5	1	0
117.4000	1	0	0
117.4250	8	0	0
117.4500	1	0	0
117.4750	4	0	1
117.5000	5	0	0
117.5250	3	1	0
117.5500	7	0	0
117.5750	1	0	0
117.6000	4	0	0
117.6250	1	0	0
117.6500	5	0	0
117.6750	4	1	1
117.7000	5	0	0
117.7250	2	0	1
117.7500	3	1	0
117.7750	4	0	1
117.8000	3	0	1
117.8250	1	0	0
117.8500	0	1	0
117.8750	2	0	0
117.9000	1	0	1
117.9250	1	0	0
117.9500	4	1	0
117.9750	5	0	1
118.0000	1	0	0
118.0250	5	0	0
118.0500	1	0	0
118.0750	3	0	0
118.1000	5	0	1
118.1250	3	1	0
118.1500	5	0	1
118.1750	5	0	0
118.2000	0	0	0
118.2250	1	0	0
118.2500	1	0	0
118.2750	4	0	0
118.3000	2	0	0
118.3250	2	0	0
118.3500	5	1	0
118.3750	3	0	0
118.4000	4	1	0
118.4250	1	0	0
118.4500	2	0	0
118.4750	1	0	0
118.5000	2	0	0
118.5250	4	0	0
118.5500	0	0	0
118.5750	2	1	0
118.6000	0	0	0
118.6250	2	0	0
118.6500	1	0	0
118.6750	4	1	0
118.7000	0	0	1
118.7250	6	0	0
118.7500	4	1	0
118.7750	4	0	1
118.8000	1	0	0
118.8250	2	2	0
118.8500	4	0	0
118.8750	2	2	0
118.9000	0	0	0
118.9250	5	0	0
118.9500	5	0	0
118.9750	3	1	0
119.0000	0	0	0
119.0250	3	0	1
119.0500	2	2	0
119.0750	2	0	0
119.1000	5	0	0
119.1250	3	0	0
119.1500	1	0	0
119.1750	1	0	0
119.2000	4	0	0
119.2250	3	0	0
119.2500	2	1	0
119.2750	5	0	0
119.3000	4	1	0
119.3250	1	0	0
119.3500	1	0	1
119.3750	7	0	0
119.4000	2	0	0
119.4250	3	0	0
119.4500	1	0	0
119.4750	5	2	0
119.5000	3	1	0
119.5250	4	1	0
119.5500	2	0	0
119.5750	3	0	0
119.6000	1	1	0
119.6250	4	0	0
119.6500	1	0	0
119.6750	2	0	1
119.7000	5	0	0
119.7250	1	0	0
119.7500	2	0	1
119.7750	1	0	0
119.8000	4	1	0
119.8250	2	1	0
119.8500	5	1	0
119.8750	1	0	1
119.9000	1	0	0
119.9250	1	0	0
119.9500	5	0	0
119.9750	2	0	0
120.0000	5	0	0
120.0250	3	0	0
120.0500	5	0	0
120.0750	3	0	0
120.1000	3	0	0
120.1250	2	1	0
120.1500	0	0	1
120.1750	4	1	0
120.2000	6	0	0
120.2250	2	0	0
120.2500	2	0	0
120.2750	2	0	0
120.3000	4	1	0
120.3250	0	0	0
120.3500	1	0	0
120.3750	4	0	0
120.4000	4	0	0
120.4250	7	0	0
120.4500	2	0	1
120.4750	2	0	1
120.5000	2	1	0
120.5250	1	1	0
120.5500	0	0	0
120.5750	3	0	0
120.6000	3	0	1
120.6250	2	0	0
120.6500	4	0	0
120.6750	1	0	0
120.7000	2	0	0
120.7250	1	0	0
120.7500	3	0	0
120.7750	4	0	0
120.8000	1	0	0
120.8250	1	0	0
120.8500	2	1	0
120.8750	5	0	0
120.9000	2	0	0
120.9250	3	0	0
120.9500	3	0	0
120.9750	5	0	0
121.0000	5	0	0
121.0250	3	1	0
121.0500	5	0	0
121.0750	1	1	0
121.1000	2	0	0
121.1250	2	0	0
121.1500	3	0	0
121.1750	3	0	0
121.2000	2	0	0
121.2250	1	0	1
121.2500	2	1	0
121.2750	1	0	0
121.3000	3	0	0
121.3250	2	0	0
121.3500	2	1	0
121.3750	3	0	0
121.4000	2	0	0
121.4250	1	2	0
121.4500	2	0	0
121.4750	4	1	1
121.5000	0	0	0
121.5250	5	0	0
121.5500	3	0	0
121.5750	3	0	0
121.6000	3	0	0
121.6250	0	0	0
121.6500	1	0	0
121.6750	4	0	0
121.7000	1	0	0
121.7250	3	0	0
121.7500	1	0	0
121.7750	0	0	0
121.8000	3	0	0
121.8250	1	0	0
121.8500	4	1	0
121.8750	3	0	0
121.9000	1	0	1
121.9250	3	0	0
121.9500	6	0	1
121.9750	0	0	0
122.0000	3	0	0
122.0250	3	0	0
122.0500	2	0	0
122.0750	1	1	0
122.1000	1	0	0
122.1250	5	0	0
122.1500	3	0	0
122.1750	2	0	1
122.2000	3	0	0
122.2250	0	0	1
122.2500	2	0	0
122.2750	2	0	0
122.3000	5	0	0
122.3250	3	0	0
122.3500	4	0	0
122.3750	1	0	0
122.4000	2	0	0
122.4250	3	0	0
122.4500	4	2	0
122.4750	1	0	0
122.5000	4	0	0
122.5250	2	0	0
122.5500	2	0	0
122.5750	5	1	0
122.6000	2	0	0
122.6250	5	0	0
122.6500	1	0	0
122.6750	1	0	1
122.7000	4	0	1
122.7250	2	0	0
122.7500	4	2	0
122.7750	0	0	0
122.8000	4	0	0
122.8250	0	0	0
122.8500	2	0	0
122.8750	3	0	0
122.9000	3	0	0
122.9250	1	1	0
122.9500	1	1	1
122.9750	2	0	0
123.0000	3	0	0
123.0250	5	0	1
123.0500	1	1	0
123.0750	3	0	0
123.1000	2	0	0
123.1250	3	0	0
123.1500	1	0	0
123.1750	2	1	0
123.2000	2	1	0
123.2250	2	0	0
123.2500	4	0	0
123.2750	2	1	0
123.3000	3	0	1
123.3250	2	0	0
123.3500	2	1	0
123.3750	4	0	1
123.4000	0	0	0
123.4250	3	0	0
123.4500	3	0	0
123.4750	3	0	0
123.5000	1	0	0
123.5250	3	0	0
123.5500	2	0	0
123.5750	0	0	1
123.6000	1	0	1
123.6250	1	0	0
123.6500	3	0	0
123.6750	2	0	0
123.7000	0	0	0
123.7250	0	0	0
123.7500	2	0	1
123.7750	4	0	0
123.8000	2	0	0
123.8250	1	0	0
123.8500	0	0	0
123.8750	2	1	0
123.9000	3	1	0
123.9250	1	0	0
123.9500	1	0	0
123.9750	3	0	0
124.0000	2	0	0
124.0250	2	0	0
124.0500	1	0	0
124.0750	3	1	0
124.1000	1	0	0
124.1250	2	0	0
124.1500	2	0	0
124.1750	3	0	0
124.2000	0	0	0
124.2250	1	1	0
124.2500	2	2	0
124.2750	0	0	1
124.3000	2	0	0
124.3250	4	1	0
124.3500	4	0	0
124.3750	2	0	0
124.4000	0	0	0
124.4250	1	0	0
124.4500	2	0	0
124.4750	1	0	1
124.5000	5	1	0
124.5250	2	0	0
124.5500	5	0	0
124.5750	3	0	0
124.6000	4	0	0
124.6250	1	0	0
124.6500	1	1	0
124.6750	3	1	0
124.7000	2	1	0
124.7250	2	1	1
124.7500	3	0	0
124.7750	2	0	0
124.8000	2	0	0
124.8250	4	2	0
124.8500	2	0	0
124.8750	2	2	0
124.9000	2	1	0
124.9250	1	0	0
124.9500	6	0	0
124.9750	3	0	0
125.0000	3	0	0
125.0250	0	0	0
125.0500	1	0	0
125.0750	2	0	1
125.1000	4	0	0
125.1250	5	1	0
125.1500	2	0	0
125.1750	2	0	0
125.2000	1	0	0
125.2250	1	0	0
125.2500	4	0	0
125.2750	3	0	0
125.3000	3	0	0
125.3250	1	0	0
125.3500	1	0	0
125.3750	2	0	0
125.4000	0	0	0
125.4250	2	0	0
125.4500	2	0	0
125.4750	1	0	0
125.5000	2	2	0
125.5250	0	1	1
125.5500	1	0	0
125.5750	1	0	0
125.6000	2	0	0
125.6250	2	0	0
125.6500	8	0	0
125.6750	4	1	0
125.7000	3	0	0
125.7250	2	0	0
125.7500	0	0	0
125.7750	1	0	0
125.8000	2	0	0
125.8250	6	0	1
125.8500	5	0	0
125.8750	3	0	0
125.9000	1	0	0
125.9250	3	0	0
125.9500	0	0	0
125.9750	2	0	0
126.0000	3	0	0
126.0250	2	0	0
126.0500	2	1	1
126.0750	0	0	0
126.1000	1	0	0
126.1250	2	0	0
126.1500	1	0	0
126.1750	2	0	0
126.2000	1	0	0
126.2250	2	1	0
126.2500	3	0	0
126.2750	1	0	0
126.3000	1	0	0
126.3250	1	0	0
126.3500	3	1	0
126.3750	2	1	1
126.4000	2	0	0
126.4250	0	1	0
126.4500	2	0	0
126.4750	1	0	0
126.5000	0	0	0
126.5250	1	0	1
126.5500	0	0	0
126.5750	4	0	0
126.6000	4	0	0
126.6250	4	0	0
126.6500	2	0	0
126.6750	1	1	1
126.7000	3	0	0
126.7250	2	0	0
126.7500	1	0	0
126.7750	2	0	1
126.8000	1	0	1
126.8250	1	1	0
126.8500	2	0	0
126.8750	3	0	0
126.9000	4	0	0
126.9250	1	0	1
126.9500	0	0	0
126.9750	1	0	0
127.0000	3	1	0
127.0250	1	1	1
127.0500	3	0	0
127.0750	0	0	0
127.1000	1	0	1
127.1250	1	0	0
127.1500	2	1	0
127.1750	2	2	0
127.2000	0	0	0
127.2250	1	1	0
127.2500	3	0	0
127.2750	1	1	0
127.3000	2	0	0
127.3250	1	0	0
127.3500	3	2	0
127.3750	2	0	0
127.4000	1	0	0
127.4250	1	0	0
127.4500	1	0	0
127.4750	0	0	0
127.5000	2	0	0
127.5250	0	0	0
127.5500	3	0	0
127.5750	4	0	1
127.6000	4	0	0
127.6250	0	1	0
127.6500	1	1	0
127.6750	6	0	0
127.7000	5	0	0
127.7250	5	0	0
127.7500	1	0	0
127.7750	3	0	0
127.8000	1	0	0
127.8250	3	0	0
127.8500	1	1	0
127.8750	0	0	0
127.9000	0	0	0
127.9250	3	2	0
127.9500	3	1	0
127.9750	1	0	0
128.0000	1	0	0
128.0250	2	2	0
128.0500	5	0	0
128.0750	2	0	0
128.1000	4	0	0
128.1250	2	0	0
128.1500	1	0	0
128.1750	2	0	0
128.2000	2	0	0
128.2250	0	0	0
128.2500	0	0	0
128.2750	2	0	0
128.3000	0	1	0
128.3250	2	0	0
128.3500	0	0	0
128.3750	0	0	0
128.4000	6	0	0
128.4250	3	0	0
128.4500	1	0	0
128.4750	2	0	0
128.5000	1	0	0
128.5250	2	0	0
128.5500	3	0	0
128.5750	1	0	0
128.6000	0	0	0
128.6250	3	0	0
128.6500	3	0	0
128.6750	4	0	0
128.7000	4	0	0
128.7250	2	0	0
128.7500	4	0	0
128.7750	2	2	1
128.8000	4	0	0
128.8250	2	0	0
128.8500	0	0	1
128.8750	1	0	0
128.9000	1	0	0
128.9250	1	0	2
128.9500	0	0	0
128.9750	2	0	0
129.0000	1	1	1
129.0250	1	0	0
129.0500	1	0	0
129.0750	0	0	0
129.1000	3	0	0
129.1250	5	0	0
129.1500	1	0	0
129.1750	3	0	0
129.2000	1	1	2
129.2250	3	0	0
129.2500	2	0	0
129.2750	4	0	0
129.3000	2	0	0
129.3250	8	0	0
129.3500	2	0	0
129.3750	2	0	0
129.4000	1	0	0
129.4250	0	1	0
129.4500	3	0	0
129.4750	0	0	1
129.5000	1	0	0
129.5250	2	0	2
129.5500	3	1	0
129.5750	0	0	1
129.6000	1	0	0
129.6250	2	0	0
129.6500	3	0	0
129.6750	2	0	0
129.7000	2	0	0
129.7250	1	0	0
129.7500	0	0	0
129.7750	1	0	0
129.8000	4	0	0
129.8250	2	1	1
129.8500	1	0	0
129.8750	3	0	0
129.9000	1	0	0
129.9250	2	0	0
129.9500	2	0	1
129.9750	0	0	0
130.0000	3	0	0
130.0250	2	0	0
130.0500	1	0	0
130.0750	1	0	0
130.1000	2	0	0
130.1250	0	0	0
130.1500	4	0	0
130.1750	2	0	1
130.2000	3	0	0
130.2250	2	0	0
130.2500	0	0	0
130.2750	1	0	0
130.3000	2	1	0
130.3250	1	0	0
130.3500	2	1	0
130.3750	1	1	0
130.4000	3	0	0
130.4250	2	0	0
130.4500	0	1	0
130.4750	2	1	1
130.5000	1	0	1
130.5250	1	1	0
130.5500	3	0	0
130.5750	1	1	0
130.6000	1	0	0
130.6250	2	0	0
130.6500	4	0	0
130.6750	2	0	0
130.7000	4	0	0
130.7250	1	0	1
130.7500	1	0	0
130.7750	1	0	0
130.8000	3	0	0
130.8250	1	0	0
130.8500	3	0	0
130.8750	2	1	0
130.9000	0	0	2
130.9250	3	0	0
130.9500	2	0	0
130.9750	1	0	0
131.0000	2	0	0
131.0250	2	0	0
131.0500	2	1	0
131.0750	4	1	0
131.1000	2	0	0
131.1250	2	0	0
131.1500	1	1	0
131.1750	2	0	0
131.2000	1	0	0
131.2250	2	1	0
131.2500	1	0	1
131.2750	4	0	1
131.3000	4	0	0
131.3250	3	0	0
131.3500	4	0	0
131.3750	3	1	0
131.4000	2	0	0
131.4250	1	0	0
131.4500	2	0	0
131.4750	2	0	0
131.5000	0	0	0
131.5250	0	0	1
131.5500	1	0	0
131.5750	3	1	1
131.6000	0	0	0
131.6250	2	0	0
131.6500	4	0	0
131.6750	3	0	0
131.7000	4	1	0
131.7250	2	0	0
131.7500	2	0	0
131.7750	1	0	0
131.8000	2	0	0
131.8250	4	0	0
131.8500	2	0	0
131.8750	2	0	0
131.9000	2	0	0
131.9250	2	0	0
131.9500	2	0	0
131.9750	2	0	0
132.0000	3	0	0
132.0250	3	1	0
132.0500	1	0	0
132.0750	3	1	0
132.1000	0	1	0
132.1250	0	0	0
132.1500	5	1	0
132.1750	2	0	0
132.2000	1	1	1
132.2250	3	0	0
132.2500	0	0	0
132.2750	2	0	0
132.3000	2	0	1
132.3250	1	0	0
132.3500	3	0	0
132.3750	1	1	0
132.4000	2	0	0
132.4250	2	0	0
132.4500	3	0	0
132.4750	0	0	0
132.5000	1	1	0
132.5250	1	0	0
132.5500	2	1	0
132.5750	0	0	0
132.6000	1	0	0
132.6250	2	0	0
132.6500	4	1	0
132.6750	4	0	0
132.7000	4	1	0
132.7250	2	0	1
132.7500	3	0	0
132.7750	3	0	0
132.8000	0	0	0
132.8250	1	1	0
132.8500	3	0	0
132.8750	4	0	0
132.9000	3	0	0
132.9250	0	0	0
132.9500	2	0	0
132.9750	2	1	0
133.0000	0	0	0
133.0250	1	0	0
133.0500	2	0	0
133.0750	2	2	0
133.1000	2	1	0
133.1250	2	0	0
133.1500	5	0	1
133.1750	0	1	0
133.2000	3	0	0
133.2250	0	0	1
133.2500	0	0	0
133.2750	3	0	0
133.3000	1	0	0
133.3250	1	0	0
133.3500	4	0	0
133.3750	3	0	0
133.4000	2	0	0
133.4250	2	0	0
133.4500	0	0	0
133.4750	2	0	0
133.5000	4	0	0
133.5250	6	0	0
133.5500	2	0	1
133.5750	2	0	0
133.6000	2	1	0
133.6250	2	1	1
133.6500	1	0	0
133.6750	3	0	0
133.7000	4	1	0
133.7250	6	1	0
133.7500	5	0	0
133.7750	0	0	0
133.8000	0	0	0
133.8250	0	1	0
133.8500	1	2	0
133.8750	0	0	0
133.9000	1	0	0
133.9250	2	0	0
133.9500	2	0	0
133.9750	2	0	0
134.0000	2	0	0
134.0250	1	0	0
134.0500	2	0	0
134.0750	3	0	0
134.1000	2	0	0
134.1250	2	0	0
134.1500	2	1	0
134.1750	1	0	1
134.2000	1	0	0
134.2250	3	0	0
134.2500	2	0	0
134.2750	3	0	1
134.3000	1	1	0
134.3250	1	0	0
134.3500	0	1	0
134.3750	2	0	1
134.4000	0	1	0
134.4250	0	0	0
134.4500	0	1	0
134.4750	2	1	0
134.5000	3	0	0
134.5250	2	0	0
134.5500	1	0	1
134.5750	0	0	0
134.6000	0	0	0
134.6250	3	0	0
134.6500	1	1	0
134.6750	1	0	0
134.7000	0	0	0
134.7250	2	0	0
134.7500	2	0	0
134.7750	1	0	0
134.8000	1	1	0
134.8250	3	0	0
134.8500	0	0	0
134.8750	3	0	0
134.9000	2	0	0
134.9250	2	0	0
134.9500	2	0	0
134.9750	2	0	0
135.0000	3	0	0
135.0250	1	0	0
135.0500	2	0	0
135.0750	5	0	0
135.1000	1	0	0
135.1250	1	0	0
135.1500	2	0	0
135.1750	2	0	1
135.2000	3	0	0
135.2250	3	0	0
135.2500	1	0	0
135.2750	2	0	0
135.3000	2	0	0
135.3250	3	0	0
135.3500	1	0	0
135.3750	1	0	0
135.4000	1	0	0
135.4250	3	0	1
135.4500	0	1	0
135.4750	1	0	0
135.5000	0	0	0
135.5250	2	1	0
135.5500	3	0	0
135.5750	0	0	0
135.6000	1	0	0
135.6250	3	0	0
135.6500	0	0	0
135.6750	2	0	1
135.7000	1	0	0
135.7250	2	1	0
135.7500	0	0	0
135.7750	0	2	0
135.8000	2	0	0
135.8250	1	1	0
135.8500	1	0	0
135.8750	0	0	0
135.9000	1	0	1
135.9250	2	1	0
135.9500	1	0	0
135.9750	2	1	0
136.0000	3	0	0
136.0250	0	0	0
136.0500	2	1	0
136.0750	3	2	0
136.1000	0	0	0
136.1250	5	0	0
136.1500	2	1	0
136.1750	1	0	0
136.2000	1	1	0
136.2250	1	0	0
136.2500	0	0	0
136.2750	2	0	0
136.3000	1	0	0
136.3250	2	1	0
136.3500	2	0	0
136.3750	2	0	0
136.4000	1	0	0
136.4250	2	1	0
136.4500	1	0	0
136.4750	2	0	1
136.5000	1	0	1
136.5250	2	1	0
136.5500	1	0	1
136.5750	2	1	1
136.6000	2	1	1
136.6250	2	0	0
136.6500	2	0	0
136.6750	0	0	0
136.7000	2	0	0
136.7250	1	0	0
136.7500	2	0	1
136.7750	1	0	0
136.8000	1	0	0
136.8250	3	0	0
136.8500	0	0	0
136.8750	2	0	0
136.9000	1	0	0
136.9250	1	0	0
136.9500	1	0	0
136.9750	1	0	0
137.0000	1	1	1
137.0250	0	0	0
137.0500	1	0	1
137.0750	0	0	0
137.1000	1	1	0
137.1250	1	1	0
137.1500	0	0	0
137.1750	6	1	0
137.2000	2	0	0
137.2250	0	0	0
137.2500	0	0	0
137.2750	0	0	0
137.3000	1	0	0
137.3250	2	0	0
137.3500	2	0	0
137.3750	3	0	0
137.4000	3	0	1
137.4250	4	0	0
137.4500	0	0	0
137.4750	2	0	0
137.5000	3	0	1
137.5250	2	0	1
137.5500	2	0	0
137.5750	1	0	0
137.6000	1	0	0
137.6250	3	0	0
137.6500	0	0	0
137.6750	1	0	0
137.7000	2	0	0
137.7250	2	1	0
137.7500	1	0	0
137.7750	1	0	0
137.8000	1	1	0
137.8250	2	0	0
137.8500	1	0	0
137.8750	5	0	0
137.9000	1	0	0
137.9250	5	0	0
137.9500	3	1	0
137.9750	1	0	0
138.0000	1	0	0
138.0250	1	0	0
138.0500	2	0	0
138.0750	1	0	0
138.1000	2	1	0
138.1250	4	0	0
138.1500	2	0	0
138.1750	2	0	0
138.2000	1	0	0
138.2250	0	0	0
138.2500	2	0	0
138.2750	3	0	0
138.3000	3	0	0
138.3250	1	0	0
138.3500	1	0	0
138.3750	1	0	1
138.4000	3	0	0
138.4250	0	0	0
138.4500	1	1	1
138.4750	1	0	0
138.5000	1	0	0
138.5250	1	0	1
138.5500	2	1	1
138.5750	1	0	0
138.6000	2	1	0
138.6250	1	0	0
138.6500	0	0	0
138.6750	0	1	0
138.7000	0	0	0
138.7250	1	0	0
138.7500	0	0	0
138.7750	0	0	1
138.8000	3	1	0
138.8250	1	0	0
138.8500	2	0	0
138.8750	3	0	0
138.9000	1	0	0
138.9250	1	0	0
138.9500	0	0	1
138.9750	1	0	0
139.0000	1	0	0
139.0250	3	0	0
139.0500	3	0	1
139.0750	0	0	0
139.1000	1	1	0
139.1250	1	0	0
139.1500	0	0	0
139.1750	0	0	0
139.2000	1	0	1
139.2250	3	0	0
139.2500	2	1	0
139.2750	2	0	0
139.3000	0	0	0
139.3250	1	0	0
139.3500	1	0	0
139.3750	1	0	0
139.4000	0	1	0
139.4250	1	0	0
139.4500	2	0	0
139.4750	3	1	1
139.5000	3	0	0
139.5250	0	0	0
139.5500	0	0	0
139.5750	2	0	0
139.6000	0	0	0
139.6250	1	0	0
139.6500	0	0	0
139.6750	1	1	0
139.7000	2	0	0
139.7250	1	0	0
139.7500	2	0	0
139.7750	0	0	0
139.8000	3	0	0
139.8250	1	1	0
139.8500	0	0	0
139.8750	2	1	0
139.9000	2	0	0
139.9250	2	0	0
139.9500	1	0	0
139.9750	1	0	0
140.0000	1	1	0
140.0250	3	0	0
140.0500	0	1	1
140.0750	1	0	0
140.1000	0	2	0
140.1250	1	0	0
140.1500	2	0	0
140.1750	0	0	0
140.2000	3	0	0
140.2250	1	0	0
140.2500	1	0	0
140.2750	2	0	0
140.3000	1	0	0
140.3250	2	1	0
140.3500	2	0	0
140.3750	2	0	0
140.4000	3	1	0
140.4250	3	0	0
140.4500	0	0	0
140.4750	3	0	0
140.5000	1	0	0
140.5250	1	0	0
140.5500	2	0	0
140.5750	1	0	0
140.6000	1	0	0
140.6250	1	1	1
140.6500	2	0	0
140.6750	0	0	0
140.7000	3	0	2
140.7250	1	1	0
140.7500	2	0	0
140.7750	2	0	0
140.8000	0	1	0
140.8250	3	0	0
140.8500	1	0	1
140.8750	3	0	0
140.9000	1	0	1
140.9250	1	0	0
140.9500	1	0	0
140.9750	0	0	0
141.0000	2	0	0
141.0250	2	0	0
141.0500	0	0	0
141.0750	3	1	0
141.1000	3	0	0
141.1250	1	0	0
141.1500	3	0	0
141.1750	3	0	0
141.2000	2	0	0
141.2250	1	0	0
141.2500	1	0	0
141.2750	0	0	0
141.3000	2	0	0
141.3250	1	0	0
141.3500	2	0	0
141.3750	0	0	0
141.4000	2	0	0
141.4250	0	0	0
141.4500	3	0	1
141.4750	1	0	0
141.5000	1	0	1
141.5250	3	0	0
141.5500	1	0	0
141.5750	1	1	0
141.6000	0	0	0
141.6250	1	0	0
141.6500	3	1	0
141.6750	0	0	0
141.7000	2	0	0
141.7250	2	0	0
141.7500	1	0	0
141.7750	2	0	0
141.8000	0	1	0
141.8250	2	0	0
141.8500	1	1	0
141.8750	2	0	0
141.9000	0	0	0
141.9250	2	0	0
141.9500	0	0	0
141.9750	1	0	0
142.0000	1	0	0
142.0250	3	0	0
142.0500	1	0	2
142.0750	4	0	1
142.1000	0	0	0
142.1250	2	0	0
142.1500	1	1	0
142.1750	4	0	1
142.2000	4	0	0
142.2250	3	1	1
142.2500	2	0	0
142.2750	1	0	1
142.3000	1	0	0
142.3250	3	0	0
142.3500	0	0	1
142.3750	0	0	0
142.4000	3	0	0
142.4250	0	1	0
142.4500	1	0	0
142.4750	1	0	1
142.5000	1	0	1
142.5250	3	0	0
142.5500	2	0	0
142.5750	1	1	0
142.6000	2	0	1
142.6250	1	0	0
142.6500	1	0	0
142.6750	0	0	0
142.7000	0	0	0
142.7250	0	1	0
142.7500	2	0	0
142.7750	1	1	0
142.8000	1	0	0
142.8250	2	0	0
142.8500	0	0	0
142.8750	2	1	0
142.9000	4	0	0
142.9250	1	0	0
142.9500	1	1	0
142.9750	2	1	0
143.0000	4	1	0
143.0250	1	0	0
143.0500	2	0	0
143.0750	2	0	0
143.1000	1	0	0
143.1250	0	0	0
143.1500	1	0	0
143.1750	1	0	0
143.2000	0	0	0
143.2250	1	0	0
143.2500	2	0	0
143.2750	1	0	0
143.3000	0	0	1
143.3250	1	0	0
143.3500	0	0	0
143.3750	1	0	1
143.4000	0	0	0
143.4250	1	1	0
143.4500	1	0	0
143.4750	3	0	1
143.5000	0	0	0
143.5250	3	0	0
143.5500	4	0	0
143.5750	3	0	0
143.6000	2	0	0
143.6250	1	0	0
143.6500	1	1	0
143.6750	0	1	0
143.7000	1	0	0
143.7250	0	0	0
143.7500	2	0	0
143.7750	1	0	0
143.8000	2	0	1
143.8250	0	0	0
143.8500	2	0	0
143.8750	1	0	0
143.9000	0	0	0
143.9250	2	0	0
143.9500	2	0	0
143.9750	0	0	0
144.0000	0	0	0
144.0250	1	0	0
144.0500	3	0	0
144.0750	3	0	0
144.1000	2	0	0
144.1250	3	0	1
144.1500	3	0	0
144.1750	1	0	1
144.2000	3	0	0
144.2250	0	0	0
144.2500	1	0	0
144.2750	1	0	0
144.3000	2	1	0
144.3250	1	0	0
144.3500	1	0	1
144.3750	1	0	0
144.4000	3	0	0
144.4250	2	1	0
144.4500	1	1	0
144.4750	3	0	1
144.5000	1	0	0
144.5250	0	0	0
144.5500	2	0	0
144.5750	2	0	0
144.6000	4	0	1
144.6250	3	0	0
144.6500	2	0	0
144.6750	0	1	0
144.7000	4	0	0
144.7250	2	0	0
144.7500	0	0	0
144.7750	1	0	0
144.8000	0	1	0
144.8250	1	0	0
144.8500	3	0	0
144.8750	0	0	0
144.9000	1	0	0
144.9250	0	0	0
144.9500	1	1	0
144.9750	2	0	2
145.0000	0	0	0
145.0250	0	0	0
145.0500	1	0	0
145.0750	3	1	0
145.1000	2	0	0
145.1250	3	0	0
145.1500	1	0	0
145.1750	1	0	0
145.2000	2	0	0
145.2250	1	0	0
145.2500	1	0	1
145.2750	1	0	0
145.3000	0	0	0
145.3250	5	1	0
145.3500	1	0	0
145.3750	0	0	0
145.4000	2	1	0
145.4250	1	0	0
145.4500	1	1	0
145.4750	1	0	0
145.5000	1	0	0
145.5250	1	0	0
145.5500	0	0	1
145.5750	3	0	0
145.6000	1	0	0
145.6250	0	0	0
145.6500	0	1	0
145.6750	1	1	1
145.7000	3	1	0
145.7250	1	0	0
145.7500	1	1	0
145.7750	0	0	0
145.8000	1	0	0
145.8250	0	0	1
145.8500	1	0	0
145.8750	1	0	0
145.9000	2	0	0
145.9250	1	0	0
145.9500	1	0	0
145.9750	1	0	0
146.0000	0	0	0
146.0250	2	0	0
146.0500	1	0	0
146.0750	2	0	0
146.1000	1	0	0
146.1250	3	0	0
146.1500	0	0	0
146.1750	0	0	0
146.2000	0	1	0
146.2250	0	1	0
146.2500	0	0	0
146.2750	3	0	1
146.3000	4	0	0
146.3250	0	0	0
146.3500	2	0	0
146.3750	2	1	1
146.4000	2	1	0
146.4250	1	1	0
146.4500	3	0	0
146.4750	1	0	0
146.5000	1	0	0
146.5250	0	1	0
146.5500	3	0	0
146.5750	4	0	0
146.6000	1	0	0
146.6250	2	0	1
146.6500	3	0	0
146.6750	3	2	1
146.7000	0	0	0
146.7250	2	1	0
146.7500	2	0	0
146.7750	4	0	1
146.8000	0	2	1
146.8250	4	0	0
146.8500	4	0	0
146.8750	2	0	0
146.9000	2	0	0
146.9250	1	0	0
146.9500	0	2	0
146.9750	2	0	0
147.0000	0	0	0
147.0250	2	0	0
147.0500	2	0	0
147.0750	1	1	1
147.1000	2	1	0
147.1250	3	0	0
147.1500	1	0	0
147.1750	1	0	0
147.2000	1	0	0
147.2250	2	0	0
147.2500	0	0	0
147.2750	1	0	0
147.3000	2	1	1
147.3250	0	0	0
147.3500	2	0	0
147.3750	0	2	0
147.4000	3	0	0
147.4250	1	0	0
147.4500	1	0	0
147.4750	2	0	0
147.5000	3	0	0
147.5250	1	0	0
147.5500	0	0	0
147.5750	1	1	1
147.6000	0	0	0
147.6250	1	0	0
147.6500	3	0	0
147.6750	2	0	0
147.7000	1	0	0
147.7250	3	1	0
147.7500	1	0	0
147.7750	0	0	0
147.8000	0	0	0
147.8250	0	1	0
147.8500	2	1	0
147.8750	0	1	0
147.9000	2	0	0
147.9250	3	1	0
147.9500	0	0	0
147.9750	1	0	1
148.0000	1	0	0
148.0250	2	0	0
148.0500	2	0	0
148.0750	1	0	1
148.1000	3	0	0
148.1250	2	0	0
148.1500	2	0	0
148.1750	2	0	0
148.2000	0	1	0
148.2250	1	0	0
148.2500	1	0	1
148.2750	1	1	0
148.3000	2	0	0
148.3250	3	0	1
148.3500	1	1	0
148.3750	0	0	0
148.4000	1	0	0
148.4250	1	1	0
148.4500	4	0	0
148.4750	3	0	0
148.5000	1	1	0
148.5250	0	0	0
148.5500	1	0	0
148.5750	3	0	0
148.6000	2	0	0
148.6250	2	0	0
148.6500	0	0	0
148.6750	3	0	0
148.7000	3	0	0
148.7250	0	0	0
148.7500	0	1	0
148.7750	2	1	0
148.8000	2	0	0
148.8250	1	0	0
148.8500	1	1	0
148.8750	1	0	0
148.9000	1	0	0
148.9250	0	1	0
148.9500	0	1	0
148.9750	0	1	0
149.0000	1	0	1
149.0250	0	1	0
149.0500	2	0	0
149.0750	0	0	0
149.1000	1	0	0
149.1250	0	0	1
149.1500	0	0	0
149.1750	1	1	0
149.2000	0	0	0
149.2250	3	0	0
149.2500	0	0	0
149.2750	1	0	0
149.3000	1	0	1
149.3250	3	0	0
149.3500	3	0	0
149.3750	0	0	0
149.4000	1	0	0
149.4250	3	0	0
149.4500	1	1	0
149.4750	1	0	0
149.5000	1	0	0
149.5250	1	0	1
149.5500	1	1	0
149.5750	1	1	0
149.6000	2	1	0
149.6250	3	0	0
149.6500	1	0	0
149.6750	2	0	0
149.7000	0	1	1
149.7250	1	0	0
149.7500	3	0	1
149.7750	1	1	0
149.8000	5	1	0
149.8250	4	0	1
149.8500	3	1	0
149.8750	3	1	0
149.9000	0	0	0
149.9250	2	0	0
149.9500	0	0	0
149.9750	0	0	1
150.0000	0	0	0
150.0250	2	0	0
150.0500	1	0	0
150.0750	2	0	1
150.1000	2	1	0
150.1250	1	0	0
150.1500	0	0	0
150.1750	1	0	0
150.2000	1	0	0
150.2250	1	0	0
150.2500	1	0	2
150.2750	1	0	0
150.3000	0	0	1
150.3250	1	0	0
150.3500	1	0	0
150.3750	1	0	1
150.4000	0	0	0
150.4250	1	0	1
150.4500	1	0	0
150.4750	0	0	0
150.5000	2	0	0
150.5250	2	0	0
150.5500	1	1	1
150.5750	1	0	0
150.6000	1	0	0
150.6250	0	0	0
150.6500	1	0	1
150.6750	1	0	0
150.7000	2	0	0
150.7250	3	0	0
150.7500	2	1	0
150.7750	2	0	0
150.8000	2	0	0
150.8250	2	0	0
150.8500	0	1	1
150.8750	1	0	0
150.9000	2	0	0
150.9250	1	1	0
150.9500	0	0	0
150.9750	0	0	0
151.0000	0	0	0
151.0250	1	1	0
151.0500	0	0	0
151.0750	0	0	0
151.1000	1	1	0
151.1250	2	0	0
151.1500	3	0	0
151.1750	0	0	0
151.2000	1	0	0
151.2250	1	0	0
151.2500	1	0	0
151.2750	1	0	0
151.3000	1	0	0
151.3250	0	0	0
151.3500	1	0	0
151.3750	1	0	0
151.4000	1	0	0
151.4250	4	0	1
151.4500	0	1	0
151.4750	3	1	0
151.5000	1	0	0
151.5250	0	0	0
151.5500	0	0	0
151.5750	0	0	0
151.6000	1	0	0
151.6250	1	0	0
151.6500	1	0	0
151.6750	2	0	0
151.7000	0	0	0
151.7250	0	1	0
151.7500	1	0	0
151.7750	1	1	0
151.8000	2	1	0
151.8250	0	0	0
151.8500	3	0	0
151.8750	1	0	0
151.9000	1	0	0
151.9250	0	0	0
151.9500	1	1	0
151.9750	3	0	0
152.0000	1	0	0
152.0250	1	1	0
152.0500	3	0	1
152.0750	2	0	0
152.1000	3	0	0
152.1250	1	0	0
152.1500	2	0	1
152.1750	3	0	0
152.2000	2	0	0
152.2250	2	0	0
152.2500	2	0	0
152.2750	1	0	0
152.3000	2	0	0
152.3250	1	0	0
152.3500	0	0	0
152.3750	0	0	1
152.4000	0	0	0
152.4250	1	0	0
152.4500	0	0	0
152.4750	0	1	0
152.5000	0	0	0
152.5250	2	0	0
152.5500	2	0	0
152.5750	0	0	0
152.6000	1	0	0
152.6250	1	0	0
152.6500	0	1	0
152.6750	2	1	0
152.7000	3	0	0
152.7250	2	0	0
152.7500	1	0	0
152.7750	2	0	0
152.8000	0	0	0
152.8250	0	0	1
152.8500	1	0	0
152.8750	0	1	0
152.9000	1	0	0
152.9250	1	0	1
152.9500	2	0	0
152.9750	1	1	0
153.0000	2	0	0
153.0250	2	0	0
153.0500	2	1	0
153.0750	2	0	0
153.1000	3	0	0
153.1250	2	0	0
153.1500	0	1	0
153.1750	1	0	0
153.2000	3	0	0
153.2250	1	0	1
153.2500	2	0	0
153.2750	1	2	0
153.3000	3	0	0
153.3250	1	0	0
153.3500	1	0	0
153.3750	2	0	0
153.4000	4	0	0
153.4250	0	0	0
153.4500	1	0	1
153.4750	1	0	0
153.5000	0	1	0
153.5250	2	0	0
153.5500	0	0	0
153.5750	1	0	1
153.6000	2	1	0
153.6250	3	0	0
153.6500	2	0	1
153.6750	0	0	0
153.7000	1	1	0
153.7250	3	0	0
153.7500	0	1	0
153.7750	0	0	0
153.8000	2	0	0
153.8250	2	0	0
153.8500	1	0	0
153.8750	2	0	0
153.9000	0	0	0
153.9250	0	0	1
153.9500	2	0	0
153.9750	0	1	1
154.0000	1	1	0
154.0250	3	0	0
154.0500	3	0	0
154.0750	0	1	0
154.1000	1	0	0
154.1250	0	0	0
154.1500	1	0	0
154.1750	1	0	0
154.2000	1	0	0
154.2250	1	0	0
154.2500	4	1	0
154.2750	1	0	1
154.3000	0	0	1
154.3250	0	0	0
154.3500	1	0	0
154.3750	5	1	0
154.4000	1	0	0
154.4250	0	0	0
154.4500	2	0	0
154.4750	2	0	0
154.5000	0	0	1
154.5250	3	1	0
154.5500	1	0	0
154.5750	0	0	0
154.6000	0	1	0
154.6250	0	0	0
154.6500	2	0	0
154.6750	1	0	0
154.7000	0	0	0
154.7250	2	0	1
154.7500	0	0	0
154.7750	1	1	0
154.8000	1	0	0
154.8250	1	0	0
154.8500	0	1	1
154.8750	1	0	1
154.9000	0	0	0
154.9250	1	0	0
154.9500	1	0	0
154.9750	1	0	0
155.0000	3	0	0
155.0250	1	1	0
155.0500	2	0	0
155.0750	1	0	0
155.1000	3	0	0
155.1250	0	0	0
155.1500	2	0	0
155.1750	0	0	0
155.2000	2	1	2
155.2250	1	0	1
155.2500	1	0	0
155.2750	1	1	0
155.3000	1	0	0
155.3250	0	1	0
155.3500	1	0	0
155.3750	1	0	0
155.4000	2	0	0
155.4250	3	0	0
155.4500	3	0	0
155.4750	1	0	2
155.5000	4	0	0
155.5250	1	0	0
155.5500	2	3	0
155.5750	4	2	0
155.6000	2	0	0
155.6250	1	1	0
155.6500	3	2	2
155.6750	0	0	0
155.7000	0	0	1
155.7250	2	0	0
155.7500	0	1	0
155.7750	0	1	2
155.8000	1	0	0
155.8250	0	0	0
155.8500	2	0	1
155.8750	2	0	1
155.9000	2	0	0
155.9250	3	0	0
155.9500	0	0	0
155.9750	1	0	0
156.0000	0	0	0
156.0250	2	2	1
156.0500	2	0	0
156.0750	1	0	0
156.1000	1	0	0
156.1250	1	2	0
156.1500	2	0	0
156.1750	2	0	0
156.2000	1	0	2
156.2250	0	0	0
156.2500	1	0	0
156.2750	0	0	1
156.3000	2	0	1
156.3250	2	1	1
156.3500	1	0	0
156.3750	3	0	1
156.4000	0	0	0
156.4250	1	0	0
156.4500	0	0	0
156.4750	1	1	0
156.5000	0	0	0
156.5250	1	0	1
156.5500	0	0	0
156.5750	1	0	0
156.6000	1	0	0
156.6250	1	0	1
156.6500	2	0	0
156.6750	1	0	0
156.7000	2	0	0
156.7250	3	0	0
156.7500	0	0	0
156.7750	1	0	0
156.8000	2	0	0
156.8250	1	0	0
156.8500	4	0	0
156.8750	2	0	1
156.9000	3	0	0
156.9250	2	0	0
156.9500	5	0	0
156.9750	5	0	0
157.0000	1	0	0
157.0250	2	0	0
157.0500	1	1	0
157.0750	2	0	0
157.1000	1	0	0
157.1250	0	0	0
157.1500	0	0	0
157.1750	2	0	0
157.2000	1	0	0
157.2250	0	0	0
157.2500	1	0	0
157.2750	0	0	0
157.3000	1	0	0
157.3250	2	0	1
157.3500	1	0	0
157.3750	1	1	0
157.4000	0	0	1
157.4250	1	0	0
157.4500	2	0	0
157.4750	2	1	0
157.5000	3	0	0
157.5250	1	1	0
157.5500	0	0	0
157.5750	1	0	0
157.6000	0	0	0
157.6250	2	0	0
157.6500	0	0	0
157.6750	2	0	1
157.7000	4	0	0
157.7250	2	1	0
157.7500	1	0	1
157.7750	0	1	0
157.8000	0	0	0
157.8250	2	0	0
157.8500	1	0	0
157.8750	0	0	0
157.9000	3	0	0
157.9250	1	1	0
157.9500	1	0	0
157.9750	0	1	0
158.0000	3	0	0
158.0250	0	0	1
158.0500	1	0	0
158.0750	0	0	1
158.1000	1	0	1
158.1250	2	0	0
158.1500	2	0	0
158.1750	0	0	0
158.2000	1	0	0
158.2250	3	0	0
158.2500	1	0	0
158.2750	1	1	0
158.3000	1	0	0
158.3250	0	0	0
158.3500	0	0	0
158.3750	2	0	0
158.4000	0	0	1
158.4250	2	0	0
158.4500	0	0	0
158.4750	2	1	2
158.5000	0	0	0
158.5250	1	0	0
158.5500	0	0	0
158.5750	4	0	0
158.6000	4	0	1
158.6250	1	1	1
158.6500	1	0	0
158.6750	3	0	0
158.7000	1	0	0
158.7250	2	1	0
158.7500	1	0	0
158.7750	2	0	0
158.8000	2	0	0
158.8250	1	0	0
158.8500	0	0	0
158.8750	2	0	0
158.9000	0	0	1
158.9250	1	0	0
158.9500	2	0	0
158.9750	1	0	0
159.0000	1	0	0
159.0250	1	0	0
159.0500	0	0	0
159.0750	1	0	0
159.1000	1	0	0
159.1250	1	0	1
159.1500	2	0	1
159.1750	1	0	1
159.2000	0	1	0
159.2250	0	0	0
159.2500	0	0	0
159.2750	1	0	0
159.3000	3	0	0
159.3250	1	0	0
159.3500	1	0	0
159.3750	2	0	0
159.4000	2	0	0
159.4250	0	0	0
159.4500	0	0	0
159.4750	1	0	0
159.5000	0	0	0
159.5250	0	0	0
159.5500	1	0	0
159.5750	1	0	0
159.6000	2	0	0
159.6250	0	0	0
159.6500	0	0	0
159.6750	1	1	0
159.7000	1	1	0
159.7250	0	0	0
159.7500	2	0	0
159.7750	0	0	0
159.8000	2	0	1
159.8250	1	1	0
159.8500	1	0	0
159.8750	4	0	0
159.9000	1	0	0
159.9250	1	0	0
159.9500	2	0	1
159.9750	0	0	0
160.0000	0	0	0
160.0250	3	0	0
160.0500	0	0	0
160.0750	0	0	1
160.1000	3	1	0
160.1250	0	0	0
160.1500	3	0	0
160.1750	2	0	1
160.2000	0	0	0
160.2250	0	0	0
160.2500	1	0	0
160.2750	2	0	0
160.3000	2	0	0
160.3250	2	0	0
160.3500	0	0	0
160.3750	3	0	0
160.4000	1	0	0
160.4250	0	0	0
160.4500	1	1	0
160.4750	2	0	0
160.5000	0	0	0
160.5250	2	0	0
160.5500	1	0	0
160.5750	0	1	0
160.6000	1	0	0
160.6250	0	0	0
160.6500	2	0	1
160.6750	3	0	0
160.7000	0	0	0
160.7250	2	0	0
160.7500	4	2	0
160.7750	1	0	0
160.8000	0	0	0
160.8250	0	1	1
160.8500	0	0	0
160.8750	0	0	0
160.9000	2	0	0
160.9250	0	1	0
160.9500	3	0	0
160.9750	3	2	0
161.0000	2	0	0
161.0250	0	0	0
161.0500	2	0	0
161.0750	2	0	0
161.1000	1	0	0
161.1250	2	1	0
161.1500	0	0	0
161.1750	0	0	0
161.2000	2	0	0
161.2250	1	0	0
161.2500	0	1	0
161.2750	2	0	0
161.3000	0	0	1
161.3250	2	0	0
161.3500	1	0	0
161.3750	1	0	0
161.4000	1	0	0
161.4250	1	0	0
161.4500	1	0	0
161.4750	2	0	0
161.5000	2	0	0
161.5250	1	0	0
161.5500	0	0	0
161.5750	1	0	0
161.6000	0	0	0
161.6250	2	0	0
161.6500	1	0	0
161.6750	1	0	0
161.7000	2	2	0
161.7250	3	1	0
161.7500	1	0	0
161.7750	1	0	0
161.8000	0	1	0
161.8250	1	0	0
161.8500	1	0	0
161.8750	1	0	0
161.9000	1	0	0
161.9250	0	0	0
161.9500	2	0	0
161.9750	1	0	0
162.0000	1	0	0
162.0250	0	0	0
162.0500	1	1	0
162.0750	1	0	0
162.1000	2	0	0
162.1250	1	0	1
162.1500	2	1	1
162.1750	2	0	0
162.2000	1	0	0
162.2250	0	1	0
162.2500	2	0	0
162.2750	2	0	0
162.3000	0	0	1
162.3250	1	0	0
162.3500	0	0	0
162.3750	1	1	0
162.4000	0	0	0
162.4250	0	1	1
162.4500	0	0	0
162.4750	0	0	0
162.5000	4	0	0
162.5250	1	0	0
162.5500	3	0	0
162.5750	0	0	0
162.6000	0	1	0
162.6250	4	0	0
162.6500	0	0	0
162.6750	1	0	0
162.7000	1	0	0
162.7250	0	0	0
162.7500	0	1	0
162.7750	1	0	0
162.8000	0	1	0
162.8250	4	0	0
162.8500	1	0	0
162.8750	1	0	0
162.9000	1	0	0
162.9250	2	0	0
162.9500	1	0	0
162.9750	3	0	0
163.0000	1	1	0
163.0250	4	0	0
163.0500	1	0	0
163.0750	1	0	0
163.1000	2	0	1
163.1250	2	0	1
163.1500	1	1	0
163.1750	1	0	0
163.2000	1	0	0
163.2250	3	1	0
163.2500	0	0	0
163.2750	1	1	0
163.3000	0	0	0
163.3250	0	0	0
163.3500	1	0	0
163.3750	1	1	0
163.4000	1	0	0
163.4250	1	0	0
163.4500	1	1	2
163.4750	2	0	0
163.5000	1	0	0
163.5250	0	0	0
163.5500	0	0	0
163.5750	0	0	0
163.6000	1	0	0
163.6250	1	0	0
163.6500	0	0	0
163.6750	1	0	0
163.7000	1	0	0
163.7250	2	0	1
163.7500	0	1	0
163.7750	0	0	0
163.8000	0	0	0
163.8250	2	0	0
163.8500	2	0	1
163.8750	1	0	0
163.9000	2	1	0
163.9250	1	0	0
163.9500	1	0	0
163.9750	0	1	0
164.0000	1	0	1
164.0250	0	0	0
164.0500	1	0	1
164.0750	1	0	0
164.1000	0	0	0
164.1250	1	0	0
164.1500	2	0	0
164.1750	1	0	0
164.2000	2	1	0
164.2250	2	1	0
164.2500	4	1	1
164.2750	3	0	0
164.3000	1	1	0
164.3250	0	0	0
164.3500	1	0	0
164.3750	0	1	0
164.4000	0	0	0
164.4250	1	0	1
164.4500	0	0	0
164.4750	1	0	0
164.5000	2	0	0
164.5250	2	0	0
164.5500	2	0	0
164.5750	3	1	0
164.6000	4	0	0
164.6250	2	0	0
164.6500	1	0	0
164.6750	0	0	0
164.7000	2	0	0
164.7250	3	0	0
164.7500	0	0	0
164.7750	2	0	1
164.8000	0	0	0
164.8250	1	1	1
164.8500	0	0	1
164.8750	3	0	0
164.9000	2	1	0
164.9250	0	0	2
164.9500	1	0	0
164.9750	1	0	0
165.0000	1	0	0
165.0250	1	0	0
165.0500	1	0	0
165.0750	0	0	0
165.1000	1	0	0
165.1250	1	1	0
165.1500	1	0	1
165.1750	2	0	0
165.2000	1	0	0
165.2250	0	0	0
165.2500	3	1	0
165.2750	1	0	0
165.3000	3	0	0
165.3250	1	0	0
165.3500	0	0	0
165.3750	3	1	0
165.4000	0	0	0
165.4250	0	1	0
165.4500	1	0	0
165.4750	0	0	0
165.5000	0	0	0
165.5250	2	0	0
165.5500	0	0	0
165.5750	0	0	0
165.6000	0	0	0
165.6250	0	0	1
165.6500	1	0	0
165.6750	1	0	0
165.7000	0	1	1
165.7250	1	0	0
165.7500	1	0	0
165.7750	2	0	0
165.8000	0	0	0
165.8250	0	0	0
165.8500	2	0	0
165.8750	0	0	0
165.9000	0	0	1
165.9250	0	0	1
165.9500	1	0	2
165.9750	1	0	1
166.0000	2	0	0
166.0250	0	0	0
166.0500	0	1	0
166.0750	3	0	0
166.1000	1	0	0
166.1250	0	0	0
166.1500	2	0	0
166.1750	0	0	0
166.2000	5	0	0
166.2250	1	0	0
166.2500	0	1	0
166.2750	2	0	0
166.3000	1	0	0
166.3250	0	0	0
166.3500	1	0	1
166.3750	0	0	0
166.4000	1	2	0
166.4250	0	0	0
166.4500	1	0	0
166.4750	3	0	0
166.5000	0	0	0
166.5250	3	0	0
166.5500	0	0	0
166.5750	2	0	0
166.6000	0	0	0
166.6250	0	0	0
166.6500	1	1	0
166.6750	1	0	0
166.7000	1	0	0
166.7250	0	0	0
166.7500	2	0	0
166.7750	0	0	1
166.8000	4	1	0
166.8250	1	0	0
166.8500	1	0	0
166.8750	1	0	0
166.9000	1	0	0
166.9250	0	0	0
166.9500	0	0	0
166.9750	0	0	0
167.0000	1	0	0
167.0250	3	2	0
167.0500	0	0	0
167.0750	1	0	0
167.1000	0	0	0
167.1250	5	0	0
167.1500	1	0	0
167.1750	1	0	1
167.2000	0	1	0
167.2250	1	0	0
167.2500	1	1	0
167.2750	0	0	0
167.3000	0	0	0
167.3250	2	0	0
167.3500	1	0	0
167.3750	0	0	0
167.4000	1	0	0
167.4250	0	0	0
167.4500	0	1	0
167.4750	2	1	0
167.5000	1	0	0
167.5250	2	2	0
167.5500	0	0	0
167.5750	0	0	0
167.6000	2	0	0
167.6250	2	0	0
167.6500	1	0	0
167.6750	0	0	0
167.7000	1	0	0
167.7250	4	0	0
167.7500	0	1	1
167.7750	1	0	0
167.8000	3	0	0
167.8250	0	0	1
167.8500	0	0	0
167.8750	1	0	1
167.9000	1	1	0
167.9250	0	0	0
167.9500	5	0	0
167.9750	1	0	0
168.0000	0	0	0
168.0250	1	1	0
168.0500	2	0	0
168.0750	1	0	0
168.1000	0	0	0
168.1250	2	0	0
168.1500	0	0	0
168.1750	2	1	0
168.2000	1	0	0
168.2250	0	0	0
168.2500	2	1	0
168.2750	0	1	0
168.3000	1	0	0
168.3250	0	0	0
168.3500	1	1	0
168.3750	1	0	0
168.4000	3	0	0
168.4250	2	0	0
168.4500	1	0	0
168.4750	1	0	0
168.5000	3	0	0
168.5250	0	0	0
168.5500	1	1	1
168.5750	0	0	0
168.6000	0	0	0
168.6250	2	0	0
168.6500	1	0	0
168.6750	2	0	0
168.7000	0	0	0
168.7250	1	1	0
168.7500	3	0	0
168.7750	1	0	0
168.8000	4	1	0
168.8250	1	0	0
168.8500	2	0	0
168.8750	0	0	0
168.9000	1	0	1
168.9250	2	0	0
168.9500	0	0	0
168.9750	0	0	0
169.0000	3	0	0
169.0250	0	0	0
169.0500	0	0	1
169.0750	0	0	0
169.1000	2	0	0
169.1250	1	1	0
169.1500	0	0	1
169.1750	0	1	0
169.2000	2	0	0
169.2250	0	1	1
169.2500	1	0	0
169.2750	0	0	0
169.3000	3	0	0
169.3250	2	0	0
169.3500	1	0	0
169.3750	2	0	0
169.4000	0	0	1
169.4250	1	1	0
169.4500	0	0	0
169.4750	2	0	0
169.5000	2	0	0
169.5250	0	0	0
169.5500	1	0	0
169.5750	3	0	0
169.6000	2	0	1
169.6250	1	0	0
169.6500	0	0	0
169.6750	1	0	0
169.7000	0	0	0
169.7250	1	1	0
169.7500	1	0	0
169.7750	0	0	0
169.8000	1	0	0
169.8250	0	0	0
169.8500	0	0	0
169.8750	4	1	0
169.9000	1	0	0
169.9250	0	0	0
169.9500	0	1	0
169.9750	1	0	0
170.0000	1	0	0
170.0250	0	0	0
170.0500	4	0	0
170.0750	0	0	0
170.1000	0	0	0
170.1250	1	1	0
170.1500	0	0	0
170.1750	1	0	0
170.2000	0	0	0
170.2250	1	0	0
170.2500	0	0	0
170.2750	0	2	0
170.3000	1	0	0
170.3250	2	0	0
170.3500	1	0	0
170.3750	2	0	0
170.4000	1	1	0
170.4250	1	1	0
170.4500	5	0	1
170.4750	0	0	2
170.5000	0	0	0
170.5250	1	0	0
170.5500	0	0	0
170.5750	1	0	0
170.6000	2	0	0
170.6250	0	0	0
170.6500	0	0	1
170.6750	1	0	0
170.7000	2	0	0
170.7250	0	0	0
170.7500	1	0	0
170.7750	0	1	0
170.8000	0	0	0
170.8250	1	0	0
170.8500	1	0	0
170.8750	1	0	0
170.9000	0	0	0
170.9250	1	0	0
170.9500	3	0	0
170.9750	0	1	0
171.0000	0	0	0
171.0250	1	0	0
171.0500	0	0	0
171.0750	0	0	0
171.1000	2	1	0
171.1250	1	0	0
171.1500	0	0	1
171.1750	0	0	0
171.2000	1	0	0
171.2250	1	1	0
171.2500	1	0	0
171.2750	3	0	1
171.3000	2	0	0
171.3250	0	0	0
171.3500	0	0	0
171.3750	0	0	0
171.4000	1	0	0
171.4250	1	0	0
171.4500	1	0	0
171.4750	1	0	0
171.5000	1	0	0
171.5250	1	0	0
171.5500	2	0	1
171.5750	0	0	0
171.6000	0	0	0
171.6250	2	1	0
171.6500	1	0	0
171.6750	0	1	0
171.7000	4	0	1
171.7250	2	1	0
171.7500	2	0	0
171.7750	4	0	0
171.8000	0	2	0
171.8250	0	0	0
171.8500	0	1	0
171.8750	1	1	0
171.9000	1	0	0
171.9250	0	0	0
171.9500	0	1	0
171.9750	1	0	0
172.0000	0	0	0
172.0250	1	0	0
172.0500	0	0	2
172.0750	1	0	0
172.1000	3	0	0
172.1250	0	0	1
172.1500	1	0	0
172.1750	0	0	0
172.2000	0	1	1
172.2250	1	0	0
172.2500	1	0	0
172.2750	1	0	1
172.3000	2	0	0
172.3250	0	0	0
172.3500	2	0	0
172.3750	2	0	0
172.4000	2	0	0
172.4250	1	0	0
172.4500	1	1	0
172.4750	2	1	0
172.5000	0	0	0
172.5250	0	1	0
172.5500	2	0	0
172.5750	2	0	0
172.6000	2	0	0
172.6250	3	1	0
172.6500	0	0	0
172.6750	1	0	0
172.7000	0	0	0
172.7250	2	0	0
172.7500	0	0	0
172.7750	1	0	0
172.8000	2	0	0
172.8250	2	1	1
172.8500	1	1	0
172.8750	1	0	0
172.9000	1	0	0
172.9250	1	1	0
172.9500	1	0	0
172.9750	1	0	0
173.0000	2	0	0
173.0250	0	1	0
173.0500	1	0	0
173.0750	0	0	0
173.1000	1	0	0
173.1250	3	1	1
173.1500	1	0	0
173.1750	3	0	0
173.2000	0	0	1
173.2250	1	0	0
173.2500	0	0	0
173.2750	1	0	0
173.3000	2	0	0
173.3250	1	0	1
173.3500	1	0	0
173.3750	0	1	1
173.4000	0	0	0
173.4250	0	1	0
173.4500	1	0	0
173.4750	2	0	0
173.5000	1	0	0
173.5250	1	0	1
173.5500	1	0	0
173.5750	2	0	0
173.6000	3	0	0
173.6250	1	0	0
173.6500	1	0	0
173.6750	0	0	0
173.7000	0	0	1
173.7250	0	1	0
173.7500	0	1	0
173.7750	0	0	0
173.8000	0	0	0
173.8250	0	1	0
173.8500	0	0	0
173.8750	0	0	0
173.9000	0	0	0
173.9250	0	0	0
173.9500	2	0	0
173.9750	1	0	0
174.0000	0	0	0
174.0250	0	0	0
174.0500	0	0	0
174.0750	1	0	2
174.1000	3	0	0
174.1250	2	0	0
174.1500	1	0	0
174.1750	1	0	0
174.2000	0	0	0
174.2250	0	0	0
174.2500	0	0	0
174.2750	1	0	0
174.3000	2	1	0
174.3250	2	1	0
174.3500	1	0	0
174.3750	2	1	1
174.4000	5	0	1
174.4250	1	0	0
174.4500	0	0	0
174.4750	1	0	1
174.5000	3	0	0
174.5250	3	1	0
174.5500	0	0	0
174.5750	1	0	0
174.6000	0	0	0
174.6250	2	1	0
174.6500	0	0	0
174.6750	1	0	0
174.7000	2	0	0
174.7250	1	1	0
174.7500	2	0	0
174.7750	1	0	0
174.8000	0	0	0
174.8250	2	0	0
174.8500	1	0	0
174.8750	2	0	0
174.9000	2	0	0
174.9250	0	0	0
174.9500	2	0	0
174.9750	0	0	0
175.0000	1	0	0
175.0250	1	0	0
175.0500	1	0	0
175.0750	0	0	0
175.1000	0	0	0
175.1250	0	0	0
175.1500	1	0	0
175.1750	0	0	0
175.2000	0	0	0
175.2250	1	0	0
175.2500	0	0	0
175.2750	0	0	0
175.3000	1	0	0
175.3250	0	1	0
175.3500	1	1	0
175.3750	0	1	0
175.4000	1	0	0
175.4250	2	0	0
175.4500	0	0	1
175.4750	2	0	0
175.5000	0	1	0
175.5250	1	0	1
175.5500	1	0	0
175.5750	2	1	0
175.6000	4	0	0
175.6250	0	1	0
175.6500	0	0	0
175.6750	0	0	0
175.7000	5	0	0
175.7250	1	1	0
175.7500	0	0	0
175.7750	0	0	0
175.8000	2	0	0
175.8250	2	0	0
175.8500	2	0	0
175.8750	1	0	0
175.9000	4	0	1
175.9250	0	0	0
175.9500	2	0	0
175.9750	1	0	0
176.0000	1	0	0
176.0250	2	0	0
176.0500	0	0	0
176.0750	5	0	0
176.1000	0	1	0
176.1250	2	2	0
176.1500	0	0	0
176.1750	0	1	0
176.2000	1	0	0
176.2250	1	0	0
176.2500	1	0	0
176.2750	0	0	0
176.3000	1	0	1
176.3250	0	0	0
176.3500	0	0	0
176.3750	1	0	0
176.4000	0	0	0
176.4250	1	1	0
176.4500	2	0	0
176.4750	0	0	0
176.5000	0	0	0
176.5250	0	0	0
176.5500	3	0	1
176.5750	0	0	0
176.6000	3	0	0
176.6250	1	0	0
176.6500	2	0	0
176.6750	0	0	0
176.7000	1	0	0
176.7250	0	0	1
176.7500	0	0	0
176.7750	1	0	0
176.8000	0	0	0
176.8250	1	0	0
176.8500	1	0	0
176.8750	1	0	0
176.9000	1	0	0
176.9250	1	0	1
176.9500	0	0	0
176.9750	0	1	0
177.0000	1	0	0
177.0250	1	1	1
177.0500	1	0	0
177.0750	1	1	0
177.1000	1	0	0
177.1250	0	1	0
177.1500	2	0	0
177.1750	0	0	0
177.2000	1	1	0
177.2250	0	0	0
177.2500	0	0	1
177.2750	2	0	0
177.3000	0	1	0
177.3250	2	1	0
177.3500	1	1	0
177.3750	1	0	0
177.4000	1	0	0
177.4250	1	1	0
177.4500	2	0	0
177.4750	1	0	0
177.5000	2	0	0
177.5250	1	0	0
177.5500	2	0	0
177.5750	1	1	0
177.6000	3	0	0
177.6250	1	0	0
177.6500	0	0	0
177.6750	1	0	0
177.7000	2	1	0
177.7250	0	0	0
177.7500	4	0	1
177.7750	2	0	0
177.8000	0	0	0
177.8250	0	0	0
177.8500	1	0	0
177.8750	0	0	0
177.9000	1	0	0
177.9250	1	0	0
177.9500	1	0	0
177.9750	2	0	1
178.0000	2	1	0
178.0250	0	0	0
178.0500	1	0	0
178.0750	0	0	0
178.1000	2	0	0
178.1250	1	0	1
178.1500	1	0	0
178.1750	2	0	0
178.2000	1	2	1
178.2250	0	0	0
178.2500	2	0	0
178.2750	0	0	0
178.3000	0	0	0
178.3250	0	0	0
178.3500	0	0	0
178.3750	0	0	0
178.4000	3	0	0
178.4250	2	0	0
178.4500	1	0	0
178.4750	1	0	0
178.5000	0	1	0
178.5250	1	0	0
178.5500	2	0	1
178.5750	1	0	0
178.6000	0	0	0
178.6250	2	0	0
178.6500	0	0	1
178.6750	3	0	0
178.7000	3	1	1
178.7250	0	0	0
178.7500	2	0	0
178.7750	0	0	0
178.8000	0	2	1
178.8250	1	2	0
178.8500	3	0	0
178.8750	0	1	1
178.9000	1	0	0
178.9250	1	1	0
178.9500	2	0	0
178.9750	2	0	0
179.0000	0	0	0
179.0250	2	0	0
179.0500	2	0	0
179.0750	1	2	0
179.1000	1	0	1
179.1250	1	0	0
179.1500	2	0	0
179.1750	2	0	0
179.2000	0	0	0
179.2250	1	0	0
179.2500	0	0	0
179.2750	1	1	0
179.3000	0	0	0
179.3250	2	0	0
179.3500	1	1	0
179.3750	1	1	0
179.4000	1	1	0
179.4250	1	0	0
179.4500	3	1	0
179.4750	2	0	0
179.5000	0	0	0
179.5250	0	1	0
179.5500	0	0	0
179.5750	0	1	1
179.6000	2	0	0
179.6250	1	0	0
179.6500	0	1	0
179.6750	2	1	0
179.7000	0	0	0
179.7250	2	0	0
179.7500	1	0	0
179.7750	0	0	0
179.8000	0	2	0
179.8250	1	0	0
179.8500	0	0	1
179.8750	0	0	0
179.9000	1	1	0
179.9250	0	0	0
179.9500	1	0	0
179.9750	0	1	0
180.0000	1	1	0
180.0250	2	0	0
180.0500	0	0	0
180.0750	3	0	0
180.1000	0	1	0
180.1250	0	0	0
180.1500	1	0	0
180.1750	1	1	0
180.2000	0	0	0
180.2250	1	0	1
180.2500	2	0	0
180.2750	0	0	0
180.3000	1	0	0
180.3250	1	0	0
180.3500	2	0	1
180.3750	1	1	1
180.4000	1	0	1
180.4250	0	0	0
180.4500	0	1	0
180.4750	1	0	0
180.5000	0	0	1
180.5250	1	0	0
180.5500	4	1	0
180.5750	0	0	0
180.6000	2	0	0
180.6250	2	0	0
180.6500	2	0	0
180.6750	2	0	0
180.7000	1	0	1
180.7250	1	0	0
180.7500	1	2	0
180.7750	0	1	0
180.8000	1	1	0
180.8250	0	0	0
180.8500	0	0	0
180.8750	0	0	0
180.9000	1	1	0
180.9250	1	0	0
180.9500	1	0	0
180.9750	2	1	1
181.0000	0	0	0
181.0250	1	0	1
181.0500	1	1	0
181.0750	0	1	0
181.1000	1	0	0
181.1250	0	0	0
181.1500	1	0	0
181.1750	3	0	0
181.2000	0	0	0
181.2250	0	0	0
181.2500	0	0	0
181.2750	1	1	0
181.3000	0	1	0
181.3250	0	0	1
181.3500	0	0	0
181.3750	0	1	1
181.4000	1	0	0
181.4250	1	0	0
181.4500	0	0	0
181.4750	0	0	0
181.5000	1	0	1
181.5250	1	0	1
181.5500	1	1	0
181.5750	0	0	0
181.6000	2	0	0
181.6250	1	0	1
181.6500	0	0	1
181.6750	0	0	0
181.7000	1	0	0
181.7250	1	0	0
181.7500	0	0	0
181.7750	1	0	0
181.8000	0	0	0
181.8250	0	0	0
181.8500	2	0	0
181.8750	1	0	1
181.9000	3	0	0
181.9250	1	0	0
181.9500	1	0	0
181.9750	0	0	0
182.0000	0	0	0
182.0250	1	0	0
182.0500	1	0	0
182.0750	1	0	0
182.1000	0	0	0
182.1250	2	0	1
182.1500	0	0	0
182.1750	0	0	0
182.2000	0	0	0
182.2250	0	0	0
182.2500	2	0	0
182.2750	1	0	1
182.3000	0	0	0
182.3250	0	0	0
182.3500	3	0	0
182.3750	0	0	0
182.4000	0	1	0
182.4250	4	1	0
182.4500	1	0	0
182.4750	0	0	0
182.5000	2	0	0
182.5250	3	0	0
182.5500	1	0	0
182.5750	0	1	0
182.6000	4	0	1
182.6250	1	0	0
182.6500	1	0	0
182.6750	0	0	0
182.7000	1	0	0
182.7250	1	0	0
182.7500	2	0	0
182.7750	0	0	0
182.8000	0	1	0
182.8250	1	1	0
182.8500	1	1	0
182.8750	1	2	0
182.9000	0	0	0
182.9250	1	0	0
182.9500	2	0	0
182.9750	1	0	0
183.0000	1	0	0
183.0250	0	0	0
183.0500	0	0	0
183.0750	0	0	0
183.1000	2	0	0
183.1250	2	0	0
183.1500	1	0	0
183.1750	1	2	0
183.2000	0	0	0
183.2250	1	0	0
183.2500	1	0	0
183.2750	1	0	0
183.3000	0	1	0
183.3250	1	0	0
183.3500	0	0	0
183.3750	2	1	0
183.4000	0	0	0
183.4250	1	0	0
183.4500	0	0	0
183.4750	3	0	0
183.5000	0	0	0
183.5250	0	0	0
183.5500	1	0	1
183.5750	0	0	0
183.6000	2	0	0
183.6250	0	0	0
183.6500	0	0	0
183.6750	1	0	0
183.7000	0	0	0
183.7250	0	1	0
183.7500	0	0	0
183.7750	1	0	0
183.8000	1	0	0
183.8250	1	1	0
183.8500	2	0	1
183.8750	0	0	0
183.9000	1	0	0
183.9250	0	0	0
183.9500	1	0	0
183.9750	3	0	0
184.0000	1	0	0
184.0250	1	0	1
184.0500	0	0	0
184.0750	1	0	0
184.1000	2	0	0
184.1250	0	1	0
184.1500	1	0	1
184.1750	1	0	0
184.2000	1	0	0
184.2250	2	2	0
184.2500	1	0	0
184.2750	2	0	0
184.3000	0	0	0
184.3250	0	0	0
184.3500	1	0	0
184.3750	0	0	0
184.4000	0	0	0
184.4250	1	0	0
184.4500	1	0	0
184.4750	0	1	0
184.5000	0	0	0
184.5250	0	0	0
184.5500	0	0	0
184.5750	1	0	0
184.6000	1	0	1
184.6250	0	1	0
184.6500	0	0	0
184.6750	1	0	1
184.7000	1	0	0
184.7250	1	1	0
184.7500	0	0	0
184.7750	2	1	1
184.8000	3	1	0
184.8250	1	0	0
184.8500	0	0	1
184.8750	3	0	0
184.9000	0	0	0
184.9250	0	0	0
184.9500	0	0	1
184.9750	1	0	0
185.0000	2	1	0
185.0250	1	0	0
185.0500	1	0	0
185.0750	0	0	0
185.1000	2	0	0
185.1250	2	0	0
185.1500	0	0	0
185.1750	2	0	0
185.2000	1	0	0
185.2250	2	0	0
185.2500	1	0	0
185.2750	0	0	0
185.3000	1	1	0
185.3250	4	1	0
185.3500	1	1	0
185.3750	0	0	0
185.4000	1	0	1
185.4250	1	1	0
185.4500	0	0	0
185.4750	0	0	0
185.5000	2	1	0
185.5250	0	0	0
185.5500	0	0	0
185.5750	0	0	0
185.6000	0	0	0
185.6250	0	0	0
185.6500	1	0	0
185.6750	0	0	0
185.7000	1	0	0
185.7250	3	1	0
185.7500	1	0	1
185.7750	0	0	1
185.8000	1	0	0
185.8250	0	0	0
185.8500	0	0	0
185.8750	1	0	2
185.9000	1	0	0
185.9250	2	0	0
185.9500	2	0	0
185.9750	1	0	0
186.0000	0	0	0
186.0250	0	0	2
186.0500	3	0	0
186.0750	1	0	0
186.1000	2	1	0
186.1250	0	0	0
186.1500	1	0	0
186.1750	0	0	0
186.2000	0	0	1
186.2250	1	0	0
186.2500	0	0	0
186.2750	0	0	0
186.3000	0	1	0
186.3250	0	0	0
186.3500	1	0	0
186.3750	0	0	1
186.4000	0	0	0
186.4250	1	0	0
186.4500	2	0	1
186.4750	1	0	0
186.5000	2	0	0
186.5250	1	0	0
186.5500	2	0	0
186.5750	0	0	0
186.6000	0	0	0
186.6250	2	0	0
186.6500	2	0	0
186.6750	0	0	0
186.7000	1	0	0
186.7250	2	0	0
186.7500	1	0	0
186.7750	3	2	0
186.8000	1	2	0
186.8250	0	0	0
186.8500	0	0	0
186.8750	0	1	0
186.9000	1	0	0
186.9250	2	0	1
186.9500	0	0	0
186.9750	2	0	0
187.0000	1	1	0
187.0250	0	0	0
187.0500	1	0	0
187.0750	2	1	0
187.1000	0	0	0
187.1250	0	0	0
187.1500	1	0	0
187.1750	0	1	0
187.2000	3	0	0
187.2250	1	0	0
187.2500	1	0	0
187.2750	1	0	0
187.3000	2	0	0
187.3250	1	0	0
187.3500	1	0	0
187.3750	0	0	0
187.4000	1	1	0
187.4250	0	0	0
187.4500	2	1	0
