# Supplementary material for: Interrogating the structure and function of the human voltage-gated proton channel (hHv1) with a fluorescent noncanonical amino acid
Source: eLife. 2026 Apr 28;15:RP110161. doi: 10.7554/eLife.110161 (PMC13124150; doi:10.7554/eLife.110161)
Supplement: Figure 4—source data 4. [file elife-110161-fig4-data4.zip › A18Acd.dat]

Parameters for crv[0]:
  CurveName : crv[0]
  Sample_Temperature : 23.6 �C
  Stirrer_State : Off
  Exc_Wavelength : 371.5 nm
  Exc_Bandpass : 1.1 nm
  Exc_Polarisation : 0.0 �
  Exc_Source : PDL 820
  Exc_Intensity : 87 %
  Exc_Attenuation : open (5)
  Det_Wavelength : 446.0 nm
  Det_Bandpass : 5.0 nm
  Det_Polarisation : 54.7 �
  Det_Lens_Position : 11.5 mm
  Det_Attenuation : 15 %
  Det_Grating : 1200gr_500bl (1)
  Detector : UV-red [HPD]
  Meas_Time : 30.0 s
  Meas_BinWidth : 25 ps
  Meas_BaseResolution : 25 ps
  Sync_Frequency : 5714300
  Sync_Source : PDL 820
  Signal_Rate : 62840
  Start_Date : 6/26/2025
  Start_Time : 20:05:37
  PhotonCounter : TimeHarp 260 P 1047184 0121-0422-02.02
  EasyTau : 3313
  Signal_CFD Level : -85 mV
  Signal_CFD Zero Cross : -10 mV
  Signal_Offset : -31400 ps
  Signal_Enable : true
  Sync_CFD Level : -150 mV
  Sync_CFD Zero Cross : -10 mV
  Sync_Offset : 0 ps
  Sync_SyncDiv : 1 
  Sample : 01b
  Solvent : Water
  Comment : hHv1-A18Acd
Parameters for crv[1]:
  CurveName : crv[1]
  Sample_Temperature : 23.6 �C
  Stirrer_State : Off
  Exc_Wavelength : 371.5 nm
  Exc_Bandpass : 1.1 nm
  Exc_Polarisation : 0.0 �
  Exc_Source : PDL 820
  Exc_Intensity : 87 %
  Exc_Attenuation : open (5)
  Det_Wavelength : 446.0 nm
  Det_Bandpass : 5.0 nm
  Det_Polarisation : 54.7 �
  Det_Lens_Position : 11.5 mm
  Det_Attenuation : 15 %
  Det_Grating : 1200gr_500bl (1)
  Detector : UV-red [HPD]
  Meas_Time : 30.0 s
  Meas_BinWidth : 25 ps
  Meas_BaseResolution : 25 ps
  Sync_Frequency : 5714300
  Sync_Source : PDL 820
  Signal_Rate : 120
  Start_Date : 6/26/2025
  Start_Time : 20:06:10
  PhotonCounter : TimeHarp 260 P 1047184 0121-0422-02.02
  EasyTau : 3313
  Signal_CFD Level : -85 mV
  Signal_CFD Zero Cross : -10 mV
  Signal_Offset : -31400 ps
  Signal_Enable : true
  Sync_CFD Level : -150 mV
  Sync_CFD Zero Cross : -10 mV
  Sync_Offset : 0 ps
  Sync_SyncDiv : 1 
  Sample : 01b
  Solvent : Water
  Comment : BufferH2
Parameters for crv[2]:
  CurveName : crv[2] (IRF)
  Sample_Temperature : 23.6 �C
  Stirrer_State : Off
  Exc_Wavelength : 371.5 nm
  Exc_Bandpass : 1.1 nm
  Exc_Polarisation : 0.0 �
  Exc_Source : PDL 820
  Exc_Intensity : 87 %
  Exc_Attenuation : 0.1% (2)
  Det_Wavelength : 371.5 nm
  Det_Bandpass : 5.0 nm
  Det_Polarisation : 54.7 �
  Det_Lens_Position : 11.5 mm
  Det_Attenuation : 29 %
  Det_Grating : 1200gr_500bl (1)
  Detector : UV-red [HPD]
  Meas_Time : 11.8 s
  Meas_BinWidth : 25 ps
  Meas_BaseResolution : 25 ps
  Sync_Frequency : 5714280
  Sync_Source : PDL 820
  Signal_Rate : 6120
  Start_Date : 6/26/2025
  Start_Time : 20:06:45
  PhotonCounter : TimeHarp 260 P 1047184 0121-0422-02.02
  EasyTau : 3313
  Signal_CFD Level : -85 mV
  Signal_CFD Zero Cross : -10 mV
  Signal_Offset : -31400 ps
  Signal_Enable : true
  Sync_CFD Level : -150 mV
  Sync_CFD Zero Cross : -10 mV
  Sync_Offset : 0 ps
  Sync_SyncDiv : 1 
  Sample : 01b
  Solvent : Water
  Comment : IRF
Data:
Time[ns]	crv[0]	crv[1]	crv[2](IRF)
0.0000	1	0	1
0.0250	1	0	0
0.0500	0	0	0
0.0750	2	0	0
0.1000	1	0	1
0.1250	4	0	0
0.1500	0	0	0
0.1750	5	0	0
0.2000	2	0	1
0.2250	3	0	0
0.2500	2	0	1
0.2750	1	0	1
0.3000	3	0	0
0.3250	4	0	0
0.3500	1	1	0
0.3750	2	0	0
0.4000	1	0	0
0.4250	1	0	0
0.4500	2	0	0
0.4750	1	0	0
0.5000	0	0	0
0.5250	0	0	0
0.5500	1	0	0
0.5750	1	1	1
0.6000	0	0	0
0.6250	0	0	0
0.6500	0	0	0
0.6750	2	0	0
0.7000	0	0	0
0.7250	1	0	0
0.7500	2	0	0
0.7750	2	0	0
0.8000	0	0	0
0.8250	0	0	0
0.8500	1	0	0
0.8750	1	0	0
0.9000	1	0	0
0.9250	1	0	0
0.9500	2	0	0
0.9750	0	0	0
1.0000	0	0	0
1.0250	1	0	0
1.0500	0	0	0
1.0750	2	0	0
1.1000	0	0	0
1.1250	3	0	0
1.1500	0	0	0
1.1750	2	0	1
1.2000	0	0	0
1.2250	0	0	0
1.2500	1	0	0
1.2750	0	1	0
1.3000	0	0	0
1.3250	3	1	0
1.3500	3	0	0
1.3750	0	0	1
1.4000	0	0	2
1.4250	2	0	1
1.4500	0	0	0
1.4750	1	0	0
1.5000	1	0	0
1.5250	0	0	0
1.5500	2	0	0
1.5750	0	0	0
1.6000	0	0	0
1.6250	1	0	0
1.6500	1	0	0
1.6750	2	0	0
1.7000	3	0	0
1.7250	1	0	0
1.7500	2	0	1
1.7750	1	0	0
1.8000	0	0	0
1.8250	1	0	0
1.8500	2	0	0
1.8750	0	0	0
1.9000	0	2	0
1.9250	2	0	1
1.9500	1	0	0
1.9750	0	0	0
2.0000	0	0	0
2.0250	1	0	0
2.0500	1	0	0
2.0750	1	0	0
2.1000	2	1	0
2.1250	1	0	0
2.1500	3	0	0
2.1750	0	0	0
2.2000	1	0	1
2.2250	1	1	0
2.2500	1	0	0
2.2750	3	0	0
2.3000	0	0	0
2.3250	0	0	0
2.3500	0	0	0
2.3750	1	0	1
2.4000	1	0	0
2.4250	0	0	0
2.4500	0	0	0
2.4750	1	0	0
2.5000	1	0	0
2.5250	2	0	0
2.5500	1	0	0
2.5750	2	0	0
2.6000	1	1	1
2.6250	0	0	1
2.6500	1	0	0
2.6750	2	0	2
2.7000	2	0	0
2.7250	3	0	3
2.7500	2	0	0
2.7750	3	0	2
2.8000	2	0	0
2.8250	3	1	1
2.8500	2	0	3
2.8750	2	1	3
2.9000	4	0	5
2.9250	9	1	8
2.9500	3	0	10
2.9750	2	0	12
3.0000	10	0	10
3.0250	14	0	13
3.0500	13	0	23
3.0750	19	0	30
3.1000	14	1	77
3.1250	31	3	124
3.1500	53	1	370
3.1750	109	6	907
3.2000	268	15	2511
3.2250	541	14	5380
3.2500	969	17	8367
3.2750	1468	24	10000
3.3000	1942	35	9594
3.3250	2290	31	8304
3.3500	2555	26	6351
3.3750	2784	24	4793
3.4000	2980	38	3305
3.4250	3149	27	2444
3.4500	3102	26	1722
3.4750	3220	23	1183
3.5000	3312	19	816
3.5250	3270	23	530
3.5500	3253	21	411
3.5750	3346	25	290
3.6000	3222	21	163
3.6250	3278	26	129
3.6500	3277	15	74
3.6750	3315	21	65
3.7000	3249	23	38
3.7250	3235	13	24
3.7500	3209	21	33
3.7750	3260	17	13
3.8000	3265	22	21
3.8250	3203	21	22
3.8500	3273	16	12
3.8750	3307	15	9
3.9000	3206	15	8
3.9250	3265	20	11
3.9500	3150	16	10
3.9750	3292	14	6
4.0000	3089	12	5
4.0250	3245	14	8
4.0500	3222	15	8
4.0750	3083	12	5
4.1000	3151	19	8
4.1250	3154	20	6
4.1500	3071	8	7
4.1750	3090	17	5
4.2000	3179	19	11
4.2250	3150	19	5
4.2500	3166	10	2
4.2750	3132	11	2
4.3000	3220	8	1
4.3250	3211	14	1
4.3500	3074	16	3
4.3750	3101	14	1
4.4000	3045	15	4
4.4250	3138	12	2
4.4500	2996	20	5
4.4750	3010	12	1
4.5000	2988	11	2
4.5250	3078	11	0
4.5500	3051	22	1
4.5750	3067	16	3
4.6000	3069	13	1
4.6250	3015	8	2
4.6500	2994	13	5
4.6750	3034	8	9
4.7000	3030	8	6
4.7250	3129	8	2
4.7500	3014	10	4
4.7750	3043	9	6
4.8000	3040	10	1
4.8250	3024	13	3
4.8500	2957	15	0
4.8750	3110	8	0
4.9000	3012	9	3
4.9250	2988	6	2
4.9500	3016	13	4
4.9750	2929	8	6
5.0000	2924	7	3
5.0250	2976	5	6
5.0500	2968	12	2
5.0750	2862	14	2
5.1000	2966	3	2
5.1250	2930	7	0
5.1500	2946	10	2
5.1750	2907	5	2
5.2000	2911	11	4
5.2250	2900	8	1
5.2500	2847	11	0
5.2750	2871	7	0
5.3000	2904	2	0
5.3250	2859	8	0
5.3500	2915	7	2
5.3750	2851	9	1
5.4000	2885	7	1
5.4250	2817	12	1
5.4500	2858	8	2
5.4750	2895	9	0
5.5000	2825	6	1
5.5250	2929	9	0
5.5500	2827	7	0
5.5750	2789	8	0
5.6000	2817	14	0
5.6250	2832	15	0
5.6500	2756	5	0
5.6750	2831	9	0
5.7000	2779	9	0
5.7250	2727	8	1
5.7500	2838	8	1
5.7750	2722	6	0
5.8000	2659	5	1
5.8250	2788	8	0
5.8500	2769	10	0
5.8750	2731	3	1
5.9000	2781	7	1
5.9250	2820	5	0
5.9500	2799	10	2
5.9750	2726	6	1
6.0000	2707	7	2
6.0250	2787	7	2
6.0500	2600	8	1
6.0750	2714	8	1
6.1000	2737	6	1
6.1250	2737	5	0
6.1500	2714	3	0
6.1750	2659	6	0
6.2000	2661	1	1
6.2250	2718	4	1
6.2500	2639	12	0
6.2750	2488	7	1
6.3000	2594	3	1
6.3250	2627	4	0
6.3500	2580	2	2
6.3750	2712	3	2
6.4000	2725	5	0
6.4250	2500	9	0
6.4500	2554	4	0
6.4750	2669	4	0
6.5000	2599	8	0
6.5250	2608	10	2
6.5500	2604	3	1
6.5750	2609	2	1
6.6000	2653	10	0
6.6250	2648	6	1
6.6500	2696	10	0
6.6750	2699	9	0
6.7000	2596	8	0
6.7250	2634	6	0
6.7500	2532	7	1
6.7750	2634	3	0
6.8000	2480	8	1
6.8250	2558	4	0
6.8500	2562	4	0
6.8750	2560	8	1
6.9000	2616	6	0
6.9250	2578	9	1
6.9500	2517	1	1
6.9750	2558	6	0
7.0000	2505	3	0
7.0250	2571	11	0
7.0500	2657	6	1
7.0750	2529	7	3
7.1000	2572	6	0
7.1250	2492	2	0
7.1500	2501	6	0
7.1750	2461	7	0
7.2000	2555	4	0
7.2250	2459	4	1
7.2500	2503	7	1
7.2750	2434	3	0
7.3000	2456	7	0
7.3250	2439	4	0
7.3500	2519	3	1
7.3750	2487	3	0
7.4000	2441	7	0
7.4250	2364	3	1
7.4500	2345	2	0
7.4750	2401	4	0
7.5000	2477	1	0
7.5250	2461	7	1
7.5500	2457	3	1
7.5750	2448	8	1
7.6000	2481	5	0
7.6250	2488	3	0
7.6500	2308	4	0
7.6750	2463	3	0
7.7000	2362	3	0
7.7250	2370	3	0
7.7500	2352	3	1
7.7750	2362	3	0
7.8000	2327	1	0
7.8250	2502	7	0
7.8500	2346	5	2
7.8750	2461	4	0
7.9000	2445	4	0
7.9250	2329	1	1
7.9500	2350	2	0
7.9750	2332	3	1
8.0000	2381	3	0
8.0250	2320	4	1
8.0500	2348	9	0
8.0750	2298	3	0
8.1000	2317	5	0
8.1250	2354	6	1
8.1500	2351	4	1
8.1750	2371	3	1
8.2000	2382	4	1
8.2250	2305	1	0
8.2500	2325	1	0
8.2750	2301	3	1
8.3000	2296	9	0
8.3250	2310	2	0
8.3500	2272	4	0
8.3750	2303	8	0
8.4000	2267	2	0
8.4250	2280	4	0
8.4500	2237	1	2
8.4750	2273	5	0
8.5000	2309	5	0
8.5250	2242	1	1
8.5500	2198	5	0
8.5750	2169	2	0
8.6000	2173	6	2
8.6250	2295	6	2
8.6500	2171	3	0
8.6750	2252	3	1
8.7000	2232	5	1
8.7250	2252	1	0
8.7500	2193	4	0
8.7750	2249	6	0
8.8000	2265	7	1
8.8250	2173	5	0
8.8500	2249	12	0
8.8750	2231	3	0
8.9000	2168	2	0
8.9250	2249	6	0
8.9500	2236	2	0
8.9750	2183	4	0
9.0000	2171	6	1
9.0250	2254	1	1
9.0500	2112	3	1
9.0750	2113	2	0
9.1000	2144	6	0
9.1250	2128	3	0
9.1500	2164	5	0
9.1750	2191	1	0
9.2000	2188	1	0
9.2250	2152	4	0
9.2500	2135	0	1
9.2750	2101	3	0
9.3000	2100	1	1
9.3250	2161	2	1
9.3500	2027	2	1
9.3750	2130	1	3
9.4000	2106	2	0
9.4250	2170	3	0
9.4500	2119	1	0
9.4750	2093	1	0
9.5000	2158	2	0
9.5250	2115	5	0
9.5500	2087	3	1
9.5750	2038	0	1
9.6000	2127	2	2
9.6250	1989	3	1
9.6500	2096	1	0
9.6750	2139	4	0
9.7000	2118	3	1
9.7250	2064	3	0
9.7500	1975	4	0
9.7750	2165	0	1
9.8000	2003	7	0
9.8250	1997	2	1
9.8500	2012	2	0
9.8750	2079	3	0
9.9000	2024	3	0
9.9250	1954	1	0
9.9500	2016	0	0
9.9750	2029	2	0
10.0000	1950	4	1
10.0250	2049	2	1
10.0500	2036	0	0
10.0750	2056	3	1
10.1000	2013	9	0
10.1250	1988	4	2
10.1500	2031	1	0
10.1750	2056	4	0
10.2000	1998	4	0
10.2250	1975	2	0
10.2500	2029	4	0
10.2750	1929	2	2
10.3000	1874	2	0
10.3250	1875	4	1
10.3500	1942	2	1
10.3750	1944	2	0
10.4000	1956	1	1
10.4250	1992	4	0
10.4500	2020	2	0
10.4750	1959	1	1
10.5000	1910	1	0
10.5250	2042	0	0
10.5500	1981	1	1
10.5750	1930	1	0
10.6000	1945	2	0
10.6250	1935	3	1
10.6500	1894	1	0
10.6750	1849	5	0
10.7000	1936	3	1
10.7250	1845	2	0
10.7500	1944	2	0
10.7750	1970	4	0
10.8000	1905	5	0
10.8250	1906	2	0
10.8500	1909	0	0
10.8750	1959	1	0
10.9000	1935	3	0
10.9250	1829	2	1
10.9500	1860	1	0
10.9750	1903	4	1
11.0000	1865	5	0
11.0250	1834	5	2
11.0500	1822	3	1
11.0750	1861	3	1
11.1000	1859	1	0
11.1250	1907	3	1
11.1500	1900	3	0
11.1750	1900	1	0
11.2000	1756	3	0
11.2250	1849	1	0
11.2500	1858	5	0
11.2750	1824	1	1
11.3000	1814	2	0
11.3250	1895	3	0
11.3500	1869	3	1
11.3750	1760	1	0
11.4000	1821	1	1
11.4250	1847	1	0
11.4500	1737	6	0
11.4750	1831	2	0
11.5000	1793	1	0
11.5250	1901	3	0
11.5500	1848	5	0
11.5750	1893	4	1
11.6000	1836	2	0
11.6250	1754	0	0
11.6500	1795	1	2
11.6750	1758	0	0
11.7000	1811	1	0
11.7250	1793	0	0
11.7500	1833	4	0
11.7750	1796	0	0
11.8000	1809	4	0
11.8250	1764	1	0
11.8500	1793	0	0
11.8750	1775	6	1
11.9000	1818	2	0
11.9250	1800	4	0
11.9500	1764	5	1
11.9750	1846	3	0
12.0000	1780	2	1
12.0250	1771	0	1
12.0500	1750	1	1
12.0750	1759	0	0
12.1000	1740	2	1
12.1250	1816	1	0
12.1500	1756	3	0
12.1750	1760	6	1
12.2000	1771	1	1
12.2250	1804	6	0
12.2500	1721	0	1
12.2750	1774	2	1
12.3000	1748	1	0
12.3250	1751	0	0
12.3500	1696	0	1
12.3750	1749	1	0
12.4000	1633	1	0
12.4250	1607	1	1
12.4500	1686	4	0
12.4750	1677	1	0
12.5000	1795	2	0
12.5250	1718	1	0
12.5500	1594	4	0
12.5750	1785	0	1
12.6000	1757	2	0
12.6250	1658	2	0
12.6500	1599	0	0
12.6750	1666	4	0
12.7000	1716	2	0
12.7250	1643	1	1
12.7500	1661	3	1
12.7750	1696	2	0
12.8000	1608	1	0
12.8250	1646	0	0
12.8500	1675	2	0
12.8750	1610	2	1
12.9000	1657	1	0
12.9250	1635	0	1
12.9500	1633	0	0
12.9750	1578	2	1
13.0000	1641	3	0
13.0250	1644	2	0
13.0500	1614	0	0
13.0750	1573	2	0
13.1000	1623	1	0
13.1250	1618	1	0
13.1500	1669	1	0
13.1750	1642	2	1
13.2000	1692	1	0
13.2250	1591	2	0
13.2500	1597	1	0
13.2750	1645	4	1
13.3000	1651	2	0
13.3250	1528	1	0
13.3500	1578	1	0
13.3750	1599	3	0
13.4000	1598	1	0
13.4250	1568	2	1
13.4500	1626	0	0
13.4750	1543	0	0
13.5000	1579	1	0
13.5250	1568	5	0
13.5500	1539	2	1
13.5750	1647	0	0
13.6000	1576	1	0
13.6250	1582	1	0
13.6500	1571	2	0
13.6750	1612	1	0
13.7000	1548	3	0
13.7250	1569	1	0
13.7500	1553	1	0
13.7750	1524	0	0
13.8000	1504	2	1
13.8250	1610	3	0
13.8500	1535	2	0
13.8750	1580	0	0
13.9000	1571	1	0
13.9250	1574	1	0
13.9500	1486	1	0
13.9750	1563	3	0
14.0000	1525	1	1
14.0250	1543	2	0
14.0500	1544	1	0
14.0750	1534	5	0
14.1000	1560	1	0
14.1250	1463	2	1
14.1500	1502	1	0
14.1750	1497	0	0
14.2000	1534	3	0
14.2250	1441	4	0
14.2500	1557	0	0
14.2750	1551	2	0
14.3000	1476	0	0
14.3250	1515	1	1
14.3500	1559	1	0
14.3750	1498	2	0
14.4000	1433	0	1
14.4250	1422	3	0
14.4500	1473	0	0
14.4750	1479	2	0
14.5000	1503	5	0
14.5250	1494	0	0
14.5500	1496	1	0
14.5750	1454	3	0
14.6000	1508	1	0
14.6250	1500	3	0
14.6500	1447	0	0
14.6750	1493	3	0
14.7000	1420	2	1
14.7250	1513	1	0
14.7500	1475	4	0
14.7750	1483	2	0
14.8000	1471	1	2
14.8250	1432	3	0
14.8500	1422	0	0
14.8750	1403	0	0
14.9000	1428	0	0
14.9250	1449	2	0
14.9500	1450	1	2
14.9750	1457	1	0
15.0000	1411	0	0
15.0250	1392	1	1
15.0500	1374	3	0
15.0750	1407	1	0
15.1000	1417	0	0
15.1250	1369	1	0
15.1500	1400	1	1
15.1750	1425	3	3
15.2000	1468	2	1
15.2250	1406	2	0
15.2500	1363	0	0
15.2750	1423	1	1
15.3000	1483	0	1
15.3250	1377	0	0
15.3500	1402	0	0
15.3750	1429	0	1
15.4000	1419	0	0
15.4250	1415	3	1
15.4500	1313	3	0
15.4750	1416	1	0
15.5000	1413	1	0
15.5250	1367	2	0
15.5500	1397	2	0
15.5750	1397	3	1
15.6000	1293	1	0
15.6250	1424	2	1
15.6500	1398	0	0
15.6750	1345	1	1
15.7000	1420	2	0
15.7250	1335	1	0
15.7500	1323	1	3
15.7750	1304	2	0
15.8000	1357	2	0
15.8250	1389	1	0
15.8500	1316	4	1
15.8750	1377	0	0
15.9000	1342	1	0
15.9250	1303	0	0
15.9500	1349	0	2
15.9750	1308	0	0
16.0000	1306	1	0
16.0250	1340	1	0
16.0500	1345	3	0
16.0750	1324	2	0
16.1000	1345	1	0
16.1250	1352	2	1
16.1500	1310	3	0
16.1750	1315	4	0
16.2000	1317	3	0
16.2250	1394	1	0
16.2500	1306	1	1
16.2750	1348	2	0
16.3000	1271	1	0
16.3250	1333	1	0
16.3500	1375	2	1
16.3750	1317	2	0
16.4000	1254	1	0
16.4250	1247	1	0
16.4500	1318	2	1
16.4750	1320	1	2
16.5000	1275	1	0
16.5250	1281	4	0
16.5500	1279	0	0
16.5750	1279	1	1
16.6000	1201	0	0
16.6250	1279	1	1
16.6500	1220	3	0
16.6750	1285	1	0
16.7000	1274	1	0
16.7250	1248	2	0
16.7500	1343	1	0
16.7750	1290	0	0
16.8000	1253	0	0
16.8250	1299	2	0
16.8500	1269	0	0
16.8750	1229	2	1
16.9000	1255	2	0
16.9250	1214	1	1
16.9500	1216	0	0
16.9750	1280	4	1
17.0000	1267	2	2
17.0250	1278	2	0
17.0500	1208	1	0
17.0750	1237	0	0
17.1000	1234	0	0
17.1250	1211	1	1
17.1500	1234	2	0
17.1750	1196	1	0
17.2000	1260	3	0
17.2250	1178	2	1
17.2500	1225	1	0
17.2750	1227	0	0
17.3000	1183	0	1
17.3250	1211	0	1
17.3500	1144	1	0
17.3750	1177	0	0
17.4000	1162	4	0
17.4250	1235	0	0
17.4500	1204	2	1
17.4750	1226	3	0
17.5000	1127	1	1
17.5250	1195	0	0
17.5500	1201	0	0
17.5750	1140	2	0
17.6000	1167	2	0
17.6250	1105	1	0
17.6500	1149	0	0
17.6750	1197	2	0
17.7000	1200	1	0
17.7250	1199	2	1
17.7500	1208	2	0
17.7750	1205	1	0
17.8000	1208	0	0
17.8250	1236	0	0
17.8500	1211	1	0
17.8750	1160	1	0
17.9000	1183	0	0
17.9250	1167	2	0
17.9500	1123	0	0
17.9750	1179	1	1
18.0000	1206	1	0
18.0250	1181	0	0
18.0500	1142	2	1
18.0750	1102	1	0
18.1000	1177	0	1
18.1250	1134	2	2
18.1500	1122	2	0
18.1750	1138	1	0
18.2000	1231	1	0
18.2250	1170	1	0
18.2500	1198	1	0
18.2750	1141	0	0
18.3000	1063	0	0
18.3250	1112	2	0
18.3500	1129	2	0
18.3750	1118	2	0
18.4000	1096	1	0
18.4250	1114	0	0
18.4500	1096	0	0
18.4750	1127	1	0
18.5000	1096	0	1
18.5250	1192	1	0
18.5500	1157	2	0
18.5750	1098	1	0
18.6000	1068	0	0
18.6250	1109	0	0
18.6500	1132	1	0
18.6750	1119	0	1
18.7000	1061	1	0
18.7250	1141	1	1
18.7500	1169	0	0
18.7750	1152	1	0
18.8000	1047	1	0
18.8250	1116	0	0
18.8500	1145	1	0
18.8750	1106	1	1
18.9000	1062	0	0
18.9250	1073	0	0
18.9500	1140	0	0
18.9750	1113	3	0
19.0000	1092	1	0
19.0250	1042	1	0
19.0500	1103	0	0
19.0750	1031	0	1
19.1000	1130	0	1
19.1250	1083	1	0
19.1500	1103	1	0
19.1750	1025	2	0
19.2000	1034	0	0
19.2250	1126	1	0
19.2500	1021	2	0
19.2750	1023	2	0
19.3000	1025	3	0
19.3250	1072	1	1
19.3500	1058	1	0
19.3750	1064	1	0
19.4000	1092	1	1
19.4250	1033	0	1
19.4500	1032	0	0
19.4750	1080	2	0
19.5000	1041	1	0
19.5250	1032	0	0
19.5500	1052	2	0
19.5750	1041	0	0
19.6000	1037	0	0
19.6250	1054	1	0
19.6500	1057	2	0
19.6750	1117	0	0
19.7000	1078	1	0
19.7250	1038	2	0
19.7500	1050	4	0
19.7750	1026	1	1
19.8000	1089	1	0
19.8250	1031	1	0
19.8500	1068	1	0
19.8750	1041	1	0
19.9000	1028	0	0
19.9250	1025	1	0
19.9500	977	0	1
19.9750	1000	3	0
20.0000	1020	0	0
20.0250	974	1	1
20.0500	1004	1	0
20.0750	987	0	1
20.1000	1005	1	0
20.1250	1008	2	0
20.1500	1003	1	1
20.1750	970	1	0
20.2000	1004	1	0
20.2250	971	0	0
20.2500	1027	1	0
20.2750	1026	2	1
20.3000	930	0	0
20.3250	980	1	1
20.3500	962	0	0
20.3750	1027	1	0
20.4000	976	1	0
20.4250	955	0	0
20.4500	1020	0	0
20.4750	971	1	0
20.5000	978	0	0
20.5250	1005	0	0
20.5500	1010	0	1
20.5750	1002	1	0
20.6000	965	0	0
20.6250	982	3	0
20.6500	934	1	0
20.6750	971	0	1
20.7000	989	0	2
20.7250	976	1	0
20.7500	920	0	2
20.7750	996	0	0
20.8000	942	0	0
20.8250	973	1	1
20.8500	996	0	2
20.8750	982	0	0
20.9000	903	1	0
20.9250	926	1	0
20.9500	995	1	0
20.9750	916	1	0
21.0000	920	0	0
21.0250	965	0	1
21.0500	949	0	0
21.0750	969	0	0
21.1000	913	1	0
21.1250	982	0	0
21.1500	956	1	0
21.1750	909	0	0
21.2000	910	0	0
21.2250	932	1	1
21.2500	962	1	0
21.2750	954	1	0
21.3000	917	0	0
21.3250	976	0	0
21.3500	925	2	0
21.3750	848	0	0
21.4000	944	0	0
21.4250	930	0	0
21.4500	956	1	0
21.4750	936	1	1
21.5000	918	1	0
21.5250	921	1	0
21.5500	910	1	0
21.5750	906	0	2
21.6000	933	0	1
21.6250	910	2	0
21.6500	890	1	0
21.6750	941	1	0
21.7000	920	0	0
21.7250	959	0	0
21.7500	871	0	0
21.7750	930	2	0
21.8000	857	2	0
21.8250	878	2	1
21.8500	931	0	1
21.8750	890	2	0
21.9000	844	1	1
21.9250	857	0	0
21.9500	910	0	1
21.9750	899	0	0
22.0000	916	0	0
22.0250	911	0	0
22.0500	955	0	0
22.0750	901	0	1
22.1000	882	0	0
22.1250	900	0	0
22.1500	872	0	0
22.1750	892	0	0
22.2000	879	0	0
22.2250	864	0	1
22.2500	842	0	0
22.2750	882	0	1
22.3000	832	1	0
22.3250	930	0	0
22.3500	919	0	0
22.3750	926	0	1
22.4000	850	0	0
22.4250	830	1	0
22.4500	921	2	0
22.4750	891	2	1
22.5000	884	2	0
22.5250	888	0	0
22.5500	834	0	0
22.5750	853	0	1
22.6000	822	0	2
22.6250	834	0	0
22.6500	859	0	0
22.6750	826	0	0
22.7000	826	0	0
22.7250	841	0	0
22.7500	867	2	0
22.7750	813	0	0
22.8000	788	0	0
22.8250	829	0	0
22.8500	858	0	1
22.8750	841	0	0
22.9000	844	1	0
22.9250	854	0	0
22.9500	867	1	0
22.9750	840	0	0
23.0000	807	0	0
23.0250	812	1	0
23.0500	857	0	0
23.0750	851	0	2
23.1000	854	0	0
23.1250	854	1	0
23.1500	815	0	0
23.1750	811	1	0
23.2000	827	0	0
23.2250	835	1	0
23.2500	832	1	0
23.2750	830	0	0
23.3000	806	1	0
23.3250	821	1	0
23.3500	781	1	0
23.3750	776	1	0
23.4000	754	1	0
23.4250	788	2	0
23.4500	843	2	0
23.4750	731	2	0
23.5000	738	0	0
23.5250	873	0	0
23.5500	780	1	1
23.5750	801	0	0
23.6000	792	0	0
23.6250	731	1	1
23.6500	788	0	1
23.6750	802	0	1
23.7000	800	2	0
23.7250	798	2	0
23.7500	782	0	1
23.7750	775	1	1
23.8000	818	0	1
23.8250	792	0	0
23.8500	738	0	1
23.8750	801	0	0
23.9000	747	1	0
23.9250	763	1	1
23.9500	753	1	0
23.9750	781	1	0
24.0000	762	2	0
24.0250	769	0	0
24.0500	724	1	0
24.0750	761	0	0
24.1000	765	0	0
24.1250	733	0	0
24.1500	821	0	0
24.1750	786	0	1
24.2000	756	0	0
24.2250	766	0	0
24.2500	751	0	0
24.2750	783	0	0
24.3000	751	1	0
24.3250	758	0	0
24.3500	748	0	0
24.3750	762	0	0
24.4000	751	0	0
24.4250	750	0	0
24.4500	740	1	0
24.4750	709	0	1
24.5000	775	0	0
24.5250	744	0	0
24.5500	768	0	1
24.5750	714	1	0
24.6000	687	0	0
24.6250	725	0	1
24.6500	772	1	0
24.6750	766	0	0
24.7000	693	1	0
24.7250	740	0	0
24.7500	737	1	0
24.7750	732	1	0
24.8000	751	0	0
24.8250	755	1	0
24.8500	715	0	0
24.8750	736	0	0
24.9000	698	2	0
24.9250	710	1	0
24.9500	722	0	0
24.9750	747	2	1
25.0000	734	0	0
25.0250	727	0	1
25.0500	644	0	0
25.0750	723	0	0
25.1000	727	1	0
25.1250	715	1	0
25.1500	697	0	0
25.1750	738	0	0
25.2000	729	0	1
25.2250	714	0	2
25.2500	690	0	0
25.2750	707	1	0
25.3000	724	0	0
25.3250	746	0	1
25.3500	751	0	0
25.3750	672	2	0
25.4000	702	0	0
25.4250	704	1	0
25.4500	716	0	0
25.4750	718	0	1
25.5000	724	1	0
25.5250	659	3	0
25.5500	715	0	0
25.5750	692	0	0
25.6000	652	1	0
25.6250	696	0	0
25.6500	695	0	0
25.6750	706	0	0
25.7000	690	0	0
25.7250	642	1	1
25.7500	648	0	0
25.7750	674	0	0
25.8000	678	0	1
25.8250	713	2	0
25.8500	654	0	0
25.8750	703	1	0
25.9000	702	0	0
25.9250	696	0	0
25.9500	661	0	0
25.9750	710	1	0
26.0000	738	1	0
26.0250	698	0	0
26.0500	666	0	0
26.0750	635	0	0
26.1000	633	0	0
26.1250	661	1	0
26.1500	699	0	0
26.1750	677	0	0
26.2000	700	0	0
26.2250	671	0	0
26.2500	658	1	0
26.2750	682	0	0
26.3000	639	1	0
26.3250	617	0	0
26.3500	643	1	0
26.3750	644	0	0
26.4000	668	0	1
26.4250	677	1	0
26.4500	647	1	1
26.4750	700	0	1
26.5000	663	1	0
26.5250	641	2	1
26.5500	668	0	1
26.5750	614	0	0
26.6000	654	1	0
26.6250	668	0	0
26.6500	655	0	0
26.6750	630	0	0
26.7000	631	0	0
26.7250	681	0	1
26.7500	610	0	0
26.7750	598	3	0
26.8000	676	3	1
26.8250	674	0	0
26.8500	650	0	0
26.8750	687	0	1
26.9000	618	1	0
26.9250	621	0	0
26.9500	616	0	0
26.9750	633	0	1
27.0000	652	2	0
27.0250	681	1	0
27.0500	640	0	0
27.0750	625	1	0
27.1000	633	0	0
27.1250	632	1	0
27.1500	662	0	0
27.1750	628	0	0
27.2000	635	0	0
27.2250	590	0	1
27.2500	628	0	0
27.2750	622	0	0
27.3000	631	0	0
27.3250	647	2	1
27.3500	663	0	2
27.3750	666	1	0
27.4000	594	0	0
27.4250	602	2	1
27.4500	606	0	3
27.4750	615	1	0
27.5000	628	1	0
27.5250	628	0	0
27.5500	591	2	0
27.5750	606	0	0
27.6000	584	1	0
27.6250	622	0	0
27.6500	587	0	0
27.6750	566	1	1
27.7000	578	0	0
27.7250	623	0	0
27.7500	616	0	1
27.7750	622	0	1
27.8000	587	0	1
27.8250	579	0	0
27.8500	572	0	0
27.8750	578	1	1
27.9000	631	2	0
27.9250	606	0	0
27.9500	593	0	0
27.9750	608	2	0
28.0000	599	2	0
28.0250	586	1	0
28.0500	574	0	0
28.0750	600	2	0
28.1000	547	0	1
28.1250	614	0	0
28.1500	599	0	0
28.1750	594	1	0
28.2000	579	1	1
28.2250	576	0	0
28.2500	568	0	0
28.2750	523	1	0
28.3000	556	2	0
28.3250	600	1	0
28.3500	590	0	1
28.3750	621	0	0
28.4000	589	1	0
28.4250	573	1	0
28.4500	593	0	0
28.4750	600	0	0
28.5000	548	0	0
28.5250	620	1	1
28.5500	549	0	0
28.5750	581	1	0
28.6000	603	0	0
28.6250	532	2	0
28.6500	560	0	0
28.6750	582	1	0
28.7000	580	1	0
28.7250	571	0	0
28.7500	556	1	0
28.7750	565	0	2
28.8000	591	0	0
28.8250	541	0	0
28.8500	566	0	0
28.8750	538	2	0
28.9000	575	0	0
28.9250	533	0	0
28.9500	528	1	0
28.9750	534	1	0
29.0000	558	1	1
29.0250	564	0	0
29.0500	542	0	1
29.0750	583	0	0
29.1000	570	0	0
29.1250	584	0	0
29.1500	535	0	1
29.1750	563	0	0
29.2000	564	0	0
29.2250	528	0	0
29.2500	509	2	0
29.2750	531	0	1
29.3000	521	1	0
29.3250	577	0	0
29.3500	573	0	0
29.3750	499	0	0
29.4000	521	1	0
29.4250	577	0	0
29.4500	536	0	0
29.4750	560	0	1
29.5000	560	0	0
29.5250	516	0	0
29.5500	572	2	0
29.5750	551	0	0
29.6000	510	0	0
29.6250	512	0	0
29.6500	534	1	0
29.6750	551	1	0
29.7000	560	1	0
29.7250	547	0	0
29.7500	506	0	0
29.7750	556	0	0
29.8000	510	0	0
29.8250	507	0	2
29.8500	512	1	0
29.8750	549	0	0
29.9000	504	1	2
29.9250	514	0	0
29.9500	521	2	0
29.9750	506	0	0
30.0000	561	0	0
30.0250	511	0	0
30.0500	507	1	0
30.0750	527	0	0
30.1000	521	1	0
30.1250	533	0	1
30.1500	511	0	0
30.1750	498	0	0
30.2000	504	0	0
30.2250	482	0	0
30.2500	453	0	0
30.2750	497	0	0
30.3000	494	0	0
30.3250	498	2	0
30.3500	510	0	0
30.3750	502	0	0
30.4000	510	1	0
30.4250	479	0	0
30.4500	444	0	0
30.4750	538	0	0
30.5000	496	0	0
30.5250	536	3	1
30.5500	468	2	0
30.5750	515	0	0
30.6000	490	2	0
30.6250	511	1	0
30.6500	489	0	0
30.6750	524	0	0
30.7000	484	1	0
30.7250	546	1	0
30.7500	534	0	0
30.7750	554	0	0
30.8000	479	0	0
30.8250	515	0	0
30.8500	492	0	1
30.8750	471	2	0
30.9000	498	0	0
30.9250	519	0	0
30.9500	496	1	0
30.9750	494	0	1
31.0000	479	0	1
31.0250	480	1	0
31.0500	508	0	0
31.0750	486	2	0
31.1000	480	0	1
31.1250	471	0	1
31.1500	474	1	1
31.1750	457	0	2
31.2000	489	1	0
31.2250	493	1	0
31.2500	473	1	0
31.2750	468	0	0
31.3000	457	0	1
31.3250	453	0	0
31.3500	474	0	0
31.3750	477	0	0
31.4000	482	0	0
31.4250	458	0	0
31.4500	473	1	0
31.4750	492	0	1
31.5000	459	0	0
31.5250	459	0	0
31.5500	479	1	1
31.5750	475	0	0
31.6000	464	0	1
31.6250	479	0	0
31.6500	448	0	0
31.6750	484	1	1
31.7000	469	0	0
31.7250	483	1	0
31.7500	469	0	0
31.7750	417	0	0
31.8000	463	0	0
31.8250	467	0	1
31.8500	471	0	0
31.8750	457	0	0
31.9000	416	1	0
31.9250	462	0	1
31.9500	458	0	1
31.9750	452	0	0
32.0000	453	0	0
32.0250	503	0	0
32.0500	417	0	1
32.0750	493	2	0
32.1000	449	0	0
32.1250	454	0	0
32.1500	465	0	1
32.1750	455	1	0
32.2000	459	1	1
32.2250	430	1	0
32.2500	437	0	0
32.2750	447	0	0
32.3000	467	0	0
32.3250	459	1	0
32.3500	427	0	1
32.3750	415	0	0
32.4000	446	0	0
32.4250	401	2	0
32.4500	459	0	0
32.4750	424	0	0
32.5000	436	1	0
32.5250	450	1	0
32.5500	430	0	0
32.5750	449	1	0
32.6000	431	0	0
32.6250	434	1	0
32.6500	458	0	0
32.6750	438	1	0
32.7000	431	0	0
32.7250	432	1	0
32.7500	454	0	0
32.7750	419	0	0
32.8000	404	0	0
32.8250	390	0	0
32.8500	430	0	0
32.8750	441	1	0
32.9000	417	0	0
32.9250	405	1	0
32.9500	407	0	0
32.9750	461	1	1
33.0000	416	0	0
33.0250	436	0	0
33.0500	418	0	0
33.0750	422	0	0
33.1000	403	1	1
33.1250	409	0	0
33.1500	397	1	1
33.1750	416	0	1
33.2000	421	0	1
33.2250	451	1	1
33.2500	436	0	1
33.2750	419	0	0
33.3000	436	1	0
33.3250	430	0	1
33.3500	441	0	0
33.3750	394	0	0
33.4000	429	0	0
33.4250	464	1	0
33.4500	421	1	0
33.4750	413	0	0
33.5000	408	1	0
33.5250	405	1	0
33.5500	427	0	1
33.5750	399	0	0
33.6000	410	1	0
33.6250	402	0	0
33.6500	435	0	0
33.6750	374	0	0
33.7000	398	0	0
33.7250	410	0	0
33.7500	421	0	1
33.7750	435	0	1
33.8000	429	0	0
33.8250	413	1	1
33.8500	417	0	0
33.8750	409	0	0
33.9000	419	0	0
33.9250	436	0	0
33.9500	409	1	0
33.9750	387	1	0
34.0000	370	1	0
34.0250	384	0	0
34.0500	420	0	0
34.0750	366	0	0
34.1000	377	1	0
34.1250	390	0	0
34.1500	398	0	0
34.1750	401	0	0
34.2000	408	1	0
34.2250	394	1	0
34.2500	359	0	0
34.2750	406	0	0
34.3000	417	0	1
34.3250	372	0	0
34.3500	398	0	0
34.3750	395	0	0
34.4000	411	0	0
34.4250	367	0	0
34.4500	396	0	0
34.4750	384	0	1
34.5000	403	0	0
34.5250	382	0	0
34.5500	406	0	0
34.5750	365	0	0
34.6000	368	0	0
34.6250	384	0	1
34.6500	366	0	0
34.6750	351	1	0
34.7000	395	0	0
34.7250	376	1	1
34.7500	378	0	0
34.7750	349	0	1
34.8000	391	0	0
34.8250	363	0	0
34.8500	326	0	0
34.8750	392	0	0
34.9000	377	2	1
34.9250	350	0	1
34.9500	397	1	0
34.9750	356	1	0
35.0000	373	0	0
35.0250	347	0	0
35.0500	372	0	1
35.0750	350	0	0
35.1000	372	1	1
35.1250	368	0	1
35.1500	394	0	1
35.1750	355	0	1
35.2000	382	1	0
35.2250	424	0	0
35.2500	364	1	0
35.2750	333	0	0
35.3000	377	1	0
35.3250	366	0	0
35.3500	353	1	3
35.3750	359	0	0
35.4000	364	0	0
35.4250	366	0	0
35.4500	383	0	0
35.4750	365	0	0
35.5000	366	1	0
35.5250	344	1	0
35.5500	401	0	0
35.5750	368	1	0
35.6000	388	0	0
35.6250	362	0	0
35.6500	365	1	0
35.6750	372	0	0
35.7000	370	0	0
35.7250	315	0	0
35.7500	342	0	0
35.7750	374	1	2
35.8000	358	2	0
35.8250	319	0	0
35.8500	356	1	0
35.8750	368	1	1
35.9000	334	1	0
35.9250	362	0	0
35.9500	358	0	0
35.9750	349	0	0
36.0000	330	0	1
36.0250	344	0	1
36.0500	324	0	1
36.0750	349	0	0
36.1000	335	1	0
36.1250	319	0	0
36.1500	333	0	0
36.1750	375	0	0
36.2000	346	0	0
36.2250	331	3	0
36.2500	344	1	0
36.2750	339	0	0
36.3000	330	0	0
36.3250	333	1	0
36.3500	352	0	0
36.3750	369	1	0
36.4000	370	0	0
36.4250	321	0	0
36.4500	329	1	0
36.4750	353	0	1
36.5000	346	0	1
36.5250	336	0	0
36.5500	348	2	0
36.5750	354	1	1
36.6000	327	2	0
36.6250	331	0	0
36.6500	358	0	0
36.6750	335	0	0
36.7000	298	0	0
36.7250	373	0	1
36.7500	370	0	1
36.7750	309	1	0
36.8000	323	0	0
36.8250	293	0	0
36.8500	332	0	0
36.8750	334	0	0
36.9000	325	0	0
36.9250	344	2	0
36.9500	368	0	0
36.9750	350	0	0
37.0000	314	0	1
37.0250	298	0	2
37.0500	341	1	0
37.0750	330	0	0
37.1000	331	0	0
37.1250	305	0	0
37.1500	343	0	0
37.1750	330	0	0
37.2000	326	0	0
37.2250	326	0	0
37.2500	325	0	0
37.2750	327	0	1
37.3000	341	1	0
37.3250	323	0	0
37.3500	306	0	0
37.3750	315	0	0
37.4000	315	1	0
37.4250	334	0	0
37.4500	319	1	0
37.4750	345	0	0
37.5000	295	0	1
37.5250	308	0	1
37.5500	300	0	0
37.5750	322	0	0
37.6000	310	0	0
37.6250	341	0	1
37.6500	314	0	0
37.6750	331	0	0
37.7000	322	0	1
37.7250	333	1	0
37.7500	322	0	0
37.7750	318	0	0
37.8000	321	0	0
37.8250	293	0	0
37.8500	308	0	0
37.8750	299	0	1
37.9000	313	0	0
37.9250	300	0	0
37.9500	330	1	0
37.9750	332	1	0
38.0000	300	0	0
38.0250	322	0	0
38.0500	322	0	0
38.0750	359	0	0
38.1000	307	0	0
38.1250	317	0	1
38.1500	303	0	0
38.1750	296	0	0
38.2000	336	0	0
38.2250	318	0	0
38.2500	300	2	0
38.2750	307	0	0
38.3000	307	1	0
38.3250	311	0	0
38.3500	330	0	1
38.3750	304	0	0
38.4000	307	1	0
38.4250	281	1	1
38.4500	299	0	0
38.4750	297	1	0
38.5000	322	0	0
38.5250	309	0	0
38.5500	279	0	1
38.5750	311	1	0
38.6000	283	0	0
38.6250	313	1	0
38.6500	286	0	0
38.6750	313	0	0
38.7000	260	0	0
38.7250	268	2	1
38.7500	305	0	0
38.7750	300	0	0
38.8000	314	0	0
38.8250	289	0	0
38.8500	290	0	0
38.8750	293	0	0
38.9000	310	1	0
38.9250	290	1	1
38.9500	297	0	1
38.9750	307	0	1
39.0000	307	0	0
39.0250	266	0	0
39.0500	302	0	0
39.0750	299	1	1
39.1000	286	1	0
39.1250	275	0	0
39.1500	300	0	0
39.1750	295	1	0
39.2000	288	0	0
39.2250	264	0	0
39.2500	266	0	0
39.2750	318	0	0
39.3000	287	2	0
39.3250	268	0	0
39.3500	266	0	1
39.3750	295	0	0
39.4000	288	1	0
39.4250	257	0	0
39.4500	283	1	0
39.4750	262	0	0
39.5000	276	1	0
39.5250	284	0	0
39.5500	298	0	0
39.5750	276	0	0
39.6000	280	1	0
39.6250	276	1	0
39.6500	279	0	0
39.6750	268	0	0
39.7000	285	0	0
39.7250	256	0	1
39.7500	272	0	0
39.7750	266	0	0
39.8000	272	1	0
39.8250	269	0	0
39.8500	282	0	1
39.8750	277	1	0
39.9000	254	0	0
39.9250	262	0	0
39.9500	293	0	0
39.9750	281	0	0
40.0000	253	1	0
40.0250	239	0	0
40.0500	281	0	0
40.0750	294	1	1
40.1000	308	0	0
40.1250	291	1	0
40.1500	273	0	0
40.1750	268	0	0
40.2000	229	2	0
40.2250	261	0	0
40.2500	257	0	0
40.2750	277	0	0
40.3000	278	0	0
40.3250	254	0	0
40.3500	246	0	1
40.3750	253	0	0
40.4000	251	1	2
40.4250	243	0	0
40.4500	281	2	0
40.4750	238	1	0
40.5000	233	0	0
40.5250	263	0	1
40.5500	251	0	1
40.5750	274	0	1
40.6000	266	0	1
40.6250	255	0	0
40.6500	291	0	0
40.6750	245	0	0
40.7000	253	0	1
40.7250	243	0	0
40.7500	275	1	0
40.7750	240	0	1
40.8000	248	1	0
40.8250	242	0	0
40.8500	222	0	0
40.8750	293	0	0
40.9000	248	0	0
40.9250	250	0	0
40.9500	267	1	0
40.9750	273	0	0
41.0000	237	0	0
41.0250	246	1	0
41.0500	268	0	0
41.0750	252	0	0
41.1000	219	0	0
41.1250	244	1	0
41.1500	234	0	0
41.1750	232	0	0
41.2000	263	1	0
41.2250	215	0	0
41.2500	251	1	0
41.2750	253	0	0
41.3000	264	0	0
41.3250	237	0	0
41.3500	241	0	0
41.3750	237	1	0
41.4000	253	0	0
41.4250	252	0	1
41.4500	232	0	0
41.4750	263	0	0
41.5000	243	0	0
41.5250	255	0	1
41.5500	292	0	0
41.5750	272	0	0
41.6000	249	1	0
41.6250	239	0	0
41.6500	241	0	0
41.6750	251	0	2
41.7000	234	0	0
41.7250	264	0	0
41.7500	244	0	0
41.7750	230	0	0
41.8000	219	0	0
41.8250	254	0	0
41.8500	226	0	1
41.8750	213	0	0
41.9000	236	0	1
41.9250	252	1	0
41.9500	239	1	0
41.9750	245	0	1
42.0000	227	0	0
42.0250	234	0	1
42.0500	229	1	0
42.0750	222	1	0
42.1000	251	0	0
42.1250	252	0	0
42.1500	246	0	0
42.1750	248	0	0
42.2000	231	0	0
42.2250	236	0	1
42.2500	221	0	0
42.2750	229	0	0
42.3000	228	0	0
42.3250	235	0	1
42.3500	240	0	0
42.3750	211	0	0
42.4000	201	1	0
42.4250	234	0	0
42.4500	247	0	1
42.4750	253	0	0
42.5000	212	0	0
42.5250	204	0	0
42.5500	238	1	0
42.5750	205	0	0
42.6000	235	0	0
42.6250	230	0	1
42.6500	239	0	1
42.6750	198	0	0
42.7000	219	0	0
42.7250	216	0	0
42.7500	228	0	0
42.7750	192	0	0
42.8000	193	0	0
42.8250	233	0	0
42.8500	192	0	0
42.8750	210	0	0
42.9000	227	0	2
42.9250	243	0	1
42.9500	240	0	0
42.9750	240	0	0
43.0000	231	0	0
43.0250	225	1	0
43.0500	256	0	0
43.0750	221	0	0
43.1000	239	0	0
43.1250	231	1	0
43.1500	220	0	0
43.1750	206	0	2
43.2000	207	0	0
43.2250	208	0	1
43.2500	219	0	0
43.2750	213	0	0
43.3000	197	0	1
43.3250	226	0	0
43.3500	207	0	0
43.3750	200	0	0
43.4000	197	0	0
43.4250	242	0	0
43.4500	178	0	1
43.4750	205	0	0
43.5000	243	0	1
43.5250	211	0	0
43.5500	239	0	1
43.5750	218	0	0
43.6000	210	0	0
43.6250	209	0	0
43.6500	244	1	0
43.6750	239	0	0
43.7000	236	0	0
43.7250	215	0	1
43.7500	222	2	0
43.7750	189	0	2
43.8000	200	1	1
43.8250	225	0	0
43.8500	206	0	0
43.8750	190	0	0
43.9000	212	0	1
43.9250	234	0	1
43.9500	197	1	0
43.9750	207	0	0
44.0000	188	1	0
44.0250	203	0	0
44.0500	207	0	0
44.0750	204	1	0
44.1000	198	0	0
44.1250	191	0	1
44.1500	216	1	0
44.1750	201	0	1
44.2000	209	2	2
44.2250	222	0	0
44.2500	209	0	1
44.2750	222	0	0
44.3000	209	0	2
44.3250	207	0	1
44.3500	201	1	0
44.3750	219	1	0
44.4000	202	0	0
44.4250	184	0	0
44.4500	169	0	0
44.4750	193	0	0
44.5000	197	0	0
44.5250	192	0	0
44.5500	221	0	0
44.5750	194	1	0
44.6000	169	0	0
44.6250	180	0	0
44.6500	182	0	1
44.6750	210	0	0
44.7000	211	0	0
44.7250	178	0	0
44.7500	198	1	0
44.7750	195	0	0
44.8000	183	1	0
44.8250	177	0	0
44.8500	186	0	1
44.8750	208	0	0
44.9000	186	0	2
44.9250	186	0	0
44.9500	191	0	0
44.9750	174	0	0
45.0000	206	0	1
45.0250	210	1	0
45.0500	191	0	0
45.0750	186	0	2
45.1000	169	1	0
45.1250	173	0	0
45.1500	192	0	0
45.1750	182	1	0
45.2000	187	1	0
45.2250	182	0	0
45.2500	184	0	1
45.2750	188	2	0
45.3000	199	0	1
45.3250	165	0	0
45.3500	195	0	0
45.3750	168	0	0
45.4000	196	0	0
45.4250	207	1	0
45.4500	180	0	1
45.4750	178	0	0
45.5000	184	1	0
45.5250	182	1	0
45.5500	201	0	0
45.5750	185	0	0
45.6000	178	1	0
45.6250	188	0	0
45.6500	184	0	0
45.6750	214	2	0
45.7000	196	1	0
45.7250	200	0	0
45.7500	172	0	0
45.7750	179	1	0
45.8000	185	0	1
45.8250	201	1	0
45.8500	150	0	0
45.8750	170	0	1
45.9000	179	0	1
45.9250	179	1	0
45.9500	220	1	0
45.9750	179	1	0
46.0000	175	0	0
46.0250	173	0	0
46.0500	191	0	2
46.0750	196	0	0
46.1000	168	0	0
46.1250	181	0	0
46.1500	189	1	0
46.1750	176	0	0
46.2000	187	0	0
46.2250	183	0	0
46.2500	189	0	0
46.2750	161	0	0
46.3000	196	0	0
46.3250	200	1	0
46.3500	156	0	0
46.3750	173	1	0
46.4000	138	0	0
46.4250	198	0	1
46.4500	174	1	0
46.4750	182	0	0
46.5000	171	0	0
46.5250	188	0	0
46.5500	189	0	0
46.5750	182	0	0
46.6000	191	0	0
46.6250	180	0	0
46.6500	197	0	0
46.6750	174	0	1
46.7000	155	0	0
46.7250	196	0	0
46.7500	194	0	0
46.7750	168	0	0
46.8000	185	1	1
46.8250	176	1	0
46.8500	158	0	1
46.8750	160	0	0
46.9000	168	0	0
46.9250	160	0	0
46.9500	177	0	0
46.9750	184	0	0
47.0000	174	0	0
47.0250	189	1	0
47.0500	164	0	2
47.0750	162	0	0
47.1000	174	1	0
47.1250	192	0	1
47.1500	205	0	1
47.1750	166	0	0
47.2000	173	0	1
47.2250	171	0	0
47.2500	164	1	0
47.2750	173	0	0
47.3000	159	1	0
47.3250	175	0	0
47.3500	164	1	0
47.3750	182	0	0
47.4000	171	0	0
47.4250	163	0	0
47.4500	150	1	0
47.4750	156	1	0
47.5000	174	0	0
47.5250	184	0	0
47.5500	159	1	0
47.5750	166	0	0
47.6000	162	0	0
47.6250	159	0	1
47.6500	159	0	0
47.6750	171	0	0
47.7000	144	0	0
47.7250	168	0	0
47.7500	162	0	0
47.7750	170	0	0
47.8000	157	0	1
47.8250	146	0	0
47.8500	153	0	0
47.8750	177	0	0
47.9000	146	0	0
47.9250	142	1	0
47.9500	166	0	1
47.9750	164	0	0
48.0000	184	0	0
48.0250	184	0	0
48.0500	158	0	0
48.0750	173	0	0
48.1000	159	0	1
48.1250	159	0	0
48.1500	156	0	0
48.1750	192	0	0
48.2000	154	0	0
48.2250	144	0	0
48.2500	172	0	0
48.2750	155	0	0
48.3000	159	0	0
48.3250	147	0	0
48.3500	155	0	2
48.3750	137	1	0
48.4000	163	0	2
48.4250	160	0	1
48.4500	141	0	0
48.4750	157	0	0
48.5000	156	0	0
48.5250	161	0	0
48.5500	136	0	1
48.5750	155	0	0
48.6000	155	0	0
48.6250	144	1	0
48.6500	158	0	0
48.6750	177	0	1
48.7000	160	0	1
48.7250	164	0	0
48.7500	160	0	0
48.7750	167	0	2
48.8000	145	0	0
48.8250	152	0	0
48.8500	150	1	1
48.8750	172	0	0
48.9000	164	0	0
48.9250	165	1	1
48.9500	175	0	0
48.9750	145	1	1
49.0000	142	0	0
49.0250	141	0	0
49.0500	136	0	0
49.0750	143	1	0
49.1000	149	0	0
49.1250	133	1	0
49.1500	131	0	2
49.1750	154	0	1
49.2000	154	0	0
49.2250	155	0	0
49.2500	151	0	0
49.2750	121	0	0
49.3000	133	0	0
49.3250	160	0	0
49.3500	135	0	0
49.3750	163	1	0
49.4000	147	0	0
49.4250	147	1	0
49.4500	167	0	1
49.4750	179	0	1
49.5000	138	0	0
49.5250	151	1	0
49.5500	127	0	0
49.5750	145	1	1
49.6000	149	0	0
49.6250	135	1	0
49.6500	143	1	0
49.6750	135	1	0
49.7000	151	0	1
49.7250	139	0	1
49.7500	154	0	0
49.7750	150	0	0
49.8000	138	0	0
49.8250	149	0	0
49.8500	154	1	0
49.8750	144	0	0
49.9000	165	1	0
49.9250	141	0	2
49.9500	138	0	0
49.9750	137	0	0
50.0000	135	0	0
50.0250	148	0	0
50.0500	138	0	0
50.0750	138	0	0
50.1000	147	0	0
50.1250	130	0	0
50.1500	148	0	0
50.1750	140	0	0
50.2000	132	0	0
50.2250	144	0	1
50.2500	152	0	0
50.2750	142	0	1
50.3000	138	0	0
50.3250	119	0	0
50.3500	132	1	0
50.3750	155	0	1
50.4000	138	0	0
50.4250	146	0	0
50.4500	133	0	0
50.4750	142	1	0
50.5000	138	0	0
50.5250	133	0	0
50.5500	145	1	0
50.5750	122	0	1
50.6000	129	0	0
50.6250	141	1	0
50.6500	144	0	1
50.6750	141	0	0
50.7000	144	0	1
50.7250	140	0	0
50.7500	135	0	1
50.7750	150	0	0
50.8000	137	0	0
50.8250	132	0	0
50.8500	139	0	0
50.8750	138	0	1
50.9000	123	0	0
50.9250	122	0	0
50.9500	117	0	0
50.9750	136	0	0
51.0000	128	1	0
51.0250	118	0	0
51.0500	111	1	0
51.0750	136	0	2
51.1000	142	0	0
51.1250	155	0	0
51.1500	131	1	0
51.1750	152	0	0
51.2000	122	0	0
51.2250	135	0	1
51.2500	143	2	0
51.2750	137	0	0
51.3000	114	0	1
51.3250	110	1	0
51.3500	141	0	0
51.3750	120	0	0
51.4000	127	0	0
51.4250	133	0	0
51.4500	120	1	0
51.4750	136	0	0
51.5000	145	1	0
51.5250	121	0	0
51.5500	129	0	0
51.5750	126	1	0
51.6000	127	0	0
51.6250	132	0	0
51.6500	128	0	0
51.6750	131	0	1
51.7000	126	0	0
51.7250	140	0	0
51.7500	129	0	0
51.7750	132	0	0
51.8000	127	0	0
51.8250	134	0	0
51.8500	122	0	0
51.8750	135	0	0
51.9000	121	1	0
51.9250	135	0	0
51.9500	121	0	0
51.9750	139	0	0
52.0000	115	0	0
52.0250	118	1	0
52.0500	112	1	0
52.0750	123	1	1
52.1000	137	0	0
52.1250	135	0	0
52.1500	132	0	0
52.1750	122	0	0
52.2000	127	0	1
52.2250	122	0	0
52.2500	126	1	0
52.2750	111	1	0
52.3000	120	1	0
52.3250	115	0	1
52.3500	134	0	0
52.3750	104	0	0
52.4000	113	1	0
52.4250	133	0	0
52.4500	122	0	0
52.4750	132	0	0
52.5000	99	0	0
52.5250	125	0	0
52.5500	123	0	0
52.5750	121	0	0
52.6000	132	0	0
52.6250	111	0	1
52.6500	114	0	1
52.6750	119	0	0
52.7000	108	3	1
52.7250	111	0	0
52.7500	116	0	0
52.7750	124	1	0
52.8000	116	0	0
52.8250	118	1	0
52.8500	112	0	1
52.8750	108	0	0
52.9000	131	0	0
52.9250	114	0	0
52.9500	112	0	0
52.9750	134	0	0
53.0000	122	1	0
53.0250	110	0	0
53.0500	112	0	0
53.0750	114	0	1
53.1000	104	0	0
53.1250	126	1	0
53.1500	117	0	1
53.1750	130	0	0
53.2000	116	0	0
53.2250	98	0	1
53.2500	131	0	0
53.2750	132	0	0
53.3000	101	0	1
53.3250	112	0	0
53.3500	108	0	0
53.3750	137	1	0
53.4000	124	0	0
53.4250	100	1	0
53.4500	123	0	0
53.4750	107	0	1
53.5000	102	0	0
53.5250	109	0	0
53.5500	99	0	0
53.5750	116	0	1
53.6000	102	0	0
53.6250	124	0	0
53.6500	115	0	0
53.6750	128	0	1
53.7000	116	0	0
53.7250	88	0	0
53.7500	113	0	0
53.7750	112	0	2
53.8000	98	0	0
53.8250	102	1	0
53.8500	127	0	0
53.8750	99	0	0
53.9000	104	1	2
53.9250	98	1	0
53.9500	114	0	0
53.9750	94	0	0
54.0000	98	0	0
54.0250	102	0	0
54.0500	109	0	0
54.0750	123	0	0
54.1000	102	0	0
54.1250	103	0	1
54.1500	105	1	0
54.1750	115	0	0
54.2000	94	0	0
54.2250	106	0	0
54.2500	114	0	2
54.2750	112	0	1
54.3000	109	0	0
54.3250	95	2	0
54.3500	99	0	0
54.3750	103	1	0
54.4000	118	0	0
54.4250	88	1	0
54.4500	106	0	0
54.4750	132	0	0
54.5000	124	0	0
54.5250	101	0	0
54.5500	87	0	0
54.5750	108	0	1
54.6000	94	0	0
54.6250	80	0	1
54.6500	107	0	0
54.6750	104	0	0
54.7000	114	0	0
54.7250	115	0	0
54.7500	82	0	0
54.7750	91	0	1
54.8000	98	0	1
54.8250	103	0	0
54.8500	97	0	0
54.8750	104	0	0
54.9000	98	0	0
54.9250	117	0	1
54.9500	103	0	1
54.9750	102	0	0
55.0000	97	0	0
55.0250	98	1	0
55.0500	111	0	0
55.0750	103	2	0
55.1000	112	0	2
55.1250	93	0	0
55.1500	110	0	0
55.1750	93	0	0
55.2000	98	0	0
55.2250	110	0	0
55.2500	104	0	0
55.2750	105	0	0
55.3000	101	1	0
55.3250	94	0	0
55.3500	95	1	2
55.3750	101	1	1
55.4000	102	0	1
55.4250	122	0	0
55.4500	103	0	0
55.4750	95	0	0
55.5000	101	1	0
55.5250	102	0	0
55.5500	102	0	0
55.5750	100	0	0
55.6000	103	0	0
55.6250	97	0	0
55.6500	107	0	0
55.6750	110	0	1
55.7000	112	0	0
55.7250	87	1	1
55.7500	96	0	2
55.7750	89	0	0
55.8000	87	0	0
55.8250	114	0	0
55.8500	106	1	0
55.8750	106	0	1
55.9000	87	0	0
55.9250	97	0	0
55.9500	85	0	0
55.9750	88	0	0
56.0000	99	0	0
56.0250	92	0	0
56.0500	100	0	1
56.0750	98	0	1
56.1000	107	0	0
56.1250	113	0	0
56.1500	97	0	0
56.1750	81	0	0
56.2000	108	0	0
56.2250	113	0	0
56.2500	95	0	0
56.2750	94	0	0
56.3000	94	0	0
56.3250	93	0	0
56.3500	110	0	0
56.3750	100	0	0
56.4000	111	0	0
56.4250	92	1	0
56.4500	93	1	0
56.4750	79	0	0
56.5000	95	0	0
56.5250	93	0	1
56.5500	90	0	0
56.5750	93	0	0
56.6000	90	0	0
56.6250	83	0	0
56.6500	79	0	0
56.6750	90	0	0
56.7000	107	0	0
56.7250	100	0	0
56.7500	75	0	1
56.7750	97	0	0
56.8000	102	0	0
56.8250	88	0	0
56.8500	93	1	0
56.8750	73	0	0
56.9000	99	0	0
56.9250	94	0	0
56.9500	99	1	0
56.9750	79	0	0
57.0000	101	0	0
57.0250	87	0	1
57.0500	109	0	1
57.0750	110	0	0
57.1000	100	0	0
57.1250	88	0	0
57.1500	82	1	0
57.1750	83	0	0
57.2000	86	0	1
57.2250	91	0	0
57.2500	95	0	0
57.2750	90	0	0
57.3000	101	0	0
57.3250	103	0	0
57.3500	74	1	0
57.3750	85	0	1
57.4000	103	1	0
57.4250	80	0	0
57.4500	83	0	0
57.4750	95	0	0
57.5000	98	0	1
57.5250	88	0	1
57.5500	99	0	0
57.5750	100	0	2
57.6000	92	0	0
57.6250	69	0	0
57.6500	81	0	0
57.6750	90	0	0
57.7000	86	0	0
57.7250	110	0	0
57.7500	91	0	0
57.7750	85	0	0
57.8000	85	0	0
57.8250	99	0	1
57.8500	99	0	0
57.8750	68	0	0
57.9000	89	0	0
57.9250	93	1	2
57.9500	89	0	0
57.9750	90	0	0
58.0000	80	0	1
58.0250	80	0	0
58.0500	82	1	0
58.0750	99	2	0
58.1000	85	0	0
58.1250	93	0	0
58.1500	85	0	0
58.1750	77	0	0
58.2000	77	0	0
58.2250	78	0	0
58.2500	73	0	0
58.2750	73	0	0
58.3000	78	0	0
58.3250	78	0	1
58.3500	90	0	0
58.3750	68	0	0
58.4000	73	0	1
58.4250	83	0	0
58.4500	91	1	0
58.4750	71	0	1
58.5000	96	0	1
58.5250	84	0	0
58.5500	82	0	0
58.5750	94	0	0
58.6000	82	0	0
58.6250	79	0	1
58.6500	78	0	0
58.6750	87	0	0
58.7000	80	2	0
58.7250	74	0	0
58.7500	68	0	0
58.7750	81	1	0
58.8000	89	0	0
58.8250	93	0	0
58.8500	84	0	0
58.8750	76	0	0
58.9000	86	2	0
58.9250	75	0	0
58.9500	68	0	0
58.9750	85	0	0
59.0000	89	1	0
59.0250	66	0	0
59.0500	70	0	0
59.0750	62	0	0
59.1000	71	0	0
59.1250	80	0	0
59.1500	79	0	0
59.1750	70	0	0
59.2000	83	0	0
59.2250	82	0	1
59.2500	88	0	1
59.2750	87	1	0
59.3000	69	0	0
59.3250	78	0	1
59.3500	78	0	0
59.3750	86	1	0
59.4000	76	0	0
59.4250	66	0	0
59.4500	72	0	0
59.4750	64	0	1
59.5000	71	0	0
59.5250	77	0	1
59.5500	63	0	0
59.5750	78	0	1
59.6000	89	0	1
59.6250	74	0	1
59.6500	87	0	0
59.6750	60	1	1
59.7000	76	0	0
59.7250	72	0	0
59.7500	72	2	0
59.7750	66	0	0
59.8000	81	0	0
59.8250	86	0	1
59.8500	79	1	0
59.8750	70	0	0
59.9000	85	0	0
59.9250	58	0	0
59.9500	67	0	0
59.9750	75	0	0
60.0000	62	0	0
60.0250	65	0	1
60.0500	69	0	0
60.0750	68	0	0
60.1000	85	1	0
60.1250	77	0	0
60.1500	84	0	0
60.1750	74	0	0
60.2000	81	0	0
60.2250	74	0	0
60.2500	76	0	0
60.2750	81	0	0
60.3000	98	0	1
60.3250	71	0	0
60.3500	69	0	0
60.3750	78	0	0
60.4000	65	0	0
60.4250	71	1	0
60.4500	76	0	0
60.4750	72	0	0
60.5000	79	0	0
60.5250	67	0	0
60.5500	70	0	0
60.5750	70	0	0
60.6000	74	0	0
60.6250	60	0	0
60.6500	63	1	1
60.6750	63	0	0
60.7000	65	0	0
60.7250	87	0	0
60.7500	62	0	0
60.7750	76	0	0
60.8000	90	0	0
60.8250	67	0	0
60.8500	60	0	0
60.8750	75	0	0
60.9000	71	0	1
60.9250	73	0	0
60.9500	77	0	0
60.9750	72	0	0
61.0000	66	0	1
61.0250	63	0	0
61.0500	85	0	0
61.0750	64	1	0
61.1000	70	0	0
61.1250	67	0	0
61.1500	66	0	0
61.1750	69	0	0
61.2000	75	0	0
61.2250	79	1	0
61.2500	73	1	0
61.2750	69	0	0
61.3000	55	0	1
61.3250	86	0	0
61.3500	71	0	0
61.3750	66	0	0
61.4000	69	0	0
61.4250	72	1	0
61.4500	61	0	0
61.4750	75	0	0
61.5000	63	0	0
61.5250	54	0	0
61.5500	69	0	0
61.5750	60	0	0
61.6000	61	0	0
61.6250	62	2	1
61.6500	61	0	0
61.6750	75	0	0
61.7000	65	0	0
61.7250	60	1	0
61.7500	64	0	0
61.7750	59	0	0
61.8000	81	0	0
61.8250	65	0	0
61.8500	52	0	0
61.8750	62	0	0
61.9000	76	0	0
61.9250	61	0	0
61.9500	65	0	0
61.9750	71	0	0
62.0000	69	0	0
62.0250	71	0	1
62.0500	50	0	0
62.0750	66	0	0
62.1000	80	0	0
62.1250	58	1	0
62.1500	53	0	2
62.1750	80	0	0
62.2000	71	1	0
62.2250	74	0	0
62.2500	58	0	0
62.2750	71	0	0
62.3000	72	0	0
62.3250	54	0	0
62.3500	66	0	0
62.3750	78	0	0
62.4000	62	0	0
62.4250	61	0	0
62.4500	55	0	0
62.4750	69	0	0
62.5000	63	0	0
62.5250	68	0	0
62.5500	62	0	0
62.5750	56	1	0
62.6000	81	0	0
62.6250	59	1	0
62.6500	61	0	0
62.6750	62	0	0
62.7000	66	0	0
62.7250	63	0	1
62.7500	66	0	0
62.7750	51	0	0
62.8000	63	0	0
62.8250	68	1	0
62.8500	64	0	0
62.8750	51	0	0
62.9000	64	0	0
62.9250	50	0	0
62.9500	63	0	1
62.9750	64	0	0
63.0000	51	0	1
63.0250	73	0	0
63.0500	74	0	0
63.0750	66	1	1
63.1000	61	0	0
63.1250	62	0	1
63.1500	57	0	1
63.1750	49	0	0
63.2000	51	0	0
63.2250	61	0	0
63.2500	57	3	1
63.2750	58	0	0
63.3000	61	1	0
63.3250	66	0	0
63.3500	59	1	0
63.3750	57	0	0
63.4000	68	0	0
63.4250	58	1	0
63.4500	58	0	0
63.4750	57	0	0
63.5000	47	0	1
63.5250	61	0	0
63.5500	67	0	0
63.5750	68	0	0
63.6000	50	0	0
63.6250	57	0	0
63.6500	60	0	0
63.6750	59	0	0
63.7000	45	0	0
63.7250	56	0	0
63.7500	57	0	1
63.7750	57	1	0
63.8000	66	0	0
63.8250	53	0	0
63.8500	52	0	0
63.8750	59	0	0
63.9000	61	0	0
63.9250	48	0	0
63.9500	54	0	0
63.9750	62	0	1
64.0000	50	0	0
64.0250	77	0	0
64.0500	58	2	0
64.0750	60	0	0
64.1000	57	0	0
64.1250	57	0	0
64.1500	56	0	0
64.1750	51	0	0
64.2000	54	0	1
64.2250	53	1	1
64.2500	58	0	1
64.2750	57	0	0
64.3000	55	0	0
64.3250	48	0	0
64.3500	49	0	0
64.3750	64	0	0
64.4000	61	1	0
64.4250	57	1	0
64.4500	71	0	0
64.4750	65	0	0
64.5000	54	1	0
64.5250	54	0	0
64.5500	46	0	0
64.5750	51	0	1
64.6000	54	0	1
64.6250	54	0	1
64.6500	55	0	0
64.6750	59	0	0
64.7000	56	0	0
64.7250	67	0	0
64.7500	46	0	0
64.7750	46	1	1
64.8000	51	0	0
64.8250	48	0	0
64.8500	49	0	0
64.8750	56	0	0
64.9000	44	0	1
64.9250	58	0	0
64.9500	58	0	0
64.9750	47	0	0
65.0000	52	0	0
65.0250	51	0	0
65.0500	57	1	0
65.0750	62	1	0
65.1000	55	0	1
65.1250	51	0	1
65.1500	62	1	0
65.1750	54	0	0
65.2000	58	0	1
65.2250	58	0	0
65.2500	42	0	0
65.2750	52	0	0
65.3000	57	0	0
65.3250	54	0	1
65.3500	48	0	0
65.3750	61	0	1
65.4000	53	0	1
65.4250	54	0	0
65.4500	44	0	0
65.4750	47	0	0
65.5000	49	0	0
65.5250	53	0	0
65.5500	50	1	0
65.5750	53	0	0
65.6000	46	0	0
65.6250	50	0	0
65.6500	52	0	0
65.6750	55	0	0
65.7000	47	0	0
65.7250	50	0	0
65.7500	56	0	0
65.7750	65	1	0
65.8000	55	1	0
65.8250	58	0	1
65.8500	55	1	0
65.8750	44	0	0
65.9000	53	0	0
65.9250	43	0	0
65.9500	42	0	0
65.9750	44	0	0
66.0000	57	0	0
66.0250	48	0	1
66.0500	44	0	0
66.0750	40	0	0
66.1000	53	0	0
66.1250	46	0	0
66.1500	56	0	1
66.1750	57	0	0
66.2000	59	0	1
66.2250	60	1	0
66.2500	45	0	0
66.2750	53	0	0
66.3000	52	0	1
66.3250	64	0	0
66.3500	49	1	0
66.3750	53	0	0
66.4000	46	0	0
66.4250	79	1	1
66.4500	44	0	0
66.4750	46	0	0
66.5000	52	0	0
66.5250	50	0	0
66.5500	56	0	0
66.5750	43	0	0
66.6000	44	0	0
66.6250	42	0	0
66.6500	47	0	0
66.6750	53	0	0
66.7000	35	0	0
66.7250	52	0	0
66.7500	58	0	0
66.7750	42	0	0
66.8000	43	0	0
66.8250	49	0	0
66.8500	57	0	0
66.8750	41	0	0
66.9000	42	0	0
66.9250	50	1	0
66.9500	52	0	0
66.9750	60	0	3
67.0000	51	0	0
67.0250	46	0	0
67.0500	51	0	1
67.0750	38	0	1
67.1000	45	0	0
67.1250	41	2	0
67.1500	40	0	0
67.1750	35	0	0
67.2000	42	0	2
67.2250	46	0	0
67.2500	46	0	0
67.2750	43	0	1
67.3000	36	0	0
67.3250	42	0	0
67.3500	37	0	0
67.3750	48	0	0
67.4000	37	0	0
67.4250	58	0	0
67.4500	44	0	0
67.4750	42	0	2
67.5000	39	0	0
67.5250	50	0	0
67.5500	52	0	0
67.5750	51	1	0
67.6000	42	0	0
67.6250	43	0	0
67.6500	53	0	0
67.6750	50	0	0
67.7000	44	0	0
67.7250	32	0	0
67.7500	53	1	1
67.7750	49	0	0
67.8000	43	0	1
67.8250	42	0	0
67.8500	46	0	0
67.8750	45	0	0
67.9000	42	0	0
67.9250	47	0	1
67.9500	43	0	1
67.9750	46	0	0
68.0000	45	0	0
68.0250	39	0	0
68.0500	43	0	0
68.0750	56	0	0
68.1000	32	0	0
68.1250	53	1	0
68.1500	47	0	1
68.1750	49	0	0
68.2000	43	1	0
68.2250	49	0	0
68.2500	39	0	0
68.2750	50	0	0
68.3000	44	0	0
68.3250	55	0	0
68.3500	36	0	0
68.3750	48	1	0
68.4000	37	0	0
68.4250	41	0	0
68.4500	44	0	0
68.4750	40	0	1
68.5000	32	0	0
68.5250	56	0	0
68.5500	37	0	1
68.5750	41	0	0
68.6000	61	0	0
68.6250	41	0	0
68.6500	51	0	0
68.6750	45	0	1
68.7000	44	0	0
68.7250	53	0	0
68.7500	42	1	0
68.7750	44	0	1
68.8000	50	0	0
68.8250	45	0	0
68.8500	48	0	0
68.8750	54	0	0
68.9000	45	0	2
68.9250	48	0	1
68.9500	56	0	0
68.9750	39	0	0
69.0000	29	0	0
69.0250	42	1	0
69.0500	47	0	0
69.0750	50	0	0
69.1000	35	0	0
69.1250	36	0	0
69.1500	30	0	0
69.1750	43	0	0
69.2000	41	0	1
69.2250	35	0	0
69.2500	45	1	0
69.2750	47	0	0
69.3000	34	0	0
69.3250	41	0	1
69.3500	42	0	1
69.3750	42	0	0
69.4000	36	0	1
69.4250	59	0	0
69.4500	37	0	0
69.4750	34	0	0
69.5000	36	0	0
69.5250	41	1	1
69.5500	36	0	0
69.5750	37	0	0
69.6000	42	1	1
69.6250	51	0	0
69.6500	42	0	0
69.6750	32	1	0
69.7000	44	0	1
69.7250	40	0	0
69.7500	37	0	0
69.7750	45	0	0
69.8000	23	0	0
69.8250	45	2	0
69.8500	31	0	0
69.8750	41	1	0
69.9000	47	0	0
69.9250	21	0	0
69.9500	40	0	0
69.9750	41	0	0
70.0000	31	0	0
70.0250	26	0	0
70.0500	47	0	0
70.0750	38	0	0
70.1000	37	0	0
70.1250	33	0	0
70.1500	45	0	0
70.1750	49	0	0
70.2000	37	1	0
70.2250	28	0	0
70.2500	42	0	0
70.2750	28	0	0
70.3000	33	0	0
70.3250	30	0	0
70.3500	41	0	0
70.3750	45	0	0
70.4000	46	0	0
70.4250	36	0	0
70.4500	40	1	0
70.4750	47	0	1
70.5000	44	0	0
70.5250	35	0	0
70.5500	36	0	0
70.5750	37	0	0
70.6000	46	0	1
70.6250	43	0	0
70.6500	32	0	0
70.6750	49	0	0
70.7000	33	0	0
70.7250	47	1	0
70.7500	39	0	0
70.7750	32	0	0
70.8000	41	0	0
70.8250	49	0	0
70.8500	39	0	0
70.8750	45	1	0
70.9000	37	0	0
70.9250	30	0	0
70.9500	34	0	1
70.9750	37	0	0
71.0000	43	0	0
71.0250	44	0	0
71.0500	27	0	0
71.0750	30	0	0
71.1000	46	0	0
71.1250	48	0	0
71.1500	39	0	0
71.1750	37	0	1
71.2000	30	0	0
71.2250	39	0	0
71.2500	35	0	0
71.2750	30	0	0
71.3000	35	0	1
71.3250	34	0	0
71.3500	43	1	0
71.3750	37	0	0
71.4000	22	0	0
71.4250	43	0	2
71.4500	38	1	0
71.4750	37	0	1
71.5000	30	0	0
71.5250	33	1	0
71.5500	36	0	1
71.5750	39	0	0
71.6000	49	0	0
71.6250	40	0	1
71.6500	40	0	0
71.6750	40	0	0
71.7000	34	0	1
71.7250	29	0	0
71.7500	38	0	0
71.7750	42	0	1
71.8000	40	0	0
71.8250	29	0	0
71.8500	26	0	1
71.8750	29	2	0
71.9000	29	0	1
71.9250	28	1	0
71.9500	35	0	0
71.9750	28	0	0
72.0000	23	0	0
72.0250	32	0	0
72.0500	44	0	0
72.0750	44	0	0
72.1000	40	0	0
72.1250	33	0	0
72.1500	39	0	0
72.1750	40	0	0
72.2000	42	0	0
72.2250	32	0	0
72.2500	44	0	0
72.2750	46	0	0
72.3000	41	0	1
72.3250	43	0	0
72.3500	42	0	0
72.3750	33	0	0
72.4000	37	0	0
72.4250	35	1	0
72.4500	26	0	0
72.4750	24	0	0
72.5000	33	0	0
72.5250	34	0	0
72.5500	32	0	0
72.5750	37	0	0
72.6000	24	1	0
72.6250	36	0	0
72.6500	36	0	0
72.6750	39	0	0
72.7000	39	0	0
72.7250	35	0	2
72.7500	33	0	0
72.7750	27	0	0
72.8000	20	0	3
72.8250	37	0	0
72.8500	17	0	0
72.8750	30	0	0
72.9000	23	0	0
72.9250	42	0	0
72.9500	35	0	1
72.9750	42	0	0
73.0000	26	0	0
73.0250	13	0	0
73.0500	33	0	0
73.0750	26	0	0
73.1000	39	0	0
73.1250	32	0	0
73.1500	38	0	0
73.1750	29	0	0
73.2000	23	0	0
73.2250	39	0	0
73.2500	22	0	0
73.2750	31	0	0
73.3000	27	0	0
73.3250	34	0	0
73.3500	27	0	0
73.3750	27	0	0
73.4000	35	0	0
73.4250	32	0	2
73.4500	22	0	0
73.4750	32	0	1
73.5000	21	0	1
73.5250	28	0	0
73.5500	32	0	0
73.5750	29	0	1
73.6000	35	0	0
73.6250	28	0	0
73.6500	25	0	0
73.6750	27	0	1
73.7000	47	0	1
73.7250	39	0	0
73.7500	33	0	0
73.7750	30	0	0
73.8000	25	0	0
73.8250	32	0	0
73.8500	36	0	0
73.8750	33	0	0
73.9000	31	0	0
73.9250	27	1	1
73.9500	24	0	1
73.9750	31	0	1
74.0000	40	0	0
74.0250	33	0	0
74.0500	35	0	0
74.0750	31	0	0
74.1000	24	0	0
74.1250	30	0	0
74.1500	27	0	0
74.1750	27	1	0
74.2000	23	0	0
74.2250	29	0	0
74.2500	29	1	0
74.2750	31	0	0
74.3000	27	1	0
74.3250	25	0	0
74.3500	33	0	0
74.3750	24	1	0
74.4000	33	0	1
74.4250	30	0	0
74.4500	30	0	0
74.4750	26	0	0
74.5000	28	0	0
74.5250	24	0	0
74.5500	26	0	0
74.5750	41	0	0
74.6000	26	0	0
74.6250	27	0	0
74.6500	28	0	0
74.6750	33	0	0
74.7000	40	0	0
74.7250	25	1	0
74.7500	29	0	0
74.7750	33	0	0
74.8000	33	0	0
74.8250	32	0	0
74.8500	26	1	0
74.8750	32	0	0
74.9000	40	0	0
74.9250	30	1	0
74.9500	26	1	1
74.9750	31	0	0
75.0000	31	1	0
75.0250	31	0	0
75.0500	34	0	0
75.0750	38	0	0
75.1000	23	1	0
75.1250	29	0	1
75.1500	32	0	0
75.1750	27	0	0
75.2000	34	0	0
75.2250	34	0	0
75.2500	32	0	0
75.2750	25	0	1
75.3000	30	0	1
75.3250	31	0	0
75.3500	38	0	1
75.3750	27	0	1
75.4000	31	0	0
75.4250	35	0	1
75.4500	25	0	0
75.4750	29	1	0
75.5000	29	0	0
75.5250	30	0	0
75.5500	27	0	0
75.5750	34	0	0
75.6000	21	0	0
75.6250	30	0	1
75.6500	22	1	0
75.6750	19	0	0
75.7000	22	0	0
75.7250	22	0	1
75.7500	22	0	0
75.7750	35	0	1
75.8000	36	0	1
75.8250	25	1	0
75.8500	28	0	0
75.8750	27	0	0
75.9000	36	0	0
75.9250	22	2	0
75.9500	19	0	0
75.9750	23	1	0
76.0000	30	0	0
76.0250	30	0	1
76.0500	31	0	0
76.0750	27	0	0
76.1000	36	0	0
76.1250	26	0	0
76.1500	32	1	0
76.1750	32	0	0
76.2000	29	1	0
76.2250	23	0	0
76.2500	19	0	0
76.2750	18	0	0
76.3000	30	0	0
76.3250	28	2	0
76.3500	17	0	0
76.3750	18	0	0
76.4000	27	0	0
76.4250	25	0	0
76.4500	25	1	0
76.4750	27	1	0
76.5000	23	1	0
76.5250	32	0	0
76.5500	31	1	0
76.5750	27	0	1
76.6000	31	0	0
76.6250	36	0	0
76.6500	25	0	0
76.6750	21	0	0
76.7000	20	0	1
76.7250	28	0	0
76.7500	26	1	0
76.7750	29	0	0
76.8000	33	0	1
76.8250	22	0	2
76.8500	31	1	0
76.8750	21	0	0
76.9000	28	1	0
76.9250	27	0	0
76.9500	25	1	0
76.9750	26	0	0
77.0000	25	0	1
77.0250	29	0	0
77.0500	15	0	0
77.0750	20	0	0
77.1000	26	0	0
77.1250	25	0	0
77.1500	30	0	0
77.1750	27	0	0
77.2000	29	1	1
77.2250	24	0	0
77.2500	21	1	0
77.2750	35	0	1
77.3000	22	1	0
77.3250	38	0	0
77.3500	18	0	0
77.3750	32	0	0
77.4000	26	0	0
77.4250	18	0	0
77.4500	28	0	0
77.4750	23	0	0
77.5000	25	0	1
77.5250	29	1	1
77.5500	20	0	0
77.5750	20	0	0
77.6000	25	0	0
77.6250	23	0	1
77.6500	20	0	0
77.6750	28	1	0
77.7000	26	0	0
77.7250	30	0	0
77.7500	20	0	0
77.7750	25	0	1
77.8000	31	1	0
77.8250	17	0	0
77.8500	15	0	0
77.8750	33	0	0
77.9000	26	0	0
77.9250	21	1	0
77.9500	21	0	1
77.9750	28	0	0
78.0000	29	0	0
78.0250	24	0	1
78.0500	22	0	1
78.0750	25	0	0
78.1000	26	0	0
78.1250	17	1	0
78.1500	23	1	0
78.1750	35	0	1
78.2000	17	0	0
78.2250	18	0	1
78.2500	23	0	0
78.2750	24	0	0
78.3000	29	0	0
78.3250	23	0	0
78.3500	29	1	0
78.3750	26	0	0
78.4000	32	0	1
78.4250	26	0	0
78.4500	29	0	0
78.4750	25	0	0
78.5000	37	0	0
78.5250	23	2	0
78.5500	22	0	0
78.5750	19	0	0
78.6000	30	0	0
78.6250	20	1	0
78.6500	28	0	0
78.6750	27	0	0
78.7000	22	0	0
78.7250	17	0	0
78.7500	27	0	0
78.7750	20	1	0
78.8000	23	0	0
78.8250	22	0	1
78.8500	23	1	0
78.8750	15	0	0
78.9000	24	1	0
78.9250	24	0	0
78.9500	26	0	0
78.9750	22	0	0
79.0000	22	0	0
79.0250	20	0	0
79.0500	17	0	0
79.0750	25	0	0
79.1000	22	0	1
79.1250	19	0	0
79.1500	18	0	0
79.1750	28	0	0
79.2000	23	0	0
79.2250	23	0	0
79.2500	20	0	0
79.2750	26	0	0
79.3000	26	0	0
79.3250	23	0	0
79.3500	26	0	0
79.3750	20	0	0
79.4000	26	0	0
79.4250	30	0	0
79.4500	20	1	0
79.4750	19	0	0
79.5000	16	0	0
79.5250	21	0	0
79.5500	29	0	0
79.5750	16	0	0
79.6000	23	0	0
79.6250	17	0	0
79.6500	21	0	0
79.6750	23	1	0
79.7000	23	0	0
79.7250	19	0	0
79.7500	28	0	2
79.7750	19	0	0
79.8000	25	0	0
79.8250	26	0	0
79.8500	22	0	0
79.8750	18	0	0
79.9000	19	0	0
79.9250	24	0	0
79.9500	22	0	0
79.9750	25	0	1
80.0000	23	0	1
80.0250	19	0	0
80.0500	19	0	1
80.0750	22	0	0
80.1000	18	0	0
80.1250	14	0	0
80.1500	32	1	0
80.1750	18	1	0
80.2000	17	0	0
80.2250	22	1	1
80.2500	18	2	1
80.2750	25	0	0
80.3000	23	1	0
80.3250	21	0	0
80.3500	23	0	0
80.3750	31	1	0
80.4000	23	0	0
80.4250	15	0	0
80.4500	24	0	0
80.4750	18	0	0
80.5000	17	1	0
80.5250	27	0	0
80.5500	19	0	0
80.5750	22	0	1
80.6000	19	0	0
80.6250	22	1	0
80.6500	20	0	0
80.6750	20	0	0
80.7000	27	1	0
80.7250	21	1	1
80.7500	21	0	0
80.7750	17	0	0
80.8000	18	0	0
80.8250	25	0	0
80.8500	17	0	0
80.8750	18	0	0
80.9000	30	0	0
80.9250	24	0	2
80.9500	15	1	1
80.9750	24	1	0
81.0000	28	0	0
81.0250	12	0	0
81.0500	16	0	0
81.0750	15	0	0
81.1000	14	0	1
81.1250	17	0	0
81.1500	15	0	1
81.1750	22	0	0
81.2000	19	0	0
81.2250	15	0	0
81.2500	19	0	0
81.2750	25	0	0
81.3000	15	1	1
81.3250	15	1	0
81.3500	21	0	0
81.3750	25	1	1
81.4000	18	0	0
81.4250	16	0	0
81.4500	18	0	0
81.4750	21	0	0
81.5000	21	0	0
81.5250	17	0	1
81.5500	18	0	0
81.5750	24	0	0
81.6000	22	0	1
81.6250	17	0	1
81.6500	11	0	0
81.6750	18	2	0
81.7000	20	1	0
81.7250	18	0	1
81.7500	20	1	0
81.7750	19	0	0
81.8000	26	0	0
81.8250	21	0	0
81.8500	20	0	0
81.8750	12	0	0
81.9000	15	1	0
81.9250	23	1	0
81.9500	24	1	0
81.9750	23	0	0
82.0000	25	1	0
82.0250	31	0	0
82.0500	23	0	0
82.0750	14	0	0
82.1000	24	0	0
82.1250	17	0	1
82.1500	24	1	1
82.1750	15	0	0
82.2000	17	1	0
82.2250	15	0	0
82.2500	23	0	0
82.2750	13	1	0
82.3000	17	0	0
82.3250	19	0	0
82.3500	14	0	0
82.3750	22	0	1
82.4000	26	0	0
82.4250	17	0	0
82.4500	13	0	0
82.4750	14	0	1
82.5000	18	1	0
82.5250	18	0	0
82.5500	25	1	0
82.5750	19	0	0
82.6000	20	0	0
82.6250	18	0	0
82.6500	22	0	0
82.6750	19	1	0
82.7000	19	0	1
82.7250	28	1	1
82.7500	20	0	1
82.7750	17	0	0
82.8000	15	0	0
82.8250	14	0	0
82.8500	19	0	0
82.8750	23	0	0
82.9000	16	0	0
82.9250	11	0	0
82.9500	18	0	0
82.9750	15	0	0
83.0000	17	2	0
83.0250	17	0	0
83.0500	15	0	0
83.0750	12	0	1
83.1000	14	0	0
83.1250	15	0	1
83.1500	21	0	0
83.1750	15	0	0
83.2000	18	0	0
83.2250	19	1	0
83.2500	17	0	0
83.2750	16	1	0
83.3000	18	1	0
83.3250	19	0	0
83.3500	16	0	0
83.3750	22	1	0
83.4000	14	0	0
83.4250	14	0	1
83.4500	25	0	0
83.4750	21	1	0
83.5000	14	0	1
83.5250	19	1	1
83.5500	18	0	1
83.5750	19	0	0
83.6000	11	0	0
83.6250	19	1	0
83.6500	21	0	0
83.6750	18	0	0
83.7000	18	0	0
83.7250	23	0	0
83.7500	12	0	0
83.7750	16	0	0
83.8000	16	0	0
83.8250	9	0	1
83.8500	20	2	0
83.8750	17	0	0
83.9000	13	0	1
83.9250	23	0	0
83.9500	21	0	0
83.9750	19	0	0
84.0000	17	0	0
84.0250	22	0	0
84.0500	11	0	0
84.0750	20	1	0
84.1000	14	0	1
84.1250	13	0	0
84.1500	14	0	1
84.1750	19	1	0
84.2000	18	0	0
84.2250	16	0	0
84.2500	15	0	0
84.2750	14	0	0
84.3000	12	0	0
84.3250	17	0	2
84.3500	21	0	0
84.3750	15	0	0
84.4000	16	0	0
84.4250	13	0	1
84.4500	11	0	1
84.4750	16	0	0
84.5000	12	0	0
84.5250	20	0	0
84.5500	16	0	1
84.5750	19	0	0
84.6000	16	0	0
84.6250	18	0	0
84.6500	14	0	0
84.6750	8	0	1
84.7000	10	1	1
84.7250	16	0	0
84.7500	24	0	0
84.7750	11	0	0
84.8000	20	0	0
84.8250	26	0	0
84.8500	20	0	0
84.8750	17	0	0
84.9000	26	1	0
84.9250	19	0	0
84.9500	12	0	0
84.9750	17	0	0
85.0000	12	0	0
85.0250	10	0	0
85.0500	17	0	0
85.0750	12	0	1
85.1000	11	0	0
85.1250	17	0	0
85.1500	17	1	0
85.1750	13	0	1
85.2000	20	0	1
85.2250	13	1	0
85.2500	12	0	0
85.2750	21	0	0
85.3000	16	0	0
85.3250	24	0	1
85.3500	13	0	0
85.3750	21	0	0
85.4000	17	0	0
85.4250	8	0	0
85.4500	15	0	0
85.4750	17	1	0
85.5000	12	0	0
85.5250	10	0	0
85.5500	11	0	0
85.5750	14	0	0
85.6000	15	0	1
85.6250	14	0	1
85.6500	20	0	0
85.6750	18	0	0
85.7000	14	0	0
85.7250	18	0	0
85.7500	25	0	0
85.7750	17	0	0
85.8000	21	0	0
85.8250	13	0	0
85.8500	14	0	0
85.8750	14	0	0
85.9000	14	0	1
85.9250	20	0	0
85.9500	21	1	0
85.9750	10	1	0
86.0000	17	1	0
86.0250	14	1	0
86.0500	18	0	0
86.0750	14	0	0
86.1000	23	0	0
86.1250	9	1	0
86.1500	23	0	0
86.1750	14	0	0
86.2000	14	0	0
86.2250	9	1	0
86.2500	16	0	1
86.2750	15	0	0
86.3000	19	1	0
86.3250	16	0	0
86.3500	9	0	0
86.3750	16	0	0
86.4000	24	0	1
86.4250	12	0	1
86.4500	13	0	0
86.4750	15	0	0
86.5000	17	1	0
86.5250	17	0	1
86.5500	11	0	0
86.5750	17	1	1
86.6000	19	0	1
86.6250	11	1	0
86.6500	10	0	0
86.6750	18	0	0
86.7000	17	0	1
86.7250	17	1	1
86.7500	10	0	0
86.7750	11	0	0
86.8000	18	0	0
86.8250	12	0	0
86.8500	15	0	0
86.8750	19	0	1
86.9000	11	0	0
86.9250	10	0	0
86.9500	16	0	2
86.9750	13	0	0
87.0000	10	0	0
87.0250	18	0	1
87.0500	12	0	0
87.0750	13	0	0
87.1000	10	0	0
87.1250	13	0	0
87.1500	17	0	0
87.1750	18	0	0
87.2000	16	0	0
87.2250	12	0	1
87.2500	15	0	0
87.2750	15	0	0
87.3000	10	0	0
87.3250	14	0	0
87.3500	10	1	0
87.3750	16	0	0
87.4000	12	0	0
87.4250	16	0	0
87.4500	7	0	0
87.4750	12	0	0
87.5000	19	0	0
87.5250	14	0	0
87.5500	13	0	0
87.5750	13	1	0
87.6000	13	0	0
87.6250	8	0	0
87.6500	19	0	0
87.6750	9	1	0
87.7000	11	0	0
87.7250	20	0	0
87.7500	13	1	0
87.7750	10	0	0
87.8000	13	0	1
87.8250	13	0	0
87.8500	14	0	0
87.8750	17	0	0
87.9000	14	0	0
87.9250	12	0	0
87.9500	14	0	0
87.9750	12	0	0
88.0000	9	0	0
88.0250	13	0	0
88.0500	15	0	0
88.0750	15	0	0
88.1000	12	0	0
88.1250	13	0	0
88.1500	15	0	0
88.1750	12	0	0
88.2000	13	1	0
88.2250	10	0	0
88.2500	18	1	0
88.2750	10	1	0
88.3000	19	0	0
88.3250	15	0	0
88.3500	9	0	1
88.3750	21	1	1
88.4000	9	0	0
88.4250	14	1	0
88.4500	12	0	0
88.4750	15	0	0
88.5000	15	0	0
88.5250	12	0	0
88.5500	10	1	0
88.5750	15	0	0
88.6000	16	0	1
88.6250	13	0	0
88.6500	12	0	0
88.6750	9	0	0
88.7000	8	0	0
88.7250	11	0	0
88.7500	16	0	0
88.7750	14	0	0
88.8000	13	2	0
88.8250	15	0	0
88.8500	10	0	0
88.8750	6	0	0
88.9000	18	0	0
88.9250	10	0	1
88.9500	11	0	0
88.9750	9	0	0
89.0000	19	0	1
89.0250	8	0	0
89.0500	14	0	0
89.0750	7	0	0
89.1000	15	0	0
89.1250	11	0	0
89.1500	13	0	1
89.1750	18	0	0
89.2000	14	0	0
89.2250	12	0	0
89.2500	15	0	0
89.2750	11	0	0
89.3000	9	0	0
89.3250	15	0	0
89.3500	11	0	0
89.3750	10	1	0
89.4000	7	1	0
89.4250	8	1	1
89.4500	14	0	0
89.4750	17	0	1
89.5000	16	0	2
89.5250	11	0	0
89.5500	11	1	1
89.5750	6	0	0
89.6000	16	0	0
89.6250	11	1	0
89.6500	7	0	2
89.6750	21	1	1
89.7000	18	2	0
89.7250	16	0	0
89.7500	10	0	0
89.7750	17	0	0
89.8000	11	1	0
89.8250	12	0	0
89.8500	18	0	0
89.8750	13	0	0
89.9000	14	1	0
89.9250	13	1	0
89.9500	14	0	0
89.9750	13	0	0
90.0000	11	0	1
90.0250	10	0	0
90.0500	11	0	1
90.0750	11	0	1
90.1000	12	0	0
90.1250	17	1	2
90.1500	12	0	0
90.1750	7	0	0
90.2000	16	0	0
90.2250	12	0	0
90.2500	11	0	0
90.2750	11	0	0
90.3000	14	1	0
90.3250	9	0	0
90.3500	12	0	1
90.3750	6	0	0
90.4000	6	0	0
90.4250	10	0	0
90.4500	8	0	0
90.4750	11	1	0
90.5000	11	0	0
90.5250	12	1	0
90.5500	11	0	0
90.5750	17	0	0
90.6000	15	0	0
90.6250	17	0	0
90.6500	11	0	0
90.6750	9	1	0
90.7000	6	0	0
90.7250	18	0	0
90.7500	8	0	0
90.7750	12	0	0
90.8000	14	2	0
90.8250	13	0	0
90.8500	5	1	0
90.8750	5	0	0
90.9000	11	0	0
90.9250	14	0	0
90.9500	14	0	0
90.9750	12	0	0
91.0000	10	0	0
91.0250	12	0	0
91.0500	14	1	0
91.0750	12	0	0
91.1000	6	0	0
91.1250	9	0	0
91.1500	9	0	0
91.1750	16	0	0
91.2000	9	1	0
91.2250	12	0	0
91.2500	20	0	0
91.2750	13	0	0
91.3000	7	0	0
91.3250	11	0	1
91.3500	12	0	0
91.3750	9	1	1
91.4000	16	0	0
91.4250	12	2	0
91.4500	10	0	0
91.4750	15	1	0
91.5000	10	0	1
91.5250	14	0	0
91.5500	9	1	0
91.5750	6	0	0
91.6000	12	0	1
91.6250	9	1	0
91.6500	9	1	0
91.6750	12	0	1
91.7000	16	0	0
91.7250	14	0	0
91.7500	11	0	0
91.7750	6	0	0
91.8000	10	0	0
91.8250	9	0	0
91.8500	13	0	1
91.8750	8	0	0
91.9000	7	0	0
91.9250	8	0	0
91.9500	7	0	0
91.9750	12	0	0
92.0000	13	1	0
92.0250	6	0	0
92.0500	9	0	0
92.0750	7	0	0
92.1000	11	0	0
92.1250	17	0	0
92.1500	13	0	0
92.1750	10	0	0
92.2000	12	0	0
92.2250	9	0	0
92.2500	9	1	0
92.2750	7	0	0
92.3000	11	1	0
92.3250	15	0	1
92.3500	3	0	0
92.3750	9	0	0
92.4000	8	0	0
92.4250	11	0	0
92.4500	15	0	0
92.4750	11	0	0
92.5000	7	0	0
92.5250	10	0	0
92.5500	7	0	0
92.5750	13	0	0
92.6000	11	0	1
92.6250	8	0	0
92.6500	9	0	0
92.6750	6	0	0
92.7000	15	1	0
92.7250	6	0	0
92.7500	11	1	1
92.7750	12	0	0
92.8000	6	0	0
92.8250	10	0	0
92.8500	6	0	0
92.8750	12	0	0
92.9000	14	0	0
92.9250	7	0	1
92.9500	9	0	0
92.9750	10	0	1
93.0000	11	0	1
93.0250	9	0	0
93.0500	9	0	0
93.0750	12	0	0
93.1000	6	0	0
93.1250	9	1	0
93.1500	8	0	0
93.1750	6	0	0
93.2000	10	1	0
93.2250	14	1	0
93.2500	8	1	0
93.2750	11	2	0
93.3000	5	0	0
93.3250	8	0	0
93.3500	8	0	0
93.3750	12	0	0
93.4000	9	0	1
93.4250	11	0	0
93.4500	11	0	0
93.4750	6	0	0
93.5000	6	0	0
93.5250	6	0	0
93.5500	14	0	0
93.5750	9	0	0
93.6000	7	0	0
93.6250	6	0	0
93.6500	10	0	0
93.6750	11	0	0
93.7000	11	0	0
93.7250	7	0	0
93.7500	7	0	0
93.7750	8	0	0
93.8000	9	0	0
93.8250	5	0	0
93.8500	12	1	0
93.8750	11	0	0
93.9000	6	0	0
93.9250	11	0	0
93.9500	9	0	0
93.9750	12	0	0
94.0000	11	0	0
94.0250	13	0	0
94.0500	8	1	0
94.0750	6	1	0
94.1000	10	0	0
94.1250	10	0	0
94.1500	13	0	0
94.1750	7	0	0
94.2000	9	1	0
94.2250	10	0	0
94.2500	10	0	1
94.2750	17	0	0
94.3000	10	0	0
94.3250	8	0	0
94.3500	15	0	0
94.3750	13	0	0
94.4000	10	0	0
94.4250	7	1	0
94.4500	9	0	0
94.4750	8	0	0
94.5000	6	0	0
94.5250	8	0	0
94.5500	10	0	0
94.5750	7	0	0
94.6000	9	0	0
94.6250	16	0	1
94.6500	12	1	0
94.6750	9	0	0
94.7000	10	0	0
94.7250	7	0	0
94.7500	13	0	0
94.7750	12	0	1
94.8000	8	0	1
94.8250	13	0	1
94.8500	8	0	0
94.8750	16	0	0
94.9000	12	0	0
94.9250	12	0	0
94.9500	8	0	0
94.9750	11	1	0
95.0000	5	0	0
95.0250	12	0	0
95.0500	10	0	0
95.0750	8	0	0
95.1000	7	0	0
95.1250	8	0	0
95.1500	9	0	0
95.1750	12	0	0
95.2000	19	0	0
95.2250	13	0	0
95.2500	8	0	0
95.2750	7	0	0
95.3000	9	1	0
95.3250	7	0	0
95.3500	11	0	0
95.3750	5	0	2
95.4000	6	0	0
95.4250	13	0	0
95.4500	13	0	0
95.4750	9	0	0
95.5000	7	0	0
95.5250	10	0	0
95.5500	12	0	0
95.5750	12	1	0
95.6000	10	1	0
95.6250	6	0	0
95.6500	13	1	0
95.6750	7	0	0
95.7000	4	0	1
95.7250	4	0	0
95.7500	12	0	0
95.7750	10	0	0
95.8000	11	0	0
95.8250	7	0	0
95.8500	11	0	0
95.8750	21	0	1
95.9000	8	0	0
95.9250	5	0	0
95.9500	5	0	0
95.9750	10	1	0
96.0000	9	0	0
96.0250	8	0	0
96.0500	10	0	0
96.0750	6	0	0
96.1000	6	0	0
96.1250	8	0	0
96.1500	10	1	0
96.1750	12	0	1
96.2000	5	0	0
96.2250	9	1	0
96.2500	11	0	0
96.2750	12	0	0
96.3000	12	0	0
96.3250	7	1	0
96.3500	7	0	0
96.3750	3	0	0
96.4000	8	0	0
96.4250	11	0	1
96.4500	12	0	0
96.4750	8	1	0
96.5000	7	0	0
96.5250	7	0	0
96.5500	9	0	0
96.5750	8	0	0
96.6000	12	0	0
96.6250	9	0	0
96.6500	10	0	0
96.6750	12	2	0
96.7000	7	0	0
96.7250	7	0	0
96.7500	13	0	0
96.7750	15	0	0
96.8000	11	0	0
96.8250	5	0	0
96.8500	6	0	1
96.8750	5	1	0
96.9000	12	0	0
96.9250	9	1	0
96.9500	1	0	0
96.9750	6	0	0
97.0000	6	0	0
97.0250	9	0	0
97.0500	10	0	0
97.0750	8	0	1
97.1000	12	0	0
97.1250	13	1	0
97.1500	6	0	0
97.1750	11	0	0
97.2000	10	0	0
97.2250	5	0	1
97.2500	12	1	0
97.2750	10	0	0
97.3000	7	0	0
97.3250	6	0	0
97.3500	4	0	0
97.3750	12	0	0
97.4000	7	0	0
97.4250	11	0	0
97.4500	11	0	1
97.4750	6	0	0
97.5000	6	0	0
97.5250	13	0	0
97.5500	7	0	0
97.5750	9	1	0
97.6000	7	0	1
97.6250	5	0	0
97.6500	8	0	0
97.6750	5	0	0
97.7000	10	0	1
97.7250	9	0	0
97.7500	8	2	0
97.7750	9	0	0
97.8000	2	0	1
97.8250	9	0	0
97.8500	4	0	0
97.8750	9	0	0
97.9000	5	0	0
97.9250	3	0	0
97.9500	6	0	0
97.9750	8	0	0
98.0000	7	0	0
98.0250	7	0	1
98.0500	6	0	1
98.0750	10	0	0
98.1000	7	0	0
98.1250	3	0	0
98.1500	9	0	0
98.1750	5	1	0
98.2000	6	0	1
98.2250	9	0	1
98.2500	11	0	0
98.2750	11	0	1
98.3000	6	0	0
98.3250	4	0	0
98.3500	6	0	0
98.3750	7	0	0
98.4000	5	0	0
98.4250	9	0	0
98.4500	11	0	0
98.4750	8	0	0
98.5000	11	1	0
98.5250	8	0	0
98.5500	5	0	0
98.5750	8	0	0
98.6000	11	0	0
98.6250	7	0	0
98.6500	10	0	0
98.6750	6	0	0
98.7000	10	0	1
98.7250	11	0	0
98.7500	6	0	0
98.7750	10	0	2
98.8000	4	0	0
98.8250	6	0	1
98.8500	7	1	0
98.8750	5	0	1
98.9000	6	0	0
98.9250	10	0	0
98.9500	10	0	0
98.9750	7	0	0
99.0000	9	0	0
99.0250	1	0	0
99.0500	7	0	0
99.0750	4	0	1
99.1000	10	0	0
99.1250	7	1	0
99.1500	7	0	1
99.1750	9	1	0
99.2000	10	0	0
99.2250	7	0	0
99.2500	7	0	0
99.2750	7	0	0
99.3000	2	0	0
99.3250	8	1	1
99.3500	3	1	0
99.3750	12	0	0
99.4000	10	1	0
99.4250	8	0	0
99.4500	12	0	0
99.4750	10	0	0
99.5000	12	1	0
99.5250	6	0	0
99.5500	6	0	1
99.5750	11	0	0
99.6000	4	2	0
99.6250	9	0	0
99.6500	5	0	0
99.6750	6	1	0
99.7000	6	1	0
99.7250	8	0	0
99.7500	4	0	1
99.7750	7	1	0
99.8000	7	0	0
99.8250	7	0	0
99.8500	6	0	0
99.8750	5	0	0
99.9000	7	0	0
99.9250	9	0	0
99.9500	4	1	0
99.9750	7	0	0
100.0000	6	0	0
100.0250	13	0	0
100.0500	5	0	1
100.0750	7	0	0
100.1000	8	0	0
100.1250	10	0	0
100.1500	4	0	0
100.1750	6	1	0
100.2000	4	0	0
100.2250	4	0	2
100.2500	5	0	0
100.2750	13	0	0
100.3000	10	0	0
100.3250	5	2	1
100.3500	8	0	0
100.3750	7	1	0
100.4000	14	0	0
100.4250	4	0	0
100.4500	6	0	0
100.4750	6	0	0
100.5000	5	0	0
100.5250	10	0	0
100.5500	8	0	0
100.5750	7	0	0
100.6000	1	0	0
100.6250	12	0	0
100.6500	7	0	0
100.6750	7	0	0
100.7000	4	0	1
100.7250	11	0	0
100.7500	7	0	0
100.7750	5	0	0
100.8000	9	0	0
100.8250	9	0	0
100.8500	4	0	0
100.8750	4	0	1
100.9000	5	1	0
100.9250	3	0	0
100.9500	9	1	0
100.9750	10	0	0
101.0000	4	0	0
101.0250	8	0	0
101.0500	4	0	0
101.0750	11	0	0
101.1000	9	0	0
101.1250	7	0	0
101.1500	7	1	0
101.1750	8	0	0
101.2000	7	1	0
101.2250	8	0	0
101.2500	8	0	0
101.2750	6	1	1
101.3000	9	0	0
101.3250	8	0	0
101.3500	5	0	0
101.3750	5	0	0
101.4000	10	0	0
101.4250	3	0	0
101.4500	9	0	0
101.4750	5	0	0
101.5000	8	0	0
101.5250	9	1	0
101.5500	9	0	0
101.5750	9	0	0
101.6000	9	1	0
101.6250	9	0	0
101.6500	9	0	0
101.6750	6	1	0
101.7000	5	1	0
101.7250	5	0	0
101.7500	6	0	0
101.7750	5	0	1
101.8000	6	0	0
101.8250	6	0	1
101.8500	5	1	0
101.8750	7	0	0
101.9000	9	0	0
101.9250	11	0	0
101.9500	4	0	0
101.9750	3	0	0
102.0000	6	0	1
102.0250	11	0	0
102.0500	9	0	0
102.0750	3	0	1
102.1000	8	0	0
102.1250	6	0	1
102.1500	8	0	0
102.1750	10	0	0
102.2000	8	1	0
102.2250	9	1	0
102.2500	8	0	0
102.2750	3	0	1
102.3000	5	0	0
102.3250	5	0	1
102.3500	5	0	0
102.3750	8	0	0
102.4000	9	1	0
102.4250	11	0	2
102.4500	4	0	0
102.4750	3	0	0
102.5000	4	0	0
102.5250	9	0	0
102.5500	4	1	0
102.5750	4	0	0
102.6000	6	1	0
102.6250	7	1	0
102.6500	12	0	1
102.6750	9	0	1
102.7000	11	0	0
102.7250	7	0	1
102.7500	6	1	0
102.7750	8	0	0
102.8000	6	0	0
102.8250	8	0	0
102.8500	5	0	0
102.8750	5	1	0
102.9000	8	0	0
102.9250	7	0	1
102.9500	6	0	0
102.9750	3	0	0
103.0000	5	0	0
103.0250	4	0	0
103.0500	2	0	0
103.0750	11	0	0
103.1000	4	0	0
103.1250	3	0	0
103.1500	7	0	0
103.1750	4	0	0
103.2000	3	2	0
103.2250	6	0	0
103.2500	6	0	2
103.2750	4	0	0
103.3000	6	0	0
103.3250	5	1	0
103.3500	6	0	0
103.3750	9	0	0
103.4000	7	0	0
103.4250	8	0	0
103.4500	3	0	0
103.4750	3	1	1
103.5000	6	0	1
103.5250	2	0	0
103.5500	7	0	0
103.5750	4	0	0
103.6000	4	0	0
103.6250	12	0	1
103.6500	8	0	0
103.6750	4	2	0
103.7000	4	0	0
103.7250	5	0	0
103.7500	5	1	0
103.7750	7	0	0
103.8000	6	0	1
103.8250	5	0	0
103.8500	3	0	0
103.8750	4	0	2
103.9000	11	0	0
103.9250	2	0	0
103.9500	7	0	1
103.9750	4	0	0
104.0000	5	0	0
104.0250	12	0	0
104.0500	5	0	0
104.0750	4	0	0
104.1000	5	0	0
104.1250	4	0	1
104.1500	7	0	0
104.1750	6	0	0
104.2000	6	0	0
104.2250	8	0	0
104.2500	5	1	1
104.2750	9	0	1
104.3000	4	0	0
104.3250	9	0	0
104.3500	7	0	0
104.3750	3	1	0
104.4000	8	0	0
104.4250	3	0	0
104.4500	7	0	0
104.4750	4	0	0
104.5000	7	0	0
104.5250	12	0	0
104.5500	3	0	1
104.5750	9	0	0
104.6000	4	0	0
104.6250	2	0	0
104.6500	9	0	0
104.6750	6	0	1
104.7000	6	0	0
104.7250	2	0	0
104.7500	6	0	0
104.7750	4	0	0
104.8000	4	1	0
104.8250	7	0	0
104.8500	4	0	0
104.8750	5	0	0
104.9000	10	0	1
104.9250	6	0	0
104.9500	5	0	0
104.9750	3	0	1
105.0000	5	0	0
105.0250	10	0	0
105.0500	6	0	0
105.0750	2	0	0
105.1000	3	0	0
105.1250	2	0	0
105.1500	10	0	1
105.1750	5	0	0
105.2000	4	0	0
105.2250	4	0	0
105.2500	8	1	0
105.2750	3	1	0
105.3000	7	0	0
105.3250	7	0	0
105.3500	6	0	0
105.3750	5	0	0
105.4000	8	0	1
105.4250	6	0	0
105.4500	4	0	0
105.4750	3	0	0
105.5000	4	0	0
105.5250	6	0	0
105.5500	2	0	0
105.5750	6	0	1
105.6000	4	0	0
105.6250	2	0	0
105.6500	2	0	0
105.6750	3	0	0
105.7000	4	0	0
105.7250	3	0	0
105.7500	5	0	0
105.7750	5	0	0
105.8000	4	0	0
105.8250	4	0	0
105.8500	7	0	0
105.8750	5	0	0
105.9000	9	0	0
105.9250	2	0	0
105.9500	2	0	0
105.9750	5	0	0
106.0000	6	1	0
106.0250	5	0	0
106.0500	7	0	0
106.0750	5	0	0
106.1000	2	0	0
106.1250	5	0	0
106.1500	7	0	0
106.1750	3	0	0
106.2000	5	0	0
106.2250	8	0	0
106.2500	6	0	1
106.2750	1	0	0
106.3000	6	0	0
106.3250	5	1	1
106.3500	1	0	0
106.3750	7	0	0
106.4000	5	0	0
106.4250	7	0	0
106.4500	7	0	0
106.4750	6	1	0
106.5000	5	0	0
106.5250	2	0	0
106.5500	6	0	0
106.5750	1	1	0
106.6000	6	1	0
106.6250	6	0	0
106.6500	7	0	0
106.6750	6	0	0
106.7000	10	0	0
106.7250	6	0	0
106.7500	4	0	0
106.7750	10	1	0
106.8000	7	0	0
106.8250	9	0	0
106.8500	3	0	0
106.8750	6	0	0
106.9000	5	0	0
106.9250	2	0	1
106.9500	1	0	0
106.9750	6	0	0
107.0000	6	0	0
107.0250	6	0	0
107.0500	5	0	0
107.0750	0	0	0
107.1000	3	0	0
107.1250	4	0	0
107.1500	4	0	0
107.1750	9	0	0
107.2000	3	1	0
107.2250	6	0	0
107.2500	5	0	0
107.2750	0	0	0
107.3000	7	0	0
107.3250	5	0	0
107.3500	4	1	0
107.3750	3	0	0
107.4000	3	0	0
107.4250	5	0	0
107.4500	5	0	0
107.4750	5	1	0
107.5000	6	0	0
107.5250	1	0	1
107.5500	6	0	0
107.5750	4	0	0
107.6000	4	0	0
107.6250	8	0	0
107.6500	6	0	0
107.6750	5	0	0
107.7000	7	0	1
107.7250	5	0	0
107.7500	9	0	0
107.7750	2	0	0
107.8000	5	0	0
107.8250	5	0	0
107.8500	4	0	0
107.8750	5	0	0
107.9000	3	0	0
107.9250	2	0	0
107.9500	3	0	0
107.9750	3	0	0
108.0000	5	0	0
108.0250	5	0	0
108.0500	4	0	0
108.0750	4	0	1
108.1000	2	0	0
108.1250	7	0	0
108.1500	1	0	0
108.1750	3	0	0
108.2000	1	0	2
108.2250	6	0	0
108.2500	10	0	0
108.2750	6	0	0
108.3000	2	0	0
108.3250	5	0	0
108.3500	4	1	0
108.3750	4	0	0
108.4000	9	1	0
108.4250	4	0	0
108.4500	5	0	0
108.4750	2	0	1
108.5000	6	0	0
108.5250	3	0	0
108.5500	8	1	0
108.5750	3	1	0
108.6000	7	0	1
108.6250	6	1	0
108.6500	5	0	0
108.6750	5	0	0
108.7000	3	0	0
108.7250	0	0	0
108.7500	4	0	0
108.7750	2	0	0
108.8000	2	0	0
108.8250	4	0	0
108.8500	3	0	0
108.8750	3	0	0
108.9000	5	0	0
108.9250	2	0	0
108.9500	5	0	0
108.9750	1	0	0
109.0000	6	0	0
109.0250	10	1	0
109.0500	4	0	0
109.0750	2	0	0
109.1000	5	0	0
109.1250	5	0	2
109.1500	4	0	0
109.1750	4	1	0
109.2000	3	0	0
109.2250	6	0	0
109.2500	8	0	1
109.2750	3	0	0
109.3000	4	1	1
109.3250	4	0	0
109.3500	4	0	0
109.3750	4	0	0
109.4000	2	0	0
109.4250	2	1	0
109.4500	2	1	0
109.4750	2	0	0
109.5000	1	0	2
109.5250	5	0	0
109.5500	2	0	0
109.5750	6	1	0
109.6000	2	0	0
109.6250	4	0	0
109.6500	7	0	0
109.6750	3	0	0
109.7000	3	0	0
109.7250	4	0	0
109.7500	3	0	0
109.7750	5	0	0
109.8000	5	0	2
109.8250	6	0	0
109.8500	4	0	2
109.8750	5	0	0
109.9000	4	0	0
109.9250	7	0	1
109.9500	4	0	1
109.9750	3	0	1
110.0000	2	0	0
110.0250	6	0	0
110.0500	2	1	0
110.0750	2	0	0
110.1000	2	1	0
110.1250	3	0	0
110.1500	1	0	1
110.1750	3	0	0
110.2000	3	0	0
110.2250	3	0	0
110.2500	3	0	1
110.2750	7	1	0
110.3000	4	1	0
110.3250	6	0	0
110.3500	2	0	0
110.3750	4	0	0
110.4000	4	0	0
110.4250	4	0	0
110.4500	6	0	0
110.4750	5	0	0
110.5000	4	0	0
110.5250	10	1	0
110.5500	4	1	0
110.5750	6	0	0
110.6000	3	0	0
110.6250	2	0	0
110.6500	2	0	0
110.6750	6	0	0
110.7000	3	2	0
110.7250	7	0	1
110.7500	6	0	0
110.7750	1	0	1
110.8000	3	0	0
110.8250	5	0	0
110.8500	4	0	0
110.8750	6	1	0
110.9000	3	0	0
110.9250	5	0	0
110.9500	4	1	0
110.9750	7	0	0
111.0000	1	0	0
111.0250	2	0	0
111.0500	4	0	0
111.0750	10	0	0
111.1000	7	0	0
111.1250	2	0	0
111.1500	8	0	1
111.1750	7	0	0
111.2000	1	0	0
111.2250	2	0	0
111.2500	4	0	0
111.2750	7	0	0
111.3000	2	0	0
111.3250	9	0	0
111.3500	2	0	0
111.3750	2	0	0
111.4000	4	0	0
111.4250	3	0	0
111.4500	3	0	1
111.4750	2	0	0
111.5000	5	0	0
111.5250	2	0	0
111.5500	4	0	0
111.5750	4	0	1
111.6000	3	0	0
111.6250	5	1	0
111.6500	5	0	0
111.6750	4	0	0
111.7000	4	1	0
111.7250	3	0	0
111.7500	4	0	0
111.7750	4	0	0
111.8000	3	0	0
111.8250	7	0	1
111.8500	2	0	0
111.8750	4	0	0
111.9000	3	0	1
111.9250	4	0	0
111.9500	6	1	0
111.9750	5	2	0
112.0000	4	0	0
112.0250	5	0	0
112.0500	6	0	1
112.0750	6	0	0
112.1000	4	0	0
112.1250	7	0	0
112.1500	8	0	1
112.1750	2	0	0
112.2000	6	0	1
112.2250	2	0	0
112.2500	3	0	1
112.2750	4	0	0
112.3000	3	1	0
112.3250	4	0	0
112.3500	6	0	0
112.3750	4	0	0
112.4000	5	0	0
112.4250	6	1	0
112.4500	8	0	0
112.4750	1	0	0
112.5000	2	0	0
112.5250	3	1	0
112.5500	1	0	1
112.5750	1	0	0
112.6000	6	1	0
112.6250	5	0	0
112.6500	5	0	0
112.6750	3	0	0
112.7000	1	0	0
112.7250	3	0	0
112.7500	4	1	0
112.7750	4	0	0
112.8000	5	0	0
112.8250	2	1	1
112.8500	2	0	0
112.8750	2	0	0
112.9000	2	0	0
112.9250	4	0	0
112.9500	2	0	0
112.9750	2	0	0
113.0000	3	0	0
113.0250	5	0	0
113.0500	5	0	0
113.0750	2	0	0
113.1000	3	2	0
113.1250	3	0	0
113.1500	1	0	0
113.1750	3	0	0
113.2000	1	0	0
113.2250	3	0	0
113.2500	2	0	1
113.2750	5	0	0
113.3000	4	0	1
113.3250	4	0	0
113.3500	3	0	0
113.3750	6	0	0
113.4000	3	1	0
113.4250	6	0	1
113.4500	4	0	0
113.4750	1	0	0
113.5000	3	0	0
113.5250	3	0	0
113.5500	6	0	1
113.5750	1	1	0
113.6000	2	1	0
113.6250	2	0	0
113.6500	4	0	0
113.6750	3	1	0
113.7000	5	0	0
113.7250	4	0	0
113.7500	5	0	0
113.7750	2	0	0
113.8000	3	0	1
113.8250	2	0	0
113.8500	3	0	0
113.8750	3	0	0
113.9000	3	0	0
113.9250	2	0	0
113.9500	1	0	0
113.9750	2	0	0
114.0000	1	0	1
114.0250	5	0	0
114.0500	5	0	0
114.0750	2	0	0
114.1000	3	0	0
114.1250	4	0	0
114.1500	2	0	1
114.1750	5	0	0
114.2000	5	0	0
114.2250	2	0	0
114.2500	1	0	0
114.2750	1	0	1
114.3000	6	0	0
114.3250	2	1	1
114.3500	3	0	0
114.3750	2	0	0
114.4000	2	0	0
114.4250	4	0	0
114.4500	7	0	0
114.4750	5	0	0
114.5000	3	1	0
114.5250	5	0	0
114.5500	3	0	0
114.5750	3	0	0
114.6000	1	0	0
114.6250	2	1	0
114.6500	2	0	0
114.6750	4	0	0
114.7000	2	0	0
114.7250	3	1	0
114.7500	1	0	1
114.7750	6	0	0
114.8000	0	0	0
114.8250	1	1	2
114.8500	4	0	0
114.8750	2	0	1
114.9000	3	0	0
114.9250	4	0	0
114.9500	3	0	0
114.9750	4	0	1
115.0000	6	1	0
115.0250	4	0	0
115.0500	4	0	0
115.0750	1	0	0
115.1000	4	0	1
115.1250	1	0	0
115.1500	2	0	0
115.1750	2	0	0
115.2000	3	0	0
115.2250	5	0	0
115.2500	2	0	0
115.2750	2	1	1
115.3000	3	0	0
115.3250	4	0	0
115.3500	4	1	0
115.3750	5	0	0
115.4000	2	0	0
115.4250	4	0	0
115.4500	2	0	0
115.4750	6	1	1
115.5000	3	0	0
115.5250	1	0	0
115.5500	4	0	0
115.5750	6	0	0
115.6000	6	0	0
115.6250	3	0	0
115.6500	2	0	0
115.6750	7	0	0
115.7000	4	0	0
115.7250	3	0	0
115.7500	4	0	1
115.7750	4	0	0
115.8000	4	0	0
115.8250	2	0	0
115.8500	3	0	0
115.8750	6	1	1
115.9000	3	0	0
115.9250	5	0	0
115.9500	1	0	1
115.9750	5	0	1
116.0000	3	0	0
116.0250	3	0	0
116.0500	4	0	1
116.0750	1	0	0
116.1000	6	0	1
116.1250	5	0	0
116.1500	3	0	0
116.1750	4	0	0
116.2000	5	0	0
116.2250	3	1	0
116.2500	2	0	0
116.2750	1	0	0
116.3000	4	0	0
116.3250	2	2	0
116.3500	3	0	0
116.3750	9	0	0
116.4000	2	0	1
116.4250	3	0	0
116.4500	3	0	0
116.4750	1	0	0
116.5000	3	0	0
116.5250	3	0	0
116.5500	4	1	0
116.5750	3	0	0
116.6000	3	0	0
116.6250	4	0	0
116.6500	2	0	0
116.6750	1	0	0
116.7000	7	0	0
116.7250	5	0	0
116.7500	2	0	0
116.7750	3	0	0
116.8000	0	0	0
116.8250	5	0	1
116.8500	2	0	0
116.8750	1	0	0
116.9000	2	0	0
116.9250	5	0	2
116.9500	6	0	0
116.9750	0	0	0
117.0000	6	0	0
117.0250	6	0	0
117.0500	1	0	0
117.0750	0	0	0
117.1000	3	0	0
117.1250	4	0	1
117.1500	4	0	0
117.1750	4	0	0
117.2000	2	0	0
117.2250	2	0	0
117.2500	6	0	0
117.2750	3	0	0
117.3000	3	0	0
117.3250	3	0	0
117.3500	4	0	0
117.3750	6	0	1
117.4000	2	0	0
117.4250	7	0	0
117.4500	4	0	0
117.4750	1	0	0
117.5000	1	0	0
117.5250	4	0	0
117.5500	6	0	1
117.5750	4	0	0
117.6000	6	2	0
117.6250	3	0	1
117.6500	2	0	0
117.6750	3	0	0
117.7000	4	0	0
117.7250	1	0	0
117.7500	6	0	0
117.7750	0	0	0
117.8000	2	0	0
117.8250	1	0	0
117.8500	3	0	0
117.8750	1	0	1
117.9000	3	2	1
117.9250	3	0	1
117.9500	4	0	1
117.9750	4	0	0
118.0000	3	0	0
118.0250	1	1	0
118.0500	8	0	0
118.0750	2	1	0
118.1000	2	1	0
118.1250	3	0	0
118.1500	2	0	0
118.1750	2	0	0
118.2000	5	0	0
118.2250	3	1	2
118.2500	2	0	0
118.2750	1	0	2
118.3000	1	1	0
118.3250	4	0	0
118.3500	5	0	0
118.3750	3	0	0
118.4000	4	0	0
118.4250	3	0	0
118.4500	2	0	0
118.4750	4	0	0
118.5000	3	0	1
118.5250	2	0	0
118.5500	6	0	0
118.5750	1	0	0
118.6000	4	0	0
118.6250	2	0	0
118.6500	2	1	0
118.6750	0	0	0
118.7000	6	0	0
118.7250	4	0	0
118.7500	1	0	0
118.7750	5	0	0
118.8000	1	0	1
118.8250	3	0	0
118.8500	2	0	0
118.8750	1	0	2
118.9000	3	0	0
118.9250	5	0	0
118.9500	1	0	0
118.9750	4	0	0
119.0000	5	0	0
119.0250	1	0	0
119.0500	2	0	0
119.0750	4	0	0
119.1000	2	0	0
119.1250	1	0	0
119.1500	5	0	0
119.1750	1	0	0
119.2000	2	0	0
119.2250	4	0	0
119.2500	2	1	0
119.2750	3	0	0
119.3000	5	1	0
119.3250	3	1	0
119.3500	1	0	1
119.3750	2	0	0
119.4000	0	0	0
119.4250	3	0	0
119.4500	4	0	1
119.4750	3	0	0
119.5000	1	0	0
119.5250	1	0	0
119.5500	6	0	0
119.5750	2	0	0
119.6000	1	0	0
119.6250	5	0	0
119.6500	3	0	0
119.6750	4	0	0
119.7000	6	0	0
119.7250	1	0	0
119.7500	6	0	0
119.7750	1	1	0
119.8000	4	0	0
119.8250	3	0	0
119.8500	3	0	0
119.8750	0	0	0
119.9000	2	0	0
119.9250	1	0	1
119.9500	2	0	0
119.9750	4	0	0
120.0000	1	1	0
120.0250	1	0	1
120.0500	2	0	0
120.0750	0	0	0
120.1000	2	0	1
120.1250	2	0	0
120.1500	6	0	0
120.1750	3	0	1
120.2000	2	0	0
120.2250	2	2	0
120.2500	4	0	0
120.2750	1	0	0
120.3000	0	0	0
120.3250	4	0	1
120.3500	5	1	0
120.3750	1	0	0
120.4000	1	0	0
120.4250	3	0	0
120.4500	3	0	0
120.4750	1	0	0
120.5000	3	0	0
120.5250	2	1	0
120.5500	4	0	0
120.5750	3	0	0
120.6000	0	0	0
120.6250	3	0	1
120.6500	5	0	0
120.6750	1	0	0
120.7000	2	0	0
120.7250	1	0	2
120.7500	3	0	0
120.7750	3	0	0
120.8000	0	0	0
120.8250	3	0	0
120.8500	2	0	0
120.8750	3	0	0
120.9000	7	0	0
120.9250	3	0	0
120.9500	4	0	0
120.9750	0	0	0
121.0000	1	0	0
121.0250	4	0	0
121.0500	2	0	0
121.0750	1	0	0
121.1000	3	0	0
121.1250	3	0	0
121.1500	5	0	0
121.1750	8	0	0
121.2000	2	0	0
121.2250	3	1	0
121.2500	3	0	0
121.2750	4	0	0
121.3000	3	0	0
121.3250	0	0	1
121.3500	7	1	0
121.3750	2	0	1
121.4000	5	0	0
121.4250	0	1	0
121.4500	0	0	0
121.4750	5	0	0
121.5000	1	1	1
121.5250	5	0	0
121.5500	2	0	1
121.5750	2	0	0
121.6000	2	1	0
121.6250	4	1	0
121.6500	1	0	0
121.6750	1	0	0
121.7000	4	1	0
121.7250	0	0	0
121.7500	4	0	0
121.7750	0	0	1
121.8000	1	0	0
121.8250	1	0	0
121.8500	3	0	1
121.8750	3	0	0
121.9000	1	1	0
121.9250	2	0	0
121.9500	7	0	0
121.9750	1	0	0
122.0000	4	0	1
122.0250	4	0	0
122.0500	3	1	1
122.0750	3	0	0
122.1000	6	0	1
122.1250	0	0	0
122.1500	6	0	0
122.1750	2	0	0
122.2000	4	0	0
122.2250	3	0	0
122.2500	1	0	0
122.2750	3	0	0
122.3000	5	0	1
122.3250	1	0	0
122.3500	6	0	2
122.3750	3	0	0
122.4000	2	0	0
122.4250	3	0	1
122.4500	5	0	0
122.4750	2	0	1
122.5000	1	1	0
122.5250	3	0	0
122.5500	3	0	0
122.5750	3	0	0
122.6000	2	0	0
122.6250	2	1	0
122.6500	3	1	1
122.6750	2	0	0
122.7000	3	0	0
122.7250	0	0	0
122.7500	2	0	0
122.7750	2	0	0
122.8000	3	1	0
122.8250	2	0	0
122.8500	1	0	0
122.8750	5	0	0
122.9000	0	1	0
122.9250	2	0	0
122.9500	0	0	0
122.9750	4	0	1
123.0000	3	0	0
123.0250	0	0	0
123.0500	3	0	0
123.0750	2	0	0
123.1000	0	0	0
123.1250	1	0	0
123.1500	5	0	0
123.1750	3	0	0
123.2000	3	1	0
123.2250	8	0	1
123.2500	1	0	0
123.2750	1	0	0
123.3000	1	0	0
123.3250	0	0	0
123.3500	2	0	0
123.3750	4	0	0
123.4000	3	0	1
123.4250	5	1	0
123.4500	1	0	0
123.4750	6	0	0
123.5000	3	1	0
123.5250	0	0	0
123.5500	2	0	0
123.5750	4	0	1
123.6000	3	0	0
123.6250	1	0	0
123.6500	0	0	0
123.6750	2	0	1
123.7000	2	0	1
123.7250	3	0	0
123.7500	2	0	0
123.7750	1	0	0
123.8000	1	0	0
123.8250	1	0	0
123.8500	3	0	0
123.8750	3	0	0
123.9000	2	0	0
123.9250	2	0	0
123.9500	0	0	0
123.9750	2	0	0
124.0000	0	0	1
124.0250	3	0	0
124.0500	4	0	1
124.0750	1	1	0
124.1000	4	0	1
124.1250	3	0	0
124.1500	1	0	0
124.1750	2	0	0
124.2000	3	0	0
124.2250	3	1	0
124.2500	4	0	0
124.2750	4	1	0
124.3000	3	0	0
124.3250	0	0	0
124.3500	1	0	0
124.3750	2	0	0
124.4000	2	0	0
124.4250	2	0	0
124.4500	4	0	0
124.4750	1	0	0
124.5000	4	0	0
124.5250	0	0	1
124.5500	3	0	0
124.5750	2	0	0
124.6000	1	0	0
124.6250	3	1	1
124.6500	2	0	0
124.6750	2	0	0
124.7000	1	0	0
124.7250	1	0	0
124.7500	4	0	0
124.7750	1	0	1
124.8000	0	0	0
124.8250	1	0	0
124.8500	1	1	0
124.8750	3	0	2
124.9000	0	0	0
124.9250	3	0	1
124.9500	3	1	0
124.9750	2	0	0
125.0000	4	0	0
125.0250	5	0	0
125.0500	2	0	0
125.0750	2	0	0
125.1000	1	0	0
125.1250	3	0	0
125.1500	2	0	0
125.1750	3	0	0
125.2000	2	0	1
125.2250	1	0	0
125.2500	3	0	1
125.2750	2	0	1
125.3000	3	0	1
125.3250	2	1	0
125.3500	3	0	0
125.3750	3	0	0
125.4000	1	0	0
125.4250	3	0	1
125.4500	4	0	0
125.4750	4	0	1
125.5000	3	0	0
125.5250	2	0	0
125.5500	0	0	0
125.5750	4	1	0
125.6000	1	0	0
125.6250	0	0	0
125.6500	2	0	0
125.6750	6	0	0
125.7000	4	0	0
125.7250	3	0	0
125.7500	0	0	0
125.7750	1	0	0
125.8000	2	0	0
125.8250	2	2	0
125.8500	3	0	0
125.8750	2	0	0
125.9000	3	0	0
125.9250	1	0	0
125.9500	2	0	0
125.9750	4	0	0
126.0000	1	1	0
126.0250	3	0	0
126.0500	3	0	0
126.0750	4	0	0
126.1000	2	0	0
126.1250	3	0	1
126.1500	1	0	0
126.1750	2	0	0
126.2000	1	0	0
126.2250	4	0	0
126.2500	2	0	1
126.2750	3	0	0
126.3000	3	0	0
126.3250	1	0	0
126.3500	1	0	0
126.3750	4	0	0
126.4000	5	0	0
126.4250	3	0	0
126.4500	2	0	0
126.4750	3	0	0
126.5000	3	0	0
126.5250	1	0	0
126.5500	2	0	0
126.5750	4	0	0
126.6000	1	0	1
126.6250	0	0	0
126.6500	1	0	0
126.6750	2	0	0
126.7000	6	0	0
126.7250	3	0	0
126.7500	2	0	0
126.7750	1	0	0
126.8000	0	0	1
126.8250	4	0	0
126.8500	5	0	0
126.8750	0	0	0
126.9000	1	1	0
126.9250	2	0	1
126.9500	2	0	0
126.9750	3	0	0
127.0000	3	0	0
127.0250	0	0	0
127.0500	3	0	0
127.0750	1	0	0
127.1000	5	0	0
127.1250	4	0	0
127.1500	4	0	0
127.1750	0	0	0
127.2000	5	0	0
127.2250	2	0	0
127.2500	0	0	0
127.2750	1	0	1
127.3000	1	0	0
127.3250	0	0	0
127.3500	2	0	0
127.3750	2	0	0
127.4000	2	0	0
127.4250	3	0	0
127.4500	1	0	0
127.4750	3	0	0
127.5000	4	0	0
127.5250	0	0	0
127.5500	4	0	0
127.5750	1	0	0
127.6000	1	0	0
127.6250	0	0	0
127.6500	4	1	0
127.6750	7	0	0
127.7000	1	0	0
127.7250	2	0	0
127.7500	2	1	0
127.7750	1	1	0
127.8000	4	0	0
127.8250	0	0	0
127.8500	2	0	0
127.8750	3	0	0
127.9000	0	0	0
127.9250	1	0	0
127.9500	5	0	1
127.9750	3	0	0
128.0000	4	0	0
128.0250	5	0	0
128.0500	5	0	0
128.0750	2	0	1
128.1000	3	0	1
128.1250	1	0	0
128.1500	2	0	0
128.1750	0	0	0
128.2000	5	1	0
128.2250	3	0	0
128.2500	4	0	0
128.2750	0	0	0
128.3000	3	1	0
128.3250	2	0	0
128.3500	5	1	0
128.3750	2	0	1
128.4000	3	0	0
128.4250	4	0	0
128.4500	3	0	0
128.4750	4	1	0
128.5000	1	0	0
128.5250	2	0	0
128.5500	1	0	1
128.5750	2	0	0
128.6000	1	0	0
128.6250	2	0	0
128.6500	4	0	0
128.6750	3	0	0
128.7000	3	0	1
128.7250	0	0	0
128.7500	5	1	0
128.7750	2	0	0
128.8000	2	0	1
128.8250	4	0	0
128.8500	0	0	0
128.8750	4	0	0
128.9000	1	0	0
128.9250	1	0	0
128.9500	1	0	1
128.9750	3	1	0
129.0000	5	0	2
129.0250	2	0	0
129.0500	1	0	0
129.0750	1	0	0
129.1000	1	0	0
129.1250	1	0	0
129.1500	4	0	0
129.1750	0	0	0
129.2000	2	0	0
129.2250	0	1	0
129.2500	1	1	1
129.2750	2	0	0
129.3000	3	0	1
129.3250	1	0	0
129.3500	3	0	0
129.3750	1	1	0
129.4000	7	0	1
129.4250	1	0	0
129.4500	1	0	0
129.4750	1	0	1
129.5000	2	1	1
129.5250	1	0	0
129.5500	4	0	0
129.5750	1	0	0
129.6000	0	0	0
129.6250	2	0	0
129.6500	1	0	0
129.6750	4	0	0
129.7000	1	0	0
129.7250	0	0	0
129.7500	1	0	1
129.7750	1	0	0
129.8000	4	0	0
129.8250	0	1	0
129.8500	2	0	0
129.8750	4	0	0
129.9000	4	0	0
129.9250	3	0	0
129.9500	6	0	1
129.9750	2	0	0
130.0000	0	0	0
130.0250	5	0	0
130.0500	4	0	0
130.0750	3	0	0
130.1000	2	0	0
130.1250	3	0	0
130.1500	2	0	0
130.1750	3	0	0
130.2000	1	0	0
130.2250	4	0	0
130.2500	5	0	0
130.2750	0	0	0
130.3000	5	0	0
130.3250	2	0	0
130.3500	1	0	0
130.3750	2	0	0
130.4000	1	0	0
130.4250	2	0	0
130.4500	1	0	0
130.4750	3	1	1
130.5000	1	0	1
130.5250	2	0	0
130.5500	2	0	0
130.5750	1	0	0
130.6000	2	0	0
130.6250	3	0	0
130.6500	0	0	0
130.6750	3	0	1
130.7000	2	0	1
130.7250	4	1	2
130.7500	1	0	0
130.7750	1	0	0
130.8000	2	0	0
130.8250	4	1	0
130.8500	0	0	0
130.8750	1	0	0
130.9000	3	0	0
130.9250	2	0	1
130.9500	3	0	0
130.9750	2	0	0
131.0000	0	0	0
131.0250	2	1	0
131.0500	1	0	0
131.0750	1	0	0
131.1000	1	0	0
131.1250	1	0	0
131.1500	1	0	0
131.1750	1	0	0
131.2000	4	0	0
131.2250	2	0	0
131.2500	2	0	0
131.2750	1	0	0
131.3000	4	0	0
131.3250	1	0	0
131.3500	4	0	0
131.3750	1	0	1
131.4000	3	0	0
131.4250	1	0	0
131.4500	3	0	0
131.4750	3	0	0
131.5000	2	0	0
131.5250	2	0	0
131.5500	2	0	0
131.5750	0	0	0
131.6000	0	0	1
131.6250	2	0	0
131.6500	6	1	0
131.6750	4	0	0
131.7000	2	0	0
131.7250	2	0	0
131.7500	2	0	0
131.7750	1	0	0
131.8000	0	1	0
131.8250	0	2	0
131.8500	3	1	0
131.8750	1	0	0
131.9000	3	0	0
131.9250	1	0	0
131.9500	0	0	0
131.9750	0	0	0
132.0000	2	0	0
132.0250	0	0	1
132.0500	2	2	0
132.0750	2	0	0
132.1000	2	0	0
132.1250	2	0	0
132.1500	3	0	0
132.1750	4	0	0
132.2000	5	0	0
132.2250	2	0	0
132.2500	3	0	0
132.2750	0	0	0
132.3000	4	0	0
132.3250	2	0	1
132.3500	1	0	0
132.3750	4	0	0
132.4000	3	0	1
132.4250	3	0	0
132.4500	2	0	0
132.4750	0	0	0
132.5000	1	1	0
132.5250	0	0	0
132.5500	4	0	0
132.5750	2	0	0
132.6000	1	0	0
132.6250	0	0	0
132.6500	1	1	0
132.6750	2	0	0
132.7000	2	0	0
132.7250	2	0	0
132.7500	1	0	0
132.7750	1	0	0
132.8000	2	0	0
132.8250	2	0	0
132.8500	1	1	0
132.8750	1	0	0
132.9000	0	1	0
132.9250	1	0	1
132.9500	1	0	1
132.9750	3	0	0
133.0000	3	0	1
133.0250	2	0	0
133.0500	0	1	0
133.0750	1	2	0
133.1000	1	0	1
133.1250	2	0	0
133.1500	4	0	1
133.1750	1	0	0
133.2000	1	0	0
133.2250	1	0	0
133.2500	2	0	0
133.2750	1	0	0
133.3000	2	0	1
133.3250	5	0	1
133.3500	1	0	0
133.3750	1	1	0
133.4000	7	0	1
133.4250	2	0	0
133.4500	1	0	0
133.4750	2	0	0
133.5000	0	0	0
133.5250	1	0	0
133.5500	3	0	0
133.5750	1	0	0
133.6000	0	0	0
133.6250	3	0	0
133.6500	8	0	0
133.6750	0	0	0
133.7000	3	0	0
133.7250	3	0	0
133.7500	2	1	0
133.7750	2	1	0
133.8000	2	0	0
133.8250	1	0	0
133.8500	1	0	0
133.8750	1	0	0
133.9000	1	0	0
133.9250	2	0	1
133.9500	1	0	1
133.9750	3	0	0
134.0000	2	0	0
134.0250	3	0	0
134.0500	1	0	0
134.0750	2	0	0
134.1000	0	0	0
134.1250	2	0	0
134.1500	3	0	0
134.1750	4	0	1
134.2000	0	0	0
134.2250	3	0	0
134.2500	2	0	0
134.2750	2	0	0
134.3000	4	1	0
134.3250	2	0	0
134.3500	0	0	0
134.3750	2	0	0
134.4000	1	1	0
134.4250	2	0	0
134.4500	4	0	1
134.4750	1	0	0
134.5000	0	0	1
134.5250	3	0	0
134.5500	2	0	0
134.5750	4	0	0
134.6000	1	0	0
134.6250	2	0	1
134.6500	1	0	0
134.6750	3	0	1
134.7000	0	0	0
134.7250	1	0	0
134.7500	2	0	0
134.7750	1	0	0
134.8000	0	0	0
134.8250	3	1	0
134.8500	2	0	0
134.8750	3	0	0
134.9000	3	0	0
134.9250	2	0	1
134.9500	2	0	1
134.9750	4	0	0
135.0000	0	0	0
135.0250	3	0	0
135.0500	2	0	1
135.0750	0	0	0
135.1000	8	0	0
135.1250	3	0	0
135.1500	2	0	0
135.1750	0	0	0
135.2000	1	0	0
135.2250	1	0	0
135.2500	0	0	0
135.2750	1	0	0
135.3000	3	0	0
135.3250	1	1	0
135.3500	2	0	1
135.3750	2	0	0
135.4000	3	0	1
135.4250	0	0	1
135.4500	1	0	0
135.4750	0	0	0
135.5000	2	0	0
135.5250	0	1	0
135.5500	0	0	0
135.5750	1	0	0
135.6000	2	0	0
135.6250	0	0	0
135.6500	4	0	0
135.6750	1	0	0
135.7000	3	1	0
135.7250	2	0	0
135.7500	2	1	0
135.7750	3	0	1
135.8000	0	0	0
135.8250	4	0	0
135.8500	1	0	1
135.8750	3	0	0
135.9000	1	1	0
135.9250	1	0	0
135.9500	1	0	0
135.9750	1	0	0
136.0000	2	1	0
136.0250	2	1	0
136.0500	5	0	0
136.0750	3	1	0
136.1000	0	0	0
136.1250	1	0	0
136.1500	0	0	0
136.1750	4	0	0
136.2000	3	0	1
136.2250	4	0	0
136.2500	2	0	0
136.2750	0	0	0
136.3000	2	0	0
136.3250	0	1	0
136.3500	1	0	0
136.3750	1	0	0
136.4000	1	0	1
136.4250	1	0	0
136.4500	4	0	0
136.4750	0	0	0
136.5000	0	0	0
136.5250	2	0	0
136.5500	2	1	0
136.5750	0	0	0
136.6000	5	1	0
136.6250	0	0	0
136.6500	1	0	0
136.6750	4	0	0
136.7000	0	0	0
136.7250	2	0	0
136.7500	1	0	0
136.7750	5	0	0
136.8000	1	0	0
136.8250	1	0	0
136.8500	3	0	0
136.8750	1	1	0
136.9000	1	0	0
136.9250	1	1	0
136.9500	2	0	0
136.9750	1	0	1
137.0000	3	0	0
137.0250	0	0	0
137.0500	3	0	1
137.0750	1	0	0
137.1000	1	0	0
137.1250	1	0	0
137.1500	2	0	0
137.1750	2	0	0
137.2000	3	0	0
137.2250	2	0	2
137.2500	3	0	0
137.2750	1	0	0
137.3000	1	0	0
137.3250	2	0	0
137.3500	3	0	0
137.3750	2	1	0
137.4000	2	0	0
137.4250	1	0	0
137.4500	2	0	0
137.4750	1	0	1
137.5000	2	0	0
137.5250	0	0	0
137.5500	3	0	0
137.5750	0	0	0
137.6000	0	0	0
137.6250	3	0	0
137.6500	1	1	0
137.6750	2	0	0
137.7000	1	1	0
137.7250	1	0	0
137.7500	3	0	0
137.7750	5	0	0
137.8000	1	0	0
137.8250	2	1	0
137.8500	2	0	0
137.8750	3	1	0
137.9000	3	0	0
137.9250	1	0	0
137.9500	4	0	0
137.9750	2	0	0
138.0000	2	0	0
138.0250	1	0	0
138.0500	1	0	0
138.0750	2	0	0
138.1000	2	0	0
138.1250	0	0	0
138.1500	1	0	1
138.1750	2	1	0
138.2000	0	0	0
138.2250	1	0	0
138.2500	0	0	0
138.2750	1	0	0
138.3000	2	0	0
138.3250	2	0	0
138.3500	1	1	0
138.3750	2	1	0
138.4000	1	0	0
138.4250	1	0	0
138.4500	1	0	0
138.4750	1	0	0
138.5000	2	0	0
138.5250	3	1	1
138.5500	1	1	0
138.5750	2	0	0
138.6000	2	0	1
138.6250	2	0	0
138.6500	2	1	1
138.6750	0	0	0
138.7000	2	0	0
138.7250	3	0	0
138.7500	2	0	0
138.7750	1	0	1
138.8000	4	0	1
138.8250	4	0	0
138.8500	2	0	0
138.8750	2	1	0
138.9000	1	0	0
138.9250	2	1	1
138.9500	0	0	0
138.9750	1	0	0
139.0000	4	1	0
139.0250	0	0	0
139.0500	0	1	0
139.0750	1	0	0
139.1000	2	0	0
139.1250	2	0	0
139.1500	0	0	1
139.1750	5	0	0
139.2000	0	0	0
139.2250	2	0	0
139.2500	0	0	0
139.2750	1	0	0
139.3000	3	0	0
139.3250	2	0	0
139.3500	2	0	0
139.3750	0	0	0
139.4000	0	0	0
139.4250	3	0	0
139.4500	1	0	0
139.4750	0	0	0
139.5000	1	0	0
139.5250	2	0	1
139.5500	3	0	0
139.5750	1	0	0
139.6000	2	0	0
139.6250	1	0	0
139.6500	2	0	0
139.6750	1	0	0
139.7000	4	0	0
139.7250	1	0	0
139.7500	2	0	0
139.7750	0	0	0
139.8000	1	0	0
139.8250	0	0	0
139.8500	3	0	0
139.8750	1	0	0
139.9000	4	0	1
139.9250	1	0	0
139.9500	1	1	1
139.9750	1	0	0
140.0000	2	1	0
140.0250	2	0	0
140.0500	2	0	0
140.0750	0	0	1
140.1000	1	0	0
140.1250	1	0	0
140.1500	1	0	0
140.1750	0	0	0
140.2000	0	0	0
140.2250	3	0	0
140.2500	1	0	0
140.2750	1	0	0
140.3000	1	0	0
140.3250	4	0	1
140.3500	2	1	0
140.3750	2	0	0
140.4000	1	0	0
140.4250	2	0	0
140.4500	1	0	0
140.4750	1	0	0
140.5000	2	0	0
140.5250	4	0	0
140.5500	2	0	0
140.5750	5	0	0
140.6000	5	0	0
140.6250	2	0	0
140.6500	3	0	1
140.6750	0	0	0
140.7000	2	0	1
140.7250	3	0	0
140.7500	0	1	0
140.7750	1	1	0
140.8000	1	0	1
140.8250	1	0	0
140.8500	0	0	0
140.8750	3	0	0
140.9000	2	1	0
140.9250	3	0	0
140.9500	4	0	2
140.9750	3	0	0
141.0000	3	0	0
141.0250	2	0	0
141.0500	1	0	0
141.0750	0	0	0
141.1000	2	0	0
141.1250	4	0	0
141.1500	3	0	0
141.1750	1	0	0
141.2000	3	0	0
141.2250	2	0	0
141.2500	1	0	0
141.2750	1	0	0
141.3000	0	0	0
141.3250	1	0	0
141.3500	3	0	0
141.3750	1	0	1
141.4000	2	0	0
141.4250	1	1	0
141.4500	1	0	0
141.4750	2	0	0
141.5000	1	0	0
141.5250	1	0	0
141.5500	2	0	0
141.5750	2	0	0
141.6000	2	2	0
141.6250	4	0	0
141.6500	3	0	0
141.6750	1	0	0
141.7000	0	1	0
141.7250	1	0	0
141.7500	2	0	1
141.7750	1	0	0
141.8000	0	0	0
141.8250	0	0	0
141.8500	0	0	0
141.8750	3	0	0
141.9000	0	0	0
141.9250	1	0	1
141.9500	1	0	0
141.9750	1	0	0
142.0000	0	0	0
142.0250	3	0	0
142.0500	1	0	0
142.0750	1	0	0
142.1000	3	0	0
142.1250	1	1	1
142.1500	2	1	0
142.1750	1	0	0
142.2000	0	0	0
142.2250	2	0	2
142.2500	2	0	0
142.2750	1	0	0
142.3000	2	0	0
142.3250	0	0	0
142.3500	1	0	0
142.3750	4	0	0
142.4000	4	0	0
142.4250	1	0	0
142.4500	0	0	0
142.4750	1	0	0
142.5000	1	0	0
142.5250	1	0	0
142.5500	1	0	0
142.5750	1	0	0
142.6000	2	0	0
142.6250	3	0	0
142.6500	1	1	0
142.6750	3	0	1
142.7000	2	0	0
142.7250	4	0	1
142.7500	2	0	0
142.7750	1	0	0
142.8000	0	0	0
142.8250	2	0	0
142.8500	0	0	0
142.8750	1	1	0
142.9000	1	0	0
142.9250	0	0	0
142.9500	2	0	0
142.9750	2	0	0
143.0000	0	0	0
143.0250	4	0	0
143.0500	0	0	0
143.0750	1	0	0
143.1000	1	0	1
143.1250	1	0	0
143.1500	3	0	1
143.1750	0	0	0
143.2000	1	0	0
143.2250	4	0	0
143.2500	3	0	0
143.2750	0	0	0
143.3000	0	0	0
143.3250	2	0	0
143.3500	0	0	1
143.3750	2	0	0
143.4000	1	0	0
143.4250	1	1	0
143.4500	1	0	2
143.4750	2	0	0
143.5000	2	0	0
143.5250	3	0	0
143.5500	4	0	0
143.5750	1	0	1
143.6000	3	0	1
143.6250	2	0	0
143.6500	2	0	0
143.6750	3	0	0
143.7000	4	0	0
143.7250	2	0	0
143.7500	1	0	0
143.7750	0	0	0
143.8000	1	0	0
143.8250	3	0	0
143.8500	0	0	0
143.8750	2	0	1
143.9000	0	1	0
143.9250	0	1	0
143.9500	2	0	0
143.9750	6	0	0
144.0000	0	1	0
144.0250	0	0	0
144.0500	3	0	0
144.0750	2	0	0
144.1000	0	0	0
144.1250	2	0	0
144.1500	0	1	1
144.1750	3	0	0
144.2000	1	0	0
144.2250	3	0	0
144.2500	1	0	1
144.2750	4	1	0
144.3000	1	0	1
144.3250	2	0	0
144.3500	1	0	0
144.3750	0	0	0
144.4000	2	0	0
144.4250	2	0	0
144.4500	0	0	0
144.4750	1	0	0
144.5000	2	0	0
144.5250	2	0	0
144.5500	1	0	0
144.5750	0	0	0
144.6000	1	0	0
144.6250	1	0	0
144.6500	1	0	0
144.6750	1	0	0
144.7000	2	0	1
144.7250	0	0	0
144.7500	1	0	0
144.7750	3	0	1
144.8000	6	1	0
144.8250	1	0	0
144.8500	2	0	0
144.8750	2	0	0
144.9000	3	0	0
144.9250	0	0	0
144.9500	0	0	0
144.9750	3	0	0
145.0000	0	1	0
145.0250	2	0	0
145.0500	2	0	0
145.0750	1	0	0
145.1000	1	0	0
145.1250	2	0	0
145.1500	2	0	0
145.1750	1	0	0
145.2000	1	0	1
145.2250	0	0	0
145.2500	2	0	0
145.2750	1	0	0
145.3000	0	0	0
145.3250	2	0	0
145.3500	2	0	1
145.3750	1	1	0
145.4000	2	0	0
145.4250	3	1	0
145.4500	1	0	0
145.4750	2	1	0
145.5000	2	1	1
145.5250	1	0	0
145.5500	0	0	0
145.5750	0	0	0
145.6000	2	0	0
145.6250	2	0	0
145.6500	5	0	1
145.6750	1	0	0
145.7000	2	0	1
145.7250	2	1	0
145.7500	0	0	0
145.7750	0	0	0
145.8000	2	1	1
145.8250	0	0	0
145.8500	2	0	0
145.8750	0	0	0
145.9000	1	1	0
145.9250	0	0	0
145.9500	1	1	0
145.9750	2	0	0
146.0000	2	0	1
146.0250	3	0	0
146.0500	0	1	0
146.0750	0	1	0
146.1000	2	0	0
146.1250	0	0	0
146.1500	0	0	1
146.1750	0	0	0
146.2000	3	0	0
146.2250	2	0	0
146.2500	1	1	0
146.2750	0	0	0
146.3000	1	0	0
146.3250	1	0	0
146.3500	2	0	0
146.3750	1	1	0
146.4000	1	0	0
146.4250	2	0	0
146.4500	1	0	0
146.4750	0	0	0
146.5000	1	0	0
146.5250	1	0	0
146.5500	0	0	0
146.5750	0	0	0
146.6000	4	0	1
146.6250	0	0	0
146.6500	1	1	0
146.6750	1	1	0
146.7000	0	0	0
146.7250	1	0	0
146.7500	1	0	0
146.7750	3	0	0
146.8000	2	0	1
146.8250	0	0	0
146.8500	1	0	0
146.8750	0	0	1
146.9000	3	0	0
146.9250	1	1	0
146.9500	0	0	0
146.9750	1	0	0
147.0000	3	0	0
147.0250	2	0	0
147.0500	1	1	0
147.0750	5	0	0
147.1000	2	0	1
147.1250	0	0	0
147.1500	0	0	1
147.1750	0	0	1
147.2000	0	0	0
147.2250	1	0	0
147.2500	2	0	0
147.2750	1	0	0
147.3000	0	0	0
147.3250	1	1	0
147.3500	3	0	0
147.3750	2	0	0
147.4000	5	0	0
147.4250	2	0	0
147.4500	1	0	0
147.4750	1	0	0
147.5000	0	0	0
147.5250	0	0	0
147.5500	0	0	0
147.5750	2	0	0
147.6000	5	0	0
147.6250	0	0	0
147.6500	1	0	0
147.6750	3	0	0
147.7000	1	0	1
147.7250	1	1	0
147.7500	2	0	0
147.7750	0	0	0
147.8000	2	0	0
147.8250	0	0	1
147.8500	3	0	0
147.8750	2	0	0
147.9000	2	0	0
147.9250	2	1	0
147.9500	2	0	0
147.9750	1	0	0
148.0000	1	0	0
148.0250	2	0	0
148.0500	0	0	0
148.0750	1	0	0
148.1000	0	1	0
148.1250	2	0	0
148.1500	3	0	0
148.1750	1	0	0
148.2000	2	1	1
148.2250	2	0	1
148.2500	1	0	0
148.2750	0	0	0
148.3000	2	0	0
148.3250	2	0	0
148.3500	2	0	0
148.3750	0	0	0
148.4000	0	0	0
148.4250	1	0	0
148.4500	0	0	0
148.4750	0	0	0
148.5000	0	1	0
148.5250	2	0	0
148.5500	2	0	0
148.5750	0	0	0
148.6000	1	1	0
148.6250	0	0	0
148.6500	2	0	0
148.6750	1	0	0
148.7000	2	0	1
148.7250	3	0	0
148.7500	0	0	0
148.7750	1	0	1
148.8000	2	0	0
148.8250	0	0	0
148.8500	2	0	0
148.8750	1	0	0
148.9000	0	1	0
148.9250	1	0	1
148.9500	1	0	0
148.9750	3	0	0
149.0000	0	0	0
149.0250	1	0	0
149.0500	1	0	0
149.0750	0	0	1
149.1000	0	0	0
149.1250	1	0	0
149.1500	0	0	0
149.1750	2	0	0
149.2000	3	0	0
149.2250	1	0	0
149.2500	2	0	0
149.2750	1	0	0
149.3000	0	0	0
149.3250	0	0	1
149.3500	1	1	0
149.3750	0	0	1
149.4000	0	2	0
149.4250	0	0	0
149.4500	0	0	0
149.4750	1	0	0
149.5000	1	0	0
149.5250	2	0	0
149.5500	2	1	0
149.5750	1	0	0
149.6000	1	0	0
149.6250	0	0	1
149.6500	2	1	1
149.6750	2	0	0
149.7000	3	0	1
149.7250	2	0	0
149.7500	0	0	0
149.7750	2	0	1
149.8000	1	0	0
149.8250	1	0	1
149.8500	3	0	0
149.8750	0	0	0
149.9000	1	1	0
149.9250	1	0	1
149.9500	1	0	0
149.9750	3	0	0
150.0000	1	0	0
150.0250	1	0	1
150.0500	1	0	0
150.0750	1	0	0
150.1000	1	0	0
150.1250	0	0	0
150.1500	1	0	0
150.1750	1	0	0
150.2000	0	0	0
150.2250	2	0	1
150.2500	2	0	0
150.2750	1	0	0
150.3000	0	1	0
150.3250	2	0	1
150.3500	0	0	0
150.3750	0	0	0
150.4000	0	0	0
150.4250	3	0	0
150.4500	1	0	0
150.4750	3	0	0
150.5000	2	0	1
150.5250	1	0	0
150.5500	1	0	0
150.5750	1	0	1
150.6000	2	0	0
150.6250	1	0	0
150.6500	2	0	0
150.6750	1	0	0
150.7000	0	0	0
150.7250	3	0	0
150.7500	1	0	0
150.7750	0	0	0
150.8000	2	0	0
150.8250	3	0	0
150.8500	0	1	0
150.8750	2	0	0
150.9000	1	0	0
150.9250	3	0	1
150.9500	0	0	0
150.9750	0	0	0
151.0000	1	0	0
151.0250	5	0	0
151.0500	1	0	0
151.0750	1	0	0
151.1000	1	0	0
151.1250	2	0	0
151.1500	1	0	1
151.1750	0	0	0
151.2000	0	0	0
151.2250	0	0	0
151.2500	1	0	0
151.2750	2	0	0
151.3000	0	1	0
151.3250	1	0	0
151.3500	3	0	0
151.3750	1	3	0
151.4000	2	0	0
151.4250	1	0	0
151.4500	1	1	0
151.4750	1	0	0
151.5000	1	0	1
151.5250	0	0	0
151.5500	2	0	0
151.5750	0	0	0
151.6000	1	0	0
151.6250	5	0	0
151.6500	4	1	0
151.6750	1	0	0
151.7000	2	0	0
151.7250	1	0	0
151.7500	1	0	0
151.7750	1	0	0
151.8000	5	0	0
151.8250	2	0	0
151.8500	3	1	0
151.8750	2	0	1
151.9000	1	0	0
151.9250	1	1	0
151.9500	0	0	0
151.9750	1	0	0
152.0000	0	1	0
152.0250	2	1	1
152.0500	1	0	0
152.0750	0	0	0
152.1000	0	0	1
152.1250	2	0	0
152.1500	1	0	0
152.1750	1	0	0
152.2000	1	0	0
152.2250	3	0	0
152.2500	2	0	0
152.2750	2	0	0
152.3000	2	0	0
152.3250	2	0	0
152.3500	4	0	0
152.3750	2	0	0
152.4000	1	0	0
152.4250	2	0	0
152.4500	0	0	1
152.4750	1	1	0
152.5000	2	0	0
152.5250	3	0	0
152.5500	0	0	1
152.5750	1	0	0
152.6000	2	0	0
152.6250	2	1	0
152.6500	0	0	0
152.6750	0	0	1
152.7000	2	0	1
152.7250	2	0	0
152.7500	0	1	0
152.7750	2	0	0
152.8000	2	0	0
152.8250	0	0	0
152.8500	3	0	0
152.8750	0	0	0
152.9000	0	0	1
152.9250	2	0	0
152.9500	1	0	0
152.9750	2	0	1
153.0000	1	0	0
153.0250	2	0	1
153.0500	2	1	0
153.0750	2	0	0
153.1000	3	0	1
153.1250	2	0	0
153.1500	3	0	0
153.1750	3	0	0
153.2000	2	0	0
153.2250	0	0	0
153.2500	3	1	1
153.2750	0	0	0
153.3000	0	0	0
153.3250	3	0	0
153.3500	2	0	0
153.3750	1	0	0
153.4000	0	0	0
153.4250	1	0	0
153.4500	2	0	0
153.4750	2	0	1
153.5000	1	0	0
153.5250	1	0	0
153.5500	0	0	0
153.5750	3	0	0
153.6000	0	0	0
153.6250	0	0	0
153.6500	1	0	0
153.6750	2	1	0
153.7000	2	0	0
153.7250	0	0	0
153.7500	2	0	0
153.7750	4	0	2
153.8000	0	0	0
153.8250	2	0	0
153.8500	1	0	0
153.8750	1	0	1
153.9000	1	0	0
153.9250	0	0	0
153.9500	1	0	1
153.9750	0	0	0
154.0000	0	0	0
154.0250	2	0	0
154.0500	1	1	0
154.0750	0	0	0
154.1000	2	0	0
154.1250	0	0	1
154.1500	1	0	0
154.1750	2	0	0
154.2000	2	0	0
154.2250	3	0	0
154.2500	2	0	0
154.2750	3	0	0
154.3000	1	0	1
154.3250	1	0	0
154.3500	2	0	0
154.3750	0	0	0
154.4000	0	0	0
154.4250	2	0	0
154.4500	0	0	0
154.4750	1	0	0
154.5000	2	0	0
154.5250	1	0	0
154.5500	2	0	0
154.5750	2	0	0
154.6000	0	0	0
154.6250	2	0	0
154.6500	0	1	2
154.6750	3	0	0
154.7000	1	1	0
154.7250	1	0	0
154.7500	4	0	0
154.7750	1	0	0
154.8000	1	0	0
154.8250	1	0	0
154.8500	1	0	0
154.8750	1	0	1
154.9000	0	0	0
154.9250	0	0	0
154.9500	2	0	2
154.9750	1	0	0
155.0000	1	0	0
155.0250	2	0	0
155.0500	0	0	0
155.0750	2	1	1
155.1000	2	0	0
155.1250	2	0	0
155.1500	1	0	0
155.1750	0	0	0
155.2000	0	1	0
155.2250	0	0	0
155.2500	0	0	0
155.2750	2	0	0
155.3000	0	0	0
155.3250	3	1	0
155.3500	1	0	0
155.3750	2	0	0
155.4000	1	0	0
155.4250	1	0	0
155.4500	1	0	1
155.4750	1	0	0
155.5000	1	1	0
155.5250	1	0	0
155.5500	1	0	0
155.5750	1	0	0
155.6000	3	0	0
155.6250	0	0	1
155.6500	1	0	1
155.6750	1	0	0
155.7000	2	0	0
155.7250	1	0	0
155.7500	1	0	0
155.7750	1	0	1
155.8000	2	0	0
155.8250	1	0	0
155.8500	1	0	1
155.8750	1	0	1
155.9000	1	0	0
155.9250	1	1	0
155.9500	2	0	0
155.9750	4	0	0
156.0000	3	0	0
156.0250	1	0	0
156.0500	1	0	0
156.0750	0	0	0
156.1000	0	0	0
156.1250	2	0	0
156.1500	0	0	0
156.1750	0	0	0
156.2000	2	0	0
156.2250	1	0	0
156.2500	3	0	0
156.2750	0	0	0
156.3000	7	0	0
156.3250	4	0	0
156.3500	0	0	0
156.3750	1	0	0
156.4000	0	0	0
156.4250	0	0	0
156.4500	2	0	0
156.4750	3	0	0
156.5000	0	0	0
156.5250	1	0	0
156.5500	1	1	1
156.5750	0	0	0
156.6000	0	0	1
156.6250	0	0	0
156.6500	1	0	1
156.6750	1	0	0
156.7000	1	0	0
156.7250	1	0	0
156.7500	0	0	0
156.7750	2	0	1
156.8000	1	0	0
156.8250	3	0	0
156.8500	0	1	0
156.8750	4	1	0
156.9000	1	0	0
156.9250	2	0	0
156.9500	1	0	0
156.9750	2	0	0
157.0000	0	0	0
157.0250	3	0	0
157.0500	0	0	0
157.0750	1	0	0
157.1000	0	0	0
157.1250	2	0	0
157.1500	0	1	0
157.1750	1	0	0
157.2000	1	0	0
157.2250	1	1	0
157.2500	1	0	0
157.2750	1	0	0
157.3000	0	0	0
157.3250	2	0	0
157.3500	1	0	0
157.3750	3	0	0
157.4000	2	0	0
157.4250	3	1	0
157.4500	0	0	1
157.4750	1	1	0
157.5000	0	0	0
157.5250	2	0	0
157.5500	1	0	0
157.5750	0	0	0
157.6000	2	0	0
157.6250	1	0	0
157.6500	2	1	0
157.6750	0	0	0
157.7000	1	1	0
157.7250	2	0	0
157.7500	1	0	0
157.7750	0	2	0
157.8000	0	0	0
157.8250	2	0	0
157.8500	1	0	0
157.8750	3	0	1
157.9000	0	0	0
157.9250	3	0	0
157.9500	1	0	0
157.9750	2	0	1
158.0000	1	0	0
158.0250	0	0	0
158.0500	1	0	0
158.0750	1	0	0
158.1000	0	0	0
158.1250	3	2	0
158.1500	0	0	0
158.1750	1	0	1
158.2000	2	0	0
158.2250	2	0	0
158.2500	3	0	0
158.2750	3	1	2
158.3000	0	0	0
158.3250	1	1	0
158.3500	1	1	0
158.3750	1	1	1
158.4000	2	0	1
158.4250	0	0	0
158.4500	3	0	1
158.4750	2	0	0
158.5000	1	0	0
158.5250	0	0	0
158.5500	0	0	0
158.5750	1	0	0
158.6000	3	0	0
158.6250	1	0	0
158.6500	4	0	0
158.6750	1	0	0
158.7000	0	0	0
158.7250	2	0	0
158.7500	3	1	0
158.7750	1	0	0
158.8000	2	1	0
158.8250	1	0	0
158.8500	0	0	0
158.8750	2	0	0
158.9000	0	0	0
158.9250	1	3	0
158.9500	2	0	0
158.9750	0	0	0
159.0000	0	0	0
159.0250	3	0	0
159.0500	1	0	0
159.0750	0	0	0
159.1000	0	0	0
159.1250	0	0	0
159.1500	1	0	1
159.1750	4	0	0
159.2000	3	0	0
159.2250	1	0	1
159.2500	1	0	0
159.2750	2	0	0
159.3000	1	0	0
159.3250	3	1	0
159.3500	0	1	0
159.3750	4	0	0
159.4000	0	0	0
159.4250	0	0	0
159.4500	0	0	0
159.4750	1	0	0
159.5000	2	0	0
159.5250	4	0	0
159.5500	3	0	0
159.5750	0	0	0
159.6000	3	0	0
159.6250	0	0	0
159.6500	4	0	1
159.6750	1	0	0
159.7000	3	0	0
159.7250	0	0	0
159.7500	1	0	0
159.7750	3	0	0
159.8000	2	0	0
159.8250	0	0	0
159.8500	1	1	0
159.8750	3	0	0
159.9000	1	0	0
159.9250	2	0	0
159.9500	2	0	0
159.9750	2	0	1
160.0000	1	0	0
160.0250	2	0	0
160.0500	0	1	0
160.0750	0	0	0
160.1000	0	0	0
160.1250	4	0	0
160.1500	0	0	0
160.1750	0	0	0
160.2000	1	0	0
160.2250	3	0	0
160.2500	1	1	0
160.2750	1	0	0
160.3000	0	1	0
160.3250	0	0	0
160.3500	3	1	2
160.3750	1	0	0
160.4000	1	0	0
160.4250	1	0	0
160.4500	2	0	0
160.4750	1	0	0
160.5000	1	0	0
160.5250	2	0	0
160.5500	2	0	0
160.5750	3	0	1
160.6000	0	0	1
160.6250	0	0	0
160.6500	1	0	0
160.6750	1	0	0
160.7000	3	0	0
160.7250	1	0	0
160.7500	0	0	0
160.7750	0	0	0
160.8000	2	0	0
160.8250	0	0	1
160.8500	2	0	0
160.8750	2	0	0
160.9000	0	2	0
160.9250	1	0	2
160.9500	2	0	0
160.9750	0	0	0
161.0000	5	0	1
161.0250	0	0	0
161.0500	2	0	0
161.0750	1	0	0
161.1000	2	0	0
161.1250	1	0	0
161.1500	2	1	0
161.1750	1	1	0
161.2000	1	0	0
161.2250	0	0	0
161.2500	0	0	0
161.2750	3	0	0
161.3000	0	0	1
161.3250	2	1	0
161.3500	3	0	0
161.3750	3	1	0
161.4000	2	0	0
161.4250	1	0	0
161.4500	2	0	0
161.4750	0	1	0
161.5000	1	0	0
161.5250	0	0	0
161.5500	0	0	0
161.5750	4	1	0
161.6000	1	0	0
161.6250	1	1	1
161.6500	2	0	0
161.6750	2	0	0
161.7000	2	0	0
161.7250	2	0	0
161.7500	1	0	0
161.7750	2	0	0
161.8000	1	0	0
161.8250	2	0	0
161.8500	3	0	1
161.8750	0	0	0
161.9000	2	0	0
161.9250	2	0	1
161.9500	0	0	0
161.9750	0	1	0
162.0000	3	0	0
162.0250	0	0	0
162.0500	2	0	0
162.0750	2	0	0
162.1000	0	0	0
162.1250	0	0	0
162.1500	1	1	0
162.1750	1	0	0
162.2000	0	0	0
162.2250	5	0	0
162.2500	2	0	0
162.2750	1	1	0
162.3000	0	0	0
162.3250	2	0	0
162.3500	0	0	1
162.3750	1	0	0
162.4000	3	0	0
162.4250	3	0	0
162.4500	1	0	0
162.4750	0	0	1
162.5000	4	0	0
162.5250	0	0	0
162.5500	2	0	0
162.5750	1	0	0
162.6000	3	0	0
162.6250	2	0	0
162.6500	2	0	0
162.6750	0	0	0
162.7000	1	0	0
162.7250	1	0	0
162.7500	1	0	0
162.7750	0	0	0
162.8000	4	1	0
162.8250	1	0	0
162.8500	0	0	0
162.8750	0	0	1
162.9000	0	0	0
162.9250	1	0	0
162.9500	1	0	0
162.9750	1	0	0
163.0000	1	0	0
163.0250	1	0	1
163.0500	1	1	0
163.0750	3	0	0
163.1000	0	0	0
163.1250	1	0	0
163.1500	1	0	0
163.1750	0	0	0
163.2000	0	0	0
163.2250	2	0	0
163.2500	1	0	0
163.2750	2	0	1
163.3000	0	1	0
163.3250	1	0	0
163.3500	0	0	0
163.3750	1	0	0
163.4000	2	0	0
163.4250	1	0	0
163.4500	3	0	0
163.4750	0	0	1
163.5000	1	0	0
163.5250	1	1	0
163.5500	0	0	0
163.5750	3	0	0
163.6000	1	0	0
163.6250	2	1	0
163.6500	1	0	0
163.6750	1	0	0
163.7000	0	0	0
163.7250	0	0	0
163.7500	1	0	0
163.7750	1	0	0
163.8000	3	0	0
163.8250	0	0	1
163.8500	0	0	0
163.8750	1	0	0
163.9000	1	2	0
163.9250	1	0	1
163.9500	0	0	0
163.9750	1	0	0
164.0000	2	0	0
164.0250	1	0	0
164.0500	2	0	0
164.0750	2	0	0
164.1000	2	0	0
164.1250	0	0	0
164.1500	0	0	0
164.1750	0	0	0
164.2000	0	0	0
164.2250	2	0	0
164.2500	0	0	0
164.2750	1	0	0
164.3000	0	0	0
164.3250	2	0	0
164.3500	0	1	1
164.3750	4	0	0
164.4000	0	0	0
164.4250	1	0	0
164.4500	1	0	0
164.4750	0	0	0
164.5000	0	0	0
164.5250	0	0	2
164.5500	4	0	0
164.5750	0	1	0
164.6000	0	0	0
164.6250	0	0	0
164.6500	1	1	0
164.6750	1	0	0
164.7000	2	0	0
164.7250	1	0	0
164.7500	0	0	0
164.7750	3	0	0
164.8000	0	0	0
164.8250	1	1	0
164.8500	2	1	1
164.8750	1	0	0
164.9000	2	0	0
164.9250	1	0	0
164.9500	2	0	0
164.9750	1	0	0
165.0000	2	0	0
165.0250	2	1	0
165.0500	2	0	0
165.0750	2	0	0
165.1000	0	0	0
165.1250	2	0	0
165.1500	2	0	0
165.1750	0	0	0
165.2000	1	0	0
165.2250	0	0	0
165.2500	2	0	0
165.2750	0	0	1
165.3000	0	0	0
165.3250	2	0	0
165.3500	1	0	0
165.3750	1	0	0
165.4000	0	0	0
165.4250	2	0	1
165.4500	1	0	0
165.4750	3	0	0
165.5000	1	0	0
165.5250	0	0	0
165.5500	1	0	0
165.5750	0	0	0
165.6000	0	0	0
165.6250	0	1	0
165.6500	1	0	1
165.6750	1	0	0
165.7000	4	0	0
165.7250	0	0	0
165.7500	0	0	0
165.7750	1	0	0
165.8000	0	0	0
165.8250	2	0	0
165.8500	0	0	0
165.8750	0	0	0
165.9000	2	0	0
165.9250	2	0	0
165.9500	0	0	0
165.9750	1	0	1
166.0000	1	0	0
166.0250	2	0	0
166.0500	0	0	0
166.0750	4	0	0
166.1000	3	0	0
166.1250	1	1	0
166.1500	1	0	0
166.1750	0	1	0
166.2000	3	0	0
166.2250	0	0	0
166.2500	1	0	0
166.2750	0	0	1
166.3000	0	0	0
166.3250	0	0	0
166.3500	0	0	0
166.3750	1	0	0
166.4000	2	0	0
166.4250	0	0	0
166.4500	0	0	0
166.4750	1	0	0
166.5000	1	0	0
166.5250	1	0	1
166.5500	2	0	0
166.5750	4	0	0
166.6000	2	0	0
166.6250	2	0	0
166.6500	1	0	0
166.6750	0	0	1
166.7000	1	0	0
166.7250	2	0	0
166.7500	0	0	0
166.7750	1	0	0
166.8000	0	0	0
166.8250	1	0	0
166.8500	1	0	0
166.8750	3	0	0
166.9000	0	0	0
166.9250	0	0	0
166.9500	2	0	0
166.9750	3	0	0
167.0000	1	0	1
167.0250	1	0	0
167.0500	2	0	0
167.0750	1	1	0
167.1000	1	0	0
167.1250	1	1	0
167.1500	2	0	0
167.1750	0	0	0
167.2000	1	0	0
167.2250	0	0	0
167.2500	1	0	0
167.2750	0	0	0
167.3000	0	0	0
167.3250	1	0	1
167.3500	3	0	0
167.3750	1	1	0
167.4000	0	0	0
167.4250	1	0	0
167.4500	0	0	0
167.4750	2	0	0
167.5000	0	0	0
167.5250	0	0	1
167.5500	2	0	0
167.5750	1	1	1
167.6000	1	0	0
167.6250	2	0	0
167.6500	0	0	0
167.6750	0	1	0
167.7000	0	0	0
167.7250	4	0	0
167.7500	0	0	0
167.7750	0	1	0
167.8000	1	0	0
167.8250	1	0	0
167.8500	0	0	0
167.8750	0	0	0
167.9000	2	0	0
167.9250	4	0	1
167.9500	2	2	0
167.9750	3	1	0
168.0000	0	0	1
168.0250	2	0	0
168.0500	1	0	0
168.0750	0	0	0
168.1000	0	0	0
168.1250	0	0	0
168.1500	2	0	0
168.1750	1	0	0
168.2000	0	0	0
168.2250	2	0	0
168.2500	3	0	0
168.2750	2	0	0
168.3000	1	0	1
168.3250	0	0	1
168.3500	2	0	0
168.3750	0	0	0
168.4000	0	0	0
168.4250	1	1	0
168.4500	1	0	0
168.4750	1	0	0
168.5000	1	0	0
168.5250	0	0	0
168.5500	0	0	0
168.5750	1	0	0
168.6000	1	0	0
168.6250	1	0	0
168.6500	1	1	1
168.6750	0	0	0
168.7000	2	0	0
168.7250	0	0	0
168.7500	3	0	1
168.7750	0	1	0
168.8000	1	0	0
168.8250	0	0	0
168.8500	0	0	0
168.8750	0	0	0
168.9000	0	0	0
168.9250	0	2	1
168.9500	0	0	0
168.9750	3	0	0
169.0000	1	0	0
169.0250	0	0	0
169.0500	1	0	0
169.0750	0	0	0
169.1000	0	0	2
169.1250	0	0	0
169.1500	2	0	1
169.1750	2	1	1
169.2000	1	0	1
169.2250	2	0	1
169.2500	1	0	0
169.2750	4	0	0
169.3000	0	0	0
169.3250	3	0	0
169.3500	1	0	0
169.3750	1	0	0
169.4000	2	0	0
169.4250	1	0	0
169.4500	2	0	0
169.4750	2	0	0
169.5000	0	0	0
169.5250	0	0	1
169.5500	0	0	0
169.5750	1	0	0
169.6000	0	0	0
169.6250	1	0	0
169.6500	4	0	0
169.6750	0	0	0
169.7000	1	1	0
169.7250	1	0	0
169.7500	2	0	0
169.7750	1	0	1
169.8000	1	1	0
169.8250	1	0	0
169.8500	0	0	1
169.8750	0	0	0
169.9000	1	0	0
169.9250	1	1	1
169.9500	1	0	0
169.9750	2	0	0
170.0000	1	0	0
170.0250	1	0	0
170.0500	3	0	1
170.0750	1	0	1
170.1000	2	1	0
170.1250	0	0	0
170.1500	5	0	0
170.1750	0	0	1
170.2000	2	0	0
170.2250	1	1	1
170.2500	1	0	0
170.2750	0	1	0
170.3000	2	0	0
170.3250	0	1	0
170.3500	1	0	0
170.3750	3	1	0
170.4000	2	0	0
170.4250	1	0	0
170.4500	4	0	0
170.4750	2	0	1
170.5000	1	0	0
170.5250	0	0	0
170.5500	0	1	0
170.5750	0	0	0
170.6000	0	0	1
170.6250	1	0	0
170.6500	0	0	0
170.6750	1	0	0
170.7000	1	0	0
170.7250	2	0	0
170.7500	2	0	2
170.7750	1	0	0
170.8000	0	1	0
170.8250	0	0	0
170.8500	0	0	0
170.8750	4	0	0
170.9000	1	2	0
170.9250	1	0	0
170.9500	2	0	0
170.9750	1	0	0
171.0000	1	1	0
171.0250	2	0	0
171.0500	2	0	0
171.0750	1	0	0
171.1000	0	1	0
171.1250	2	1	0
171.1500	1	1	0
171.1750	1	0	0
171.2000	4	0	0
171.2250	1	0	0
171.2500	1	0	0
171.2750	1	0	0
171.3000	0	0	0
171.3250	2	1	0
171.3500	1	0	0
171.3750	2	0	0
171.4000	2	0	0
171.4250	3	0	0
171.4500	0	0	0
171.4750	2	0	0
171.5000	0	0	1
171.5250	2	0	0
171.5500	2	0	1
171.5750	0	0	1
171.6000	2	0	0
171.6250	0	0	0
171.6500	2	0	1
171.6750	2	0	0
171.7000	1	0	0
171.7250	2	0	0
171.7500	0	0	0
171.7750	2	0	0
171.8000	1	0	0
171.8250	2	0	0
171.8500	1	0	0
171.8750	0	0	0
171.9000	0	0	1
171.9250	3	0	0
171.9500	0	0	0
171.9750	1	0	0
172.0000	0	0	0
172.0250	2	0	1
172.0500	2	0	0
172.0750	1	0	0
172.1000	2	0	0
172.1250	1	0	0
172.1500	1	0	0
172.1750	2	0	0
172.2000	0	0	0
172.2250	2	0	0
172.2500	4	0	0
172.2750	0	1	0
172.3000	1	0	0
172.3250	4	0	0
172.3500	2	0	1
172.3750	3	0	1
172.4000	2	0	0
172.4250	1	1	0
172.4500	2	1	0
172.4750	1	1	0
172.5000	1	0	0
172.5250	0	0	0
172.5500	0	0	1
172.5750	1	0	0
172.6000	1	0	0
172.6250	1	0	0
172.6500	2	0	0
172.6750	0	0	0
172.7000	3	0	0
172.7250	0	0	0
172.7500	1	0	0
172.7750	1	0	1
172.8000	2	0	0
172.8250	1	1	0
172.8500	2	0	0
172.8750	1	0	0
172.9000	1	0	0
172.9250	0	1	0
172.9500	4	2	0
172.9750	0	0	1
173.0000	1	1	2
173.0250	1	0	1
173.0500	1	0	1
173.0750	3	0	1
173.1000	1	0	1
173.1250	1	0	1
173.1500	1	1	0
173.1750	4	0	0
173.2000	4	0	0
173.2250	2	0	0
173.2500	1	1	0
173.2750	1	0	0
173.3000	0	0	0
173.3250	4	0	0
173.3500	1	0	0
173.3750	2	0	0
173.4000	0	1	0
173.4250	1	0	0
173.4500	1	0	0
173.4750	1	0	0
173.5000	0	0	0
173.5250	0	0	0
173.5500	0	0	0
173.5750	2	1	0
173.6000	0	0	0
173.6250	1	0	0
173.6500	2	0	0
173.6750	1	0	0
173.7000	0	1	0
173.7250	1	0	0
173.7500	0	0	0
173.7750	0	0	0
173.8000	2	0	0
173.8250	0	0	0
173.8500	1	0	0
173.8750	2	0	0
173.9000	1	0	0
173.9250	2	0	0
173.9500	2	0	0
173.9750	1	0	0
174.0000	0	0	0
174.0250	1	1	0
174.0500	1	1	0
174.0750	1	0	0
174.1000	1	1	0
174.1250	0	0	0
174.1500	2	1	0
174.1750	0	0	1
174.2000	2	0	0
174.2250	0	0	0
174.2500	2	0	0
174.2750	2	0	0
174.3000	1	0	0
174.3250	1	1	0
174.3500	0	0	0
174.3750	1	0	0
174.4000	0	0	0
174.4250	3	0	1
174.4500	0	0	0
174.4750	0	0	0
174.5000	0	0	0
174.5250	0	0	0
174.5500	0	0	1
174.5750	0	0	0
174.6000	1	2	0
174.6250	2	0	0
174.6500	2	0	0
174.6750	0	0	0
174.7000	1	0	0
174.7250	2	0	0
174.7500	1	1	0
174.7750	0	0	0
174.8000	2	0	0
174.8250	0	0	0
174.8500	0	0	0
174.8750	0	0	0
174.9000	1	0	0
174.9250	1	0	0
174.9500	1	1	0
