# Supplementary material for: Interrogating the structure and function of the human voltage-gated proton channel (hHv1) with a fluorescent noncanonical amino acid
Source: eLife. 2026 Apr 28;15:RP110161. doi: 10.7554/eLife.110161 (PMC13124150; doi:10.7554/eLife.110161)
Supplement: Figure 4—source data 4. [file elife-110161-fig4-data4.zip › C107Acd.dat]

Parameters for crv[0]:
  CurveName : crv[0]
  Sample_Temperature : 24.3 �C
  Stirrer_State : Off
  Exc_Wavelength : 371.5 nm
  Exc_Bandpass : 1.1 nm
  Exc_Polarisation : 0.0 �
  Exc_Source : PDL 820
  Exc_Intensity : 87 %
  Exc_Attenuation : open (5)
  Det_Wavelength : 446.0 nm
  Det_Bandpass : 5.0 nm
  Det_Polarisation : 54.7 �
  Det_Lens_Position : 11.5 mm
  Det_Attenuation : 29 %
  Det_Grating : 1200gr_500bl (1)
  Detector : UV-red [HPD]
  Meas_Time : 50.0 s
  Meas_BinWidth : 25 ps
  Meas_BaseResolution : 25 ps
  Sync_Frequency : 5714280
  Sync_Source : PDL 820
  Signal_Rate : 58320
  Start_Date : 7/9/2025
  Start_Time : 13:10:30
  PhotonCounter : TimeHarp 260 P 1047184 0121-0422-02.02
  EasyTau : 3313
  Signal_CFD Level : -85 mV
  Signal_CFD Zero Cross : -10 mV
  Signal_Offset : -31400 ps
  Signal_Enable : true
  Sync_CFD Level : -150 mV
  Sync_CFD Zero Cross : -10 mV
  Sync_Offset : 0 ps
  Sync_SyncDiv : 1 
  Sample : 02b
  Solvent : Water
  Comment : hHv1-C107Acd
Parameters for crv[1]:
  CurveName : crv[1]
  Sample_Temperature : 24.3 �C
  Stirrer_State : Off
  Exc_Wavelength : 371.5 nm
  Exc_Bandpass : 1.1 nm
  Exc_Polarisation : 0.0 �
  Exc_Source : PDL 820
  Exc_Intensity : 87 %
  Exc_Attenuation : open (5)
  Det_Wavelength : 446.0 nm
  Det_Bandpass : 5.0 nm
  Det_Polarisation : 54.7 �
  Det_Lens_Position : 11.5 mm
  Det_Attenuation : 29 %
  Det_Grating : 1200gr_500bl (1)
  Detector : UV-red [HPD]
  Meas_Time : 50.0 s
  Meas_BinWidth : 25 ps
  Meas_BaseResolution : 25 ps
  Sync_Frequency : 5714300
  Sync_Source : PDL 820
  Signal_Rate : 220
  Start_Date : 7/9/2025
  Start_Time : 13:11:22
  PhotonCounter : TimeHarp 260 P 1047184 0121-0422-02.02
  EasyTau : 3313
  Signal_CFD Level : -85 mV
  Signal_CFD Zero Cross : -10 mV
  Signal_Offset : -31400 ps
  Signal_Enable : true
  Sync_CFD Level : -150 mV
  Sync_CFD Zero Cross : -10 mV
  Sync_Offset : 0 ps
  Sync_SyncDiv : 1 
  Sample : 02b
  Solvent : Water
  Comment : BufferH2
Parameters for crv[2]:
  CurveName : crv[2] (IRF)
  Sample_Temperature : 24.3 �C
  Stirrer_State : Off
  Exc_Wavelength : 371.5 nm
  Exc_Bandpass : 1.1 nm
  Exc_Polarisation : 0.0 �
  Exc_Source : PDL 820
  Exc_Intensity : 87 %
  Exc_Attenuation : 0.1% (2)
  Det_Wavelength : 371.5 nm
  Det_Bandpass : 5.0 nm
  Det_Polarisation : 54.7 �
  Det_Lens_Position : 11.5 mm
  Det_Attenuation : 29 %
  Det_Grating : 1200gr_500bl (1)
  Detector : UV-red [HPD]
  Meas_Time : 13.0 s
  Meas_BinWidth : 25 ps
  Meas_BaseResolution : 25 ps
  Sync_Frequency : 5714280
  Sync_Source : PDL 820
  Signal_Rate : 5660
  Start_Date : 7/9/2025
  Start_Time : 13:11:53
  PhotonCounter : TimeHarp 260 P 1047184 0121-0422-02.02
  EasyTau : 3313
  Signal_CFD Level : -85 mV
  Signal_CFD Zero Cross : -10 mV
  Signal_Offset : -31400 ps
  Signal_Enable : true
  Sync_CFD Level : -150 mV
  Sync_CFD Zero Cross : -10 mV
  Sync_Offset : 0 ps
  Sync_SyncDiv : 1 
  Sample : 02b
  Solvent : Water
  Comment : IRF
Data:
Time[ns]	crv[0]	crv[1]	crv[2](IRF)
0.0000	0	1	0
0.0250	1	1	0
0.0500	1	1	0
0.0750	2	1	0
0.1000	3	0	0
0.1250	2	0	0
0.1500	1	0	0
0.1750	0	0	1
0.2000	0	1	0
0.2250	1	2	0
0.2500	1	0	1
0.2750	2	0	0
0.3000	0	1	0
0.3250	1	0	0
0.3500	4	1	0
0.3750	6	0	0
0.4000	2	0	0
0.4250	3	0	0
0.4500	1	1	0
0.4750	2	0	2
0.5000	0	0	0
0.5250	3	0	0
0.5500	1	0	0
0.5750	0	0	0
0.6000	3	0	0
0.6250	2	0	0
0.6500	1	0	0
0.6750	2	0	0
0.7000	0	1	0
0.7250	2	0	0
0.7500	1	0	0
0.7750	1	0	0
0.8000	2	0	0
0.8250	1	1	0
0.8500	3	1	0
0.8750	1	0	0
0.9000	1	0	0
0.9250	3	0	0
0.9500	3	0	0
0.9750	2	0	0
1.0000	3	0	0
1.0250	4	0	0
1.0500	1	0	0
1.0750	1	0	0
1.1000	1	0	0
1.1250	1	0	0
1.1500	1	0	0
1.1750	0	0	0
1.2000	0	0	0
1.2250	4	2	1
1.2500	0	0	0
1.2750	2	0	0
1.3000	3	0	0
1.3250	1	1	1
1.3500	0	1	0
1.3750	3	0	0
1.4000	2	0	0
1.4250	1	0	1
1.4500	1	0	0
1.4750	1	0	0
1.5000	2	0	0
1.5250	3	0	0
1.5500	1	0	0
1.5750	1	0	0
1.6000	2	0	0
1.6250	1	0	0
1.6500	0	0	1
1.6750	3	0	0
1.7000	0	0	0
1.7250	2	0	0
1.7500	1	1	0
1.7750	0	1	0
1.8000	2	0	0
1.8250	0	0	0
1.8500	1	0	0
1.8750	1	0	0
1.9000	3	0	0
1.9250	1	0	1
1.9500	2	0	0
1.9750	1	0	0
2.0000	3	0	0
2.0250	1	0	0
2.0500	1	1	0
2.0750	0	0	0
2.1000	3	0	0
2.1250	0	0	0
2.1500	2	0	0
2.1750	1	0	0
2.2000	1	0	0
2.2250	2	0	0
2.2500	1	0	0
2.2750	2	0	0
2.3000	1	0	0
2.3250	1	1	0
2.3500	1	0	0
2.3750	4	1	0
2.4000	1	0	0
2.4250	2	1	0
2.4500	1	0	0
2.4750	0	0	1
2.5000	0	1	0
2.5250	2	1	0
2.5500	3	0	0
2.5750	3	1	1
2.6000	3	0	1
2.6250	1	0	0
2.6500	1	1	0
2.6750	1	0	0
2.7000	2	0	1
2.7250	4	1	1
2.7500	3	0	2
2.7750	4	1	1
2.8000	1	1	0
2.8250	2	1	0
2.8500	3	0	0
2.8750	4	0	2
2.9000	4	1	4
2.9250	6	0	5
2.9500	9	0	2
2.9750	8	2	7
3.0000	4	1	8
3.0250	15	4	26
3.0500	13	2	11
3.0750	28	2	26
3.1000	20	4	38
3.1250	32	0	59
3.1500	46	7	89
3.1750	62	4	173
3.2000	125	12	474
3.2250	271	25	1358
3.2500	657	55	3541
3.2750	1308	76	6505
3.3000	2171	103	9150
3.3250	3068	133	10000
3.3500	3925	140	9017
3.3750	4742	134	7519
3.4000	5195	126	5695
3.4250	5522	120	4159
3.4500	5804	124	2958
3.4750	5850	121	2120
3.5000	6003	103	1518
3.5250	5874	104	1055
3.5500	6012	101	726
3.5750	5944	86	503
3.6000	6114	94	316
3.6250	5993	92	219
3.6500	6023	91	153
3.6750	5913	80	117
3.7000	5897	87	61
3.7250	5750	65	52
3.7500	5880	80	34
3.7750	5864	79	26
3.8000	5648	78	23
3.8250	5799	62	19
3.8500	5841	85	15
3.8750	5728	63	12
3.9000	5581	63	13
3.9250	5657	65	11
3.9500	5654	54	7
3.9750	5557	72	11
4.0000	5667	63	0
4.0250	5696	52	3
4.0500	5667	57	6
4.0750	5478	37	5
4.1000	5559	51	6
4.1250	5522	58	6
4.1500	5452	54	11
4.1750	5554	47	4
4.2000	5426	47	6
4.2250	5627	54	5
4.2500	5478	47	5
4.2750	5372	51	7
4.3000	5366	57	3
4.3250	5417	51	2
4.3500	5531	45	4
4.3750	5365	53	1
4.4000	5504	40	3
4.4250	5443	57	3
4.4500	5369	48	6
4.4750	5366	51	3
4.5000	5223	33	3
4.5250	5087	47	5
4.5500	5206	52	2
4.5750	5238	38	2
4.6000	5264	51	0
4.6250	5175	43	0
4.6500	5222	38	3
4.6750	5301	44	5
4.7000	5271	37	5
4.7250	5282	39	2
4.7500	5053	33	8
4.7750	5219	45	7
4.8000	5100	39	5
4.8250	5137	39	0
4.8500	5201	25	0
4.8750	5081	50	4
4.9000	5113	34	1
4.9250	5220	39	1
4.9500	4947	43	4
4.9750	5159	41	8
5.0000	5114	31	3
5.0250	5045	32	4
5.0500	4896	36	3
5.0750	5048	38	3
5.1000	5082	26	5
5.1250	4879	26	3
5.1500	4957	26	3
5.1750	5064	34	1
5.2000	4843	27	5
5.2250	5167	30	1
5.2500	4893	41	0
5.2750	4896	26	0
5.3000	4910	39	0
5.3250	4929	39	2
5.3500	4965	21	4
5.3750	4885	39	0
5.4000	4946	28	1
5.4250	4923	24	0
5.4500	4897	27	4
5.4750	4875	30	1
5.5000	4843	32	1
5.5250	4770	29	1
5.5500	4890	33	1
5.5750	4728	36	0
5.6000	4746	23	1
5.6250	4722	33	2
5.6500	4758	26	0
5.6750	4821	30	1
5.7000	4606	35	3
5.7250	4690	32	1
5.7500	4686	29	0
5.7750	4680	21	1
5.8000	4669	32	1
5.8250	4650	32	0
5.8500	4633	31	0
5.8750	4683	26	2
5.9000	4679	25	0
5.9250	4729	33	0
5.9500	4533	31	2
5.9750	4498	24	0
6.0000	4545	19	1
6.0250	4599	27	0
6.0500	4561	22	1
6.0750	4622	20	2
6.1000	4581	22	1
6.1250	4629	25	0
6.1500	4540	23	2
6.1750	4632	27	0
6.2000	4498	27	0
6.2250	4459	25	3
6.2500	4563	21	1
6.2750	4565	31	0
6.3000	4527	33	1
6.3250	4488	21	0
6.3500	4444	19	0
6.3750	4545	11	0
6.4000	4470	22	0
6.4250	4365	15	0
6.4500	4609	27	0
6.4750	4393	28	0
6.5000	4359	21	0
6.5250	4498	19	2
6.5500	4370	16	0
6.5750	4293	24	0
6.6000	4335	22	0
6.6250	4310	23	1
6.6500	4278	18	2
6.6750	4340	18	1
6.7000	4319	19	0
6.7250	4401	23	0
6.7500	4275	18	1
6.7750	4322	20	2
6.8000	4334	21	2
6.8250	4218	21	0
6.8500	4247	9	0
6.8750	4385	18	0
6.9000	4406	18	1
6.9250	4337	22	1
6.9500	4318	15	0
6.9750	4158	20	0
7.0000	4243	26	1
7.0250	4256	16	0
7.0500	4139	23	2
7.0750	4150	15	0
7.1000	4080	15	1
7.1250	4189	17	0
7.1500	4127	13	0
7.1750	4177	16	2
7.2000	4237	19	0
7.2250	4151	19	0
7.2500	4200	11	1
7.2750	4228	18	0
7.3000	4130	16	0
7.3250	4091	16	1
7.3500	4084	18	1
7.3750	4183	24	0
7.4000	4167	20	0
7.4250	4015	16	0
7.4500	4174	17	0
7.4750	4005	17	0
7.5000	3971	16	2
7.5250	4105	17	2
7.5500	4053	23	0
7.5750	3957	9	0
7.6000	4073	14	1
7.6250	4004	9	1
7.6500	3962	10	0
7.6750	4000	14	0
7.7000	3999	16	0
7.7250	3931	11	0
7.7500	3908	9	1
7.7750	4092	11	0
7.8000	3913	17	1
7.8250	4078	17	2
7.8500	4009	19	0
7.8750	3982	14	1
7.9000	3896	18	0
7.9250	3897	15	1
7.9500	3915	18	1
7.9750	3956	17	0
8.0000	3824	22	0
8.0250	3872	20	0
8.0500	3885	17	0
8.0750	4022	18	2
8.1000	3953	13	0
8.1250	3909	14	1
8.1500	3853	24	0
8.1750	3873	10	1
8.2000	3759	10	0
8.2250	3765	17	1
8.2500	3824	11	0
8.2750	3836	11	0
8.3000	3814	10	1
8.3250	3858	16	0
8.3500	3790	13	0
8.3750	3639	14	0
8.4000	3727	8	2
8.4250	3729	13	0
8.4500	3853	12	0
8.4750	3739	10	0
8.5000	3761	10	1
8.5250	3723	13	1
8.5500	3718	12	1
8.5750	3761	18	0
8.6000	3733	10	1
8.6250	3760	19	0
8.6500	3759	7	1
8.6750	3778	6	0
8.7000	3609	11	0
8.7250	3793	14	2
8.7500	3622	18	0
8.7750	3713	10	1
8.8000	3807	10	0
8.8250	3601	18	0
8.8500	3689	15	0
8.8750	3709	10	0
8.9000	3584	12	2
8.9250	3617	6	2
8.9500	3540	8	0
8.9750	3660	15	1
9.0000	3637	15	0
9.0250	3541	9	1
9.0500	3621	14	1
9.0750	3626	13	0
9.1000	3679	10	1
9.1250	3466	8	0
9.1500	3488	6	1
9.1750	3477	16	1
9.2000	3504	15	0
9.2250	3566	12	0
9.2500	3492	11	0
9.2750	3490	7	0
9.3000	3473	12	0
9.3250	3549	12	0
9.3500	3483	8	0
9.3750	3510	12	0
9.4000	3578	11	1
9.4250	3566	12	0
9.4500	3362	10	0
9.4750	3463	18	2
9.5000	3503	9	0
9.5250	3459	13	0
9.5500	3511	7	0
9.5750	3513	8	1
9.6000	3307	9	0
9.6250	3395	13	0
9.6500	3469	15	2
9.6750	3423	8	1
9.7000	3411	15	1
9.7250	3371	5	0
9.7500	3402	9	2
9.7750	3365	9	0
9.8000	3412	11	0
9.8250	3289	4	0
9.8500	3409	10	1
9.8750	3365	10	0
9.9000	3403	10	0
9.9250	3347	13	1
9.9500	3269	7	1
9.9750	3337	11	0
10.0000	3252	9	1
10.0250	3361	12	0
10.0500	3377	7	0
10.0750	3367	10	0
10.1000	3164	10	0
10.1250	3295	5	0
10.1500	3182	11	0
10.1750	3255	17	0
10.2000	3262	12	3
10.2250	3248	9	0
10.2500	3213	8	2
10.2750	3284	8	0
10.3000	3240	14	0
10.3250	3214	9	0
10.3500	3263	7	0
10.3750	3150	5	0
10.4000	3234	5	0
10.4250	3270	12	0
10.4500	3266	7	0
10.4750	3261	4	0
10.5000	3211	8	0
10.5250	3147	6	0
10.5500	3192	14	0
10.5750	3313	4	1
10.6000	3162	7	0
10.6250	3213	15	1
10.6500	3140	4	0
10.6750	3203	11	1
10.7000	3171	13	0
10.7250	3052	14	0
10.7500	3113	8	0
10.7750	3102	9	0
10.8000	3146	11	0
10.8250	3178	8	0
10.8500	3149	5	0
10.8750	3103	13	0
10.9000	3063	7	0
10.9250	2997	8	0
10.9500	3119	9	0
10.9750	3086	11	0
11.0000	3166	3	1
11.0250	3051	13	0
11.0500	3020	7	0
11.0750	3160	10	1
11.1000	3051	9	0
11.1250	3025	9	0
11.1500	3056	10	0
11.1750	3081	10	0
11.2000	3048	6	0
11.2250	2970	6	0
11.2500	3058	5	2
11.2750	3066	12	0
11.3000	2921	10	1
11.3250	3007	7	0
11.3500	2954	1	2
11.3750	2868	11	0
11.4000	2968	8	0
11.4250	2952	9	0
11.4500	2897	6	1
11.4750	3045	10	0
11.5000	2929	10	0
11.5250	3015	10	0
11.5500	3064	6	0
11.5750	3040	11	0
11.6000	2938	7	0
11.6250	2852	12	0
11.6500	2901	7	0
11.6750	2926	5	0
11.7000	2891	5	0
11.7250	2950	11	0
11.7500	2963	6	1
11.7750	2903	13	1
11.8000	2925	5	0
11.8250	2952	6	0
11.8500	2953	7	0
11.8750	2940	4	1
11.9000	2804	7	0
11.9250	2873	11	0
11.9500	2938	8	1
11.9750	2908	11	0
12.0000	2801	4	0
12.0250	2741	5	1
12.0500	2854	4	0
12.0750	2800	2	0
12.1000	2742	6	0
12.1250	2918	6	1
12.1500	2871	5	0
12.1750	2805	7	0
12.2000	2822	9	0
12.2250	2842	8	0
12.2500	2753	5	0
12.2750	2861	6	1
12.3000	2775	7	0
12.3250	2728	8	0
12.3500	2737	5	1
12.3750	2761	5	0
12.4000	2742	2	0
12.4250	2724	7	0
12.4500	2685	4	0
12.4750	2770	5	0
12.5000	2748	5	0
12.5250	2725	9	0
12.5500	2739	2	0
12.5750	2786	8	0
12.6000	2717	8	0
12.6250	2758	2	0
12.6500	2753	6	0
12.6750	2814	6	0
12.7000	2681	5	0
12.7250	2692	6	0
12.7500	2729	7	0
12.7750	2666	4	0
12.8000	2678	7	0
12.8250	2690	6	0
12.8500	2675	8	1
12.8750	2618	6	0
12.9000	2554	11	0
12.9250	2607	4	1
12.9500	2592	4	0
12.9750	2634	9	1
13.0000	2621	10	0
13.0250	2659	9	1
13.0500	2670	12	0
13.0750	2679	9	0
13.1000	2564	5	0
13.1250	2613	5	0
13.1500	2521	3	0
13.1750	2662	2	0
13.2000	2513	8	0
13.2250	2706	6	0
13.2500	2582	8	0
13.2750	2533	4	0
13.3000	2563	4	1
13.3250	2636	2	0
13.3500	2634	5	0
13.3750	2650	5	0
13.4000	2585	5	0
13.4250	2559	5	0
13.4500	2576	4	0
13.4750	2526	8	0
13.5000	2475	2	0
13.5250	2517	7	0
13.5500	2548	9	0
13.5750	2512	6	0
13.6000	2527	9	0
13.6250	2490	5	0
13.6500	2485	9	0
13.6750	2441	6	1
13.7000	2471	6	0
13.7250	2561	4	0
13.7500	2448	7	0
13.7750	2452	3	0
13.8000	2523	7	0
13.8250	2575	6	0
13.8500	2471	10	1
13.8750	2503	5	0
13.9000	2462	7	1
13.9250	2514	5	0
13.9500	2404	6	0
13.9750	2475	5	0
14.0000	2490	3	0
14.0250	2535	4	1
14.0500	2404	4	1
14.0750	2488	6	0
14.1000	2459	2	0
14.1250	2451	4	1
14.1500	2427	4	0
14.1750	2381	2	0
14.2000	2477	7	0
14.2250	2383	6	0
14.2500	2339	4	0
14.2750	2318	2	0
14.3000	2364	4	0
14.3250	2392	5	1
14.3500	2376	2	0
14.3750	2396	6	0
14.4000	2353	4	0
14.4250	2464	5	0
14.4500	2378	4	0
14.4750	2296	6	0
14.5000	2297	8	0
14.5250	2373	5	0
14.5500	2361	4	2
14.5750	2309	3	0
14.6000	2330	4	0
14.6250	2287	8	0
14.6500	2382	5	0
14.6750	2302	3	0
14.7000	2353	4	1
14.7250	2326	10	0
14.7500	2263	4	1
14.7750	2333	6	0
14.8000	2263	4	0
14.8250	2218	5	0
14.8500	2147	6	0
14.8750	2238	7	1
14.9000	2283	3	0
14.9250	2284	3	1
14.9500	2232	5	3
14.9750	2316	2	0
15.0000	2241	3	0
15.0250	2264	3	0
15.0500	2178	2	0
15.0750	2228	5	1
15.1000	2363	2	0
15.1250	2221	3	0
15.1500	2247	2	1
15.1750	2327	5	0
15.2000	2234	6	0
15.2250	2227	4	0
15.2500	2280	3	0
15.2750	2321	4	0
15.3000	2222	5	0
15.3250	2251	7	0
15.3500	2234	4	0
15.3750	2200	4	0
15.4000	2226	3	0
15.4250	2155	6	1
15.4500	2224	8	1
15.4750	2139	3	0
15.5000	2212	4	0
15.5250	2210	4	1
15.5500	2181	7	0
15.5750	2218	1	0
15.6000	2161	12	1
15.6250	2203	9	0
15.6500	2074	4	0
15.6750	2159	5	0
15.7000	2132	4	1
15.7250	2071	3	1
15.7500	2040	7	0
15.7750	2131	0	0
15.8000	2217	7	0
15.8250	2185	4	0
15.8500	2091	4	0
15.8750	2072	7	1
15.9000	2180	7	1
15.9250	2163	2	0
15.9500	2065	4	0
15.9750	2130	6	0
16.0000	2035	0	0
16.0250	2012	5	0
16.0500	2014	2	1
16.0750	2108	3	0
16.1000	2039	3	0
16.1250	2214	4	1
16.1500	2118	7	0
16.1750	1953	5	0
16.2000	2150	6	0
16.2250	2020	7	1
16.2500	2140	2	1
16.2750	2063	3	0
16.3000	1998	3	0
16.3250	2023	6	0
16.3500	2006	7	0
16.3750	2076	4	0
16.4000	2092	3	0
16.4250	2060	6	0
16.4500	2073	2	0
16.4750	2018	6	0
16.5000	2030	1	0
16.5250	2035	1	0
16.5500	1990	6	0
16.5750	2042	4	1
16.6000	2002	4	0
16.6250	2007	3	0
16.6500	1982	6	0
16.6750	1980	6	0
16.7000	2067	4	0
16.7250	1974	5	0
16.7500	1951	4	0
16.7750	1950	6	1
16.8000	1956	6	0
16.8250	1973	2	0
16.8500	1931	4	0
16.8750	2001	3	1
16.9000	1994	3	0
16.9250	2008	2	0
16.9500	1886	2	0
16.9750	2003	5	1
17.0000	2022	2	1
17.0250	1934	3	0
17.0500	1938	2	1
17.0750	1908	3	1
17.1000	1957	3	1
17.1250	1848	4	0
17.1500	1993	2	0
17.1750	1948	6	1
17.2000	1908	3	0
17.2250	1961	2	0
17.2500	1882	0	0
17.2750	1885	5	0
17.3000	1877	4	0
17.3250	1923	6	1
17.3500	1893	3	0
17.3750	1928	1	0
17.4000	1935	1	0
17.4250	1891	1	0
17.4500	1836	1	1
17.4750	1910	3	0
17.5000	1838	6	1
17.5250	1924	5	0
17.5500	1876	6	1
17.5750	1851	6	0
17.6000	1820	3	0
17.6250	1824	6	0
17.6500	1911	6	0
17.6750	1853	4	0
17.7000	1824	4	0
17.7250	1831	8	0
17.7500	1854	2	0
17.7750	1944	1	0
17.8000	1813	7	0
17.8250	1949	4	0
17.8500	1812	4	0
17.8750	1877	4	0
17.9000	1866	1	0
17.9250	1790	3	1
17.9500	1821	5	0
17.9750	1814	5	2
18.0000	1811	2	0
18.0250	1731	5	0
18.0500	1737	3	1
18.0750	1817	3	0
18.1000	1766	1	2
18.1250	1764	3	2
18.1500	1844	5	1
18.1750	1806	2	0
18.2000	1741	5	0
18.2250	1757	5	1
18.2500	1792	1	0
18.2750	1802	5	1
18.3000	1753	3	0
18.3250	1781	3	0
18.3500	1749	2	0
18.3750	1763	3	0
18.4000	1712	3	0
18.4250	1737	1	0
18.4500	1708	6	0
18.4750	1780	5	0
18.5000	1756	2	0
18.5250	1747	2	0
18.5500	1707	2	0
18.5750	1691	1	0
18.6000	1771	1	1
18.6250	1759	2	0
18.6500	1665	3	0
18.6750	1679	3	2
18.7000	1654	2	0
18.7250	1707	3	1
18.7500	1697	0	2
18.7750	1710	2	0
18.8000	1673	4	0
18.8250	1673	2	1
18.8500	1668	8	1
18.8750	1717	4	0
18.9000	1705	1	1
18.9250	1633	4	0
18.9500	1683	1	0
18.9750	1648	3	0
19.0000	1682	3	1
19.0250	1696	3	1
19.0500	1635	4	0
19.0750	1640	4	0
19.1000	1728	3	0
19.1250	1667	3	0
19.1500	1723	2	0
19.1750	1662	3	0
19.2000	1716	3	1
19.2250	1695	0	0
19.2500	1638	3	0
19.2750	1656	3	0
19.3000	1568	2	1
19.3250	1627	5	0
19.3500	1596	4	0
19.3750	1637	1	0
19.4000	1702	3	1
19.4250	1681	4	0
19.4500	1617	3	0
19.4750	1657	3	0
19.5000	1712	3	0
19.5250	1600	2	1
19.5500	1604	4	0
19.5750	1634	0	0
19.6000	1648	3	0
19.6250	1630	3	0
19.6500	1594	6	1
19.6750	1613	4	0
19.7000	1587	3	1
19.7250	1576	4	0
19.7500	1657	4	0
19.7750	1553	2	1
19.8000	1577	5	0
19.8250	1570	1	0
19.8500	1569	1	1
19.8750	1589	2	0
19.9000	1610	2	1
19.9250	1582	2	1
19.9500	1513	3	0
19.9750	1589	4	0
20.0000	1573	3	0
20.0250	1590	3	0
20.0500	1536	6	0
20.0750	1580	0	0
20.1000	1567	1	0
20.1250	1641	4	0
20.1500	1584	0	0
20.1750	1603	3	0
20.2000	1613	3	0
20.2250	1485	0	0
20.2500	1526	3	0
20.2750	1540	3	0
20.3000	1532	2	0
20.3250	1545	2	0
20.3500	1548	4	0
20.3750	1559	2	0
20.4000	1529	3	0
20.4250	1449	2	0
20.4500	1459	1	0
20.4750	1543	2	1
20.5000	1520	1	0
20.5250	1523	5	0
20.5500	1569	0	0
20.5750	1523	2	1
20.6000	1465	1	0
20.6250	1505	2	0
20.6500	1479	2	0
20.6750	1562	3	0
20.7000	1473	4	0
20.7250	1440	1	0
20.7500	1440	4	0
20.7750	1452	2	1
20.8000	1457	0	0
20.8250	1397	2	0
20.8500	1458	1	0
20.8750	1490	1	2
20.9000	1462	1	0
20.9250	1516	4	0
20.9500	1468	2	0
20.9750	1426	5	0
21.0000	1397	3	0
21.0250	1402	0	1
21.0500	1498	3	0
21.0750	1374	2	0
21.1000	1519	1	0
21.1250	1446	2	2
21.1500	1455	2	0
21.1750	1450	1	0
21.2000	1370	3	0
21.2250	1435	2	0
21.2500	1444	2	0
21.2750	1458	3	0
21.3000	1436	2	0
21.3250	1455	1	1
21.3500	1362	2	0
21.3750	1411	3	0
21.4000	1429	4	0
21.4250	1465	1	1
21.4500	1458	1	0
21.4750	1388	3	1
21.5000	1370	9	0
21.5250	1436	3	1
21.5500	1431	0	0
21.5750	1433	2	0
21.6000	1420	2	1
21.6250	1368	0	1
21.6500	1368	0	0
21.6750	1397	3	1
21.7000	1411	7	0
21.7250	1400	1	0
21.7500	1346	2	0
21.7750	1400	4	0
21.8000	1393	5	1
21.8250	1423	2	0
21.8500	1376	1	1
21.8750	1343	3	0
21.9000	1399	6	0
21.9250	1383	2	0
21.9500	1321	1	0
21.9750	1314	2	1
22.0000	1357	3	0
22.0250	1350	1	2
22.0500	1319	0	0
22.0750	1369	1	1
22.1000	1371	0	0
22.1250	1364	3	0
22.1500	1361	2	1
22.1750	1267	3	0
22.2000	1300	3	0
22.2250	1265	1	0
22.2500	1359	2	0
22.2750	1328	1	0
22.3000	1331	3	0
22.3250	1282	2	0
22.3500	1378	1	0
22.3750	1364	4	0
22.4000	1312	3	0
22.4250	1309	1	1
22.4500	1314	1	0
22.4750	1443	1	0
22.5000	1303	5	1
22.5250	1285	3	0
22.5500	1264	4	0
22.5750	1285	0	0
22.6000	1327	4	0
22.6250	1214	1	1
22.6500	1290	6	0
22.6750	1281	3	0
22.7000	1323	2	0
22.7250	1305	2	0
22.7500	1199	3	0
22.7750	1287	3	0
22.8000	1306	3	1
22.8250	1217	2	0
22.8500	1274	3	1
22.8750	1290	2	1
22.9000	1228	1	0
22.9250	1326	2	1
22.9500	1260	2	0
22.9750	1276	5	0
23.0000	1206	1	2
23.0250	1239	1	0
23.0500	1191	1	0
23.0750	1301	3	0
23.1000	1206	1	0
23.1250	1309	2	0
23.1500	1261	3	0
23.1750	1252	4	0
23.2000	1288	2	2
23.2250	1299	3	0
23.2500	1223	2	0
23.2750	1264	2	0
23.3000	1167	3	0
23.3250	1194	2	1
23.3500	1236	2	0
23.3750	1180	1	0
23.4000	1234	0	0
23.4250	1209	4	0
23.4500	1215	1	0
23.4750	1187	2	1
23.5000	1187	3	0
23.5250	1213	0	0
23.5500	1195	1	1
23.5750	1152	5	0
23.6000	1213	5	0
23.6250	1155	2	0
23.6500	1228	3	0
23.6750	1217	4	0
23.7000	1148	5	0
23.7250	1240	2	0
23.7500	1222	3	0
23.7750	1148	0	0
23.8000	1146	5	0
23.8250	1154	2	0
23.8500	1227	3	0
23.8750	1129	2	1
23.9000	1162	2	0
23.9250	1163	4	1
23.9500	1191	3	1
23.9750	1159	5	0
24.0000	1171	1	2
24.0250	1168	2	0
24.0500	1147	3	1
24.0750	1119	2	0
24.1000	1129	1	0
24.1250	1105	2	0
24.1500	1167	1	0
24.1750	1148	2	0
24.2000	1124	0	1
24.2250	1109	2	0
24.2500	1206	2	0
24.2750	1111	2	0
24.3000	1117	4	1
24.3250	1163	5	0
24.3500	1097	3	0
24.3750	1106	1	0
24.4000	1122	0	0
24.4250	1138	4	0
24.4500	1101	2	0
24.4750	1138	2	0
24.5000	1149	1	0
24.5250	1147	1	1
24.5500	1169	4	0
24.5750	1134	0	0
24.6000	1118	1	1
24.6250	1152	2	0
24.6500	1070	2	0
24.6750	1072	2	0
24.7000	1084	1	0
24.7250	1080	1	0
24.7500	1067	2	0
24.7750	1161	2	0
24.8000	1134	1	0
24.8250	1077	2	0
24.8500	1159	2	0
24.8750	1046	0	0
24.9000	1048	0	0
24.9250	1157	0	2
24.9500	1032	1	0
24.9750	1091	2	0
25.0000	1008	0	0
25.0250	1040	0	1
25.0500	1044	0	0
25.0750	1146	2	0
25.1000	1056	2	1
25.1250	1122	1	1
25.1500	1003	2	1
25.1750	1067	1	1
25.2000	1034	3	0
25.2250	1040	2	1
25.2500	1034	0	0
25.2750	1076	0	0
25.3000	1075	0	0
25.3250	1119	1	0
25.3500	1059	1	0
25.3750	1036	0	1
25.4000	1075	3	0
25.4250	1068	1	0
25.4500	1058	2	0
25.4750	1002	0	0
25.5000	1060	2	0
25.5250	1061	3	1
25.5500	1001	2	0
25.5750	972	0	0
25.6000	1011	2	0
25.6250	1015	1	0
25.6500	996	2	0
25.6750	1020	2	0
25.7000	1035	2	1
25.7250	1006	1	1
25.7500	1031	0	1
25.7750	1058	2	0
25.8000	1066	1	0
25.8250	1013	2	0
25.8500	969	2	1
25.8750	1078	0	0
25.9000	1022	2	0
25.9250	1055	1	1
25.9500	1035	1	0
25.9750	981	2	0
26.0000	1026	0	0
26.0250	996	0	1
26.0500	1029	0	0
26.0750	971	0	0
26.1000	942	1	0
26.1250	1010	2	0
26.1500	997	1	0
26.1750	1026	1	0
26.2000	1040	2	0
26.2250	1038	2	0
26.2500	975	2	1
26.2750	1045	0	0
26.3000	1008	5	1
26.3250	968	3	1
26.3500	936	0	0
26.3750	965	2	0
26.4000	1012	0	0
26.4250	1028	4	0
26.4500	995	1	0
26.4750	958	0	0
26.5000	959	1	0
26.5250	932	3	0
26.5500	971	2	0
26.5750	982	2	0
26.6000	1012	3	0
26.6250	942	1	0
26.6500	998	2	0
26.6750	989	2	0
26.7000	1010	3	0
26.7250	931	2	0
26.7500	926	1	1
26.7750	943	2	0
26.8000	905	3	0
26.8250	988	3	0
26.8500	960	0	1
26.8750	997	0	0
26.9000	937	1	1
26.9250	961	1	2
26.9500	964	0	2
26.9750	921	1	0
27.0000	950	3	1
27.0250	945	1	0
27.0500	927	1	0
27.0750	927	1	0
27.1000	949	1	0
27.1250	905	3	0
27.1500	959	2	2
27.1750	924	6	0
27.2000	979	1	0
27.2250	964	0	1
27.2500	892	0	0
27.2750	928	0	0
27.3000	916	1	1
27.3250	875	1	0
27.3500	907	1	0
27.3750	928	0	0
27.4000	913	5	0
27.4250	920	2	1
27.4500	859	0	0
27.4750	885	0	0
27.5000	880	2	0
27.5250	846	4	0
27.5500	901	1	0
27.5750	925	3	0
27.6000	896	1	0
27.6250	891	1	2
27.6500	856	3	1
27.6750	877	0	1
27.7000	911	1	0
27.7250	882	1	0
27.7500	890	3	0
27.7750	881	4	0
27.8000	869	7	0
27.8250	903	1	0
27.8500	939	3	1
27.8750	877	1	0
27.9000	899	1	1
27.9250	880	0	1
27.9500	849	2	0
27.9750	925	0	0
28.0000	918	0	1
28.0250	909	1	0
28.0500	888	2	0
28.0750	903	2	0
28.1000	835	0	0
28.1250	838	0	0
28.1500	885	0	0
28.1750	819	2	0
28.2000	905	0	0
28.2250	888	1	1
28.2500	919	0	0
28.2750	845	0	0
28.3000	875	6	0
28.3250	837	5	0
28.3500	844	1	0
28.3750	829	0	0
28.4000	845	1	0
28.4250	836	1	0
28.4500	842	1	2
28.4750	908	2	1
28.5000	865	2	0
28.5250	848	0	0
28.5500	824	0	0
28.5750	829	1	0
28.6000	871	1	1
28.6250	836	1	0
28.6500	841	1	0
28.6750	768	4	0
28.7000	835	2	0
28.7250	836	1	0
28.7500	844	2	0
28.7750	832	1	0
28.8000	834	0	0
28.8250	872	3	2
28.8500	763	0	0
28.8750	806	0	0
28.9000	846	1	0
28.9250	791	2	0
28.9500	849	2	0
28.9750	791	1	0
29.0000	836	0	0
29.0250	813	1	0
29.0500	780	2	0
29.0750	829	0	0
29.1000	791	1	1
29.1250	807	1	1
29.1500	783	3	0
29.1750	820	0	0
29.2000	824	2	0
29.2250	824	1	0
29.2500	789	0	0
29.2750	849	0	0
29.3000	713	1	0
29.3250	812	1	1
29.3500	811	1	0
29.3750	800	2	0
29.4000	770	0	0
29.4250	795	3	0
29.4500	794	2	0
29.4750	778	1	1
29.5000	744	0	0
29.5250	784	1	0
29.5500	738	1	0
29.5750	813	0	0
29.6000	820	0	0
29.6250	732	1	0
29.6500	812	0	0
29.6750	771	1	2
29.7000	822	1	0
29.7250	774	2	0
29.7500	792	4	0
29.7750	777	0	0
29.8000	726	2	0
29.8250	757	1	0
29.8500	787	0	0
29.8750	777	2	0
29.9000	744	2	0
29.9250	736	0	0
29.9500	809	3	0
29.9750	765	1	1
30.0000	745	1	0
30.0250	768	3	0
30.0500	706	1	0
30.0750	728	0	1
30.1000	739	0	0
30.1250	743	0	0
30.1500	752	0	0
30.1750	772	2	1
30.2000	752	1	1
30.2250	784	1	2
30.2500	756	1	0
30.2750	737	0	0
30.3000	730	3	0
30.3250	739	2	0
30.3500	720	1	0
30.3750	683	0	0
30.4000	734	0	0
30.4250	749	2	0
30.4500	744	0	1
30.4750	702	1	0
30.5000	687	1	0
30.5250	759	1	0
30.5500	718	4	0
30.5750	730	1	0
30.6000	768	1	0
30.6250	712	1	0
30.6500	731	1	0
30.6750	701	0	0
30.7000	701	2	0
30.7250	715	1	0
30.7500	712	0	0
30.7750	729	3	0
30.8000	698	1	0
30.8250	672	4	1
30.8500	699	3	0
30.8750	729	0	0
30.9000	688	2	0
30.9250	710	0	1
30.9500	681	2	0
30.9750	730	2	0
31.0000	690	3	0
31.0250	702	1	0
31.0500	742	1	0
31.0750	717	1	1
31.1000	738	1	0
31.1250	665	1	0
31.1500	708	2	0
31.1750	684	1	0
31.2000	721	0	0
31.2250	684	0	0
31.2500	693	0	0
31.2750	695	1	0
31.3000	733	0	0
31.3250	704	1	0
31.3500	706	1	1
31.3750	711	1	0
31.4000	648	0	0
31.4250	715	1	0
31.4500	722	1	0
31.4750	682	1	0
31.5000	646	0	0
31.5250	721	2	0
31.5500	691	0	0
31.5750	653	1	0
31.6000	690	1	0
31.6250	659	1	0
31.6500	642	1	0
31.6750	685	1	0
31.7000	703	4	0
31.7250	649	0	0
31.7500	655	2	0
31.7750	654	0	0
31.8000	683	1	0
31.8250	619	3	0
31.8500	684	3	0
31.8750	682	1	0
31.9000	639	1	0
31.9250	688	2	0
31.9500	643	1	1
31.9750	679	0	0
32.0000	656	2	0
32.0250	672	1	0
32.0500	646	1	2
32.0750	673	0	1
32.1000	695	1	1
32.1250	647	1	3
32.1500	624	2	0
32.1750	620	0	0
32.2000	686	1	0
32.2250	632	0	0
32.2500	659	1	0
32.2750	654	0	0
32.3000	670	0	0
32.3250	667	3	1
32.3500	683	0	0
32.3750	636	0	0
32.4000	656	2	0
32.4250	676	1	0
32.4500	634	2	0
32.4750	677	2	0
32.5000	618	1	0
32.5250	614	0	0
32.5500	663	0	0
32.5750	656	2	0
32.6000	664	2	0
32.6250	658	1	0
32.6500	630	0	0
32.6750	627	0	1
32.7000	610	4	0
32.7250	603	0	0
32.7500	589	1	1
32.7750	635	0	0
32.8000	597	0	0
32.8250	599	1	0
32.8500	565	1	0
32.8750	652	0	0
32.9000	638	3	1
32.9250	598	0	0
32.9500	642	0	0
32.9750	615	3	1
33.0000	606	0	0
33.0250	643	1	0
33.0500	667	0	1
33.0750	578	2	0
33.1000	586	2	0
33.1250	663	1	0
33.1500	601	0	0
33.1750	646	1	2
33.2000	559	2	0
33.2250	625	3	1
33.2500	619	2	1
33.2750	585	0	0
33.3000	631	1	1
33.3250	643	4	0
33.3500	579	0	0
33.3750	621	0	0
33.4000	621	0	0
33.4250	603	0	0
33.4500	595	3	0
33.4750	565	1	0
33.5000	556	1	0
33.5250	625	2	0
33.5500	593	1	0
33.5750	618	0	0
33.6000	636	2	0
33.6250	533	1	1
33.6500	567	2	1
33.6750	598	1	0
33.7000	563	0	0
33.7250	555	0	0
33.7500	617	2	0
33.7750	545	1	0
33.8000	610	2	0
33.8250	590	0	0
33.8500	549	0	0
33.8750	609	0	0
33.9000	582	1	0
33.9250	534	2	0
33.9500	548	0	0
33.9750	543	1	0
34.0000	540	1	1
34.0250	558	1	1
34.0500	607	1	0
34.0750	569	0	0
34.1000	565	0	0
34.1250	581	2	0
34.1500	539	1	0
34.1750	551	1	0
34.2000	577	1	0
34.2250	603	1	0
34.2500	563	2	0
34.2750	535	0	0
34.3000	563	1	2
34.3250	588	1	0
34.3500	558	1	0
34.3750	558	0	0
34.4000	530	1	1
34.4250	557	1	0
34.4500	536	2	0
34.4750	572	2	0
34.5000	552	1	1
34.5250	565	0	1
34.5500	557	1	0
34.5750	537	0	0
34.6000	539	3	0
34.6250	528	1	0
34.6500	559	1	0
34.6750	528	1	2
34.7000	569	1	0
34.7250	582	2	0
34.7500	516	0	0
34.7750	566	0	0
34.8000	557	1	2
34.8250	575	0	0
34.8500	567	0	0
34.8750	549	2	0
34.9000	517	1	1
34.9250	497	1	1
34.9500	532	1	0
34.9750	505	1	0
35.0000	493	1	0
35.0250	504	3	0
35.0500	549	1	0
35.0750	518	0	0
35.1000	526	1	0
35.1250	486	0	0
35.1500	499	0	0
35.1750	502	2	0
35.2000	557	0	2
35.2250	485	0	0
35.2500	503	0	0
35.2750	499	1	0
35.3000	525	1	0
35.3250	563	1	0
35.3500	511	1	1
35.3750	520	0	0
35.4000	509	0	0
35.4250	519	1	1
35.4500	471	3	0
35.4750	508	0	0
35.5000	545	0	1
35.5250	481	0	0
35.5500	492	1	1
35.5750	527	0	0
35.6000	519	1	0
35.6250	482	2	1
35.6500	487	1	0
35.6750	508	0	0
35.7000	509	1	0
35.7250	488	0	0
35.7500	531	0	0
35.7750	548	0	0
35.8000	513	2	0
35.8250	477	2	0
35.8500	491	0	2
35.8750	481	1	1
35.9000	513	1	1
35.9250	497	3	0
35.9500	499	1	0
35.9750	463	1	0
36.0000	484	0	0
36.0250	481	2	0
36.0500	481	2	0
36.0750	486	0	1
36.1000	545	1	0
36.1250	488	1	0
36.1500	458	1	2
36.1750	510	0	0
36.2000	479	0	0
36.2250	503	0	1
36.2500	511	1	0
36.2750	481	2	0
36.3000	512	3	0
36.3250	484	0	1
36.3500	437	2	0
36.3750	442	2	0
36.4000	493	1	0
36.4250	465	1	0
36.4500	465	1	0
36.4750	451	1	0
36.5000	505	0	0
36.5250	483	2	0
36.5500	508	1	0
36.5750	503	0	0
36.6000	494	0	0
36.6250	473	0	0
36.6500	465	1	0
36.6750	491	1	0
36.7000	464	2	0
36.7250	510	1	0
36.7500	452	0	0
36.7750	456	0	0
36.8000	487	1	0
36.8250	436	1	0
36.8500	451	0	0
36.8750	462	1	0
36.9000	513	0	1
36.9250	480	1	0
36.9500	502	0	0
36.9750	460	1	0
37.0000	426	2	0
37.0250	452	1	0
37.0500	451	1	0
37.0750	464	0	1
37.1000	463	1	0
37.1250	419	1	0
37.1500	436	0	0
37.1750	494	0	1
37.2000	470	0	0
37.2250	469	0	0
37.2500	436	0	0
37.2750	479	0	0
37.3000	437	1	0
37.3250	447	1	3
37.3500	446	1	0
37.3750	466	0	0
37.4000	450	1	0
37.4250	489	1	0
37.4500	454	1	0
37.4750	427	0	0
37.5000	483	1	1
37.5250	440	1	0
37.5500	466	0	2
37.5750	431	2	0
37.6000	446	0	0
37.6250	422	1	0
37.6500	451	0	1
37.6750	446	3	0
37.7000	462	1	0
37.7250	445	2	0
37.7500	457	1	2
37.7750	428	1	0
37.8000	462	3	0
37.8250	431	1	0
37.8500	409	2	0
37.8750	433	0	0
37.9000	440	0	0
37.9250	451	2	0
37.9500	442	1	0
37.9750	447	0	0
38.0000	383	0	0
38.0250	414	2	1
38.0500	457	1	0
38.0750	442	1	0
38.1000	428	1	0
38.1250	479	0	0
38.1500	423	1	0
38.1750	424	0	0
38.2000	419	1	0
38.2250	396	1	0
38.2500	416	1	0
38.2750	412	0	1
38.3000	401	1	0
38.3250	440	2	2
38.3500	395	0	0
38.3750	455	1	0
38.4000	396	0	0
38.4250	412	1	0
38.4500	409	0	0
38.4750	392	1	0
38.5000	426	1	0
38.5250	420	0	0
38.5500	416	0	2
38.5750	413	0	0
38.6000	413	0	0
38.6250	428	0	0
38.6500	393	1	0
38.6750	427	0	0
38.7000	388	0	0
38.7250	368	0	1
38.7500	411	0	0
38.7750	382	0	2
38.8000	423	1	0
38.8250	419	3	0
38.8500	410	0	0
38.8750	400	0	0
38.9000	418	0	1
38.9250	373	1	0
38.9500	425	1	0
38.9750	407	0	0
39.0000	421	0	0
39.0250	377	3	0
39.0500	419	1	0
39.0750	392	1	0
39.1000	391	0	0
39.1250	421	2	1
39.1500	430	2	1
39.1750	405	1	0
39.2000	403	0	0
39.2250	407	1	0
39.2500	382	0	0
39.2750	408	1	0
39.3000	384	1	0
39.3250	390	1	0
39.3500	390	0	0
39.3750	386	0	0
39.4000	394	1	0
39.4250	419	1	0
39.4500	390	1	1
39.4750	387	0	0
39.5000	392	1	0
39.5250	385	0	0
39.5500	374	1	3
39.5750	385	0	1
39.6000	376	0	0
39.6250	394	2	1
39.6500	392	0	0
39.6750	373	1	1
39.7000	363	0	0
39.7250	377	1	0
39.7500	380	0	0
39.7750	372	3	0
39.8000	368	0	1
39.8250	342	0	0
39.8500	366	1	1
39.8750	361	2	0
39.9000	403	0	0
39.9250	376	0	1
39.9500	365	0	0
39.9750	348	0	0
40.0000	382	0	0
40.0250	363	0	0
40.0500	393	0	1
40.0750	366	1	0
40.1000	374	1	1
40.1250	371	2	1
40.1500	380	0	0
40.1750	343	0	0
40.2000	372	2	0
40.2250	356	0	1
40.2500	386	0	0
40.2750	367	1	0
40.3000	368	1	0
40.3250	368	0	1
40.3500	370	1	1
40.3750	325	2	0
40.4000	366	0	0
40.4250	354	0	0
40.4500	402	1	0
40.4750	372	0	1
40.5000	380	1	0
40.5250	338	0	0
40.5500	353	1	1
40.5750	353	0	0
40.6000	389	0	1
40.6250	360	0	0
40.6500	363	0	2
40.6750	348	0	0
40.7000	348	0	0
40.7250	352	1	0
40.7500	363	0	0
40.7750	354	0	0
40.8000	364	0	1
40.8250	342	1	0
40.8500	376	2	0
40.8750	334	1	1
40.9000	383	0	0
40.9250	404	1	0
40.9500	346	1	0
40.9750	355	0	0
41.0000	364	2	0
41.0250	355	0	0
41.0500	374	0	0
41.0750	329	0	0
41.1000	368	1	0
41.1250	359	0	0
41.1500	331	0	0
41.1750	326	0	1
41.2000	364	0	0
41.2250	344	1	1
41.2500	359	1	0
41.2750	352	1	0
41.3000	349	0	0
41.3250	347	0	0
41.3500	338	0	1
41.3750	344	0	0
41.4000	362	0	0
41.4250	348	2	0
41.4500	336	0	0
41.4750	343	1	0
41.5000	319	0	0
41.5250	325	1	0
41.5500	324	0	0
41.5750	328	0	1
41.6000	354	1	0
41.6250	332	2	0
41.6500	303	0	0
41.6750	339	0	0
41.7000	320	2	1
41.7250	368	1	0
41.7500	323	1	2
41.7750	311	1	0
41.8000	348	0	0
41.8250	318	1	0
41.8500	324	1	1
41.8750	336	0	0
41.9000	340	0	0
41.9250	317	0	0
41.9500	353	1	0
41.9750	322	0	0
42.0000	361	0	0
42.0250	320	1	0
42.0500	344	0	0
42.0750	304	0	0
42.1000	324	0	0
42.1250	328	0	0
42.1500	322	0	0
42.1750	332	0	0
42.2000	327	0	1
42.2250	312	2	0
42.2500	316	2	1
42.2750	337	0	0
42.3000	297	0	0
42.3250	327	0	0
42.3500	311	0	2
42.3750	313	2	0
42.4000	288	3	0
42.4250	344	1	0
42.4500	325	1	1
42.4750	314	2	1
42.5000	319	0	0
42.5250	310	0	0
42.5500	297	1	0
42.5750	341	0	0
42.6000	327	1	0
42.6250	310	1	1
42.6500	329	0	2
42.6750	332	2	0
42.7000	293	0	0
42.7250	308	0	0
42.7500	293	0	0
42.7750	308	0	0
42.8000	289	1	0
42.8250	328	0	0
42.8500	315	0	0
42.8750	295	1	0
42.9000	277	1	0
42.9250	276	0	0
42.9500	293	1	0
42.9750	298	1	1
43.0000	266	1	0
43.0250	324	0	1
43.0500	297	0	1
43.0750	306	1	0
43.1000	293	1	0
43.1250	278	0	1
43.1500	310	0	0
43.1750	277	1	1
43.2000	294	0	0
43.2250	307	0	0
43.2500	292	0	0
43.2750	313	0	0
43.3000	303	0	0
43.3250	293	0	0
43.3500	298	0	1
43.3750	298	0	0
43.4000	294	0	0
43.4250	291	0	0
43.4500	328	0	0
43.4750	308	1	0
43.5000	329	1	1
43.5250	290	0	1
43.5500	279	1	1
43.5750	312	1	0
43.6000	293	0	0
43.6250	297	0	0
43.6500	289	1	0
43.6750	296	1	0
43.7000	280	0	0
43.7250	269	1	1
43.7500	267	0	0
43.7750	289	0	1
43.8000	266	0	0
43.8250	279	2	1
43.8500	279	0	0
43.8750	281	0	0
43.9000	286	0	1
43.9250	268	0	0
43.9500	278	1	0
43.9750	297	0	0
44.0000	237	0	0
44.0250	300	0	0
44.0500	275	2	1
44.0750	276	2	0
44.1000	273	0	0
44.1250	278	2	1
44.1500	298	0	0
44.1750	280	1	0
44.2000	279	0	0
44.2250	271	0	0
44.2500	281	0	0
44.2750	269	1	0
44.3000	260	0	0
44.3250	282	1	0
44.3500	286	0	0
44.3750	270	0	0
44.4000	298	0	0
44.4250	293	1	0
44.4500	282	0	1
44.4750	256	0	0
44.5000	273	2	0
44.5250	270	0	0
44.5500	272	0	0
44.5750	289	0	0
44.6000	290	0	0
44.6250	279	1	0
44.6500	279	1	0
44.6750	281	0	0
44.7000	263	0	0
44.7250	296	0	0
44.7500	273	0	0
44.7750	272	0	0
44.8000	270	1	0
44.8250	293	1	0
44.8500	248	0	0
44.8750	267	3	0
44.9000	278	0	0
44.9250	242	1	0
44.9500	262	0	0
44.9750	250	0	0
45.0000	301	0	0
45.0250	285	0	0
45.0500	289	1	0
45.0750	272	0	0
45.1000	267	0	1
45.1250	249	0	0
45.1500	288	1	0
45.1750	268	1	1
45.2000	233	0	0
45.2250	253	0	0
45.2500	285	1	0
45.2750	259	0	0
45.3000	242	1	0
45.3250	282	2	0
45.3500	277	0	0
45.3750	265	0	0
45.4000	263	2	0
45.4250	232	0	0
45.4500	245	0	0
45.4750	261	0	0
45.5000	298	0	0
45.5250	243	0	0
45.5500	249	0	0
45.5750	257	0	0
45.6000	276	0	1
45.6250	259	0	0
45.6500	244	1	0
45.6750	265	1	0
45.7000	289	0	0
45.7250	258	1	1
45.7500	250	3	0
45.7750	257	0	0
45.8000	247	1	1
45.8250	250	0	0
45.8500	266	0	1
45.8750	236	0	0
45.9000	265	0	0
45.9250	251	0	1
45.9500	270	1	0
45.9750	252	0	0
46.0000	233	0	0
46.0250	221	0	0
46.0500	271	1	0
46.0750	242	1	0
46.1000	261	0	0
46.1250	223	0	0
46.1500	269	0	1
46.1750	238	1	0
46.2000	235	1	0
46.2250	252	1	0
46.2500	260	1	1
46.2750	226	1	0
46.3000	248	0	0
46.3250	228	0	0
46.3500	243	0	0
46.3750	241	0	1
46.4000	226	0	0
46.4250	281	0	0
46.4500	245	0	0
46.4750	262	0	0
46.5000	238	1	0
46.5250	226	0	0
46.5500	262	1	1
46.5750	236	1	0
46.6000	237	2	0
46.6250	251	0	0
46.6500	219	0	0
46.6750	234	2	0
46.7000	227	1	0
46.7250	229	0	0
46.7500	236	2	0
46.7750	256	2	0
46.8000	238	0	1
46.8250	226	0	0
46.8500	227	0	0
46.8750	255	0	0
46.9000	219	1	0
46.9250	261	0	0
46.9500	224	0	1
46.9750	246	2	0
47.0000	246	1	0
47.0250	220	0	0
47.0500	233	0	0
47.0750	223	2	0
47.1000	240	0	0
47.1250	235	0	0
47.1500	221	0	0
47.1750	236	0	0
47.2000	245	1	1
47.2250	234	0	1
47.2500	257	0	0
47.2750	257	0	0
47.3000	217	0	0
47.3250	221	1	1
47.3500	230	3	0
47.3750	264	1	0
47.4000	238	0	0
47.4250	240	0	0
47.4500	216	1	0
47.4750	231	1	1
47.5000	223	1	0
47.5250	240	0	0
47.5500	223	2	0
47.5750	215	1	0
47.6000	237	0	1
47.6250	201	0	1
47.6500	200	1	0
47.6750	197	0	0
47.7000	237	1	0
47.7250	226	0	0
47.7500	196	0	1
47.7750	241	0	0
47.8000	224	1	0
47.8250	221	0	0
47.8500	230	0	0
47.8750	215	1	0
47.9000	207	1	1
47.9250	211	0	0
47.9500	237	0	0
47.9750	212	1	0
48.0000	222	0	0
48.0250	210	0	0
48.0500	212	0	0
48.0750	201	0	0
48.1000	233	0	0
48.1250	175	0	0
48.1500	213	1	0
48.1750	217	0	0
48.2000	197	0	1
48.2250	218	0	1
48.2500	214	0	0
48.2750	226	0	0
48.3000	210	0	0
48.3250	223	1	0
48.3500	210	0	0
48.3750	207	0	1
48.4000	216	0	0
48.4250	217	0	0
48.4500	205	2	0
48.4750	211	0	0
48.5000	210	1	0
48.5250	205	0	1
48.5500	203	0	0
48.5750	202	0	0
48.6000	199	1	0
48.6250	205	0	1
48.6500	181	2	0
48.6750	212	1	0
48.7000	197	1	1
48.7250	215	0	0
48.7500	210	0	0
48.7750	194	0	0
48.8000	197	0	0
48.8250	183	0	0
48.8500	200	0	0
48.8750	198	0	0
48.9000	204	2	0
48.9250	207	0	0
48.9500	196	0	0
48.9750	210	0	0
49.0000	177	1	1
49.0250	195	0	0
49.0500	233	0	0
49.0750	200	0	0
49.1000	197	0	0
49.1250	213	0	1
49.1500	179	0	0
49.1750	180	0	0
49.2000	218	0	0
49.2250	194	0	0
49.2500	217	0	0
49.2750	233	0	1
49.3000	210	0	0
49.3250	194	0	0
49.3500	216	1	0
49.3750	188	0	0
49.4000	188	0	0
49.4250	174	0	0
49.4500	180	0	1
49.4750	223	0	1
49.5000	202	1	0
49.5250	185	0	0
49.5500	185	1	2
49.5750	192	0	0
49.6000	190	1	0
49.6250	192	1	0
49.6500	213	0	0
49.6750	205	1	0
49.7000	187	1	0
49.7250	185	0	0
49.7500	192	0	0
49.7750	209	0	0
49.8000	201	0	0
49.8250	179	0	0
49.8500	191	0	0
49.8750	182	1	0
49.9000	208	0	0
49.9250	194	1	0
49.9500	170	0	0
49.9750	195	0	0
50.0000	191	1	1
50.0250	207	0	1
50.0500	175	0	0
50.0750	185	0	0
50.1000	180	0	0
50.1250	209	0	1
50.1500	196	1	0
50.1750	179	0	0
50.2000	175	0	0
50.2250	183	0	0
50.2500	192	2	0
50.2750	200	0	0
50.3000	184	1	1
50.3250	206	0	0
50.3500	179	1	0
50.3750	180	1	1
50.4000	169	0	0
50.4250	174	1	0
50.4500	197	1	0
50.4750	185	0	0
50.5000	173	1	1
50.5250	183	0	1
50.5500	188	1	1
50.5750	175	0	0
50.6000	159	0	0
50.6250	177	0	1
50.6500	180	0	0
50.6750	170	1	0
50.7000	192	0	0
50.7250	173	0	1
50.7500	185	0	0
50.7750	183	0	0
50.8000	170	0	1
50.8250	165	0	0
50.8500	184	2	0
50.8750	196	0	0
50.9000	186	0	0
50.9250	164	1	0
50.9500	192	0	0
50.9750	147	0	0
51.0000	177	0	1
51.0250	183	1	0
51.0500	147	1	1
51.0750	174	1	1
51.1000	179	0	0
51.1250	171	2	0
51.1500	193	0	1
51.1750	174	1	0
51.2000	186	0	0
51.2250	182	0	1
51.2500	170	0	0
51.2750	178	0	0
51.3000	162	1	0
51.3250	185	0	1
51.3500	155	0	0
51.3750	181	0	0
51.4000	158	0	0
51.4250	168	1	0
51.4500	180	1	0
51.4750	174	0	1
51.5000	188	1	0
51.5250	158	1	0
51.5500	163	1	0
51.5750	196	0	0
51.6000	187	0	0
51.6250	149	0	0
51.6500	191	1	0
51.6750	173	2	0
51.7000	158	1	0
51.7250	173	2	0
51.7500	192	0	1
51.7750	170	0	0
51.8000	153	1	0
51.8250	151	0	1
51.8500	185	0	0
51.8750	175	0	0
51.9000	174	0	0
51.9250	144	1	0
51.9500	176	2	1
51.9750	163	1	0
52.0000	168	0	0
52.0250	169	1	0
52.0500	147	1	0
52.0750	161	1	0
52.1000	147	0	0
52.1250	169	2	0
52.1500	178	0	0
52.1750	172	0	0
52.2000	170	1	1
52.2250	154	0	0
52.2500	176	0	0
52.2750	177	0	0
52.3000	161	1	2
52.3250	137	0	0
52.3500	170	1	0
52.3750	144	0	0
52.4000	144	1	1
52.4250	171	0	0
52.4500	174	1	1
52.4750	150	0	0
52.5000	171	1	0
52.5250	158	1	0
52.5500	185	0	0
52.5750	176	1	1
52.6000	147	0	1
52.6250	158	0	0
52.6500	152	0	0
52.6750	159	0	0
52.7000	169	0	0
52.7250	157	0	1
52.7500	139	1	0
52.7750	161	0	0
52.8000	168	2	1
52.8250	165	0	0
52.8500	179	1	0
52.8750	142	0	0
52.9000	172	2	0
52.9250	159	1	0
52.9500	145	1	0
52.9750	155	0	0
53.0000	198	1	0
53.0250	161	2	0
53.0500	155	0	2
53.0750	138	0	0
53.1000	164	0	0
53.1250	158	1	1
53.1500	139	0	1
53.1750	186	0	0
53.2000	147	0	0
53.2250	135	0	0
53.2500	142	0	3
53.2750	156	0	0
53.3000	146	0	0
53.3250	138	1	1
53.3500	155	1	0
53.3750	144	0	0
53.4000	172	0	0
53.4250	177	0	0
53.4500	142	1	0
53.4750	136	0	0
53.5000	159	0	0
53.5250	150	0	0
53.5500	165	0	0
53.5750	165	1	0
53.6000	140	1	0
53.6250	162	0	0
53.6500	144	1	0
53.6750	146	1	0
53.7000	136	0	0
53.7250	130	0	1
53.7500	150	1	1
53.7750	136	0	0
53.8000	148	1	1
53.8250	131	1	0
53.8500	125	0	0
53.8750	123	1	0
53.9000	145	0	0
53.9250	133	0	0
53.9500	136	0	1
53.9750	139	1	0
54.0000	137	1	0
54.0250	162	2	0
54.0500	159	0	0
54.0750	151	1	0
54.1000	144	1	0
54.1250	137	0	0
54.1500	138	0	0
54.1750	134	2	0
54.2000	163	0	0
54.2250	158	0	0
54.2500	145	0	1
54.2750	141	0	0
54.3000	132	0	0
54.3250	148	1	0
54.3500	142	0	0
54.3750	143	0	0
54.4000	137	0	0
54.4250	152	0	0
54.4500	133	1	0
54.4750	145	0	0
54.5000	141	1	1
54.5250	152	0	0
54.5500	126	2	0
54.5750	142	0	0
54.6000	146	1	2
54.6250	134	1	1
54.6500	149	0	0
54.6750	141	0	0
54.7000	157	0	0
54.7250	128	0	0
54.7500	135	0	0
54.7750	142	0	1
54.8000	138	1	0
54.8250	154	0	0
54.8500	146	2	2
54.8750	134	0	0
54.9000	156	1	0
54.9250	121	0	0
54.9500	126	0	0
54.9750	134	0	0
55.0000	140	0	0
55.0250	160	0	0
55.0500	143	0	0
55.0750	128	0	0
55.1000	131	0	0
55.1250	145	1	0
55.1500	137	0	0
55.1750	121	0	0
55.2000	128	0	0
55.2250	163	0	0
55.2500	141	0	2
55.2750	135	1	0
55.3000	113	1	0
55.3250	141	1	0
55.3500	114	0	0
55.3750	111	1	0
55.4000	135	1	1
55.4250	130	0	0
55.4500	107	0	0
55.4750	139	0	1
55.5000	140	0	0
55.5250	130	1	1
55.5500	142	0	0
55.5750	147	0	0
55.6000	122	0	0
55.6250	122	1	1
55.6500	155	0	1
55.6750	137	0	0
55.7000	113	0	0
55.7250	124	0	0
55.7500	118	1	0
55.7750	124	0	0
55.8000	143	0	0
55.8250	126	0	0
55.8500	139	0	0
55.8750	119	0	1
55.9000	112	0	0
55.9250	103	0	0
55.9500	148	0	0
55.9750	123	0	0
56.0000	119	0	0
56.0250	125	0	1
56.0500	105	0	0
56.0750	124	0	1
56.1000	140	0	0
56.1250	116	1	1
56.1500	118	0	0
56.1750	135	0	0
56.2000	156	1	0
56.2250	149	0	0
56.2500	119	0	0
56.2750	111	0	0
56.3000	128	1	0
56.3250	104	0	0
56.3500	129	0	0
56.3750	134	1	0
56.4000	124	0	0
56.4250	107	0	1
56.4500	117	1	0
56.4750	139	0	0
56.5000	115	0	0
56.5250	113	0	0
56.5500	133	0	0
56.5750	116	0	0
56.6000	119	1	0
56.6250	118	0	0
56.6500	113	0	1
56.6750	123	0	0
56.7000	112	0	0
56.7250	99	1	0
56.7500	120	0	0
56.7750	110	0	0
56.8000	118	1	1
56.8250	120	0	0
56.8500	119	2	1
56.8750	118	0	0
56.9000	116	1	0
56.9250	117	0	0
56.9500	108	4	0
56.9750	123	0	0
57.0000	123	0	0
57.0250	104	0	0
57.0500	110	0	0
57.0750	108	0	0
57.1000	123	0	0
57.1250	119	0	0
57.1500	109	0	0
57.1750	123	0	0
57.2000	106	0	1
57.2250	120	0	0
57.2500	106	0	0
57.2750	114	1	0
57.3000	100	1	0
57.3250	102	1	0
57.3500	112	0	0
57.3750	108	0	0
57.4000	117	0	1
57.4250	127	0	0
57.4500	116	0	0
57.4750	116	1	0
57.5000	103	1	0
57.5250	101	0	0
57.5500	88	0	0
57.5750	120	2	0
57.6000	117	0	0
57.6250	109	0	0
57.6500	128	1	0
57.6750	125	0	0
57.7000	118	1	0
57.7250	113	0	0
57.7500	120	1	0
57.7750	118	1	0
57.8000	103	1	0
57.8250	90	0	0
57.8500	106	0	1
57.8750	118	1	0
57.9000	127	0	0
57.9250	124	1	0
57.9500	127	0	0
57.9750	119	2	0
58.0000	93	0	0
58.0250	101	0	1
58.0500	99	1	0
58.0750	112	0	0
58.1000	97	0	0
58.1250	132	2	0
58.1500	119	0	0
58.1750	112	0	0
58.2000	111	2	0
58.2250	102	0	0
58.2500	110	0	0
58.2750	91	0	0
58.3000	101	0	0
58.3250	112	0	0
58.3500	120	0	0
58.3750	98	1	0
58.4000	114	0	1
58.4250	116	0	1
58.4500	114	0	0
58.4750	112	1	2
58.5000	87	1	0
58.5250	94	1	0
58.5500	105	1	0
58.5750	100	0	0
58.6000	109	0	0
58.6250	89	0	0
58.6500	115	0	1
58.6750	96	2	1
58.7000	111	3	0
58.7250	91	0	0
58.7500	113	0	1
58.7750	97	0	0
58.8000	103	0	0
58.8250	136	0	0
58.8500	103	0	0
58.8750	99	0	0
58.9000	94	0	1
58.9250	104	0	0
58.9500	99	0	0
58.9750	104	0	0
59.0000	111	0	0
59.0250	73	0	0
59.0500	118	0	0
59.0750	100	1	0
59.1000	101	1	0
59.1250	108	0	1
59.1500	120	0	0
59.1750	110	0	0
59.2000	100	0	0
59.2250	104	0	0
59.2500	92	0	0
59.2750	107	0	0
59.3000	115	0	0
59.3250	100	1	1
59.3500	107	1	1
59.3750	100	0	0
59.4000	86	0	0
59.4250	103	1	0
59.4500	115	0	1
59.4750	95	0	1
59.5000	110	1	0
59.5250	109	0	1
59.5500	108	1	0
59.5750	84	0	0
59.6000	95	0	0
59.6250	105	0	0
59.6500	107	1	1
59.6750	113	0	0
59.7000	109	1	0
59.7250	105	0	0
59.7500	121	0	0
59.7750	106	0	0
59.8000	92	0	0
59.8250	113	1	1
59.8500	106	0	1
59.8750	85	0	0
59.9000	103	0	0
59.9250	100	0	0
59.9500	87	2	0
59.9750	91	0	0
60.0000	97	0	0
60.0250	92	1	0
60.0500	101	0	0
60.0750	88	0	0
60.1000	92	1	0
60.1250	103	0	0
60.1500	88	0	0
60.1750	108	0	0
60.2000	92	3	0
60.2250	92	0	0
60.2500	93	0	0
60.2750	76	0	1
60.3000	78	0	0
60.3250	94	0	0
60.3500	73	0	0
60.3750	99	0	0
60.4000	97	0	0
60.4250	89	0	1
60.4500	96	1	1
60.4750	93	0	0
60.5000	106	0	0
60.5250	104	0	0
60.5500	95	0	0
60.5750	104	0	2
60.6000	92	0	0
60.6250	99	1	0
60.6500	92	0	1
60.6750	101	0	0
60.7000	97	0	0
60.7250	102	0	0
60.7500	104	1	0
60.7750	88	0	0
60.8000	91	1	1
60.8250	82	0	0
60.8500	73	0	0
60.8750	84	0	0
60.9000	85	0	0
60.9250	98	0	0
60.9500	103	1	0
60.9750	83	0	0
61.0000	85	0	1
61.0250	71	0	0
61.0500	87	0	0
61.0750	75	1	0
61.1000	84	1	0
61.1250	96	1	0
61.1500	92	1	0
61.1750	87	1	0
61.2000	88	1	0
61.2250	91	0	0
61.2500	87	1	0
61.2750	93	0	0
61.3000	96	0	0
61.3250	104	0	0
61.3500	80	0	0
61.3750	84	0	0
61.4000	91	0	0
61.4250	75	0	0
61.4500	81	0	0
61.4750	94	1	0
61.5000	87	0	0
61.5250	77	0	0
61.5500	104	0	0
61.5750	98	0	2
61.6000	82	0	0
61.6250	96	0	0
61.6500	85	0	0
61.6750	99	0	0
61.7000	100	0	0
61.7250	89	0	0
61.7500	91	0	0
61.7750	83	0	0
61.8000	84	0	1
61.8250	86	1	0
61.8500	81	1	0
61.8750	85	1	0
61.9000	98	1	0
61.9250	83	0	0
61.9500	85	0	0
61.9750	90	1	0
62.0000	76	0	0
62.0250	64	0	0
62.0500	91	0	1
62.0750	87	1	0
62.1000	75	0	0
62.1250	84	0	1
62.1500	61	0	0
62.1750	99	1	0
62.2000	87	0	0
62.2250	85	0	2
62.2500	81	0	0
62.2750	67	1	0
62.3000	73	0	0
62.3250	73	1	0
62.3500	76	0	0
62.3750	78	0	0
62.4000	68	1	0
62.4250	81	1	0
62.4500	75	0	0
62.4750	76	1	0
62.5000	95	0	0
62.5250	81	1	1
62.5500	83	0	1
62.5750	81	0	0
62.6000	80	0	0
62.6250	68	0	0
62.6500	89	3	0
62.6750	83	1	0
62.7000	74	0	0
62.7250	75	0	0
62.7500	68	0	0
62.7750	82	0	0
62.8000	78	1	0
62.8250	85	1	0
62.8500	79	1	0
62.8750	90	0	0
62.9000	77	0	0
62.9250	80	0	0
62.9500	68	0	0
62.9750	81	1	0
63.0000	65	0	0
63.0250	92	0	0
63.0500	84	1	0
63.0750	67	1	1
63.1000	80	0	0
63.1250	81	1	0
63.1500	75	1	0
63.1750	71	0	1
63.2000	68	0	0
63.2250	66	1	0
63.2500	84	1	0
63.2750	77	0	0
63.3000	70	1	0
63.3250	63	1	2
63.3500	82	1	0
63.3750	70	0	0
63.4000	85	1	0
63.4250	73	0	0
63.4500	77	0	0
63.4750	71	0	1
63.5000	79	0	0
63.5250	77	0	0
63.5500	70	0	0
63.5750	63	0	0
63.6000	73	0	0
63.6250	60	0	1
63.6500	70	0	0
63.6750	80	0	0
63.7000	64	1	0
63.7250	65	1	0
63.7500	89	0	0
63.7750	74	0	0
63.8000	84	0	0
63.8250	81	0	0
63.8500	81	1	1
63.8750	66	1	1
63.9000	81	0	0
63.9250	88	0	1
63.9500	66	1	0
63.9750	67	0	0
64.0000	71	0	0
64.0250	71	1	0
64.0500	65	0	1
64.0750	80	0	0
64.1000	80	0	1
64.1250	71	0	0
64.1500	81	0	0
64.1750	73	0	0
64.2000	58	1	0
64.2250	62	1	0
64.2500	90	0	0
64.2750	81	0	0
64.3000	73	0	0
64.3250	66	1	0
64.3500	72	1	0
64.3750	88	0	0
64.4000	73	0	1
64.4250	64	1	0
64.4500	59	1	0
64.4750	58	0	0
64.5000	73	1	0
64.5250	74	0	0
64.5500	64	0	0
64.5750	81	0	0
64.6000	72	2	1
64.6250	80	1	0
64.6500	80	0	0
64.6750	75	0	0
64.7000	57	0	1
64.7250	61	0	0
64.7500	83	0	0
64.7750	69	0	0
64.8000	68	0	0
64.8250	65	0	0
64.8500	70	0	0
64.8750	66	0	1
64.9000	76	0	0
64.9250	80	0	1
64.9500	72	1	0
64.9750	79	1	1
65.0000	81	0	0
65.0250	49	0	0
65.0500	67	0	0
65.0750	76	1	1
65.1000	72	0	0
65.1250	60	0	0
65.1500	61	0	0
65.1750	72	0	0
65.2000	60	0	0
65.2250	71	0	1
65.2500	71	0	0
65.2750	65	0	0
65.3000	71	0	1
65.3250	61	0	0
65.3500	64	0	0
65.3750	67	0	0
65.4000	56	0	0
65.4250	65	0	0
65.4500	68	0	1
65.4750	68	0	0
65.5000	64	0	1
65.5250	81	0	1
65.5500	81	1	0
65.5750	64	0	0
65.6000	55	0	1
65.6250	58	0	0
65.6500	58	0	0
65.6750	66	0	0
65.7000	61	0	0
65.7250	64	1	0
65.7500	71	2	0
65.7750	62	1	1
65.8000	50	1	2
65.8250	63	0	0
65.8500	60	0	1
65.8750	46	0	0
65.9000	55	0	1
65.9250	83	1	0
65.9500	67	0	0
65.9750	50	1	0
66.0000	73	0	0
66.0250	78	0	0
66.0500	61	1	0
66.0750	66	0	0
66.1000	57	0	0
66.1250	72	1	1
66.1500	56	0	3
66.1750	64	0	0
66.2000	64	0	0
66.2250	68	0	0
66.2500	64	1	0
66.2750	64	0	0
66.3000	68	0	0
66.3250	58	0	0
66.3500	61	1	0
66.3750	69	0	0
66.4000	56	0	0
66.4250	66	0	1
66.4500	60	0	0
66.4750	71	0	0
66.5000	52	1	0
66.5250	51	0	0
66.5500	56	0	0
66.5750	62	0	0
66.6000	64	0	0
66.6250	58	0	0
66.6500	45	0	0
66.6750	63	0	0
66.7000	63	1	0
66.7250	55	0	0
66.7500	62	0	0
66.7750	58	0	0
66.8000	62	0	0
66.8250	71	0	1
66.8500	65	1	0
66.8750	62	0	0
66.9000	63	1	0
66.9250	49	0	1
66.9500	55	1	0
66.9750	80	2	0
67.0000	54	0	0
67.0250	65	2	1
67.0500	62	1	0
67.0750	45	0	0
67.1000	57	2	0
67.1250	73	0	0
67.1500	72	0	1
67.1750	62	1	1
67.2000	70	0	0
67.2250	62	1	0
67.2500	48	1	0
67.2750	64	0	2
67.3000	62	0	0
67.3250	63	0	1
67.3500	48	0	0
67.3750	56	2	0
67.4000	61	0	0
67.4250	66	0	0
67.4500	51	0	0
67.4750	63	0	0
67.5000	71	1	0
67.5250	59	0	1
67.5500	71	0	0
67.5750	70	1	1
67.6000	56	1	1
67.6250	58	0	0
67.6500	61	0	0
67.6750	58	0	0
67.7000	53	0	0
67.7250	53	1	0
67.7500	57	0	0
67.7750	51	0	0
67.8000	59	0	0
67.8250	64	0	0
67.8500	63	0	0
67.8750	50	0	0
67.9000	56	0	0
67.9250	53	0	0
67.9500	58	0	0
67.9750	61	0	0
68.0000	49	0	0
68.0250	52	0	0
68.0500	56	0	1
68.0750	64	0	1
68.1000	49	0	0
68.1250	59	0	0
68.1500	65	1	0
68.1750	70	1	0
68.2000	61	0	1
68.2250	54	0	0
68.2500	63	0	0
68.2750	55	1	0
68.3000	53	0	1
68.3250	50	0	0
68.3500	58	0	0
68.3750	55	0	0
68.4000	60	0	0
68.4250	56	0	0
68.4500	53	0	0
68.4750	53	1	0
68.5000	63	0	0
68.5250	61	0	0
68.5500	55	0	0
68.5750	60	0	0
68.6000	65	0	0
68.6250	63	0	0
68.6500	65	1	0
68.6750	44	0	0
68.7000	48	0	0
68.7250	50	0	0
68.7500	56	1	0
68.7750	53	1	0
68.8000	54	0	0
68.8250	52	0	0
68.8500	55	0	1
68.8750	55	0	0
68.9000	49	0	0
68.9250	45	0	0
68.9500	60	0	0
68.9750	42	0	0
69.0000	45	0	0
69.0250	50	0	0
69.0500	61	0	0
69.0750	44	0	0
69.1000	41	0	0
69.1250	47	3	0
69.1500	57	0	0
69.1750	64	1	0
69.2000	52	1	0
69.2250	57	0	0
69.2500	56	0	0
69.2750	48	1	0
69.3000	61	0	0
69.3250	50	1	0
69.3500	49	1	0
69.3750	50	2	0
69.4000	56	1	0
69.4250	49	0	0
69.4500	54	0	0
69.4750	49	0	1
69.5000	64	0	0
69.5250	50	0	0
69.5500	55	1	0
69.5750	59	0	1
69.6000	61	0	1
69.6250	52	0	0
69.6500	47	0	0
69.6750	50	0	0
69.7000	48	0	0
69.7250	47	0	0
69.7500	62	0	1
69.7750	41	0	2
69.8000	44	0	0
69.8250	47	0	0
69.8500	44	0	0
69.8750	48	0	1
69.9000	42	0	0
69.9250	44	1	0
69.9500	36	0	1
69.9750	46	0	1
70.0000	58	0	0
70.0250	45	1	0
70.0500	50	1	0
70.0750	52	2	0
70.1000	36	0	1
70.1250	66	0	0
70.1500	40	0	0
70.1750	43	0	0
70.2000	54	0	0
70.2250	48	0	0
70.2500	45	0	0
70.2750	40	0	1
70.3000	48	0	0
70.3250	49	0	0
70.3500	50	0	0
70.3750	35	1	0
70.4000	64	0	0
70.4250	56	0	1
70.4500	62	0	0
70.4750	54	0	0
70.5000	47	0	0
70.5250	48	0	0
70.5500	49	0	0
70.5750	68	2	0
70.6000	47	0	0
70.6250	38	0	1
70.6500	49	0	1
70.6750	36	0	0
70.7000	65	0	1
70.7250	54	1	0
70.7500	42	0	3
70.7750	46	1	0
70.8000	52	0	0
70.8250	48	0	0
70.8500	42	0	0
70.8750	59	1	1
70.9000	53	0	1
70.9250	53	1	1
70.9500	42	0	0
70.9750	34	0	0
71.0000	57	0	0
71.0250	45	0	0
71.0500	59	0	0
71.0750	39	0	0
71.1000	49	1	0
71.1250	59	1	0
71.1500	39	0	1
71.1750	41	0	0
71.2000	54	0	0
71.2250	33	1	0
71.2500	39	1	0
71.2750	50	0	0
71.3000	46	0	0
71.3250	51	0	0
71.3500	40	0	0
71.3750	48	0	0
71.4000	41	0	0
71.4250	58	2	0
71.4500	42	0	0
71.4750	50	0	1
71.5000	56	0	0
71.5250	37	1	0
71.5500	43	0	0
71.5750	47	1	0
71.6000	45	0	0
71.6250	48	0	0
71.6500	42	1	0
71.6750	48	0	0
71.7000	47	0	0
71.7250	48	1	0
71.7500	39	0	0
71.7750	39	0	0
71.8000	46	0	0
71.8250	41	0	1
71.8500	40	1	0
71.8750	35	0	0
71.9000	41	0	0
71.9250	48	0	0
71.9500	39	0	0
71.9750	45	0	0
72.0000	35	0	1
72.0250	53	1	0
72.0500	44	0	0
72.0750	38	0	0
72.1000	34	1	0
72.1250	49	1	0
72.1500	45	0	0
72.1750	51	1	0
72.2000	31	0	0
72.2250	30	0	0
72.2500	34	0	0
72.2750	56	0	0
72.3000	42	0	0
72.3250	50	1	0
72.3500	28	0	0
72.3750	53	0	0
72.4000	43	0	0
72.4250	38	0	1
72.4500	44	0	0
72.4750	51	0	0
72.5000	41	0	1
72.5250	44	0	2
72.5500	45	0	1
72.5750	35	0	0
72.6000	44	1	0
72.6250	46	0	0
72.6500	49	0	0
72.6750	36	1	0
72.7000	55	0	1
72.7250	33	0	0
72.7500	43	0	0
72.7750	56	0	0
72.8000	44	0	0
72.8250	57	0	0
72.8500	46	1	0
72.8750	46	0	0
72.9000	45	0	1
72.9250	40	1	0
72.9500	34	0	0
72.9750	36	1	1
73.0000	51	0	0
73.0250	40	1	0
73.0500	30	0	1
73.0750	44	0	1
73.1000	40	0	0
73.1250	27	1	0
73.1500	44	1	0
73.1750	38	0	0
73.2000	43	0	0
73.2250	35	0	0
73.2500	40	2	0
73.2750	31	0	0
73.3000	42	1	0
73.3250	38	0	0
73.3500	27	0	0
73.3750	49	0	0
73.4000	47	0	0
73.4250	36	0	0
73.4500	52	0	0
73.4750	45	0	0
73.5000	37	0	0
73.5250	42	0	0
73.5500	25	0	1
73.5750	37	0	0
73.6000	42	1	0
73.6250	40	0	0
73.6500	40	1	0
73.6750	39	0	1
73.7000	46	1	1
73.7250	42	0	0
73.7500	52	0	0
73.7750	29	0	0
73.8000	30	1	0
73.8250	31	0	0
73.8500	41	0	0
73.8750	23	0	1
73.9000	43	1	0
73.9250	28	0	0
73.9500	42	0	0
73.9750	45	1	0
74.0000	43	0	0
74.0250	38	0	0
74.0500	47	0	0
74.0750	35	0	0
74.1000	36	0	0
74.1250	39	0	0
74.1500	39	0	1
74.1750	37	0	0
74.2000	49	1	0
74.2250	42	1	0
74.2500	33	0	0
74.2750	42	2	0
74.3000	44	0	0
74.3250	37	0	0
74.3500	34	0	0
74.3750	39	1	0
74.4000	35	0	0
74.4250	35	0	0
74.4500	42	1	0
74.4750	36	0	0
74.5000	51	0	0
74.5250	43	0	0
74.5500	29	0	0
74.5750	44	1	0
74.6000	41	0	0
74.6250	23	0	1
74.6500	37	0	0
74.6750	33	0	0
74.7000	38	0	1
74.7250	35	0	0
74.7500	34	1	0
74.7750	41	0	0
74.8000	32	0	0
74.8250	43	1	0
74.8500	29	1	2
74.8750	27	1	0
74.9000	45	0	0
74.9250	29	1	0
74.9500	34	1	0
74.9750	38	0	0
75.0000	30	0	0
75.0250	38	0	0
75.0500	32	0	0
75.0750	48	0	0
75.1000	33	0	2
75.1250	38	0	0
75.1500	54	1	0
75.1750	45	0	1
75.2000	36	0	0
75.2250	34	0	0
75.2500	34	0	0
75.2750	37	0	0
75.3000	40	0	0
75.3250	37	0	2
75.3500	42	1	0
75.3750	40	0	0
75.4000	41	0	2
75.4250	37	0	0
75.4500	25	0	0
75.4750	30	0	0
75.5000	34	0	0
75.5250	37	0	0
75.5500	31	0	0
75.5750	42	0	0
75.6000	30	2	0
75.6250	35	0	0
75.6500	40	0	0
75.6750	37	1	0
75.7000	38	0	0
75.7250	40	0	0
75.7500	35	0	0
75.7750	37	1	0
75.8000	43	0	0
75.8250	34	1	0
75.8500	42	0	2
75.8750	32	0	0
75.9000	42	0	0
75.9250	34	0	0
75.9500	33	0	0
75.9750	37	0	0
76.0000	33	0	0
76.0250	35	0	0
76.0500	30	0	0
76.0750	36	0	0
76.1000	32	1	0
76.1250	33	0	0
76.1500	24	0	0
76.1750	38	0	1
76.2000	27	0	0
76.2250	33	0	2
76.2500	29	0	0
76.2750	28	0	0
76.3000	27	0	0
76.3250	25	0	1
76.3500	40	0	0
76.3750	29	0	0
76.4000	24	0	0
76.4250	28	0	0
76.4500	24	0	0
76.4750	23	0	0
76.5000	23	0	0
76.5250	31	2	0
76.5500	31	2	2
76.5750	35	0	0
76.6000	32	1	1
76.6250	27	0	0
76.6500	29	1	1
76.6750	38	0	0
76.7000	24	0	1
76.7250	27	0	1
76.7500	25	0	0
76.7750	31	0	0
76.8000	22	0	0
76.8250	33	0	0
76.8500	32	0	1
76.8750	44	0	0
76.9000	30	0	0
76.9250	30	1	0
76.9500	28	0	0
76.9750	27	0	0
77.0000	30	0	0
77.0250	29	0	0
77.0500	30	0	0
77.0750	30	0	0
77.1000	37	1	0
77.1250	28	0	0
77.1500	29	0	0
77.1750	28	0	0
77.2000	35	0	0
77.2250	38	0	1
77.2500	29	0	0
77.2750	35	0	0
77.3000	32	0	0
77.3250	35	1	0
77.3500	31	0	0
77.3750	26	0	0
77.4000	18	0	0
77.4250	28	1	0
77.4500	29	0	0
77.4750	34	0	0
77.5000	35	0	0
77.5250	43	0	0
77.5500	26	0	0
77.5750	29	0	1
77.6000	29	0	0
77.6250	18	1	0
77.6500	28	0	0
77.6750	28	0	0
77.7000	36	0	0
77.7250	33	0	0
77.7500	29	1	0
77.7750	35	0	1
77.8000	24	0	0
77.8250	44	0	0
77.8500	33	0	0
77.8750	32	0	0
77.9000	37	0	0
77.9250	29	0	1
77.9500	34	0	0
77.9750	34	0	0
78.0000	25	0	0
78.0250	34	0	0
78.0500	31	0	0
78.0750	36	0	0
78.1000	30	1	0
78.1250	21	1	1
78.1500	25	0	0
78.1750	37	0	0
78.2000	26	1	0
78.2250	38	0	0
78.2500	42	0	0
78.2750	32	1	0
78.3000	28	0	0
78.3250	36	1	0
78.3500	26	1	0
78.3750	17	0	0
78.4000	22	0	0
78.4250	24	0	0
78.4500	26	0	0
78.4750	28	1	0
78.5000	28	0	0
78.5250	34	0	1
78.5500	26	1	1
78.5750	28	0	0
78.6000	26	1	0
78.6250	33	0	0
78.6500	36	0	1
78.6750	38	0	0
78.7000	28	0	0
78.7250	27	0	1
78.7500	21	0	0
78.7750	23	0	0
78.8000	33	0	0
78.8250	26	0	0
78.8500	12	2	0
78.8750	33	2	0
78.9000	23	0	0
78.9250	42	1	0
78.9500	32	0	0
78.9750	31	1	0
79.0000	31	0	0
79.0250	31	0	0
79.0500	32	0	0
79.0750	24	1	0
79.1000	23	0	0
79.1250	22	0	0
79.1500	29	0	0
79.1750	27	1	0
79.2000	27	0	0
79.2250	37	0	0
79.2500	22	0	0
79.2750	32	0	0
79.3000	43	0	0
79.3250	28	0	0
79.3500	29	0	3
79.3750	21	0	0
79.4000	26	0	0
79.4250	41	1	0
79.4500	24	0	0
79.4750	33	0	0
79.5000	19	0	0
79.5250	22	1	2
79.5500	35	2	0
79.5750	29	0	0
79.6000	27	0	1
79.6250	25	0	0
79.6500	25	0	0
79.6750	21	0	0
79.7000	24	0	0
79.7250	28	1	0
79.7500	23	0	0
79.7750	26	1	0
79.8000	26	0	1
79.8250	25	0	0
79.8500	24	2	0
79.8750	26	0	0
79.9000	25	0	0
79.9250	22	0	0
79.9500	26	0	0
79.9750	28	0	0
80.0000	18	0	0
80.0250	24	1	0
80.0500	30	0	0
80.0750	20	2	0
80.1000	29	0	1
80.1250	21	0	0
80.1500	26	1	0
80.1750	27	0	0
80.2000	23	0	0
80.2250	26	1	1
80.2500	23	2	0
80.2750	36	0	0
80.3000	21	1	0
80.3250	20	0	0
80.3500	20	0	0
80.3750	27	0	0
80.4000	22	0	0
80.4250	26	0	1
80.4500	23	0	0
80.4750	20	0	0
80.5000	30	0	0
80.5250	32	0	0
80.5500	18	0	0
80.5750	44	0	1
80.6000	24	0	0
80.6250	36	1	0
80.6500	22	0	0
80.6750	22	0	0
80.7000	27	0	0
80.7250	28	0	0
80.7500	36	0	0
80.7750	30	1	1
80.8000	26	2	0
80.8250	26	0	0
80.8500	21	1	0
80.8750	22	0	0
80.9000	24	0	0
80.9250	22	1	0
80.9500	26	0	0
80.9750	26	0	0
81.0000	25	0	0
81.0250	29	0	0
81.0500	18	0	1
81.0750	32	0	0
81.1000	22	0	0
81.1250	24	0	0
81.1500	19	0	1
81.1750	18	0	0
81.2000	18	0	1
81.2250	28	0	0
81.2500	24	1	1
81.2750	21	0	0
81.3000	29	0	0
81.3250	26	0	0
81.3500	21	1	0
81.3750	22	0	0
81.4000	18	0	0
81.4250	28	0	1
81.4500	23	0	0
81.4750	23	1	0
81.5000	21	0	0
81.5250	26	0	0
81.5500	27	0	0
81.5750	20	0	0
81.6000	25	0	0
81.6250	29	0	0
81.6500	31	0	0
81.6750	27	0	1
81.7000	14	1	1
81.7250	25	0	0
81.7500	29	0	0
81.7750	25	1	0
81.8000	17	0	0
81.8250	15	1	0
81.8500	25	1	0
81.8750	29	0	0
81.9000	19	0	0
81.9250	34	1	0
81.9500	19	1	1
81.9750	20	0	0
82.0000	21	0	1
82.0250	20	1	0
82.0500	15	0	1
82.0750	20	0	0
82.1000	19	0	1
82.1250	25	0	1
82.1500	26	1	0
82.1750	26	0	0
82.2000	24	0	0
82.2250	25	0	0
82.2500	25	0	0
82.2750	23	0	0
82.3000	18	0	0
82.3250	20	0	0
82.3500	19	1	0
82.3750	22	0	0
82.4000	23	0	0
82.4250	25	0	0
82.4500	26	0	1
82.4750	18	0	0
82.5000	21	0	1
82.5250	18	0	0
82.5500	26	0	1
82.5750	14	0	0
82.6000	30	0	0
82.6250	29	0	0
82.6500	17	1	0
82.6750	23	1	0
82.7000	21	0	1
82.7250	28	0	0
82.7500	33	0	0
82.7750	23	0	0
82.8000	21	0	0
82.8250	20	0	0
82.8500	12	1	0
82.8750	8	1	1
82.9000	20	0	0
82.9250	28	0	0
82.9500	20	1	0
82.9750	19	0	0
83.0000	18	0	0
83.0250	17	1	0
83.0500	30	0	1
83.0750	23	1	1
83.1000	21	0	1
83.1250	21	1	0
83.1500	19	0	0
83.1750	28	0	0
83.2000	12	0	0
83.2250	25	0	0
83.2500	25	1	0
83.2750	29	1	0
83.3000	27	0	0
83.3250	24	0	0
83.3500	24	0	1
83.3750	23	0	0
83.4000	19	0	0
83.4250	25	0	0
83.4500	22	0	0
83.4750	25	0	0
83.5000	22	2	0
83.5250	24	0	0
83.5500	22	0	0
83.5750	23	0	0
83.6000	16	1	0
83.6250	21	0	0
83.6500	16	0	0
83.6750	23	0	0
83.7000	28	0	0
83.7250	31	0	0
83.7500	18	0	0
83.7750	22	0	0
83.8000	24	0	0
83.8250	17	0	0
83.8500	27	0	0
83.8750	22	0	1
83.9000	28	1	0
83.9250	25	0	0
83.9500	16	1	0
83.9750	20	1	0
84.0000	19	0	0
84.0250	11	0	0
84.0500	23	0	0
84.0750	19	0	0
84.1000	16	0	0
84.1250	18	1	0
84.1500	15	0	0
84.1750	27	0	0
84.2000	23	0	1
84.2250	17	0	0
84.2500	14	0	0
84.2750	17	1	0
84.3000	15	0	0
84.3250	19	0	0
84.3500	14	1	0
84.3750	15	0	0
84.4000	16	0	0
84.4250	20	0	0
84.4500	26	1	0
84.4750	27	0	0
84.5000	15	0	0
84.5250	21	0	0
84.5500	19	1	0
84.5750	20	1	0
84.6000	18	0	1
84.6250	30	1	1
84.6500	15	0	1
84.6750	24	1	0
84.7000	17	0	0
84.7250	23	0	0
84.7500	26	0	0
84.7750	15	0	0
84.8000	25	1	0
84.8250	15	0	0
84.8500	18	0	0
84.8750	33	1	1
84.9000	16	0	0
84.9250	21	0	0
84.9500	26	0	1
84.9750	18	0	0
85.0000	20	0	0
85.0250	19	0	0
85.0500	24	0	0
85.0750	25	0	1
85.1000	15	0	2
85.1250	21	0	0
85.1500	21	0	2
85.1750	21	0	0
85.2000	15	0	0
85.2250	16	0	0
85.2500	20	1	1
85.2750	22	0	0
85.3000	19	1	0
85.3250	17	1	0
85.3500	17	0	1
85.3750	20	0	0
85.4000	25	0	0
85.4250	19	2	0
85.4500	19	1	0
85.4750	15	1	0
85.5000	26	0	0
85.5250	12	0	1
85.5500	28	1	0
85.5750	17	0	1
85.6000	7	0	1
85.6250	23	0	0
85.6500	17	0	0
85.6750	15	0	0
85.7000	14	0	0
85.7250	26	0	0
85.7500	16	0	0
85.7750	20	0	1
85.8000	14	0	0
85.8250	15	0	1
85.8500	16	1	0
85.8750	19	0	1
85.9000	19	0	0
85.9250	18	0	1
85.9500	18	1	0
85.9750	24	0	0
86.0000	21	0	0
86.0250	17	1	0
86.0500	18	0	0
86.0750	16	0	0
86.1000	22	0	0
86.1250	16	0	0
86.1500	20	0	0
86.1750	20	0	0
86.2000	22	0	0
86.2250	28	1	0
86.2500	13	0	0
86.2750	14	0	0
86.3000	17	0	0
86.3250	16	0	0
86.3500	14	2	0
86.3750	20	1	1
86.4000	11	0	1
86.4250	22	0	0
86.4500	23	0	0
86.4750	14	0	0
86.5000	23	0	0
86.5250	19	0	1
86.5500	25	0	0
86.5750	23	0	1
86.6000	16	1	0
86.6250	26	0	0
86.6500	21	0	0
86.6750	17	0	0
86.7000	11	1	1
86.7250	17	0	0
86.7500	23	0	0
86.7750	23	0	0
86.8000	21	0	0
86.8250	16	0	0
86.8500	24	1	0
86.8750	13	1	0
86.9000	18	0	0
86.9250	21	0	0
86.9500	15	1	0
86.9750	18	0	0
87.0000	13	0	0
87.0250	21	0	0
87.0500	19	1	0
87.0750	16	0	1
87.1000	10	0	0
87.1250	17	0	0
87.1500	13	0	1
87.1750	19	1	0
87.2000	11	0	0
87.2250	19	0	0
87.2500	13	2	0
87.2750	20	1	0
87.3000	18	0	0
87.3250	16	0	0
87.3500	14	0	0
87.3750	16	0	0
87.4000	29	0	0
87.4250	16	0	0
87.4500	16	0	0
87.4750	28	0	0
87.5000	18	1	1
87.5250	14	0	0
87.5500	16	0	0
87.5750	23	0	0
87.6000	14	0	0
87.6250	12	0	0
87.6500	16	0	0
87.6750	15	1	0
87.7000	19	0	1
87.7250	16	0	0
87.7500	14	0	0
87.7750	14	1	0
87.8000	15	0	0
87.8250	12	0	0
87.8500	12	0	0
87.8750	12	0	0
87.9000	14	2	0
87.9250	20	1	0
87.9500	29	1	0
87.9750	14	0	1
88.0000	17	0	0
88.0250	13	0	0
88.0500	9	0	0
88.0750	16	0	0
88.1000	21	0	0
88.1250	13	0	0
88.1500	16	1	0
88.1750	15	0	0
88.2000	24	0	0
88.2250	21	0	1
88.2500	14	1	0
88.2750	15	0	0
88.3000	22	0	0
88.3250	15	0	0
88.3500	23	0	0
88.3750	18	0	0
88.4000	14	1	0
88.4250	18	0	0
88.4500	19	0	0
88.4750	11	0	0
88.5000	15	0	0
88.5250	12	0	1
88.5500	11	0	0
88.5750	22	0	1
88.6000	22	0	0
88.6250	19	1	0
88.6500	12	0	0
88.6750	16	0	0
88.7000	12	0	0
88.7250	14	0	0
88.7500	26	0	0
88.7750	16	1	0
88.8000	17	0	0
88.8250	18	0	1
88.8500	19	0	0
88.8750	18	0	0
88.9000	22	1	0
88.9250	17	0	0
88.9500	18	0	1
88.9750	18	0	1
89.0000	12	0	0
89.0250	18	0	0
89.0500	15	0	0
89.0750	16	2	0
89.1000	12	0	0
89.1250	19	0	0
89.1500	14	0	0
89.1750	18	1	0
89.2000	18	0	0
89.2250	22	0	0
89.2500	12	1	1
89.2750	9	1	0
89.3000	12	0	0
89.3250	16	0	0
89.3500	15	0	0
89.3750	13	0	0
89.4000	9	1	0
89.4250	18	0	0
89.4500	19	0	0
89.4750	18	0	0
89.5000	11	1	0
89.5250	22	0	1
89.5500	18	1	1
89.5750	20	0	0
89.6000	14	0	1
89.6250	9	0	0
89.6500	17	0	0
89.6750	17	1	0
89.7000	14	0	0
89.7250	14	0	0
89.7500	17	2	0
89.7750	10	1	1
89.8000	10	0	0
89.8250	10	1	0
89.8500	14	0	0
89.8750	18	0	0
89.9000	8	0	0
89.9250	5	0	0
89.9500	10	0	0
89.9750	13	0	0
90.0000	17	1	0
90.0250	10	0	0
90.0500	17	0	0
90.0750	18	0	0
90.1000	16	0	0
90.1250	17	1	0
90.1500	13	1	1
90.1750	11	0	0
90.2000	10	0	0
90.2250	17	0	0
90.2500	14	0	0
90.2750	18	0	0
90.3000	19	0	0
90.3250	15	0	0
90.3500	12	0	0
90.3750	17	0	1
90.4000	18	0	0
90.4250	16	0	1
90.4500	11	0	0
90.4750	15	0	0
90.5000	7	0	0
90.5250	13	0	0
90.5500	12	1	0
90.5750	11	0	1
90.6000	14	0	0
90.6250	15	1	0
90.6500	14	2	0
90.6750	16	0	0
90.7000	17	0	0
90.7250	14	1	0
90.7500	16	0	0
90.7750	9	0	0
90.8000	9	1	0
90.8250	7	0	0
90.8500	11	1	1
90.8750	13	0	0
90.9000	17	1	0
90.9250	18	0	0
90.9500	12	1	0
90.9750	17	1	0
91.0000	20	0	0
91.0250	22	0	0
91.0500	10	0	0
91.0750	10	1	0
91.1000	14	0	0
91.1250	15	1	0
91.1500	10	1	0
91.1750	18	0	0
91.2000	15	0	0
91.2250	14	0	1
91.2500	11	0	0
91.2750	11	0	0
91.3000	14	0	0
91.3250	13	0	0
91.3500	15	0	0
91.3750	17	1	0
91.4000	13	0	1
91.4250	11	0	0
91.4500	14	0	0
91.4750	15	1	0
91.5000	16	0	0
91.5250	20	1	0
91.5500	15	0	0
91.5750	14	0	0
91.6000	14	2	0
91.6250	14	0	0
91.6500	10	1	0
91.6750	19	0	0
91.7000	14	0	1
91.7250	12	1	1
91.7500	14	0	0
91.7750	17	0	1
91.8000	16	0	0
91.8250	14	0	0
91.8500	19	0	0
91.8750	13	0	1
91.9000	12	0	0
91.9250	10	0	0
91.9500	9	2	0
91.9750	13	1	0
92.0000	10	1	0
92.0250	9	0	1
92.0500	6	0	0
92.0750	21	0	0
92.1000	21	0	0
92.1250	9	0	0
92.1500	22	0	0
92.1750	12	0	0
92.2000	15	0	0
92.2250	11	0	0
92.2500	14	0	0
92.2750	11	1	1
92.3000	11	0	0
92.3250	13	0	0
92.3500	13	0	0
92.3750	7	0	0
92.4000	8	0	0
92.4250	11	0	1
92.4500	12	0	0
92.4750	14	0	0
92.5000	9	0	0
92.5250	10	0	0
92.5500	15	0	0
92.5750	23	0	0
92.6000	16	0	0
92.6250	22	0	0
92.6500	12	1	0
92.6750	9	0	0
92.7000	14	1	0
92.7250	12	0	0
92.7500	15	0	0
92.7750	10	1	0
92.8000	18	1	0
92.8250	7	1	0
92.8500	13	1	0
92.8750	16	0	0
92.9000	15	2	0
92.9250	20	0	0
92.9500	4	1	0
92.9750	10	0	0
93.0000	10	1	1
93.0250	20	0	1
93.0500	20	1	0
93.0750	15	0	0
93.1000	8	0	0
93.1250	15	0	0
93.1500	17	0	0
93.1750	15	0	0
93.2000	14	0	2
93.2250	17	0	0
93.2500	13	0	0
93.2750	13	0	1
93.3000	15	0	0
93.3250	11	0	0
93.3500	11	0	0
93.3750	11	1	0
93.4000	11	1	0
93.4250	10	0	0
93.4500	9	0	0
93.4750	8	0	0
93.5000	12	0	0
93.5250	8	0	0
93.5500	13	0	0
93.5750	22	0	0
93.6000	14	1	0
93.6250	11	0	0
93.6500	10	1	0
93.6750	13	0	0
93.7000	12	0	0
93.7250	21	0	0
93.7500	9	1	1
93.7750	14	0	0
93.8000	10	0	1
93.8250	10	1	0
93.8500	8	0	0
93.8750	11	0	1
93.9000	11	0	0
93.9250	8	0	0
93.9500	11	0	0
93.9750	7	0	1
94.0000	12	0	0
94.0250	8	0	0
94.0500	10	0	0
94.0750	11	0	0
94.1000	14	0	0
94.1250	8	1	0
94.1500	13	0	0
94.1750	7	1	0
94.2000	22	0	0
94.2250	9	0	0
94.2500	14	0	1
94.2750	12	0	1
94.3000	10	0	0
94.3250	9	0	0
94.3500	16	0	0
94.3750	11	0	0
94.4000	10	0	0
94.4250	10	0	0
94.4500	5	0	0
94.4750	10	0	0
94.5000	9	0	0
94.5250	8	0	2
94.5500	12	1	0
94.5750	11	0	2
94.6000	9	1	0
94.6250	13	0	0
94.6500	15	2	0
94.6750	11	1	0
94.7000	7	0	0
94.7250	8	0	0
94.7500	11	0	0
94.7750	11	0	0
94.8000	9	0	1
94.8250	13	0	0
94.8500	9	0	1
94.8750	7	0	0
94.9000	11	0	0
94.9250	7	0	0
94.9500	13	1	0
94.9750	5	1	0
95.0000	13	0	0
95.0250	8	1	0
95.0500	16	1	0
95.0750	15	0	1
95.1000	15	0	0
95.1250	9	0	0
95.1500	9	0	0
95.1750	10	0	0
95.2000	15	0	0
95.2250	12	0	1
95.2500	11	0	1
95.2750	15	0	0
95.3000	6	0	0
95.3250	7	0	0
95.3500	15	0	0
95.3750	14	1	1
95.4000	10	1	0
95.4250	18	1	0
95.4500	13	1	0
95.4750	8	0	0
95.5000	18	1	0
95.5250	11	1	0
95.5500	10	0	0
95.5750	8	1	0
95.6000	7	1	0
95.6250	12	0	0
95.6500	15	0	0
95.6750	13	1	0
95.7000	14	0	2
95.7250	9	0	1
95.7500	11	1	1
95.7750	11	0	0
95.8000	13	1	0
95.8250	15	0	0
95.8500	11	0	1
95.8750	4	0	0
95.9000	7	0	0
95.9250	7	0	0
95.9500	12	0	0
95.9750	14	0	0
96.0000	13	0	0
96.0250	5	0	0
96.0500	8	0	1
96.0750	9	0	0
96.1000	12	1	0
96.1250	8	1	1
96.1500	8	1	0
96.1750	11	1	0
96.2000	9	0	0
96.2250	14	0	0
96.2500	14	0	1
96.2750	9	0	0
96.3000	14	0	0
96.3250	9	0	0
96.3500	10	1	0
96.3750	8	0	1
96.4000	10	1	1
96.4250	17	0	0
96.4500	9	0	0
96.4750	16	1	0
96.5000	17	0	0
96.5250	10	0	0
96.5500	6	0	0
96.5750	12	0	0
96.6000	10	0	0
96.6250	11	1	0
96.6500	10	2	0
96.6750	12	0	0
96.7000	8	0	0
96.7250	6	1	0
96.7500	10	0	0
96.7750	10	0	0
96.8000	8	0	0
96.8250	14	0	0
96.8500	7	1	0
96.8750	14	0	0
96.9000	6	0	0
96.9250	11	0	0
96.9500	18	0	0
96.9750	6	0	0
97.0000	7	0	1
97.0250	10	0	0
97.0500	12	1	2
97.0750	4	0	0
97.1000	7	0	0
97.1250	10	0	0
97.1500	10	0	0
97.1750	10	0	0
97.2000	6	0	1
97.2250	10	0	0
97.2500	13	0	0
97.2750	13	2	0
97.3000	14	0	0
97.3250	10	0	0
97.3500	8	1	0
97.3750	7	0	0
97.4000	6	0	0
97.4250	16	0	0
97.4500	15	0	0
97.4750	6	1	0
97.5000	14	0	0
97.5250	9	0	0
97.5500	10	0	0
97.5750	11	1	0
97.6000	6	2	0
97.6250	4	0	1
97.6500	9	0	0
97.6750	9	0	0
97.7000	10	1	1
97.7250	12	0	0
97.7500	7	0	0
97.7750	8	1	0
97.8000	5	1	0
97.8250	9	0	0
97.8500	7	0	0
97.8750	10	1	0
97.9000	7	1	0
97.9250	11	0	0
97.9500	11	0	0
97.9750	11	0	0
98.0000	5	0	0
98.0250	18	1	1
98.0500	9	1	0
98.0750	4	0	1
98.1000	11	0	0
98.1250	8	0	0
98.1500	11	0	0
98.1750	10	1	0
98.2000	10	0	0
98.2250	9	0	0
98.2500	9	0	0
98.2750	14	1	0
98.3000	8	2	0
98.3250	8	1	0
98.3500	4	0	0
98.3750	6	1	0
98.4000	11	1	0
98.4250	7	0	1
98.4500	8	1	0
98.4750	7	0	0
98.5000	10	0	0
98.5250	5	0	0
98.5500	5	1	1
98.5750	11	0	0
98.6000	7	0	1
98.6250	9	0	0
98.6500	7	0	0
98.6750	9	0	0
98.7000	8	0	0
98.7250	11	0	0
98.7500	11	0	0
98.7750	11	0	0
98.8000	8	0	0
98.8250	10	0	1
98.8500	14	0	0
98.8750	12	0	0
98.9000	10	1	0
98.9250	13	0	0
98.9500	12	0	0
98.9750	8	0	0
99.0000	7	0	1
99.0250	8	0	1
99.0500	16	0	1
99.0750	7	1	0
99.1000	3	1	0
99.1250	1	0	0
99.1500	7	0	1
99.1750	9	0	0
99.2000	5	0	0
99.2250	16	0	0
99.2500	11	0	0
99.2750	11	1	0
99.3000	10	1	0
99.3250	10	0	1
99.3500	12	0	0
99.3750	7	0	0
99.4000	7	1	0
99.4250	8	1	0
99.4500	4	0	0
99.4750	6	0	0
99.5000	7	0	0
99.5250	9	0	1
99.5500	6	1	0
99.5750	10	0	0
99.6000	5	1	1
99.6250	7	0	0
99.6500	8	1	0
99.6750	13	0	0
99.7000	4	1	0
99.7250	9	0	2
99.7500	9	0	0
99.7750	6	1	0
99.8000	5	0	0
99.8250	6	0	0
99.8500	17	0	0
99.8750	6	0	1
99.9000	11	0	0
99.9250	12	0	1
99.9500	6	2	0
99.9750	12	1	1
100.0000	5	0	0
100.0250	9	0	1
100.0500	16	1	0
100.0750	9	0	0
100.1000	11	0	0
100.1250	6	0	0
100.1500	6	1	0
100.1750	12	0	0
100.2000	2	0	0
100.2250	7	1	0
100.2500	2	0	0
100.2750	13	0	0
100.3000	14	0	1
100.3250	14	0	0
100.3500	3	1	1
100.3750	6	0	0
100.4000	10	1	0
100.4250	8	1	0
100.4500	7	0	0
100.4750	5	1	0
100.5000	9	0	0
100.5250	16	1	0
100.5500	8	2	0
100.5750	6	0	0
100.6000	4	2	0
100.6250	5	1	0
100.6500	9	0	0
100.6750	9	0	2
100.7000	1	1	0
100.7250	7	1	0
100.7500	10	0	1
100.7750	11	0	0
100.8000	9	1	0
100.8250	3	0	0
100.8500	4	0	1
100.8750	12	1	0
100.9000	14	0	0
100.9250	15	0	0
100.9500	6	1	0
100.9750	11	0	1
101.0000	3	0	0
101.0250	12	0	0
101.0500	6	0	0
101.0750	7	1	1
101.1000	11	0	0
101.1250	8	1	0
101.1500	7	0	0
101.1750	6	0	0
101.2000	11	1	0
101.2250	13	0	1
101.2500	10	1	0
101.2750	2	0	0
101.3000	13	0	0
101.3250	10	0	0
101.3500	8	1	0
101.3750	5	0	0
101.4000	10	1	0
101.4250	9	0	0
101.4500	9	0	0
101.4750	11	1	0
101.5000	9	1	0
101.5250	13	1	0
101.5500	6	0	0
101.5750	8	0	0
101.6000	10	0	0
101.6250	6	2	0
101.6500	10	1	0
101.6750	13	0	0
101.7000	13	1	0
101.7250	13	0	1
101.7500	8	0	0
101.7750	4	0	1
101.8000	9	0	0
101.8250	13	0	0
101.8500	11	1	0
101.8750	12	0	0
101.9000	4	1	0
101.9250	10	0	0
101.9500	6	0	0
101.9750	5	0	1
102.0000	9	0	0
102.0250	10	0	0
102.0500	8	0	0
102.0750	1	0	0
102.1000	3	0	0
102.1250	2	1	0
102.1500	9	0	0
102.1750	4	1	0
102.2000	7	0	0
102.2250	7	0	0
102.2500	5	0	0
102.2750	5	1	0
102.3000	10	1	0
102.3250	7	0	0
102.3500	5	0	0
102.3750	15	0	1
102.4000	5	0	0
102.4250	5	0	0
102.4500	8	0	0
102.4750	7	1	0
102.5000	7	0	0
102.5250	2	1	0
102.5500	7	1	0
102.5750	13	0	0
102.6000	8	2	0
102.6250	2	0	1
102.6500	9	0	1
102.6750	9	0	0
102.7000	5	1	0
102.7250	5	0	0
102.7500	6	2	0
102.7750	6	0	0
102.8000	5	0	0
102.8250	5	0	0
102.8500	6	0	0
102.8750	7	0	0
102.9000	6	0	1
102.9250	11	2	0
102.9500	6	0	0
102.9750	6	1	0
103.0000	5	1	0
103.0250	4	1	0
103.0500	6	1	0
103.0750	4	0	0
103.1000	10	0	0
103.1250	9	0	0
103.1500	10	2	0
103.1750	4	0	0
103.2000	3	0	0
103.2250	9	0	2
103.2500	9	0	0
103.2750	4	0	0
103.3000	5	0	1
103.3250	9	0	0
103.3500	6	0	0
103.3750	9	1	1
103.4000	14	0	0
103.4250	5	0	0
103.4500	4	0	0
103.4750	7	0	0
103.5000	5	0	0
103.5250	7	0	0
103.5500	10	0	0
103.5750	6	0	0
103.6000	7	0	0
103.6250	8	0	0
103.6500	5	0	0
103.6750	8	0	0
103.7000	6	0	1
103.7250	12	0	0
103.7500	4	1	1
103.7750	10	0	0
103.8000	6	0	0
103.8250	2	1	0
103.8500	10	1	0
103.8750	8	1	0
103.9000	11	0	0
103.9250	8	1	1
103.9500	8	1	0
103.9750	0	0	0
104.0000	0	0	0
104.0250	7	0	0
104.0500	6	0	0
104.0750	6	1	0
104.1000	11	1	0
104.1250	3	0	0
104.1500	4	0	1
104.1750	5	0	0
104.2000	3	1	0
104.2250	5	0	0
104.2500	13	0	0
104.2750	8	0	0
104.3000	6	0	0
104.3250	5	0	0
104.3500	7	0	0
104.3750	9	1	1
104.4000	7	0	0
104.4250	11	0	0
104.4500	3	0	0
104.4750	9	0	0
104.5000	8	0	1
104.5250	7	0	0
104.5500	2	0	0
104.5750	7	0	1
104.6000	10	0	0
104.6250	9	0	0
104.6500	16	2	0
104.6750	6	1	1
104.7000	9	0	0
104.7250	4	1	1
104.7500	11	1	0
104.7750	3	0	0
104.8000	8	1	1
104.8250	8	0	0
104.8500	11	0	0
104.8750	13	0	0
104.9000	7	2	0
104.9250	8	0	0
104.9500	8	0	0
104.9750	8	0	0
105.0000	13	1	0
105.0250	11	0	0
105.0500	7	0	0
105.0750	10	0	0
105.1000	3	0	0
105.1250	5	0	0
105.1500	2	0	0
105.1750	6	0	0
105.2000	2	0	0
105.2250	8	1	0
105.2500	5	0	0
105.2750	10	0	1
105.3000	4	0	0
105.3250	4	0	0
105.3500	9	0	0
105.3750	5	0	1
105.4000	7	0	0
105.4250	7	1	1
105.4500	7	0	0
105.4750	5	1	1
105.5000	9	0	0
105.5250	5	0	0
105.5500	5	0	0
105.5750	8	0	1
105.6000	6	0	0
105.6250	7	2	0
105.6500	5	0	0
105.6750	6	1	0
105.7000	11	0	0
105.7250	3	0	1
105.7500	7	1	0
105.7750	4	0	0
105.8000	7	0	0
105.8250	1	0	1
105.8500	2	0	0
105.8750	5	0	0
105.9000	4	0	0
105.9250	5	0	1
105.9500	4	0	0
105.9750	6	0	0
106.0000	6	0	0
106.0250	2	0	0
106.0500	11	0	0
106.0750	12	0	0
106.1000	9	0	0
106.1250	4	1	1
106.1500	5	0	0
106.1750	4	1	0
106.2000	7	0	0
106.2250	11	0	0
106.2500	2	0	0
106.2750	7	0	0
106.3000	6	1	0
106.3250	7	0	1
106.3500	5	0	0
106.3750	8	0	0
106.4000	3	0	0
106.4250	3	1	0
106.4500	4	0	0
106.4750	11	0	1
106.5000	7	0	0
106.5250	6	0	0
106.5500	7	0	0
106.5750	7	1	0
106.6000	2	1	0
106.6250	2	0	1
106.6500	4	1	0
106.6750	4	0	0
106.7000	9	0	1
106.7250	6	0	1
106.7500	6	1	0
106.7750	3	0	0
106.8000	2	0	0
106.8250	9	0	2
106.8500	10	1	0
106.8750	7	0	0
106.9000	2	3	0
106.9250	6	0	0
106.9500	2	0	0
106.9750	6	0	0
107.0000	4	1	0
107.0250	6	0	0
107.0500	9	0	0
107.0750	5	1	0
107.1000	2	0	0
107.1250	6	1	0
107.1500	12	1	0
107.1750	5	1	1
107.2000	6	0	0
107.2250	7	1	1
107.2500	10	0	0
107.2750	4	0	0
107.3000	8	0	0
107.3250	5	0	0
107.3500	8	0	0
107.3750	5	0	0
107.4000	6	0	0
107.4250	3	0	0
107.4500	5	0	0
107.4750	10	0	0
107.5000	6	0	0
107.5250	6	0	0
107.5500	5	0	0
107.5750	4	1	0
107.6000	7	0	0
107.6250	6	0	0
107.6500	9	0	0
107.6750	3	0	0
107.7000	9	1	0
107.7250	4	0	0
107.7500	5	0	0
107.7750	1	0	0
107.8000	6	1	0
107.8250	6	0	0
107.8500	12	0	0
107.8750	1	0	0
107.9000	7	0	0
107.9250	7	0	1
107.9500	3	0	1
107.9750	6	2	0
108.0000	3	0	0
108.0250	10	1	0
108.0500	6	0	0
108.0750	7	1	0
108.1000	4	0	0
108.1250	8	1	0
108.1500	5	0	1
108.1750	3	0	0
108.2000	9	0	0
108.2250	11	1	0
108.2500	5	0	0
108.2750	2	0	0
108.3000	6	0	0
108.3250	3	0	0
108.3500	7	0	0
108.3750	6	0	1
108.4000	6	0	0
108.4250	9	0	0
108.4500	6	0	0
108.4750	4	0	0
108.5000	7	0	0
108.5250	3	1	0
108.5500	9	1	1
108.5750	5	0	1
108.6000	4	0	0
108.6250	7	0	0
108.6500	8	0	0
108.6750	2	1	2
108.7000	6	0	0
108.7250	5	0	0
108.7500	10	0	0
108.7750	5	1	0
108.8000	4	0	1
108.8250	6	0	1
108.8500	4	0	0
108.8750	12	0	0
108.9000	2	0	0
108.9250	4	1	0
108.9500	9	0	1
108.9750	4	2	0
109.0000	6	0	0
109.0250	3	0	0
109.0500	4	0	0
109.0750	0	0	2
109.1000	7	1	0
109.1250	5	0	0
109.1500	8	0	0
109.1750	8	1	0
109.2000	7	0	0
109.2250	5	2	0
109.2500	10	1	0
109.2750	5	0	0
109.3000	3	0	0
109.3250	4	0	0
109.3500	10	0	0
109.3750	5	0	0
109.4000	3	1	0
109.4250	5	0	0
109.4500	9	0	0
109.4750	4	0	0
109.5000	11	1	0
109.5250	2	1	1
109.5500	5	0	0
109.5750	3	0	0
109.6000	5	0	0
109.6250	6	0	0
109.6500	14	0	0
109.6750	7	0	1
109.7000	8	2	0
109.7250	9	0	0
109.7500	4	0	0
109.7750	3	0	1
109.8000	6	0	0
109.8250	8	0	0
109.8500	2	0	0
109.8750	3	1	0
109.9000	6	0	0
109.9250	7	0	0
109.9500	3	2	1
109.9750	6	1	0
110.0000	6	0	0
110.0250	5	0	0
110.0500	1	0	2
110.0750	4	0	0
110.1000	3	1	0
110.1250	3	0	0
110.1500	5	0	0
110.1750	7	0	0
110.2000	4	0	0
110.2250	3	0	0
110.2500	2	0	0
110.2750	6	1	0
110.3000	3	0	0
110.3250	5	0	0
110.3500	6	0	0
110.3750	7	1	0
110.4000	2	1	1
110.4250	7	1	1
110.4500	6	0	0
110.4750	4	0	0
110.5000	4	0	0
110.5250	8	1	0
110.5500	8	2	0
110.5750	7	2	0
110.6000	4	2	0
110.6250	2	0	0
110.6500	8	0	0
110.6750	4	0	0
110.7000	1	1	0
110.7250	7	0	0
110.7500	7	0	0
110.7750	7	0	0
110.8000	4	0	0
110.8250	5	0	0
110.8500	4	0	0
110.8750	3	1	1
110.9000	2	1	0
110.9250	7	1	0
110.9500	2	0	0
110.9750	10	0	0
111.0000	7	0	0
111.0250	5	0	0
111.0500	6	0	0
111.0750	2	0	1
111.1000	4	0	0
111.1250	9	0	0
111.1500	7	1	0
111.1750	5	0	0
111.2000	2	0	0
111.2250	4	0	0
111.2500	1	0	0
111.2750	5	0	0
111.3000	9	0	0
111.3250	5	0	0
111.3500	3	0	0
111.3750	2	0	0
111.4000	3	0	0
111.4250	6	0	0
111.4500	4	1	0
111.4750	2	0	0
111.5000	1	0	0
111.5250	6	0	0
111.5500	7	3	0
111.5750	5	1	0
111.6000	4	0	0
111.6250	3	0	0
111.6500	2	0	0
111.6750	7	0	0
111.7000	6	0	0
111.7250	5	0	0
111.7500	5	0	0
111.7750	6	0	0
111.8000	4	0	0
111.8250	2	0	0
111.8500	2	0	0
111.8750	6	0	0
111.9000	3	0	0
111.9250	3	0	0
111.9500	4	1	0
111.9750	4	0	0
112.0000	8	0	0
112.0250	6	0	0
112.0500	5	0	0
112.0750	3	0	2
112.1000	8	0	0
112.1250	3	0	0
112.1500	6	0	0
112.1750	7	1	0
112.2000	4	0	0
112.2250	8	0	0
112.2500	9	0	0
112.2750	4	0	0
112.3000	2	0	0
112.3250	8	0	0
112.3500	5	0	0
112.3750	6	2	0
112.4000	7	0	0
112.4250	2	0	0
112.4500	4	0	0
112.4750	4	1	0
112.5000	4	0	0
112.5250	4	1	0
112.5500	7	0	0
112.5750	4	0	0
112.6000	5	0	0
112.6250	5	0	0
112.6500	5	0	1
112.6750	3	0	0
112.7000	3	1	0
112.7250	2	0	0
112.7500	5	0	0
112.7750	1	0	0
112.8000	1	1	0
112.8250	5	0	0
112.8500	4	1	0
112.8750	5	1	0
112.9000	2	1	1
112.9250	7	0	0
112.9500	2	0	0
112.9750	3	0	0
113.0000	4	1	0
113.0250	6	2	0
113.0500	4	0	0
113.0750	6	0	0
113.1000	1	0	1
113.1250	6	0	0
113.1500	5	2	0
113.1750	3	0	1
113.2000	5	0	0
113.2250	5	0	0
113.2500	4	0	0
113.2750	6	0	0
113.3000	2	1	0
113.3250	4	0	0
113.3500	4	0	0
113.3750	1	0	0
113.4000	4	0	0
113.4250	6	1	0
113.4500	5	1	0
113.4750	2	0	0
113.5000	5	0	0
113.5250	5	1	0
113.5500	5	0	0
113.5750	2	1	0
113.6000	3	0	0
113.6250	3	0	0
113.6500	1	0	0
113.6750	1	0	0
113.7000	8	0	0
113.7250	4	0	1
113.7500	8	0	0
113.7750	8	0	0
113.8000	4	0	0
113.8250	6	1	0
113.8500	3	0	0
113.8750	4	0	0
113.9000	7	1	0
113.9250	5	0	0
113.9500	10	0	0
113.9750	6	0	0
114.0000	3	0	0
114.0250	5	0	0
114.0500	2	0	0
114.0750	6	0	0
114.1000	4	0	0
114.1250	1	0	0
114.1500	2	1	0
114.1750	2	0	0
114.2000	3	0	1
114.2250	10	0	0
114.2500	7	0	1
114.2750	4	0	0
114.3000	4	0	0
114.3250	8	0	0
114.3500	4	0	0
114.3750	0	1	0
114.4000	2	0	0
114.4250	2	0	0
114.4500	2	0	0
114.4750	3	0	0
114.5000	5	1	0
114.5250	2	0	0
114.5500	6	0	1
114.5750	8	0	0
114.6000	6	1	0
114.6250	1	1	0
114.6500	7	0	0
114.6750	1	0	0
114.7000	4	0	0
114.7250	3	2	0
114.7500	4	0	1
114.7750	4	0	0
114.8000	4	0	0
114.8250	3	0	1
114.8500	3	0	1
114.8750	3	1	0
114.9000	4	0	0
114.9250	4	1	0
114.9500	5	0	1
114.9750	2	0	0
115.0000	2	0	0
115.0250	8	0	0
115.0500	5	0	0
115.0750	1	0	0
115.1000	1	0	0
115.1250	6	0	0
115.1500	5	0	0
115.1750	5	0	0
115.2000	4	0	0
115.2250	5	0	0
115.2500	1	0	0
115.2750	4	0	0
115.3000	4	0	0
115.3250	2	0	0
115.3500	4	0	0
115.3750	3	0	1
115.4000	6	0	0
115.4250	2	0	0
115.4500	5	1	0
115.4750	2	0	0
115.5000	2	0	0
115.5250	4	0	0
115.5500	7	0	0
115.5750	4	0	1
115.6000	5	0	0
115.6250	3	1	1
115.6500	3	0	0
115.6750	7	0	0
115.7000	5	2	0
115.7250	5	0	0
115.7500	5	0	0
115.7750	3	0	0
115.8000	3	0	0
115.8250	4	0	0
115.8500	5	0	0
115.8750	5	0	0
115.9000	2	0	0
115.9250	3	0	0
115.9500	3	0	0
115.9750	5	1	0
116.0000	5	0	1
116.0250	5	1	0
116.0500	3	0	0
116.0750	2	0	0
116.1000	6	0	0
116.1250	3	0	1
116.1500	5	0	0
116.1750	3	0	1
116.2000	5	0	0
116.2250	7	0	0
116.2500	2	0	0
116.2750	4	0	0
116.3000	4	2	0
116.3250	6	1	1
116.3500	1	1	0
116.3750	3	1	1
116.4000	3	1	0
116.4250	5	0	0
116.4500	3	0	0
116.4750	8	1	0
116.5000	3	0	0
116.5250	4	0	0
116.5500	5	0	0
116.5750	5	1	0
116.6000	6	0	0
116.6250	8	0	0
116.6500	5	0	0
116.6750	4	1	0
116.7000	1	0	0
116.7250	6	0	0
116.7500	3	2	0
116.7750	1	0	0
116.8000	1	1	0
116.8250	4	1	0
116.8500	5	0	0
116.8750	2	1	0
116.9000	4	0	0
116.9250	5	0	0
116.9500	2	0	0
116.9750	5	1	0
117.0000	5	0	0
117.0250	1	0	0
117.0500	5	0	0
117.0750	2	0	0
117.1000	5	0	0
117.1250	5	0	0
117.1500	6	1	0
117.1750	4	0	1
117.2000	4	0	0
117.2250	2	0	0
117.2500	8	0	0
117.2750	4	0	0
117.3000	5	1	0
117.3250	8	0	1
117.3500	4	1	0
117.3750	2	0	0
117.4000	4	0	0
117.4250	4	0	0
117.4500	4	0	0
117.4750	3	1	0
117.5000	3	0	0
117.5250	3	0	2
117.5500	6	0	0
117.5750	4	0	0
117.6000	3	0	0
117.6250	3	0	0
117.6500	6	1	0
117.6750	3	0	0
117.7000	4	0	0
117.7250	1	0	0
117.7500	3	0	0
117.7750	2	0	0
117.8000	1	0	1
117.8250	6	0	1
117.8500	3	0	0
117.8750	2	0	0
117.9000	3	0	0
117.9250	2	0	0
117.9500	7	1	0
117.9750	3	0	0
118.0000	2	1	0
118.0250	2	0	0
118.0500	4	0	1
118.0750	4	1	0
118.1000	8	0	0
118.1250	2	1	0
118.1500	3	0	0
118.1750	3	1	0
118.2000	4	1	0
118.2250	1	0	1
118.2500	3	0	0
118.2750	5	1	0
118.3000	3	0	1
118.3250	1	0	0
118.3500	4	0	0
118.3750	6	0	0
118.4000	6	1	0
118.4250	4	0	1
118.4500	1	0	0
118.4750	5	1	0
118.5000	3	0	0
118.5250	6	0	0
118.5500	8	0	0
118.5750	7	0	0
118.6000	2	0	0
118.6250	2	2	0
118.6500	1	0	0
118.6750	5	1	0
118.7000	3	0	0
118.7250	5	0	0
118.7500	5	0	0
118.7750	4	0	0
118.8000	6	0	0
118.8250	3	0	1
118.8500	2	0	0
118.8750	2	0	0
118.9000	4	1	0
118.9250	1	2	0
118.9500	4	0	1
118.9750	3	1	0
119.0000	2	0	0
119.0250	3	0	0
119.0500	2	0	0
119.0750	4	0	0
119.1000	6	0	0
119.1250	1	1	1
119.1500	5	0	0
119.1750	1	0	1
119.2000	2	0	0
119.2250	5	0	0
119.2500	10	0	0
119.2750	7	0	0
119.3000	6	0	0
119.3250	2	0	0
119.3500	3	0	1
119.3750	1	0	0
119.4000	1	0	0
119.4250	3	0	1
119.4500	2	0	0
119.4750	4	0	1
119.5000	5	0	0
119.5250	3	0	0
119.5500	7	0	0
119.5750	3	0	0
119.6000	1	0	0
119.6250	4	0	0
119.6500	3	0	0
119.6750	8	1	0
119.7000	6	0	0
119.7250	5	1	0
119.7500	3	0	0
119.7750	4	0	0
119.8000	2	0	0
119.8250	3	0	1
119.8500	5	0	0
119.8750	0	0	0
119.9000	3	0	0
119.9250	4	1	0
119.9500	0	0	0
119.9750	5	1	3
120.0000	4	1	0
120.0250	1	0	0
120.0500	7	0	0
120.0750	5	0	0
120.1000	4	0	2
120.1250	4	0	0
120.1500	1	1	0
120.1750	5	0	1
120.2000	3	0	0
120.2250	3	0	0
120.2500	1	1	0
120.2750	1	0	0
120.3000	5	0	0
120.3250	4	1	0
120.3500	2	0	0
120.3750	3	0	0
120.4000	3	0	0
120.4250	2	0	0
120.4500	3	0	0
120.4750	1	0	0
120.5000	2	1	0
120.5250	5	0	0
120.5500	2	0	0
120.5750	10	0	0
120.6000	2	0	0
120.6250	3	1	0
120.6500	4	0	1
120.6750	1	1	0
120.7000	7	1	0
120.7250	2	0	0
120.7500	5	0	0
120.7750	3	0	0
120.8000	4	1	0
120.8250	2	0	0
120.8500	2	0	0
120.8750	6	0	0
120.9000	2	0	0
120.9250	3	0	0
120.9500	3	0	0
120.9750	2	1	1
121.0000	2	1	0
121.0250	6	0	0
121.0500	3	0	0
121.0750	1	0	1
121.1000	6	0	0
121.1250	4	0	0
121.1500	3	0	0
121.1750	4	0	0
121.2000	4	1	0
121.2250	7	0	0
121.2500	3	1	0
121.2750	3	1	0
121.3000	3	0	0
121.3250	3	0	1
121.3500	2	1	0
121.3750	4	1	1
121.4000	5	0	0
121.4250	0	0	0
121.4500	5	0	0
121.4750	4	1	0
121.5000	5	0	0
121.5250	1	1	0
121.5500	6	0	0
121.5750	3	0	0
121.6000	4	1	0
121.6250	5	0	0
121.6500	7	0	1
121.6750	1	0	0
121.7000	3	1	0
121.7250	5	0	0
121.7500	3	0	0
121.7750	5	1	0
121.8000	4	0	0
121.8250	2	0	0
121.8500	3	1	1
121.8750	1	2	0
121.9000	3	0	0
121.9250	2	0	1
121.9500	5	1	0
121.9750	4	0	0
122.0000	1	0	0
122.0250	1	1	0
122.0500	4	0	0
122.0750	4	0	0
122.1000	8	0	0
122.1250	2	0	1
122.1500	3	0	0
122.1750	5	0	0
122.2000	2	0	1
122.2250	3	0	0
122.2500	2	0	0
122.2750	7	0	1
122.3000	1	0	1
122.3250	4	1	0
122.3500	6	0	0
122.3750	4	1	0
122.4000	0	0	0
122.4250	2	0	0
122.4500	0	0	0
122.4750	6	0	0
122.5000	5	1	0
122.5250	2	0	1
122.5500	2	0	0
122.5750	6	0	0
122.6000	3	1	0
122.6250	2	0	1
122.6500	4	2	1
122.6750	2	0	0
122.7000	4	2	1
122.7250	1	0	0
122.7500	4	2	0
122.7750	4	1	0
122.8000	5	0	0
122.8250	3	1	0
122.8500	4	0	0
122.8750	3	0	0
122.9000	3	0	0
122.9250	3	0	0
122.9500	4	0	0
122.9750	5	0	0
123.0000	3	0	0
123.0250	2	0	0
123.0500	3	0	0
123.0750	6	1	0
123.1000	1	0	0
123.1250	2	0	0
123.1500	3	2	0
123.1750	6	0	1
123.2000	7	0	0
123.2250	2	0	0
123.2500	2	1	0
123.2750	3	0	0
123.3000	6	1	0
123.3250	3	0	0
123.3500	1	0	0
123.3750	2	0	0
123.4000	3	0	0
123.4250	2	0	0
123.4500	6	0	0
123.4750	1	0	0
123.5000	4	0	1
123.5250	5	0	0
123.5500	0	2	0
123.5750	4	0	0
123.6000	3	0	1
123.6250	2	0	0
123.6500	2	0	1
123.6750	1	0	0
123.7000	3	0	0
123.7250	1	0	0
123.7500	7	1	0
123.7750	4	1	0
123.8000	1	0	0
123.8250	5	0	0
123.8500	3	0	0
123.8750	2	1	0
123.9000	6	0	0
123.9250	6	0	0
123.9500	3	1	0
123.9750	2	1	0
124.0000	0	1	0
124.0250	3	1	0
124.0500	2	1	0
124.0750	3	0	0
124.1000	0	0	0
124.1250	2	0	0
124.1500	0	0	0
124.1750	5	1	0
124.2000	5	0	0
124.2250	3	0	0
124.2500	3	0	0
124.2750	4	0	0
124.3000	4	0	0
124.3250	4	0	0
124.3500	1	0	1
124.3750	9	0	1
124.4000	3	1	0
124.4250	3	0	0
124.4500	3	0	0
124.4750	1	0	0
124.5000	3	0	1
124.5250	3	0	0
124.5500	4	0	0
124.5750	7	0	0
124.6000	4	1	1
124.6250	4	0	0
124.6500	3	0	0
124.6750	2	0	0
124.7000	5	0	0
124.7250	4	0	0
124.7500	3	1	0
124.7750	2	1	0
124.8000	4	0	0
124.8250	2	1	1
124.8500	0	0	0
124.8750	3	0	0
124.9000	6	0	0
124.9250	4	0	0
124.9500	3	1	0
124.9750	2	2	1
125.0000	6	0	0
125.0250	2	0	1
125.0500	4	0	0
125.0750	5	0	0
125.1000	3	1	0
125.1250	2	1	1
125.1500	3	0	0
125.1750	2	1	0
125.2000	4	0	0
125.2250	4	0	0
125.2500	3	0	0
125.2750	4	0	0
125.3000	3	0	2
125.3250	0	0	1
125.3500	1	0	0
125.3750	4	0	0
125.4000	0	0	0
125.4250	6	0	1
125.4500	1	1	1
125.4750	3	0	1
125.5000	2	0	0
125.5250	3	1	0
125.5500	1	0	0
125.5750	0	0	0
125.6000	4	0	0
125.6250	2	0	0
125.6500	3	0	2
125.6750	2	0	0
125.7000	5	0	0
125.7250	3	0	0
125.7500	4	0	0
125.7750	2	0	0
125.8000	9	0	0
125.8250	3	0	1
125.8500	4	0	0
125.8750	4	0	0
125.9000	0	0	0
125.9250	4	0	1
125.9500	1	1	0
125.9750	0	1	0
126.0000	2	0	0
126.0250	5	1	1
126.0500	3	1	1
126.0750	0	0	0
126.1000	3	0	0
126.1250	3	0	0
126.1500	4	0	2
126.1750	3	0	0
126.2000	6	0	0
126.2250	4	0	0
126.2500	2	2	1
126.2750	2	0	0
126.3000	3	0	0
126.3250	5	0	0
126.3500	1	0	1
126.3750	2	0	0
126.4000	1	0	0
126.4250	0	0	0
126.4500	3	0	0
126.4750	4	0	0
126.5000	3	0	0
126.5250	2	1	0
126.5500	2	0	0
126.5750	3	0	0
126.6000	4	1	0
126.6250	0	0	1
126.6500	4	1	0
126.6750	3	0	0
126.7000	5	0	0
126.7250	2	1	0
126.7500	0	0	1
126.7750	6	1	0
126.8000	5	1	0
126.8250	4	0	0
126.8500	0	0	0
126.8750	3	0	0
126.9000	0	0	2
126.9250	3	0	0
126.9500	4	0	0
126.9750	2	0	0
127.0000	1	0	0
127.0250	2	0	0
127.0500	6	0	0
127.0750	2	0	0
127.1000	0	0	0
127.1250	2	0	0
127.1500	2	0	0
127.1750	6	1	1
127.2000	1	0	0
127.2250	2	0	0
127.2500	3	0	1
127.2750	3	1	0
127.3000	4	0	0
127.3250	1	1	0
127.3500	0	0	0
127.3750	3	0	0
127.4000	0	0	0
127.4250	5	0	0
127.4500	2	0	1
127.4750	1	0	0
127.5000	2	0	0
127.5250	6	1	0
127.5500	0	0	0
127.5750	2	0	0
127.6000	2	0	0
127.6250	5	0	0
127.6500	3	0	0
127.6750	3	0	0
127.7000	2	0	0
127.7250	2	0	0
127.7500	1	0	0
127.7750	3	0	0
127.8000	0	0	0
127.8250	3	0	0
127.8500	0	1	0
127.8750	2	0	1
127.9000	2	0	0
127.9250	1	0	0
127.9500	3	0	0
127.9750	2	2	0
128.0000	2	0	0
128.0250	2	0	0
128.0500	6	1	0
128.0750	1	1	0
128.1000	4	1	0
128.1250	2	1	0
128.1500	2	0	0
128.1750	2	0	0
128.2000	2	0	0
128.2250	1	1	0
128.2500	2	2	0
128.2750	2	0	0
128.3000	2	0	0
128.3250	0	0	0
128.3500	8	1	0
128.3750	5	0	0
128.4000	2	1	0
128.4250	5	0	0
128.4500	1	0	0
128.4750	0	0	0
128.5000	4	0	0
128.5250	5	0	1
128.5500	2	1	0
128.5750	2	0	0
128.6000	1	1	0
128.6250	2	0	0
128.6500	4	0	0
128.6750	0	0	1
128.7000	2	1	0
128.7250	2	2	0
128.7500	1	0	0
128.7750	2	0	0
128.8000	0	0	0
128.8250	1	0	0
128.8500	2	1	0
128.8750	4	0	0
128.9000	3	0	0
128.9250	3	0	0
128.9500	4	0	2
128.9750	1	0	0
129.0000	3	0	0
129.0250	5	0	0
129.0500	2	0	0
129.0750	2	1	0
129.1000	2	1	0
129.1250	2	0	0
129.1500	4	1	0
129.1750	0	0	0
129.2000	3	1	0
129.2250	0	0	0
129.2500	3	0	0
129.2750	1	0	1
129.3000	2	0	0
129.3250	6	0	0
129.3500	0	0	0
129.3750	2	0	0
129.4000	4	0	0
129.4250	6	0	0
129.4500	1	0	0
129.4750	4	0	0
129.5000	1	0	0
129.5250	3	0	0
129.5500	4	0	0
129.5750	1	0	0
129.6000	2	0	0
129.6250	1	0	0
129.6500	4	0	0
129.6750	2	0	1
129.7000	3	2	0
129.7250	3	0	0
129.7500	6	0	0
129.7750	2	1	0
129.8000	2	0	0
129.8250	3	0	0
129.8500	4	0	0
129.8750	3	0	0
129.9000	1	0	0
129.9250	2	0	0
129.9500	3	1	0
129.9750	1	0	0
130.0000	5	0	0
130.0250	4	1	0
130.0500	5	0	1
130.0750	3	0	0
130.1000	6	0	0
130.1250	2	0	0
130.1500	3	0	0
130.1750	4	0	1
130.2000	4	0	0
130.2250	3	0	1
130.2500	1	0	1
130.2750	5	0	1
130.3000	6	1	1
130.3250	2	0	0
130.3500	5	0	0
130.3750	2	0	0
130.4000	2	1	1
130.4250	3	0	0
130.4500	1	0	0
130.4750	1	2	0
130.5000	8	0	0
130.5250	3	0	0
130.5500	6	1	1
130.5750	3	0	0
130.6000	5	0	1
130.6250	2	0	0
130.6500	1	0	0
130.6750	5	0	0
130.7000	3	0	0
130.7250	3	0	1
130.7500	7	0	0
130.7750	3	0	1
130.8000	1	0	0
130.8250	4	1	0
130.8500	4	1	0
130.8750	2	0	1
130.9000	2	1	0
130.9250	4	0	0
130.9500	2	0	0
130.9750	2	1	0
131.0000	5	0	0
131.0250	0	2	0
131.0500	2	0	1
131.0750	0	1	0
131.1000	5	0	0
131.1250	3	0	1
131.1500	1	1	0
131.1750	0	1	0
131.2000	4	1	0
131.2250	2	0	1
131.2500	3	0	0
131.2750	1	0	1
131.3000	0	0	0
131.3250	5	0	1
131.3500	1	0	0
131.3750	3	0	0
131.4000	1	1	1
131.4250	1	0	0
131.4500	1	0	1
131.4750	3	0	1
131.5000	2	0	0
131.5250	2	0	0
131.5500	3	0	0
131.5750	2	0	0
131.6000	3	1	0
131.6250	2	0	0
131.6500	2	0	0
131.6750	1	0	0
131.7000	0	0	0
131.7250	1	1	0
131.7500	0	0	0
131.7750	2	0	0
131.8000	5	0	0
131.8250	5	0	0
131.8500	3	0	0
131.8750	3	0	0
131.9000	4	1	0
131.9250	1	0	0
131.9500	3	1	0
131.9750	3	0	0
132.0000	1	0	0
132.0250	2	1	0
132.0500	1	0	0
132.0750	3	0	0
132.1000	3	0	0
132.1250	1	0	1
132.1500	4	0	1
132.1750	2	0	0
132.2000	1	0	2
132.2250	4	1	0
132.2500	0	0	0
132.2750	2	0	2
132.3000	4	0	0
132.3250	1	0	1
132.3500	2	1	0
132.3750	1	1	0
132.4000	2	0	0
132.4250	2	0	0
132.4500	1	0	0
132.4750	0	0	1
132.5000	4	0	0
132.5250	1	1	0
132.5500	5	0	0
132.5750	6	0	0
132.6000	1	0	1
132.6250	2	0	0
132.6500	2	0	0
132.6750	3	0	0
132.7000	2	0	0
132.7250	5	0	0
132.7500	1	0	0
132.7750	1	0	0
132.8000	4	0	0
132.8250	6	1	0
132.8500	0	0	1
132.8750	2	0	0
132.9000	2	0	0
132.9250	1	0	0
132.9500	2	1	1
132.9750	0	2	0
133.0000	4	1	2
133.0250	3	0	0
133.0500	2	0	0
133.0750	2	0	0
133.1000	3	0	0
133.1250	2	0	0
133.1500	2	0	0
133.1750	3	0	0
133.2000	4	0	0
133.2250	3	1	1
133.2500	2	0	0
133.2750	4	0	1
133.3000	1	0	0
133.3250	3	0	0
133.3500	1	0	0
133.3750	1	0	1
133.4000	5	0	1
133.4250	2	0	1
133.4500	0	0	1
133.4750	4	0	0
133.5000	3	0	0
133.5250	3	0	1
133.5500	4	0	1
133.5750	1	0	0
133.6000	1	0	0
133.6250	3	0	0
133.6500	2	0	0
133.6750	5	0	1
133.7000	1	1	1
133.7250	4	1	0
133.7500	1	0	0
133.7750	1	0	0
133.8000	0	0	0
133.8250	3	0	0
133.8500	3	0	0
133.8750	3	0	0
133.9000	2	0	0
133.9250	2	2	0
133.9500	0	0	0
133.9750	3	0	0
134.0000	3	2	0
134.0250	3	0	0
134.0500	4	1	0
134.0750	0	0	1
134.1000	2	0	0
134.1250	2	0	0
134.1500	1	0	0
134.1750	1	1	0
134.2000	3	0	0
134.2250	1	0	0
134.2500	6	0	0
134.2750	4	0	0
134.3000	4	0	0
134.3250	4	0	0
134.3500	4	0	0
134.3750	3	0	0
134.4000	1	3	0
134.4250	1	0	0
134.4500	1	0	2
134.4750	3	1	0
134.5000	6	0	0
134.5250	2	1	0
134.5500	3	0	0
134.5750	0	0	0
134.6000	0	0	0
134.6250	2	0	0
134.6500	4	0	0
134.6750	3	0	0
134.7000	3	0	0
134.7250	4	0	0
134.7500	0	0	0
134.7750	2	1	0
134.8000	4	0	0
134.8250	2	0	1
134.8500	2	0	3
134.8750	2	1	0
134.9000	1	1	0
134.9250	2	0	0
134.9500	5	0	0
134.9750	3	0	0
135.0000	3	0	0
135.0250	2	0	0
135.0500	2	0	0
135.0750	6	0	0
135.1000	3	0	2
135.1250	2	1	0
135.1500	5	1	0
135.1750	4	0	0
135.2000	0	0	0
135.2250	4	0	0
135.2500	1	0	1
135.2750	3	0	0
135.3000	1	0	0
135.3250	7	0	0
135.3500	1	0	0
135.3750	3	1	0
135.4000	3	0	0
135.4250	2	2	0
135.4500	4	0	0
135.4750	1	0	0
135.5000	2	0	0
135.5250	1	0	0
135.5500	4	1	0
135.5750	4	0	0
135.6000	1	1	0
135.6250	0	1	1
135.6500	5	0	0
135.6750	5	0	0
135.7000	3	2	0
135.7250	1	0	0
135.7500	3	0	0
135.7750	4	2	0
135.8000	2	0	0
135.8250	2	0	0
135.8500	3	0	0
135.8750	2	1	1
135.9000	6	0	0
135.9250	3	0	1
135.9500	1	1	0
135.9750	5	0	0
136.0000	0	1	0
136.0250	3	0	1
136.0500	4	0	0
136.0750	5	0	0
136.1000	2	0	0
136.1250	1	0	0
136.1500	3	0	0
136.1750	5	0	0
136.2000	2	0	0
136.2250	2	0	0
136.2500	4	1	2
136.2750	2	0	0
136.3000	1	0	0
136.3250	2	0	0
136.3500	1	0	0
136.3750	2	1	0
136.4000	4	0	0
136.4250	4	0	0
136.4500	6	0	1
136.4750	3	0	0
136.5000	1	0	0
136.5250	0	0	1
136.5500	2	0	1
136.5750	2	0	1
136.6000	0	1	1
136.6250	3	1	0
136.6500	0	0	0
136.6750	3	0	0
136.7000	1	0	0
136.7250	0	0	0
136.7500	3	0	0
136.7750	4	0	0
136.8000	3	0	0
136.8250	2	0	0
136.8500	2	0	1
136.8750	4	1	0
136.9000	8	0	0
136.9250	4	0	0
136.9500	1	0	0
136.9750	3	0	0
137.0000	1	1	0
137.0250	2	0	0
137.0500	1	0	0
137.0750	0	0	1
137.1000	2	0	0
137.1250	1	1	0
137.1500	2	0	0
137.1750	7	0	0
137.2000	1	1	0
137.2250	3	1	1
137.2500	0	0	0
137.2750	1	0	0
137.3000	3	0	0
137.3250	1	1	1
137.3500	6	0	0
137.3750	3	0	0
137.4000	1	0	0
137.4250	2	1	0
137.4500	0	1	0
137.4750	3	2	0
137.5000	3	0	0
137.5250	2	0	0
137.5500	3	0	0
137.5750	2	0	0
137.6000	3	0	0
137.6250	0	0	0
137.6500	3	0	1
137.6750	0	2	0
137.7000	1	0	0
137.7250	3	0	0
137.7500	0	0	0
137.7750	5	0	0
137.8000	3	0	0
137.8250	2	0	0
137.8500	4	0	1
137.8750	2	1	0
137.9000	0	0	0
137.9250	2	0	0
137.9500	3	0	0
137.9750	5	2	0
138.0000	4	0	0
138.0250	1	1	1
138.0500	3	0	0
138.0750	5	0	0
138.1000	2	0	0
138.1250	1	1	0
138.1500	1	1	0
138.1750	6	0	0
138.2000	3	0	0
138.2250	6	1	0
138.2500	3	0	0
138.2750	2	0	1
138.3000	4	0	0
138.3250	2	2	1
138.3500	1	0	1
138.3750	1	0	0
138.4000	1	0	0
138.4250	2	0	0
138.4500	2	0	0
138.4750	3	1	0
138.5000	3	0	0
138.5250	2	0	1
138.5500	1	0	1
138.5750	2	0	1
138.6000	3	0	0
138.6250	7	0	0
138.6500	0	1	0
138.6750	0	0	0
138.7000	0	0	0
138.7250	3	1	0
138.7500	0	0	0
138.7750	2	0	1
138.8000	3	0	0
138.8250	1	1	0
138.8500	2	1	0
138.8750	6	0	0
138.9000	3	0	0
138.9250	3	1	0
138.9500	0	1	0
138.9750	4	0	0
139.0000	4	0	0
139.0250	5	1	0
139.0500	2	0	0
139.0750	0	0	0
139.1000	4	0	0
139.1250	4	0	0
139.1500	2	0	0
139.1750	2	2	0
139.2000	1	0	0
139.2250	5	0	0
139.2500	0	0	0
139.2750	4	1	1
139.3000	3	0	0
139.3250	2	0	1
139.3500	4	0	0
139.3750	5	1	0
139.4000	1	0	0
139.4250	3	0	1
139.4500	3	0	1
139.4750	2	0	0
139.5000	1	1	1
139.5250	1	0	0
139.5500	1	0	0
139.5750	4	0	0
139.6000	1	0	0
139.6250	4	1	0
139.6500	3	0	0
139.6750	2	0	0
139.7000	1	1	0
139.7250	2	1	0
139.7500	3	0	0
139.7750	1	0	0
139.8000	2	0	1
139.8250	1	0	0
139.8500	1	0	0
139.8750	1	0	1
139.9000	4	0	0
139.9250	2	0	0
139.9500	2	1	0
139.9750	3	0	0
140.0000	0	0	0
140.0250	1	1	0
140.0500	2	0	1
140.0750	0	0	0
140.1000	1	0	0
140.1250	3	1	0
140.1500	5	1	0
140.1750	1	0	0
140.2000	2	0	0
140.2250	2	0	0
140.2500	0	0	1
140.2750	2	0	0
140.3000	4	0	0
140.3250	3	0	0
140.3500	1	1	0
140.3750	2	0	0
140.4000	2	1	1
140.4250	1	0	0
140.4500	4	1	0
140.4750	0	0	1
140.5000	2	0	0
140.5250	0	0	0
140.5500	1	0	0
140.5750	3	0	0
140.6000	1	0	1
140.6250	1	1	0
140.6500	2	1	0
140.6750	3	1	1
140.7000	3	0	0
140.7250	0	0	1
140.7500	5	1	1
140.7750	4	1	0
140.8000	4	0	1
140.8250	5	1	1
140.8500	1	1	0
140.8750	5	0	0
140.9000	2	0	0
140.9250	3	1	1
140.9500	0	1	0
140.9750	1	0	0
141.0000	2	0	0
141.0250	1	0	0
141.0500	2	0	0
141.0750	1	0	0
141.1000	3	0	0
141.1250	3	0	0
141.1500	0	0	1
141.1750	3	0	2
141.2000	4	0	0
141.2250	3	0	0
141.2500	2	0	1
141.2750	1	0	0
141.3000	3	0	0
141.3250	0	0	0
141.3500	2	0	0
141.3750	4	0	0
141.4000	1	0	0
141.4250	2	1	2
141.4500	5	0	0
141.4750	2	0	0
141.5000	2	1	0
141.5250	1	1	0
141.5500	3	1	0
141.5750	2	0	0
141.6000	1	1	0
141.6250	5	0	0
141.6500	1	0	0
141.6750	1	0	0
141.7000	2	1	0
141.7250	1	0	0
141.7500	1	0	0
141.7750	2	0	0
141.8000	4	2	0
141.8250	3	0	0
141.8500	1	0	1
141.8750	2	1	0
141.9000	3	1	0
141.9250	2	0	0
141.9500	3	0	0
141.9750	0	0	0
142.0000	4	0	0
142.0250	2	0	0
142.0500	3	0	0
142.0750	0	0	0
142.1000	0	2	0
142.1250	1	0	0
142.1500	1	0	0
142.1750	2	0	0
142.2000	3	1	0
142.2250	1	0	0
142.2500	4	0	0
142.2750	2	0	0
142.3000	4	0	0
142.3250	2	0	0
142.3500	1	0	1
142.3750	2	0	1
142.4000	5	0	0
142.4250	0	0	0
142.4500	3	1	0
142.4750	4	0	0
142.5000	1	0	0
142.5250	1	0	0
142.5500	3	0	0
142.5750	2	0	0
142.6000	3	1	0
142.6250	0	0	0
142.6500	3	0	0
142.6750	1	0	0
142.7000	2	1	1
142.7250	2	0	0
142.7500	1	1	0
142.7750	3	0	0
142.8000	2	0	0
142.8250	1	0	0
142.8500	2	0	0
142.8750	2	0	0
142.9000	1	0	0
142.9250	3	0	0
142.9500	9	0	0
142.9750	0	1	0
143.0000	4	0	0
143.0250	3	0	0
143.0500	1	0	0
143.0750	0	1	0
143.1000	1	0	0
143.1250	5	1	0
143.1500	0	0	1
143.1750	0	0	0
143.2000	0	0	0
143.2250	4	0	0
143.2500	4	0	0
143.2750	1	2	0
143.3000	2	2	0
143.3250	1	0	0
143.3500	3	1	0
143.3750	1	0	0
143.4000	3	0	1
143.4250	2	0	0
143.4500	2	0	0
143.4750	1	0	0
143.5000	3	0	0
143.5250	0	0	0
143.5500	3	1	0
143.5750	2	1	0
143.6000	4	0	0
143.6250	1	2	0
143.6500	2	0	1
143.6750	1	1	0
143.7000	2	0	0
143.7250	3	0	0
143.7500	2	1	0
143.7750	2	0	0
143.8000	3	0	0
143.8250	2	0	0
143.8500	3	1	0
143.8750	0	1	0
143.9000	4	0	1
143.9250	0	2	0
143.9500	3	0	0
143.9750	1	0	0
144.0000	1	0	0
144.0250	2	0	0
144.0500	0	0	0
144.0750	3	1	0
144.1000	1	0	0
144.1250	1	0	0
144.1500	2	0	0
144.1750	0	0	0
144.2000	2	0	0
144.2250	2	2	0
144.2500	2	0	0
144.2750	2	0	0
144.3000	4	0	0
144.3250	4	1	0
144.3500	2	0	1
144.3750	6	0	0
144.4000	1	0	0
144.4250	2	1	0
144.4500	2	0	1
144.4750	1	0	2
144.5000	4	1	2
144.5250	3	0	0
144.5500	2	0	0
144.5750	4	0	0
144.6000	3	0	1
144.6250	1	2	0
144.6500	4	0	0
144.6750	0	0	0
144.7000	3	0	0
144.7250	2	0	0
144.7500	4	0	0
144.7750	1	0	0
144.8000	2	0	0
144.8250	3	0	0
144.8500	2	1	0
144.8750	1	0	0
144.9000	0	0	0
144.9250	5	1	0
144.9500	1	0	0
144.9750	1	0	0
145.0000	2	0	1
145.0250	2	0	0
145.0500	2	0	0
145.0750	1	0	0
145.1000	1	0	0
145.1250	1	0	0
145.1500	3	1	0
145.1750	1	1	0
145.2000	2	1	0
145.2250	4	0	0
145.2500	2	0	1
145.2750	4	0	0
145.3000	0	1	1
145.3250	3	0	0
145.3500	0	1	0
145.3750	3	0	0
145.4000	1	0	0
145.4250	3	0	0
145.4500	2	0	0
145.4750	2	1	1
145.5000	1	0	0
145.5250	1	0	0
145.5500	2	0	0
145.5750	1	0	0
145.6000	3	0	0
145.6250	0	0	0
145.6500	2	0	0
145.6750	1	0	0
145.7000	3	2	1
145.7250	5	1	2
145.7500	1	0	0
145.7750	1	0	1
145.8000	2	2	0
145.8250	2	0	0
145.8500	2	0	0
145.8750	1	0	0
145.9000	2	0	0
145.9250	0	0	0
145.9500	1	0	0
145.9750	1	0	0
146.0000	2	0	0
146.0250	1	1	1
146.0500	1	0	0
146.0750	2	0	1
146.1000	2	0	0
146.1250	1	0	0
146.1500	0	0	0
146.1750	3	0	0
146.2000	4	0	0
146.2250	2	0	0
146.2500	3	1	0
146.2750	0	0	0
146.3000	4	0	0
146.3250	0	1	0
146.3500	2	1	0
146.3750	4	0	0
146.4000	2	0	1
146.4250	3	2	0
146.4500	2	1	0
146.4750	3	0	0
146.5000	2	0	0
146.5250	0	0	1
146.5500	2	1	0
146.5750	0	0	0
146.6000	0	0	1
146.6250	3	0	0
146.6500	2	0	0
146.6750	4	0	1
146.7000	1	0	0
146.7250	0	0	0
146.7500	0	0	0
146.7750	2	0	0
146.8000	1	2	0
146.8250	0	0	0
146.8500	3	0	0
146.8750	0	0	1
146.9000	7	0	0
146.9250	2	0	0
146.9500	1	0	0
146.9750	6	0	0
147.0000	3	3	0
147.0250	4	0	0
147.0500	3	0	0
147.0750	1	0	0
147.1000	2	0	0
147.1250	0	0	0
147.1500	0	0	0
147.1750	4	0	0
147.2000	3	0	0
147.2250	3	0	0
147.2500	2	0	0
147.2750	2	0	1
147.3000	3	0	0
147.3250	0	0	0
147.3500	3	0	0
147.3750	1	0	1
147.4000	0	0	0
147.4250	0	0	0
147.4500	1	0	1
147.4750	0	0	0
147.5000	3	1	0
147.5250	6	0	0
147.5500	3	0	0
147.5750	2	0	2
147.6000	0	0	1
147.6250	3	0	0
147.6500	4	1	0
147.6750	1	1	1
147.7000	2	0	1
147.7250	4	0	0
147.7500	1	1	0
147.7750	3	0	0
147.8000	2	0	1
147.8250	2	0	0
147.8500	1	0	0
147.8750	0	0	0
147.9000	3	0	0
147.9250	5	0	0
147.9500	4	0	1
147.9750	2	0	0
148.0000	0	0	0
148.0250	0	1	0
148.0500	4	0	0
148.0750	0	0	0
148.1000	1	0	0
148.1250	1	0	0
148.1500	0	2	0
148.1750	5	0	0
148.2000	0	0	0
148.2250	0	0	0
148.2500	2	1	0
148.2750	1	0	0
148.3000	2	1	0
148.3250	3	1	1
148.3500	4	0	0
148.3750	0	0	0
148.4000	2	0	0
148.4250	1	0	0
148.4500	2	0	0
148.4750	4	0	0
148.5000	3	0	0
148.5250	0	1	0
148.5500	4	0	0
148.5750	2	0	0
148.6000	2	1	0
148.6250	1	0	0
148.6500	2	1	0
148.6750	5	0	0
148.7000	1	0	0
148.7250	2	0	0
148.7500	2	0	0
148.7750	1	0	0
148.8000	4	0	0
148.8250	0	0	0
148.8500	3	0	0
148.8750	4	1	0
148.9000	1	1	0
148.9250	0	0	0
148.9500	2	0	1
148.9750	2	0	0
149.0000	1	0	0
149.0250	1	0	0
149.0500	4	0	0
149.0750	5	0	2
149.1000	2	1	0
149.1250	2	0	0
149.1500	1	1	1
149.1750	3	0	0
149.2000	0	0	0
149.2250	1	0	0
149.2500	3	0	0
149.2750	3	0	0
149.3000	2	0	0
149.3250	2	1	1
149.3500	1	0	0
149.3750	1	0	0
149.4000	4	0	0
149.4250	4	1	0
149.4500	3	0	0
149.4750	4	0	1
149.5000	4	0	0
149.5250	4	0	0
149.5500	3	0	0
149.5750	2	0	0
149.6000	4	0	0
149.6250	2	0	0
149.6500	2	0	0
149.6750	4	0	1
149.7000	2	0	0
149.7250	1	0	1
149.7500	0	0	0
149.7750	3	1	0
149.8000	5	0	0
149.8250	2	0	0
149.8500	1	2	0
149.8750	2	0	0
149.9000	2	0	0
149.9250	4	1	0
149.9500	3	0	0
149.9750	4	0	0
150.0000	3	0	2
150.0250	2	0	0
150.0500	3	0	0
150.0750	2	1	1
150.1000	4	0	1
150.1250	2	2	0
150.1500	1	0	0
150.1750	1	0	0
150.2000	2	0	0
150.2250	0	0	0
150.2500	2	0	0
150.2750	2	0	0
150.3000	2	0	0
150.3250	2	1	0
150.3500	2	0	0
150.3750	0	1	0
150.4000	4	0	0
150.4250	1	0	1
150.4500	2	1	0
150.4750	2	0	0
150.5000	2	2	0
150.5250	2	0	0
150.5500	1	0	1
150.5750	0	0	0
150.6000	3	0	0
150.6250	1	0	0
150.6500	1	0	0
150.6750	3	0	0
150.7000	3	0	0
150.7250	0	0	0
150.7500	1	0	0
150.7750	3	0	0
150.8000	3	0	0
150.8250	0	0	0
150.8500	2	0	0
150.8750	1	0	1
150.9000	0	0	1
150.9250	3	0	0
150.9500	0	0	0
150.9750	1	0	0
151.0000	1	0	0
151.0250	1	0	0
151.0500	1	0	0
151.0750	1	0	0
151.1000	5	0	0
151.1250	2	0	0
151.1500	0	0	0
151.1750	1	0	1
151.2000	2	0	0
151.2250	1	1	1
151.2500	1	0	0
151.2750	1	0	0
151.3000	3	0	0
151.3250	3	0	0
151.3500	3	0	0
151.3750	1	0	1
151.4000	1	0	0
151.4250	1	0	0
151.4500	3	1	0
151.4750	0	0	0
151.5000	1	1	0
151.5250	0	0	0
151.5500	1	0	0
151.5750	1	1	0
151.6000	0	0	0
151.6250	2	1	0
151.6500	2	0	0
151.6750	3	1	0
151.7000	2	0	0
151.7250	1	0	0
151.7500	3	0	1
151.7750	0	0	0
151.8000	0	0	0
151.8250	3	0	0
151.8500	1	1	0
151.8750	2	1	0
151.9000	3	2	1
151.9250	2	1	0
151.9500	3	0	0
151.9750	0	0	0
152.0000	2	0	0
152.0250	3	1	1
152.0500	1	0	0
152.0750	1	0	0
152.1000	2	0	0
152.1250	4	0	1
152.1500	2	0	0
152.1750	1	0	0
152.2000	1	0	1
152.2250	1	0	0
152.2500	2	0	0
152.2750	5	0	0
152.3000	0	0	0
152.3250	2	0	0
152.3500	0	1	0
152.3750	1	0	0
152.4000	0	0	0
152.4250	4	0	0
152.4500	2	0	0
152.4750	1	0	0
152.5000	4	0	0
152.5250	1	0	0
152.5500	5	0	0
152.5750	3	1	0
152.6000	1	0	1
152.6250	0	0	0
152.6500	1	0	0
152.6750	3	0	0
152.7000	1	0	0
152.7250	0	1	0
152.7500	1	0	0
152.7750	1	0	0
152.8000	3	0	0
152.8250	2	0	0
152.8500	2	1	0
152.8750	1	0	0
152.9000	0	1	0
152.9250	3	0	1
152.9500	2	0	0
152.9750	2	0	0
153.0000	1	0	0
153.0250	3	1	0
153.0500	1	0	0
153.0750	2	0	0
153.1000	2	0	0
153.1250	1	0	0
153.1500	0	0	0
153.1750	2	0	0
153.2000	2	0	0
153.2250	2	0	0
153.2500	3	0	0
153.2750	1	0	0
153.3000	3	0	0
153.3250	2	0	0
153.3500	2	0	0
153.3750	2	0	0
153.4000	2	0	0
153.4250	1	0	1
153.4500	0	0	0
153.4750	0	0	0
153.5000	2	0	0
153.5250	3	0	0
153.5500	1	2	0
153.5750	1	0	0
153.6000	3	0	0
153.6250	2	0	0
153.6500	1	0	0
153.6750	0	0	0
153.7000	2	0	0
153.7250	0	0	0
153.7500	1	1	0
153.7750	5	1	0
153.8000	1	0	0
153.8250	0	0	1
153.8500	1	0	0
153.8750	1	2	0
153.9000	3	0	0
153.9250	1	0	0
153.9500	2	0	1
153.9750	0	0	0
154.0000	2	0	1
154.0250	3	0	0
154.0500	3	0	0
154.0750	3	0	0
154.1000	1	0	0
154.1250	5	2	0
154.1500	0	1	0
154.1750	4	0	0
154.2000	3	0	0
154.2250	3	0	0
154.2500	5	0	0
154.2750	1	0	0
154.3000	0	0	1
154.3250	1	0	1
154.3500	5	0	0
154.3750	1	0	0
154.4000	2	0	0
154.4250	2	0	0
154.4500	2	0	0
154.4750	5	0	0
154.5000	1	0	0
154.5250	0	0	0
154.5500	1	0	0
154.5750	3	1	1
154.6000	1	0	0
154.6250	1	0	0
154.6500	1	1	0
154.6750	2	0	0
154.7000	6	0	0
154.7250	4	0	0
154.7500	5	0	0
154.7750	4	0	1
154.8000	2	0	0
154.8250	3	0	0
154.8500	4	1	0
154.8750	3	0	0
154.9000	5	0	0
154.9250	2	0	0
154.9500	4	0	0
154.9750	2	0	0
155.0000	0	1	0
155.0250	2	0	0
155.0500	3	0	0
155.0750	1	0	0
155.1000	1	0	1
155.1250	6	0	0
155.1500	1	0	0
155.1750	2	0	0
155.2000	4	0	1
155.2250	1	1	1
155.2500	2	0	0
155.2750	2	0	1
155.3000	2	0	0
155.3250	2	0	0
155.3500	2	0	1
155.3750	1	0	0
155.4000	3	1	0
155.4250	4	0	1
155.4500	2	0	0
155.4750	0	0	0
155.5000	5	1	0
155.5250	2	0	1
155.5500	1	0	0
155.5750	2	1	0
155.6000	1	1	0
155.6250	4	0	0
155.6500	1	1	1
155.6750	3	1	0
155.7000	4	1	1
155.7250	1	1	0
155.7500	1	2	1
155.7750	2	0	1
155.8000	3	0	0
155.8250	0	0	0
155.8500	2	0	0
155.8750	1	2	0
155.9000	3	0	0
155.9250	1	0	0
155.9500	1	0	0
155.9750	1	0	0
156.0000	2	1	0
156.0250	2	0	0
156.0500	1	0	0
156.0750	2	1	0
156.1000	2	0	0
156.1250	2	0	0
156.1500	2	0	0
156.1750	0	0	0
156.2000	1	1	0
156.2250	2	0	0
156.2500	3	0	0
156.2750	4	1	0
156.3000	6	0	0
156.3250	2	0	0
156.3500	1	1	0
156.3750	2	0	0
156.4000	1	0	0
156.4250	0	0	0
156.4500	0	2	0
156.4750	2	0	1
156.5000	2	0	0
156.5250	3	0	1
156.5500	2	1	0
156.5750	2	1	1
156.6000	2	0	0
156.6250	6	0	0
156.6500	0	0	0
156.6750	2	1	0
156.7000	4	0	0
156.7250	0	1	0
156.7500	3	1	0
156.7750	1	1	0
156.8000	1	1	0
156.8250	1	0	0
156.8500	1	0	0
156.8750	5	1	0
156.9000	2	0	0
156.9250	4	0	0
156.9500	3	1	0
156.9750	2	0	0
157.0000	1	0	0
157.0250	2	0	0
157.0500	4	0	0
157.0750	2	0	0
157.1000	0	1	0
157.1250	2	0	0
157.1500	2	0	1
157.1750	2	0	0
157.2000	0	0	0
157.2250	3	0	0
157.2500	3	0	0
157.2750	1	0	0
157.3000	1	2	0
157.3250	1	0	0
157.3500	3	0	0
157.3750	1	1	0
157.4000	0	0	0
157.4250	2	0	0
157.4500	3	0	0
157.4750	1	1	0
157.5000	3	1	0
157.5250	3	0	0
157.5500	1	0	0
157.5750	2	1	0
157.6000	1	0	0
157.6250	1	0	0
157.6500	2	0	0
157.6750	0	0	0
157.7000	1	0	0
157.7250	1	0	1
157.7500	1	0	1
157.7750	2	0	0
157.8000	2	0	0
157.8250	2	0	0
157.8500	1	0	0
157.8750	3	0	0
157.9000	0	0	0
157.9250	1	0	0
157.9500	1	2	0
157.9750	0	0	0
158.0000	0	0	1
158.0250	1	1	1
158.0500	0	0	0
158.0750	1	0	0
158.1000	1	0	0
158.1250	1	2	0
158.1500	0	0	1
158.1750	3	0	1
158.2000	1	0	0
158.2250	3	0	2
158.2500	3	1	0
158.2750	3	0	0
158.3000	1	0	0
158.3250	1	0	0
158.3500	0	0	0
158.3750	1	0	0
158.4000	2	0	0
158.4250	3	0	0
158.4500	1	0	0
158.4750	0	0	0
158.5000	3	0	0
158.5250	2	1	1
158.5500	3	1	0
158.5750	2	1	0
158.6000	1	0	1
158.6250	0	0	0
158.6500	2	0	0
158.6750	1	0	0
158.7000	2	0	0
158.7250	3	0	0
158.7500	2	0	1
158.7750	1	0	0
158.8000	0	0	0
158.8250	1	0	0
158.8500	1	0	0
158.8750	0	0	0
158.9000	2	0	0
158.9250	2	1	0
158.9500	2	0	0
158.9750	4	0	0
159.0000	1	0	0
159.0250	1	0	0
159.0500	1	0	0
159.0750	1	0	1
159.1000	2	1	0
159.1250	2	0	0
159.1500	2	0	0
159.1750	1	0	1
159.2000	0	0	0
159.2250	2	0	0
159.2500	1	0	0
159.2750	2	0	0
159.3000	2	0	0
159.3250	2	1	0
159.3500	2	0	0
159.3750	1	0	0
159.4000	3	0	0
159.4250	3	0	1
159.4500	3	0	0
159.4750	2	0	0
159.5000	5	0	0
159.5250	2	1	0
159.5500	4	0	0
159.5750	3	0	0
159.6000	2	0	0
159.6250	1	1	1
159.6500	3	0	0
159.6750	1	0	0
159.7000	2	1	0
159.7250	2	0	0
159.7500	1	0	0
159.7750	2	0	0
159.8000	0	1	1
159.8250	1	0	0
159.8500	2	1	0
159.8750	2	0	0
159.9000	1	0	0
159.9250	2	0	0
159.9500	1	0	0
159.9750	4	1	0
160.0000	2	0	0
160.0250	0	0	0
160.0500	5	0	0
160.0750	0	0	0
160.1000	2	0	0
160.1250	2	0	0
160.1500	1	0	0
160.1750	1	0	0
160.2000	1	1	0
160.2250	1	0	0
160.2500	1	0	0
160.2750	1	1	1
160.3000	3	1	0
160.3250	1	1	0
160.3500	0	0	1
160.3750	1	0	0
160.4000	3	0	0
160.4250	0	0	0
160.4500	0	0	0
160.4750	0	0	0
160.5000	2	0	1
160.5250	0	1	0
160.5500	1	0	0
160.5750	4	1	1
160.6000	2	0	0
160.6250	3	0	0
160.6500	2	0	0
160.6750	4	1	0
160.7000	1	1	0
160.7250	7	0	0
160.7500	2	0	0
160.7750	1	0	0
160.8000	1	0	0
160.8250	1	0	0
160.8500	2	0	0
160.8750	2	0	1
160.9000	2	0	1
160.9250	4	0	0
160.9500	5	0	0
160.9750	0	0	0
161.0000	1	0	0
161.0250	2	0	0
161.0500	0	0	0
161.0750	5	0	0
161.1000	1	0	0
161.1250	2	0	0
161.1500	3	1	0
161.1750	1	0	0
161.2000	2	0	0
161.2250	1	1	1
161.2500	3	0	0
161.2750	4	0	0
161.3000	2	0	1
161.3250	5	0	0
161.3500	6	0	0
161.3750	1	0	0
161.4000	1	0	0
161.4250	1	1	0
161.4500	1	0	0
161.4750	2	1	0
161.5000	1	0	0
161.5250	1	0	1
161.5500	2	0	0
161.5750	4	0	1
161.6000	2	0	0
161.6250	2	1	0
161.6500	1	0	1
161.6750	4	0	0
161.7000	2	0	0
161.7250	2	0	0
161.7500	0	0	0
161.7750	3	0	0
161.8000	0	0	1
161.8250	4	1	0
161.8500	2	0	0
161.8750	0	2	0
161.9000	1	0	0
161.9250	3	0	0
161.9500	3	0	0
161.9750	0	0	0
162.0000	2	0	0
162.0250	1	0	0
162.0500	0	0	0
162.0750	1	2	1
162.1000	1	0	0
162.1250	3	0	0
162.1500	1	0	0
162.1750	0	0	0
162.2000	4	0	0
162.2250	1	1	0
162.2500	3	0	0
162.2750	5	0	1
162.3000	2	0	1
162.3250	1	1	0
162.3500	2	0	0
162.3750	1	0	0
162.4000	2	1	0
162.4250	4	0	0
162.4500	4	0	1
162.4750	1	1	0
162.5000	3	0	0
162.5250	4	0	1
162.5500	1	0	0
162.5750	0	0	0
162.6000	2	0	0
162.6250	2	0	0
162.6500	1	0	1
162.6750	0	0	0
162.7000	1	0	0
162.7250	2	0	0
162.7500	0	0	0
162.7750	1	1	0
162.8000	1	0	0
162.8250	3	0	0
162.8500	2	1	0
162.8750	2	0	0
162.9000	2	0	0
162.9250	4	0	0
162.9500	2	0	1
162.9750	1	0	0
163.0000	1	0	0
163.0250	1	0	0
163.0500	3	0	0
163.0750	0	0	0
163.1000	1	0	0
163.1250	2	1	0
163.1500	1	0	0
163.1750	0	0	0
163.2000	2	0	0
163.2250	1	0	0
163.2500	6	0	0
163.2750	3	0	0
163.3000	3	0	2
163.3250	1	2	0
163.3500	6	0	0
163.3750	2	0	0
163.4000	2	0	0
163.4250	5	0	0
163.4500	3	1	0
163.4750	6	1	0
163.5000	3	0	0
163.5250	1	0	0
163.5500	2	0	0
163.5750	2	0	0
163.6000	3	0	0
163.6250	3	1	0
163.6500	3	0	1
163.6750	1	0	0
163.7000	0	1	1
163.7250	2	0	0
163.7500	4	0	0
163.7750	2	0	0
163.8000	2	0	1
163.8250	1	0	0
163.8500	2	0	0
163.8750	5	0	0
163.9000	1	0	0
163.9250	1	0	2
163.9500	3	0	0
163.9750	2	0	0
164.0000	1	0	0
164.0250	2	0	0
164.0500	1	0	0
164.0750	1	0	0
164.1000	3	0	0
164.1250	1	0	0
164.1500	4	1	0
164.1750	3	0	0
164.2000	0	0	0
164.2250	1	1	0
164.2500	0	0	0
164.2750	1	0	0
164.3000	1	0	0
164.3250	1	0	0
164.3500	2	1	1
164.3750	2	0	0
164.4000	0	0	0
164.4250	4	0	0
164.4500	5	0	0
164.4750	2	0	0
164.5000	4	0	1
164.5250	3	0	0
164.5500	0	0	0
164.5750	0	0	0
164.6000	0	0	0
164.6250	0	0	0
164.6500	1	0	1
164.6750	1	1	0
164.7000	3	0	0
164.7250	3	1	2
164.7500	0	2	0
164.7750	1	1	0
164.8000	1	0	1
164.8250	1	0	1
164.8500	2	0	0
164.8750	5	0	0
164.9000	1	0	0
164.9250	4	0	0
164.9500	2	0	0
164.9750	1	0	0
165.0000	2	0	0
165.0250	1	2	0
165.0500	3	0	0
165.0750	1	1	0
165.1000	2	1	0
165.1250	3	0	0
165.1500	0	2	0
165.1750	2	0	0
165.2000	0	0	0
165.2250	2	0	0
165.2500	4	0	0
165.2750	1	0	1
165.3000	4	0	0
165.3250	2	0	1
165.3500	3	0	0
165.3750	0	0	0
165.4000	3	0	0
165.4250	1	1	0
165.4500	2	0	0
165.4750	1	0	0
165.5000	0	0	0
165.5250	2	0	0
165.5500	0	0	1
165.5750	7	0	0
165.6000	0	0	0
165.6250	3	0	0
165.6500	1	0	0
165.6750	1	0	0
165.7000	2	0	0
165.7250	1	1	0
165.7500	4	1	0
165.7750	1	0	0
165.8000	2	0	0
165.8250	3	0	0
165.8500	1	0	0
165.8750	2	0	0
165.9000	1	2	0
165.9250	2	1	0
165.9500	2	1	0
165.9750	0	0	0
166.0000	1	0	0
166.0250	3	0	0
166.0500	0	0	0
166.0750	1	1	0
166.1000	2	0	0
166.1250	1	1	1
166.1500	2	0	0
166.1750	4	0	0
166.2000	0	0	0
166.2250	0	0	0
166.2500	0	1	0
166.2750	3	0	0
166.3000	0	0	0
166.3250	4	0	0
166.3500	0	1	0
166.3750	0	0	0
166.4000	1	0	1
166.4250	1	1	0
166.4500	2	0	0
166.4750	3	0	1
166.5000	1	1	1
166.5250	3	0	0
166.5500	1	0	2
166.5750	4	1	1
166.6000	2	0	0
166.6250	0	0	0
166.6500	1	1	0
166.6750	0	0	1
166.7000	0	0	0
166.7250	1	0	0
166.7500	5	1	0
166.7750	1	0	0
166.8000	0	0	0
166.8250	1	0	0
166.8500	2	0	0
166.8750	6	0	0
166.9000	2	1	0
166.9250	0	0	0
166.9500	0	0	1
166.9750	1	1	0
167.0000	2	0	1
167.0250	2	0	1
167.0500	1	0	0
167.0750	3	1	0
167.1000	2	0	0
167.1250	2	0	0
167.1500	1	0	0
167.1750	1	0	0
167.2000	0	0	0
167.2250	1	0	0
167.2500	3	0	1
167.2750	1	0	1
167.3000	0	0	1
167.3250	3	0	0
167.3500	2	0	0
167.3750	1	0	0
167.4000	2	0	0
167.4250	2	0	0
167.4500	3	0	0
167.4750	2	0	0
167.5000	4	0	0
167.5250	3	0	0
167.5500	2	0	0
167.5750	0	0	0
167.6000	3	0	0
167.6250	2	0	0
167.6500	1	0	0
167.6750	2	1	0
167.7000	4	0	0
167.7250	1	0	0
167.7500	2	1	1
167.7750	1	0	1
167.8000	1	0	0
167.8250	0	0	0
167.8500	0	1	0
167.8750	1	0	0
167.9000	2	0	0
167.9250	1	0	0
167.9500	3	0	0
167.9750	3	0	0
168.0000	2	1	1
168.0250	2	0	0
168.0500	3	1	0
168.0750	2	0	0
168.1000	2	0	0
168.1250	2	0	0
168.1500	2	1	0
168.1750	3	0	0
168.2000	2	0	0
168.2250	0	0	0
168.2500	2	0	1
168.2750	1	0	0
168.3000	2	0	0
168.3250	4	0	0
168.3500	1	0	0
168.3750	1	1	0
168.4000	0	0	0
168.4250	1	0	0
168.4500	1	0	0
168.4750	4	0	0
168.5000	2	1	0
168.5250	1	0	0
168.5500	1	0	1
168.5750	1	0	0
168.6000	1	0	0
168.6250	2	0	1
168.6500	1	1	0
168.6750	2	0	0
168.7000	3	0	0
168.7250	4	1	1
168.7500	0	1	0
168.7750	0	0	0
168.8000	2	0	0
168.8250	1	0	0
168.8500	2	0	0
168.8750	1	1	0
168.9000	1	1	0
168.9250	3	0	0
168.9500	0	0	0
168.9750	0	0	0
169.0000	3	1	0
169.0250	2	0	0
169.0500	3	0	0
169.0750	1	0	0
169.1000	1	1	0
169.1250	2	1	0
169.1500	2	0	0
169.1750	2	0	1
169.2000	0	0	0
169.2250	3	0	0
169.2500	3	0	0
169.2750	1	0	0
169.3000	3	0	0
169.3250	4	0	1
169.3500	2	0	0
169.3750	2	0	0
169.4000	2	0	0
169.4250	1	0	0
169.4500	0	1	0
169.4750	1	1	0
169.5000	3	1	0
169.5250	2	2	0
169.5500	4	0	1
169.5750	2	0	0
169.6000	1	0	0
169.6250	0	0	0
169.6500	0	0	0
169.6750	3	0	0
169.7000	6	0	0
169.7250	1	0	0
169.7500	3	0	1
169.7750	1	2	0
169.8000	2	0	0
169.8250	4	0	0
169.8500	1	0	0
169.8750	3	0	0
169.9000	3	0	1
169.9250	2	0	1
169.9500	0	0	0
169.9750	1	0	0
170.0000	2	0	0
170.0250	0	0	0
170.0500	1	0	1
170.0750	2	0	0
170.1000	1	0	1
170.1250	2	0	0
170.1500	2	0	0
170.1750	2	1	1
170.2000	1	1	0
170.2250	1	3	0
170.2500	0	0	1
170.2750	3	0	0
170.3000	1	0	0
170.3250	0	0	0
170.3500	2	0	0
170.3750	1	0	0
170.4000	2	0	0
170.4250	0	0	0
170.4500	3	0	0
170.4750	2	0	0
170.5000	4	0	0
170.5250	1	0	0
170.5500	3	1	0
170.5750	1	0	1
170.6000	2	0	0
170.6250	0	0	1
170.6500	0	1	0
170.6750	1	0	0
170.7000	2	0	0
170.7250	3	1	0
170.7500	1	1	0
170.7750	2	1	0
170.8000	3	1	0
170.8250	1	1	0
170.8500	1	0	0
170.8750	2	1	0
170.9000	2	1	0
170.9250	1	0	1
170.9500	0	0	0
170.9750	2	0	0
171.0000	1	0	0
171.0250	1	0	0
171.0500	2	0	0
171.0750	3	0	0
171.1000	2	0	0
171.1250	0	0	0
171.1500	1	1	0
171.1750	2	0	0
171.2000	1	0	0
171.2250	2	0	1
171.2500	1	0	0
171.2750	2	1	0
171.3000	0	0	0
171.3250	1	0	1
171.3500	5	0	0
171.3750	0	1	0
171.4000	2	1	1
171.4250	1	0	0
171.4500	1	2	0
171.4750	4	0	0
171.5000	2	0	0
171.5250	0	0	0
171.5500	2	0	0
171.5750	4	1	0
171.6000	0	1	0
171.6250	4	0	0
171.6500	0	1	0
171.6750	1	0	0
171.7000	2	0	0
171.7250	1	2	0
171.7500	1	0	1
171.7750	0	0	0
171.8000	2	0	1
171.8250	1	0	1
171.8500	2	0	0
171.8750	3	0	0
171.9000	2	1	0
171.9250	2	0	0
171.9500	2	1	0
171.9750	1	1	1
172.0000	3	0	0
172.0250	2	1	0
172.0500	0	0	0
172.0750	3	0	0
172.1000	0	0	0
172.1250	2	0	0
172.1500	4	2	0
172.1750	5	0	0
172.2000	0	0	0
172.2250	3	0	0
172.2500	4	0	0
172.2750	3	1	0
172.3000	2	0	1
172.3250	2	0	0
172.3500	2	0	0
172.3750	1	1	0
172.4000	1	0	0
172.4250	1	1	0
172.4500	1	0	0
172.4750	1	0	0
172.5000	2	0	0
172.5250	0	1	0
172.5500	1	0	0
172.5750	2	0	0
172.6000	2	0	0
172.6250	4	0	0
172.6500	0	1	0
172.6750	2	0	0
172.7000	2	1	0
172.7250	0	0	1
172.7500	2	0	0
172.7750	1	0	1
172.8000	1	0	0
172.8250	2	0	2
172.8500	3	0	0
172.8750	7	0	0
172.9000	2	0	0
172.9250	2	0	0
172.9500	1	1	0
172.9750	1	1	0
173.0000	2	0	0
173.0250	1	0	0
173.0500	4	1	0
173.0750	1	0	0
173.1000	1	0	0
173.1250	1	0	0
173.1500	2	1	0
173.1750	3	1	1
173.2000	2	0	0
173.2250	0	0	0
173.2500	2	0	0
173.2750	1	0	0
173.3000	3	0	0
173.3250	1	3	0
173.3500	5	0	1
173.3750	3	0	0
173.4000	0	1	0
173.4250	1	0	0
173.4500	3	0	0
173.4750	1	1	1
173.5000	2	0	0
173.5250	4	0	0
173.5500	1	0	0
173.5750	2	0	0
173.6000	2	0	0
173.6250	2	0	0
173.6500	0	0	0
173.6750	3	0	0
173.7000	1	0	0
173.7250	2	0	1
173.7500	3	0	0
173.7750	2	0	0
173.8000	1	0	0
173.8250	1	0	0
173.8500	0	0	0
173.8750	1	0	0
173.9000	1	0	0
173.9250	1	0	0
173.9500	3	0	0
173.9750	4	1	0
174.0000	2	0	0
174.0250	1	0	0
174.0500	3	1	0
174.0750	0	0	0
174.1000	4	0	0
174.1250	1	0	0
174.1500	0	0	0
174.1750	2	0	0
174.2000	0	1	0
174.2250	2	0	0
174.2500	1	0	0
174.2750	2	0	0
174.3000	2	0	0
174.3250	0	0	0
174.3500	3	0	0
174.3750	2	0	0
174.4000	1	0	0
174.4250	2	1	0
174.4500	1	1	0
174.4750	1	0	0
174.5000	0	0	0
174.5250	3	0	0
174.5500	1	0	1
174.5750	3	0	0
174.6000	1	0	0
174.6250	2	1	0
174.6500	3	0	0
174.6750	1	0	0
174.7000	5	1	2
174.7250	0	0	1
174.7500	0	0	0
174.7750	1	0	0
174.8000	0	0	0
174.8250	1	1	0
174.8500	3	0	0
174.8750	3	0	0
174.9000	2	0	0
174.9250	1	0	0
174.9500	4	0	0
174.9750	1	0	0
