# Supplementary material for: Interrogating the structure and function of the human voltage-gated proton channel (hHv1) with a fluorescent noncanonical amino acid
Source: eLife. 2026 Apr 28;15:RP110161. doi: 10.7554/eLife.110161 (PMC13124150; doi:10.7554/eLife.110161)
Supplement: Figure 4—source data 4. [file elife-110161-fig4-data4.zip › F159Acd.dat]

Parameters for crv[0]:
  CurveName : crv[0]
  Sample_Temperature : 25.8 �C
  Stirrer_State : Off
  Exc_Wavelength : 371.5 nm
  Exc_Bandpass : 1.1 nm
  Exc_Polarisation : 0.0 �
  Exc_Source : PDL 820
  Exc_Intensity : 87 %
  Exc_Attenuation : open (5)
  Det_Wavelength : 446.0 nm
  Det_Bandpass : 5.0 nm
  Det_Polarisation : 54.7 �
  Det_Lens_Position : 11.5 mm
  Det_Attenuation : 26 %
  Det_Grating : 1200gr_500bl (1)
  Detector : UV-red [HPD]
  Meas_Time : 35.0 s
  Meas_BinWidth : 25 ps
  Meas_BaseResolution : 25 ps
  Sync_Frequency : 5333340
  Sync_Source : PDL 820
  Signal_Rate : 61480
  Start_Date : 7/9/2025
  Start_Time : 13:56:51
  PhotonCounter : TimeHarp 260 P 1047184 0121-0422-02.02
  EasyTau : 3313
  Signal_CFD Level : -85 mV
  Signal_CFD Zero Cross : -10 mV
  Signal_Offset : -31400 ps
  Signal_Enable : true
  Sync_CFD Level : -150 mV
  Sync_CFD Zero Cross : -10 mV
  Sync_Offset : 0 ps
  Sync_SyncDiv : 1 
  Sample : 04b
  Solvent : Water
  Comment : hHv1-F159Acd
Parameters for crv[1]:
  CurveName : crv[1]
  Sample_Temperature : 25.8 �C
  Stirrer_State : Off
  Exc_Wavelength : 371.5 nm
  Exc_Bandpass : 1.1 nm
  Exc_Polarisation : 0.0 �
  Exc_Source : PDL 820
  Exc_Intensity : 87 %
  Exc_Attenuation : open (5)
  Det_Wavelength : 446.0 nm
  Det_Bandpass : 5.0 nm
  Det_Polarisation : 54.7 �
  Det_Lens_Position : 11.5 mm
  Det_Attenuation : 26 %
  Det_Grating : 1200gr_500bl (1)
  Detector : UV-red [HPD]
  Meas_Time : 35.0 s
  Meas_BinWidth : 25 ps
  Meas_BaseResolution : 25 ps
  Sync_Frequency : 5333340
  Sync_Source : PDL 820
  Signal_Rate : 180
  Start_Date : 7/9/2025
  Start_Time : 13:57:29
  PhotonCounter : TimeHarp 260 P 1047184 0121-0422-02.02
  EasyTau : 3313
  Signal_CFD Level : -85 mV
  Signal_CFD Zero Cross : -10 mV
  Signal_Offset : -31400 ps
  Signal_Enable : true
  Sync_CFD Level : -150 mV
  Sync_CFD Zero Cross : -10 mV
  Sync_Offset : 0 ps
  Sync_SyncDiv : 1 
  Sample : 04b
  Solvent : Water
  Comment : BufferH2
Parameters for crv[2]:
  CurveName : crv[2] (IRF)
  Sample_Temperature : 25.8 �C
  Stirrer_State : Off
  Exc_Wavelength : 371.5 nm
  Exc_Bandpass : 1.1 nm
  Exc_Polarisation : 0.0 �
  Exc_Source : PDL 820
  Exc_Intensity : 87 %
  Exc_Attenuation : 0.1% (2)
  Det_Wavelength : 371.5 nm
  Det_Bandpass : 5.0 nm
  Det_Polarisation : 54.7 �
  Det_Lens_Position : 11.5 mm
  Det_Attenuation : 30 %
  Det_Grating : 1200gr_500bl (1)
  Detector : UV-red [HPD]
  Meas_Time : 12.9 s
  Meas_BinWidth : 25 ps
  Meas_BaseResolution : 25 ps
  Sync_Frequency : 5333320
  Sync_Source : PDL 820
  Signal_Rate : 5200
  Start_Date : 7/9/2025
  Start_Time : 13:58:16
  PhotonCounter : TimeHarp 260 P 1047184 0121-0422-02.02
  EasyTau : 3313
  Signal_CFD Level : -85 mV
  Signal_CFD Zero Cross : -10 mV
  Signal_Offset : -31400 ps
  Signal_Enable : true
  Sync_CFD Level : -150 mV
  Sync_CFD Zero Cross : -10 mV
  Sync_Offset : 0 ps
  Sync_SyncDiv : 1 
  Sample : 04b
  Solvent : Water
  Comment : IRF
Data:
Time[ns]	crv[0]	crv[1]	crv[2](IRF)
0.0000	3	1	0
0.0250	1	0	0
0.0500	3	0	0
0.0750	1	0	0
0.1000	2	0	0
0.1250	1	0	0
0.1500	0	0	0
0.1750	2	0	0
0.2000	2	1	0
0.2250	2	2	0
0.2500	1	0	0
0.2750	1	0	0
0.3000	0	0	0
0.3250	1	0	0
0.3500	2	0	0
0.3750	1	0	0
0.4000	0	0	1
0.4250	2	0	0
0.4500	2	0	1
0.4750	1	0	0
0.5000	2	0	0
0.5250	3	0	1
0.5500	2	1	0
0.5750	0	0	0
0.6000	0	0	0
0.6250	0	0	0
0.6500	3	1	0
0.6750	2	0	0
0.7000	0	0	1
0.7250	0	0	0
0.7500	3	0	1
0.7750	3	0	1
0.8000	1	1	0
0.8250	0	0	0
0.8500	1	1	1
0.8750	1	0	0
0.9000	2	0	0
0.9250	1	0	0
0.9500	2	0	0
0.9750	1	0	0
1.0000	3	0	0
1.0250	1	0	0
1.0500	2	0	0
1.0750	1	2	0
1.1000	1	0	0
1.1250	0	0	0
1.1500	2	0	0
1.1750	1	0	0
1.2000	1	0	0
1.2250	0	0	0
1.2500	2	0	0
1.2750	0	0	0
1.3000	4	0	0
1.3250	0	0	0
1.3500	0	0	0
1.3750	4	2	0
1.4000	1	0	0
1.4250	1	0	1
1.4500	0	0	0
1.4750	1	0	0
1.5000	0	0	0
1.5250	1	0	0
1.5500	1	0	0
1.5750	3	0	0
1.6000	4	0	0
1.6250	2	0	0
1.6500	2	0	0
1.6750	2	0	0
1.7000	3	0	0
1.7250	1	0	0
1.7500	0	0	0
1.7750	0	0	0
1.8000	3	0	1
1.8250	1	0	0
1.8500	1	0	0
1.8750	1	0	0
1.9000	1	0	0
1.9250	1	0	0
1.9500	1	0	0
1.9750	0	0	0
2.0000	0	1	2
2.0250	2	1	0
2.0500	0	0	0
2.0750	3	0	0
2.1000	0	0	0
2.1250	5	0	0
2.1500	2	0	0
2.1750	1	0	1
2.2000	1	0	0
2.2250	1	1	0
2.2500	1	0	0
2.2750	2	0	0
2.3000	0	0	1
2.3250	0	1	0
2.3500	1	0	0
2.3750	0	1	0
2.4000	0	0	1
2.4250	1	0	0
2.4500	2	0	1
2.4750	1	0	0
2.5000	1	1	0
2.5250	0	0	0
2.5500	1	0	0
2.5750	0	1	0
2.6000	0	1	0
2.6250	1	0	0
2.6500	2	1	0
2.6750	1	1	0
2.7000	1	0	1
2.7250	2	0	0
2.7500	3	1	0
2.7750	1	1	0
2.8000	0	2	2
2.8250	3	0	3
2.8500	5	1	2
2.8750	5	0	4
2.9000	5	1	3
2.9250	3	0	4
2.9500	8	0	9
2.9750	10	0	8
3.0000	7	0	8
3.0250	10	0	23
3.0500	12	2	30
3.0750	23	0	40
3.1000	21	2	57
3.1250	30	4	114
3.1500	53	4	207
3.1750	101	5	627
3.2000	241	13	1821
3.2250	516	33	4202
3.2500	1005	36	7336
3.2750	1499	59	9558
3.3000	2053	68	10000
3.3250	2670	58	8669
3.3500	2998	75	6842
3.3750	3176	73	5104
3.4000	3487	53	3814
3.4250	3557	71	2700
3.4500	3690	49	1895
3.4750	3801	62	1314
3.5000	3905	50	872
3.5250	3909	44	584
3.5500	3752	58	399
3.5750	3870	50	291
3.6000	3770	32	192
3.6250	3936	43	138
3.6500	3760	59	90
3.6750	3969	45	59
3.7000	3903	47	37
3.7250	3910	41	40
3.7500	3850	28	23
3.7750	3906	31	22
3.8000	3900	36	8
3.8250	3865	29	21
3.8500	3789	28	20
3.8750	3833	27	11
3.9000	3873	35	13
3.9250	3924	30	6
3.9500	3758	43	2
3.9750	3857	33	5
4.0000	3781	31	7
4.0250	3749	27	6
4.0500	3780	24	9
4.0750	3879	34	3
4.1000	3693	26	1
4.1250	3743	19	2
4.1500	3755	21	3
4.1750	3775	18	7
4.2000	3641	25	5
4.2250	3695	26	7
4.2500	3632	33	4
4.2750	3686	32	5
4.3000	3657	28	1
4.3250	3602	32	0
4.3500	3669	28	0
4.3750	3579	25	4
4.4000	3650	22	0
4.4250	3576	17	1
4.4500	3577	20	6
4.4750	3639	16	4
4.5000	3479	15	2
4.5250	3675	23	4
4.5500	3532	25	5
4.5750	3590	20	8
4.6000	3669	30	2
4.6250	3409	16	3
4.6500	3579	23	5
4.6750	3570	17	7
4.7000	3591	19	10
4.7250	3525	22	2
4.7500	3536	14	4
4.7750	3497	21	4
4.8000	3539	23	0
4.8250	3443	20	4
4.8500	3385	20	0
4.8750	3456	24	0
4.9000	3542	26	2
4.9250	3433	23	2
4.9500	3469	17	3
4.9750	3403	23	5
5.0000	3368	17	2
5.0250	3384	17	2
5.0500	3445	12	2
5.0750	3400	18	3
5.1000	3453	18	4
5.1250	3386	21	0
5.1500	3418	19	3
5.1750	3354	12	3
5.2000	3284	16	4
5.2250	3468	14	0
5.2500	3402	16	1
5.2750	3401	14	3
5.3000	3187	20	2
5.3250	3367	22	0
5.3500	3244	16	1
5.3750	3357	18	2
5.4000	3293	11	1
5.4250	3298	8	0
5.4500	3265	20	0
5.4750	3260	9	1
5.5000	3305	11	0
5.5250	3339	10	0
5.5500	3268	14	0
5.5750	3258	13	1
5.6000	3208	16	1
5.6250	3283	15	1
5.6500	3231	21	1
5.6750	3246	9	0
5.7000	3236	15	1
5.7250	3220	14	1
5.7500	3212	18	0
5.7750	3160	19	1
5.8000	3258	12	0
5.8250	3070	10	0
5.8500	3056	9	0
5.8750	3144	11	0
5.9000	3153	11	0
5.9250	3223	17	0
5.9500	3221	13	0
5.9750	3239	22	0
6.0000	3240	13	1
6.0250	3042	12	2
6.0500	3232	11	1
6.0750	3136	16	1
6.1000	3113	7	0
6.1250	3103	7	0
6.1500	3135	12	1
6.1750	3168	20	0
6.2000	3045	10	0
6.2250	3136	13	1
6.2500	3065	13	2
6.2750	3050	10	0
6.3000	2932	10	0
6.3250	2991	9	1
6.3500	3082	9	1
6.3750	3009	7	0
6.4000	3002	15	1
6.4250	3018	11	1
6.4500	3026	11	0
6.4750	3086	17	0
6.5000	3059	7	0
6.5250	3049	7	0
6.5500	2904	7	0
6.5750	3015	9	2
6.6000	2996	13	0
6.6250	2926	10	1
6.6500	2936	5	1
6.6750	2823	14	0
6.7000	2869	8	0
6.7250	2921	12	0
6.7500	2994	4	0
6.7750	2997	15	1
6.8000	2990	9	0
6.8250	2835	7	0
6.8500	2906	14	0
6.8750	2895	8	0
6.9000	2911	6	0
6.9250	2908	11	1
6.9500	2899	12	0
6.9750	2903	10	0
7.0000	2834	15	0
7.0250	2871	14	0
7.0500	2872	10	0
7.0750	2795	9	1
7.1000	2869	15	0
7.1250	2848	17	0
7.1500	2937	10	3
7.1750	2807	8	1
7.2000	2829	16	0
7.2250	2954	13	0
7.2500	2806	11	1
7.2750	2800	11	0
7.3000	2769	8	1
7.3250	2811	6	0
7.3500	2791	12	1
7.3750	2815	8	1
7.4000	2827	12	0
7.4250	2715	14	1
7.4500	2750	9	0
7.4750	2725	4	0
7.5000	2794	8	0
7.5250	2721	10	0
7.5500	2779	4	0
7.5750	2730	7	0
7.6000	2703	7	1
7.6250	2707	11	0
7.6500	2769	11	0
7.6750	2744	5	0
7.7000	2777	9	1
7.7250	2762	7	0
7.7500	2674	8	0
7.7750	2696	7	0
7.8000	2593	5	1
7.8250	2788	4	0
7.8500	2792	8	1
7.8750	2695	10	0
7.9000	2655	8	0
7.9250	2676	5	0
7.9500	2645	5	1
7.9750	2634	6	0
8.0000	2629	5	1
8.0250	2615	11	0
8.0500	2577	13	1
8.0750	2607	5	0
8.1000	2604	10	1
8.1250	2590	4	0
8.1500	2670	8	0
8.1750	2676	7	0
8.2000	2576	3	2
8.2250	2606	7	0
8.2500	2618	9	0
8.2750	2580	14	0
8.3000	2543	11	0
8.3250	2555	8	0
8.3500	2639	7	0
8.3750	2598	11	0
8.4000	2439	6	1
8.4250	2529	7	2
8.4500	2457	7	0
8.4750	2440	7	1
8.5000	2420	6	0
8.5250	2555	5	1
8.5500	2496	17	0
8.5750	2549	5	1
8.6000	2583	7	1
8.6250	2634	13	1
8.6500	2490	5	0
8.6750	2455	9	0
8.7000	2483	4	1
8.7250	2453	8	0
8.7500	2496	5	0
8.7750	2425	6	0
8.8000	2529	4	0
8.8250	2411	5	0
8.8500	2514	7	0
8.8750	2552	6	0
8.9000	2446	7	2
8.9250	2541	6	0
8.9500	2347	8	1
8.9750	2426	4	0
9.0000	2426	9	0
9.0250	2360	6	0
9.0500	2437	10	1
9.0750	2428	5	0
9.1000	2402	7	0
9.1250	2440	7	1
9.1500	2383	9	0
9.1750	2376	10	0
9.2000	2496	7	0
9.2250	2465	6	0
9.2500	2332	5	0
9.2750	2363	1	0
9.3000	2338	6	0
9.3250	2366	8	0
9.3500	2365	6	0
9.3750	2320	3	1
9.4000	2394	10	0
9.4250	2408	7	1
9.4500	2361	8	0
9.4750	2274	10	0
9.5000	2299	6	0
9.5250	2291	6	0
9.5500	2297	7	0
9.5750	2368	3	0
9.6000	2261	7	0
9.6250	2399	6	0
9.6500	2305	7	0
9.6750	2310	0	0
9.7000	2347	7	0
9.7250	2376	5	0
9.7500	2361	3	0
9.7750	2290	2	1
9.8000	2268	5	0
9.8250	2334	6	0
9.8500	2279	6	0
9.8750	2321	7	0
9.9000	2251	7	1
9.9250	2215	6	0
9.9500	2169	5	0
9.9750	2304	5	2
10.0000	2201	2	0
10.0250	2287	3	0
10.0500	2192	4	0
10.0750	2244	7	0
10.1000	2241	7	0
10.1250	2254	4	0
10.1500	2201	3	0
10.1750	2300	5	3
10.2000	2264	7	0
10.2250	2157	5	2
10.2500	2276	5	1
10.2750	2116	5	0
10.3000	2239	4	0
10.3250	2115	9	1
10.3500	2196	3	0
10.3750	2152	4	1
10.4000	2250	6	0
10.4250	2178	4	1
10.4500	2132	7	0
10.4750	2159	7	0
10.5000	2144	3	0
10.5250	2127	5	0
10.5500	2066	6	0
10.5750	2185	8	1
10.6000	2136	3	1
10.6250	2138	3	0
10.6500	2174	5	0
10.6750	2113	5	0
10.7000	2103	5	0
10.7250	2254	5	0
10.7500	2080	5	2
10.7750	2054	3	0
10.8000	2216	2	1
10.8250	2112	5	1
10.8500	2146	6	2
10.8750	2084	2	0
10.9000	2136	8	1
10.9250	2202	5	1
10.9500	2125	8	0
10.9750	2093	5	0
11.0000	2066	5	0
11.0250	2030	4	1
11.0500	2058	5	0
11.0750	2103	1	1
11.1000	2006	4	1
11.1250	2066	3	0
11.1500	2136	5	0
11.1750	1961	4	0
11.2000	2066	1	1
11.2250	2031	2	1
11.2500	2079	4	0
11.2750	2009	4	0
11.3000	1965	2	0
11.3250	2093	4	0
11.3500	1999	5	0
11.3750	1964	5	0
11.4000	2001	6	0
11.4250	2079	3	0
11.4500	2047	3	1
11.4750	2002	5	1
11.5000	1944	5	0
11.5250	1965	6	0
11.5500	2008	2	1
11.5750	2012	7	0
11.6000	1976	3	0
11.6250	1929	7	0
11.6500	1952	3	1
11.6750	2008	1	0
11.7000	1982	2	2
11.7250	2010	6	1
11.7500	1962	5	0
11.7750	1944	5	0
11.8000	1970	1	0
11.8250	1969	3	0
11.8500	1943	1	0
11.8750	1896	4	0
11.9000	1931	4	0
11.9250	1936	5	0
11.9500	1890	4	1
11.9750	1924	3	0
12.0000	1902	3	0
12.0250	1958	11	0
12.0500	1998	4	1
12.0750	2058	3	1
12.1000	1985	2	0
12.1250	1926	6	0
12.1500	1879	4	0
12.1750	1980	2	0
12.2000	1893	2	0
12.2250	1896	5	0
12.2500	1883	8	0
12.2750	1875	4	1
12.3000	1930	3	0
12.3250	1896	5	0
12.3500	1912	4	0
12.3750	1805	2	0
12.4000	1977	3	0
12.4250	1882	3	1
12.4500	1789	1	0
12.4750	1836	1	0
12.5000	1853	8	0
12.5250	1855	2	0
12.5500	1872	6	0
12.5750	1888	2	0
12.6000	1888	5	0
12.6250	1849	4	1
12.6500	1837	7	0
12.6750	1792	0	1
12.7000	1869	4	0
12.7250	1851	3	0
12.7500	1794	3	1
12.7750	1828	1	0
12.8000	1793	6	0
12.8250	1705	3	1
12.8500	1814	2	0
12.8750	1876	1	0
12.9000	1784	3	1
12.9250	1813	4	0
12.9500	1734	5	0
12.9750	1794	8	0
13.0000	1755	2	0
13.0250	1808	4	3
13.0500	1792	2	2
13.0750	1660	4	0
13.1000	1821	3	0
13.1250	1814	2	1
13.1500	1810	2	1
13.1750	1698	3	1
13.2000	1800	2	1
13.2250	1797	5	2
13.2500	1781	4	1
13.2750	1771	6	0
13.3000	1707	6	1
13.3250	1717	5	0
13.3500	1646	5	0
13.3750	1721	1	1
13.4000	1803	2	0
13.4250	1768	4	0
13.4500	1673	2	0
13.4750	1642	3	0
13.5000	1823	3	0
13.5250	1735	3	0
13.5500	1787	3	1
13.5750	1712	2	1
13.6000	1709	0	0
13.6250	1722	5	0
13.6500	1793	1	1
13.6750	1721	0	0
13.7000	1724	4	0
13.7250	1715	2	0
13.7500	1749	4	2
13.7750	1576	1	1
13.8000	1656	5	0
13.8250	1685	4	1
13.8500	1654	2	0
13.8750	1701	3	0
13.9000	1688	4	0
13.9250	1731	7	1
13.9500	1655	3	0
13.9750	1735	2	0
14.0000	1662	3	2
14.0250	1662	2	0
14.0500	1693	4	0
14.0750	1648	4	0
14.1000	1687	2	1
14.1250	1636	5	1
14.1500	1688	6	1
14.1750	1626	2	2
14.2000	1667	0	1
14.2250	1649	3	0
14.2500	1636	1	0
14.2750	1564	1	0
14.3000	1532	2	0
14.3250	1702	1	0
14.3500	1627	2	0
14.3750	1630	3	0
14.4000	1557	0	0
14.4250	1557	2	0
14.4500	1594	4	1
14.4750	1585	1	0
14.5000	1555	4	0
14.5250	1617	4	0
14.5500	1586	2	0
14.5750	1556	0	0
14.6000	1578	3	0
14.6250	1519	4	0
14.6500	1601	3	0
14.6750	1617	2	0
14.7000	1611	2	0
14.7250	1564	8	0
14.7500	1531	2	1
14.7750	1528	0	0
14.8000	1554	5	0
14.8250	1623	3	0
14.8500	1637	4	0
14.8750	1606	3	0
14.9000	1664	3	0
14.9250	1578	1	0
14.9500	1574	2	0
14.9750	1553	4	0
15.0000	1594	3	0
15.0250	1601	1	1
15.0500	1563	3	0
15.0750	1558	2	0
15.1000	1572	4	0
15.1250	1609	2	0
15.1500	1445	3	0
15.1750	1577	4	0
15.2000	1510	2	0
15.2250	1534	2	0
15.2500	1548	2	0
15.2750	1498	3	0
15.3000	1474	1	0
15.3250	1550	1	0
15.3500	1534	4	0
15.3750	1534	1	0
15.4000	1579	4	1
15.4250	1507	2	0
15.4500	1531	2	0
15.4750	1515	2	0
15.5000	1562	1	1
15.5250	1507	2	1
15.5500	1467	1	1
15.5750	1526	5	2
15.6000	1422	1	0
15.6250	1429	2	1
15.6500	1446	3	0
15.6750	1487	4	0
15.7000	1405	3	1
15.7250	1501	2	0
15.7500	1517	2	2
15.7750	1469	4	0
15.8000	1495	2	0
15.8250	1467	4	0
15.8500	1477	2	1
15.8750	1509	5	1
15.9000	1438	6	1
15.9250	1430	3	0
15.9500	1436	1	0
15.9750	1444	2	0
16.0000	1479	1	1
16.0250	1462	0	0
16.0500	1540	1	1
16.0750	1451	3	0
16.1000	1413	2	1
16.1250	1474	5	0
16.1500	1445	0	0
16.1750	1429	0	1
16.2000	1429	4	0
16.2250	1381	1	0
16.2500	1441	1	0
16.2750	1384	1	0
16.3000	1429	2	2
16.3250	1394	1	0
16.3500	1421	1	1
16.3750	1396	0	2
16.4000	1396	1	0
16.4250	1410	2	0
16.4500	1423	3	0
16.4750	1363	3	0
16.5000	1428	4	1
16.5250	1384	3	0
16.5500	1405	2	0
16.5750	1397	3	0
16.6000	1334	2	0
16.6250	1361	2	0
16.6500	1352	0	0
16.6750	1382	5	1
16.7000	1355	2	0
16.7250	1346	3	0
16.7500	1325	3	0
16.7750	1404	1	0
16.8000	1421	1	0
16.8250	1373	1	1
16.8500	1287	2	0
16.8750	1362	2	0
16.9000	1291	4	0
16.9250	1341	3	0
16.9500	1390	3	0
16.9750	1270	1	1
17.0000	1303	3	0
17.0250	1386	2	1
17.0500	1348	1	1
17.0750	1305	3	0
17.1000	1352	2	0
17.1250	1348	2	1
17.1500	1330	1	0
17.1750	1373	2	0
17.2000	1293	0	0
17.2250	1328	3	0
17.2500	1312	3	0
17.2750	1389	1	0
17.3000	1298	2	0
17.3250	1339	0	0
17.3500	1340	0	0
17.3750	1375	1	0
17.4000	1251	2	0
17.4250	1307	4	1
17.4500	1317	1	0
17.4750	1297	3	0
17.5000	1304	0	0
17.5250	1228	2	0
17.5500	1282	1	0
17.5750	1360	1	0
17.6000	1220	5	0
17.6250	1246	4	1
17.6500	1312	2	0
17.6750	1285	2	0
17.7000	1243	1	0
17.7250	1342	0	0
17.7500	1271	1	0
17.7750	1215	1	0
17.8000	1246	1	0
17.8250	1285	2	1
17.8500	1267	2	0
17.8750	1235	1	0
17.9000	1334	0	0
17.9250	1235	0	0
17.9500	1257	1	0
17.9750	1250	2	0
18.0000	1217	1	0
18.0250	1238	0	2
18.0500	1242	0	0
18.0750	1217	1	0
18.1000	1257	1	0
18.1250	1240	1	0
18.1500	1259	3	0
18.1750	1264	2	0
18.2000	1237	2	0
18.2250	1204	4	0
18.2500	1258	5	0
18.2750	1222	1	0
18.3000	1229	1	0
18.3250	1238	2	0
18.3500	1186	4	0
18.3750	1203	4	0
18.4000	1127	4	0
18.4250	1264	3	1
18.4500	1194	2	0
18.4750	1256	2	0
18.5000	1216	2	0
18.5250	1268	1	0
18.5500	1170	0	0
18.5750	1209	1	1
18.6000	1195	0	0
18.6250	1241	2	0
18.6500	1226	1	1
18.6750	1208	1	1
18.7000	1157	3	0
18.7250	1202	2	0
18.7500	1168	0	0
18.7750	1193	1	0
18.8000	1246	2	2
18.8250	1205	2	0
18.8500	1195	3	0
18.8750	1209	2	0
18.9000	1237	1	1
18.9250	1189	2	0
18.9500	1196	1	0
18.9750	1151	1	0
19.0000	1172	2	0
19.0250	1125	2	0
19.0500	1091	2	0
19.0750	1152	2	0
19.1000	1219	3	1
19.1250	1149	3	0
19.1500	1160	3	0
19.1750	1163	1	0
19.2000	1172	3	0
19.2250	1142	2	1
19.2500	1162	2	0
19.2750	1111	1	0
19.3000	1206	5	0
19.3250	1133	2	0
19.3500	1154	1	0
19.3750	1196	1	0
19.4000	1130	0	0
19.4250	1118	0	2
19.4500	1157	0	1
19.4750	1121	2	0
19.5000	1129	4	0
19.5250	1140	2	0
19.5500	1092	1	0
19.5750	1147	1	0
19.6000	1091	1	0
19.6250	1092	0	1
19.6500	1102	3	0
19.6750	1162	1	0
19.7000	1103	2	0
19.7250	1132	0	0
19.7500	1144	2	0
19.7750	1105	1	0
19.8000	1096	3	0
19.8250	1066	1	0
19.8500	1080	0	0
19.8750	1083	1	0
19.9000	1098	2	0
19.9250	1099	0	1
19.9500	1132	0	0
19.9750	1077	2	1
20.0000	1064	2	0
20.0250	1164	4	0
20.0500	1061	0	1
20.0750	1035	1	0
20.1000	1042	2	0
20.1250	1058	1	0
20.1500	1039	1	0
20.1750	1097	4	0
20.2000	1121	1	2
20.2250	1048	0	1
20.2500	1041	1	1
20.2750	1063	0	0
20.3000	1114	2	0
20.3250	1083	1	0
20.3500	1050	3	0
20.3750	1086	2	0
20.4000	1024	1	0
20.4250	1070	2	0
20.4500	1045	0	0
20.4750	1050	1	1
20.5000	1060	3	0
20.5250	1035	2	0
20.5500	1010	1	2
20.5750	1069	3	0
20.6000	991	3	0
20.6250	989	1	0
20.6500	1008	0	0
20.6750	1058	2	0
20.7000	1063	2	0
20.7250	1004	1	0
20.7500	997	4	1
20.7750	1085	1	0
20.8000	987	2	0
20.8250	1001	0	0
20.8500	1010	1	0
20.8750	1068	5	0
20.9000	1004	1	0
20.9250	1037	3	0
20.9500	1048	2	1
20.9750	1080	1	1
21.0000	1053	2	1
21.0250	971	1	0
21.0500	951	0	0
21.0750	980	0	0
21.1000	992	2	0
21.1250	994	0	1
21.1500	1041	0	0
21.1750	1011	1	0
21.2000	1006	2	1
21.2250	989	1	0
21.2500	986	1	1
21.2750	995	1	0
21.3000	958	3	0
21.3250	997	0	0
21.3500	1000	1	0
21.3750	996	2	0
21.4000	964	2	0
21.4250	1017	1	1
21.4500	963	1	1
21.4750	1026	3	0
21.5000	1022	1	0
21.5250	1003	2	0
21.5500	988	2	0
21.5750	1007	1	1
21.6000	901	1	0
21.6250	967	2	0
21.6500	987	1	0
21.6750	1038	4	0
21.7000	961	1	1
21.7250	952	0	0
21.7500	954	0	1
21.7750	922	2	0
21.8000	943	5	0
21.8250	1017	0	0
21.8500	954	1	0
21.8750	950	1	0
21.9000	892	1	0
21.9250	897	0	0
21.9500	917	0	0
21.9750	945	0	0
22.0000	970	0	0
22.0250	921	2	0
22.0500	931	1	0
22.0750	886	0	0
22.1000	916	2	0
22.1250	923	1	0
22.1500	887	3	0
22.1750	948	1	1
22.2000	943	1	0
22.2250	924	0	0
22.2500	947	1	1
22.2750	880	1	0
22.3000	911	0	0
22.3250	917	1	0
22.3500	951	0	0
22.3750	955	0	1
22.4000	955	1	0
22.4250	928	0	0
22.4500	893	0	1
22.4750	914	2	0
22.5000	958	2	1
22.5250	935	1	0
22.5500	871	0	1
22.5750	876	0	0
22.6000	873	2	0
22.6250	897	0	0
22.6500	913	1	1
22.6750	905	1	0
22.7000	886	0	0
22.7250	900	0	0
22.7500	836	1	0
22.7750	944	1	1
22.8000	919	0	0
22.8250	870	2	0
22.8500	878	1	0
22.8750	908	1	1
22.9000	918	0	0
22.9250	929	1	0
22.9500	901	1	1
22.9750	888	0	0
23.0000	937	0	0
23.0250	884	1	0
23.0500	884	1	1
23.0750	864	0	0
23.1000	873	1	0
23.1250	804	1	0
23.1500	853	2	0
23.1750	920	0	0
23.2000	888	1	0
23.2250	792	2	0
23.2500	784	1	0
23.2750	917	0	1
23.3000	906	1	0
23.3250	809	0	0
23.3500	916	0	0
23.3750	855	1	0
23.4000	813	1	0
23.4250	895	2	1
23.4500	877	0	1
23.4750	869	3	1
23.5000	900	1	0
23.5250	853	1	0
23.5500	815	1	0
23.5750	834	1	0
23.6000	857	1	0
23.6250	796	1	0
23.6500	762	2	0
23.6750	904	2	1
23.7000	817	2	0
23.7250	824	1	0
23.7500	859	1	2
23.7750	806	1	1
23.8000	843	0	0
23.8250	882	0	0
23.8500	833	0	0
23.8750	878	2	0
23.9000	826	1	0
23.9250	858	0	0
23.9500	854	1	0
23.9750	835	1	1
24.0000	831	0	0
24.0250	817	0	1
24.0500	802	1	0
24.0750	828	0	0
24.1000	820	2	0
24.1250	808	2	0
24.1500	829	1	0
24.1750	822	0	0
24.2000	821	1	1
24.2250	804	2	1
24.2500	838	4	1
24.2750	795	0	0
24.3000	800	0	0
24.3250	833	0	0
24.3500	794	1	0
24.3750	830	0	0
24.4000	843	2	2
24.4250	801	1	1
24.4500	777	0	1
24.4750	863	1	1
24.5000	789	2	0
24.5250	791	2	0
24.5500	794	0	0
24.5750	804	2	0
24.6000	810	0	0
24.6250	822	0	0
24.6500	784	0	0
24.6750	788	1	0
24.7000	831	0	0
24.7250	784	3	0
24.7500	778	1	0
24.7750	759	0	1
24.8000	790	1	0
24.8250	794	0	0
24.8500	748	0	0
24.8750	845	0	1
24.9000	747	2	0
24.9250	797	1	1
24.9500	748	1	0
24.9750	799	1	0
25.0000	767	1	0
25.0250	768	2	0
25.0500	779	0	0
25.0750	767	2	1
25.1000	748	1	0
25.1250	826	0	2
25.1500	765	1	0
25.1750	785	3	0
25.2000	749	2	0
25.2250	805	1	0
25.2500	771	0	1
25.2750	770	3	0
25.3000	752	1	0
25.3250	845	0	0
25.3500	710	1	1
25.3750	724	1	0
25.4000	792	0	0
25.4250	761	1	0
25.4500	797	1	0
25.4750	740	2	0
25.5000	759	2	0
25.5250	709	2	1
25.5500	747	0	0
25.5750	763	0	0
25.6000	717	0	0
25.6250	769	0	0
25.6500	672	3	1
25.6750	701	1	0
25.7000	722	0	1
25.7250	713	1	0
25.7500	762	0	0
25.7750	750	2	0
25.8000	760	1	0
25.8250	761	2	0
25.8500	748	2	0
25.8750	696	3	2
25.9000	650	0	1
25.9250	716	0	0
25.9500	722	1	0
25.9750	771	0	0
26.0000	748	2	0
26.0250	713	1	0
26.0500	703	1	0
26.0750	741	0	0
26.1000	716	2	1
26.1250	766	2	1
26.1500	699	0	1
26.1750	744	2	1
26.2000	703	1	1
26.2250	738	0	0
26.2500	676	1	1
26.2750	702	0	0
26.3000	737	2	0
26.3250	753	1	0
26.3500	713	1	1
26.3750	685	1	0
26.4000	728	0	0
26.4250	720	0	1
26.4500	723	0	0
26.4750	700	0	0
26.5000	652	1	0
26.5250	672	1	0
26.5500	696	1	0
26.5750	707	2	0
26.6000	721	2	0
26.6250	695	1	0
26.6500	729	2	1
26.6750	662	0	0
26.7000	733	1	0
26.7250	711	0	1
26.7500	742	0	0
26.7750	630	2	0
26.8000	696	1	0
26.8250	688	1	0
26.8500	656	1	0
26.8750	670	0	0
26.9000	668	1	2
26.9250	723	1	0
26.9500	666	2	0
26.9750	687	2	0
27.0000	720	2	0
27.0250	706	0	0
27.0500	692	1	0
27.0750	648	1	0
27.1000	650	0	0
27.1250	673	1	0
27.1500	654	3	0
27.1750	634	0	1
27.2000	728	2	0
27.2250	651	0	1
27.2500	674	1	0
27.2750	669	0	0
27.3000	618	1	1
27.3250	646	1	0
27.3500	649	1	0
27.3750	638	0	0
27.4000	640	0	0
27.4250	661	0	0
27.4500	666	2	1
27.4750	650	0	0
27.5000	716	1	0
27.5250	639	0	0
27.5500	642	3	0
27.5750	654	1	0
27.6000	662	1	0
27.6250	607	0	0
27.6500	631	0	0
27.6750	638	1	0
27.7000	647	0	0
27.7250	644	0	0
27.7500	663	0	1
27.7750	616	0	1
27.8000	605	0	0
27.8250	620	3	0
27.8500	618	1	1
27.8750	667	0	0
27.9000	623	0	0
27.9250	581	0	0
27.9500	643	1	0
27.9750	655	0	0
28.0000	607	1	1
28.0250	651	0	0
28.0500	579	1	1
28.0750	645	2	0
28.1000	649	1	0
28.1250	668	0	0
28.1500	637	1	0
28.1750	625	1	0
28.2000	585	1	0
28.2250	662	1	0
28.2500	610	1	0
28.2750	613	0	0
28.3000	646	0	0
28.3250	663	3	0
28.3500	594	0	1
28.3750	641	0	1
28.4000	573	4	0
28.4250	655	0	0
28.4500	600	0	0
28.4750	681	1	0
28.5000	615	0	0
28.5250	603	2	1
28.5500	572	0	0
28.5750	631	2	0
28.6000	631	0	0
28.6250	599	0	0
28.6500	613	1	0
28.6750	597	0	0
28.7000	618	2	0
28.7250	560	1	0
28.7500	574	0	0
28.7750	606	1	0
28.8000	620	0	0
28.8250	608	1	0
28.8500	586	0	0
28.8750	625	2	0
28.9000	607	1	0
28.9250	572	0	1
28.9500	604	0	0
28.9750	575	2	0
29.0000	581	0	1
29.0250	604	1	0
29.0500	608	0	0
29.0750	573	0	1
29.1000	582	1	0
29.1250	571	1	0
29.1500	598	0	2
29.1750	591	2	0
29.2000	612	0	0
29.2250	599	0	0
29.2500	607	1	0
29.2750	586	0	0
29.3000	614	1	0
29.3250	582	0	0
29.3500	539	1	0
29.3750	626	0	0
29.4000	576	1	0
29.4250	583	0	1
29.4500	558	0	0
29.4750	563	0	0
29.5000	600	0	0
29.5250	524	1	0
29.5500	586	1	0
29.5750	575	0	0
29.6000	576	0	0
29.6250	557	0	0
29.6500	586	1	0
29.6750	576	1	0
29.7000	542	1	0
29.7250	586	0	0
29.7500	545	0	1
29.7750	552	1	0
29.8000	580	0	1
29.8250	616	1	0
29.8500	541	2	0
29.8750	575	0	0
29.9000	537	2	1
29.9250	532	0	0
29.9500	533	1	0
29.9750	555	2	0
30.0000	539	0	0
30.0250	541	0	0
30.0500	529	0	0
30.0750	538	0	1
30.1000	499	1	1
30.1250	602	1	1
30.1500	569	0	1
30.1750	539	2	0
30.2000	532	2	1
30.2250	510	1	2
30.2500	504	0	0
30.2750	525	0	0
30.3000	527	0	0
30.3250	554	3	0
30.3500	556	0	0
30.3750	576	1	0
30.4000	547	0	1
30.4250	519	1	0
30.4500	506	0	0
30.4750	514	0	1
30.5000	544	1	0
30.5250	538	0	0
30.5500	557	0	0
30.5750	539	1	0
30.6000	557	0	0
30.6250	552	1	1
30.6500	513	2	0
30.6750	562	1	0
30.7000	555	0	0
30.7250	501	0	0
30.7500	512	0	0
30.7750	521	1	0
30.8000	520	0	0
30.8250	499	0	0
30.8500	509	1	2
30.8750	499	0	0
30.9000	530	0	0
30.9250	520	0	1
30.9500	515	3	0
30.9750	540	0	0
31.0000	509	1	0
31.0250	498	0	1
31.0500	519	1	0
31.0750	523	1	0
31.1000	523	1	0
31.1250	522	1	0
31.1500	538	0	0
31.1750	534	0	0
31.2000	515	0	0
31.2250	516	0	0
31.2500	525	0	0
31.2750	498	2	0
31.3000	500	0	1
31.3250	523	1	0
31.3500	526	0	0
31.3750	494	0	0
31.4000	510	0	0
31.4250	489	0	0
31.4500	531	0	0
31.4750	505	1	1
31.5000	521	0	0
31.5250	494	1	2
31.5500	511	0	0
31.5750	507	0	0
31.6000	509	0	1
31.6250	466	0	0
31.6500	480	1	0
31.6750	487	1	0
31.7000	527	0	0
31.7250	495	0	0
31.7500	531	1	0
31.7750	481	0	0
31.8000	448	1	0
31.8250	468	0	0
31.8500	506	2	0
31.8750	483	0	0
31.9000	494	0	0
31.9250	512	0	1
31.9500	455	0	0
31.9750	493	0	0
32.0000	521	1	0
32.0250	510	0	0
32.0500	495	1	0
32.0750	471	0	0
32.1000	495	0	0
32.1250	503	0	0
32.1500	469	0	0
32.1750	448	0	0
32.2000	475	1	0
32.2250	485	1	0
32.2500	471	0	0
32.2750	450	0	0
32.3000	492	0	0
32.3250	454	0	0
32.3500	496	0	0
32.3750	482	0	0
32.4000	454	0	0
32.4250	460	1	0
32.4500	449	1	0
32.4750	508	3	0
32.5000	455	1	0
32.5250	474	1	0
32.5500	518	0	0
32.5750	481	0	0
32.6000	483	0	0
32.6250	470	1	0
32.6500	456	0	2
32.6750	486	0	1
32.7000	421	0	0
32.7250	465	1	0
32.7500	478	1	0
32.7750	431	0	0
32.8000	467	2	0
32.8250	470	0	0
32.8500	474	0	0
32.8750	493	0	0
32.9000	449	0	0
32.9250	464	0	0
32.9500	415	0	0
32.9750	485	0	0
33.0000	474	1	1
33.0250	434	0	0
33.0500	462	1	0
33.0750	475	1	0
33.1000	481	2	0
33.1250	446	0	0
33.1500	471	1	1
33.1750	457	1	0
33.2000	399	0	0
33.2250	447	0	1
33.2500	471	0	1
33.2750	420	1	0
33.3000	450	0	0
33.3250	519	2	0
33.3500	431	1	0
33.3750	446	0	1
33.4000	473	1	1
33.4250	454	1	2
33.4500	436	0	0
33.4750	430	0	0
33.5000	462	0	0
33.5250	439	1	1
33.5500	444	0	0
33.5750	462	0	0
33.6000	495	1	0
33.6250	454	0	1
33.6500	468	0	0
33.6750	426	0	0
33.7000	442	0	0
33.7250	434	0	2
33.7500	442	0	0
33.7750	429	1	0
33.8000	436	0	0
33.8250	431	0	0
33.8500	436	1	0
33.8750	462	0	1
33.9000	430	1	0
33.9250	428	0	0
33.9500	402	2	1
33.9750	431	2	0
34.0000	442	0	0
34.0250	422	0	0
34.0500	456	2	0
34.0750	421	0	1
34.1000	393	1	0
34.1250	428	1	1
34.1500	395	0	0
34.1750	433	1	0
34.2000	408	1	0
34.2250	421	0	1
34.2500	442	0	0
34.2750	438	0	0
34.3000	433	0	0
34.3250	451	1	1
34.3500	402	2	0
34.3750	409	0	0
34.4000	423	0	0
34.4250	435	0	1
34.4500	420	0	0
34.4750	414	0	0
34.5000	385	0	0
34.5250	412	1	0
34.5500	434	1	0
34.5750	409	1	0
34.6000	421	0	0
34.6250	440	0	0
34.6500	387	0	0
34.6750	402	1	0
34.7000	408	0	0
34.7250	395	0	0
34.7500	416	0	0
34.7750	384	0	0
34.8000	406	1	0
34.8250	391	2	0
34.8500	387	2	0
34.8750	373	0	1
34.9000	391	0	0
34.9250	420	0	0
34.9500	397	0	1
34.9750	396	1	0
35.0000	418	0	1
35.0250	378	0	0
35.0500	382	0	0
35.0750	407	0	0
35.1000	401	1	0
35.1250	430	0	0
35.1500	377	0	2
35.1750	425	0	0
35.2000	395	0	0
35.2250	393	0	0
35.2500	379	0	0
35.2750	395	0	1
35.3000	404	0	0
35.3250	397	1	0
35.3500	422	1	0
35.3750	419	2	1
35.4000	374	0	1
35.4250	394	0	0
35.4500	404	0	0
35.4750	416	0	0
35.5000	406	2	0
35.5250	400	0	0
35.5500	382	0	0
35.5750	393	0	0
35.6000	399	0	0
35.6250	381	0	0
35.6500	380	0	0
35.6750	402	0	0
35.7000	406	0	0
35.7250	350	1	0
35.7500	394	0	0
35.7750	398	0	0
35.8000	406	2	0
35.8250	364	0	0
35.8500	391	0	0
35.8750	400	1	0
35.9000	390	0	0
35.9250	378	0	0
35.9500	385	1	1
35.9750	371	1	0
36.0000	363	1	0
36.0250	358	1	0
36.0500	387	0	0
36.0750	379	0	0
36.1000	341	0	0
36.1250	357	1	0
36.1500	380	1	0
36.1750	375	0	1
36.2000	350	0	1
36.2250	338	2	0
36.2500	372	0	0
36.2750	339	0	1
36.3000	376	0	0
36.3250	367	0	1
36.3500	418	1	0
36.3750	354	0	0
36.4000	391	0	0
36.4250	389	0	0
36.4500	366	0	1
36.4750	336	2	0
36.5000	356	0	0
36.5250	318	1	0
36.5500	355	0	0
36.5750	389	0	0
36.6000	340	1	0
36.6250	380	0	1
36.6500	357	1	1
36.6750	347	2	0
36.7000	395	0	0
36.7250	340	0	0
36.7500	362	0	0
36.7750	333	1	0
36.8000	334	1	0
36.8250	332	0	0
36.8500	365	0	0
36.8750	353	0	0
36.9000	345	2	0
36.9250	341	0	0
36.9500	382	0	0
36.9750	361	1	0
37.0000	340	1	1
37.0250	358	0	0
37.0500	305	0	0
37.0750	364	0	0
37.1000	341	1	0
37.1250	327	0	0
37.1500	336	0	0
37.1750	356	2	0
37.2000	368	0	0
37.2250	329	0	0
37.2500	343	1	1
37.2750	349	1	0
37.3000	328	1	0
37.3250	360	1	0
37.3500	367	0	0
37.3750	355	2	0
37.4000	354	1	0
37.4250	324	0	0
37.4500	367	1	0
37.4750	346	0	0
37.5000	319	0	0
37.5250	324	0	0
37.5500	335	2	0
37.5750	330	0	0
37.6000	335	0	1
37.6250	330	0	0
37.6500	325	0	0
37.6750	362	1	0
37.7000	345	1	1
37.7250	343	0	0
37.7500	373	1	0
37.7750	336	1	0
37.8000	343	0	0
37.8250	322	0	0
37.8500	337	0	0
37.8750	340	0	1
37.9000	333	0	0
37.9250	308	0	0
37.9500	319	0	0
37.9750	323	1	0
38.0000	351	3	1
38.0250	311	0	0
38.0500	352	1	0
38.0750	321	0	0
38.1000	338	0	0
38.1250	315	1	0
38.1500	326	1	0
38.1750	333	1	0
38.2000	343	1	0
38.2250	322	0	1
38.2500	306	1	0
38.2750	344	0	0
38.3000	339	1	1
38.3250	327	1	0
38.3500	316	1	1
38.3750	309	0	0
38.4000	341	0	0
38.4250	293	0	0
38.4500	322	0	0
38.4750	371	0	0
38.5000	329	1	0
38.5250	319	1	0
38.5500	329	0	1
38.5750	303	1	0
38.6000	356	3	1
38.6250	346	0	0
38.6500	307	0	1
38.6750	334	1	1
38.7000	301	0	1
38.7250	318	2	0
38.7500	340	0	0
38.7750	325	0	0
38.8000	315	1	1
38.8250	309	0	0
38.8500	326	0	0
38.8750	310	1	0
38.9000	294	0	0
38.9250	325	0	0
38.9500	289	0	1
38.9750	303	1	0
39.0000	285	0	0
39.0250	307	0	0
39.0500	295	0	0
39.0750	301	1	0
39.1000	326	0	0
39.1250	357	1	0
39.1500	297	1	0
39.1750	304	1	0
39.2000	309	0	1
39.2250	280	0	0
39.2500	287	0	0
39.2750	323	1	0
39.3000	296	0	1
39.3250	310	0	0
39.3500	310	0	0
39.3750	299	0	1
39.4000	307	1	0
39.4250	312	0	0
39.4500	292	3	1
39.4750	316	2	0
39.5000	267	0	1
39.5250	312	1	0
39.5500	298	0	0
39.5750	309	0	0
39.6000	304	0	0
39.6250	308	0	0
39.6500	306	0	1
39.6750	296	0	0
39.7000	277	2	0
39.7250	311	0	1
39.7500	316	0	1
39.7750	273	1	0
39.8000	305	0	0
39.8250	331	0	1
39.8500	290	1	0
39.8750	308	0	0
39.9000	302	0	0
39.9250	286	0	0
39.9500	282	1	0
39.9750	259	1	0
40.0000	297	2	0
40.0250	298	1	0
40.0500	273	0	0
40.0750	282	0	0
40.1000	280	0	0
40.1250	270	0	0
40.1500	283	0	0
40.1750	312	0	1
40.2000	304	0	1
40.2250	287	0	0
40.2500	295	1	0
40.2750	270	0	0
40.3000	303	0	0
40.3250	297	0	0
40.3500	259	0	1
40.3750	299	0	0
40.4000	264	1	0
40.4250	272	0	0
40.4500	313	0	0
40.4750	273	0	0
40.5000	283	0	0
40.5250	259	0	0
40.5500	287	0	0
40.5750	255	0	0
40.6000	312	1	0
40.6250	290	0	0
40.6500	290	1	2
40.6750	278	1	0
40.7000	268	0	0
40.7250	275	0	0
40.7500	285	1	0
40.7750	282	0	0
40.8000	303	0	0
40.8250	290	0	1
40.8500	274	2	0
40.8750	270	0	0
40.9000	255	1	0
40.9250	303	0	0
40.9500	262	1	0
40.9750	276	0	0
41.0000	283	0	1
41.0250	291	1	1
41.0500	265	0	0
41.0750	282	0	0
41.1000	292	2	0
41.1250	258	0	0
41.1500	273	0	0
41.1750	281	0	1
41.2000	260	0	0
41.2250	264	0	0
41.2500	266	0	0
41.2750	293	2	0
41.3000	261	0	0
41.3250	269	0	0
41.3500	252	0	0
41.3750	275	0	0
41.4000	267	0	1
41.4250	278	0	1
41.4500	273	0	0
41.4750	239	1	0
41.5000	288	0	1
41.5250	257	1	0
41.5500	263	1	0
41.5750	262	0	0
41.6000	256	0	0
41.6250	265	0	1
41.6500	283	1	0
41.6750	266	0	0
41.7000	277	0	0
41.7250	240	0	0
41.7500	256	0	0
41.7750	258	0	0
41.8000	271	1	0
41.8250	282	1	0
41.8500	268	0	0
41.8750	264	2	0
41.9000	277	0	0
41.9250	260	1	0
41.9500	285	0	0
41.9750	233	0	0
42.0000	235	0	0
42.0250	266	0	0
42.0500	252	1	0
42.0750	274	0	0
42.1000	258	0	0
42.1250	279	1	0
42.1500	249	1	1
42.1750	266	0	0
42.2000	271	0	0
42.2250	251	0	0
42.2500	245	0	0
42.2750	237	1	0
42.3000	252	0	0
42.3250	257	0	1
42.3500	244	0	0
42.3750	287	0	0
42.4000	218	0	0
42.4250	266	2	1
42.4500	221	1	0
42.4750	229	1	0
42.5000	237	0	0
42.5250	247	0	0
42.5500	248	0	0
42.5750	239	0	0
42.6000	233	0	0
42.6250	236	0	0
42.6500	265	0	0
42.6750	237	1	0
42.7000	255	1	0
42.7250	240	1	0
42.7500	248	1	1
42.7750	242	0	0
42.8000	247	1	0
42.8250	259	0	0
42.8500	230	0	0
42.8750	222	1	0
42.9000	247	0	0
42.9250	210	0	0
42.9500	245	0	0
42.9750	236	0	0
43.0000	240	1	1
43.0250	240	0	0
43.0500	240	0	0
43.0750	232	1	1
43.1000	219	1	0
43.1250	260	1	0
43.1500	249	0	0
43.1750	212	0	0
43.2000	236	0	1
43.2250	263	0	0
43.2500	265	0	0
43.2750	241	0	0
43.3000	239	0	0
43.3250	229	0	1
43.3500	213	0	0
43.3750	235	0	1
43.4000	280	1	0
43.4250	228	0	1
43.4500	237	0	0
43.4750	210	0	0
43.5000	203	0	0
43.5250	238	0	0
43.5500	232	0	0
43.5750	234	0	0
43.6000	232	1	0
43.6250	241	0	1
43.6500	245	0	0
43.6750	219	0	0
43.7000	216	0	0
43.7250	234	1	0
43.7500	220	0	0
43.7750	230	0	0
43.8000	216	0	0
43.8250	212	0	0
43.8500	221	0	0
43.8750	197	0	0
43.9000	223	1	0
43.9250	237	2	0
43.9500	224	0	0
43.9750	234	1	0
44.0000	235	0	0
44.0250	186	0	1
44.0500	229	2	0
44.0750	262	0	1
44.1000	235	0	0
44.1250	248	0	2
44.1500	221	0	0
44.1750	226	0	0
44.2000	207	0	1
44.2250	222	0	3
44.2500	211	2	0
44.2750	189	3	0
44.3000	226	0	1
44.3250	235	0	0
44.3500	207	1	0
44.3750	200	1	0
44.4000	241	1	0
44.4250	232	0	0
44.4500	204	0	0
44.4750	231	0	0
44.5000	236	0	0
44.5250	220	1	0
44.5500	192	0	0
44.5750	206	1	0
44.6000	215	0	0
44.6250	217	1	0
44.6500	210	0	0
44.6750	194	0	0
44.7000	226	0	1
44.7250	224	0	0
44.7500	223	1	0
44.7750	228	0	0
44.8000	185	0	0
44.8250	221	0	0
44.8500	222	0	0
44.8750	224	1	0
44.9000	234	0	0
44.9250	218	0	0
44.9500	223	0	1
44.9750	238	0	0
45.0000	228	0	0
45.0250	202	0	1
45.0500	231	0	0
45.0750	211	0	1
45.1000	210	0	0
45.1250	232	0	0
45.1500	217	0	1
45.1750	225	0	2
45.2000	198	0	0
45.2250	186	0	0
45.2500	198	0	0
45.2750	206	0	0
45.3000	225	0	0
45.3250	214	0	0
45.3500	222	0	0
45.3750	175	0	0
45.4000	191	1	0
45.4250	206	1	0
45.4500	217	0	0
45.4750	189	0	0
45.5000	211	0	1
45.5250	193	1	0
45.5500	189	0	0
45.5750	211	0	0
45.6000	216	0	0
45.6250	181	2	0
45.6500	189	1	0
45.6750	196	0	0
45.7000	189	0	0
45.7250	237	0	0
45.7500	211	0	0
45.7750	198	1	0
45.8000	173	0	0
45.8250	200	0	0
45.8500	183	0	0
45.8750	180	0	0
45.9000	195	1	0
45.9250	182	1	0
45.9500	174	0	0
45.9750	178	0	0
46.0000	205	0	0
46.0250	181	0	0
46.0500	201	0	0
46.0750	216	2	0
46.1000	200	0	1
46.1250	183	1	0
46.1500	188	0	0
46.1750	208	0	0
46.2000	193	1	0
46.2250	167	0	0
46.2500	196	0	0
46.2750	188	0	0
46.3000	159	0	0
46.3250	197	0	0
46.3500	236	1	0
46.3750	175	0	1
46.4000	200	0	1
46.4250	212	0	0
46.4500	202	0	0
46.4750	194	0	0
46.5000	176	0	0
46.5250	223	0	1
46.5500	187	0	0
46.5750	205	0	0
46.6000	224	0	0
46.6250	193	0	1
46.6500	208	0	0
46.6750	206	0	1
46.7000	165	0	0
46.7250	183	0	0
46.7500	178	0	1
46.7750	188	0	0
46.8000	190	1	0
46.8250	173	0	0
46.8500	213	0	0
46.8750	185	0	0
46.9000	169	0	0
46.9250	189	0	0
46.9500	176	0	1
46.9750	207	0	0
47.0000	189	0	2
47.0250	158	0	0
47.0500	190	0	1
47.0750	190	0	1
47.1000	192	0	0
47.1250	195	0	0
47.1500	176	0	0
47.1750	185	0	0
47.2000	199	0	0
47.2250	150	0	0
47.2500	189	0	0
47.2750	192	0	1
47.3000	194	1	0
47.3250	181	0	2
47.3500	193	0	0
47.3750	145	0	0
47.4000	159	0	0
47.4250	197	0	0
47.4500	176	0	0
47.4750	185	0	1
47.5000	192	1	1
47.5250	147	1	0
47.5500	169	0	1
47.5750	164	0	0
47.6000	197	0	0
47.6250	190	1	0
47.6500	189	0	1
47.6750	159	0	0
47.7000	181	1	0
47.7250	155	1	1
47.7500	166	0	0
47.7750	180	0	0
47.8000	172	0	0
47.8250	191	0	0
47.8500	208	1	1
47.8750	160	0	0
47.9000	167	0	0
47.9250	168	0	0
47.9500	178	0	0
47.9750	180	0	0
48.0000	186	1	0
48.0250	170	0	0
48.0500	190	0	0
48.0750	171	0	0
48.1000	161	0	0
48.1250	187	0	0
48.1500	179	0	0
48.1750	176	0	1
48.2000	173	0	0
48.2250	173	1	0
48.2500	158	1	0
48.2750	176	0	0
48.3000	190	1	0
48.3250	168	0	1
48.3500	176	1	0
48.3750	172	0	0
48.4000	167	0	0
48.4250	163	0	0
48.4500	166	0	1
48.4750	157	0	0
48.5000	169	0	0
48.5250	177	1	0
48.5500	166	1	2
48.5750	182	0	0
48.6000	167	0	1
48.6250	168	0	0
48.6500	184	0	0
48.6750	168	0	0
48.7000	161	0	0
48.7250	169	0	0
48.7500	158	0	0
48.7750	184	0	0
48.8000	178	2	0
48.8250	162	0	0
48.8500	181	0	0
48.8750	170	0	0
48.9000	178	0	0
48.9250	161	1	0
48.9500	175	0	1
48.9750	168	0	0
49.0000	180	1	0
49.0250	165	0	0
49.0500	188	0	1
49.0750	152	1	0
49.1000	178	0	0
49.1250	161	0	0
49.1500	178	0	0
49.1750	183	0	0
49.2000	149	0	0
49.2250	165	1	2
49.2500	162	0	0
49.2750	176	0	0
49.3000	149	1	0
49.3250	145	0	0
49.3500	174	0	0
49.3750	170	0	0
49.4000	200	0	0
49.4250	158	0	0
49.4500	161	0	0
49.4750	167	0	0
49.5000	152	0	0
49.5250	159	0	0
49.5500	148	1	0
49.5750	151	3	0
49.6000	126	0	1
49.6250	147	0	1
49.6500	143	0	1
49.6750	143	1	0
49.7000	153	2	0
49.7250	167	0	0
49.7500	161	0	1
49.7750	166	0	0
49.8000	155	0	0
49.8250	152	0	1
49.8500	148	0	0
49.8750	139	0	0
49.9000	158	0	0
49.9250	157	0	0
49.9500	154	1	0
49.9750	153	1	0
50.0000	165	0	0
50.0250	166	0	2
50.0500	161	0	0
50.0750	167	0	0
50.1000	168	0	0
50.1250	147	0	0
50.1500	155	1	0
50.1750	185	0	0
50.2000	143	0	0
50.2250	152	0	1
50.2500	151	1	0
50.2750	134	0	1
50.3000	173	0	0
50.3250	160	0	0
50.3500	172	0	0
50.3750	155	0	1
50.4000	162	0	1
50.4250	148	1	1
50.4500	150	0	0
50.4750	158	0	1
50.5000	160	0	0
50.5250	135	0	0
50.5500	137	0	0
50.5750	142	0	0
50.6000	154	0	0
50.6250	157	0	0
50.6500	140	0	0
50.6750	133	0	0
50.7000	148	0	0
50.7250	126	0	0
50.7500	133	0	0
50.7750	142	1	0
50.8000	164	1	0
50.8250	131	0	0
50.8500	150	0	0
50.8750	143	0	0
50.9000	135	0	0
50.9250	161	0	0
50.9500	133	0	0
50.9750	156	0	0
51.0000	173	1	0
51.0250	142	0	0
51.0500	139	0	0
51.0750	142	0	0
51.1000	153	0	0
51.1250	158	0	0
51.1500	143	1	0
51.1750	137	0	0
51.2000	145	0	0
51.2250	133	0	0
51.2500	169	1	0
51.2750	137	0	1
51.3000	151	1	1
51.3250	135	0	0
51.3500	131	0	1
51.3750	143	0	0
51.4000	152	0	0
51.4250	163	0	0
51.4500	141	1	0
51.4750	156	0	0
51.5000	138	0	0
51.5250	150	1	0
51.5500	147	1	0
51.5750	152	0	0
51.6000	133	1	0
51.6250	115	0	2
51.6500	126	0	0
51.6750	153	0	0
51.7000	120	0	0
51.7250	118	2	1
51.7500	129	0	0
51.7750	135	0	0
51.8000	146	0	1
51.8250	137	0	0
51.8500	141	0	0
51.8750	162	0	0
51.9000	144	0	0
51.9250	131	0	0
51.9500	143	0	0
51.9750	153	2	0
52.0000	131	1	0
52.0250	139	0	0
52.0500	126	0	0
52.0750	124	0	0
52.1000	141	0	0
52.1250	146	1	0
52.1500	135	0	0
52.1750	146	0	1
52.2000	125	0	0
52.2250	159	0	0
52.2500	131	0	0
52.2750	131	1	0
52.3000	129	1	0
52.3250	145	0	0
52.3500	145	0	0
52.3750	134	0	0
52.4000	126	0	0
52.4250	131	0	1
52.4500	116	0	0
52.4750	137	0	0
52.5000	146	0	0
52.5250	129	0	0
52.5500	147	0	0
52.5750	147	0	0
52.6000	131	1	0
52.6250	129	0	1
52.6500	137	0	2
52.6750	133	2	1
52.7000	125	1	0
52.7250	132	0	0
52.7500	132	0	0
52.7750	140	0	0
52.8000	129	0	1
52.8250	140	0	0
52.8500	116	2	0
52.8750	128	1	0
52.9000	132	0	0
52.9250	126	0	0
52.9500	117	0	0
52.9750	136	0	0
53.0000	144	0	0
53.0250	128	0	0
53.0500	107	0	1
53.0750	135	1	0
53.1000	128	1	0
53.1250	129	0	0
53.1500	131	0	0
53.1750	119	1	0
53.2000	148	0	0
53.2250	132	1	0
53.2500	113	1	0
53.2750	104	0	0
53.3000	122	0	0
53.3250	126	1	0
53.3500	116	1	0
53.3750	103	1	1
53.4000	113	0	0
53.4250	130	1	1
53.4500	124	1	0
53.4750	132	0	0
53.5000	134	0	1
53.5250	109	1	0
53.5500	121	0	0
53.5750	143	0	0
53.6000	127	0	0
53.6250	111	2	0
53.6500	115	0	0
53.6750	126	1	0
53.7000	127	1	0
53.7250	127	0	1
53.7500	117	0	0
53.7750	120	0	0
53.8000	129	0	0
53.8250	116	1	0
53.8500	120	0	0
53.8750	115	0	0
53.9000	134	0	0
53.9250	151	0	0
53.9500	115	0	0
53.9750	130	0	0
54.0000	109	0	0
54.0250	133	0	0
54.0500	142	0	0
54.0750	127	0	0
54.1000	130	0	0
54.1250	121	0	0
54.1500	125	0	0
54.1750	106	0	1
54.2000	98	0	0
54.2250	115	1	1
54.2500	127	1	0
54.2750	111	0	0
54.3000	123	0	1
54.3250	118	0	1
54.3500	102	0	0
54.3750	121	0	0
54.4000	113	1	0
54.4250	104	0	0
54.4500	116	1	0
54.4750	103	0	0
54.5000	116	0	0
54.5250	112	1	0
54.5500	114	0	0
54.5750	131	0	0
54.6000	117	0	0
54.6250	143	0	1
54.6500	133	0	0
54.6750	128	0	0
54.7000	108	1	0
54.7250	117	1	1
54.7500	128	0	0
54.7750	111	0	1
54.8000	106	0	2
54.8250	116	0	0
54.8500	121	1	1
54.8750	121	0	0
54.9000	123	0	0
54.9250	114	2	0
54.9500	100	0	0
54.9750	118	0	0
55.0000	109	0	0
55.0250	121	0	0
55.0500	98	0	0
55.0750	103	0	1
55.1000	111	0	0
55.1250	114	0	0
55.1500	100	0	0
55.1750	106	0	0
55.2000	111	1	0
55.2250	122	1	0
55.2500	116	0	1
55.2750	118	1	0
55.3000	122	0	0
55.3250	103	0	1
55.3500	118	0	1
55.3750	113	1	1
55.4000	112	0	0
55.4250	128	0	0
55.4500	101	1	0
55.4750	108	0	0
55.5000	121	1	0
55.5250	102	0	0
55.5500	103	0	0
55.5750	103	0	2
55.6000	117	0	0
55.6250	111	0	0
55.6500	105	0	0
55.6750	111	0	0
55.7000	101	1	1
55.7250	113	1	1
55.7500	91	0	0
55.7750	97	0	0
55.8000	104	1	0
55.8250	101	0	1
55.8500	83	1	1
55.8750	103	0	0
55.9000	114	1	0
55.9250	106	0	1
55.9500	116	0	0
55.9750	110	1	0
56.0000	114	0	0
56.0250	105	0	0
56.0500	110	0	0
56.0750	107	0	0
56.1000	107	0	0
56.1250	111	0	0
56.1500	130	0	0
56.1750	95	0	0
56.2000	98	2	0
56.2250	95	1	0
56.2500	130	0	0
56.2750	99	0	0
56.3000	88	0	0
56.3250	111	0	0
56.3500	99	0	0
56.3750	94	0	1
56.4000	109	0	0
56.4250	88	0	0
56.4500	105	0	0
56.4750	104	0	0
56.5000	105	0	0
56.5250	106	0	0
56.5500	118	0	0
56.5750	101	0	0
56.6000	116	0	0
56.6250	127	0	0
56.6500	96	0	0
56.6750	95	0	0
56.7000	101	0	0
56.7250	102	0	0
56.7500	89	0	1
56.7750	86	1	1
56.8000	99	0	0
56.8250	99	1	1
56.8500	99	0	0
56.8750	95	0	0
56.9000	106	0	0
56.9250	105	0	0
56.9500	107	1	0
56.9750	101	0	0
57.0000	91	0	0
57.0250	91	1	0
57.0500	100	1	0
57.0750	87	1	1
57.1000	111	0	0
57.1250	97	0	0
57.1500	99	0	0
57.1750	86	1	0
57.2000	114	1	0
57.2250	84	0	0
57.2500	92	1	0
57.2750	88	0	0
57.3000	113	0	0
57.3250	87	0	0
57.3500	91	0	0
57.3750	92	0	0
57.4000	106	0	0
57.4250	98	0	0
57.4500	95	1	0
57.4750	108	0	0
57.5000	96	1	1
57.5250	88	0	0
57.5500	103	1	0
57.5750	121	1	0
57.6000	94	0	0
57.6250	100	0	0
57.6500	102	0	0
57.6750	92	0	0
57.7000	105	1	1
57.7250	91	0	0
57.7500	116	1	0
57.7750	95	0	0
57.8000	94	0	0
57.8250	88	1	1
57.8500	95	0	0
57.8750	101	1	1
57.9000	109	0	0
57.9250	99	0	0
57.9500	87	0	1
57.9750	113	0	0
58.0000	83	0	1
58.0250	80	0	0
58.0500	64	0	0
58.0750	95	0	0
58.1000	98	1	0
58.1250	100	0	0
58.1500	83	0	0
58.1750	93	1	0
58.2000	74	0	0
58.2250	98	0	0
58.2500	103	0	0
58.2750	74	1	0
58.3000	94	0	0
58.3250	100	0	0
58.3500	102	1	0
58.3750	89	0	0
58.4000	84	0	0
58.4250	87	1	0
58.4500	92	0	0
58.4750	100	0	0
58.5000	79	0	0
58.5250	83	0	0
58.5500	90	0	0
58.5750	96	0	0
58.6000	102	1	0
58.6250	97	0	0
58.6500	91	0	2
58.6750	102	1	0
58.7000	85	0	0
58.7250	87	0	0
58.7500	95	0	0
58.7750	85	1	0
58.8000	75	0	0
58.8250	93	0	0
58.8500	92	1	0
58.8750	82	0	0
58.9000	86	0	0
58.9250	90	0	0
58.9500	81	0	0
58.9750	83	0	0
59.0000	98	0	0
59.0250	89	1	0
59.0500	74	0	0
59.0750	82	1	0
59.1000	86	0	0
59.1250	78	0	0
59.1500	94	0	0
59.1750	64	0	0
59.2000	86	0	0
59.2250	92	0	0
59.2500	94	0	0
59.2750	75	0	0
59.3000	87	0	0
59.3250	88	0	1
59.3500	85	1	0
59.3750	83	1	0
59.4000	93	0	0
59.4250	103	0	0
59.4500	90	0	0
59.4750	85	1	0
59.5000	65	1	0
59.5250	97	0	1
59.5500	93	0	0
59.5750	74	0	0
59.6000	119	1	0
59.6250	70	0	0
59.6500	88	0	0
59.6750	89	1	0
59.7000	93	0	1
59.7250	69	0	0
59.7500	90	0	0
59.7750	63	0	0
59.8000	75	0	0
59.8250	87	0	0
59.8500	84	0	1
59.8750	75	0	0
59.9000	80	0	0
59.9250	66	0	1
59.9500	79	0	0
59.9750	94	0	0
60.0000	78	0	0
60.0250	86	0	0
60.0500	74	0	2
60.0750	81	0	0
60.1000	72	0	0
60.1250	78	0	0
60.1500	74	0	0
60.1750	87	2	0
60.2000	85	0	0
60.2250	76	1	0
60.2500	88	0	0
60.2750	76	0	0
60.3000	96	0	0
60.3250	78	0	0
60.3500	90	0	0
60.3750	78	0	0
60.4000	96	1	0
60.4250	81	0	0
60.4500	90	0	0
60.4750	78	0	1
60.5000	58	1	0
60.5250	76	0	1
60.5500	92	0	0
60.5750	68	0	1
60.6000	82	0	0
60.6250	74	0	0
60.6500	65	0	0
60.6750	97	0	0
60.7000	78	0	1
60.7250	82	1	0
60.7500	77	0	0
60.7750	83	0	2
60.8000	85	0	0
60.8250	87	0	0
60.8500	99	0	0
60.8750	96	0	0
60.9000	78	2	0
60.9250	70	0	1
60.9500	85	1	0
60.9750	73	0	0
61.0000	84	1	0
61.0250	70	0	0
61.0500	61	0	0
61.0750	86	0	0
61.1000	56	0	0
61.1250	79	0	0
61.1500	87	0	0
61.1750	66	0	0
61.2000	86	0	0
61.2250	78	0	1
61.2500	71	0	0
61.2750	74	0	0
61.3000	88	0	0
61.3250	100	0	0
61.3500	67	1	0
61.3750	67	0	0
61.4000	79	1	0
61.4250	66	0	0
61.4500	80	0	0
61.4750	76	0	1
61.5000	72	0	0
61.5250	80	0	0
61.5500	69	1	0
61.5750	67	0	0
61.6000	76	0	0
61.6250	58	0	0
61.6500	70	0	0
61.6750	96	0	0
61.7000	71	1	0
61.7250	79	0	0
61.7500	71	0	0
61.7750	77	0	0
61.8000	89	0	0
61.8250	64	0	0
61.8500	85	1	1
61.8750	74	0	0
61.9000	78	0	1
61.9250	92	0	1
61.9500	64	0	0
61.9750	71	0	0
62.0000	75	0	0
62.0250	72	0	0
62.0500	71	1	0
62.0750	72	1	1
62.1000	69	1	0
62.1250	71	1	0
62.1500	81	1	0
62.1750	69	1	0
62.2000	87	0	0
62.2250	60	1	0
62.2500	68	0	1
62.2750	77	0	1
62.3000	74	0	0
62.3250	80	1	0
62.3500	76	0	0
62.3750	76	1	0
62.4000	68	0	0
62.4250	70	0	0
62.4500	68	0	0
62.4750	67	0	0
62.5000	75	0	0
62.5250	77	0	0
62.5500	56	0	0
62.5750	65	0	0
62.6000	62	0	0
62.6250	66	0	0
62.6500	85	0	0
62.6750	75	0	0
62.7000	65	0	0
62.7250	72	0	0
62.7500	80	0	0
62.7750	87	2	0
62.8000	64	1	0
62.8250	55	0	1
62.8500	65	0	0
62.8750	73	1	0
62.9000	73	0	0
62.9250	64	0	0
62.9500	76	0	0
62.9750	72	1	0
63.0000	61	0	1
63.0250	62	0	0
63.0500	63	0	0
63.0750	60	1	0
63.1000	70	1	0
63.1250	65	0	0
63.1500	89	0	0
63.1750	48	0	0
63.2000	77	0	0
63.2250	83	0	0
63.2500	70	0	0
63.2750	70	0	1
63.3000	83	0	1
63.3250	72	0	0
63.3500	75	1	0
63.3750	71	0	0
63.4000	62	0	0
63.4250	71	0	0
63.4500	59	0	0
63.4750	65	1	0
63.5000	64	0	0
63.5250	65	0	0
63.5500	71	0	0
63.5750	66	0	0
63.6000	54	0	1
63.6250	64	0	0
63.6500	68	0	0
63.6750	67	0	2
63.7000	63	0	0
63.7250	54	0	0
63.7500	68	0	0
63.7750	67	0	0
63.8000	73	0	0
63.8250	65	0	0
63.8500	67	0	0
63.8750	55	0	0
63.9000	63	1	1
63.9250	56	0	0
63.9500	73	0	0
63.9750	49	0	1
64.0000	71	0	1
64.0250	62	0	0
64.0500	62	0	0
64.0750	57	0	0
64.1000	60	0	0
64.1250	65	0	0
64.1500	75	0	0
64.1750	56	0	0
64.2000	70	0	1
64.2250	55	0	0
64.2500	72	2	0
64.2750	59	0	0
64.3000	65	0	1
64.3250	60	1	1
64.3500	73	0	0
64.3750	55	0	0
64.4000	66	0	0
64.4250	61	0	1
64.4500	69	0	1
64.4750	63	0	0
64.5000	58	0	0
64.5250	69	0	0
64.5500	50	0	0
64.5750	68	1	0
64.6000	73	1	2
64.6250	55	0	0
64.6500	52	1	0
64.6750	58	0	0
64.7000	61	0	0
64.7250	56	0	0
64.7500	56	0	0
64.7750	59	0	0
64.8000	55	1	0
64.8250	71	0	0
64.8500	61	0	0
64.8750	50	0	0
64.9000	56	0	0
64.9250	59	0	1
64.9500	81	1	0
64.9750	73	0	0
65.0000	66	0	0
65.0250	53	0	1
65.0500	54	1	0
65.0750	55	1	0
65.1000	61	0	0
65.1250	66	0	0
65.1500	59	0	0
65.1750	59	0	0
65.2000	58	0	0
65.2250	44	0	0
65.2500	59	0	0
65.2750	62	0	0
65.3000	58	0	0
65.3250	58	0	0
65.3500	57	0	0
65.3750	65	0	0
65.4000	62	2	0
65.4250	63	0	0
65.4500	60	0	0
65.4750	61	0	2
65.5000	63	0	0
65.5250	61	0	0
65.5500	66	0	1
65.5750	63	1	0
65.6000	63	0	0
65.6250	56	0	1
65.6500	66	0	0
65.6750	61	0	0
65.7000	51	0	0
65.7250	71	0	0
65.7500	48	0	0
65.7750	53	0	1
65.8000	58	0	1
65.8250	69	0	0
65.8500	51	0	0
65.8750	56	0	1
65.9000	57	0	0
65.9250	58	0	0
65.9500	54	0	0
65.9750	57	0	0
66.0000	53	0	0
66.0250	60	0	0
66.0500	54	0	0
66.0750	58	0	0
66.1000	63	0	0
66.1250	54	0	0
66.1500	48	0	0
66.1750	54	0	1
66.2000	59	0	0
66.2250	63	0	0
66.2500	55	0	0
66.2750	59	0	0
66.3000	50	0	1
66.3250	64	0	0
66.3500	61	0	2
66.3750	43	0	0
66.4000	66	1	0
66.4250	55	0	0
66.4500	66	0	0
66.4750	46	0	1
66.5000	57	0	1
66.5250	52	0	0
66.5500	43	0	0
66.5750	69	0	0
66.6000	46	0	1
66.6250	54	0	1
66.6500	61	0	0
66.6750	45	0	1
66.7000	50	0	0
66.7250	57	0	0
66.7500	48	0	0
66.7750	56	0	0
66.8000	53	0	0
66.8250	65	0	0
66.8500	57	0	1
66.8750	63	0	0
66.9000	55	0	1
66.9250	54	0	0
66.9500	59	0	1
66.9750	63	0	0
67.0000	57	0	0
67.0250	56	0	0
67.0500	57	0	0
67.0750	44	0	0
67.1000	58	0	0
67.1250	49	0	0
67.1500	51	0	0
67.1750	42	0	0
67.2000	69	0	0
67.2250	48	0	0
67.2500	75	0	0
67.2750	50	0	1
67.3000	53	0	1
67.3250	59	0	0
67.3500	37	0	0
67.3750	54	0	0
67.4000	57	0	1
67.4250	61	0	0
67.4500	47	0	0
67.4750	62	0	0
67.5000	59	0	1
67.5250	60	1	1
67.5500	43	1	0
67.5750	59	0	0
67.6000	49	0	0
67.6250	48	0	0
67.6500	43	0	0
67.6750	53	0	0
67.7000	44	0	0
67.7250	58	0	0
67.7500	55	0	0
67.7750	66	0	0
67.8000	62	0	1
67.8250	56	0	1
67.8500	63	0	0
67.8750	33	0	0
67.9000	47	0	0
67.9250	46	0	0
67.9500	58	0	0
67.9750	53	0	0
68.0000	53	1	0
68.0250	48	0	0
68.0500	51	0	0
68.0750	47	0	0
68.1000	51	0	0
68.1250	57	1	0
68.1500	59	0	0
68.1750	52	0	0
68.2000	38	0	0
68.2250	71	0	0
68.2500	43	0	0
68.2750	41	0	0
68.3000	54	0	0
68.3250	41	1	0
68.3500	46	0	0
68.3750	36	0	0
68.4000	41	0	0
68.4250	57	1	0
68.4500	54	0	0
68.4750	40	0	0
68.5000	48	1	0
68.5250	55	0	0
68.5500	51	1	0
68.5750	55	0	0
68.6000	60	0	0
68.6250	53	0	0
68.6500	57	0	0
68.6750	49	0	0
68.7000	55	0	0
68.7250	66	1	0
68.7500	52	1	0
68.7750	52	0	0
68.8000	56	0	1
68.8250	50	0	0
68.8500	48	0	0
68.8750	41	0	0
68.9000	65	0	1
68.9250	58	1	0
68.9500	60	0	0
68.9750	42	0	0
69.0000	55	0	1
69.0250	50	0	0
69.0500	44	0	0
69.0750	37	0	0
69.1000	57	0	0
69.1250	60	2	0
69.1500	49	0	0
69.1750	53	0	0
69.2000	47	0	0
69.2250	52	0	0
69.2500	45	0	0
69.2750	43	0	0
69.3000	51	0	0
69.3250	41	0	0
69.3500	40	0	0
69.3750	38	0	0
69.4000	51	0	0
69.4250	50	1	0
69.4500	43	0	0
69.4750	51	0	0
69.5000	49	0	0
69.5250	55	1	0
69.5500	59	0	0
69.5750	46	0	0
69.6000	43	0	0
69.6250	47	0	0
69.6500	59	1	0
69.6750	37	0	0
69.7000	41	0	0
69.7250	46	0	0
69.7500	39	0	0
69.7750	44	0	0
69.8000	49	1	0
69.8250	52	0	0
69.8500	44	0	0
69.8750	47	0	0
69.9000	50	1	0
69.9250	45	0	1
69.9500	34	0	0
69.9750	37	0	1
70.0000	34	0	0
70.0250	44	0	0
70.0500	35	0	0
70.0750	50	0	0
70.1000	47	0	0
70.1250	42	1	0
70.1500	41	0	0
70.1750	35	0	0
70.2000	35	0	0
70.2250	49	0	0
70.2500	45	0	0
70.2750	48	0	0
70.3000	41	0	0
70.3250	59	0	0
70.3500	39	0	0
70.3750	48	0	0
70.4000	38	0	0
70.4250	36	0	0
70.4500	49	1	0
70.4750	31	0	0
70.5000	41	0	0
70.5250	35	0	1
70.5500	34	0	0
70.5750	42	0	0
70.6000	34	0	0
70.6250	48	0	0
70.6500	37	0	0
70.6750	42	0	0
70.7000	35	0	0
70.7250	30	0	0
70.7500	54	0	0
70.7750	43	0	1
70.8000	51	0	0
70.8250	33	0	0
70.8500	36	0	0
70.8750	41	0	0
70.9000	33	0	0
70.9250	46	0	0
70.9500	47	1	0
70.9750	41	0	0
71.0000	41	0	0
71.0250	27	1	1
71.0500	33	0	0
71.0750	53	0	0
71.1000	33	0	0
71.1250	45	0	0
71.1500	33	0	0
71.1750	31	2	0
71.2000	34	0	0
71.2250	44	0	0
71.2500	51	2	0
71.2750	55	0	0
71.3000	48	0	0
71.3250	32	0	0
71.3500	46	0	1
71.3750	44	0	0
71.4000	39	0	1
71.4250	38	0	0
71.4500	51	0	2
71.4750	33	0	0
71.5000	53	0	0
71.5250	33	0	0
71.5500	41	1	0
71.5750	32	0	0
71.6000	33	0	1
71.6250	38	0	0
71.6500	36	0	0
71.6750	33	0	0
71.7000	44	0	1
71.7250	41	0	1
71.7500	41	0	0
71.7750	46	0	0
71.8000	43	0	1
71.8250	33	0	0
71.8500	42	0	0
71.8750	46	1	0
71.9000	37	0	1
71.9250	35	0	0
71.9500	36	0	0
71.9750	37	0	0
72.0000	43	0	0
72.0250	29	0	1
72.0500	41	1	0
72.0750	29	0	1
72.1000	45	1	0
72.1250	41	0	0
72.1500	34	0	0
72.1750	36	1	0
72.2000	46	2	0
72.2250	34	1	0
72.2500	39	0	1
72.2750	48	1	0
72.3000	32	0	0
72.3250	34	0	0
72.3500	50	0	0
72.3750	36	0	0
72.4000	38	0	0
72.4250	39	0	0
72.4500	53	0	0
72.4750	39	0	0
72.5000	41	0	0
72.5250	37	0	0
72.5500	30	2	1
72.5750	47	0	0
72.6000	27	0	0
72.6250	40	1	0
72.6500	46	0	1
72.6750	28	0	0
72.7000	41	0	1
72.7250	38	0	0
72.7500	45	0	1
72.7750	47	1	0
72.8000	35	1	0
72.8250	30	0	0
72.8500	48	0	0
72.8750	26	0	0
72.9000	37	0	0
72.9250	29	0	0
72.9500	43	1	0
72.9750	38	0	0
73.0000	45	0	0
73.0250	36	1	0
73.0500	42	0	0
73.0750	31	1	3
73.1000	38	0	0
73.1250	38	0	0
73.1500	43	0	0
73.1750	34	0	1
73.2000	22	0	0
73.2250	44	0	0
73.2500	35	0	0
73.2750	44	0	0
73.3000	29	0	0
73.3250	41	0	0
73.3500	33	0	0
73.3750	35	0	0
73.4000	39	0	0
73.4250	42	0	0
73.4500	37	0	0
73.4750	39	0	0
73.5000	39	0	0
73.5250	32	0	0
73.5500	26	1	2
73.5750	40	1	0
73.6000	40	0	0
73.6250	31	0	0
73.6500	30	0	0
73.6750	26	0	1
73.7000	44	0	0
73.7250	28	0	0
73.7500	37	1	0
73.7750	37	1	0
73.8000	35	0	0
73.8250	30	0	1
73.8500	40	1	0
73.8750	43	0	0
73.9000	30	0	1
73.9250	40	0	0
73.9500	34	0	0
73.9750	46	0	0
74.0000	35	1	0
74.0250	32	1	0
74.0500	23	0	0
74.0750	35	0	0
74.1000	27	0	1
74.1250	27	1	1
74.1500	38	0	1
74.1750	28	0	0
74.2000	32	0	0
74.2250	49	0	0
74.2500	35	1	0
74.2750	21	0	1
74.3000	35	0	0
74.3250	33	0	0
74.3500	38	0	0
74.3750	29	0	0
74.4000	31	0	0
74.4250	39	0	1
74.4500	31	0	1
74.4750	27	0	0
74.5000	29	0	0
74.5250	32	0	0
74.5500	39	0	0
74.5750	42	0	0
74.6000	34	0	0
74.6250	36	0	0
74.6500	35	0	0
74.6750	40	0	0
74.7000	40	0	0
74.7250	36	0	0
74.7500	33	0	0
74.7750	27	0	0
74.8000	33	0	0
74.8250	44	0	0
74.8500	24	0	1
74.8750	35	1	0
74.9000	33	0	0
74.9250	43	0	0
74.9500	37	0	0
74.9750	25	0	0
75.0000	31	1	0
75.0250	22	0	0
75.0500	34	0	0
75.0750	33	0	0
75.1000	37	0	0
75.1250	44	2	0
75.1500	33	0	0
75.1750	35	1	0
75.2000	44	0	0
75.2250	29	0	0
75.2500	22	1	0
75.2750	30	0	0
75.3000	34	0	0
75.3250	31	1	0
75.3500	31	1	1
75.3750	28	0	1
75.4000	38	0	0
75.4250	28	0	0
75.4500	21	0	0
75.4750	30	0	0
75.5000	24	0	0
75.5250	38	0	0
75.5500	25	0	1
75.5750	39	1	0
75.6000	27	0	1
75.6250	45	1	0
75.6500	39	0	0
75.6750	31	0	0
75.7000	31	0	0
75.7250	28	0	0
75.7500	31	0	0
75.7750	25	0	0
75.8000	23	1	1
75.8250	31	0	0
75.8500	35	0	0
75.8750	39	0	0
75.9000	25	1	0
75.9250	36	0	0
75.9500	34	0	0
75.9750	43	1	0
76.0000	30	0	1
76.0250	35	0	1
76.0500	26	1	1
76.0750	33	0	0
76.1000	32	1	0
76.1250	29	0	1
76.1500	29	1	0
76.1750	31	0	1
76.2000	30	0	0
76.2250	35	0	0
76.2500	30	0	0
76.2750	31	0	0
76.3000	25	0	0
76.3250	29	0	0
76.3500	34	0	0
76.3750	35	0	1
76.4000	30	0	0
76.4250	31	0	0
76.4500	45	0	0
76.4750	38	0	1
76.5000	40	1	0
76.5250	33	0	0
76.5500	32	0	0
76.5750	25	0	1
76.6000	24	0	0
76.6250	32	1	0
76.6500	25	0	0
76.6750	28	0	0
76.7000	36	0	0
76.7250	42	0	0
76.7500	27	1	0
76.7750	34	0	0
76.8000	24	0	1
76.8250	32	0	0
76.8500	33	0	0
76.8750	38	1	1
76.9000	19	0	0
76.9250	34	0	0
76.9500	29	0	0
76.9750	45	0	0
77.0000	32	0	0
77.0250	35	1	0
77.0500	23	0	0
77.0750	18	0	0
77.1000	31	0	0
77.1250	29	0	0
77.1500	26	0	2
77.1750	33	0	0
77.2000	31	0	0
77.2250	28	1	0
77.2500	45	0	0
77.2750	32	0	0
77.3000	31	0	1
77.3250	30	0	0
77.3500	25	0	0
77.3750	19	0	0
77.4000	20	0	2
77.4250	34	0	0
77.4500	24	0	0
77.4750	38	0	0
77.5000	34	0	0
77.5250	29	1	0
77.5500	29	0	0
77.5750	43	0	1
77.6000	32	1	0
77.6250	32	0	0
77.6500	30	1	1
77.6750	34	0	1
77.7000	29	0	0
77.7250	23	0	0
77.7500	27	0	0
77.7750	28	1	2
77.8000	34	0	0
77.8250	28	0	0
77.8500	29	0	0
77.8750	36	0	0
77.9000	29	0	0
77.9250	36	0	0
77.9500	29	0	0
77.9750	39	0	0
78.0000	27	1	0
78.0250	24	0	0
78.0500	23	0	0
78.0750	33	1	1
78.1000	21	1	0
78.1250	31	0	0
78.1500	23	0	0
78.1750	34	0	0
78.2000	36	0	0
78.2250	29	1	0
78.2500	26	0	0
78.2750	25	0	0
78.3000	27	0	0
78.3250	34	0	0
78.3500	22	0	0
78.3750	26	0	1
78.4000	35	0	0
78.4250	29	0	0
78.4500	26	1	0
78.4750	22	0	0
78.5000	20	0	0
78.5250	24	0	0
78.5500	21	0	0
78.5750	25	0	0
78.6000	16	1	0
78.6250	27	0	1
78.6500	26	0	1
78.6750	30	0	0
78.7000	13	0	0
78.7250	22	1	0
78.7500	34	0	0
78.7750	21	1	0
78.8000	35	0	0
78.8250	20	0	0
78.8500	22	0	0
78.8750	25	0	0
78.9000	25	0	0
78.9250	26	0	0
78.9500	21	1	0
78.9750	32	0	0
79.0000	32	0	0
79.0250	28	0	1
79.0500	27	1	0
79.0750	29	0	0
79.1000	31	0	0
79.1250	38	0	0
79.1500	22	0	0
79.1750	35	1	0
79.2000	31	0	0
79.2250	22	0	0
79.2500	25	1	1
79.2750	28	0	1
79.3000	23	1	1
79.3250	28	0	1
79.3500	25	0	0
79.3750	16	0	0
79.4000	30	0	0
79.4250	17	1	0
79.4500	23	0	0
79.4750	22	0	0
79.5000	23	0	0
79.5250	30	1	0
79.5500	23	0	0
79.5750	23	0	0
79.6000	39	0	0
79.6250	22	0	2
79.6500	22	0	0
79.6750	15	0	0
79.7000	30	0	0
79.7250	21	0	0
79.7500	17	1	2
79.7750	20	0	0
79.8000	27	0	0
79.8250	29	0	0
79.8500	27	0	1
79.8750	30	1	1
79.9000	26	0	0
79.9250	30	0	0
79.9500	21	0	0
79.9750	28	1	0
80.0000	33	0	0
80.0250	23	0	0
80.0500	24	0	0
80.0750	22	0	0
80.1000	25	0	0
80.1250	21	0	0
80.1500	24	0	0
80.1750	28	0	0
80.2000	33	0	0
80.2250	17	0	0
80.2500	20	1	0
80.2750	32	1	0
80.3000	26	0	0
80.3250	26	0	0
80.3500	25	1	0
80.3750	23	1	0
80.4000	18	0	0
80.4250	15	1	0
80.4500	19	0	1
80.4750	22	0	0
80.5000	21	1	0
80.5250	15	0	0
80.5500	32	0	0
80.5750	20	1	0
80.6000	28	0	0
80.6250	20	0	0
80.6500	30	1	0
80.6750	21	0	1
80.7000	27	0	0
80.7250	29	0	1
80.7500	17	1	1
80.7750	24	1	0
80.8000	34	0	1
80.8250	21	0	0
80.8500	31	1	0
80.8750	24	0	1
80.9000	24	0	0
80.9250	22	0	0
80.9500	18	0	1
80.9750	29	0	0
81.0000	30	0	0
81.0250	26	0	0
81.0500	17	0	0
81.0750	20	0	0
81.1000	27	0	1
81.1250	22	0	1
81.1500	29	0	1
81.1750	19	0	0
81.2000	34	0	0
81.2250	26	1	0
81.2500	20	0	1
81.2750	20	0	0
81.3000	15	0	0
81.3250	21	0	0
81.3500	18	0	0
81.3750	18	0	0
81.4000	20	0	0
81.4250	16	1	0
81.4500	25	0	0
81.4750	27	0	0
81.5000	19	0	0
81.5250	24	0	0
81.5500	18	0	0
81.5750	18	0	0
81.6000	23	0	0
81.6250	22	0	0
81.6500	19	1	0
81.6750	23	1	0
81.7000	24	0	0
81.7250	24	1	1
81.7500	27	0	0
81.7750	20	1	0
81.8000	25	0	1
81.8250	17	1	0
81.8500	26	0	0
81.8750	17	0	0
81.9000	27	0	1
81.9250	19	1	0
81.9500	27	0	0
81.9750	20	0	0
82.0000	20	0	0
82.0250	18	0	0
82.0500	30	0	0
82.0750	21	0	0
82.1000	16	0	0
82.1250	23	0	1
82.1500	22	0	1
82.1750	15	0	0
82.2000	14	0	0
82.2250	32	0	0
82.2500	26	0	1
82.2750	30	0	0
82.3000	25	0	0
82.3250	19	0	0
82.3500	19	1	1
82.3750	28	1	0
82.4000	30	0	0
82.4250	22	0	0
82.4500	26	1	0
82.4750	25	0	0
82.5000	26	0	0
82.5250	22	0	1
82.5500	21	0	0
82.5750	21	0	0
82.6000	18	0	0
82.6250	17	1	0
82.6500	17	0	0
82.6750	21	0	0
82.7000	24	0	0
82.7250	20	2	1
82.7500	20	0	0
82.7750	14	0	0
82.8000	22	0	0
82.8250	22	0	0
82.8500	22	0	0
82.8750	18	0	0
82.9000	18	0	0
82.9250	19	0	1
82.9500	16	0	0
82.9750	26	0	0
83.0000	14	0	0
83.0250	20	0	0
83.0500	21	0	0
83.0750	27	0	0
83.1000	12	0	0
83.1250	26	1	0
83.1500	20	0	0
83.1750	23	0	0
83.2000	20	0	0
83.2250	15	0	0
83.2500	26	1	0
83.2750	19	0	0
83.3000	20	0	0
83.3250	16	0	0
83.3500	18	1	0
83.3750	13	0	0
83.4000	16	0	0
83.4250	23	0	0
83.4500	12	0	0
83.4750	21	0	1
83.5000	18	0	0
83.5250	25	0	0
83.5500	18	1	0
83.5750	22	1	1
83.6000	14	0	0
83.6250	22	0	0
83.6500	23	0	0
83.6750	24	0	0
83.7000	18	0	0
83.7250	21	0	0
83.7500	19	0	0
83.7750	25	0	0
83.8000	25	2	0
83.8250	24	0	0
83.8500	19	0	0
83.8750	22	0	0
83.9000	19	1	0
83.9250	26	0	0
83.9500	16	0	0
83.9750	19	0	0
84.0000	24	0	1
84.0250	19	0	0
84.0500	14	0	0
84.0750	20	1	0
84.1000	27	0	1
84.1250	17	1	0
84.1500	24	0	0
84.1750	20	0	0
84.2000	22	0	0
84.2250	21	0	0
84.2500	25	0	0
84.2750	11	0	0
84.3000	17	0	0
84.3250	19	0	1
84.3500	18	0	0
84.3750	14	1	0
84.4000	19	0	0
84.4250	13	1	0
84.4500	17	0	0
84.4750	25	1	0
84.5000	26	0	0
84.5250	20	0	0
84.5500	19	0	0
84.5750	18	1	0
84.6000	13	1	1
84.6250	15	1	0
84.6500	18	0	0
84.6750	14	0	0
84.7000	19	0	1
84.7250	29	0	0
84.7500	22	0	0
84.7750	21	0	0
84.8000	18	0	0
84.8250	18	0	0
84.8500	15	0	0
84.8750	11	0	0
84.9000	23	0	0
84.9250	21	0	0
84.9500	15	0	0
84.9750	12	0	0
85.0000	20	0	0
85.0250	18	0	0
85.0500	17	0	0
85.0750	9	0	0
85.1000	21	0	0
85.1250	17	0	0
85.1500	20	0	0
85.1750	20	0	0
85.2000	12	0	1
85.2250	14	0	0
85.2500	15	0	1
85.2750	15	0	0
85.3000	13	0	0
85.3250	19	0	0
85.3500	23	1	0
85.3750	13	0	0
85.4000	13	0	0
85.4250	21	0	0
85.4500	17	0	0
85.4750	23	1	1
85.5000	20	0	0
85.5250	22	1	0
85.5500	10	0	1
85.5750	20	0	1
85.6000	23	0	1
85.6250	21	0	0
85.6500	17	0	0
85.6750	16	0	0
85.7000	22	0	1
85.7250	19	0	0
85.7500	15	0	0
85.7750	17	0	0
85.8000	18	0	0
85.8250	12	0	0
85.8500	27	0	0
85.8750	19	0	0
85.9000	19	0	0
85.9250	16	0	0
85.9500	21	0	0
85.9750	12	0	0
86.0000	15	0	1
86.0250	20	0	0
86.0500	12	0	0
86.0750	11	0	0
86.1000	19	0	1
86.1250	14	0	0
86.1500	18	0	0
86.1750	18	0	0
86.2000	20	0	0
86.2250	21	0	0
86.2500	14	0	0
86.2750	12	0	0
86.3000	17	0	0
86.3250	22	0	0
86.3500	27	0	0
86.3750	15	1	0
86.4000	23	0	0
86.4250	19	0	0
86.4500	13	1	0
86.4750	15	0	0
86.5000	17	0	0
86.5250	14	0	0
86.5500	24	0	0
86.5750	23	2	0
86.6000	13	0	1
86.6250	22	1	0
86.6500	15	0	0
86.6750	15	0	0
86.7000	16	1	0
86.7250	16	0	0
86.7500	18	1	0
86.7750	16	1	0
86.8000	21	0	0
86.8250	20	0	0
86.8500	27	0	0
86.8750	22	0	0
86.9000	15	0	0
86.9250	17	0	0
86.9500	11	1	0
86.9750	12	0	0
87.0000	19	0	1
87.0250	17	0	0
87.0500	15	0	0
87.0750	14	0	0
87.1000	17	0	0
87.1250	9	0	0
87.1500	10	0	0
87.1750	9	1	1
87.2000	16	0	1
87.2250	11	0	0
87.2500	19	0	0
87.2750	10	0	0
87.3000	13	0	0
87.3250	16	0	0
87.3500	11	0	0
87.3750	17	0	0
87.4000	15	0	0
87.4250	14	1	0
87.4500	16	0	0
87.4750	24	1	0
87.5000	13	0	0
87.5250	13	0	0
87.5500	18	0	0
87.5750	18	0	0
87.6000	8	0	0
87.6250	16	0	0
87.6500	18	1	0
87.6750	6	0	0
87.7000	10	0	0
87.7250	14	0	0
87.7500	13	0	0
87.7750	16	0	0
87.8000	10	0	0
87.8250	8	1	0
87.8500	15	0	0
87.8750	17	0	0
87.9000	21	0	0
87.9250	16	0	0
87.9500	19	3	0
87.9750	20	0	0
88.0000	18	0	0
88.0250	15	0	0
88.0500	15	0	0
88.0750	20	0	0
88.1000	24	0	0
88.1250	10	0	0
88.1500	6	0	0
88.1750	17	0	1
88.2000	19	0	0
88.2250	13	0	1
88.2500	13	0	0
88.2750	13	0	0
88.3000	14	0	0
88.3250	14	0	0
88.3500	14	0	0
88.3750	14	0	1
88.4000	10	1	1
88.4250	9	0	0
88.4500	13	0	0
88.4750	12	0	0
88.5000	13	0	0
88.5250	11	0	0
88.5500	12	0	0
88.5750	16	0	0
88.6000	20	0	0
88.6250	12	0	0
88.6500	15	0	0
88.6750	14	0	0
88.7000	11	0	0
88.7250	15	1	0
88.7500	16	0	0
88.7750	11	1	0
88.8000	13	0	0
88.8250	21	0	0
88.8500	17	0	0
88.8750	15	0	1
88.9000	10	0	1
88.9250	17	0	0
88.9500	14	0	0
88.9750	15	0	0
89.0000	13	0	0
89.0250	26	0	0
89.0500	19	0	0
89.0750	16	0	1
89.1000	12	1	0
89.1250	16	1	0
89.1500	10	0	0
89.1750	12	0	0
89.2000	19	0	0
89.2250	14	0	0
89.2500	14	0	0
89.2750	20	0	0
89.3000	15	0	0
89.3250	16	1	0
89.3500	13	1	0
89.3750	16	0	0
89.4000	8	0	0
89.4250	17	0	0
89.4500	17	0	0
89.4750	10	0	0
89.5000	9	0	0
89.5250	17	0	0
89.5500	10	1	0
89.5750	11	0	0
89.6000	18	1	1
89.6250	16	0	0
89.6500	23	0	0
89.6750	14	0	0
89.7000	12	0	0
89.7250	16	0	0
89.7500	24	0	0
89.7750	19	0	0
89.8000	11	0	1
89.8250	14	1	0
89.8500	12	0	1
89.8750	13	0	0
89.9000	15	0	0
89.9250	8	1	0
89.9500	14	0	0
89.9750	18	1	0
90.0000	19	0	0
90.0250	15	0	0
90.0500	16	1	0
90.0750	8	0	0
90.1000	6	0	0
90.1250	19	0	0
90.1500	16	1	0
90.1750	14	1	0
90.2000	18	2	0
90.2250	22	0	1
90.2500	15	0	0
90.2750	6	0	0
90.3000	19	0	0
90.3250	18	0	0
90.3500	10	1	1
90.3750	14	0	0
90.4000	9	1	2
90.4250	16	0	0
90.4500	14	0	0
90.4750	11	0	0
90.5000	14	0	0
90.5250	13	1	0
90.5500	21	0	2
90.5750	10	0	0
90.6000	12	0	0
90.6250	22	0	0
90.6500	19	0	0
90.6750	10	0	1
90.7000	7	0	0
90.7250	11	0	0
90.7500	7	0	0
90.7750	11	0	0
90.8000	9	0	0
90.8250	11	0	0
90.8500	8	0	0
90.8750	13	0	1
90.9000	16	0	0
90.9250	15	1	0
90.9500	10	1	0
90.9750	16	0	0
91.0000	15	0	0
91.0250	6	1	0
91.0500	15	0	0
91.0750	14	0	1
91.1000	13	0	0
91.1250	12	0	0
91.1500	13	0	0
91.1750	10	0	0
91.2000	13	0	0
91.2250	8	0	0
91.2500	11	0	0
91.2750	15	1	0
91.3000	19	1	0
91.3250	10	0	0
91.3500	11	1	0
91.3750	11	0	0
91.4000	12	0	0
91.4250	16	0	0
91.4500	10	0	0
91.4750	15	0	0
91.5000	11	0	0
91.5250	12	0	0
91.5500	12	0	0
91.5750	11	0	1
91.6000	9	0	0
91.6250	9	0	0
91.6500	19	0	0
91.6750	9	0	0
91.7000	14	0	0
91.7250	15	0	1
91.7500	9	0	1
91.7750	9	0	0
91.8000	12	0	0
91.8250	9	0	0
91.8500	14	0	0
91.8750	13	1	1
91.9000	10	0	0
91.9250	9	0	0
91.9500	10	0	0
91.9750	10	0	0
92.0000	13	0	2
92.0250	18	0	0
92.0500	13	0	0
92.0750	17	0	0
92.1000	17	0	1
92.1250	14	0	1
92.1500	16	0	0
92.1750	10	0	0
92.2000	6	1	0
92.2250	9	0	1
92.2500	16	0	0
92.2750	8	0	0
92.3000	19	0	0
92.3250	8	0	0
92.3500	9	0	0
92.3750	15	0	0
92.4000	12	1	1
92.4250	10	1	0
92.4500	8	0	0
92.4750	16	0	0
92.5000	11	1	0
92.5250	15	0	0
92.5500	14	1	0
92.5750	10	0	0
92.6000	6	0	1
92.6250	9	0	0
92.6500	11	0	0
92.6750	11	0	0
92.7000	13	0	0
92.7250	6	0	0
92.7500	12	0	0
92.7750	16	0	1
92.8000	15	0	0
92.8250	9	0	0
92.8500	4	0	0
92.8750	12	0	0
92.9000	15	1	0
92.9250	11	0	0
92.9500	13	0	0
92.9750	12	0	0
93.0000	15	0	0
93.0250	12	0	1
93.0500	10	0	0
93.0750	20	0	0
93.1000	14	0	0
93.1250	11	0	0
93.1500	13	1	0
93.1750	13	0	0
93.2000	16	0	0
93.2250	12	0	0
93.2500	12	0	0
93.2750	15	0	0
93.3000	12	0	1
93.3250	12	0	0
93.3500	12	0	0
93.3750	18	0	0
93.4000	15	1	0
93.4250	11	0	0
93.4500	14	0	0
93.4750	11	0	0
93.5000	14	0	0
93.5250	8	0	0
93.5500	11	0	0
93.5750	5	0	0
93.6000	8	0	0
93.6250	8	0	0
93.6500	17	0	0
93.6750	10	1	0
93.7000	18	0	1
93.7250	9	0	0
93.7500	12	0	0
93.7750	9	0	1
93.8000	7	0	0
93.8250	7	0	0
93.8500	11	0	0
93.8750	12	2	1
93.9000	15	0	0
93.9250	14	0	0
93.9500	12	0	0
93.9750	11	0	0
94.0000	11	0	0
94.0250	16	0	0
94.0500	13	0	0
94.0750	3	0	0
94.1000	15	0	1
94.1250	8	0	0
94.1500	15	0	0
94.1750	12	0	0
94.2000	12	1	0
94.2250	9	0	0
94.2500	10	0	1
94.2750	14	0	0
94.3000	11	0	0
94.3250	15	0	0
94.3500	11	1	1
94.3750	7	0	1
94.4000	6	1	0
94.4250	9	0	0
94.4500	5	0	0
94.4750	17	0	1
94.5000	15	0	0
94.5250	12	1	0
94.5500	8	0	2
94.5750	14	0	0
94.6000	12	0	0
94.6250	9	0	0
94.6500	8	1	0
94.6750	9	0	0
94.7000	14	0	0
94.7250	8	0	0
94.7500	16	0	1
94.7750	10	0	0
94.8000	12	0	0
94.8250	14	0	0
94.8500	9	0	0
94.8750	14	0	0
94.9000	10	0	1
94.9250	8	0	0
94.9500	9	0	0
94.9750	8	0	0
95.0000	8	0	0
95.0250	5	0	1
95.0500	14	0	0
95.0750	19	0	1
95.1000	8	0	0
95.1250	10	0	0
95.1500	13	0	0
95.1750	8	0	0
95.2000	10	0	0
95.2250	10	1	0
95.2500	14	0	0
95.2750	11	0	0
95.3000	10	2	0
95.3250	7	0	0
95.3500	2	0	0
95.3750	5	0	0
95.4000	8	0	0
95.4250	6	0	0
95.4500	10	0	0
95.4750	15	0	0
95.5000	8	0	0
95.5250	14	1	0
95.5500	11	0	0
95.5750	10	1	0
95.6000	12	0	0
95.6250	11	0	1
95.6500	10	1	1
95.6750	8	0	0
95.7000	13	1	0
95.7250	14	0	0
95.7500	14	0	0
95.7750	13	0	0
95.8000	6	0	0
95.8250	11	1	0
95.8500	4	0	0
95.8750	6	0	0
95.9000	6	0	0
95.9250	14	0	0
95.9500	10	0	1
95.9750	9	1	0
96.0000	6	0	0
96.0250	8	0	0
96.0500	19	1	0
96.0750	20	0	2
96.1000	11	0	0
96.1250	7	0	1
96.1500	8	0	0
96.1750	17	0	0
96.2000	15	0	0
96.2250	7	0	0
96.2500	7	0	0
96.2750	14	0	0
96.3000	12	0	0
96.3250	15	0	0
96.3500	4	1	0
96.3750	12	0	0
96.4000	17	0	0
96.4250	5	0	0
96.4500	9	0	0
96.4750	10	0	0
96.5000	7	0	0
96.5250	9	0	0
96.5500	6	0	0
96.5750	6	0	0
96.6000	7	0	0
96.6250	14	0	0
96.6500	8	0	0
96.6750	17	0	1
96.7000	10	0	0
96.7250	9	0	0
96.7500	12	0	0
96.7750	11	0	0
96.8000	13	0	0
96.8250	5	0	0
96.8500	8	0	0
96.8750	12	1	0
96.9000	10	0	0
96.9250	12	0	0
96.9500	10	0	0
96.9750	8	0	0
97.0000	12	0	0
97.0250	11	1	0
97.0500	9	1	0
97.0750	15	0	1
97.1000	7	0	0
97.1250	12	0	1
97.1500	9	0	0
97.1750	6	0	0
97.2000	11	0	0
97.2250	9	0	0
97.2500	14	0	0
97.2750	9	1	0
97.3000	8	0	0
97.3250	7	0	0
97.3500	12	1	0
97.3750	14	0	0
97.4000	7	0	0
97.4250	7	0	0
97.4500	12	0	0
97.4750	8	0	0
97.5000	13	0	0
97.5250	9	0	1
97.5500	14	0	0
97.5750	7	0	0
97.6000	11	0	0
97.6250	9	0	0
97.6500	6	0	0
97.6750	6	0	0
97.7000	7	1	0
97.7250	4	0	1
97.7500	7	1	0
97.7750	9	0	0
97.8000	4	0	0
97.8250	11	0	0
97.8500	12	0	0
97.8750	10	0	0
97.9000	10	1	0
97.9250	11	0	0
97.9500	10	1	1
97.9750	8	0	0
98.0000	11	3	0
98.0250	4	0	1
98.0500	6	0	0
98.0750	8	0	1
98.1000	15	0	0
98.1250	8	0	0
98.1500	10	0	0
98.1750	5	0	0
98.2000	6	0	1
98.2250	7	0	0
98.2500	10	1	0
98.2750	11	0	1
98.3000	8	0	0
98.3250	10	0	0
98.3500	6	1	1
98.3750	5	0	0
98.4000	11	0	0
98.4250	6	0	0
98.4500	7	1	0
98.4750	10	0	0
98.5000	11	0	0
98.5250	7	0	0
98.5500	12	0	0
98.5750	10	0	0
98.6000	9	0	0
98.6250	9	1	0
98.6500	8	0	0
98.6750	6	0	1
98.7000	4	0	0
98.7250	10	0	0
98.7500	11	0	0
98.7750	8	0	0
98.8000	14	0	0
98.8250	10	0	0
98.8500	6	1	0
98.8750	15	0	1
98.9000	7	0	0
98.9250	8	0	1
98.9500	7	0	0
98.9750	12	0	0
99.0000	14	0	1
99.0250	4	0	0
99.0500	7	0	0
99.0750	10	0	1
99.1000	9	0	0
99.1250	7	0	0
99.1500	14	0	0
99.1750	12	0	1
99.2000	11	0	0
99.2250	11	0	0
99.2500	9	0	0
99.2750	4	0	0
99.3000	5	0	1
99.3250	12	0	0
99.3500	7	0	0
99.3750	5	0	0
99.4000	6	0	0
99.4250	10	1	0
99.4500	6	0	0
99.4750	7	0	1
99.5000	8	0	0
99.5250	5	0	0
99.5500	3	0	0
99.5750	8	0	0
99.6000	13	0	0
99.6250	6	0	0
99.6500	14	0	0
99.6750	11	0	0
99.7000	6	1	0
99.7250	10	0	0
99.7500	5	0	0
99.7750	7	0	0
99.8000	7	0	0
99.8250	5	0	0
99.8500	8	0	0
99.8750	9	0	0
99.9000	4	0	0
99.9250	14	0	0
99.9500	6	0	0
99.9750	14	0	0
100.0000	7	0	0
100.0250	5	0	0
100.0500	7	0	0
100.0750	5	0	1
100.1000	5	0	0
100.1250	6	0	0
100.1500	11	0	0
100.1750	8	0	0
100.2000	11	0	0
100.2250	5	0	0
100.2500	5	0	0
100.2750	10	0	0
100.3000	11	1	0
100.3250	6	0	0
100.3500	12	0	0
100.3750	8	0	0
100.4000	9	0	0
100.4250	8	0	1
100.4500	13	0	0
100.4750	7	0	0
100.5000	9	0	0
100.5250	4	0	0
100.5500	6	0	1
100.5750	1	0	1
100.6000	7	0	0
100.6250	2	0	0
100.6500	8	0	0
100.6750	6	0	0
100.7000	7	0	0
100.7250	4	0	0
100.7500	9	0	0
100.7750	5	1	0
100.8000	4	1	0
100.8250	9	0	0
100.8500	10	1	0
100.8750	9	0	2
100.9000	4	0	0
100.9250	6	0	0
100.9500	5	0	0
100.9750	16	0	2
101.0000	7	0	0
101.0250	4	0	1
101.0500	9	0	0
101.0750	6	0	0
101.1000	7	0	0
101.1250	8	0	0
101.1500	5	0	0
101.1750	8	0	0
101.2000	10	0	0
101.2250	2	0	1
101.2500	6	1	0
101.2750	8	0	0
101.3000	6	0	0
101.3250	5	0	0
101.3500	8	1	0
101.3750	5	0	0
101.4000	13	0	0
101.4250	9	0	0
101.4500	7	0	0
101.4750	6	0	0
101.5000	8	0	0
101.5250	9	0	0
101.5500	9	0	0
101.5750	6	0	0
101.6000	8	0	1
101.6250	10	0	0
101.6500	8	0	0
101.6750	7	0	0
101.7000	6	0	0
101.7250	12	1	0
101.7500	8	0	0
101.7750	9	1	0
101.8000	8	1	0
101.8250	5	0	0
101.8500	8	0	1
101.8750	7	0	0
101.9000	10	0	0
101.9250	8	0	0
101.9500	4	0	0
101.9750	6	0	0
102.0000	7	0	1
102.0250	7	0	1
102.0500	10	0	0
102.0750	7	1	0
102.1000	5	1	0
102.1250	4	0	0
102.1500	10	0	0
102.1750	5	0	0
102.2000	11	0	0
102.2250	9	1	0
102.2500	4	0	0
102.2750	5	0	0
102.3000	5	0	1
102.3250	4	0	0
102.3500	7	0	0
102.3750	6	0	0
102.4000	5	0	1
102.4250	5	1	0
102.4500	10	0	0
102.4750	12	0	0
102.5000	10	0	0
102.5250	7	1	0
102.5500	7	0	0
102.5750	8	1	0
102.6000	5	0	0
102.6250	11	0	0
102.6500	9	0	0
102.6750	9	1	0
102.7000	5	0	0
102.7250	2	0	0
102.7500	5	0	1
102.7750	6	0	0
102.8000	15	0	0
102.8250	9	0	1
102.8500	6	0	0
102.8750	7	0	0
102.9000	5	0	0
102.9250	4	0	1
102.9500	8	0	0
102.9750	5	0	0
103.0000	4	0	0
103.0250	8	0	0
103.0500	4	0	0
103.0750	4	0	0
103.1000	6	0	1
103.1250	6	0	0
103.1500	6	2	1
103.1750	5	0	0
103.2000	7	0	0
103.2250	6	2	0
103.2500	6	0	0
103.2750	9	0	0
103.3000	9	0	0
103.3250	11	0	0
103.3500	2	1	0
103.3750	10	1	0
103.4000	10	0	0
103.4250	6	0	0
103.4500	7	0	0
103.4750	6	0	0
103.5000	8	0	1
103.5250	5	0	0
103.5500	7	0	0
103.5750	5	0	0
103.6000	11	0	0
103.6250	3	0	0
103.6500	7	0	1
103.6750	7	0	0
103.7000	11	0	0
103.7250	6	0	1
103.7500	8	0	0
103.7750	6	0	0
103.8000	7	0	0
103.8250	9	0	0
103.8500	6	0	0
103.8750	8	0	0
103.9000	11	0	1
103.9250	10	0	0
103.9500	8	0	0
103.9750	7	0	0
104.0000	7	0	0
104.0250	6	0	0
104.0500	8	1	0
104.0750	9	0	0
104.1000	3	0	0
104.1250	5	0	1
104.1500	5	0	0
104.1750	5	0	0
104.2000	4	0	0
104.2250	5	0	0
104.2500	4	0	1
104.2750	1	0	0
104.3000	3	0	0
104.3250	7	0	1
104.3500	4	0	0
104.3750	9	0	0
104.4000	4	1	0
104.4250	5	1	0
104.4500	8	0	0
104.4750	15	0	0
104.5000	9	0	0
104.5250	3	0	0
104.5500	9	0	0
104.5750	6	0	1
104.6000	3	0	1
104.6250	5	0	0
104.6500	7	0	0
104.6750	9	1	0
104.7000	4	0	0
104.7250	5	0	0
104.7500	6	0	0
104.7750	2	0	0
104.8000	1	0	0
104.8250	8	0	0
104.8500	3	1	0
104.8750	10	1	0
104.9000	7	0	0
104.9250	8	0	0
104.9500	7	0	0
104.9750	6	0	0
105.0000	9	0	0
105.0250	6	0	0
105.0500	4	0	0
105.0750	5	0	0
105.1000	5	1	0
105.1250	10	0	0
105.1500	13	0	0
105.1750	3	0	0
105.2000	5	0	1
105.2250	5	0	0
105.2500	7	0	1
105.2750	4	0	0
105.3000	9	0	0
105.3250	9	0	0
105.3500	9	0	0
105.3750	4	0	0
105.4000	2	0	0
105.4250	7	0	0
105.4500	2	0	1
105.4750	2	0	0
105.5000	7	0	0
105.5250	2	1	0
105.5500	3	1	0
105.5750	7	0	0
105.6000	6	0	0
105.6250	4	0	0
105.6500	6	0	0
105.6750	6	0	0
105.7000	5	0	0
105.7250	6	0	1
105.7500	2	0	0
105.7750	5	0	0
105.8000	4	0	0
105.8250	6	0	0
105.8500	6	0	0
105.8750	5	1	0
105.9000	5	1	0
105.9250	12	0	0
105.9500	6	0	0
105.9750	7	0	0
106.0000	4	0	1
106.0250	5	0	0
106.0500	5	0	0
106.0750	6	1	0
106.1000	8	0	0
106.1250	6	0	0
106.1500	7	0	0
106.1750	6	0	0
106.2000	5	1	0
106.2250	4	0	0
106.2500	6	0	0
106.2750	10	0	0
106.3000	6	0	0
106.3250	5	0	1
106.3500	4	0	0
106.3750	8	0	0
106.4000	4	0	0
106.4250	7	0	0
106.4500	6	0	0
106.4750	9	0	0
106.5000	6	2	0
106.5250	5	1	0
106.5500	6	0	0
106.5750	3	0	0
106.6000	3	0	0
106.6250	9	1	0
106.6500	3	0	0
106.6750	6	0	0
106.7000	6	0	0
106.7250	4	0	1
106.7500	8	0	0
106.7750	7	0	0
106.8000	5	0	0
106.8250	9	0	0
106.8500	5	1	0
106.8750	6	1	0
106.9000	2	0	0
106.9250	5	0	0
106.9500	1	0	0
106.9750	9	1	0
107.0000	3	0	0
107.0250	5	0	0
107.0500	5	0	0
107.0750	5	0	0
107.1000	6	0	0
107.1250	7	1	0
107.1500	8	0	0
107.1750	2	0	0
107.2000	8	1	0
107.2250	9	0	0
107.2500	6	0	2
107.2750	4	0	0
107.3000	7	0	1
107.3250	10	0	0
107.3500	3	1	0
107.3750	4	0	0
107.4000	4	0	0
107.4250	8	0	0
107.4500	6	0	1
107.4750	6	1	0
107.5000	4	0	0
107.5250	3	1	0
107.5500	3	1	2
107.5750	9	0	1
107.6000	7	0	0
107.6250	3	0	0
107.6500	4	0	0
107.6750	5	0	0
107.7000	8	0	0
107.7250	4	0	0
107.7500	3	0	0
107.7750	3	0	0
107.8000	6	0	1
107.8250	7	0	0
107.8500	6	0	0
107.8750	3	0	0
107.9000	9	1	0
107.9250	5	0	0
107.9500	8	0	0
107.9750	7	0	0
108.0000	4	0	0
108.0250	6	0	1
108.0500	3	2	0
108.0750	8	0	0
108.1000	8	0	0
108.1250	5	0	0
108.1500	4	0	0
108.1750	5	0	0
108.2000	6	0	0
108.2250	3	0	0
108.2500	6	0	0
108.2750	3	1	0
108.3000	10	0	0
108.3250	8	1	0
108.3500	3	0	0
108.3750	6	0	0
108.4000	5	1	0
108.4250	1	0	0
108.4500	9	0	1
108.4750	4	0	0
108.5000	5	0	0
108.5250	2	0	0
108.5500	6	1	0
108.5750	7	0	0
108.6000	4	0	0
108.6250	4	0	0
108.6500	8	0	0
108.6750	6	0	0
108.7000	2	0	0
108.7250	6	0	0
108.7500	8	0	0
108.7750	3	0	0
108.8000	5	0	0
108.8250	6	0	1
108.8500	4	0	0
108.8750	4	0	0
108.9000	5	0	0
108.9250	6	0	0
108.9500	9	0	0
108.9750	8	1	0
109.0000	4	0	0
109.0250	3	0	1
109.0500	4	0	0
109.0750	4	0	0
109.1000	4	0	0
109.1250	5	0	0
109.1500	8	0	0
109.1750	5	0	1
109.2000	9	0	0
109.2250	6	0	0
109.2500	2	0	1
109.2750	5	0	0
109.3000	5	0	0
109.3250	2	0	1
109.3500	6	0	0
109.3750	8	0	0
109.4000	1	0	1
109.4250	4	0	0
109.4500	3	0	0
109.4750	6	0	0
109.5000	2	0	0
109.5250	7	0	0
109.5500	6	0	0
109.5750	4	0	1
109.6000	3	0	0
109.6250	2	0	0
109.6500	9	0	0
109.6750	3	0	0
109.7000	3	0	0
109.7250	5	0	0
109.7500	5	1	0
109.7750	7	0	0
109.8000	4	0	0
109.8250	4	0	0
109.8500	4	0	1
109.8750	7	0	0
109.9000	1	0	0
109.9250	9	1	0
109.9500	4	1	0
109.9750	6	0	0
110.0000	9	0	0
110.0250	2	1	1
110.0500	1	1	0
110.0750	4	0	1
110.1000	4	0	0
110.1250	5	0	0
110.1500	6	1	0
110.1750	4	0	0
110.2000	5	1	0
110.2250	5	0	0
110.2500	6	0	0
110.2750	7	1	0
110.3000	8	0	0
110.3250	3	0	0
110.3500	6	0	0
110.3750	6	1	0
110.4000	3	0	0
110.4250	5	0	0
110.4500	6	0	0
110.4750	9	0	0
110.5000	7	0	0
110.5250	7	0	0
110.5500	6	0	2
110.5750	5	1	0
110.6000	3	0	0
110.6250	9	1	0
110.6500	4	0	0
110.6750	7	0	0
110.7000	2	0	0
110.7250	1	0	0
110.7500	3	0	0
110.7750	1	0	0
110.8000	2	0	0
110.8250	5	1	0
110.8500	2	0	0
110.8750	1	0	0
110.9000	5	0	0
110.9250	1	0	0
110.9500	1	0	0
110.9750	4	1	1
111.0000	4	0	0
111.0250	4	0	0
111.0500	3	0	0
111.0750	4	0	0
111.1000	3	0	1
111.1250	4	0	0
111.1500	3	0	1
111.1750	6	0	0
111.2000	3	0	0
111.2250	2	0	0
111.2500	5	0	1
111.2750	5	0	0
111.3000	6	0	0
111.3250	7	0	0
111.3500	9	0	1
111.3750	1	0	1
111.4000	4	0	1
111.4250	6	0	0
111.4500	6	0	0
111.4750	9	0	0
111.5000	10	1	1
111.5250	5	0	0
111.5500	2	0	0
111.5750	9	0	0
111.6000	4	1	0
111.6250	6	0	0
111.6500	5	0	0
111.6750	2	0	0
111.7000	7	0	0
111.7250	5	0	0
111.7500	2	0	0
111.7750	1	0	1
111.8000	6	1	1
111.8250	8	0	0
111.8500	3	0	0
111.8750	7	0	0
111.9000	3	1	0
111.9250	1	0	0
111.9500	7	0	1
111.9750	5	0	0
112.0000	4	0	0
112.0250	3	0	0
112.0500	6	0	0
112.0750	0	0	0
112.1000	7	1	0
112.1250	4	0	0
112.1500	7	0	0
112.1750	2	1	0
112.2000	6	1	0
112.2250	3	0	0
112.2500	4	0	2
112.2750	4	0	0
112.3000	9	1	1
112.3250	8	0	0
112.3500	4	0	0
112.3750	4	0	1
112.4000	3	0	0
112.4250	4	0	0
112.4500	5	1	2
112.4750	6	0	0
112.5000	3	0	0
112.5250	2	1	1
112.5500	4	0	0
112.5750	1	0	0
112.6000	10	0	0
112.6250	5	0	0
112.6500	9	0	0
112.6750	2	0	0
112.7000	2	0	0
112.7250	8	0	1
112.7500	4	0	0
112.7750	7	1	0
112.8000	9	1	0
112.8250	9	0	1
112.8500	3	1	1
112.8750	4	0	1
112.9000	5	0	0
112.9250	3	0	1
112.9500	1	0	0
112.9750	5	0	0
113.0000	4	0	0
113.0250	2	1	0
113.0500	3	0	0
113.0750	2	1	0
113.1000	5	0	0
113.1250	3	0	0
113.1500	3	0	1
113.1750	7	0	0
113.2000	9	0	0
113.2250	3	0	1
113.2500	2	0	0
113.2750	4	1	0
113.3000	6	0	0
113.3250	3	0	0
113.3500	5	0	1
113.3750	2	0	0
113.4000	6	0	0
113.4250	2	0	0
113.4500	3	0	0
113.4750	2	0	0
113.5000	3	0	0
113.5250	3	0	0
113.5500	9	0	0
113.5750	3	1	0
113.6000	10	0	0
113.6250	1	0	0
113.6500	4	0	0
113.6750	4	0	0
113.7000	3	0	1
113.7250	6	0	0
113.7500	6	0	2
113.7750	4	1	0
113.8000	3	2	1
113.8250	4	0	0
113.8500	3	0	0
113.8750	7	0	0
113.9000	7	0	0
113.9250	2	0	0
113.9500	2	0	0
113.9750	1	0	0
114.0000	5	0	1
114.0250	4	1	0
114.0500	3	0	0
114.0750	4	0	0
114.1000	4	0	0
114.1250	6	1	0
114.1500	7	0	0
114.1750	6	0	0
114.2000	2	0	0
114.2250	4	1	0
114.2500	2	0	0
114.2750	3	0	0
114.3000	4	0	0
114.3250	4	0	0
114.3500	2	0	0
114.3750	3	0	1
114.4000	4	0	0
114.4250	4	0	0
114.4500	5	0	0
114.4750	8	0	0
114.5000	3	1	0
114.5250	3	0	2
114.5500	6	0	0
114.5750	2	0	1
114.6000	5	0	0
114.6250	1	0	0
114.6500	5	1	0
114.6750	2	0	0
114.7000	7	0	0
114.7250	6	0	0
114.7500	7	0	0
114.7750	5	0	0
114.8000	2	1	0
114.8250	3	0	1
114.8500	5	0	1
114.8750	4	0	0
114.9000	5	0	0
114.9250	6	0	0
114.9500	4	0	0
114.9750	7	0	0
115.0000	4	0	1
115.0250	3	0	0
115.0500	2	1	0
115.0750	3	0	0
115.1000	3	0	0
115.1250	2	0	1
115.1500	4	0	0
115.1750	1	0	0
115.2000	3	0	0
115.2250	7	0	0
115.2500	4	0	0
115.2750	2	0	0
115.3000	2	1	0
115.3250	1	0	0
115.3500	3	0	1
115.3750	2	0	0
115.4000	5	0	0
115.4250	4	0	0
115.4500	3	0	1
115.4750	6	1	0
115.5000	3	0	0
115.5250	1	1	0
115.5500	2	0	0
115.5750	4	0	0
115.6000	3	0	0
115.6250	2	0	0
115.6500	3	0	1
115.6750	5	0	0
115.7000	5	0	0
115.7250	4	0	1
115.7500	4	0	0
115.7750	4	1	0
115.8000	2	0	0
115.8250	7	0	0
115.8500	3	0	0
115.8750	6	0	0
115.9000	3	1	0
115.9250	6	0	0
115.9500	2	0	0
115.9750	4	0	0
116.0000	3	1	0
116.0250	4	1	0
116.0500	3	1	0
116.0750	4	0	0
116.1000	5	0	0
116.1250	4	0	0
116.1500	4	0	0
116.1750	2	0	0
116.2000	3	0	0
116.2250	9	0	0
116.2500	2	0	0
116.2750	6	0	0
116.3000	3	1	0
116.3250	4	0	0
116.3500	2	0	0
116.3750	2	0	0
116.4000	5	0	0
116.4250	2	0	0
116.4500	4	0	0
116.4750	1	0	0
116.5000	2	0	0
116.5250	3	0	0
116.5500	9	0	0
116.5750	7	1	0
116.6000	1	0	0
116.6250	5	0	0
116.6500	5	0	1
116.6750	5	0	0
116.7000	4	0	0
116.7250	4	0	0
116.7500	2	0	0
116.7750	3	0	0
116.8000	4	1	0
116.8250	3	0	0
116.8500	2	0	1
116.8750	8	0	0
116.9000	3	0	0
116.9250	1	0	0
116.9500	2	0	0
116.9750	6	0	0
117.0000	2	0	0
117.0250	4	0	0
117.0500	4	0	0
117.0750	8	1	0
117.1000	3	1	0
117.1250	4	0	0
117.1500	9	0	0
117.1750	2	0	0
117.2000	2	0	0
117.2250	3	0	0
117.2500	7	2	0
117.2750	1	0	0
117.3000	5	0	0
117.3250	2	0	0
117.3500	7	0	0
117.3750	8	0	0
117.4000	1	0	0
117.4250	3	1	0
117.4500	2	0	1
117.4750	2	0	0
117.5000	4	0	0
117.5250	5	0	1
117.5500	1	0	1
117.5750	0	1	0
117.6000	1	0	0
117.6250	8	0	0
117.6500	2	0	0
117.6750	1	0	0
117.7000	5	1	0
117.7250	2	1	0
117.7500	6	0	1
117.7750	0	0	0
117.8000	5	0	0
117.8250	4	0	0
117.8500	3	0	0
117.8750	4	0	0
117.9000	3	0	0
117.9250	5	0	0
117.9500	2	0	1
117.9750	5	0	0
118.0000	4	0	0
118.0250	5	0	0
118.0500	1	0	0
118.0750	3	0	0
118.1000	6	1	2
118.1250	2	1	0
118.1500	4	0	1
118.1750	3	0	0
118.2000	7	1	0
118.2250	3	1	0
118.2500	2	0	1
118.2750	4	0	0
118.3000	6	0	0
118.3250	0	0	0
118.3500	5	0	0
118.3750	7	0	1
118.4000	3	1	1
118.4250	4	0	0
118.4500	3	0	0
118.4750	3	1	0
118.5000	5	0	0
118.5250	2	0	0
118.5500	2	0	0
118.5750	1	1	0
118.6000	10	0	0
118.6250	4	1	0
118.6500	5	0	0
118.6750	4	0	0
118.7000	2	0	0
118.7250	2	0	0
118.7500	5	0	0
118.7750	4	0	0
118.8000	4	0	0
118.8250	6	1	1
118.8500	2	0	0
118.8750	5	1	0
118.9000	6	0	0
118.9250	6	0	0
118.9500	3	0	0
118.9750	2	0	0
119.0000	4	0	0
119.0250	2	1	0
119.0500	8	1	0
119.0750	2	0	0
119.1000	5	0	0
119.1250	3	0	0
119.1500	5	0	0
119.1750	2	0	0
119.2000	3	0	0
119.2250	3	0	0
119.2500	1	0	0
119.2750	1	0	0
119.3000	4	1	0
119.3250	4	0	0
119.3500	1	0	0
119.3750	4	1	0
119.4000	5	0	0
119.4250	1	0	0
119.4500	4	1	1
119.4750	6	0	0
119.5000	6	0	0
119.5250	4	0	0
119.5500	3	0	0
119.5750	4	0	1
119.6000	3	0	1
119.6250	4	0	1
119.6500	2	0	0
119.6750	3	0	0
119.7000	1	0	0
119.7250	3	0	0
119.7500	5	0	0
119.7750	2	0	0
119.8000	3	0	0
119.8250	1	0	0
119.8500	3	0	0
119.8750	5	0	0
119.9000	5	1	0
119.9250	3	0	0
119.9500	4	0	0
119.9750	0	0	1
120.0000	1	1	0
120.0250	1	0	0
120.0500	5	0	0
120.0750	1	0	1
120.1000	8	1	1
120.1250	3	0	0
120.1500	2	0	0
120.1750	2	1	0
120.2000	2	1	0
120.2250	3	0	0
120.2500	4	1	0
120.2750	10	0	0
120.3000	2	0	0
120.3250	2	0	0
120.3500	1	1	0
120.3750	0	0	1
120.4000	2	0	1
120.4250	1	1	1
120.4500	3	1	0
120.4750	2	0	0
120.5000	4	0	0
120.5250	5	0	1
120.5500	1	0	0
120.5750	4	0	0
120.6000	5	0	0
120.6250	5	0	0
120.6500	0	0	0
120.6750	0	1	0
120.7000	3	1	0
120.7250	3	0	0
120.7500	4	0	0
120.7750	3	0	0
120.8000	1	1	0
120.8250	4	0	0
120.8500	4	0	0
120.8750	7	1	0
120.9000	3	1	0
120.9250	2	0	0
120.9500	3	0	0
120.9750	2	0	0
121.0000	6	0	0
121.0250	1	0	0
121.0500	6	0	0
121.0750	0	0	0
121.1000	2	1	0
121.1250	4	0	0
121.1500	3	0	0
121.1750	7	0	0
121.2000	5	0	0
121.2250	2	0	0
121.2500	1	0	0
121.2750	2	0	0
121.3000	1	0	0
121.3250	2	0	0
121.3500	3	0	0
121.3750	2	0	0
121.4000	4	0	0
121.4250	10	0	0
121.4500	2	0	0
121.4750	2	0	0
121.5000	1	0	0
121.5250	1	1	0
121.5500	0	0	1
121.5750	1	0	0
121.6000	4	0	0
121.6250	4	0	0
121.6500	3	1	0
121.6750	4	0	0
121.7000	2	0	1
121.7250	2	0	1
121.7500	4	0	0
121.7750	5	1	0
121.8000	0	0	0
121.8250	2	0	0
121.8500	4	0	0
121.8750	5	0	0
121.9000	1	0	0
121.9250	1	0	2
121.9500	2	0	0
121.9750	6	1	0
122.0000	1	0	0
122.0250	3	0	0
122.0500	6	0	0
122.0750	4	0	0
122.1000	3	0	1
122.1250	3	0	0
122.1500	3	0	0
122.1750	1	0	0
122.2000	2	0	0
122.2250	2	0	0
122.2500	3	0	0
122.2750	5	0	0
122.3000	1	0	0
122.3250	1	0	0
122.3500	4	0	0
122.3750	5	0	0
122.4000	1	0	0
122.4250	1	0	0
122.4500	1	0	0
122.4750	3	0	0
122.5000	2	0	0
122.5250	5	0	0
122.5500	2	1	0
122.5750	2	0	0
122.6000	0	0	1
122.6250	1	0	0
122.6500	0	0	0
122.6750	3	0	0
122.7000	4	0	1
122.7250	3	0	0
122.7500	3	0	0
122.7750	6	0	0
122.8000	2	0	0
122.8250	3	0	0
122.8500	1	0	0
122.8750	3	1	0
122.9000	2	0	0
122.9250	1	0	0
122.9500	4	0	0
122.9750	5	0	0
123.0000	2	0	0
123.0250	2	0	0
123.0500	1	0	0
123.0750	1	0	0
123.1000	3	0	0
123.1250	2	0	0
123.1500	1	0	0
123.1750	1	0	0
123.2000	1	1	0
123.2250	2	1	0
123.2500	1	0	0
123.2750	5	0	0
123.3000	1	0	0
123.3250	3	0	0
123.3500	1	0	0
123.3750	3	0	0
123.4000	2	0	0
123.4250	7	0	0
123.4500	5	0	0
123.4750	3	1	0
123.5000	1	0	0
123.5250	3	0	0
123.5500	1	1	0
123.5750	4	0	1
123.6000	2	0	0
123.6250	3	0	0
123.6500	1	1	0
123.6750	5	2	0
123.7000	1	0	0
123.7250	2	0	2
123.7500	4	0	0
123.7750	3	0	0
123.8000	0	1	0
123.8250	2	0	0
123.8500	7	0	1
123.8750	5	0	0
123.9000	1	1	0
123.9250	4	1	0
123.9500	4	0	0
123.9750	2	0	0
124.0000	5	0	0
124.0250	2	2	0
124.0500	0	0	0
124.0750	1	2	0
124.1000	1	0	1
124.1250	3	0	1
124.1500	2	1	0
124.1750	3	0	1
124.2000	1	0	0
124.2250	1	0	0
124.2500	4	0	1
124.2750	3	0	0
124.3000	2	0	0
124.3250	2	1	0
124.3500	4	1	0
124.3750	1	1	0
124.4000	2	0	0
124.4250	2	0	0
124.4500	5	1	0
124.4750	2	0	0
124.5000	3	0	0
124.5250	5	0	0
124.5500	5	0	1
124.5750	2	1	0
124.6000	4	0	1
124.6250	5	0	0
124.6500	2	1	0
124.6750	2	0	0
124.7000	1	0	0
124.7250	4	0	0
124.7500	3	0	0
124.7750	3	0	1
124.8000	1	0	0
124.8250	2	0	0
124.8500	4	0	0
124.8750	4	1	0
124.9000	5	0	0
124.9250	4	0	0
124.9500	4	0	1
124.9750	2	0	0
125.0000	3	0	0
125.0250	3	0	0
125.0500	0	0	0
125.0750	3	0	0
125.1000	1	0	0
125.1250	3	0	0
125.1500	2	0	0
125.1750	2	0	0
125.2000	2	0	0
125.2250	2	0	0
125.2500	2	0	0
125.2750	1	0	0
125.3000	3	0	0
125.3250	2	0	0
125.3500	0	0	0
125.3750	5	0	0
125.4000	2	0	0
125.4250	2	0	0
125.4500	4	0	1
125.4750	5	0	0
125.5000	1	0	0
125.5250	0	0	0
125.5500	4	0	1
125.5750	1	0	0
125.6000	0	0	0
125.6250	4	0	1
125.6500	0	0	0
125.6750	4	1	0
125.7000	5	0	0
125.7250	1	0	0
125.7500	2	0	0
125.7750	4	0	0
125.8000	2	0	0
125.8250	3	0	0
125.8500	4	0	0
125.8750	4	0	0
125.9000	4	0	0
125.9250	3	0	0
125.9500	2	0	1
125.9750	2	0	1
126.0000	2	0	0
126.0250	5	0	0
126.0500	1	0	0
126.0750	3	2	0
126.1000	3	0	0
126.1250	2	0	0
126.1500	2	0	0
126.1750	3	0	0
126.2000	6	0	0
126.2250	2	0	0
126.2500	2	0	0
126.2750	4	0	0
126.3000	3	0	0
126.3250	2	0	0
126.3500	3	0	0
126.3750	4	0	0
126.4000	3	0	0
126.4250	2	0	0
126.4500	5	0	0
126.4750	0	0	0
126.5000	2	0	0
126.5250	4	0	0
126.5500	4	0	0
126.5750	1	0	0
126.6000	2	0	0
126.6250	4	0	0
126.6500	3	0	0
126.6750	4	0	0
126.7000	7	0	0
126.7250	2	0	0
126.7500	3	1	0
126.7750	1	0	0
126.8000	3	0	0
126.8250	4	0	0
126.8500	4	0	0
126.8750	3	0	0
126.9000	6	0	0
126.9250	3	0	0
126.9500	2	1	0
126.9750	2	0	0
127.0000	6	0	0
127.0250	4	1	0
127.0500	0	0	0
127.0750	4	0	0
127.1000	1	0	0
127.1250	5	1	0
127.1500	2	0	0
127.1750	3	1	0
127.2000	2	0	0
127.2250	0	0	1
127.2500	1	0	0
127.2750	5	1	0
127.3000	2	0	0
127.3250	6	0	0
127.3500	5	0	1
127.3750	2	0	0
127.4000	4	0	0
127.4250	2	0	0
127.4500	1	0	0
127.4750	4	0	0
127.5000	3	0	0
127.5250	1	0	0
127.5500	3	0	0
127.5750	3	0	0
127.6000	0	0	0
127.6250	3	0	0
127.6500	1	0	1
127.6750	7	0	1
127.7000	0	0	0
127.7250	5	0	0
127.7500	4	1	1
127.7750	1	0	0
127.8000	5	1	0
127.8250	0	0	1
127.8500	1	0	0
127.8750	3	0	0
127.9000	3	0	1
127.9250	0	0	0
127.9500	6	0	0
127.9750	3	1	0
128.0000	2	0	0
128.0250	5	0	0
128.0500	2	0	0
128.0750	5	0	0
128.1000	2	0	0
128.1250	1	1	0
128.1500	2	0	0
128.1750	1	0	0
128.2000	1	0	0
128.2250	3	0	1
128.2500	3	0	1
128.2750	3	0	0
128.3000	0	0	0
128.3250	2	0	0
128.3500	4	0	0
128.3750	4	0	0
128.4000	1	0	0
128.4250	2	0	0
128.4500	1	2	0
128.4750	2	0	0
128.5000	2	0	0
128.5250	2	0	0
128.5500	2	0	0
128.5750	4	0	0
128.6000	3	0	0
128.6250	3	0	1
128.6500	2	0	1
128.6750	2	0	0
128.7000	0	0	0
128.7250	5	1	0
128.7500	3	0	0
128.7750	0	2	0
128.8000	4	1	1
128.8250	3	0	0
128.8500	2	0	0
128.8750	2	0	0
128.9000	4	1	0
128.9250	2	1	0
128.9500	4	0	0
128.9750	2	1	0
129.0000	5	0	0
129.0250	1	0	0
129.0500	3	0	0
129.0750	0	0	0
129.1000	2	0	0
129.1250	1	0	0
129.1500	2	0	0
129.1750	1	0	0
129.2000	1	1	0
129.2250	3	0	0
129.2500	2	0	0
129.2750	1	0	1
129.3000	2	0	0
129.3250	4	0	0
129.3500	2	0	0
129.3750	1	0	0
129.4000	0	0	0
129.4250	3	0	0
129.4500	1	0	0
129.4750	1	0	0
129.5000	4	0	0
129.5250	4	0	0
129.5500	0	0	1
129.5750	0	0	0
129.6000	4	0	0
129.6250	3	1	0
129.6500	5	0	0
129.6750	2	0	0
129.7000	3	1	1
129.7250	4	0	0
129.7500	3	0	0
129.7750	0	1	0
129.8000	2	0	0
129.8250	0	0	0
129.8500	1	0	0
129.8750	2	0	0
129.9000	1	0	0
129.9250	2	0	0
129.9500	2	0	0
129.9750	2	0	1
130.0000	2	0	0
130.0250	1	0	0
130.0500	1	0	0
130.0750	1	0	0
130.1000	3	0	0
130.1250	0	0	0
130.1500	2	0	0
130.1750	1	0	0
130.2000	0	0	0
130.2250	2	1	0
130.2500	3	0	0
130.2750	4	0	0
130.3000	0	1	0
130.3250	3	0	1
130.3500	2	0	2
130.3750	2	0	1
130.4000	1	0	0
130.4250	5	0	0
130.4500	2	0	0
130.4750	2	0	0
130.5000	3	0	0
130.5250	2	0	0
130.5500	2	1	1
130.5750	5	0	0
130.6000	5	0	0
130.6250	2	1	0
130.6500	1	0	0
130.6750	2	2	0
130.7000	3	0	0
130.7250	2	1	0
130.7500	3	0	0
130.7750	2	0	0
130.8000	2	0	0
130.8250	1	0	0
130.8500	1	0	0
130.8750	1	0	0
130.9000	1	0	1
130.9250	3	0	0
130.9500	2	0	0
130.9750	4	0	0
131.0000	0	0	0
131.0250	1	1	0
131.0500	3	0	0
131.0750	5	0	0
131.1000	1	0	0
131.1250	2	0	0
131.1500	3	1	0
131.1750	0	0	0
131.2000	3	0	0
131.2250	2	0	0
131.2500	1	0	0
131.2750	4	1	0
131.3000	0	0	0
131.3250	2	1	0
131.3500	4	0	0
131.3750	0	0	0
131.4000	4	1	0
131.4250	3	0	0
131.4500	1	0	0
131.4750	2	0	0
131.5000	3	0	0
131.5250	1	0	0
131.5500	2	0	0
131.5750	4	0	0
131.6000	1	0	0
131.6250	1	0	0
131.6500	0	0	0
131.6750	4	0	0
131.7000	2	0	0
131.7250	3	0	0
131.7500	1	0	0
131.7750	3	0	0
131.8000	1	0	0
131.8250	2	0	0
131.8500	1	0	0
131.8750	2	0	1
131.9000	2	0	0
131.9250	2	0	0
131.9500	2	1	0
131.9750	2	0	0
132.0000	1	0	0
132.0250	2	0	1
132.0500	3	0	0
132.0750	0	0	1
132.1000	4	1	0
132.1250	3	0	0
132.1500	0	1	0
132.1750	3	0	0
132.2000	4	1	0
132.2250	2	0	0
132.2500	2	0	0
132.2750	3	0	0
132.3000	0	0	0
132.3250	4	0	0
132.3500	5	0	0
132.3750	2	0	0
132.4000	4	1	0
132.4250	5	0	0
132.4500	2	0	0
132.4750	0	0	0
132.5000	5	0	0
132.5250	3	0	0
132.5500	1	1	0
132.5750	0	1	0
132.6000	2	0	0
132.6250	5	0	1
132.6500	1	0	0
132.6750	1	0	0
132.7000	2	0	0
132.7250	6	0	0
132.7500	3	0	0
132.7750	2	0	0
132.8000	4	0	1
132.8250	1	0	1
132.8500	1	1	0
132.8750	1	0	0
132.9000	3	0	0
132.9250	1	0	0
132.9500	1	0	0
132.9750	3	0	0
133.0000	4	0	2
133.0250	0	0	0
133.0500	1	0	1
133.0750	0	0	0
133.1000	1	0	0
133.1250	1	1	0
133.1500	2	0	0
133.1750	1	0	0
133.2000	4	0	0
133.2250	0	1	0
133.2500	2	0	0
133.2750	2	0	0
133.3000	1	0	0
133.3250	3	0	0
133.3500	1	0	0
133.3750	2	0	0
133.4000	2	0	0
133.4250	3	0	0
133.4500	3	0	0
133.4750	4	0	0
133.5000	2	0	0
133.5250	3	1	0
133.5500	3	1	0
133.5750	1	0	0
133.6000	1	0	0
133.6250	1	0	0
133.6500	3	0	0
133.6750	1	1	0
133.7000	1	0	0
133.7250	3	0	0
133.7500	2	2	0
133.7750	2	1	0
133.8000	1	0	0
133.8250	1	0	0
133.8500	0	0	0
133.8750	3	0	0
133.9000	1	0	0
133.9250	1	1	0
133.9500	1	1	1
133.9750	0	0	0
134.0000	1	1	0
134.0250	3	0	0
134.0500	0	0	0
134.0750	7	0	0
134.1000	2	1	0
134.1250	3	0	0
134.1500	2	0	0
134.1750	3	0	0
134.2000	1	0	0
134.2250	3	1	2
134.2500	2	0	0
134.2750	1	0	0
134.3000	0	0	0
134.3250	3	0	0
134.3500	0	0	0
134.3750	1	0	0
134.4000	2	0	0
134.4250	4	0	0
134.4500	3	0	0
134.4750	0	0	0
134.5000	2	1	1
134.5250	0	0	0
134.5500	2	0	0
134.5750	4	0	0
134.6000	3	0	0
134.6250	4	0	0
134.6500	3	0	0
134.6750	2	0	0
134.7000	1	0	0
134.7250	2	1	0
134.7500	1	0	0
134.7750	0	1	0
134.8000	2	0	0
134.8250	1	0	0
134.8500	4	0	0
134.8750	1	0	0
134.9000	1	0	0
134.9250	1	0	0
134.9500	1	0	0
134.9750	2	0	0
135.0000	2	0	0
135.0250	2	0	0
135.0500	2	0	0
135.0750	2	0	0
135.1000	3	0	0
135.1250	4	0	0
135.1500	0	0	0
135.1750	3	0	1
135.2000	1	0	1
135.2250	1	1	0
135.2500	1	2	0
135.2750	3	0	0
135.3000	0	0	0
135.3250	0	0	0
135.3500	1	0	0
135.3750	2	0	0
135.4000	4	0	0
135.4250	0	0	0
135.4500	2	0	0
135.4750	1	0	1
135.5000	4	1	0
135.5250	3	0	0
135.5500	5	0	0
135.5750	3	0	0
135.6000	1	1	0
135.6250	2	0	1
135.6500	2	0	0
135.6750	2	0	0
135.7000	1	0	0
135.7250	2	0	0
135.7500	4	0	0
135.7750	0	0	0
135.8000	2	0	0
135.8250	0	0	0
135.8500	2	0	0
135.8750	2	0	0
135.9000	0	0	0
135.9250	2	0	0
135.9500	4	0	0
135.9750	2	0	0
136.0000	1	0	0
136.0250	0	0	0
136.0500	3	0	0
136.0750	2	0	2
136.1000	0	0	0
136.1250	2	1	0
136.1500	1	0	0
136.1750	2	0	0
136.2000	4	0	0
136.2250	6	0	0
136.2500	4	0	0
136.2750	1	0	0
136.3000	6	0	0
136.3250	5	0	0
136.3500	1	0	0
136.3750	1	0	0
136.4000	2	0	0
136.4250	2	0	1
136.4500	1	0	0
136.4750	2	0	0
136.5000	2	0	1
136.5250	5	0	0
136.5500	4	0	2
136.5750	2	0	0
136.6000	1	0	0
136.6250	1	0	0
136.6500	0	0	0
136.6750	1	0	0
136.7000	1	0	0
136.7250	1	0	1
136.7500	2	0	0
136.7750	3	0	0
136.8000	2	0	0
136.8250	2	0	0
136.8500	1	0	0
136.8750	2	0	0
136.9000	1	0	0
136.9250	1	0	0
136.9500	2	0	0
136.9750	1	0	0
137.0000	0	0	1
137.0250	1	0	0
137.0500	4	0	0
137.0750	1	0	0
137.1000	2	0	0
137.1250	1	0	0
137.1500	2	0	0
137.1750	0	1	0
137.2000	1	0	0
137.2250	2	0	0
137.2500	1	0	0
137.2750	1	0	0
137.3000	4	0	0
137.3250	2	0	0
137.3500	0	0	0
137.3750	2	0	0
137.4000	1	0	1
137.4250	0	0	1
137.4500	2	1	0
137.4750	1	0	0
137.5000	2	0	0
137.5250	3	1	0
137.5500	0	0	0
137.5750	2	1	0
137.6000	0	0	0
137.6250	1	0	0
137.6500	2	0	1
137.6750	0	0	0
137.7000	3	1	0
137.7250	2	0	0
137.7500	1	0	0
137.7750	4	0	0
137.8000	0	1	0
137.8250	1	0	0
137.8500	1	0	0
137.8750	3	2	0
137.9000	3	0	1
137.9250	1	0	0
137.9500	3	0	0
137.9750	1	1	0
138.0000	1	0	1
138.0250	3	0	0
138.0500	3	0	0
138.0750	2	0	0
138.1000	1	0	0
138.1250	0	0	0
138.1500	7	0	1
138.1750	2	0	0
138.2000	0	0	0
138.2250	1	0	0
138.2500	1	0	0
138.2750	3	0	0
138.3000	2	0	1
138.3250	0	0	0
138.3500	4	0	0
138.3750	0	0	0
138.4000	1	0	0
138.4250	1	0	0
138.4500	2	0	1
138.4750	1	0	0
138.5000	1	0	0
138.5250	2	0	0
138.5500	2	0	0
138.5750	0	0	0
138.6000	1	0	0
138.6250	3	0	0
138.6500	1	1	0
138.6750	6	0	0
138.7000	1	0	1
138.7250	2	0	0
138.7500	4	0	0
138.7750	2	0	0
138.8000	2	1	0
138.8250	1	0	0
138.8500	2	0	0
138.8750	3	0	0
138.9000	0	0	0
138.9250	1	0	0
138.9500	2	0	0
138.9750	2	0	0
139.0000	0	0	0
139.0250	3	2	1
139.0500	4	0	0
139.0750	5	0	0
139.1000	4	0	1
139.1250	1	0	0
139.1500	1	0	0
139.1750	1	0	0
139.2000	2	0	0
139.2250	2	1	1
139.2500	2	0	0
139.2750	3	0	0
139.3000	0	0	1
139.3250	1	0	0
139.3500	3	0	0
139.3750	0	0	0
139.4000	1	0	0
139.4250	1	1	1
139.4500	1	1	0
139.4750	2	0	0
139.5000	3	1	0
139.5250	0	0	0
139.5500	1	0	1
139.5750	1	0	1
139.6000	1	0	1
139.6250	2	0	0
139.6500	4	0	0
139.6750	0	0	0
139.7000	1	0	0
139.7250	2	0	0
139.7500	4	0	1
139.7750	0	0	0
139.8000	1	0	0
139.8250	1	0	0
139.8500	1	0	0
139.8750	0	0	0
139.9000	2	0	0
139.9250	2	0	1
139.9500	1	0	0
139.9750	0	0	1
140.0000	2	1	0
140.0250	1	1	0
140.0500	2	0	0
140.0750	0	0	0
140.1000	3	1	0
140.1250	1	1	1
140.1500	1	1	0
140.1750	0	0	1
140.2000	0	0	0
140.2250	2	0	0
140.2500	1	0	0
140.2750	2	0	0
140.3000	2	0	0
140.3250	2	0	0
140.3500	1	0	0
140.3750	2	0	0
140.4000	1	0	0
140.4250	3	0	0
140.4500	0	0	0
140.4750	0	0	0
140.5000	0	0	0
140.5250	1	0	0
140.5500	1	0	0
140.5750	1	0	0
140.6000	4	0	0
140.6250	1	1	0
140.6500	2	1	0
140.6750	3	0	0
140.7000	0	0	0
140.7250	3	0	0
140.7500	1	0	1
140.7750	0	0	0
140.8000	1	0	0
140.8250	2	0	0
140.8500	2	0	0
140.8750	1	1	0
140.9000	1	0	0
140.9250	0	1	0
140.9500	2	0	0
140.9750	1	0	1
141.0000	2	0	0
141.0250	0	0	0
141.0500	1	0	0
141.0750	2	1	0
141.1000	0	0	0
141.1250	1	0	0
141.1500	3	0	2
141.1750	1	0	0
141.2000	3	1	0
141.2250	3	1	0
141.2500	3	0	0
141.2750	1	0	0
141.3000	2	0	0
141.3250	0	0	0
141.3500	0	0	0
141.3750	1	0	1
141.4000	1	0	0
141.4250	2	0	0
141.4500	0	0	0
141.4750	0	0	1
141.5000	1	1	0
141.5250	2	0	0
141.5500	4	1	1
141.5750	4	0	0
141.6000	0	0	0
141.6250	2	0	0
141.6500	1	0	0
141.6750	1	0	0
141.7000	0	1	0
141.7250	1	0	0
141.7500	1	0	0
141.7750	2	0	0
141.8000	3	0	0
141.8250	6	0	0
141.8500	2	0	0
141.8750	4	0	0
141.9000	2	0	0
141.9250	1	0	0
141.9500	2	0	1
141.9750	1	0	0
142.0000	1	1	0
142.0250	1	0	0
142.0500	2	1	0
142.0750	0	0	1
142.1000	3	1	0
142.1250	0	1	0
142.1500	1	0	0
142.1750	1	0	0
142.2000	1	0	0
142.2250	2	0	1
142.2500	0	1	0
142.2750	2	0	0
142.3000	1	1	1
142.3250	0	0	0
142.3500	2	0	0
142.3750	1	1	0
142.4000	0	0	0
142.4250	3	0	0
142.4500	1	0	0
142.4750	2	0	0
142.5000	2	1	0
142.5250	1	0	0
142.5500	1	0	0
142.5750	0	0	0
142.6000	1	0	0
142.6250	2	0	0
142.6500	1	0	1
142.6750	3	2	0
142.7000	1	1	0
142.7250	5	0	0
142.7500	2	0	0
142.7750	3	0	0
142.8000	3	0	0
142.8250	2	1	0
142.8500	1	0	1
142.8750	1	0	0
142.9000	2	0	0
142.9250	1	0	0
142.9500	3	0	0
142.9750	2	0	0
143.0000	2	1	1
143.0250	2	1	0
143.0500	3	0	0
143.0750	1	0	1
143.1000	1	0	0
143.1250	0	0	0
143.1500	3	0	1
143.1750	3	0	1
143.2000	0	0	0
143.2250	1	0	0
143.2500	1	0	0
143.2750	2	0	0
143.3000	5	0	0
143.3250	4	0	0
143.3500	1	0	0
143.3750	0	0	0
143.4000	1	0	0
143.4250	0	1	0
143.4500	2	0	1
143.4750	1	1	0
143.5000	5	0	0
143.5250	2	0	0
143.5500	1	0	0
143.5750	2	0	0
143.6000	3	0	0
143.6250	0	0	0
143.6500	4	0	0
143.6750	0	1	0
143.7000	0	0	0
143.7250	1	0	0
143.7500	0	0	0
143.7750	0	0	0
143.8000	0	0	2
143.8250	2	0	0
143.8500	1	0	0
143.8750	4	0	0
143.9000	1	0	0
143.9250	5	0	0
143.9500	2	0	0
143.9750	2	1	0
144.0000	1	0	0
144.0250	1	2	0
144.0500	3	0	0
144.0750	0	0	0
144.1000	0	0	0
144.1250	5	0	0
144.1500	6	0	0
144.1750	1	0	0
144.2000	0	0	0
144.2250	1	0	1
144.2500	1	0	0
144.2750	1	0	0
144.3000	2	0	1
144.3250	0	0	0
144.3500	2	0	0
144.3750	0	0	0
144.4000	1	0	0
144.4250	5	0	0
144.4500	0	0	0
144.4750	1	0	0
144.5000	0	0	0
144.5250	5	0	0
144.5500	1	0	0
144.5750	2	0	0
144.6000	0	1	0
144.6250	1	0	1
144.6500	1	0	0
144.6750	0	0	0
144.7000	4	0	1
144.7250	2	0	0
144.7500	4	0	0
144.7750	0	0	1
144.8000	0	0	0
144.8250	0	0	2
144.8500	3	0	0
144.8750	1	0	0
144.9000	1	0	0
144.9250	4	0	0
144.9500	4	0	0
144.9750	4	0	0
145.0000	1	0	0
145.0250	2	0	1
145.0500	0	0	0
145.0750	0	0	1
145.1000	0	0	0
145.1250	4	0	0
145.1500	0	0	0
145.1750	0	0	0
145.2000	0	0	0
145.2250	5	0	1
145.2500	1	0	0
145.2750	3	0	0
145.3000	0	0	0
145.3250	2	0	0
145.3500	1	0	1
145.3750	2	0	0
145.4000	4	0	0
145.4250	2	0	0
145.4500	0	0	0
145.4750	2	0	0
145.5000	0	0	0
145.5250	3	0	0
145.5500	4	0	0
145.5750	1	0	0
145.6000	4	0	0
145.6250	2	0	0
145.6500	0	0	0
145.6750	2	0	0
145.7000	1	0	0
145.7250	2	0	1
145.7500	3	1	0
145.7750	2	0	0
145.8000	2	0	0
145.8250	0	0	0
145.8500	1	0	0
145.8750	5	0	0
145.9000	2	0	0
145.9250	4	0	0
145.9500	2	0	0
145.9750	2	0	0
146.0000	0	0	0
146.0250	2	0	0
146.0500	2	0	0
146.0750	0	0	1
146.1000	2	0	1
146.1250	1	1	0
146.1500	1	0	0
146.1750	1	1	0
146.2000	2	0	0
146.2250	1	0	0
146.2500	4	0	0
146.2750	1	0	0
146.3000	1	0	0
146.3250	2	0	0
146.3500	2	0	0
146.3750	2	0	0
146.4000	2	0	0
146.4250	7	0	0
146.4500	2	0	0
146.4750	0	0	0
146.5000	2	0	0
146.5250	3	0	0
146.5500	1	0	0
146.5750	1	0	0
146.6000	1	1	0
146.6250	2	0	0
146.6500	1	0	0
146.6750	1	1	1
146.7000	2	0	1
146.7250	1	0	0
146.7500	2	0	0
146.7750	0	0	0
146.8000	1	0	0
146.8250	1	0	0
146.8500	2	0	0
146.8750	1	0	1
146.9000	0	0	0
146.9250	1	0	0
146.9500	3	0	0
146.9750	0	0	1
147.0000	1	0	0
147.0250	3	1	0
147.0500	1	0	0
147.0750	3	0	1
147.1000	1	1	1
147.1250	1	0	0
147.1500	2	0	0
147.1750	1	0	0
147.2000	0	0	1
147.2250	1	0	1
147.2500	1	0	1
147.2750	1	0	0
147.3000	1	1	0
147.3250	1	0	0
147.3500	1	0	0
147.3750	2	0	0
147.4000	1	0	1
147.4250	0	0	0
147.4500	2	0	1
147.4750	2	1	0
147.5000	0	0	0
147.5250	1	0	0
147.5500	0	1	0
147.5750	2	0	0
147.6000	2	0	0
147.6250	4	0	1
147.6500	2	0	1
147.6750	4	0	0
147.7000	3	1	0
147.7250	0	2	0
147.7500	1	0	0
147.7750	3	0	0
147.8000	1	0	1
147.8250	1	0	0
147.8500	3	0	0
147.8750	0	0	0
147.9000	1	0	0
147.9250	3	1	0
147.9500	3	0	0
147.9750	1	0	0
148.0000	0	0	0
148.0250	1	0	1
148.0500	0	0	0
148.0750	3	0	0
148.1000	2	1	0
148.1250	1	0	0
148.1500	2	0	1
148.1750	1	0	1
148.2000	1	0	0
148.2250	1	0	1
148.2500	2	0	0
148.2750	2	0	1
148.3000	1	0	0
148.3250	0	0	0
148.3500	1	0	0
148.3750	1	0	0
148.4000	1	0	0
148.4250	0	0	0
148.4500	2	1	0
148.4750	1	1	0
148.5000	3	0	0
148.5250	5	0	1
148.5500	3	0	0
148.5750	4	0	0
148.6000	1	0	0
148.6250	0	0	0
148.6500	2	0	0
148.6750	0	0	0
148.7000	1	0	0
148.7250	1	0	2
148.7500	1	0	0
148.7750	2	0	0
148.8000	0	0	0
148.8250	2	0	1
148.8500	0	0	0
148.8750	2	0	0
148.9000	1	0	0
148.9250	5	1	0
148.9500	2	0	0
148.9750	2	0	0
149.0000	1	1	0
149.0250	3	0	0
149.0500	1	0	0
149.0750	1	0	0
149.1000	1	0	1
149.1250	1	0	0
149.1500	1	1	0
149.1750	3	1	0
149.2000	0	0	1
149.2250	2	0	0
149.2500	3	0	0
149.2750	2	0	0
149.3000	0	0	0
149.3250	3	0	0
149.3500	0	1	0
149.3750	3	0	2
149.4000	1	0	0
149.4250	2	0	0
149.4500	1	0	0
149.4750	2	0	0
149.5000	2	0	0
149.5250	2	0	0
149.5500	0	0	0
149.5750	1	0	0
149.6000	1	0	1
149.6250	3	0	0
149.6500	3	0	0
149.6750	5	0	0
149.7000	2	0	0
149.7250	1	0	1
149.7500	2	0	0
149.7750	1	0	0
149.8000	1	0	0
149.8250	1	0	0
149.8500	1	0	0
149.8750	3	0	0
149.9000	1	1	0
149.9250	2	0	0
149.9500	1	0	0
149.9750	1	0	1
150.0000	2	0	0
150.0250	6	0	2
150.0500	2	0	0
150.0750	6	1	0
150.1000	2	0	0
150.1250	1	0	0
150.1500	2	0	2
150.1750	1	1	0
150.2000	0	0	0
150.2250	1	0	1
150.2500	1	0	0
150.2750	0	0	0
150.3000	2	0	1
150.3250	1	0	0
150.3500	1	1	0
150.3750	2	1	0
150.4000	1	0	0
150.4250	1	0	0
150.4500	4	0	0
150.4750	2	1	0
150.5000	2	1	1
150.5250	1	0	0
150.5500	2	0	0
150.5750	0	0	0
150.6000	0	0	0
150.6250	1	0	0
150.6500	4	0	0
150.6750	0	2	1
150.7000	3	0	0
150.7250	1	0	0
150.7500	0	0	0
150.7750	1	0	0
150.8000	1	0	0
150.8250	0	0	1
150.8500	2	0	0
150.8750	1	0	0
150.9000	2	0	0
150.9250	2	0	0
150.9500	2	0	0
150.9750	3	0	0
151.0000	0	0	0
151.0250	1	0	0
151.0500	0	0	0
151.0750	0	0	0
151.1000	0	0	0
151.1250	1	0	0
151.1500	1	0	0
151.1750	1	0	0
151.2000	1	0	0
151.2250	0	1	0
151.2500	1	1	0
151.2750	1	0	0
151.3000	3	0	0
151.3250	1	3	0
151.3500	1	0	0
151.3750	0	0	0
151.4000	2	0	0
151.4250	0	0	0
151.4500	3	0	0
151.4750	1	0	0
151.5000	0	0	0
151.5250	2	0	0
151.5500	1	1	0
151.5750	1	0	0
151.6000	3	0	0
151.6250	3	0	0
151.6500	1	0	0
151.6750	1	0	0
151.7000	0	0	0
151.7250	0	0	1
151.7500	0	0	0
151.7750	0	0	0
151.8000	2	0	0
151.8250	2	0	0
151.8500	1	0	0
151.8750	0	0	0
151.9000	4	0	1
151.9250	1	0	1
151.9500	3	0	0
151.9750	3	0	0
152.0000	1	0	0
152.0250	2	0	0
152.0500	0	0	0
152.0750	4	1	0
152.1000	1	0	0
152.1250	0	0	1
152.1500	1	0	0
152.1750	1	0	0
152.2000	0	0	0
152.2250	5	1	0
152.2500	1	0	0
152.2750	4	0	0
152.3000	1	0	0
152.3250	0	0	0
152.3500	0	0	1
152.3750	0	0	0
152.4000	0	0	1
152.4250	2	0	0
152.4500	1	0	0
152.4750	1	0	0
152.5000	1	0	0
152.5250	0	0	0
152.5500	1	0	0
152.5750	3	0	0
152.6000	2	0	0
152.6250	1	0	0
152.6500	0	0	0
152.6750	1	0	1
152.7000	2	1	0
152.7250	1	0	0
152.7500	1	0	0
152.7750	0	0	0
152.8000	1	1	0
152.8250	0	0	0
152.8500	1	0	0
152.8750	0	0	0
152.9000	2	0	0
152.9250	2	0	0
152.9500	0	0	1
152.9750	1	0	1
153.0000	0	0	0
153.0250	2	0	0
153.0500	1	0	1
153.0750	2	0	0
153.1000	1	0	0
153.1250	3	0	0
153.1500	1	0	0
153.1750	1	0	0
153.2000	2	0	0
153.2250	0	0	0
153.2500	5	0	0
153.2750	0	0	0
153.3000	0	0	0
153.3250	0	0	1
153.3500	1	0	0
153.3750	1	0	0
153.4000	0	0	0
153.4250	3	0	0
153.4500	0	0	0
153.4750	1	0	0
153.5000	0	0	1
153.5250	1	0	0
153.5500	2	1	0
153.5750	0	0	0
153.6000	2	0	0
153.6250	0	0	0
153.6500	2	0	0
153.6750	1	0	0
153.7000	0	1	0
153.7250	4	0	0
153.7500	1	0	0
153.7750	1	0	2
153.8000	0	0	0
153.8250	1	0	0
153.8500	3	0	1
153.8750	1	0	0
153.9000	0	0	0
153.9250	0	0	0
153.9500	0	0	1
153.9750	1	0	0
154.0000	2	0	0
154.0250	1	0	0
154.0500	0	0	0
154.0750	1	0	0
154.1000	3	0	0
154.1250	2	0	0
154.1500	1	0	0
154.1750	1	0	1
154.2000	2	0	0
154.2250	2	0	0
154.2500	2	0	0
154.2750	1	1	0
154.3000	0	0	0
154.3250	1	0	0
154.3500	4	0	0
154.3750	0	0	0
154.4000	1	0	0
154.4250	0	1	0
154.4500	0	0	0
154.4750	1	0	0
154.5000	2	0	0
154.5250	2	0	0
154.5500	1	0	0
154.5750	1	0	0
154.6000	1	1	0
154.6250	0	0	0
154.6500	2	0	0
154.6750	2	0	0
154.7000	1	0	0
154.7250	0	0	0
154.7500	2	1	0
154.7750	1	0	0
154.8000	2	1	0
154.8250	2	0	0
154.8500	0	0	0
154.8750	0	0	0
154.9000	2	1	0
154.9250	1	1	0
154.9500	0	0	0
154.9750	2	0	0
155.0000	1	0	1
155.0250	3	2	1
155.0500	3	0	0
155.0750	2	0	0
155.1000	1	0	0
155.1250	0	0	0
155.1500	3	0	0
155.1750	1	0	0
155.2000	0	0	0
155.2250	2	0	1
155.2500	1	1	0
155.2750	1	0	0
155.3000	0	0	0
155.3250	1	0	0
155.3500	1	0	0
155.3750	2	1	0
155.4000	3	0	0
155.4250	1	0	0
155.4500	1	1	0
155.4750	0	0	1
155.5000	0	0	0
155.5250	1	0	0
155.5500	2	0	0
155.5750	1	1	0
155.6000	3	0	0
155.6250	2	1	0
155.6500	1	0	0
155.6750	1	0	0
155.7000	1	1	0
155.7250	1	0	0
155.7500	1	0	0
155.7750	1	0	0
155.8000	1	0	0
155.8250	0	0	0
155.8500	1	0	0
155.8750	2	0	0
155.9000	0	0	0
155.9250	1	0	0
155.9500	0	0	0
155.9750	1	0	1
156.0000	3	0	0
156.0250	1	1	0
156.0500	1	0	0
156.0750	2	0	0
156.1000	4	0	0
156.1250	1	0	0
156.1500	4	0	0
156.1750	5	0	0
156.2000	2	0	0
156.2250	3	0	0
156.2500	1	0	0
156.2750	0	0	0
156.3000	2	0	0
156.3250	2	1	0
156.3500	0	0	0
156.3750	2	0	0
156.4000	1	1	0
156.4250	0	1	0
156.4500	3	0	1
156.4750	0	0	0
156.5000	0	1	0
156.5250	2	0	0
156.5500	0	0	0
156.5750	1	0	0
156.6000	0	0	1
156.6250	2	0	0
156.6500	2	0	0
156.6750	1	0	0
156.7000	3	0	0
156.7250	0	0	0
156.7500	2	0	0
156.7750	1	0	0
156.8000	1	1	0
156.8250	1	0	0
156.8500	1	0	0
156.8750	2	0	0
156.9000	1	0	0
156.9250	0	0	0
156.9500	1	0	0
156.9750	1	1	0
157.0000	1	1	0
157.0250	0	0	0
157.0500	1	0	0
157.0750	0	0	0
157.1000	1	0	0
157.1250	0	0	1
157.1500	3	0	0
157.1750	1	0	0
157.2000	2	0	0
157.2250	1	1	0
157.2500	1	0	0
157.2750	5	0	0
157.3000	0	0	0
157.3250	4	0	0
157.3500	0	0	0
157.3750	0	2	0
157.4000	1	0	0
157.4250	0	1	0
157.4500	4	0	0
157.4750	1	0	0
157.5000	0	0	0
157.5250	0	0	0
157.5500	1	0	1
157.5750	0	0	0
157.6000	2	0	0
157.6250	2	0	1
157.6500	1	0	0
157.6750	0	1	0
157.7000	4	0	0
157.7250	0	0	0
157.7500	1	1	0
157.7750	1	0	0
157.8000	1	1	0
157.8250	1	1	0
157.8500	3	0	0
157.8750	0	1	0
157.9000	2	0	0
157.9250	1	0	0
157.9500	1	0	0
157.9750	3	1	0
158.0000	0	0	0
158.0250	2	0	1
158.0500	1	0	0
158.0750	1	0	1
158.1000	0	1	0
158.1250	2	0	0
158.1500	3	0	0
158.1750	1	0	0
158.2000	1	0	0
158.2250	0	0	0
158.2500	0	0	0
158.2750	0	0	0
158.3000	1	0	0
158.3250	2	0	0
158.3500	2	0	0
158.3750	2	0	0
158.4000	3	0	0
158.4250	0	0	0
158.4500	1	0	0
158.4750	0	0	0
158.5000	0	0	0
158.5250	1	0	0
158.5500	1	0	0
158.5750	1	0	0
158.6000	2	0	0
158.6250	0	1	0
158.6500	0	0	0
158.6750	5	0	0
158.7000	1	0	0
158.7250	2	0	0
158.7500	5	0	0
158.7750	1	0	0
158.8000	1	0	0
158.8250	1	0	0
158.8500	0	2	0
158.8750	1	0	0
158.9000	2	0	0
158.9250	0	0	0
158.9500	0	0	0
158.9750	2	0	0
159.0000	1	0	0
159.0250	2	0	1
159.0500	3	0	0
159.0750	2	1	0
159.1000	0	0	0
159.1250	1	0	0
159.1500	1	0	0
159.1750	1	0	0
159.2000	2	0	0
159.2250	1	0	0
159.2500	2	0	1
159.2750	1	1	0
159.3000	0	0	0
159.3250	0	0	0
159.3500	0	0	0
159.3750	4	0	1
159.4000	0	1	0
159.4250	1	0	0
159.4500	2	0	0
159.4750	2	0	0
159.5000	1	0	0
159.5250	1	0	0
159.5500	1	1	0
159.5750	0	0	0
159.6000	0	0	0
159.6250	0	0	0
159.6500	1	0	1
159.6750	0	0	0
159.7000	0	0	0
159.7250	0	0	0
159.7500	4	0	0
159.7750	1	0	0
159.8000	1	0	0
159.8250	1	1	0
159.8500	2	1	0
159.8750	0	0	0
159.9000	3	0	0
159.9250	2	0	0
159.9500	5	0	0
159.9750	2	0	0
160.0000	1	0	0
160.0250	1	0	0
160.0500	4	0	0
160.0750	0	0	0
160.1000	0	0	0
160.1250	0	0	0
160.1500	0	0	0
160.1750	1	0	1
160.2000	0	1	0
160.2250	2	0	0
160.2500	3	0	0
160.2750	1	1	0
160.3000	1	0	0
160.3250	0	0	0
160.3500	2	0	0
160.3750	1	0	0
160.4000	5	0	0
160.4250	1	0	0
160.4500	1	0	0
160.4750	1	0	0
160.5000	2	0	1
160.5250	0	0	0
160.5500	1	0	0
160.5750	2	0	0
160.6000	2	0	0
160.6250	1	0	0
160.6500	3	0	1
160.6750	2	0	0
160.7000	1	0	0
160.7250	1	0	0
160.7500	2	0	0
160.7750	0	0	0
160.8000	1	0	0
160.8250	2	0	0
160.8500	2	0	0
160.8750	3	0	0
160.9000	1	0	0
160.9250	1	0	0
160.9500	2	0	0
160.9750	0	0	0
161.0000	1	0	0
161.0250	0	0	0
161.0500	0	0	0
161.0750	1	0	0
161.1000	1	1	0
161.1250	3	0	1
161.1500	0	0	0
161.1750	1	0	1
161.2000	1	0	0
161.2250	0	0	0
161.2500	2	0	0
161.2750	1	0	0
161.3000	3	0	0
161.3250	1	0	0
161.3500	1	0	0
161.3750	2	0	0
161.4000	1	0	1
161.4250	2	0	0
161.4500	1	0	0
161.4750	1	0	0
161.5000	0	0	0
161.5250	0	0	0
161.5500	1	0	1
161.5750	2	0	0
161.6000	2	1	1
161.6250	1	0	0
161.6500	1	0	0
161.6750	1	0	0
161.7000	4	1	1
161.7250	4	1	0
161.7500	2	0	0
161.7750	3	0	0
161.8000	1	0	0
161.8250	1	0	0
161.8500	1	0	0
161.8750	1	0	0
161.9000	4	0	1
161.9250	1	0	0
161.9500	1	0	0
161.9750	3	0	0
162.0000	2	0	0
162.0250	0	0	1
162.0500	1	0	0
162.0750	0	0	0
162.1000	0	0	0
162.1250	1	0	0
162.1500	3	0	0
162.1750	0	2	0
162.2000	2	0	0
162.2250	1	0	0
162.2500	1	0	0
162.2750	0	0	0
162.3000	1	0	2
162.3250	2	0	0
162.3500	0	0	0
162.3750	0	0	0
162.4000	2	0	0
162.4250	4	0	0
162.4500	3	0	0
162.4750	2	0	0
162.5000	1	0	0
162.5250	1	1	0
162.5500	4	0	0
162.5750	1	0	0
162.6000	3	0	0
162.6250	1	0	1
162.6500	1	1	0
162.6750	0	1	0
162.7000	0	0	0
162.7250	1	0	1
162.7500	0	0	0
162.7750	2	0	1
162.8000	0	0	0
162.8250	2	1	0
162.8500	1	0	0
162.8750	1	0	0
162.9000	1	0	0
162.9250	1	0	0
162.9500	0	0	0
162.9750	1	0	0
163.0000	0	1	0
163.0250	1	0	1
163.0500	1	0	0
163.0750	1	0	0
163.1000	2	0	0
163.1250	4	0	0
163.1500	1	0	0
163.1750	0	0	0
163.2000	3	1	0
163.2250	1	0	0
163.2500	0	0	0
163.2750	0	0	0
163.3000	3	0	0
163.3250	0	0	0
163.3500	1	0	0
163.3750	3	0	0
163.4000	1	0	0
163.4250	0	0	0
163.4500	1	0	0
163.4750	1	0	0
163.5000	1	1	0
163.5250	1	0	2
163.5500	1	1	0
163.5750	0	1	1
163.6000	2	0	1
163.6250	0	0	0
163.6500	3	0	0
163.6750	1	0	0
163.7000	2	0	0
163.7250	1	1	0
163.7500	1	0	0
163.7750	2	0	0
163.8000	1	0	0
163.8250	0	0	0
163.8500	1	0	0
163.8750	2	0	0
163.9000	0	1	0
163.9250	2	0	1
163.9500	3	0	0
163.9750	0	0	0
164.0000	2	0	1
164.0250	2	0	0
164.0500	1	0	1
164.0750	2	0	0
164.1000	0	1	0
164.1250	3	0	0
164.1500	2	0	0
164.1750	2	0	0
164.2000	1	0	0
164.2250	5	0	1
164.2500	0	0	0
164.2750	1	0	0
164.3000	2	0	0
164.3250	2	0	1
164.3500	0	0	0
164.3750	0	0	0
164.4000	0	0	0
164.4250	0	0	0
164.4500	1	0	0
164.4750	1	0	0
164.5000	0	0	1
164.5250	1	0	0
164.5500	1	0	0
164.5750	1	0	0
164.6000	2	1	0
164.6250	0	0	0
164.6500	0	0	1
164.6750	0	0	0
164.7000	2	1	1
164.7250	3	1	0
164.7500	3	0	0
164.7750	0	0	0
164.8000	1	0	0
164.8250	2	1	0
164.8500	2	0	0
164.8750	2	1	0
164.9000	1	1	0
164.9250	1	1	0
164.9500	0	0	0
164.9750	0	1	0
165.0000	1	0	0
165.0250	0	1	0
165.0500	0	0	0
165.0750	1	0	0
165.1000	1	1	0
165.1250	1	0	0
165.1500	3	0	0
165.1750	1	1	0
165.2000	0	0	0
165.2250	1	0	0
165.2500	2	0	2
165.2750	3	0	0
165.3000	4	1	0
165.3250	0	0	1
165.3500	0	0	0
165.3750	0	0	0
165.4000	2	0	0
165.4250	3	0	0
165.4500	1	0	0
165.4750	0	0	0
165.5000	2	0	0
165.5250	4	0	0
165.5500	1	0	0
165.5750	0	0	0
165.6000	1	1	0
165.6250	0	2	0
165.6500	3	0	0
165.6750	3	0	0
165.7000	2	0	0
165.7250	3	0	0
165.7500	0	1	0
165.7750	1	0	0
165.8000	1	0	0
165.8250	0	1	0
165.8500	0	1	0
165.8750	0	0	0
165.9000	0	0	0
165.9250	0	0	0
165.9500	3	0	0
165.9750	1	0	0
166.0000	2	1	0
166.0250	1	0	0
166.0500	1	0	2
166.0750	2	0	0
166.1000	1	0	0
166.1250	1	0	1
166.1500	1	0	0
166.1750	1	0	0
166.2000	0	0	0
166.2250	0	0	0
166.2500	1	0	0
166.2750	0	0	0
166.3000	4	0	0
166.3250	4	0	0
166.3500	0	0	0
166.3750	3	0	0
166.4000	4	0	0
166.4250	2	0	0
166.4500	1	0	0
166.4750	2	0	0
166.5000	0	0	0
166.5250	2	0	0
166.5500	0	0	0
166.5750	1	0	0
166.6000	0	0	0
166.6250	0	0	1
166.6500	3	0	0
166.6750	1	0	0
166.7000	0	0	0
166.7250	2	0	0
166.7500	1	0	0
166.7750	2	0	0
166.8000	2	0	0
166.8250	3	0	0
166.8500	1	0	0
166.8750	0	0	0
166.9000	1	0	1
166.9250	1	0	0
166.9500	1	0	0
166.9750	0	0	0
167.0000	0	0	0
167.0250	2	0	0
167.0500	0	0	0
167.0750	2	0	0
167.1000	2	0	0
167.1250	3	0	1
167.1500	1	2	0
167.1750	4	1	0
167.2000	1	0	0
167.2250	2	0	0
167.2500	3	0	0
167.2750	1	0	0
167.3000	2	0	0
167.3250	2	0	0
167.3500	0	0	0
167.3750	0	0	0
167.4000	1	0	0
167.4250	0	0	0
167.4500	1	0	0
167.4750	0	0	0
167.5000	0	0	0
167.5250	1	0	0
167.5500	1	0	0
167.5750	4	0	0
167.6000	1	0	0
167.6250	2	0	0
167.6500	2	0	0
167.6750	2	1	0
167.7000	1	0	0
167.7250	0	0	0
167.7500	2	0	0
167.7750	3	0	0
167.8000	1	0	0
167.8250	1	0	0
167.8500	0	1	0
167.8750	0	0	0
167.9000	2	1	0
167.9250	1	0	0
167.9500	1	0	0
167.9750	1	0	0
168.0000	0	0	0
168.0250	2	0	0
168.0500	1	0	0
168.0750	2	1	1
168.1000	1	1	0
168.1250	0	0	0
168.1500	1	0	0
168.1750	2	0	0
168.2000	5	0	0
168.2250	1	0	0
168.2500	2	0	0
168.2750	1	0	0
168.3000	1	1	0
168.3250	0	0	0
168.3500	3	0	0
168.3750	1	0	0
168.4000	1	1	0
168.4250	0	0	0
168.4500	0	0	1
168.4750	2	0	0
168.5000	0	0	0
168.5250	1	0	0
168.5500	0	0	0
168.5750	2	0	0
168.6000	1	0	0
168.6250	0	0	0
168.6500	0	0	0
168.6750	1	0	0
168.7000	1	0	0
168.7250	2	0	0
168.7500	0	0	0
168.7750	3	0	0
168.8000	0	1	0
168.8250	2	0	0
168.8500	0	0	0
168.8750	2	0	0
168.9000	0	0	0
168.9250	1	0	0
168.9500	0	0	0
168.9750	0	0	1
169.0000	0	0	0
169.0250	0	0	0
169.0500	3	0	1
169.0750	5	0	0
169.1000	1	0	0
169.1250	1	0	1
169.1500	2	0	0
169.1750	1	0	1
169.2000	2	0	0
169.2250	2	0	1
169.2500	2	1	0
169.2750	2	0	0
169.3000	0	0	0
169.3250	1	0	0
169.3500	2	0	0
169.3750	1	1	0
169.4000	2	0	0
169.4250	0	0	0
169.4500	4	0	0
169.4750	0	0	0
169.5000	1	0	0
169.5250	2	0	0
169.5500	1	0	1
169.5750	2	0	0
169.6000	3	0	0
169.6250	1	0	0
169.6500	1	0	0
169.6750	3	0	0
169.7000	4	0	0
169.7250	2	0	1
169.7500	2	0	0
169.7750	0	0	0
169.8000	0	0	0
169.8250	1	1	0
169.8500	1	0	0
169.8750	0	0	0
169.9000	0	0	0
169.9250	1	1	0
169.9500	2	0	0
169.9750	2	0	0
170.0000	1	0	0
170.0250	1	0	0
170.0500	1	0	0
170.0750	1	0	0
170.1000	0	0	0
170.1250	1	0	0
170.1500	0	0	0
170.1750	3	1	0
170.2000	0	0	0
170.2250	1	1	0
170.2500	0	0	0
170.2750	0	0	0
170.3000	0	0	0
170.3250	1	0	0
170.3500	1	0	0
170.3750	4	0	1
170.4000	1	0	0
170.4250	1	0	0
170.4500	2	0	0
170.4750	2	0	0
170.5000	1	0	0
170.5250	1	0	0
170.5500	0	0	0
170.5750	0	0	0
170.6000	0	0	0
170.6250	0	0	0
170.6500	1	0	0
170.6750	1	0	0
170.7000	2	0	1
170.7250	1	0	0
170.7500	3	0	0
170.7750	1	0	0
170.8000	1	1	0
170.8250	1	0	0
170.8500	1	1	0
170.8750	0	0	1
170.9000	4	0	1
170.9250	1	0	0
170.9500	1	0	1
170.9750	1	0	0
171.0000	3	0	0
171.0250	3	0	0
171.0500	1	0	0
171.0750	0	0	0
171.1000	2	0	0
171.1250	1	1	0
171.1500	1	1	0
171.1750	1	0	1
171.2000	1	0	0
171.2250	0	0	0
171.2500	0	0	0
171.2750	2	0	0
171.3000	2	0	0
171.3250	0	0	0
171.3500	0	0	0
171.3750	1	0	0
171.4000	0	0	0
171.4250	2	0	0
171.4500	2	0	0
171.4750	1	0	0
171.5000	0	0	1
171.5250	0	1	0
171.5500	0	0	1
171.5750	0	0	0
171.6000	1	1	0
171.6250	2	1	0
171.6500	2	0	0
171.6750	1	0	0
171.7000	0	0	0
171.7250	0	0	0
171.7500	0	0	0
171.7750	0	0	0
171.8000	1	0	0
171.8250	1	1	0
171.8500	1	0	0
171.8750	1	0	0
171.9000	1	0	0
171.9250	2	0	0
171.9500	1	0	1
171.9750	1	0	1
172.0000	4	0	0
172.0250	1	0	0
172.0500	1	0	0
172.0750	0	1	0
172.1000	0	0	0
172.1250	2	1	0
172.1500	0	0	0
172.1750	1	1	0
172.2000	1	0	0
172.2250	1	0	0
172.2500	0	0	0
172.2750	0	0	0
172.3000	1	0	0
172.3250	3	0	0
172.3500	1	0	0
172.3750	2	1	0
172.4000	0	0	0
172.4250	2	0	1
172.4500	1	0	0
172.4750	4	2	0
172.5000	0	0	1
172.5250	3	0	1
172.5500	2	0	0
172.5750	1	0	0
172.6000	2	1	0
172.6250	1	2	1
172.6500	0	0	0
172.6750	3	0	0
172.7000	2	0	0
172.7250	1	0	0
172.7500	1	0	1
172.7750	2	0	0
172.8000	1	0	0
172.8250	1	0	0
172.8500	0	0	0
172.8750	0	1	0
172.9000	3	0	0
172.9250	2	0	0
172.9500	2	0	1
172.9750	1	0	1
173.0000	3	0	0
173.0250	2	0	0
173.0500	0	0	0
173.0750	5	1	0
173.1000	1	0	0
173.1250	2	0	0
173.1500	1	0	0
173.1750	3	0	0
173.2000	1	0	0
173.2250	0	0	0
173.2500	0	0	0
173.2750	0	0	1
173.3000	2	0	0
173.3250	2	0	0
173.3500	0	0	1
173.3750	1	1	0
173.4000	1	0	0
173.4250	0	0	0
173.4500	1	2	0
173.4750	1	0	0
173.5000	0	0	0
173.5250	0	0	0
173.5500	1	0	0
173.5750	1	0	0
173.6000	2	0	0
173.6250	1	1	1
173.6500	2	0	0
173.6750	0	0	0
173.7000	0	0	0
173.7250	0	1	0
173.7500	1	0	0
173.7750	3	0	0
173.8000	0	0	0
173.8250	1	0	0
173.8500	1	1	0
173.8750	0	0	1
173.9000	0	0	0
173.9250	1	1	0
173.9500	2	0	0
173.9750	0	1	0
174.0000	1	2	0
174.0250	1	2	0
174.0500	1	0	0
174.0750	1	0	0
174.1000	0	0	0
174.1250	0	0	0
174.1500	0	0	0
174.1750	1	0	0
174.2000	0	0	1
174.2250	1	1	0
174.2500	2	1	0
174.2750	0	0	0
174.3000	0	0	0
174.3250	5	0	0
174.3500	1	0	0
174.3750	0	0	0
174.4000	1	0	0
174.4250	2	0	0
174.4500	0	0	0
174.4750	0	0	0
174.5000	1	1	0
174.5250	3	1	0
174.5500	1	0	0
174.5750	1	0	1
174.6000	2	0	0
174.6250	0	0	0
174.6500	1	0	0
174.6750	1	0	0
174.7000	1	0	0
174.7250	2	0	0
174.7500	3	1	0
174.7750	2	0	0
174.8000	0	0	0
174.8250	1	1	0
174.8500	3	0	0
174.8750	1	0	0
174.9000	0	0	0
174.9250	1	0	0
174.9500	0	0	0
174.9750	2	0	0
175.0000	0	0	0
175.0250	1	0	0
175.0500	0	0	0
175.0750	1	0	1
175.1000	1	0	0
175.1250	3	0	0
175.1500	0	0	0
175.1750	0	0	0
175.2000	4	1	0
175.2250	1	0	0
175.2500	1	0	0
175.2750	0	0	0
175.3000	1	0	0
175.3250	3	0	1
175.3500	1	0	0
175.3750	2	0	1
175.4000	0	0	0
175.4250	1	2	0
175.4500	1	0	0
175.4750	2	0	0
175.5000	3	0	0
175.5250	1	0	0
175.5500	0	0	0
175.5750	3	0	0
175.6000	4	0	0
175.6250	0	0	0
175.6500	1	0	0
175.6750	0	1	0
175.7000	1	0	0
175.7250	0	0	1
175.7500	1	0	0
175.7750	0	0	0
175.8000	1	0	0
175.8250	0	1	0
175.8500	2	0	0
175.8750	3	0	0
175.9000	0	0	0
175.9250	0	0	0
175.9500	2	0	0
175.9750	0	0	1
176.0000	1	0	0
176.0250	1	0	1
176.0500	0	0	0
176.0750	3	0	0
176.1000	4	0	0
176.1250	0	0	0
176.1500	1	1	0
176.1750	2	0	0
176.2000	1	0	0
176.2250	0	0	0
176.2500	1	0	0
176.2750	1	0	1
176.3000	2	0	0
176.3250	2	0	1
176.3500	1	0	0
176.3750	1	0	0
176.4000	3	0	0
176.4250	1	0	0
176.4500	0	0	0
176.4750	2	0	0
176.5000	0	0	1
176.5250	0	0	0
176.5500	0	0	0
176.5750	0	0	0
176.6000	1	1	1
176.6250	0	0	0
176.6500	4	0	0
176.6750	0	0	0
176.7000	1	1	0
176.7250	1	0	0
176.7500	0	0	0
176.7750	2	1	0
176.8000	1	0	0
176.8250	2	0	0
176.8500	2	0	0
176.8750	1	0	0
176.9000	3	0	1
176.9250	0	0	0
176.9500	0	0	0
176.9750	1	0	0
177.0000	0	0	0
177.0250	1	0	0
177.0500	1	0	0
177.0750	2	2	1
177.1000	2	0	0
177.1250	2	0	0
177.1500	0	0	0
177.1750	1	0	0
177.2000	3	1	0
177.2250	0	0	0
177.2500	2	0	0
177.2750	1	0	0
177.3000	2	2	0
177.3250	1	0	0
177.3500	2	0	1
177.3750	2	0	0
177.4000	2	1	1
177.4250	3	0	0
177.4500	1	0	0
177.4750	1	0	0
177.5000	1	0	1
177.5250	2	0	1
177.5500	1	0	0
177.5750	0	0	0
177.6000	2	0	0
177.6250	0	0	0
177.6500	1	0	0
177.6750	1	0	0
177.7000	2	1	0
177.7250	2	0	0
177.7500	2	0	0
177.7750	1	0	0
177.8000	1	0	0
177.8250	3	0	0
177.8500	0	0	0
177.8750	0	0	0
177.9000	0	0	0
177.9250	2	0	1
177.9500	0	0	0
177.9750	2	0	1
178.0000	1	0	0
178.0250	0	1	0
178.0500	0	0	1
178.0750	0	0	0
178.1000	1	0	0
178.1250	1	0	1
178.1500	1	1	0
178.1750	2	0	0
178.2000	0	0	0
178.2250	2	0	0
178.2500	2	0	0
178.2750	1	0	0
178.3000	0	0	0
178.3250	4	0	1
178.3500	3	2	0
178.3750	1	0	0
178.4000	0	0	0
178.4250	0	0	0
178.4500	4	0	0
178.4750	1	0	0
178.5000	2	0	0
178.5250	1	0	0
178.5500	0	1	0
178.5750	2	0	0
178.6000	1	0	0
178.6250	1	0	0
178.6500	1	0	0
178.6750	1	0	0
178.7000	1	1	0
178.7250	1	0	0
178.7500	1	0	0
178.7750	2	0	0
178.8000	2	0	0
178.8250	0	0	0
178.8500	1	0	1
178.8750	0	0	0
178.9000	3	0	0
178.9250	2	0	0
178.9500	2	0	1
178.9750	2	0	0
179.0000	4	0	1
179.0250	1	1	1
179.0500	2	0	0
179.0750	1	0	0
179.1000	1	0	0
179.1250	2	0	0
179.1500	1	1	0
179.1750	0	0	0
179.2000	2	0	0
179.2250	2	0	0
179.2500	2	0	0
179.2750	0	0	0
179.3000	1	0	0
179.3250	0	0	1
179.3500	0	0	0
179.3750	2	0	0
179.4000	0	0	0
179.4250	0	1	0
179.4500	1	1	0
179.4750	1	0	0
179.5000	1	0	0
179.5250	1	0	0
179.5500	3	0	0
179.5750	1	1	0
179.6000	4	0	0
179.6250	1	0	1
179.6500	2	1	0
179.6750	1	1	0
179.7000	0	0	0
179.7250	2	0	1
179.7500	2	0	0
179.7750	1	0	0
179.8000	0	0	0
179.8250	1	0	0
179.8500	2	0	0
179.8750	1	0	0
179.9000	1	0	0
179.9250	0	0	0
179.9500	1	0	0
179.9750	3	0	0
180.0000	1	1	0
180.0250	2	1	0
180.0500	0	1	0
180.0750	0	0	0
180.1000	4	0	0
180.1250	0	0	0
180.1500	2	0	0
180.1750	1	0	0
180.2000	1	0	0
180.2250	1	0	0
180.2500	1	0	0
180.2750	2	0	0
180.3000	1	1	0
180.3250	1	0	0
180.3500	1	0	0
180.3750	1	0	0
180.4000	2	0	0
180.4250	1	0	0
180.4500	3	0	0
180.4750	0	0	1
180.5000	1	0	0
180.5250	0	0	0
180.5500	1	0	1
180.5750	1	0	0
180.6000	1	0	0
180.6250	2	1	0
180.6500	2	0	0
180.6750	2	0	1
180.7000	1	0	0
180.7250	0	0	0
180.7500	3	0	0
180.7750	0	0	0
180.8000	1	0	0
180.8250	2	1	1
180.8500	0	0	0
180.8750	0	0	1
180.9000	0	0	0
180.9250	2	0	0
180.9500	0	0	1
180.9750	0	0	1
181.0000	0	1	0
181.0250	0	0	0
181.0500	1	0	0
181.0750	0	1	0
181.1000	0	0	0
181.1250	1	0	0
181.1500	2	0	1
181.1750	2	0	0
181.2000	1	0	0
181.2250	0	0	0
181.2500	1	0	0
181.2750	0	0	0
181.3000	2	1	0
181.3250	3	1	0
181.3500	2	0	0
181.3750	0	0	0
181.4000	1	0	0
181.4250	1	0	0
181.4500	2	0	0
181.4750	0	0	0
181.5000	0	0	0
181.5250	0	0	0
181.5500	1	0	0
181.5750	1	0	0
181.6000	0	0	0
181.6250	4	1	0
181.6500	3	0	1
181.6750	2	0	0
181.7000	0	0	0
181.7250	0	0	0
181.7500	2	0	0
181.7750	0	0	0
181.8000	0	0	0
181.8250	0	1	0
181.8500	2	1	0
181.8750	1	0	0
181.9000	0	1	0
181.9250	4	0	0
181.9500	2	0	0
181.9750	2	0	0
182.0000	3	0	0
182.0250	1	0	1
182.0500	1	0	0
182.0750	1	0	0
182.1000	3	0	1
182.1250	1	0	0
182.1500	1	0	0
182.1750	0	1	0
182.2000	2	1	0
182.2250	0	0	0
182.2500	0	0	0
182.2750	3	0	0
182.3000	1	0	0
182.3250	0	1	0
182.3500	1	1	0
182.3750	2	0	0
182.4000	2	0	0
182.4250	0	0	0
182.4500	1	0	0
182.4750	0	0	0
182.5000	1	0	0
182.5250	0	0	0
182.5500	1	0	0
182.5750	2	0	0
182.6000	0	0	0
182.6250	0	0	0
182.6500	1	0	0
182.6750	2	0	0
182.7000	0	0	0
182.7250	0	0	0
182.7500	0	0	0
182.7750	1	1	2
182.8000	2	0	1
182.8250	1	0	0
182.8500	2	0	0
182.8750	1	0	0
182.9000	4	1	0
182.9250	1	0	1
182.9500	1	0	0
182.9750	2	0	0
183.0000	1	0	0
183.0250	0	0	0
183.0500	0	0	0
183.0750	0	0	0
183.1000	2	0	0
183.1250	1	0	0
183.1500	0	0	0
183.1750	3	0	0
183.2000	0	0	0
183.2250	1	0	1
183.2500	1	1	0
183.2750	2	0	0
183.3000	2	0	0
183.3250	1	0	0
183.3500	0	0	0
183.3750	0	0	0
183.4000	1	0	0
183.4250	2	0	0
183.4500	2	0	0
183.4750	2	0	0
183.5000	0	0	0
183.5250	1	0	0
183.5500	0	0	0
183.5750	1	1	0
183.6000	2	2	0
183.6250	0	1	0
183.6500	5	0	0
183.6750	0	0	0
183.7000	0	0	0
183.7250	0	0	0
183.7500	0	0	1
183.7750	1	0	1
183.8000	5	1	0
183.8250	1	0	0
183.8500	1	0	0
183.8750	0	0	0
183.9000	0	0	1
183.9250	3	0	1
183.9500	1	0	0
183.9750	2	0	0
184.0000	0	0	1
184.0250	1	0	0
184.0500	0	0	0
184.0750	0	1	0
184.1000	2	1	0
184.1250	0	1	0
184.1500	2	0	0
184.1750	0	0	0
184.2000	2	0	0
184.2250	1	0	0
184.2500	3	0	0
184.2750	0	1	0
184.3000	0	1	0
184.3250	0	0	0
184.3500	1	0	0
184.3750	0	0	0
184.4000	0	0	0
184.4250	0	0	0
184.4500	0	0	0
184.4750	1	0	0
184.5000	0	0	0
184.5250	1	1	1
184.5500	1	1	0
184.5750	0	0	0
184.6000	3	0	0
184.6250	1	0	1
184.6500	1	0	0
184.6750	2	0	0
184.7000	1	0	0
184.7250	1	0	0
184.7500	2	0	0
184.7750	1	0	0
184.8000	1	0	0
184.8250	1	0	0
184.8500	0	0	0
184.8750	5	0	0
184.9000	2	0	0
184.9250	4	0	1
184.9500	1	0	0
184.9750	1	0	0
185.0000	3	0	0
185.0250	1	0	0
185.0500	1	0	0
185.0750	1	0	0
185.1000	1	0	0
185.1250	1	0	0
185.1500	1	0	0
185.1750	2	0	0
185.2000	0	0	0
185.2250	2	0	1
185.2500	2	0	0
185.2750	1	0	0
185.3000	3	0	0
185.3250	1	1	0
185.3500	1	0	0
185.3750	1	0	0
185.4000	0	0	0
185.4250	1	0	1
185.4500	0	1	0
185.4750	2	0	0
185.5000	2	0	0
185.5250	2	1	0
185.5500	1	1	0
185.5750	1	0	0
185.6000	0	0	0
185.6250	0	0	0
185.6500	1	0	0
185.6750	0	0	0
185.7000	2	0	0
185.7250	1	0	1
185.7500	2	0	0
185.7750	0	0	0
185.8000	0	0	0
185.8250	1	0	0
185.8500	1	0	0
185.8750	0	1	0
185.9000	1	0	0
185.9250	1	1	1
185.9500	0	0	0
185.9750	0	0	0
186.0000	0	0	0
186.0250	2	0	0
186.0500	0	0	0
186.0750	0	0	0
186.1000	0	0	0
186.1250	0	1	0
186.1500	1	0	0
186.1750	1	0	0
186.2000	3	0	1
186.2250	1	0	0
186.2500	1	0	0
186.2750	1	0	0
186.3000	1	0	0
186.3250	2	0	1
186.3500	0	0	0
186.3750	0	1	0
186.4000	0	0	1
186.4250	0	0	0
186.4500	1	0	0
186.4750	2	0	0
186.5000	2	1	0
186.5250	1	0	0
186.5500	0	1	0
186.5750	0	0	1
186.6000	1	0	0
186.6250	1	0	0
186.6500	2	0	0
186.6750	0	0	0
186.7000	2	0	0
186.7250	1	0	0
186.7500	1	0	1
186.7750	2	0	0
186.8000	2	0	0
186.8250	0	0	0
186.8500	0	1	0
186.8750	0	0	0
186.9000	1	0	0
186.9250	1	0	0
186.9500	2	0	0
186.9750	0	0	0
187.0000	0	0	0
187.0250	1	2	0
187.0500	1	0	0
187.0750	0	0	0
187.1000	2	0	0
187.1250	4	1	0
187.1500	4	0	0
187.1750	0	0	0
187.2000	0	0	0
187.2250	0	0	0
187.2500	1	0	1
187.2750	0	0	0
187.3000	1	1	1
187.3250	1	0	0
187.3500	0	0	0
187.3750	0	0	0
187.4000	2	0	0
187.4250	1	0	0
187.4500	2	0	1
