# Supplementary material for: Interrogating the structure and function of the human voltage-gated proton channel (hHv1) with a fluorescent noncanonical amino acid
Source: eLife. 2026 Apr 28;15:RP110161. doi: 10.7554/eLife.110161 (PMC13124150; doi:10.7554/eLife.110161)
Supplement: Figure 4—source data 4. [file elife-110161-fig4-data4.zip › F195Acd.dat]

Parameters for crv[0]:
  CurveName : crv[0]
  Sample_Temperature : 24.4 �C
  Stirrer_State : Off
  Exc_Wavelength : 371.5 nm
  Exc_Bandpass : 1.1 nm
  Exc_Polarisation : 0.0 �
  Exc_Source : PDL 820
  Exc_Intensity : 87 %
  Exc_Attenuation : open (5)
  Det_Wavelength : 446.0 nm
  Det_Bandpass : 5.0 nm
  Det_Polarisation : 54.7 �
  Det_Lens_Position : 11.5 mm
  Det_Attenuation : 15 %
  Det_Grating : 1200gr_500bl (1)
  Detector : UV-red [HPD]
  Meas_Time : 40.0 s
  Meas_BinWidth : 25 ps
  Meas_BaseResolution : 25 ps
  Sync_Frequency : 5333340
  Sync_Source : PDL 820
  Signal_Rate : 41120
  Start_Date : 7/10/2025
  Start_Time : 17:46:50
  PhotonCounter : TimeHarp 260 P 1047184 0121-0422-02.02
  EasyTau : 3313
  Signal_CFD Level : -85 mV
  Signal_CFD Zero Cross : -10 mV
  Signal_Offset : -31400 ps
  Signal_Enable : true
  Sync_CFD Level : -150 mV
  Sync_CFD Zero Cross : -10 mV
  Sync_Offset : 0 ps
  Sync_SyncDiv : 1 
  Sample : 02b
  Solvent : Water
  Comment : hHv1-V187Acd
Parameters for crv[1]:
  CurveName : crv[1]
  Sample_Temperature : 24.4 �C
  Stirrer_State : Off
  Exc_Wavelength : 371.5 nm
  Exc_Bandpass : 1.1 nm
  Exc_Polarisation : 0.0 �
  Exc_Source : PDL 820
  Exc_Intensity : 87 %
  Exc_Attenuation : open (5)
  Det_Wavelength : 446.0 nm
  Det_Bandpass : 5.0 nm
  Det_Polarisation : 54.7 �
  Det_Lens_Position : 11.5 mm
  Det_Attenuation : 15 %
  Det_Grating : 1200gr_500bl (1)
  Detector : UV-red [HPD]
  Meas_Time : 40.0 s
  Meas_BinWidth : 25 ps
  Meas_BaseResolution : 25 ps
  Sync_Frequency : 5333340
  Sync_Source : PDL 820
  Signal_Rate : 53520
  Start_Date : 7/10/2025
  Start_Time : 17:47:32
  PhotonCounter : TimeHarp 260 P 1047184 0121-0422-02.02
  EasyTau : 3313
  Signal_CFD Level : -85 mV
  Signal_CFD Zero Cross : -10 mV
  Signal_Offset : -31400 ps
  Signal_Enable : true
  Sync_CFD Level : -150 mV
  Sync_CFD Zero Cross : -10 mV
  Sync_Offset : 0 ps
  Sync_SyncDiv : 1 
  Sample : 02b
  Solvent : Water
  Comment : hHv1-F195Acd
Parameters for crv[2]:
  CurveName : crv[2]
  Sample_Temperature : 24.4 �C
  Stirrer_State : Off
  Exc_Wavelength : 371.5 nm
  Exc_Bandpass : 1.1 nm
  Exc_Polarisation : 0.0 �
  Exc_Source : PDL 820
  Exc_Intensity : 87 %
  Exc_Attenuation : open (5)
  Det_Wavelength : 446.0 nm
  Det_Bandpass : 5.0 nm
  Det_Polarisation : 54.7 �
  Det_Lens_Position : 11.5 mm
  Det_Attenuation : 15 %
  Det_Grating : 1200gr_500bl (1)
  Detector : UV-red [HPD]
  Meas_Time : 40.0 s
  Meas_BinWidth : 25 ps
  Meas_BaseResolution : 25 ps
  Sync_Frequency : 5333320
  Sync_Source : PDL 820
  Signal_Rate : 160
  Start_Date : 7/10/2025
  Start_Time : 17:48:14
  PhotonCounter : TimeHarp 260 P 1047184 0121-0422-02.02
  EasyTau : 3313
  Signal_CFD Level : -85 mV
  Signal_CFD Zero Cross : -10 mV
  Signal_Offset : -31400 ps
  Signal_Enable : true
  Sync_CFD Level : -150 mV
  Sync_CFD Zero Cross : -10 mV
  Sync_Offset : 0 ps
  Sync_SyncDiv : 1 
  Sample : 02b
  Solvent : Water
  Comment : BufferH2
Parameters for crv[3]:
  CurveName : crv[3] (IRF)
  Sample_Temperature : 24.4 �C
  Stirrer_State : Off
  Exc_Wavelength : 371.5 nm
  Exc_Bandpass : 1.1 nm
  Exc_Polarisation : 0.0 �
  Exc_Source : PDL 820
  Exc_Intensity : 87 %
  Exc_Attenuation : 0.1% (2)
  Det_Wavelength : 371.5 nm
  Det_Bandpass : 5.0 nm
  Det_Polarisation : 54.7 �
  Det_Lens_Position : 11.5 mm
  Det_Attenuation : 30 %
  Det_Grating : 1200gr_500bl (1)
  Detector : UV-red [HPD]
  Meas_Time : 13.0 s
  Meas_BinWidth : 25 ps
  Meas_BaseResolution : 25 ps
  Sync_Frequency : 5333340
  Sync_Source : PDL 820
  Signal_Rate : 5380
  Start_Date : 7/10/2025
  Start_Time : 17:48:47
  PhotonCounter : TimeHarp 260 P 1047184 0121-0422-02.02
  EasyTau : 3313
  Signal_CFD Level : -85 mV
  Signal_CFD Zero Cross : -10 mV
  Signal_Offset : -31400 ps
  Signal_Enable : true
  Sync_CFD Level : -150 mV
  Sync_CFD Zero Cross : -10 mV
  Sync_Offset : 0 ps
  Sync_SyncDiv : 1 
  Sample : 02b
  Solvent : Water
  Comment : IRF
Data:
Time[ns]	crv[0]	crv[1]	crv[2]	crv[3](IRF)
0.0000	3	0	0	0
0.0250	0	1	0	0
0.0500	0	0	0	0
0.0750	2	0	0	0
0.1000	1	0	0	0
0.1250	1	0	0	1
0.1500	0	1	0	0
0.1750	0	1	1	0
0.2000	0	1	0	1
0.2250	1	0	0	0
0.2500	1	2	0	0
0.2750	2	1	0	0
0.3000	2	2	0	1
0.3250	2	2	1	0
0.3500	0	1	0	0
0.3750	1	1	0	2
0.4000	1	2	1	0
0.4250	1	4	1	0
0.4500	0	2	0	0
0.4750	0	1	0	0
0.5000	4	0	0	0
0.5250	0	1	1	0
0.5500	0	0	3	0
0.5750	2	0	0	0
0.6000	0	0	0	0
0.6250	1	0	0	0
0.6500	2	1	0	0
0.6750	2	1	1	1
0.7000	0	1	1	0
0.7250	3	2	0	1
0.7500	2	3	2	0
0.7750	2	0	0	1
0.8000	1	0	0	1
0.8250	1	0	0	0
0.8500	0	0	1	0
0.8750	0	1	0	0
0.9000	0	0	0	0
0.9250	1	2	0	0
0.9500	2	0	0	0
0.9750	1	1	0	0
1.0000	1	0	0	0
1.0250	0	2	0	0
1.0500	0	2	0	0
1.0750	2	0	0	1
1.1000	0	1	0	0
1.1250	1	2	0	1
1.1500	0	1	0	0
1.1750	1	0	0	0
1.2000	0	1	0	0
1.2250	0	1	0	0
1.2500	1	1	0	0
1.2750	2	1	1	1
1.3000	0	1	0	0
1.3250	0	2	0	0
1.3500	1	0	0	0
1.3750	1	0	1	0
1.4000	2	0	0	0
1.4250	2	0	0	1
1.4500	0	3	0	0
1.4750	2	3	0	0
1.5000	3	0	0	0
1.5250	3	0	0	0
1.5500	2	0	0	0
1.5750	2	1	0	0
1.6000	0	2	0	0
1.6250	1	1	1	0
1.6500	0	2	1	0
1.6750	0	0	0	0
1.7000	3	1	1	0
1.7250	1	3	0	0
1.7500	0	0	0	0
1.7750	0	0	0	0
1.8000	1	2	1	1
1.8250	0	1	0	0
1.8500	0	0	1	0
1.8750	2	0	0	0
1.9000	1	2	0	0
1.9250	1	0	1	0
1.9500	1	1	0	0
1.9750	0	0	0	0
2.0000	1	0	1	0
2.0250	0	0	0	0
2.0500	0	0	0	1
2.0750	2	2	0	0
2.1000	2	1	0	0
2.1250	0	0	0	0
2.1500	2	3	0	0
2.1750	0	3	0	0
2.2000	0	2	1	0
2.2250	0	3	0	0
2.2500	0	1	0	0
2.2750	0	1	1	1
2.3000	0	2	0	0
2.3250	0	3	0	0
2.3500	0	0	1	0
2.3750	1	1	0	0
2.4000	0	1	1	0
2.4250	0	3	0	1
2.4500	1	0	1	0
2.4750	2	0	0	0
2.5000	0	0	0	0
2.5250	4	0	0	0
2.5500	2	0	0	0
2.5750	0	1	0	0
2.6000	1	0	0	0
2.6250	0	0	0	1
2.6500	3	1	1	0
2.6750	1	1	1	0
2.7000	1	2	0	0
2.7250	3	1	0	1
2.7500	2	2	2	2
2.7750	0	3	0	0
2.8000	1	4	0	1
2.8250	2	2	1	3
2.8500	3	2	0	3
2.8750	2	7	0	3
2.9000	2	3	0	12
2.9250	4	5	2	13
2.9500	5	4	0	24
2.9750	11	9	1	13
3.0000	10	9	1	29
3.0250	11	21	0	38
3.0500	20	14	0	54
3.0750	20	27	0	107
3.1000	34	51	1	190
3.1250	68	94	3	516
3.1500	154	205	7	1583
3.1750	305	409	13	3794
3.2000	645	823	23	7006
3.2250	1032	1309	55	9414
3.2500	1533	1869	50	10000
3.2750	1878	2456	51	9057
3.3000	2260	2678	57	7279
3.3250	2393	3033	43	5358
3.3500	2583	3304	54	3953
3.3750	2719	3394	46	2876
3.4000	2926	3609	44	2067
3.4250	2842	3557	36	1417
3.4500	2827	3634	37	996
3.4750	2905	3758	38	687
3.5000	3001	3709	22	473
3.5250	2935	3625	31	309
3.5500	3040	3897	31	179
3.5750	2974	3635	31	161
3.6000	2937	3752	33	108
3.6250	2996	3775	27	68
3.6500	2938	3768	25	60
3.6750	3043	3791	38	32
3.7000	2939	3682	27	23
3.7250	2978	3715	20	26
3.7500	2937	3712	17	9
3.7750	2870	3766	28	14
3.8000	2908	3731	21	12
3.8250	2956	3766	26	9
3.8500	2939	3609	28	11
3.8750	2927	3630	20	12
3.9000	2970	3665	18	7
3.9250	2895	3655	20	7
3.9500	2904	3787	27	1
3.9750	2869	3745	20	4
4.0000	2841	3509	23	4
4.0250	2872	3681	15	8
4.0500	2894	3671	18	4
4.0750	2909	3631	30	3
4.1000	2862	3674	21	5
4.1250	2823	3687	21	9
4.1500	2884	3553	19	5
4.1750	2790	3615	18	10
4.2000	2717	3595	18	6
4.2250	2837	3555	13	3
4.2500	2814	3503	22	3
4.2750	2771	3534	18	1
4.3000	2832	3569	13	4
4.3250	2771	3457	21	4
4.3500	2763	3531	13	4
4.3750	2807	3559	14	1
4.4000	2761	3500	16	4
4.4250	2731	3597	19	3
4.4500	2753	3597	17	2
4.4750	2741	3489	18	1
4.5000	2785	3535	17	4
4.5250	2762	3532	13	3
4.5500	2735	3449	12	1
4.5750	2767	3395	13	4
4.6000	2798	3448	16	6
4.6250	2804	3436	13	4
4.6500	2718	3488	11	3
4.6750	2649	3359	13	2
4.7000	2678	3575	16	2
4.7250	2682	3469	17	1
4.7500	2734	3399	13	5
4.7750	2685	3488	23	3
4.8000	2667	3379	10	1
4.8250	2735	3432	12	2
4.8500	2731	3472	20	4
4.8750	2764	3398	12	3
4.9000	2640	3326	17	4
4.9250	2754	3459	12	7
4.9500	2638	3373	16	3
4.9750	2569	3293	8	4
5.0000	2642	3406	18	6
5.0250	2635	3335	14	0
5.0500	2653	3361	9	3
5.0750	2608	3436	10	1
5.1000	2610	3405	11	1
5.1250	2606	3329	8	5
5.1500	2659	3229	9	0
5.1750	2603	3275	21	1
5.2000	2573	3349	10	1
5.2250	2679	3266	9	2
5.2500	2632	3383	13	0
5.2750	2646	3373	11	1
5.3000	2653	3281	16	1
5.3250	2552	3280	20	0
5.3500	2607	3210	4	1
5.3750	2596	3292	20	0
5.4000	2510	3377	11	1
5.4250	2580	3200	9	1
5.4500	2615	3293	5	0
5.4750	2532	3280	10	0
5.5000	2589	3309	13	1
5.5250	2517	3245	15	1
5.5500	2608	3327	10	0
5.5750	2510	3239	11	0
5.6000	2537	3251	12	1
5.6250	2480	3153	15	1
5.6500	2464	3275	11	0
5.6750	2432	3195	11	1
5.7000	2464	3144	11	0
5.7250	2532	3241	13	1
5.7500	2532	3144	7	1
5.7750	2488	3223	16	0
5.8000	2477	3165	12	0
5.8250	2562	3305	14	0
5.8500	2514	3270	14	3
5.8750	2447	3234	13	1
5.9000	2459	3275	8	0
5.9250	2400	2989	12	1
5.9500	2506	3195	13	0
5.9750	2383	3119	13	0
6.0000	2512	3120	10	1
6.0250	2506	3076	10	0
6.0500	2455	3120	14	0
6.0750	2419	3082	9	1
6.1000	2311	3096	14	1
6.1250	2370	3078	12	0
6.1500	2483	3072	10	0
6.1750	2468	3082	9	1
6.2000	2421	2993	13	0
6.2250	2395	3003	8	2
6.2500	2453	3143	10	1
6.2750	2417	3043	6	0
6.3000	2475	3120	10	0
6.3250	2484	2963	5	1
6.3500	2418	2994	15	1
6.3750	2361	3049	11	0
6.4000	2438	3059	8	0
6.4250	2396	2978	10	1
6.4500	2442	2997	9	0
6.4750	2367	2982	7	0
6.5000	2358	2982	8	0
6.5250	2366	3015	9	0
6.5500	2365	2996	10	0
6.5750	2417	3033	3	0
6.6000	2371	3005	4	1
6.6250	2365	2900	8	0
6.6500	2363	2912	4	0
6.6750	2307	2979	5	0
6.7000	2289	2939	7	0
6.7250	2325	3107	11	3
6.7500	2316	2945	13	0
6.7750	2296	2914	7	0
6.8000	2259	3020	6	0
6.8250	2408	2856	7	0
6.8500	2367	2978	4	1
6.8750	2276	2918	6	0
6.9000	2238	2980	6	1
6.9250	2278	2854	10	1
6.9500	2272	2922	18	1
6.9750	2308	2902	2	1
7.0000	2358	2859	9	0
7.0250	2283	2887	8	1
7.0500	2278	2937	11	0
7.0750	2191	2826	11	2
7.1000	2251	2931	15	1
7.1250	2220	2821	8	0
7.1500	2208	2844	4	0
7.1750	2274	2787	9	0
7.2000	2286	2883	7	1
7.2250	2154	2938	2	0
7.2500	2202	2833	9	2
7.2750	2187	2864	9	0
7.3000	2287	2823	9	0
7.3250	2270	2818	6	0
7.3500	2272	2889	2	0
7.3750	2237	2794	10	1
7.4000	2194	2832	3	1
7.4250	2170	2864	4	0
7.4500	2198	2846	9	0
7.4750	2270	2844	8	1
7.5000	2106	2752	9	0
7.5250	2162	2835	2	0
7.5500	2068	2801	9	0
7.5750	2126	2789	5	0
7.6000	2222	2876	9	0
7.6250	2179	2829	9	0
7.6500	2151	2766	5	0
7.6750	2143	2645	7	0
7.7000	2168	2772	7	0
7.7250	2202	2659	2	3
7.7500	2107	2767	13	1
7.7750	2191	2783	6	0
7.8000	2139	2806	4	0
7.8250	2105	2805	15	0
7.8500	2137	2738	9	0
7.8750	2145	2668	3	0
7.9000	2098	2654	5	0
7.9250	2157	2697	8	0
7.9500	2106	2701	10	0
7.9750	2120	2787	11	0
8.0000	2102	2672	6	0
8.0250	2145	2783	6	1
8.0500	2045	2689	2	0
8.0750	2057	2698	6	1
8.1000	2120	2656	4	0
8.1250	2009	2690	7	1
8.1500	2100	2706	5	1
8.1750	2067	2722	8	0
8.2000	2057	2647	4	0
8.2250	2041	2705	2	0
8.2500	2121	2605	5	1
8.2750	2069	2697	4	1
8.3000	2156	2760	3	0
8.3250	2031	2712	7	0
8.3500	2106	2563	3	0
8.3750	2069	2613	5	0
8.4000	2024	2608	5	2
8.4250	2056	2550	3	0
8.4500	1985	2551	5	0
8.4750	2100	2615	14	0
8.5000	2045	2612	5	1
8.5250	2039	2576	5	1
8.5500	2033	2533	2	0
8.5750	2021	2663	10	0
8.6000	2056	2527	5	0
8.6250	1954	2565	3	0
8.6500	2029	2559	10	0
8.6750	1986	2534	7	0
8.7000	2068	2522	7	0
8.7250	1962	2531	6	0
8.7500	2005	2636	5	1
8.7750	1962	2572	3	1
8.8000	1956	2646	4	1
8.8250	1967	2577	4	1
8.8500	1950	2643	3	1
8.8750	1992	2588	7	0
8.9000	2053	2543	2	0
8.9250	2013	2458	9	0
8.9500	2005	2528	4	0
8.9750	2001	2503	1	3
9.0000	1971	2536	7	0
9.0250	2036	2518	5	3
9.0500	1941	2501	4	0
9.0750	2009	2443	6	0
9.1000	1898	2470	2	3
9.1250	1907	2555	2	1
9.1500	1924	2534	1	0
9.1750	1950	2498	8	0
9.2000	1950	2353	4	1
9.2250	1936	2467	5	1
9.2500	1901	2504	2	0
9.2750	1953	2479	2	0
9.3000	1961	2495	4	0
9.3250	1868	2520	3	0
9.3500	1919	2491	6	0
9.3750	1896	2425	4	0
9.4000	1920	2437	4	0
9.4250	1921	2478	2	0
9.4500	1841	2442	1	2
9.4750	1998	2396	5	0
9.5000	1846	2421	5	0
9.5250	1875	2416	6	0
9.5500	1886	2359	5	0
9.5750	1838	2387	5	0
9.6000	1874	2412	4	0
9.6250	1868	2465	4	0
9.6500	1847	2356	9	0
9.6750	1854	2360	6	1
9.7000	1863	2375	4	0
9.7250	1846	2390	4	0
9.7500	1828	2334	8	1
9.7750	1855	2358	5	1
9.8000	1793	2411	1	0
9.8250	1851	2376	2	0
9.8500	1887	2353	4	1
9.8750	1847	2334	6	0
9.9000	1790	2400	2	0
9.9250	1911	2340	3	0
9.9500	1789	2319	10	0
9.9750	1771	2281	6	0
10.0000	1737	2332	3	1
10.0250	1891	2323	6	0
10.0500	1744	2320	2	0
10.0750	1841	2308	7	1
10.1000	1840	2396	4	2
10.1250	1766	2390	1	1
10.1500	1811	2396	3	0
10.1750	1768	2274	8	0
10.2000	1797	2239	4	2
10.2250	1869	2282	2	0
10.2500	1734	2360	5	0
10.2750	1763	2237	2	0
10.3000	1752	2336	3	0
10.3250	1863	2331	6	2
10.3500	1747	2302	4	0
10.3750	1755	2214	7	1
10.4000	1785	2316	2	0
10.4250	1764	2311	8	0
10.4500	1807	2283	7	0
10.4750	1793	2240	3	0
10.5000	1717	2289	3	1
10.5250	1744	2216	3	0
10.5500	1807	2275	5	0
10.5750	1810	2271	7	0
10.6000	1785	2251	3	1
10.6250	1740	2228	2	1
10.6500	1746	2275	6	0
10.6750	1715	2193	3	0
10.7000	1712	2285	1	1
10.7250	1698	2156	5	0
10.7500	1814	2217	3	0
10.7750	1734	2183	4	1
10.8000	1695	2190	1	0
10.8250	1692	2223	4	0
10.8500	1718	2239	3	1
10.8750	1714	2223	1	0
10.9000	1666	2181	2	0
10.9250	1727	2050	3	0
10.9500	1797	2168	1	0
10.9750	1687	2140	1	1
11.0000	1689	2171	2	1
11.0250	1636	2144	4	0
11.0500	1651	2125	5	0
11.0750	1626	2150	5	1
11.1000	1715	2154	4	0
11.1250	1654	2144	3	0
11.1500	1705	2131	2	0
11.1750	1663	2128	5	0
11.2000	1652	2187	3	0
11.2250	1742	2088	5	0
11.2500	1722	2097	6	0
11.2750	1676	2114	5	0
11.3000	1707	2202	3	0
11.3250	1637	2148	3	1
11.3500	1616	2138	3	0
11.3750	1612	2084	6	0
11.4000	1581	2144	6	2
11.4250	1626	2041	6	0
11.4500	1643	2123	2	1
11.4750	1691	2093	6	0
11.5000	1563	2136	2	1
11.5250	1715	2042	4	1
11.5500	1676	2189	3	0
11.5750	1676	2089	10	0
11.6000	1719	2135	2	0
11.6250	1593	2115	4	0
11.6500	1597	2086	0	1
11.6750	1655	1968	3	0
11.7000	1593	2118	1	1
11.7250	1663	2094	3	0
11.7500	1601	2137	2	1
11.7750	1524	2079	1	0
11.8000	1595	2089	4	1
11.8250	1627	2124	3	1
11.8500	1644	2078	5	0
11.8750	1537	2059	3	0
11.9000	1631	2083	2	1
11.9250	1541	2018	1	0
11.9500	1570	2039	4	0
11.9750	1609	2086	3	0
12.0000	1588	2009	4	0
12.0250	1585	2113	2	1
12.0500	1622	2007	1	0
12.0750	1525	1987	3	0
12.1000	1595	2010	2	0
12.1250	1615	2015	5	0
12.1500	1532	2076	1	0
12.1750	1587	2069	0	0
12.2000	1612	2002	5	1
12.2250	1559	2064	0	1
12.2500	1545	2104	4	0
12.2750	1506	1922	3	0
12.3000	1594	2075	2	0
12.3250	1545	1958	3	0
12.3500	1573	1949	2	0
12.3750	1529	1853	1	0
12.4000	1495	2009	6	1
12.4250	1537	1953	4	1
12.4500	1520	2010	3	2
12.4750	1570	1949	4	0
12.5000	1521	2072	2	0
12.5250	1483	1930	3	0
12.5500	1479	2002	3	2
12.5750	1474	1953	4	0
12.6000	1497	1960	2	0
12.6250	1486	1916	3	1
12.6500	1436	1914	3	1
12.6750	1473	1894	0	0
12.7000	1527	1898	6	0
12.7250	1552	1905	0	0
12.7500	1520	1944	4	1
12.7750	1548	1831	5	0
12.8000	1519	1858	5	0
12.8250	1455	1925	4	0
12.8500	1522	1876	3	1
12.8750	1511	1982	3	0
12.9000	1554	1882	6	0
12.9250	1516	1839	3	0
12.9500	1512	1925	1	0
12.9750	1490	1882	5	0
13.0000	1514	1904	4	0
13.0250	1405	1936	1	1
13.0500	1483	1941	4	0
13.0750	1512	1854	1	0
13.1000	1482	1874	4	0
13.1250	1397	1924	1	0
13.1500	1475	1867	3	0
13.1750	1422	1817	5	0
13.2000	1543	1831	5	0
13.2250	1390	1823	3	0
13.2500	1357	1855	4	1
13.2750	1445	1815	2	0
13.3000	1449	1862	0	0
13.3250	1432	1885	3	1
13.3500	1371	1879	5	0
13.3750	1425	1838	4	0
13.4000	1421	1818	1	0
13.4250	1422	1792	3	0
13.4500	1326	1799	4	0
13.4750	1454	1825	2	1
13.5000	1408	1807	2	0
13.5250	1446	1788	4	1
13.5500	1402	1805	5	0
13.5750	1448	1845	3	0
13.6000	1317	1756	3	0
13.6250	1458	1726	4	0
13.6500	1395	1888	1	0
13.6750	1458	1864	0	0
13.7000	1393	1769	8	0
13.7250	1391	1739	5	0
13.7500	1359	1756	5	0
13.7750	1365	1782	2	0
13.8000	1406	1813	3	0
13.8250	1395	1806	5	0
13.8500	1385	1708	1	1
13.8750	1415	1791	4	0
13.9000	1332	1784	1	0
13.9250	1320	1760	4	0
13.9500	1382	1825	5	0
13.9750	1384	1708	3	0
14.0000	1348	1781	3	2
14.0250	1338	1677	1	1
14.0500	1383	1701	2	0
14.0750	1380	1774	2	0
14.1000	1432	1788	2	3
14.1250	1411	1732	2	1
14.1500	1328	1743	2	0
14.1750	1314	1771	1	0
14.2000	1333	1749	1	0
14.2250	1292	1690	2	0
14.2500	1349	1749	0	2
14.2750	1344	1838	3	0
14.3000	1371	1652	0	0
14.3250	1361	1661	4	0
14.3500	1335	1679	0	0
14.3750	1338	1692	3	0
14.4000	1311	1702	1	0
14.4250	1307	1735	5	0
14.4500	1382	1635	5	1
14.4750	1339	1726	3	0
14.5000	1323	1689	1	1
14.5250	1301	1646	2	0
14.5500	1338	1653	1	0
14.5750	1342	1634	5	0
14.6000	1319	1685	2	0
14.6250	1247	1687	3	1
14.6500	1283	1632	2	0
14.6750	1320	1696	3	0
14.7000	1366	1607	3	0
14.7250	1274	1620	2	0
14.7500	1261	1624	3	0
14.7750	1295	1590	2	0
14.8000	1353	1685	3	0
14.8250	1264	1623	4	1
14.8500	1278	1650	0	0
14.8750	1318	1587	1	0
14.9000	1281	1598	3	0
14.9250	1286	1611	1	0
14.9500	1274	1608	1	2
14.9750	1266	1632	5	0
15.0000	1289	1623	1	0
15.0250	1255	1644	1	1
15.0500	1228	1641	1	0
15.0750	1220	1624	1	0
15.1000	1250	1590	0	0
15.1250	1270	1590	0	0
15.1500	1257	1639	1	0
15.1750	1221	1662	3	0
15.2000	1245	1670	1	0
15.2250	1277	1676	2	0
15.2500	1347	1571	2	0
15.2750	1263	1603	3	0
15.3000	1228	1634	2	0
15.3250	1214	1623	1	1
15.3500	1183	1595	1	1
15.3750	1205	1624	0	0
15.4000	1248	1548	2	0
15.4250	1271	1627	2	0
15.4500	1222	1577	4	0
15.4750	1231	1584	1	0
15.5000	1261	1548	2	1
15.5250	1276	1600	0	0
15.5500	1279	1633	2	0
15.5750	1174	1586	2	0
15.6000	1235	1553	1	0
15.6250	1189	1603	0	0
15.6500	1255	1598	2	0
15.6750	1155	1566	1	0
15.7000	1210	1558	2	0
15.7250	1266	1573	4	0
15.7500	1160	1536	1	1
15.7750	1245	1543	4	0
15.8000	1233	1586	2	1
15.8250	1202	1534	5	0
15.8500	1199	1495	0	0
15.8750	1176	1568	6	0
15.9000	1183	1531	0	1
15.9250	1287	1525	2	0
15.9500	1180	1536	1	0
15.9750	1153	1594	1	0
16.0000	1178	1507	1	0
16.0250	1167	1547	0	0
16.0500	1225	1606	2	0
16.0750	1168	1477	1	1
16.1000	1216	1515	3	0
16.1250	1175	1564	4	1
16.1500	1187	1507	3	0
16.1750	1200	1466	1	0
16.2000	1201	1489	0	1
16.2250	1098	1503	1	1
16.2500	1162	1494	0	0
16.2750	1186	1518	1	0
16.3000	1176	1474	1	1
16.3250	1122	1473	2	0
16.3500	1181	1499	2	0
16.3750	1166	1510	1	0
16.4000	1106	1484	2	0
16.4250	1137	1532	0	0
16.4500	1130	1494	4	0
16.4750	1133	1526	1	0
16.5000	1179	1444	3	0
16.5250	1134	1413	0	1
16.5500	1174	1448	1	1
16.5750	1148	1590	1	0
16.6000	1077	1487	0	0
16.6250	1126	1487	1	1
16.6500	1146	1500	1	0
16.6750	1119	1385	2	0
16.7000	1130	1396	1	0
16.7250	1100	1407	2	0
16.7500	1127	1460	3	0
16.7750	1113	1437	1	0
16.8000	1136	1406	2	0
16.8250	1083	1428	1	0
16.8500	1139	1419	4	1
16.8750	1133	1437	4	0
16.9000	1117	1422	1	0
16.9250	1142	1479	2	0
16.9500	1136	1494	2	1
16.9750	1056	1395	0	0
17.0000	1104	1442	2	0
17.0250	1067	1426	1	0
17.0500	1142	1422	1	0
17.0750	1051	1468	0	0
17.1000	1070	1411	2	1
17.1250	1115	1410	0	1
17.1500	1159	1419	2	0
17.1750	1064	1447	0	0
17.2000	1112	1396	1	0
17.2250	1090	1492	0	0
17.2500	1118	1380	3	0
17.2750	1168	1369	5	0
17.3000	1148	1398	0	0
17.3250	1056	1339	0	1
17.3500	1036	1443	0	0
17.3750	1058	1381	2	0
17.4000	1053	1329	1	1
17.4250	1076	1359	1	1
17.4500	1088	1400	3	3
17.4750	1107	1404	1	0
17.5000	1056	1336	2	0
17.5250	1055	1367	7	0
17.5500	1071	1384	2	0
17.5750	1011	1343	0	1
17.6000	1086	1445	3	0
17.6250	1041	1342	2	0
17.6500	1031	1305	3	0
17.6750	1022	1437	2	0
17.7000	1048	1394	0	0
17.7250	1049	1427	3	0
17.7500	1035	1361	2	0
17.7750	1035	1297	4	1
17.8000	1075	1415	1	0
17.8250	1042	1304	0	1
17.8500	1067	1324	2	0
17.8750	1104	1394	1	0
17.9000	1026	1422	0	1
17.9250	1024	1369	1	0
17.9500	1007	1401	0	0
17.9750	1062	1377	2	0
18.0000	1064	1330	2	0
18.0250	1013	1353	0	1
18.0500	1026	1326	4	0
18.0750	1073	1383	2	0
18.1000	993	1296	1	0
18.1250	1051	1318	2	0
18.1500	970	1330	2	0
18.1750	941	1304	2	0
18.2000	975	1256	2	0
18.2250	1026	1361	4	0
18.2500	1020	1305	1	0
18.2750	1045	1348	1	0
18.3000	997	1301	2	0
18.3250	975	1394	0	0
18.3500	1000	1339	3	1
18.3750	959	1300	3	0
18.4000	979	1319	3	0
18.4250	986	1271	1	1
18.4500	943	1326	0	0
18.4750	991	1299	5	0
18.5000	990	1247	1	0
18.5250	986	1249	1	0
18.5500	991	1272	0	0
18.5750	992	1273	3	0
18.6000	1060	1266	1	2
18.6250	991	1294	1	0
18.6500	1008	1348	2	0
18.6750	961	1293	0	1
18.7000	978	1263	0	0
18.7250	1008	1306	1	0
18.7500	1021	1278	0	0
18.7750	969	1278	3	0
18.8000	946	1291	1	1
18.8250	990	1333	1	0
18.8500	925	1289	3	0
18.8750	963	1236	3	0
18.9000	1016	1313	1	0
18.9250	958	1196	0	1
18.9500	1010	1280	2	0
18.9750	957	1248	0	2
19.0000	997	1244	4	0
19.0250	891	1221	1	1
19.0500	958	1239	0	1
19.0750	931	1291	2	0
19.1000	936	1255	1	0
19.1250	996	1191	0	1
19.1500	939	1180	2	0
19.1750	963	1193	3	0
19.2000	974	1246	1	0
19.2250	955	1246	1	0
19.2500	913	1242	1	0
19.2750	920	1210	1	0
19.3000	997	1218	0	0
19.3250	922	1156	2	0
19.3500	980	1217	1	2
19.3750	920	1199	2	0
19.4000	945	1245	4	0
19.4250	877	1183	1	0
19.4500	950	1242	0	1
19.4750	926	1189	1	0
19.5000	959	1184	2	0
19.5250	976	1196	0	0
19.5500	964	1221	3	1
19.5750	972	1242	2	0
19.6000	961	1184	0	0
19.6250	964	1171	1	0
19.6500	895	1282	1	1
19.6750	919	1165	1	0
19.7000	911	1213	0	1
19.7250	987	1161	1	0
19.7500	921	1157	1	0
19.7750	882	1136	0	0
19.8000	957	1197	0	0
19.8250	827	1182	2	0
19.8500	923	1150	1	0
19.8750	886	1138	1	0
19.9000	872	1168	2	1
19.9250	915	1137	1	0
19.9500	866	1147	2	1
19.9750	928	1189	0	0
20.0000	944	1153	0	0
20.0250	855	1072	0	0
20.0500	925	1146	3	0
20.0750	879	1155	1	1
20.1000	922	1156	0	0
20.1250	863	1156	2	1
20.1500	832	1171	1	1
20.1750	896	1168	2	0
20.2000	904	1215	2	2
20.2250	880	1084	1	0
20.2500	849	1082	1	0
20.2750	892	1048	0	0
20.3000	878	1078	0	0
20.3250	864	1131	1	0
20.3500	811	1069	1	0
20.3750	865	1110	3	1
20.4000	905	1163	0	0
20.4250	891	1137	1	0
20.4500	838	1091	1	0
20.4750	827	1144	0	0
20.5000	858	1152	1	0
20.5250	827	1087	3	1
20.5500	880	1104	0	0
20.5750	901	1123	2	0
20.6000	849	1082	1	0
20.6250	910	1130	2	0
20.6500	858	1107	0	0
20.6750	811	1165	2	0
20.7000	862	1114	1	0
20.7250	830	1085	2	0
20.7500	815	1105	1	0
20.7750	847	1115	2	0
20.8000	859	1096	2	0
20.8250	837	1123	1	1
20.8500	866	1149	2	0
20.8750	880	1066	0	0
20.9000	836	1129	0	0
20.9250	878	1113	2	0
20.9500	877	1048	1	0
20.9750	842	1087	3	2
21.0000	836	1091	1	0
21.0250	818	1056	1	0
21.0500	868	1035	3	1
21.0750	849	1074	1	0
21.1000	843	1155	0	0
21.1250	819	1089	1	0
21.1500	818	1087	0	0
21.1750	802	1091	1	0
21.2000	806	1146	4	1
21.2250	845	1045	4	0
21.2500	825	1052	0	1
21.2750	784	1086	1	0
21.3000	815	1179	3	0
21.3250	814	1086	0	2
21.3500	826	1058	1	0
21.3750	789	1108	0	0
21.4000	800	1025	0	1
21.4250	795	1019	1	1
21.4500	823	1094	2	1
21.4750	837	1034	1	0
21.5000	785	1074	2	0
21.5250	778	1059	0	0
21.5500	792	1075	3	0
21.5750	835	1097	2	0
21.6000	756	1042	3	1
21.6250	774	1064	3	0
21.6500	800	1063	0	0
21.6750	791	1014	2	0
21.7000	826	1061	1	0
21.7250	815	1108	2	0
21.7500	768	1077	1	0
21.7750	793	1006	1	0
21.8000	737	1040	4	0
21.8250	833	1043	1	1
21.8500	755	1045	1	0
21.8750	770	1030	0	0
21.9000	776	1046	0	0
21.9250	786	1044	2	0
21.9500	790	1048	0	0
21.9750	738	982	0	1
22.0000	758	990	0	1
22.0250	816	1048	0	0
22.0500	800	1024	1	0
22.0750	746	1006	1	0
22.1000	770	1012	1	0
22.1250	779	991	2	0
22.1500	782	966	1	0
22.1750	727	995	2	0
22.2000	760	1051	2	1
22.2250	808	977	3	0
22.2500	768	1004	0	0
22.2750	748	957	2	0
22.3000	754	988	0	1
22.3250	781	984	0	0
22.3500	755	985	1	0
22.3750	762	926	0	0
22.4000	729	969	1	1
22.4250	735	977	0	0
22.4500	761	997	1	0
22.4750	733	978	1	0
22.5000	723	1014	0	0
22.5250	719	1019	1	1
22.5500	713	1004	2	0
22.5750	758	972	4	0
22.6000	737	1011	0	0
22.6250	764	990	0	1
22.6500	808	955	1	0
22.6750	764	956	1	0
22.7000	716	970	2	0
22.7250	705	976	0	0
22.7500	717	1001	2	0
22.7750	693	952	0	0
22.8000	704	976	0	0
22.8250	710	958	1	1
22.8500	708	960	1	2
22.8750	713	1004	0	0
22.9000	769	963	1	0
22.9250	723	921	0	0
22.9500	756	941	2	0
22.9750	731	939	1	0
23.0000	783	1006	0	0
23.0250	723	966	1	0
23.0500	723	996	1	0
23.0750	719	918	0	1
23.1000	670	971	3	1
23.1250	706	950	1	0
23.1500	711	927	2	1
23.1750	731	936	1	0
23.2000	738	966	0	1
23.2250	695	934	1	0
23.2500	750	939	1	0
23.2750	693	1039	2	0
23.3000	678	918	3	0
23.3250	690	908	0	0
23.3500	719	983	1	0
23.3750	683	912	0	0
23.4000	692	917	0	0
23.4250	757	932	0	0
23.4500	686	946	0	1
23.4750	653	946	0	1
23.5000	737	887	1	0
23.5250	724	927	2	0
23.5500	724	932	1	0
23.5750	696	954	2	0
23.6000	667	912	3	0
23.6250	720	873	1	1
23.6500	667	892	0	0
23.6750	718	857	1	2
23.7000	687	885	1	1
23.7250	706	880	1	0
23.7500	699	890	1	1
23.7750	660	911	0	0
23.8000	712	937	1	0
23.8250	685	879	0	0
23.8500	662	927	0	0
23.8750	672	956	0	0
23.9000	643	920	2	0
23.9250	675	910	0	0
23.9500	683	882	0	0
23.9750	657	887	1	0
24.0000	672	922	2	0
24.0250	715	855	0	0
24.0500	717	865	1	1
24.0750	663	962	0	0
24.1000	700	857	3	0
24.1250	665	882	1	0
24.1500	697	913	2	0
24.1750	664	906	3	0
24.2000	649	884	1	0
24.2250	673	899	1	0
24.2500	685	898	1	0
24.2750	680	919	2	1
24.3000	687	931	0	0
24.3250	642	891	0	0
24.3500	660	864	0	0
24.3750	680	864	1	1
24.4000	639	890	0	0
24.4250	637	858	1	1
24.4500	646	880	0	2
24.4750	609	853	1	0
24.5000	633	814	0	0
24.5250	625	813	2	0
24.5500	658	817	0	0
24.5750	682	887	1	1
24.6000	619	823	2	1
24.6250	626	766	2	0
24.6500	678	869	2	0
24.6750	678	834	1	1
24.7000	682	884	1	0
24.7250	627	840	0	0
24.7500	630	886	2	1
24.7750	653	883	1	1
24.8000	621	827	3	0
24.8250	685	797	1	0
24.8500	621	837	4	0
24.8750	654	866	1	0
24.9000	661	811	0	0
24.9250	614	825	0	1
24.9500	624	825	1	0
24.9750	642	776	1	0
25.0000	676	847	1	0
25.0250	651	833	0	0
25.0500	650	832	1	0
25.0750	618	806	0	0
25.1000	634	810	3	0
25.1250	622	772	1	0
25.1500	588	791	0	0
25.1750	627	806	1	0
25.2000	620	803	1	0
25.2250	597	827	0	0
25.2500	610	812	2	2
25.2750	566	787	2	0
25.3000	673	786	1	2
25.3250	609	768	0	0
25.3500	617	804	0	0
25.3750	588	838	0	1
25.4000	657	825	2	0
25.4250	640	850	1	0
25.4500	658	783	0	0
25.4750	581	761	3	0
25.5000	589	846	1	0
25.5250	632	836	2	0
25.5500	633	825	1	1
25.5750	581	807	1	2
25.6000	574	788	0	0
25.6250	626	790	1	0
25.6500	620	824	1	1
25.6750	589	770	0	1
25.7000	590	783	0	0
25.7250	608	773	0	0
25.7500	569	780	0	0
25.7750	627	786	4	0
25.8000	566	721	0	0
25.8250	590	771	1	0
25.8500	600	758	0	0
25.8750	598	802	3	0
25.9000	586	740	5	0
25.9250	598	787	4	0
25.9500	613	793	3	1
25.9750	623	809	0	0
26.0000	604	741	0	0
26.0250	647	816	3	0
26.0500	614	752	0	0
26.0750	621	808	0	0
26.1000	515	782	0	0
26.1250	573	768	0	2
26.1500	563	743	0	0
26.1750	597	777	0	1
26.2000	563	782	0	0
26.2250	644	771	0	0
26.2500	565	754	1	0
26.2750	563	722	2	0
26.3000	555	752	3	1
26.3250	601	791	0	0
26.3500	581	725	0	0
26.3750	599	772	0	0
26.4000	539	726	0	0
26.4250	568	809	0	1
26.4500	542	760	1	0
26.4750	581	809	0	0
26.5000	537	757	0	1
26.5250	566	735	1	0
26.5500	604	725	1	0
26.5750	562	757	0	0
26.6000	574	761	0	0
26.6250	588	705	0	0
26.6500	584	731	1	0
26.6750	576	746	1	2
26.7000	560	728	3	0
26.7250	552	782	0	0
26.7500	528	746	3	0
26.7750	590	760	1	0
26.8000	538	807	1	0
26.8250	543	728	1	1
26.8500	593	739	2	0
26.8750	521	737	2	0
26.9000	512	728	1	1
26.9250	544	689	0	0
26.9500	578	749	0	0
26.9750	567	735	0	1
27.0000	568	711	2	1
27.0250	503	719	0	0
27.0500	542	741	0	0
27.0750	550	735	2	0
27.1000	538	709	0	1
27.1250	553	734	0	0
27.1500	547	746	1	0
27.1750	564	727	0	0
27.2000	534	683	0	1
27.2250	531	712	0	0
27.2500	554	760	1	0
27.2750	544	732	0	0
27.3000	513	719	1	0
27.3250	475	760	0	0
27.3500	543	736	0	0
27.3750	557	709	0	0
27.4000	545	705	0	0
27.4250	542	712	2	0
27.4500	524	676	0	0
27.4750	531	672	0	0
27.5000	578	730	1	1
27.5250	549	716	0	0
27.5500	536	705	0	0
27.5750	528	678	0	0
27.6000	549	684	0	0
27.6250	567	729	0	0
27.6500	519	695	0	0
27.6750	551	716	0	1
27.7000	520	718	0	1
27.7250	524	736	2	0
27.7500	508	684	2	0
27.7750	520	725	1	0
27.8000	539	717	0	1
27.8250	527	651	0	0
27.8500	508	630	0	0
27.8750	500	727	1	0
27.9000	512	711	4	0
27.9250	510	675	0	1
27.9500	508	686	0	1
27.9750	521	691	1	0
28.0000	532	697	0	1
28.0250	533	684	1	0
28.0500	537	688	0	0
28.0750	513	692	0	0
28.1000	488	650	1	1
28.1250	518	621	1	0
28.1500	475	656	0	0
28.1750	512	667	0	0
28.2000	513	662	0	0
28.2250	483	622	2	0
28.2500	513	625	0	0
28.2750	546	665	0	0
28.3000	502	676	1	0
28.3250	523	662	1	0
28.3500	487	676	1	0
28.3750	511	682	4	0
28.4000	513	638	0	0
28.4250	513	641	0	0
28.4500	497	668	1	0
28.4750	521	655	1	0
28.5000	486	678	0	1
28.5250	498	646	2	0
28.5500	507	672	1	0
28.5750	487	676	1	0
28.6000	468	685	2	0
28.6250	514	690	1	1
28.6500	502	691	2	0
28.6750	461	658	1	0
28.7000	494	658	2	0
28.7250	466	700	1	0
28.7500	498	677	0	0
28.7750	495	629	0	0
28.8000	493	670	0	1
28.8250	473	656	1	0
28.8500	512	651	1	2
28.8750	473	630	0	0
28.9000	465	665	1	0
28.9250	497	631	0	0
28.9500	500	623	0	0
28.9750	515	648	1	1
29.0000	463	632	0	0
29.0250	490	616	0	0
29.0500	474	645	1	0
29.0750	463	605	0	0
29.1000	475	603	2	0
29.1250	484	618	0	0
29.1500	483	649	1	2
29.1750	501	589	1	0
29.2000	508	620	0	0
29.2250	523	611	1	0
29.2500	509	659	1	0
29.2750	461	666	2	0
29.3000	480	624	0	0
29.3250	498	627	1	1
29.3500	470	634	0	0
29.3750	516	587	0	1
29.4000	458	638	2	0
29.4250	476	590	0	0
29.4500	460	604	1	1
29.4750	463	599	1	0
29.5000	440	600	0	0
29.5250	448	617	0	1
29.5500	497	612	0	0
29.5750	479	645	3	0
29.6000	447	597	1	0
29.6250	476	612	1	0
29.6500	460	592	2	0
29.6750	465	671	0	0
29.7000	457	594	0	0
29.7250	455	614	1	0
29.7500	464	612	1	0
29.7750	464	608	0	0
29.8000	495	572	0	1
29.8250	441	626	1	1
29.8500	474	575	0	0
29.8750	431	619	0	0
29.9000	453	598	0	1
29.9250	494	571	0	2
29.9500	467	552	0	0
29.9750	465	589	0	0
30.0000	454	592	0	1
30.0250	419	611	2	0
30.0500	453	621	0	0
30.0750	429	622	0	0
30.1000	450	582	0	0
30.1250	457	633	1	0
30.1500	439	570	0	0
30.1750	441	616	0	0
30.2000	444	593	0	0
30.2250	417	562	1	0
30.2500	454	586	0	0
30.2750	443	587	0	0
30.3000	421	592	0	0
30.3250	469	589	2	0
30.3500	423	601	1	0
30.3750	438	575	2	0
30.4000	470	586	0	0
30.4250	463	578	0	1
30.4500	430	569	1	0
30.4750	432	553	1	0
30.5000	409	575	1	2
30.5250	446	565	2	0
30.5500	459	569	0	0
30.5750	446	555	1	0
30.6000	450	578	0	0
30.6250	441	551	2	0
30.6500	417	601	0	0
30.6750	456	574	3	0
30.7000	426	575	0	2
30.7250	441	575	0	0
30.7500	416	566	0	0
30.7750	433	576	1	0
30.8000	396	601	2	0
30.8250	397	545	0	0
30.8500	436	583	0	0
30.8750	417	598	1	0
30.9000	447	544	0	1
30.9250	418	576	0	0
30.9500	401	553	1	0
30.9750	417	530	1	0
31.0000	416	543	0	0
31.0250	412	561	1	0
31.0500	427	575	1	0
31.0750	429	562	0	0
31.1000	419	559	1	0
31.1250	445	578	0	0
31.1500	373	528	1	0
31.1750	405	544	0	0
31.2000	406	578	0	0
31.2250	435	577	1	1
31.2500	423	540	2	0
31.2750	425	556	1	0
31.3000	397	542	0	0
31.3250	393	531	0	1
31.3500	416	546	1	1
31.3750	406	545	0	3
31.4000	399	537	1	0
31.4250	408	546	2	0
31.4500	405	523	2	0
31.4750	445	526	1	1
31.5000	421	553	1	0
31.5250	388	590	0	0
31.5500	393	528	0	0
31.5750	391	536	1	0
31.6000	406	512	0	0
31.6250	390	552	1	0
31.6500	394	615	2	0
31.6750	370	501	2	0
31.7000	362	532	1	0
31.7250	372	517	1	0
31.7500	376	511	0	0
31.7750	351	531	0	1
31.8000	399	549	1	0
31.8250	420	551	1	0
31.8500	411	531	0	0
31.8750	402	513	0	0
31.9000	390	565	0	0
31.9250	375	524	0	0
31.9500	407	510	0	0
31.9750	385	505	0	0
32.0000	423	525	0	0
32.0250	416	539	0	0
32.0500	393	517	1	0
32.0750	415	532	0	0
32.1000	381	509	0	1
32.1250	401	503	0	0
32.1500	405	542	0	1
32.1750	365	523	0	0
32.2000	409	490	0	0
32.2250	403	488	0	0
32.2500	400	496	2	1
32.2750	406	493	0	0
32.3000	399	507	0	1
32.3250	419	501	0	2
32.3500	421	517	2	0
32.3750	369	533	0	0
32.4000	385	543	1	0
32.4250	369	531	0	1
32.4500	358	511	1	0
32.4750	416	491	1	0
32.5000	346	477	0	0
32.5250	349	507	0	0
32.5500	397	472	1	0
32.5750	387	552	0	1
32.6000	384	541	0	0
32.6250	350	503	0	0
32.6500	412	519	0	0
32.6750	377	497	1	0
32.7000	368	517	0	0
32.7250	354	515	0	0
32.7500	364	510	0	1
32.7750	395	494	0	0
32.8000	359	514	1	0
32.8250	370	489	0	0
32.8500	375	463	2	1
32.8750	354	479	0	0
32.9000	378	529	0	0
32.9250	365	482	1	0
32.9500	358	511	0	0
32.9750	384	486	0	0
33.0000	371	481	0	0
33.0250	378	475	1	0
33.0500	359	476	1	0
33.0750	365	470	0	0
33.1000	379	466	0	0
33.1250	374	492	0	0
33.1500	354	507	0	0
33.1750	383	458	1	0
33.2000	368	443	1	0
33.2250	390	472	1	0
33.2500	366	430	1	0
33.2750	336	499	0	0
33.3000	377	517	0	0
33.3250	374	502	1	1
33.3500	361	479	1	0
33.3750	382	435	1	1
33.4000	342	472	0	0
33.4250	325	475	1	2
33.4500	371	517	0	0
33.4750	343	499	1	1
33.5000	355	500	1	0
33.5250	348	459	0	0
33.5500	339	444	0	0
33.5750	337	462	0	0
33.6000	375	459	0	0
33.6250	339	485	1	0
33.6500	373	490	0	0
33.6750	333	483	0	0
33.7000	362	459	0	0
33.7250	332	491	1	1
33.7500	344	460	1	0
33.7750	320	484	1	0
33.8000	355	506	0	0
33.8250	344	502	1	0
33.8500	352	444	0	1
33.8750	351	446	0	0
33.9000	349	411	1	0
33.9250	377	487	0	0
33.9500	331	452	0	0
33.9750	352	449	1	0
34.0000	319	458	0	0
34.0250	347	505	0	0
34.0500	372	451	0	0
34.0750	311	411	1	0
34.1000	375	413	2	0
34.1250	357	443	0	0
34.1500	330	451	2	0
34.1750	330	431	0	1
34.2000	375	461	3	0
34.2250	335	435	0	0
34.2500	365	470	0	0
34.2750	359	436	0	0
34.3000	301	412	1	0
34.3250	335	443	0	0
34.3500	309	463	0	0
34.3750	327	449	0	0
34.4000	345	502	0	1
34.4250	350	450	0	0
34.4500	332	454	2	0
34.4750	328	437	0	1
34.5000	336	421	0	0
34.5250	333	448	1	0
34.5500	337	401	0	0
34.5750	340	447	0	1
34.6000	345	431	1	0
34.6250	375	450	0	0
34.6500	337	447	1	0
34.6750	348	445	0	0
34.7000	328	423	3	1
34.7250	325	433	1	0
34.7500	360	458	1	0
34.7750	313	429	1	0
34.8000	349	413	2	0
34.8250	315	468	1	1
34.8500	332	427	0	0
34.8750	345	436	0	0
34.9000	306	429	1	1
34.9250	331	454	0	0
34.9500	298	470	1	1
34.9750	304	453	0	0
35.0000	324	418	1	0
35.0250	334	432	0	0
35.0500	312	396	0	1
35.0750	326	443	1	1
35.1000	321	428	1	0
35.1250	311	412	3	1
35.1500	276	451	1	0
35.1750	279	423	0	0
35.2000	278	438	0	0
35.2250	321	421	2	0
35.2500	298	450	3	0
35.2750	294	470	1	0
35.3000	337	416	1	1
35.3250	316	463	0	0
35.3500	301	415	2	0
35.3750	321	462	2	0
35.4000	294	441	0	0
35.4250	320	373	1	0
35.4500	310	432	0	0
35.4750	330	403	0	0
35.5000	312	428	1	0
35.5250	316	434	0	0
35.5500	305	435	0	0
35.5750	318	405	2	2
35.6000	324	387	0	0
35.6250	330	419	1	0
35.6500	319	362	0	0
35.6750	291	438	3	1
35.7000	315	383	0	0
35.7250	291	392	1	0
35.7500	295	406	0	0
35.7750	291	423	0	0
35.8000	308	406	1	0
35.8250	309	426	2	0
35.8500	286	383	1	1
35.8750	324	382	1	0
35.9000	325	447	0	0
35.9250	307	410	0	0
35.9500	289	407	0	0
35.9750	288	351	2	0
36.0000	289	397	1	0
36.0250	283	395	0	0
36.0500	303	407	1	0
36.0750	293	386	0	0
36.1000	309	409	1	0
36.1250	299	380	1	0
36.1500	309	375	1	0
36.1750	293	387	0	0
36.2000	289	403	0	0
36.2250	276	443	4	0
36.2500	291	380	2	1
36.2750	321	382	0	0
36.3000	309	396	0	2
36.3250	306	361	0	0
36.3500	281	416	0	0
36.3750	303	363	0	0
36.4000	269	410	0	0
36.4250	288	401	0	0
36.4500	321	424	0	0
36.4750	300	430	0	0
36.5000	290	373	0	0
36.5250	299	370	0	0
36.5500	311	381	0	0
36.5750	280	405	0	0
36.6000	294	371	1	0
36.6250	294	356	0	0
36.6500	322	409	0	0
36.6750	303	358	0	0
36.7000	290	401	2	0
36.7250	296	362	1	1
36.7500	277	346	0	0
36.7750	279	375	1	0
36.8000	257	363	1	0
36.8250	286	366	1	0
36.8500	288	376	0	0
36.8750	275	405	0	0
36.9000	281	390	0	0
36.9250	282	375	0	0
36.9500	274	376	1	1
36.9750	264	360	1	1
37.0000	272	410	0	1
37.0250	290	372	0	0
37.0500	278	339	0	1
37.0750	286	347	0	0
37.1000	288	340	0	0
37.1250	292	358	1	0
37.1500	261	368	2	0
37.1750	285	394	1	0
37.2000	268	352	0	0
37.2250	261	373	1	0
37.2500	281	423	0	0
37.2750	294	332	0	0
37.3000	271	346	0	1
37.3250	266	408	0	2
37.3500	249	380	2	0
37.3750	295	371	2	0
37.4000	290	379	1	2
37.4250	277	340	1	2
37.4500	251	401	0	1
37.4750	310	375	0	0
37.5000	288	371	0	0
37.5250	266	368	0	0
37.5500	243	352	0	0
37.5750	257	366	1	0
37.6000	249	381	2	1
37.6250	260	328	0	0
37.6500	255	360	0	0
37.6750	276	391	1	0
37.7000	262	350	1	0
37.7250	251	344	1	0
37.7500	249	377	1	0
37.7750	250	387	0	0
37.8000	262	379	0	0
37.8250	267	360	0	0
37.8500	273	378	0	0
37.8750	248	387	0	0
37.9000	264	325	0	0
37.9250	285	365	0	0
37.9500	274	342	1	0
37.9750	258	350	1	0
38.0000	245	321	1	0
38.0250	274	381	0	0
38.0500	252	338	2	0
38.0750	272	349	0	0
38.1000	254	355	0	0
38.1250	256	337	1	0
38.1500	255	351	0	1
38.1750	272	339	2	0
38.2000	266	336	2	0
38.2250	239	342	2	0
38.2500	262	349	0	1
38.2750	261	327	0	1
38.3000	277	349	1	1
38.3250	262	319	0	0
38.3500	244	326	0	0
38.3750	268	365	0	0
38.4000	262	326	0	0
38.4250	222	346	0	0
38.4500	278	337	0	0
38.4750	243	341	0	1
38.5000	265	327	1	0
38.5250	260	311	0	0
38.5500	276	356	0	0
38.5750	253	346	0	0
38.6000	265	340	0	0
38.6250	254	339	1	0
38.6500	248	318	2	0
38.6750	225	344	0	0
38.7000	259	371	2	1
38.7250	220	354	0	0
38.7500	243	325	1	0
38.7750	259	330	1	0
38.8000	259	334	0	1
38.8250	244	345	0	0
38.8500	269	358	2	1
38.8750	264	343	1	0
38.9000	256	339	0	0
38.9250	234	327	0	1
38.9500	256	333	0	0
38.9750	240	311	0	0
39.0000	252	332	0	0
39.0250	246	328	1	0
39.0500	254	330	0	0
39.0750	256	294	1	0
39.1000	241	289	0	0
39.1250	252	327	0	0
39.1500	235	319	0	0
39.1750	262	322	0	0
39.2000	262	319	0	0
39.2250	245	318	1	0
39.2500	235	314	0	0
39.2750	264	352	0	0
39.3000	228	340	0	0
39.3250	238	291	1	0
39.3500	232	326	0	0
39.3750	237	325	1	0
39.4000	251	307	1	0
39.4250	237	342	1	0
39.4500	218	305	1	0
39.4750	226	320	1	0
39.5000	211	318	0	0
39.5250	243	319	0	0
39.5500	225	295	0	0
39.5750	256	294	0	0
39.6000	239	293	1	0
39.6250	261	326	0	0
39.6500	211	300	0	1
39.6750	241	291	0	0
39.7000	229	301	0	0
39.7250	204	313	0	0
39.7500	213	311	0	0
39.7750	223	327	0	0
39.8000	234	295	0	0
39.8250	262	337	1	0
39.8500	232	330	0	0
39.8750	206	323	1	0
39.9000	221	314	0	0
39.9250	200	295	1	0
39.9500	226	345	1	0
39.9750	249	297	0	0
40.0000	221	316	1	1
40.0250	242	306	0	0
40.0500	224	302	0	0
40.0750	230	306	0	0
40.1000	222	311	0	1
40.1250	211	322	0	0
40.1500	212	305	1	0
40.1750	215	310	0	0
40.2000	215	310	1	0
40.2250	225	283	0	1
40.2500	212	334	0	1
40.2750	232	279	0	0
40.3000	214	274	0	0
40.3250	249	293	1	0
40.3500	245	327	0	0
40.3750	177	279	0	0
40.4000	209	298	0	0
40.4250	213	293	1	0
40.4500	228	315	2	0
40.4750	230	290	1	0
40.5000	222	304	0	0
40.5250	239	284	2	0
40.5500	208	316	0	0
40.5750	219	275	1	0
40.6000	231	338	0	0
40.6250	212	273	0	1
40.6500	213	271	0	0
40.6750	204	273	1	0
40.7000	233	311	0	0
40.7250	192	291	0	0
40.7500	212	301	0	0
40.7750	233	308	1	0
40.8000	188	296	0	0
40.8250	227	325	0	1
40.8500	194	278	0	0
40.8750	234	291	0	0
40.9000	226	285	0	0
40.9250	208	292	1	0
40.9500	196	274	1	0
40.9750	236	288	0	0
41.0000	218	283	0	1
41.0250	205	303	0	0
41.0500	209	283	0	0
41.0750	200	285	0	0
41.1000	203	315	1	1
41.1250	222	304	0	0
41.1500	218	287	0	0
41.1750	199	300	0	0
41.2000	218	269	0	0
41.2250	205	271	1	1
41.2500	224	269	0	0
41.2750	226	276	1	0
41.3000	190	297	0	0
41.3250	203	254	0	1
41.3500	200	260	1	0
41.3750	204	290	0	0
41.4000	210	278	0	0
41.4250	231	289	0	0
41.4500	227	254	1	1
41.4750	213	312	0	0
41.5000	229	259	0	0
41.5250	209	267	0	0
41.5500	193	289	1	0
41.5750	219	290	1	0
41.6000	209	243	0	0
41.6250	217	286	0	0
41.6500	201	297	0	0
41.6750	213	254	0	0
41.7000	236	258	1	0
41.7250	205	268	0	1
41.7500	204	260	2	0
41.7750	219	272	0	0
41.8000	192	272	2	1
41.8250	181	245	0	0
41.8500	210	278	1	0
41.8750	209	268	0	1
41.9000	209	277	1	0
41.9250	184	270	0	1
41.9500	224	263	0	0
41.9750	204	241	0	1
42.0000	207	247	0	1
42.0250	204	290	0	0
42.0500	202	281	0	0
42.0750	193	285	0	0
42.1000	226	274	0	0
42.1250	172	266	1	1
42.1500	202	272	0	0
42.1750	217	254	1	0
42.2000	206	273	0	0
42.2250	179	242	0	1
42.2500	183	251	2	0
42.2750	208	242	0	0
42.3000	174	240	0	0
42.3250	203	264	0	0
42.3500	207	261	0	0
42.3750	208	274	0	0
42.4000	180	269	0	0
42.4250	209	316	2	0
42.4500	206	272	0	0
42.4750	213	260	0	0
42.5000	201	260	1	0
42.5250	191	239	0	0
42.5500	187	268	0	0
42.5750	194	285	0	0
42.6000	193	269	0	1
42.6250	204	277	1	1
42.6500	184	266	0	0
42.6750	174	256	0	2
42.7000	205	266	0	0
42.7250	190	254	0	0
42.7500	198	254	2	0
42.7750	211	234	1	2
42.8000	183	266	0	0
42.8250	185	250	1	0
42.8500	209	257	0	0
42.8750	191	282	1	0
42.9000	193	272	0	0
42.9250	188	268	0	0
42.9500	173	250	1	0
42.9750	183	259	1	0
43.0000	196	239	0	0
43.0250	185	251	0	0
43.0500	197	240	1	0
43.0750	194	247	0	0
43.1000	185	256	0	0
43.1250	188	261	1	0
43.1500	207	271	0	0
43.1750	201	277	2	0
43.2000	195	227	2	0
43.2250	177	254	1	0
43.2500	211	243	3	0
43.2750	189	249	0	0
43.3000	185	262	2	0
43.3250	188	263	0	1
43.3500	188	265	0	1
43.3750	210	238	0	0
43.4000	171	272	0	0
43.4250	186	257	0	0
43.4500	185	255	1	1
43.4750	180	256	1	0
43.5000	196	257	0	0
43.5250	172	225	0	0
43.5500	191	251	0	0
43.5750	177	263	0	0
43.6000	177	230	3	1
43.6250	203	214	0	0
43.6500	167	227	0	0
43.6750	174	225	0	1
43.7000	175	244	0	0
43.7250	193	246	0	0
43.7500	160	247	0	0
43.7750	157	245	0	0
43.8000	207	221	0	0
43.8250	150	254	0	0
43.8500	175	248	0	1
43.8750	175	236	0	0
43.9000	169	266	0	0
43.9250	169	220	1	1
43.9500	191	226	0	0
43.9750	173	224	0	0
44.0000	170	216	0	0
44.0250	173	247	1	1
44.0500	195	216	0	0
44.0750	191	222	0	0
44.1000	157	232	0	0
44.1250	175	247	0	0
44.1500	179	267	0	2
44.1750	178	219	0	1
44.2000	209	232	0	0
44.2250	163	248	0	1
44.2500	188	223	0	0
44.2750	189	233	0	0
44.3000	176	240	2	0
44.3250	185	223	0	0
44.3500	134	239	1	0
44.3750	174	230	1	1
44.4000	159	232	0	0
44.4250	183	213	0	0
44.4500	168	247	1	1
44.4750	162	267	0	0
44.5000	185	231	0	1
44.5250	180	220	0	0
44.5500	167	216	1	0
44.5750	159	226	2	0
44.6000	181	225	0	0
44.6250	150	201	0	0
44.6500	155	258	1	0
44.6750	179	214	0	0
44.7000	181	226	0	1
44.7250	178	248	0	0
44.7500	160	236	2	0
44.7750	163	227	0	0
44.8000	173	237	0	0
44.8250	174	230	0	0
44.8500	184	224	0	0
44.8750	157	215	0	0
44.9000	152	226	1	0
44.9250	151	205	0	0
44.9500	162	238	0	0
44.9750	164	240	0	1
45.0000	160	233	0	0
45.0250	133	234	0	0
45.0500	149	218	0	0
45.0750	176	198	0	0
45.1000	161	204	0	0
45.1250	168	216	0	1
45.1500	178	230	0	0
45.1750	166	192	0	1
45.2000	173	231	1	1
45.2250	151	223	0	0
45.2500	152	223	0	0
45.2750	142	212	0	0
45.3000	145	202	0	1
45.3250	168	216	0	0
45.3500	170	236	1	0
45.3750	183	198	0	0
45.4000	160	215	1	0
45.4250	165	216	1	0
45.4500	150	240	1	0
45.4750	163	219	0	0
45.5000	155	209	1	0
45.5250	153	208	0	0
45.5500	163	252	0	0
45.5750	145	204	0	0
45.6000	177	206	2	1
45.6250	162	213	1	0
45.6500	153	206	1	0
45.6750	163	234	0	0
45.7000	149	214	1	0
45.7250	162	207	0	0
45.7500	163	210	0	0
45.7750	148	208	0	0
45.8000	178	207	0	0
45.8250	151	200	0	0
45.8500	151	212	0	0
45.8750	164	227	0	0
45.9000	160	211	1	0
45.9250	151	195	0	0
45.9500	177	208	0	0
45.9750	154	202	2	1
46.0000	169	231	0	0
46.0250	147	216	0	0
46.0500	158	215	1	0
46.0750	159	201	0	0
46.1000	153	193	0	0
46.1250	154	228	1	1
46.1500	163	243	0	0
46.1750	142	203	0	0
46.2000	149	190	1	0
46.2250	157	223	1	2
46.2500	144	218	0	0
46.2750	156	180	0	0
46.3000	167	212	2	1
46.3250	140	197	0	0
46.3500	157	180	0	0
46.3750	158	202	0	0
46.4000	162	187	0	0
46.4250	154	194	0	0
46.4500	142	186	1	0
46.4750	151	218	0	0
46.5000	165	203	0	2
46.5250	147	177	1	0
46.5500	152	198	0	0
46.5750	161	227	0	0
46.6000	123	191	0	0
46.6250	156	191	0	0
46.6500	153	173	0	0
46.6750	150	195	0	0
46.7000	168	193	0	0
46.7250	154	185	1	0
46.7500	149	199	0	0
46.7750	148	178	0	0
46.8000	146	206	0	0
46.8250	162	200	1	0
46.8500	137	189	0	0
46.8750	141	199	0	0
46.9000	150	187	1	0
46.9250	130	183	0	0
46.9500	146	215	0	0
46.9750	141	211	0	0
47.0000	153	198	0	0
47.0250	148	192	1	0
47.0500	132	195	0	0
47.0750	131	202	0	0
47.1000	142	206	0	0
47.1250	153	193	1	0
47.1500	145	182	1	0
47.1750	159	191	0	0
47.2000	138	208	1	0
47.2250	162	194	1	0
47.2500	146	157	0	0
47.2750	132	201	1	0
47.3000	128	201	1	0
47.3250	142	198	0	0
47.3500	143	177	1	0
47.3750	165	187	0	0
47.4000	160	176	0	0
47.4250	136	195	1	0
47.4500	162	199	0	0
47.4750	153	166	0	0
47.5000	153	186	2	0
47.5250	144	203	0	0
47.5500	143	200	0	0
47.5750	147	192	1	0
47.6000	152	182	1	1
47.6250	151	183	0	0
47.6500	152	171	0	0
47.6750	148	177	0	1
47.7000	142	182	0	0
47.7250	148	178	0	1
47.7500	147	191	0	0
47.7750	140	166	0	0
47.8000	143	185	0	0
47.8250	145	181	1	0
47.8500	111	202	0	0
47.8750	144	204	0	0
47.9000	146	170	0	1
47.9250	133	182	0	0
47.9500	151	195	0	0
47.9750	130	175	1	0
48.0000	143	172	0	0
48.0250	122	191	0	0
48.0500	148	179	0	1
48.0750	146	188	0	2
48.1000	115	179	0	0
48.1250	171	183	0	0
48.1500	134	177	1	0
48.1750	126	195	2	0
48.2000	127	204	0	0
48.2250	135	167	1	0
48.2500	139	153	0	0
48.2750	141	184	1	0
48.3000	147	176	1	0
48.3250	140	190	0	0
48.3500	122	160	0	0
48.3750	146	183	1	0
48.4000	116	143	0	0
48.4250	133	184	0	0
48.4500	129	159	0	0
48.4750	141	177	0	1
48.5000	122	169	0	0
48.5250	125	164	0	0
48.5500	119	184	1	1
48.5750	113	169	0	1
48.6000	148	185	0	0
48.6250	142	159	0	0
48.6500	113	193	0	0
48.6750	144	186	1	0
48.7000	125	187	0	0
48.7250	142	168	0	1
48.7500	151	155	0	0
48.7750	125	187	1	0
48.8000	119	178	0	0
48.8250	121	170	1	0
48.8500	116	189	0	0
48.8750	110	173	0	0
48.9000	124	159	0	0
48.9250	114	190	0	0
48.9500	149	160	1	0
48.9750	128	188	0	0
49.0000	119	170	0	1
49.0250	133	161	0	0
49.0500	126	164	1	0
49.0750	130	164	0	0
49.1000	114	143	0	1
49.1250	123	177	0	0
49.1500	123	143	0	0
49.1750	122	182	0	0
49.2000	133	152	0	0
49.2250	130	174	0	2
49.2500	125	168	0	1
49.2750	146	161	0	0
49.3000	134	175	1	1
49.3250	113	156	0	0
49.3500	120	151	0	0
49.3750	125	141	1	0
49.4000	114	176	0	0
49.4250	128	194	0	0
49.4500	112	166	0	0
49.4750	108	176	1	1
49.5000	111	167	0	1
49.5250	122	178	0	0
49.5500	129	143	0	0
49.5750	125	186	0	0
49.6000	111	163	0	1
49.6250	123	176	0	1
49.6500	128	165	0	0
49.6750	123	168	0	1
49.7000	124	157	0	0
49.7250	110	160	1	0
49.7500	111	162	0	0
49.7750	107	167	0	0
49.8000	104	147	0	0
49.8250	104	192	1	1
49.8500	122	164	1	1
49.8750	116	152	0	0
49.9000	103	170	0	0
49.9250	134	144	0	0
49.9500	109	162	1	0
49.9750	108	172	0	0
50.0000	121	145	0	0
50.0250	118	168	1	1
50.0500	136	155	1	0
50.0750	111	157	0	0
50.1000	122	159	0	0
50.1250	134	168	0	0
50.1500	125	159	0	1
50.1750	112	161	0	0
50.2000	117	157	0	0
50.2250	130	152	0	0
50.2500	114	163	0	0
50.2750	93	155	0	1
50.3000	109	156	2	0
50.3250	106	154	0	0
50.3500	115	181	0	0
50.3750	111	145	0	1
50.4000	120	168	0	0
50.4250	126	136	0	1
50.4500	112	166	0	0
50.4750	122	174	1	0
50.5000	98	128	1	0
50.5250	122	158	1	0
50.5500	142	139	0	0
50.5750	116	150	0	0
50.6000	128	146	0	0
50.6250	128	141	2	0
50.6500	130	165	0	0
50.6750	120	179	0	1
50.7000	121	144	0	0
50.7250	119	140	1	0
50.7500	115	155	0	0
50.7750	115	146	0	0
50.8000	101	151	0	0
50.8250	110	139	2	1
50.8500	121	122	0	0
50.8750	121	164	0	0
50.9000	127	157	0	1
50.9250	132	159	0	0
50.9500	104	145	0	1
50.9750	115	153	1	0
51.0000	108	167	0	0
51.0250	118	145	1	0
51.0500	113	147	0	0
51.0750	104	148	0	0
51.1000	98	159	1	0
51.1250	140	135	2	0
51.1500	126	170	0	1
51.1750	113	126	0	0
51.2000	123	163	1	0
51.2250	100	152	0	0
51.2500	103	123	0	1
51.2750	103	140	0	0
51.3000	109	149	0	0
51.3250	110	135	0	0
51.3500	105	134	0	0
51.3750	97	146	0	0
51.4000	114	143	0	0
51.4250	97	154	0	0
51.4500	109	134	1	1
51.4750	108	148	0	0
51.5000	110	161	2	0
51.5250	114	152	0	0
51.5500	89	149	0	0
51.5750	120	169	0	0
51.6000	121	143	0	1
51.6250	112	169	0	0
51.6500	115	156	0	0
51.6750	114	132	0	0
51.7000	99	152	0	0
51.7250	111	144	0	1
51.7500	113	151	1	0
51.7750	102	142	1	1
51.8000	118	136	0	0
51.8250	90	136	0	0
51.8500	120	141	0	0
51.8750	102	147	0	0
51.9000	92	115	1	0
51.9250	105	146	0	0
51.9500	97	138	0	0
51.9750	92	160	0	0
52.0000	125	144	0	0
52.0250	107	147	0	0
52.0500	99	146	0	0
52.0750	108	140	0	1
52.1000	114	132	0	0
52.1250	107	159	0	0
52.1500	104	131	1	1
52.1750	126	130	1	1
52.2000	109	142	0	0
52.2250	104	129	2	0
52.2500	100	133	0	0
52.2750	102	155	0	0
52.3000	97	136	0	0
52.3250	102	140	0	0
52.3500	115	154	1	0
52.3750	97	134	0	0
52.4000	108	149	0	0
52.4250	99	142	0	0
52.4500	111	141	0	0
52.4750	97	125	0	0
52.5000	115	134	0	0
52.5250	104	156	0	0
52.5500	95	136	0	0
52.5750	94	126	0	0
52.6000	112	156	1	0
52.6250	100	131	1	0
52.6500	96	162	0	0
52.6750	98	145	0	0
52.7000	92	139	0	0
52.7250	108	149	0	0
52.7500	88	128	0	0
52.7750	99	161	0	0
52.8000	107	128	0	0
52.8250	106	148	0	0
52.8500	105	134	0	0
52.8750	95	133	1	0
52.9000	105	144	2	0
52.9250	98	128	0	0
52.9500	109	125	0	0
52.9750	86	127	1	0
53.0000	98	144	0	1
53.0250	100	121	1	0
53.0500	82	142	0	0
53.0750	84	116	0	1
53.1000	106	131	0	0
53.1250	107	140	0	0
53.1500	100	121	1	0
53.1750	92	136	0	0
53.2000	94	140	0	0
53.2250	103	114	1	0
53.2500	103	143	0	0
53.2750	96	134	0	0
53.3000	118	132	0	0
53.3250	95	131	0	0
53.3500	90	118	0	0
53.3750	105	112	1	0
53.4000	91	128	0	0
53.4250	66	112	0	0
53.4500	103	120	0	0
53.4750	94	131	0	1
53.5000	105	118	1	0
53.5250	106	150	0	0
53.5500	86	144	1	1
53.5750	93	130	0	0
53.6000	92	142	0	0
53.6250	96	121	0	0
53.6500	93	112	0	0
53.6750	99	117	1	1
53.7000	81	141	0	0
53.7250	82	138	0	0
53.7500	97	119	1	0
53.7750	70	131	0	0
53.8000	91	123	0	0
53.8250	96	115	0	0
53.8500	110	120	1	0
53.8750	98	124	0	1
53.9000	110	118	1	0
53.9250	105	108	0	0
53.9500	78	138	0	0
53.9750	91	127	0	0
54.0000	83	126	0	0
54.0250	75	135	0	1
54.0500	81	124	1	1
54.0750	90	132	0	0
54.1000	87	121	1	0
54.1250	92	111	0	0
54.1500	103	140	0	0
54.1750	87	126	0	0
54.2000	95	114	1	1
54.2250	90	122	0	0
54.2500	81	121	0	0
54.2750	96	123	0	0
54.3000	105	105	0	0
54.3250	93	106	0	0
54.3500	79	127	0	0
54.3750	87	105	0	0
54.4000	84	107	0	0
54.4250	86	107	1	1
54.4500	84	127	0	0
54.4750	99	109	0	0
54.5000	87	135	0	0
54.5250	101	131	0	0
54.5500	94	112	0	0
54.5750	92	135	1	1
54.6000	90	132	0	0
54.6250	86	134	0	0
54.6500	104	125	0	0
54.6750	95	152	0	1
54.7000	89	119	0	0
54.7250	106	121	0	0
54.7500	89	134	0	0
54.7750	76	104	0	0
54.8000	99	122	0	0
54.8250	89	115	1	0
54.8500	93	125	0	0
54.8750	80	90	0	0
54.9000	85	137	0	0
54.9250	89	117	1	0
54.9500	97	125	0	0
54.9750	88	116	1	0
55.0000	80	114	0	0
55.0250	74	130	0	0
55.0500	83	121	0	0
55.0750	70	127	0	0
55.1000	97	124	1	0
55.1250	87	110	0	0
55.1500	77	105	1	0
55.1750	86	111	1	0
55.2000	86	99	0	0
55.2250	83	124	0	0
55.2500	83	90	0	0
55.2750	68	129	0	0
55.3000	92	93	0	0
55.3250	91	121	0	1
55.3500	90	114	0	1
55.3750	93	123	0	0
55.4000	79	109	1	0
55.4250	102	117	0	0
55.4500	86	125	1	0
55.4750	75	113	0	0
55.5000	81	100	0	0
55.5250	89	114	0	0
55.5500	77	98	0	0
55.5750	72	121	0	1
55.6000	67	122	1	0
55.6250	73	108	0	0
55.6500	71	95	0	0
55.6750	83	105	0	0
55.7000	84	113	0	0
55.7250	75	130	0	0
55.7500	80	113	1	0
55.7750	71	115	0	0
55.8000	83	101	0	0
55.8250	81	107	0	0
55.8500	88	113	0	0
55.8750	88	121	1	0
55.9000	79	109	1	0
55.9250	93	120	0	0
55.9500	67	120	0	0
55.9750	101	108	0	0
56.0000	79	103	0	0
56.0250	81	103	3	0
56.0500	64	96	0	0
56.0750	93	123	0	0
56.1000	84	99	0	1
56.1250	89	92	0	0
56.1500	69	92	0	0
56.1750	87	83	0	0
56.2000	95	112	0	0
56.2250	68	94	0	0
56.2500	71	118	0	0
56.2750	76	121	0	0
56.3000	80	93	0	0
56.3250	97	103	0	0
56.3500	91	110	0	0
56.3750	70	127	0	0
56.4000	90	120	0	0
56.4250	87	114	1	0
56.4500	80	88	0	1
56.4750	80	95	0	0
56.5000	75	92	0	0
56.5250	88	121	0	0
56.5500	70	97	0	0
56.5750	79	83	0	0
56.6000	75	89	0	0
56.6250	86	96	0	0
56.6500	69	106	1	0
56.6750	69	106	0	0
56.7000	69	94	0	0
56.7250	75	91	0	0
56.7500	86	108	0	0
56.7750	82	93	1	0
56.8000	72	97	0	0
56.8250	73	109	1	0
56.8500	85	129	0	0
56.8750	74	103	0	0
56.9000	77	105	1	0
56.9250	81	115	0	0
56.9500	85	101	1	0
56.9750	75	104	0	0
57.0000	69	109	0	0
57.0250	82	116	1	0
57.0500	86	117	0	0
57.0750	57	93	0	0
57.1000	77	117	0	0
57.1250	74	120	0	0
57.1500	77	113	0	0
57.1750	95	108	0	0
57.2000	76	88	0	0
57.2250	79	111	0	0
57.2500	76	115	0	0
57.2750	81	104	0	0
57.3000	76	99	0	0
57.3250	68	85	0	0
57.3500	65	119	0	1
57.3750	74	106	0	0
57.4000	95	105	0	1
57.4250	76	87	0	0
57.4500	93	119	1	1
57.4750	75	99	1	1
57.5000	72	96	0	0
57.5250	60	114	1	0
57.5500	71	95	0	0
57.5750	79	89	1	0
57.6000	67	87	0	1
57.6250	64	103	0	0
57.6500	77	95	0	1
57.6750	73	102	0	0
57.7000	59	101	1	0
57.7250	78	104	1	0
57.7500	70	104	0	0
57.7750	67	93	0	0
57.8000	78	99	0	0
57.8250	74	85	0	1
57.8500	67	99	0	0
57.8750	71	102	1	0
57.9000	65	117	0	0
57.9250	75	108	1	0
57.9500	65	90	0	0
57.9750	63	107	0	0
58.0000	79	99	0	0
58.0250	72	90	0	0
58.0500	71	88	0	1
58.0750	73	87	0	1
58.1000	72	106	0	0
58.1250	74	97	0	0
58.1500	63	99	1	0
58.1750	66	77	0	0
58.2000	84	88	0	0
58.2250	80	104	0	1
58.2500	70	93	0	1
58.2750	56	96	0	0
58.3000	76	99	1	0
58.3250	83	108	1	0
58.3500	70	83	0	0
58.3750	61	82	0	0
58.4000	64	100	0	1
58.4250	69	81	1	2
58.4500	70	76	0	0
58.4750	68	107	0	0
58.5000	63	98	0	1
58.5250	79	85	2	0
58.5500	63	92	0	0
58.5750	78	95	0	0
58.6000	63	100	0	0
58.6250	70	91	0	0
58.6500	82	95	0	0
58.6750	70	77	0	0
58.7000	64	88	0	0
58.7250	67	83	1	0
58.7500	83	94	1	0
58.7750	59	100	0	1
58.8000	65	97	0	0
58.8250	74	95	0	0
58.8500	68	90	2	0
58.8750	54	90	0	0
58.9000	88	96	0	0
58.9250	64	64	0	0
58.9500	70	88	0	0
58.9750	61	101	0	0
59.0000	68	92	0	0
59.0250	74	84	0	0
59.0500	75	93	0	0
59.0750	60	106	1	0
59.1000	75	101	0	0
59.1250	51	86	0	0
59.1500	64	90	0	0
59.1750	71	91	0	0
59.2000	68	106	1	0
59.2250	71	70	0	0
59.2500	64	85	0	0
59.2750	62	76	0	0
59.3000	58	100	1	0
59.3250	73	74	0	0
59.3500	57	98	0	1
59.3750	64	77	0	0
59.4000	61	74	1	0
59.4250	65	97	0	0
59.4500	65	75	0	1
59.4750	62	88	1	0
59.5000	59	100	0	0
59.5250	74	95	1	0
59.5500	62	80	0	0
59.5750	70	90	0	0
59.6000	56	94	0	0
59.6250	49	96	0	0
59.6500	72	77	1	1
59.6750	67	81	0	0
59.7000	63	88	1	2
59.7250	59	88	0	0
59.7500	60	96	0	0
59.7750	68	92	0	0
59.8000	64	91	0	0
59.8250	57	82	1	0
59.8500	63	79	0	0
59.8750	54	72	1	0
59.9000	66	93	2	0
59.9250	61	91	0	1
59.9500	55	82	0	0
59.9750	69	90	0	0
60.0000	66	95	1	1
60.0250	58	85	1	0
60.0500	59	94	0	0
60.0750	84	85	0	0
60.1000	66	102	0	1
60.1250	64	77	0	0
60.1500	73	78	0	0
60.1750	60	82	1	0
60.2000	62	77	0	0
60.2250	62	68	0	0
60.2500	70	90	0	0
60.2750	58	91	0	0
60.3000	76	70	0	1
60.3250	75	68	0	1
60.3500	50	100	0	0
60.3750	50	87	0	0
60.4000	57	87	0	1
60.4250	73	86	0	0
60.4500	52	90	0	0
60.4750	57	80	0	0
60.5000	48	97	0	0
60.5250	58	72	0	0
60.5500	61	82	0	0
60.5750	64	81	0	1
60.6000	51	74	0	0
60.6250	55	78	0	0
60.6500	66	85	0	0
60.6750	58	70	0	0
60.7000	80	67	0	2
60.7250	58	96	0	0
60.7500	64	100	0	1
60.7750	47	96	0	1
60.8000	60	79	1	0
60.8250	63	85	0	0
60.8500	47	75	0	0
60.8750	74	68	0	0
60.9000	71	79	0	0
60.9250	47	83	0	0
60.9500	59	66	0	0
60.9750	88	78	0	0
61.0000	55	97	0	0
61.0250	74	88	0	0
61.0500	47	84	0	0
61.0750	60	88	1	0
61.1000	62	91	1	0
61.1250	50	72	0	0
61.1500	64	76	0	0
61.1750	60	76	0	0
61.2000	51	65	1	0
61.2250	49	87	1	1
61.2500	42	80	0	0
61.2750	59	77	0	0
61.3000	49	90	1	0
61.3250	74	65	1	0
61.3500	64	70	0	0
61.3750	55	68	0	0
61.4000	63	74	0	0
61.4250	68	82	0	1
61.4500	52	87	0	0
61.4750	56	64	1	0
61.5000	46	81	1	0
61.5250	64	87	0	0
61.5500	59	61	0	0
61.5750	56	67	0	0
61.6000	45	84	0	0
61.6250	54	85	0	0
61.6500	53	71	0	0
61.6750	70	94	0	1
61.7000	56	63	1	0
61.7250	50	77	0	0
61.7500	50	66	0	0
61.7750	54	73	0	0
61.8000	63	60	0	0
61.8250	54	62	0	0
61.8500	62	73	0	0
61.8750	60	75	0	0
61.9000	59	77	0	0
61.9250	57	84	0	0
61.9500	53	82	0	0
61.9750	47	71	0	1
62.0000	45	77	0	0
62.0250	60	82	0	3
62.0500	49	82	0	0
62.0750	60	72	0	0
62.1000	64	74	0	0
62.1250	42	71	0	0
62.1500	56	75	0	0
62.1750	54	79	0	0
62.2000	50	71	0	0
62.2250	41	88	0	0
62.2500	54	66	0	1
62.2750	64	69	0	0
62.3000	59	73	0	0
62.3250	51	80	0	0
62.3500	58	70	0	0
62.3750	55	70	0	2
62.4000	52	69	0	1
62.4250	46	65	0	0
62.4500	55	89	0	0
62.4750	44	69	0	1
62.5000	64	65	0	1
62.5250	52	80	0	0
62.5500	40	67	0	0
62.5750	60	64	0	0
62.6000	52	68	1	0
62.6250	46	71	0	0
62.6500	60	65	0	1
62.6750	47	66	0	0
62.7000	84	67	0	0
62.7250	41	65	0	0
62.7500	50	75	1	0
62.7750	48	62	0	1
62.8000	53	73	0	0
62.8250	67	67	1	0
62.8500	52	72	0	0
62.8750	54	65	0	0
62.9000	37	81	0	1
62.9250	42	55	0	0
62.9500	58	74	0	0
62.9750	39	79	0	0
63.0000	41	75	1	0
63.0250	45	52	1	0
63.0500	40	83	1	1
63.0750	48	80	0	0
63.1000	43	87	1	0
63.1250	50	72	1	0
63.1500	47	73	0	0
63.1750	48	58	1	0
63.2000	42	72	0	0
63.2250	39	65	1	0
63.2500	46	66	1	0
63.2750	41	65	0	0
63.3000	46	73	0	0
63.3250	48	62	0	0
63.3500	59	66	1	0
63.3750	50	83	0	0
63.4000	50	67	0	0
63.4250	54	85	0	1
63.4500	60	76	0	0
63.4750	48	68	0	0
63.5000	51	64	0	0
63.5250	46	83	1	0
63.5500	56	82	0	0
63.5750	46	63	0	0
63.6000	44	67	0	0
63.6250	33	70	0	0
63.6500	50	64	0	2
63.6750	49	70	1	0
63.7000	59	53	0	0
63.7250	46	67	1	0
63.7500	63	76	0	1
63.7750	43	69	0	0
63.8000	41	77	0	2
63.8250	36	59	0	0
63.8500	46	61	0	0
63.8750	61	60	0	0
63.9000	56	60	0	0
63.9250	59	62	1	0
63.9500	47	83	0	0
63.9750	53	55	0	0
64.0000	53	66	1	0
64.0250	43	60	0	1
64.0500	33	71	0	1
64.0750	49	62	1	0
64.1000	42	67	0	0
64.1250	33	58	0	0
64.1500	58	57	0	0
64.1750	48	82	0	0
64.2000	50	74	0	1
64.2250	41	68	1	0
64.2500	40	67	0	0
64.2750	54	66	1	0
64.3000	50	56	0	0
64.3250	35	66	1	0
64.3500	50	74	0	1
64.3750	41	72	0	0
64.4000	52	47	0	0
64.4250	42	61	1	1
64.4500	51	61	1	1
64.4750	46	58	0	0
64.5000	55	75	1	0
64.5250	44	53	1	0
64.5500	37	76	0	0
64.5750	33	69	0	0
64.6000	55	71	0	0
64.6250	55	58	1	0
64.6500	48	65	0	0
64.6750	49	69	0	1
64.7000	56	50	0	0
64.7250	40	73	0	1
64.7500	52	59	1	1
64.7750	63	59	0	1
64.8000	46	73	0	0
64.8250	39	62	0	0
64.8500	46	81	1	0
64.8750	46	67	0	0
64.9000	38	65	1	1
64.9250	45	52	0	0
64.9500	40	54	1	0
64.9750	47	61	0	0
65.0000	48	63	0	0
65.0250	37	55	0	1
65.0500	46	55	0	0
65.0750	43	65	0	2
65.1000	47	57	0	1
65.1250	54	67	0	0
65.1500	50	64	0	0
65.1750	47	58	0	0
65.2000	35	50	1	0
65.2250	50	64	0	0
65.2500	43	51	0	0
65.2750	38	47	0	0
65.3000	22	65	0	0
65.3250	39	66	0	0
65.3500	33	55	0	1
65.3750	45	53	0	0
65.4000	38	67	0	0
65.4250	49	58	0	0
65.4500	47	71	0	0
65.4750	56	54	0	1
65.5000	49	62	1	0
65.5250	48	67	0	1
65.5500	45	63	0	0
65.5750	47	55	1	0
65.6000	43	57	0	0
65.6250	47	74	0	0
65.6500	30	65	0	0
65.6750	49	58	1	0
65.7000	35	54	0	0
65.7250	43	54	0	0
65.7500	41	51	0	0
65.7750	55	62	0	0
65.8000	47	46	0	0
65.8250	37	59	0	0
65.8500	38	62	0	0
65.8750	43	58	0	1
65.9000	36	52	0	0
65.9250	61	67	0	1
65.9500	36	46	1	0
65.9750	45	53	0	1
66.0000	43	55	0	0
66.0250	46	51	0	0
66.0500	38	50	0	1
66.0750	45	51	0	0
66.1000	35	60	0	0
66.1250	33	58	1	1
66.1500	40	64	0	0
66.1750	42	60	0	0
66.2000	54	58	0	0
66.2250	48	46	0	0
66.2500	44	57	1	0
66.2750	43	65	0	1
66.3000	32	67	1	0
66.3250	30	64	1	1
66.3500	41	62	0	0
66.3750	49	42	0	0
66.4000	38	58	0	0
66.4250	36	52	0	0
66.4500	47	64	0	0
66.4750	35	55	0	0
66.5000	34	62	0	0
66.5250	36	56	0	0
66.5500	40	57	0	0
66.5750	53	55	0	0
66.6000	41	69	0	0
66.6250	49	53	1	0
66.6500	41	46	0	0
66.6750	42	56	0	0
66.7000	40	63	0	0
66.7250	36	48	0	1
66.7500	47	72	0	0
66.7750	44	68	0	0
66.8000	45	50	0	0
66.8250	34	57	0	0
66.8500	45	61	1	1
66.8750	47	65	0	0
66.9000	29	59	0	1
66.9250	47	53	0	0
66.9500	33	58	0	0
66.9750	32	61	0	0
67.0000	45	60	0	0
67.0250	48	54	0	1
67.0500	45	53	0	1
67.0750	46	46	0	0
67.1000	41	58	1	1
67.1250	33	57	0	0
67.1500	42	66	1	0
67.1750	39	55	0	0
67.2000	43	51	0	0
67.2250	35	46	0	0
67.2500	43	55	1	0
67.2750	42	42	0	0
67.3000	40	52	0	0
67.3250	42	55	0	0
67.3500	30	54	0	0
67.3750	41	57	1	0
67.4000	48	55	0	0
67.4250	37	46	0	0
67.4500	34	42	0	0
67.4750	41	56	0	1
67.5000	48	49	0	1
67.5250	40	46	0	0
67.5500	29	58	3	0
67.5750	28	50	0	0
67.6000	53	52	0	0
67.6250	33	43	0	0
67.6500	42	57	1	0
67.6750	26	54	0	0
67.7000	46	48	1	0
67.7250	30	47	0	0
67.7500	49	42	0	0
67.7750	45	55	0	0
67.8000	33	52	0	0
67.8250	38	37	0	0
67.8500	42	53	0	0
67.8750	33	65	0	0
67.9000	31	47	0	0
67.9250	40	50	0	1
67.9500	38	49	0	0
67.9750	41	45	0	0
68.0000	42	57	2	0
68.0250	39	54	0	0
68.0500	35	53	1	0
68.0750	46	61	0	0
68.1000	43	63	2	0
68.1250	35	72	0	2
68.1500	35	49	0	0
68.1750	41	51	0	1
68.2000	41	55	0	0
68.2250	37	50	1	0
68.2500	44	56	1	0
68.2750	26	41	0	0
68.3000	39	49	0	0
68.3250	29	49	2	0
68.3500	31	49	0	0
68.3750	28	50	0	0
68.4000	35	44	0	0
68.4250	42	47	0	2
68.4500	23	39	0	1
68.4750	38	39	0	1
68.5000	38	47	0	0
68.5250	27	39	0	1
68.5500	37	38	0	0
68.5750	24	53	0	0
68.6000	38	49	0	0
68.6250	46	51	0	0
68.6500	40	51	0	0
68.6750	20	60	0	0
68.7000	40	44	0	0
68.7250	26	32	1	0
68.7500	33	45	0	0
68.7750	29	67	0	0
68.8000	46	48	0	0
68.8250	33	51	0	0
68.8500	47	35	1	2
68.8750	37	43	0	0
68.9000	40	46	0	1
68.9250	43	39	0	0
68.9500	30	52	0	1
68.9750	37	66	1	0
69.0000	32	36	1	0
69.0250	40	46	0	1
69.0500	26	52	0	0
69.0750	43	46	1	2
69.1000	31	42	0	0
69.1250	36	51	1	0
69.1500	46	55	0	0
69.1750	37	55	0	0
69.2000	32	50	1	0
69.2250	22	53	0	2
69.2500	36	54	1	0
69.2750	42	38	0	0
69.3000	49	41	1	0
69.3250	39	48	0	0
69.3500	34	56	0	0
69.3750	27	53	0	1
69.4000	50	52	1	0
69.4250	32	56	0	0
69.4500	42	46	0	0
69.4750	38	44	0	0
69.5000	38	59	0	0
69.5250	32	48	0	0
69.5500	34	46	0	0
69.5750	28	46	0	0
69.6000	36	50	0	0
69.6250	32	41	0	0
69.6500	36	45	0	1
69.6750	39	39	1	0
69.7000	33	46	0	1
69.7250	41	40	1	0
69.7500	27	54	0	0
69.7750	29	50	0	0
69.8000	27	44	0	1
69.8250	38	49	0	0
69.8500	35	40	0	0
69.8750	27	50	0	0
69.9000	42	41	0	0
69.9250	43	44	0	1
69.9500	26	45	0	1
69.9750	32	47	0	0
70.0000	23	43	0	0
70.0250	36	38	0	0
70.0500	21	45	0	0
70.0750	33	49	1	0
70.1000	35	40	1	0
70.1250	43	43	0	1
70.1500	36	51	0	0
70.1750	43	42	0	1
70.2000	31	46	0	0
70.2250	40	44	0	0
70.2500	34	45	0	0
70.2750	31	46	0	0
70.3000	25	45	0	0
70.3250	24	44	2	0
70.3500	36	37	0	0
70.3750	26	46	0	0
70.4000	34	46	0	0
70.4250	22	61	0	0
70.4500	34	40	1	0
70.4750	35	44	0	1
70.5000	21	47	0	0
70.5250	37	24	0	0
70.5500	22	38	1	0
70.5750	33	40	0	0
70.6000	32	46	1	0
70.6250	38	36	0	0
70.6500	30	36	0	0
70.6750	35	40	0	1
70.7000	24	44	0	1
70.7250	32	41	0	0
70.7500	39	56	0	0
70.7750	36	50	0	0
70.8000	24	52	0	0
70.8250	30	49	0	0
70.8500	29	49	0	0
70.8750	32	44	0	0
70.9000	36	40	0	0
70.9250	38	41	0	1
70.9500	31	58	0	1
70.9750	26	34	0	0
71.0000	30	43	0	1
71.0250	25	56	0	1
71.0500	37	51	0	0
71.0750	28	50	0	0
71.1000	29	44	1	0
71.1250	21	51	0	0
71.1500	25	38	0	0
71.1750	23	32	0	0
71.2000	37	47	0	0
71.2250	33	37	0	0
71.2500	27	42	0	0
71.2750	34	39	0	0
71.3000	35	47	0	0
71.3250	29	35	0	0
71.3500	23	37	1	0
71.3750	33	31	0	0
71.4000	25	47	1	0
71.4250	37	35	2	0
71.4500	34	54	0	1
71.4750	26	46	0	0
71.5000	20	33	0	0
71.5250	27	43	0	0
71.5500	34	39	0	0
71.5750	28	42	0	0
71.6000	23	42	0	0
71.6250	34	31	1	0
71.6500	36	37	0	0
71.6750	26	39	0	1
71.7000	33	42	0	0
71.7250	29	46	0	0
71.7500	31	30	0	0
71.7750	27	57	0	1
71.8000	39	35	1	0
71.8250	28	33	0	0
71.8500	32	41	1	0
71.8750	33	45	1	0
71.9000	32	49	0	0
71.9250	26	34	0	0
71.9500	26	46	0	0
71.9750	20	42	0	0
72.0000	24	31	1	1
72.0250	28	49	0	0
72.0500	26	48	0	0
72.0750	32	46	0	1
72.1000	29	41	0	0
72.1250	45	56	0	2
72.1500	35	43	1	0
72.1750	26	39	1	0
72.2000	18	39	0	0
72.2250	26	43	0	0
72.2500	27	25	0	0
72.2750	26	30	0	0
72.3000	20	42	0	0
72.3250	24	29	0	0
72.3500	30	47	0	0
72.3750	36	52	1	0
72.4000	36	39	0	0
72.4250	22	58	0	1
72.4500	23	44	0	0
72.4750	25	42	1	0
72.5000	29	30	0	0
72.5250	25	36	0	0
72.5500	29	39	0	0
72.5750	31	45	1	0
72.6000	25	40	0	0
72.6250	26	40	0	0
72.6500	25	29	1	0
72.6750	25	39	0	0
72.7000	31	35	0	0
72.7250	33	35	0	0
72.7500	29	30	0	0
72.7750	31	45	0	0
72.8000	41	43	0	1
72.8250	24	27	0	0
72.8500	27	34	0	0
72.8750	24	37	0	0
72.9000	29	41	0	0
72.9250	25	37	0	0
72.9500	20	30	0	0
72.9750	32	37	1	0
73.0000	34	42	1	0
73.0250	23	43	0	0
73.0500	28	39	0	0
73.0750	39	49	0	0
73.1000	26	40	0	0
73.1250	26	36	0	0
73.1500	20	48	0	1
73.1750	37	45	0	1
73.2000	18	38	0	0
73.2250	25	36	1	0
73.2500	37	31	0	0
73.2750	28	38	0	0
73.3000	28	35	2	0
73.3250	25	41	0	0
73.3500	24	43	0	0
73.3750	23	36	1	0
73.4000	18	42	0	0
73.4250	32	39	1	0
73.4500	19	33	0	0
73.4750	22	47	0	1
73.5000	39	42	0	1
73.5250	27	37	0	0
73.5500	26	45	0	0
73.5750	19	41	0	0
73.6000	25	42	0	0
73.6250	32	38	0	0
73.6500	29	38	0	0
73.6750	26	34	0	1
73.7000	23	29	0	1
73.7250	23	38	0	1
73.7500	33	24	0	0
73.7750	21	34	0	0
73.8000	25	37	0	0
73.8250	22	36	0	0
73.8500	21	42	0	0
73.8750	27	39	0	0
73.9000	27	32	0	0
73.9250	26	26	1	1
73.9500	26	28	1	0
73.9750	22	46	0	0
74.0000	18	31	0	0
74.0250	24	40	0	0
74.0500	33	48	0	2
74.0750	21	39	0	0
74.1000	21	33	0	0
74.1250	20	44	1	1
74.1500	29	26	0	0
74.1750	20	38	0	1
74.2000	30	45	0	0
74.2250	23	36	0	0
74.2500	25	35	1	0
74.2750	31	34	0	0
74.3000	16	44	0	0
74.3250	26	40	0	1
74.3500	20	28	0	1
74.3750	18	30	0	0
74.4000	23	24	0	0
74.4250	20	42	0	0
74.4500	34	36	0	0
74.4750	29	29	1	0
74.5000	21	34	2	0
74.5250	26	33	0	0
74.5500	20	36	0	0
74.5750	23	44	2	0
74.6000	16	46	0	0
74.6250	32	37	0	0
74.6500	18	29	0	0
74.6750	30	37	0	0
74.7000	32	26	0	0
74.7250	22	39	0	0
74.7500	29	37	0	0
74.7750	25	39	1	0
74.8000	21	23	0	0
74.8250	21	34	0	0
74.8500	22	37	0	0
74.8750	28	41	0	0
74.9000	27	41	0	0
74.9250	27	37	0	0
74.9500	35	19	0	1
74.9750	13	38	0	0
75.0000	24	32	0	0
75.0250	21	35	0	0
75.0500	16	37	0	0
75.0750	27	37	0	0
75.1000	28	37	0	0
75.1250	25	28	1	0
75.1500	31	27	0	1
75.1750	17	37	0	0
75.2000	21	37	0	0
75.2250	20	27	0	0
75.2500	19	30	1	1
75.2750	23	28	0	0
75.3000	27	29	0	0
75.3250	28	30	0	0
75.3500	21	31	0	0
75.3750	24	28	0	0
75.4000	26	36	0	1
75.4250	25	26	0	0
75.4500	25	34	0	0
75.4750	27	28	0	0
75.5000	25	32	0	1
75.5250	24	35	0	0
75.5500	24	27	0	0
75.5750	24	38	1	0
75.6000	25	31	1	0
75.6250	32	39	1	0
75.6500	25	37	0	0
75.6750	32	36	1	0
75.7000	17	33	0	0
75.7250	26	30	0	0
75.7500	25	23	0	0
75.7750	23	34	0	0
75.8000	26	27	1	0
75.8250	23	30	1	0
75.8500	19	27	0	0
75.8750	11	29	0	0
75.9000	27	29	0	0
75.9250	22	23	0	1
75.9500	32	39	0	0
75.9750	18	30	0	0
76.0000	20	25	0	0
76.0250	16	40	0	1
76.0500	27	26	0	0
76.0750	33	22	0	0
76.1000	27	33	0	0
76.1250	23	26	0	0
76.1500	19	22	0	0
76.1750	29	22	0	0
76.2000	14	26	0	0
76.2250	27	31	0	0
76.2500	35	22	1	0
76.2750	20	34	0	0
76.3000	32	32	0	0
76.3250	18	23	0	0
76.3500	24	26	0	0
76.3750	16	25	0	0
76.4000	23	39	0	1
76.4250	21	28	1	0
76.4500	27	28	0	0
76.4750	22	31	2	2
76.5000	19	32	1	0
76.5250	21	34	1	0
76.5500	21	37	0	0
76.5750	26	26	0	0
76.6000	16	30	0	0
76.6250	28	26	0	0
76.6500	23	31	0	1
76.6750	26	23	0	0
76.7000	20	28	0	0
76.7250	28	22	0	0
76.7500	29	37	0	0
76.7750	19	31	1	0
76.8000	13	29	0	0
76.8250	20	23	0	1
76.8500	25	32	0	0
76.8750	25	34	1	0
76.9000	20	31	0	0
76.9250	26	32	1	1
76.9500	27	19	0	0
76.9750	21	29	0	0
77.0000	18	24	0	0
77.0250	23	30	0	0
77.0500	21	21	0	0
77.0750	16	36	0	0
77.1000	13	21	0	0
77.1250	15	29	2	0
77.1500	17	31	0	0
77.1750	23	38	0	0
77.2000	17	26	1	0
77.2250	9	22	0	0
77.2500	24	29	1	0
77.2750	24	40	0	0
77.3000	26	20	0	0
77.3250	21	20	0	0
77.3500	21	31	1	0
77.3750	19	25	0	2
77.4000	16	24	0	0
77.4250	14	34	0	0
77.4500	22	36	0	0
77.4750	25	35	0	0
77.5000	21	26	0	0
77.5250	21	27	0	0
77.5500	11	20	0	0
77.5750	20	27	0	1
77.6000	23	27	0	0
77.6250	22	22	2	0
77.6500	22	25	1	1
77.6750	19	24	0	0
77.7000	18	24	0	1
77.7250	25	29	0	0
77.7500	23	32	0	0
77.7750	26	30	0	0
77.8000	23	21	0	1
77.8250	27	30	0	0
77.8500	17	38	0	0
77.8750	26	23	0	0
77.9000	17	32	0	0
77.9250	14	28	0	1
77.9500	24	25	0	0
77.9750	19	29	0	0
78.0000	17	30	0	0
78.0250	14	29	0	0
78.0500	35	36	0	0
78.0750	24	31	1	0
78.1000	18	24	0	0
78.1250	26	31	0	0
78.1500	21	27	0	0
78.1750	21	22	0	0
78.2000	22	20	0	0
78.2250	15	24	0	0
78.2500	20	29	0	0
78.2750	21	24	0	0
78.3000	16	32	0	0
78.3250	21	19	0	0
78.3500	15	22	0	0
78.3750	18	32	1	0
78.4000	22	34	0	0
78.4250	14	27	0	0
78.4500	16	18	0	1
78.4750	23	35	0	0
78.5000	15	17	0	0
78.5250	20	25	0	0
78.5500	14	22	0	0
78.5750	21	28	0	0
78.6000	17	21	0	0
78.6250	22	33	0	0
78.6500	15	27	0	0
78.6750	18	31	0	0
78.7000	20	21	0	1
78.7250	21	32	0	0
78.7500	19	23	0	1
78.7750	19	25	0	0
78.8000	21	21	2	1
78.8250	20	23	1	0
78.8500	17	41	0	1
78.8750	17	26	0	0
78.9000	26	22	0	0
78.9250	17	24	0	0
78.9500	12	34	0	1
78.9750	16	30	0	0
79.0000	19	21	0	0
79.0250	18	22	0	0
79.0500	29	27	0	0
79.0750	22	21	1	0
79.1000	20	15	0	1
79.1250	19	30	0	0
79.1500	16	24	0	0
79.1750	10	25	0	0
79.2000	18	23	0	0
79.2250	22	24	0	0
79.2500	13	27	0	0
79.2750	15	26	0	1
79.3000	19	17	0	0
79.3250	17	21	1	0
79.3500	20	20	1	0
79.3750	24	26	0	0
79.4000	20	22	0	0
79.4250	18	29	0	0
79.4500	14	21	0	0
79.4750	24	14	0	0
79.5000	15	22	0	0
79.5250	20	30	0	1
79.5500	23	32	0	0
79.5750	17	28	0	0
79.6000	16	25	1	0
79.6250	15	22	0	0
79.6500	17	19	0	1
79.6750	17	24	0	0
79.7000	21	24	0	0
79.7250	12	31	0	0
79.7500	27	23	0	0
79.7750	9	13	0	0
79.8000	21	24	0	0
79.8250	14	27	1	0
79.8500	23	26	0	0
79.8750	18	29	1	0
79.9000	20	28	0	0
79.9250	19	17	1	0
79.9500	24	11	0	0
79.9750	21	21	0	0
80.0000	12	27	0	0
80.0250	13	25	0	0
80.0500	14	16	0	0
80.0750	15	30	2	0
80.1000	15	24	0	0
80.1250	21	27	0	1
80.1500	20	29	0	0
80.1750	14	28	0	0
80.2000	21	26	0	0
80.2250	23	18	0	0
80.2500	25	20	0	0
80.2750	20	25	0	0
80.3000	22	25	1	0
80.3250	18	31	0	0
80.3500	21	26	0	1
80.3750	15	24	0	0
80.4000	10	18	1	0
80.4250	19	27	0	0
80.4500	22	35	1	0
80.4750	20	26	0	0
80.5000	17	20	0	0
80.5250	16	28	0	0
80.5500	19	18	0	0
80.5750	12	25	0	0
80.6000	17	31	0	0
80.6250	27	22	0	0
80.6500	17	22	0	0
80.6750	20	25	0	0
80.7000	22	24	0	0
80.7250	14	19	0	0
80.7500	14	23	1	0
80.7750	18	33	0	1
80.8000	20	18	0	0
80.8250	14	26	0	0
80.8500	15	22	0	0
80.8750	16	28	0	0
80.9000	16	26	0	0
80.9250	22	36	0	0
80.9500	19	21	0	0
80.9750	17	19	0	0
81.0000	19	18	1	0
81.0250	17	23	1	1
81.0500	21	20	0	0
81.0750	16	25	0	0
81.1000	24	20	1	0
81.1250	23	22	0	0
81.1500	8	18	0	0
81.1750	8	27	1	0
81.2000	11	22	0	0
81.2250	12	29	0	0
81.2500	20	20	1	0
81.2750	14	24	1	0
81.3000	15	20	0	2
81.3250	23	27	0	0
81.3500	17	23	0	0
81.3750	14	19	0	0
81.4000	17	18	0	0
81.4250	22	21	0	0
81.4500	20	23	0	2
81.4750	14	30	0	0
81.5000	16	24	0	0
81.5250	17	20	0	0
81.5500	9	21	0	0
81.5750	14	20	0	0
81.6000	12	18	0	0
81.6250	15	26	0	0
81.6500	13	20	1	0
81.6750	22	35	0	0
81.7000	10	32	0	0
81.7250	15	13	1	0
81.7500	22	21	1	0
81.7750	15	13	0	0
81.8000	18	29	0	0
81.8250	25	22	1	1
81.8500	16	24	0	1
81.8750	17	23	0	0
81.9000	11	27	0	0
81.9250	13	25	0	0
81.9500	18	21	0	0
81.9750	23	31	0	0
82.0000	18	23	0	0
82.0250	13	20	0	0
82.0500	20	21	0	0
82.0750	19	13	0	0
82.1000	17	18	0	0
82.1250	13	23	0	0
82.1500	15	26	0	0
82.1750	16	17	0	0
82.2000	11	16	0	0
82.2250	16	23	1	0
82.2500	10	17	2	0
82.2750	11	28	0	0
82.3000	15	27	0	0
82.3250	11	23	0	0
82.3500	7	24	0	0
82.3750	12	23	1	0
82.4000	18	13	0	0
82.4250	18	20	0	0
82.4500	16	22	0	0
82.4750	18	22	1	0
82.5000	7	17	0	0
82.5250	19	13	0	0
82.5500	19	22	0	1
82.5750	13	19	0	0
82.6000	13	26	0	1
82.6250	19	19	0	0
82.6500	10	21	0	1
82.6750	20	19	1	0
82.7000	13	13	1	0
82.7250	13	17	0	0
82.7500	11	18	1	0
82.7750	8	20	0	0
82.8000	16	17	1	0
82.8250	16	23	0	0
82.8500	16	24	1	0
82.8750	22	20	0	0
82.9000	8	22	0	0
82.9250	22	19	0	0
82.9500	11	28	0	1
82.9750	18	24	0	0
83.0000	25	25	0	0
83.0250	12	26	0	1
83.0500	13	18	0	1
83.0750	18	16	0	0
83.1000	12	37	0	2
83.1250	16	24	1	0
83.1500	17	28	0	0
83.1750	18	18	1	0
83.2000	16	26	0	0
83.2250	20	14	0	0
83.2500	12	17	0	0
83.2750	16	19	0	0
83.3000	13	21	0	0
83.3250	19	18	2	0
83.3500	13	29	0	0
83.3750	16	19	0	0
83.4000	18	20	1	0
83.4250	16	19	0	1
83.4500	14	28	0	0
83.4750	24	18	0	0
83.5000	10	26	0	1
83.5250	13	21	0	1
83.5500	11	18	0	0
83.5750	18	22	0	1
83.6000	12	22	1	0
83.6250	23	22	0	0
83.6500	16	21	0	0
83.6750	15	16	0	0
83.7000	13	19	0	1
83.7250	12	16	0	1
83.7500	8	24	0	0
83.7750	10	18	0	0
83.8000	18	23	0	0
83.8250	10	23	0	0
83.8500	19	15	0	1
83.8750	22	18	0	2
83.9000	16	20	0	1
83.9250	18	21	0	0
83.9500	16	20	0	0
83.9750	15	17	0	0
84.0000	15	21	0	0
84.0250	13	21	0	0
84.0500	17	29	1	1
84.0750	9	13	0	0
84.1000	13	20	0	0
84.1250	15	16	0	0
84.1500	17	21	0	1
84.1750	19	16	1	0
84.2000	11	21	1	1
84.2250	13	22	0	0
84.2500	17	19	0	0
84.2750	19	16	0	0
84.3000	15	17	0	0
84.3250	19	20	0	1
84.3500	13	17	1	0
84.3750	15	18	2	0
84.4000	20	25	0	0
84.4250	21	27	1	0
84.4500	18	16	0	0
84.4750	9	17	0	0
84.5000	10	19	0	1
84.5250	10	21	0	0
84.5500	10	15	1	0
84.5750	18	12	0	0
84.6000	12	27	1	0
84.6250	16	21	0	0
84.6500	13	21	0	1
84.6750	15	23	0	0
84.7000	13	12	0	0
84.7250	15	23	0	1
84.7500	15	17	0	1
84.7750	16	16	0	0
84.8000	14	15	0	0
84.8250	16	19	0	0
84.8500	13	21	0	0
84.8750	10	25	0	1
84.9000	20	17	0	0
84.9250	13	13	0	0
84.9500	14	23	0	0
84.9750	10	25	0	0
85.0000	10	14	0	0
85.0250	13	21	0	0
85.0500	12	13	0	0
85.0750	21	12	0	0
85.1000	12	16	1	1
85.1250	9	21	0	0
85.1500	16	21	0	0
85.1750	15	16	0	0
85.2000	13	9	0	1
85.2250	13	25	1	0
85.2500	9	13	0	0
85.2750	12	23	0	0
85.3000	13	21	0	0
85.3250	9	14	0	0
85.3500	8	16	0	0
85.3750	15	17	0	0
85.4000	13	12	0	0
85.4250	12	13	0	0
85.4500	12	12	1	0
85.4750	12	16	0	0
85.5000	10	16	0	0
85.5250	15	13	0	0
85.5500	23	21	0	0
85.5750	9	17	0	1
85.6000	18	22	0	0
85.6250	6	20	0	0
85.6500	14	19	0	0
85.6750	17	16	0	0
85.7000	10	20	0	0
85.7250	12	19	0	0
85.7500	11	20	0	0
85.7750	12	13	0	0
85.8000	11	18	0	0
85.8250	11	12	0	0
85.8500	7	18	1	0
85.8750	9	20	0	0
85.9000	12	18	0	0
85.9250	12	14	0	0
85.9500	12	16	0	0
85.9750	11	23	0	0
86.0000	12	10	0	0
86.0250	12	19	0	0
86.0500	13	17	0	0
86.0750	8	26	0	0
86.1000	16	14	0	0
86.1250	14	23	0	0
86.1500	11	19	0	0
86.1750	19	15	1	1
86.2000	14	14	0	0
86.2250	11	18	0	0
86.2500	10	20	0	0
86.2750	11	12	0	0
86.3000	10	15	0	0
86.3250	12	20	1	0
86.3500	14	19	0	0
86.3750	19	16	0	0
86.4000	13	10	0	0
86.4250	15	23	0	0
86.4500	12	18	0	0
86.4750	15	18	0	0
86.5000	12	17	0	0
86.5250	23	18	0	0
86.5500	18	17	0	0
86.5750	10	18	0	1
86.6000	14	15	0	0
86.6250	6	11	1	0
86.6500	14	17	2	0
86.6750	14	14	0	2
86.7000	10	21	1	0
86.7250	16	17	1	0
86.7500	12	14	0	0
86.7750	8	23	0	0
86.8000	6	13	0	0
86.8250	16	21	1	0
86.8500	7	17	0	0
86.8750	14	22	0	0
86.9000	15	17	0	0
86.9250	14	21	0	0
86.9500	12	15	0	0
86.9750	7	19	0	0
87.0000	10	19	1	0
87.0250	9	14	0	0
87.0500	9	17	0	1
87.0750	9	23	1	0
87.1000	19	19	0	0
87.1250	10	12	0	0
87.1500	3	8	0	0
87.1750	12	15	0	0
87.2000	10	16	0	0
87.2250	13	19	0	0
87.2500	12	15	0	0
87.2750	10	17	0	1
87.3000	6	13	0	0
87.3250	18	16	0	0
87.3500	9	15	0	0
87.3750	11	35	0	0
87.4000	11	11	0	0
87.4250	11	13	0	0
87.4500	10	26	1	1
87.4750	11	15	0	0
87.5000	11	11	0	0
87.5250	14	18	0	0
87.5500	13	15	0	0
87.5750	9	20	1	1
87.6000	6	13	0	0
87.6250	17	12	0	0
87.6500	8	15	0	0
87.6750	5	11	0	0
87.7000	10	18	0	0
87.7250	7	17	0	1
87.7500	16	17	2	0
87.7750	8	21	0	0
87.8000	14	14	0	0
87.8250	13	23	0	0
87.8500	14	17	0	0
87.8750	11	21	0	0
87.9000	10	16	0	0
87.9250	7	13	0	0
87.9500	13	14	1	0
87.9750	16	22	1	0
88.0000	3	13	0	0
88.0250	16	14	0	0
88.0500	12	15	1	0
88.0750	13	21	1	0
88.1000	11	9	0	0
88.1250	9	20	0	1
88.1500	5	20	0	0
88.1750	16	21	0	0
88.2000	8	7	0	0
88.2250	9	13	0	1
88.2500	12	14	2	0
88.2750	14	18	0	0
88.3000	9	18	0	0
88.3250	10	11	0	0
88.3500	14	16	2	0
88.3750	9	19	0	0
88.4000	8	23	0	0
88.4250	5	10	0	0
88.4500	12	14	1	1
88.4750	10	15	0	0
88.5000	7	9	0	1
88.5250	13	13	1	0
88.5500	16	15	0	0
88.5750	15	11	0	1
88.6000	11	19	0	0
88.6250	11	17	0	0
88.6500	7	10	0	0
88.6750	7	10	0	0
88.7000	14	11	1	0
88.7250	10	14	0	1
88.7500	13	17	0	0
88.7750	12	16	2	0
88.8000	9	13	0	0
88.8250	10	18	0	0
88.8500	14	17	1	0
88.8750	8	17	0	0
88.9000	12	12	0	1
88.9250	14	18	0	0
88.9500	8	20	0	0
88.9750	10	16	0	0
89.0000	13	13	0	0
89.0250	9	10	0	1
89.0500	10	10	0	0
89.0750	5	12	0	0
89.1000	11	17	0	0
89.1250	13	14	0	0
89.1500	14	13	0	0
89.1750	8	19	0	0
89.2000	10	14	0	0
89.2250	5	16	0	0
89.2500	14	22	0	0
89.2750	10	13	0	1
89.3000	12	15	0	0
89.3250	9	12	0	0
89.3500	10	14	0	1
89.3750	7	13	0	1
89.4000	12	16	0	1
89.4250	12	18	0	0
89.4500	17	8	1	0
89.4750	12	8	0	0
89.5000	12	13	0	0
89.5250	13	9	0	0
89.5500	13	16	1	0
89.5750	15	11	0	0
89.6000	12	16	0	0
89.6250	8	20	1	0
89.6500	10	18	1	1
89.6750	7	17	0	0
89.7000	7	14	0	0
89.7250	11	16	0	0
89.7500	9	14	0	0
89.7750	9	12	0	0
89.8000	11	12	0	0
89.8250	11	13	0	0
89.8500	11	18	0	0
89.8750	10	11	0	0
89.9000	7	13	0	1
89.9250	7	6	0	1
89.9500	14	17	0	0
89.9750	8	8	0	0
90.0000	8	14	0	1
90.0250	11	11	0	0
90.0500	5	20	0	0
90.0750	10	14	0	1
90.1000	9	16	0	0
90.1250	12	16	1	0
90.1500	10	18	0	0
90.1750	8	13	0	0
90.2000	11	16	0	0
90.2250	7	17	0	0
90.2500	9	13	0	0
90.2750	12	17	0	0
90.3000	14	10	1	1
90.3250	9	17	0	0
90.3500	8	13	0	0
90.3750	10	19	0	0
90.4000	10	12	0	1
90.4250	10	12	1	0
90.4500	9	9	1	1
90.4750	8	12	0	0
90.5000	7	15	0	1
90.5250	13	13	0	0
90.5500	15	18	0	0
90.5750	9	13	0	0
90.6000	11	11	0	0
90.6250	8	8	0	1
90.6500	14	18	0	1
90.6750	10	17	0	0
90.7000	2	11	0	0
90.7250	10	6	0	0
90.7500	6	11	0	0
90.7750	9	17	0	0
90.8000	8	18	1	0
90.8250	2	13	0	0
90.8500	11	14	0	0
90.8750	6	8	0	0
90.9000	2	11	0	0
90.9250	10	13	0	0
90.9500	10	19	0	0
90.9750	10	8	0	0
91.0000	14	17	1	0
91.0250	5	15	0	0
91.0500	8	12	1	0
91.0750	8	17	0	0
91.1000	8	12	0	0
91.1250	10	14	0	0
91.1500	17	15	0	1
91.1750	11	9	0	0
91.2000	10	9	1	0
91.2250	12	16	0	0
91.2500	9	20	0	0
91.2750	14	12	0	0
91.3000	4	17	0	0
91.3250	12	12	0	0
91.3500	4	7	1	0
91.3750	11	16	0	0
91.4000	6	12	0	0
91.4250	7	8	0	0
91.4500	9	11	0	0
91.4750	10	20	0	0
91.5000	10	3	0	0
91.5250	7	12	0	2
91.5500	6	16	0	1
91.5750	4	14	1	0
91.6000	12	16	0	0
91.6250	7	9	0	0
91.6500	6	11	0	0
91.6750	7	15	0	0
91.7000	8	7	0	0
91.7250	7	18	0	0
91.7500	5	12	0	0
91.7750	5	11	0	0
91.8000	11	14	1	0
91.8250	7	10	0	0
91.8500	8	13	1	0
91.8750	14	10	2	0
91.9000	10	19	0	0
91.9250	7	5	1	0
91.9500	6	17	1	0
91.9750	4	9	1	0
92.0000	7	10	0	0
92.0250	8	10	0	0
92.0500	5	8	0	0
92.0750	4	12	0	0
92.1000	10	11	0	1
92.1250	13	9	0	0
92.1500	13	12	0	0
92.1750	7	11	0	0
92.2000	9	21	0	2
92.2250	9	6	0	0
92.2500	10	8	0	0
92.2750	9	10	0	1
92.3000	7	12	0	1
92.3250	2	11	0	0
92.3500	8	13	0	0
92.3750	9	18	0	0
92.4000	9	11	0	0
92.4250	8	8	0	0
92.4500	12	17	0	0
92.4750	10	19	0	0
92.5000	9	11	0	0
92.5250	7	9	0	0
92.5500	10	11	0	0
92.5750	8	9	0	1
92.6000	11	13	1	0
92.6250	8	15	0	0
92.6500	12	10	0	0
92.6750	7	13	0	0
92.7000	9	9	0	0
92.7250	12	11	0	0
92.7500	8	6	0	0
92.7750	4	10	0	0
92.8000	9	16	0	0
92.8250	9	15	0	0
92.8500	7	13	0	0
92.8750	8	14	0	0
92.9000	9	9	0	0
92.9250	7	14	0	0
92.9500	5	10	0	0
92.9750	9	14	1	0
93.0000	8	13	0	0
93.0250	12	4	2	0
93.0500	10	15	0	0
93.0750	6	9	0	0
93.1000	6	15	0	0
93.1250	8	12	0	1
93.1500	8	9	0	0
93.1750	12	16	0	0
93.2000	6	16	0	0
93.2250	7	11	0	0
93.2500	10	18	0	0
93.2750	10	12	0	0
93.3000	7	13	1	0
93.3250	10	8	0	0
93.3500	10	17	0	0
93.3750	11	9	1	0
93.4000	9	8	1	0
93.4250	6	9	0	1
93.4500	8	7	0	0
93.4750	7	9	0	0
93.5000	14	5	0	0
93.5250	12	7	0	2
93.5500	6	7	1	0
93.5750	9	10	0	0
93.6000	10	15	1	0
93.6250	3	4	1	0
93.6500	8	17	0	0
93.6750	7	15	1	1
93.7000	9	7	0	1
93.7250	7	10	1	0
93.7500	7	8	0	0
93.7750	6	14	1	0
93.8000	8	13	1	1
93.8250	10	13	0	1
93.8500	6	10	0	0
93.8750	4	10	0	0
93.9000	6	12	0	1
93.9250	9	8	0	0
93.9500	6	13	1	1
93.9750	5	9	0	0
94.0000	6	12	0	0
94.0250	8	4	0	0
94.0500	11	14	0	0
94.0750	7	13	0	0
94.1000	15	13	0	0
94.1250	8	9	0	0
94.1500	7	16	0	0
94.1750	7	11	1	0
94.2000	5	9	0	0
94.2250	10	17	0	1
94.2500	8	7	2	0
94.2750	8	10	0	0
94.3000	8	8	0	0
94.3250	7	11	0	0
94.3500	9	15	0	0
94.3750	11	15	0	0
94.4000	9	10	0	0
94.4250	10	15	0	0
94.4500	6	13	2	0
94.4750	9	11	1	0
94.5000	8	8	2	0
94.5250	9	12	0	0
94.5500	11	8	0	0
94.5750	11	11	0	0
94.6000	14	10	0	0
94.6250	10	15	0	1
94.6500	5	10	0	0
94.6750	6	10	2	0
94.7000	8	14	0	0
94.7250	8	12	0	0
94.7500	3	7	1	0
94.7750	11	14	0	0
94.8000	10	7	0	1
94.8250	7	9	1	0
94.8500	13	7	0	0
94.8750	8	10	1	0
94.9000	8	8	0	0
94.9250	8	10	1	0
94.9500	7	10	0	0
94.9750	5	14	0	0
95.0000	4	12	0	0
95.0250	8	11	0	0
95.0500	8	13	0	0
95.0750	5	9	1	0
95.1000	12	17	0	0
95.1250	7	10	0	1
95.1500	7	13	0	0
95.1750	8	10	0	0
95.2000	6	13	0	0
95.2250	9	7	0	0
95.2500	9	13	0	1
95.2750	5	7	0	0
95.3000	10	10	1	0
95.3250	12	11	0	0
95.3500	7	6	0	0
95.3750	7	12	3	0
95.4000	8	9	0	0
95.4250	5	6	0	0
95.4500	11	9	0	0
95.4750	3	15	0	0
95.5000	8	11	0	0
95.5250	7	8	1	0
95.5500	8	8	1	0
95.5750	9	12	0	0
95.6000	7	18	0	0
95.6250	7	5	0	0
95.6500	7	10	0	0
95.6750	4	14	0	0
95.7000	3	7	0	0
95.7250	6	12	0	0
95.7500	11	14	0	0
95.7750	9	9	1	0
95.8000	6	4	0	0
95.8250	5	9	0	0
95.8500	10	12	0	0
95.8750	5	12	1	0
95.9000	8	11	0	0
95.9250	7	7	0	0
95.9500	3	16	0	0
95.9750	10	13	2	0
96.0000	6	11	0	0
96.0250	13	18	0	0
96.0500	8	11	0	0
96.0750	9	13	0	0
96.1000	7	9	0	0
96.1250	7	10	1	1
96.1500	8	10	0	1
96.1750	5	6	0	0
96.2000	6	12	0	0
96.2250	9	13	0	0
96.2500	7	9	1	0
96.2750	5	8	0	0
96.3000	6	9	0	0
96.3250	10	11	0	0
96.3500	12	6	0	1
96.3750	7	10	0	0
96.4000	8	7	0	1
96.4250	7	11	0	1
96.4500	6	14	1	0
96.4750	9	4	0	0
96.5000	0	6	0	0
96.5250	13	7	0	0
96.5500	9	10	0	0
96.5750	7	3	0	0
96.6000	8	8	0	0
96.6250	6	12	0	1
96.6500	2	10	0	0
96.6750	10	13	0	0
96.7000	6	12	1	0
96.7250	8	7	1	0
96.7500	2	11	1	0
96.7750	7	3	0	0
96.8000	11	12	0	0
96.8250	7	8	1	0
96.8500	3	12	0	0
96.8750	6	8	1	1
96.9000	9	10	0	0
96.9250	7	11	0	1
96.9500	7	6	0	0
96.9750	14	4	0	0
97.0000	4	6	0	0
97.0250	2	15	0	0
97.0500	7	11	0	0
97.0750	9	8	0	0
97.1000	6	8	1	0
97.1250	8	7	0	0
97.1500	9	7	0	1
97.1750	10	12	0	0
97.2000	6	9	0	0
97.2250	9	8	0	0
97.2500	9	11	1	0
97.2750	6	8	0	0
97.3000	5	6	0	0
97.3250	6	7	0	1
97.3500	3	7	0	0
97.3750	6	7	0	0
97.4000	7	9	0	0
97.4250	8	8	0	0
97.4500	4	10	0	0
97.4750	10	8	0	0
97.5000	3	12	0	0
97.5250	8	13	0	0
97.5500	10	10	2	1
97.5750	6	9	1	0
97.6000	4	10	0	0
97.6250	9	11	0	0
97.6500	10	11	1	0
97.6750	5	12	0	0
97.7000	3	5	0	0
97.7250	6	10	0	0
97.7500	7	14	0	0
97.7750	11	16	1	0
97.8000	4	8	0	0
97.8250	3	7	0	0
97.8500	6	8	0	0
97.8750	4	7	0	0
97.9000	4	7	0	0
97.9250	8	3	0	0
97.9500	5	1	0	0
97.9750	10	6	1	0
98.0000	10	9	1	1
98.0250	2	9	0	0
98.0500	7	8	0	1
98.0750	3	8	0	0
98.1000	5	4	0	0
98.1250	6	8	1	0
98.1500	3	12	1	0
98.1750	3	9	0	0
98.2000	10	8	0	0
98.2250	2	6	0	1
98.2500	11	8	0	0
98.2750	8	6	0	0
98.3000	6	8	0	0
98.3250	12	7	0	0
98.3500	6	3	0	0
98.3750	11	12	0	0
98.4000	7	8	0	0
98.4250	7	13	0	0
98.4500	11	7	0	0
98.4750	6	7	1	0
98.5000	6	8	1	1
98.5250	7	13	0	0
98.5500	9	6	0	0
98.5750	7	12	0	0
98.6000	2	2	0	0
98.6250	4	8	1	1
98.6500	5	6	0	0
98.6750	6	10	0	0
98.7000	3	14	0	0
98.7250	4	11	0	0
98.7500	4	10	0	0
98.7750	5	8	0	0
98.8000	4	15	0	0
98.8250	2	8	0	0
98.8500	5	7	0	0
98.8750	6	5	0	0
98.9000	8	10	0	0
98.9250	5	7	0	0
98.9500	4	12	0	0
98.9750	6	12	1	0
99.0000	4	7	1	0
99.0250	6	11	0	0
99.0500	3	8	1	0
99.0750	10	8	0	0
99.1000	6	6	0	0
99.1250	7	9	0	0
99.1500	11	7	0	0
99.1750	10	16	0	0
99.2000	3	8	0	0
99.2250	4	14	0	0
99.2500	4	9	0	0
99.2750	2	12	0	0
99.3000	3	5	1	0
99.3250	4	11	0	0
99.3500	5	7	1	0
99.3750	7	12	0	1
99.4000	8	7	0	0
99.4250	7	6	0	1
99.4500	7	6	0	1
99.4750	9	13	0	0
99.5000	7	6	0	0
99.5250	2	13	0	0
99.5500	8	14	0	0
99.5750	8	8	0	1
99.6000	6	4	0	0
99.6250	3	9	0	0
99.6500	7	10	0	0
99.6750	6	7	0	0
99.7000	5	14	0	1
99.7250	7	7	0	0
99.7500	5	9	2	1
99.7750	4	10	1	1
99.8000	7	14	0	0
99.8250	1	7	0	1
99.8500	6	7	0	0
99.8750	8	7	1	0
99.9000	3	4	0	0
99.9250	4	6	0	0
99.9500	6	9	0	0
99.9750	4	12	1	0
100.0000	5	7	0	0
100.0250	12	9	0	1
100.0500	6	14	2	0
100.0750	5	8	0	0
100.1000	3	8	0	0
100.1250	2	3	0	0
100.1500	6	4	0	0
100.1750	9	8	0	0
100.2000	5	9	1	0
100.2250	4	8	0	1
100.2500	6	7	0	0
100.2750	3	5	0	0
100.3000	5	6	1	0
100.3250	10	6	0	0
100.3500	4	8	0	0
100.3750	6	5	0	1
100.4000	4	6	1	0
100.4250	4	11	1	0
100.4500	6	6	0	0
100.4750	5	11	0	1
100.5000	7	12	0	1
100.5250	9	3	0	0
100.5500	4	9	1	0
100.5750	5	6	0	1
100.6000	9	4	1	0
100.6250	6	4	0	0
100.6500	5	8	1	1
100.6750	5	7	0	0
100.7000	9	8	0	0
100.7250	5	12	1	0
100.7500	3	5	1	0
100.7750	13	6	0	0
100.8000	8	8	0	0
100.8250	9	11	2	1
100.8500	7	5	0	0
100.8750	7	10	0	0
100.9000	7	5	0	1
100.9250	8	7	0	0
100.9500	3	8	0	0
100.9750	5	9	0	1
101.0000	4	10	0	1
101.0250	13	11	0	0
101.0500	5	4	0	0
101.0750	6	7	0	0
101.1000	6	8	0	0
101.1250	3	8	0	0
101.1500	2	12	0	1
101.1750	7	13	0	0
101.2000	4	5	0	0
101.2250	5	10	2	0
101.2500	3	7	0	0
101.2750	5	5	0	1
101.3000	9	9	0	0
101.3250	5	8	0	0
101.3500	4	7	0	0
101.3750	4	7	1	0
101.4000	8	6	0	0
101.4250	3	5	0	1
101.4500	1	7	0	0
101.4750	6	9	0	0
101.5000	4	11	0	1
101.5250	6	8	0	0
101.5500	5	4	0	0
101.5750	4	9	0	0
101.6000	7	2	0	0
101.6250	6	11	0	0
101.6500	6	5	0	0
101.6750	11	3	0	0
101.7000	4	5	0	1
101.7250	11	8	0	0
101.7500	3	11	0	0
101.7750	6	7	2	0
101.8000	5	8	1	0
101.8250	7	6	0	0
101.8500	4	3	1	1
101.8750	5	5	0	1
101.9000	3	4	0	0
101.9250	3	8	0	0
101.9500	8	7	0	0
101.9750	6	4	0	0
102.0000	4	5	0	0
102.0250	7	7	0	1
102.0500	5	7	0	0
102.0750	10	9	1	0
102.1000	3	7	0	0
102.1250	7	6	0	0
102.1500	3	4	1	0
102.1750	7	4	0	0
102.2000	6	7	1	1
102.2250	7	3	0	0
102.2500	3	5	2	0
102.2750	5	7	0	0
102.3000	5	7	0	0
102.3250	3	5	0	0
102.3500	5	5	0	0
102.3750	9	9	0	0
102.4000	0	7	0	0
102.4250	6	6	0	0
102.4500	9	6	0	0
102.4750	2	10	1	0
102.5000	7	3	0	0
102.5250	7	12	1	0
102.5500	5	5	0	0
102.5750	3	7	0	1
102.6000	6	4	0	1
102.6250	4	7	0	0
102.6500	4	8	0	1
102.6750	7	10	0	0
102.7000	2	7	0	0
102.7250	3	9	0	0
102.7500	5	8	0	0
102.7750	4	10	0	0
102.8000	5	6	0	1
102.8250	7	6	0	0
102.8500	2	7	0	0
102.8750	5	5	0	0
102.9000	7	5	0	0
102.9250	4	6	0	0
102.9500	5	10	0	0
102.9750	8	8	0	0
103.0000	9	10	0	0
103.0250	4	3	0	0
103.0500	9	5	0	1
103.0750	5	6	0	0
103.1000	7	8	0	0
103.1250	9	2	0	0
103.1500	4	10	1	0
103.1750	5	13	0	0
103.2000	4	12	0	1
103.2250	2	6	0	0
103.2500	4	7	1	0
103.2750	2	7	0	0
103.3000	3	7	0	0
103.3250	4	11	0	0
103.3500	6	9	1	0
103.3750	5	12	0	0
103.4000	4	2	0	0
103.4250	5	7	0	1
103.4500	4	7	0	0
103.4750	4	1	1	0
103.5000	5	4	0	0
103.5250	2	7	0	0
103.5500	5	4	0	0
103.5750	3	7	0	0
103.6000	4	7	0	0
103.6250	5	4	0	1
103.6500	4	4	0	0
103.6750	5	12	0	0
103.7000	6	4	0	0
103.7250	4	5	0	1
103.7500	6	6	1	0
103.7750	7	6	0	0
103.8000	3	5	0	0
103.8250	2	4	1	0
103.8500	3	7	0	0
103.8750	1	3	0	0
103.9000	4	11	1	0
103.9250	4	7	0	0
103.9500	11	8	1	0
103.9750	6	3	0	0
104.0000	6	9	0	0
104.0250	7	3	0	1
104.0500	3	5	0	0
104.0750	4	5	0	0
104.1000	7	10	1	1
104.1250	2	8	0	0
104.1500	3	5	1	0
104.1750	2	4	0	0
104.2000	2	0	1	0
104.2250	5	3	1	0
104.2500	3	7	0	1
104.2750	2	2	1	0
104.3000	5	9	0	0
104.3250	4	9	1	0
104.3500	2	4	0	1
104.3750	3	8	0	0
104.4000	4	6	0	1
104.4250	8	5	0	0
104.4500	4	6	0	0
104.4750	1	7	0	0
104.5000	1	5	0	0
104.5250	6	3	0	0
104.5500	1	5	1	0
104.5750	6	8	0	0
104.6000	4	3	0	0
104.6250	2	9	0	0
104.6500	1	7	0	0
104.6750	6	12	1	0
104.7000	4	1	0	0
104.7250	3	10	0	0
104.7500	5	6	0	0
104.7750	4	9	0	0
104.8000	3	4	1	0
104.8250	3	5	0	0
104.8500	8	4	0	0
104.8750	2	7	1	0
104.9000	0	9	0	1
104.9250	2	3	0	1
104.9500	7	3	0	0
104.9750	0	5	0	0
105.0000	6	2	1	0
105.0250	8	8	0	0
105.0500	3	4	0	1
105.0750	2	6	0	0
105.1000	6	3	0	0
105.1250	2	11	0	0
105.1500	6	9	0	0
105.1750	6	6	0	0
105.2000	6	4	0	0
105.2250	2	3	0	2
105.2500	2	8	0	0
105.2750	1	4	0	0
105.3000	5	7	0	0
105.3250	4	7	1	1
105.3500	3	3	0	0
105.3750	4	6	0	0
105.4000	5	7	1	0
105.4250	4	5	1	0
105.4500	2	4	0	0
105.4750	3	7	1	0
105.5000	5	5	0	0
105.5250	5	9	0	0
105.5500	4	4	0	0
105.5750	4	4	0	1
105.6000	3	8	0	0
105.6250	1	7	0	0
105.6500	5	10	0	0
105.6750	5	2	0	1
105.7000	3	6	1	0
105.7250	2	6	0	0
105.7500	5	4	0	0
105.7750	6	10	0	1
105.8000	3	4	0	0
105.8250	7	5	0	1
105.8500	3	9	0	0
105.8750	5	6	1	0
105.9000	7	5	0	0
105.9250	1	9	0	0
105.9500	5	3	1	0
105.9750	3	7	0	0
106.0000	5	8	0	0
106.0250	1	6	0	0
106.0500	3	3	0	0
106.0750	2	3	0	0
106.1000	0	9	0	0
106.1250	2	2	0	1
106.1500	5	5	1	0
106.1750	5	8	0	0
106.2000	5	6	0	0
106.2250	6	6	1	1
106.2500	2	3	0	0
106.2750	1	7	0	0
106.3000	2	6	0	0
106.3250	5	7	0	0
106.3500	6	3	0	0
106.3750	1	4	0	0
106.4000	6	5	1	0
106.4250	3	2	1	0
106.4500	2	9	0	0
106.4750	5	6	1	1
106.5000	1	3	1	1
106.5250	3	4	0	0
106.5500	4	7	0	1
106.5750	7	7	0	0
106.6000	2	7	0	0
106.6250	4	8	0	0
106.6500	7	5	1	0
106.6750	6	3	0	0
106.7000	4	4	0	0
106.7250	4	3	1	1
106.7500	3	5	0	0
106.7750	4	3	0	0
106.8000	5	7	0	0
106.8250	3	2	0	0
106.8500	6	7	0	0
106.8750	6	7	0	0
106.9000	4	5	0	0
106.9250	2	6	0	0
106.9500	6	4	0	0
106.9750	2	7	0	0
107.0000	5	7	0	0
107.0250	5	5	0	0
107.0500	3	2	0	0
107.0750	5	4	1	0
107.1000	3	5	0	0
107.1250	1	6	0	1
107.1500	2	5	0	0
107.1750	6	3	0	0
107.2000	6	6	0	0
107.2250	6	3	0	0
107.2500	5	4	0	0
107.2750	6	10	0	0
107.3000	2	10	2	1
107.3250	2	6	0	1
107.3500	3	8	0	0
107.3750	11	4	0	0
107.4000	7	7	0	1
107.4250	4	9	0	0
107.4500	3	8	0	0
107.4750	2	6	0	0
107.5000	6	6	1	0
107.5250	4	7	0	0
107.5500	4	6	0	0
107.5750	5	8	1	0
107.6000	5	5	0	0
107.6250	5	3	0	0
107.6500	6	6	0	0
107.6750	1	6	0	0
107.7000	2	6	0	0
107.7250	5	3	0	0
107.7500	4	8	0	0
107.7750	6	4	0	1
107.8000	3	6	0	0
107.8250	5	4	0	0
107.8500	7	7	1	0
107.8750	3	5	1	0
107.9000	3	6	0	0
107.9250	6	5	0	0
107.9500	2	4	0	0
107.9750	7	3	0	1
108.0000	4	5	0	0
108.0250	3	7	0	0
108.0500	5	4	0	0
108.0750	10	6	0	0
108.1000	5	3	0	1
108.1250	3	5	0	0
108.1500	4	3	0	0
108.1750	2	5	0	0
108.2000	4	2	0	0
108.2250	1	10	0	0
108.2500	3	11	0	1
108.2750	4	1	0	0
108.3000	8	7	0	0
108.3250	2	5	0	0
108.3500	4	4	0	0
108.3750	4	4	0	0
108.4000	6	6	0	1
108.4250	5	9	0	0
108.4500	3	2	0	0
108.4750	2	4	0	0
108.5000	7	5	0	0
108.5250	5	5	0	0
108.5500	5	5	0	0
108.5750	5	3	0	0
108.6000	2	9	1	0
108.6250	2	6	0	0
108.6500	5	1	0	0
108.6750	4	5	0	0
108.7000	5	6	0	0
108.7250	2	5	0	0
108.7500	5	3	0	0
108.7750	0	5	1	0
108.8000	4	6	0	1
108.8250	4	5	0	0
108.8500	2	7	0	1
108.8750	4	3	0	0
108.9000	3	3	0	0
108.9250	5	6	0	1
108.9500	5	4	1	0
108.9750	6	6	0	1
109.0000	3	0	0	0
109.0250	2	3	0	2
109.0500	6	2	0	0
109.0750	3	4	0	0
109.1000	6	3	0	0
109.1250	4	5	0	0
109.1500	2	7	0	0
109.1750	6	3	0	0
109.2000	4	3	0	1
109.2250	3	4	0	0
109.2500	6	7	0	0
109.2750	0	6	0	0
109.3000	3	6	1	0
109.3250	4	7	0	0
109.3500	4	9	0	0
109.3750	6	4	0	0
109.4000	9	8	1	0
109.4250	1	6	0	0
109.4500	4	6	0	0
109.4750	2	8	0	0
109.5000	1	2	2	0
109.5250	1	4	0	0
109.5500	2	5	0	0
109.5750	6	5	0	0
109.6000	2	3	0	1
109.6250	7	7	1	0
109.6500	4	8	0	0
109.6750	1	5	1	0
109.7000	3	5	0	0
109.7250	5	9	0	0
109.7500	6	3	0	0
109.7750	3	4	1	0
109.8000	1	2	0	0
109.8250	2	2	0	0
109.8500	5	4	0	0
109.8750	5	7	0	0
109.9000	2	4	0	0
109.9250	8	2	0	1
109.9500	3	9	0	0
109.9750	0	5	0	0
110.0000	0	4	0	0
110.0250	5	5	0	0
110.0500	1	7	0	1
110.0750	1	4	0	0
110.1000	4	4	0	1
110.1250	2	5	0	0
110.1500	6	11	0	0
110.1750	4	6	0	0
110.2000	6	5	0	1
110.2250	1	2	0	0
110.2500	5	5	1	0
110.2750	3	6	0	0
110.3000	1	3	0	0
110.3250	3	5	0	0
110.3500	4	8	0	0
110.3750	1	3	0	0
110.4000	5	3	1	0
110.4250	5	3	0	0
110.4500	3	4	0	0
110.4750	1	5	0	0
110.5000	1	2	0	0
110.5250	1	4	1	0
110.5500	5	0	0	0
110.5750	5	5	0	0
110.6000	3	2	0	0
110.6250	2	5	1	0
110.6500	4	9	1	0
110.6750	3	10	0	0
110.7000	3	1	1	1
110.7250	4	7	1	0
110.7500	2	2	0	0
110.7750	0	2	0	0
110.8000	0	1	0	0
110.8250	6	9	0	0
110.8500	5	8	1	1
110.8750	6	8	0	0
110.9000	3	6	0	0
110.9250	2	8	0	0
110.9500	0	4	0	0
110.9750	3	6	0	0
111.0000	3	4	1	0
111.0250	2	5	0	0
111.0500	2	5	1	0
111.0750	1	3	0	0
111.1000	3	4	0	0
111.1250	1	7	0	0
111.1500	5	3	0	0
111.1750	2	2	0	0
111.2000	3	4	0	0
111.2250	2	2	0	0
111.2500	4	3	0	0
111.2750	2	3	1	0
111.3000	3	3	0	0
111.3250	1	3	0	0
111.3500	1	3	0	0
111.3750	4	7	0	0
111.4000	4	7	0	0
111.4250	5	5	0	0
111.4500	3	4	0	0
111.4750	2	3	0	0
111.5000	2	6	0	0
111.5250	0	6	1	0
111.5500	3	3	1	0
111.5750	5	6	0	0
111.6000	2	4	0	0
111.6250	1	4	0	0
111.6500	1	3	0	0
111.6750	2	4	0	0
111.7000	1	5	0	0
111.7250	2	6	0	0
111.7500	2	8	1	0
111.7750	10	5	1	0
111.8000	5	5	0	0
111.8250	0	1	0	0
111.8500	2	5	1	0
111.8750	5	6	0	0
111.9000	0	5	0	0
111.9250	3	1	0	0
111.9500	3	3	0	1
111.9750	4	3	0	0
112.0000	6	4	0	1
112.0250	2	4	0	0
112.0500	7	1	0	1
112.0750	3	3	0	0
112.1000	3	6	0	0
112.1250	2	4	0	0
112.1500	2	6	0	0
112.1750	2	5	0	0
112.2000	3	4	0	0
112.2250	4	6	0	0
112.2500	2	7	0	1
112.2750	4	9	0	0
112.3000	2	3	0	0
112.3250	2	5	0	0
112.3500	2	3	0	0
112.3750	4	3	0	0
112.4000	2	8	0	0
112.4250	5	2	0	0
112.4500	2	3	0	0
112.4750	4	2	1	0
112.5000	5	3	0	0
112.5250	1	6	1	0
112.5500	4	5	0	0
112.5750	1	3	1	0
112.6000	3	1	0	0
112.6250	3	3	0	0
112.6500	2	4	0	0
112.6750	6	4	0	0
112.7000	0	7	0	0
112.7250	5	1	0	0
112.7500	2	7	1	0
112.7750	3	3	1	0
112.8000	2	2	0	0
112.8250	4	4	0	0
112.8500	3	4	0	0
112.8750	7	7	0	0
112.9000	2	6	0	0
112.9250	2	3	0	0
112.9500	6	3	0	0
112.9750	2	11	0	0
113.0000	0	6	0	0
113.0250	0	5	0	0
113.0500	3	3	1	0
113.0750	2	8	0	0
113.1000	2	4	0	0
113.1250	2	5	0	0
113.1500	2	3	0	1
113.1750	2	2	0	0
113.2000	4	8	0	0
113.2250	10	6	0	0
113.2500	4	4	0	0
113.2750	5	3	0	0
113.3000	1	4	0	1
113.3250	4	3	0	0
113.3500	4	3	0	0
113.3750	4	5	0	0
113.4000	3	2	2	0
113.4250	0	4	0	0
113.4500	4	2	0	0
113.4750	6	4	1	0
113.5000	2	4	0	0
113.5250	2	8	0	0
113.5500	0	5	0	0
113.5750	1	3	0	0
113.6000	2	2	0	0
113.6250	6	3	0	0
113.6500	3	7	0	0
113.6750	1	2	0	0
113.7000	6	6	0	0
113.7250	1	7	0	0
113.7500	4	1	0	0
113.7750	2	5	0	0
113.8000	0	2	0	0
113.8250	0	3	0	0
113.8500	1	3	0	0
113.8750	3	2	0	0
113.9000	0	2	0	0
113.9250	2	7	0	1
113.9500	4	7	0	0
113.9750	4	4	0	0
114.0000	2	8	1	1
114.0250	2	2	0	0
114.0500	3	5	1	0
114.0750	6	5	0	0
114.1000	5	4	0	0
114.1250	4	4	0	0
114.1500	7	6	1	0
114.1750	3	2	0	0
114.2000	2	6	0	0
114.2250	3	3	0	0
114.2500	1	0	0	0
114.2750	3	4	0	0
114.3000	3	2	0	0
114.3250	7	4	0	0
114.3500	4	5	0	0
114.3750	6	4	0	0
114.4000	5	9	0	0
114.4250	2	5	0	1
114.4500	3	2	0	0
114.4750	2	7	0	0
114.5000	2	5	0	1
114.5250	5	2	0	0
114.5500	3	6	0	0
114.5750	1	3	0	0
114.6000	3	7	0	1
114.6250	5	2	0	1
114.6500	0	2	0	0
114.6750	1	3	0	0
114.7000	4	4	0	0
114.7250	8	3	0	0
114.7500	5	4	0	1
114.7750	2	1	0	0
114.8000	2	4	0	0
114.8250	5	4	0	0
114.8500	3	6	0	0
114.8750	4	10	0	0
114.9000	4	5	0	1
114.9250	2	5	0	0
114.9500	1	5	0	0
114.9750	3	3	1	0
115.0000	1	1	1	0
115.0250	4	2	0	0
115.0500	1	5	0	0
115.0750	0	5	1	0
115.1000	2	3	0	0
115.1250	0	3	0	0
115.1500	1	5	0	1
115.1750	0	5	0	0
115.2000	3	4	0	0
115.2250	2	5	0	1
115.2500	2	1	0	0
115.2750	2	4	1	0
115.3000	3	2	1	0
115.3250	3	1	0	0
115.3500	1	7	0	0
115.3750	3	7	0	0
115.4000	2	4	0	1
115.4250	3	3	0	0
115.4500	1	4	0	0
115.4750	3	3	0	0
115.5000	2	2	1	0
115.5250	4	3	0	0
115.5500	2	5	0	0
115.5750	6	5	0	1
115.6000	3	6	1	0
115.6250	5	3	0	0
115.6500	1	3	0	1
115.6750	2	2	0	0
115.7000	5	3	1	0
115.7250	0	3	0	0
115.7500	4	3	0	0
115.7750	3	1	0	0
115.8000	3	2	0	0
115.8250	3	4	0	0
115.8500	4	3	1	1
115.8750	1	2	2	0
115.9000	4	3	0	0
115.9250	5	5	0	0
115.9500	4	5	1	0
115.9750	1	3	0	0
116.0000	1	3	1	0
116.0250	1	4	0	0
116.0500	2	4	0	0
116.0750	4	2	0	0
116.1000	0	5	0	0
116.1250	3	3	0	0
116.1500	2	4	0	0
116.1750	3	3	0	0
116.2000	4	5	0	0
116.2250	3	4	0	0
116.2500	0	3	0	0
116.2750	3	4	0	0
116.3000	3	3	0	1
116.3250	2	6	1	0
116.3500	5	1	1	1
116.3750	3	5	0	1
116.4000	0	1	0	0
116.4250	2	3	0	0
116.4500	1	5	1	0
116.4750	7	4	0	0
116.5000	3	3	0	0
116.5250	3	1	0	0
116.5500	2	1	0	0
116.5750	3	3	0	0
116.6000	2	7	1	1
116.6250	0	3	0	0
116.6500	2	5	0	0
116.6750	5	2	0	0
116.7000	3	6	0	0
116.7250	3	6	0	0
116.7500	0	2	0	0
116.7750	3	1	0	1
116.8000	0	2	0	0
116.8250	0	3	0	0
116.8500	2	1	0	0
116.8750	1	4	0	0
116.9000	2	3	1	0
116.9250	2	4	0	0
116.9500	5	1	0	0
116.9750	1	2	0	1
117.0000	4	2	0	1
117.0250	2	0	0	0
117.0500	1	4	0	0
117.0750	3	3	0	0
117.1000	2	2	0	0
117.1250	2	3	1	0
117.1500	4	3	1	0
117.1750	4	2	2	0
117.2000	6	4	0	1
117.2250	2	7	1	0
117.2500	2	4	0	0
117.2750	2	0	1	0
117.3000	4	3	0	0
117.3250	1	0	0	0
117.3500	2	4	1	0
117.3750	1	2	0	0
117.4000	3	4	0	0
117.4250	3	3	0	0
117.4500	1	1	0	0
117.4750	5	6	1	0
117.5000	1	4	1	0
117.5250	2	6	0	0
117.5500	3	1	0	1
117.5750	9	3	0	0
117.6000	0	3	0	0
117.6250	1	4	0	0
117.6500	3	4	0	0
117.6750	4	3	0	0
117.7000	3	1	0	0
117.7250	5	4	0	0
117.7500	3	7	0	0
117.7750	2	3	0	0
117.8000	5	1	0	0
117.8250	3	3	0	0
117.8500	2	5	0	1
117.8750	0	5	0	0
117.9000	2	3	0	1
117.9250	1	6	0	0
117.9500	2	1	2	0
117.9750	0	4	0	0
118.0000	0	2	0	0
118.0250	4	7	1	0
118.0500	1	2	0	0
118.0750	2	5	0	0
118.1000	4	1	0	0
118.1250	2	4	0	0
118.1500	5	1	0	0
118.1750	4	1	0	1
118.2000	3	2	1	0
118.2250	1	5	0	0
118.2500	1	7	0	0
118.2750	1	7	0	1
118.3000	1	1	0	1
118.3250	4	3	0	0
118.3500	1	0	0	0
118.3750	1	4	0	0
118.4000	2	5	0	0
118.4250	2	5	0	1
118.4500	2	5	0	0
118.4750	1	3	0	0
118.5000	5	5	0	0
118.5250	1	7	0	0
118.5500	2	4	1	0
118.5750	1	3	0	0
118.6000	1	4	1	0
118.6250	2	4	0	0
118.6500	7	1	0	0
118.6750	1	2	0	0
118.7000	2	1	0	0
118.7250	1	4	0	0
118.7500	6	1	0	0
118.7750	8	2	0	0
118.8000	3	2	0	0
118.8250	2	3	0	0
118.8500	3	4	0	0
118.8750	3	3	0	0
118.9000	2	7	0	0
118.9250	2	2	0	0
118.9500	2	2	0	0
118.9750	4	4	0	0
119.0000	0	4	0	0
119.0250	4	4	0	0
119.0500	2	2	0	0
119.0750	5	1	0	0
119.1000	2	1	0	0
119.1250	2	5	0	0
119.1500	2	5	0	0
119.1750	1	3	1	0
119.2000	3	0	0	0
119.2250	2	2	1	0
119.2500	1	1	0	0
119.2750	1	5	0	0
119.3000	3	4	0	0
119.3250	1	1	0	0
119.3500	1	2	0	0
119.3750	3	0	0	0
119.4000	6	3	0	0
119.4250	0	4	0	0
119.4500	2	5	0	0
119.4750	2	2	0	0
119.5000	3	4	0	0
119.5250	1	5	0	0
119.5500	2	1	0	0
119.5750	2	4	0	0
119.6000	1	1	0	0
119.6250	1	4	0	0
119.6500	5	3	0	0
119.6750	4	3	0	0
119.7000	1	3	0	0
119.7250	3	5	0	1
119.7500	1	2	0	0
119.7750	1	5	0	0
119.8000	0	2	0	0
119.8250	1	2	0	0
119.8500	1	6	0	1
119.8750	5	5	0	0
119.9000	2	4	1	0
119.9250	4	8	0	0
119.9500	0	4	0	0
119.9750	1	4	0	0
120.0000	4	3	0	0
120.0250	5	2	0	0
120.0500	3	1	0	0
120.0750	5	3	0	0
120.1000	2	2	0	1
120.1250	4	2	0	1
120.1500	1	3	0	1
120.1750	2	3	0	0
120.2000	2	4	0	0
120.2250	1	3	0	0
120.2500	1	4	0	0
120.2750	3	0	0	0
120.3000	3	0	0	0
120.3250	3	4	1	0
120.3500	4	5	0	0
120.3750	0	2	0	0
120.4000	2	6	0	0
120.4250	0	3	0	0
120.4500	3	1	0	0
120.4750	1	2	1	1
120.5000	4	7	0	0
120.5250	2	4	0	0
120.5500	2	4	0	0
120.5750	5	0	0	2
120.6000	2	1	0	0
120.6250	1	3	0	0
120.6500	4	5	0	0
120.6750	1	1	0	1
120.7000	5	2	0	0
120.7250	1	2	0	1
120.7500	3	6	0	0
120.7750	1	5	1	0
120.8000	3	4	1	0
120.8250	0	3	0	0
120.8500	0	2	0	1
120.8750	2	3	0	0
120.9000	1	2	0	0
120.9250	1	3	1	0
120.9500	4	1	0	0
120.9750	1	1	0	0
121.0000	5	1	0	0
121.0250	0	5	0	1
121.0500	5	1	1	0
121.0750	1	2	0	0
121.1000	2	4	1	0
121.1250	3	0	0	0
121.1500	1	2	0	0
121.1750	1	4	0	1
121.2000	4	2	0	0
121.2250	1	4	0	0
121.2500	1	4	0	1
121.2750	0	1	0	0
121.3000	1	3	0	0
121.3250	6	4	0	0
121.3500	4	0	0	0
121.3750	2	4	0	1
121.4000	1	2	0	1
121.4250	3	2	0	0
121.4500	0	3	0	0
121.4750	2	1	1	0
121.5000	5	4	0	0
121.5250	2	3	0	0
121.5500	3	2	0	0
121.5750	3	1	0	0
121.6000	3	4	0	0
121.6250	1	4	0	0
121.6500	1	0	1	0
121.6750	1	1	0	0
121.7000	2	1	0	0
121.7250	1	3	0	1
121.7500	1	5	0	0
121.7750	7	2	1	0
121.8000	1	0	0	0
121.8250	2	3	0	0
121.8500	3	3	0	0
121.8750	1	6	0	1
121.9000	6	0	0	0
121.9250	3	2	0	0
121.9500	0	4	0	0
121.9750	0	0	0	0
122.0000	2	6	0	0
122.0250	1	2	0	1
122.0500	1	4	0	0
122.0750	2	4	0	0
122.1000	1	1	0	0
122.1250	0	0	0	0
122.1500	1	4	0	0
122.1750	3	2	0	0
122.2000	3	5	0	0
122.2250	4	3	0	1
122.2500	3	3	1	0
122.2750	3	3	0	0
122.3000	7	2	0	0
122.3250	4	2	0	0
122.3500	2	2	0	0
122.3750	1	1	0	0
122.4000	2	6	0	0
122.4250	1	3	0	1
122.4500	2	2	1	0
122.4750	3	1	0	0
122.5000	2	1	0	1
122.5250	4	2	0	0
122.5500	3	5	0	0
122.5750	0	4	0	0
122.6000	6	2	0	0
122.6250	1	5	0	0
122.6500	1	0	0	0
122.6750	2	4	0	0
122.7000	2	1	0	0
122.7250	1	2	0	0
122.7500	1	1	1	0
122.7750	2	3	0	0
122.8000	3	3	0	1
122.8250	1	1	0	0
122.8500	1	4	1	0
122.8750	3	3	1	0
122.9000	0	4	0	0
122.9250	3	3	2	0
122.9500	1	3	0	1
122.9750	1	3	1	0
123.0000	3	1	0	0
123.0250	1	5	1	0
123.0500	3	4	0	1
123.0750	1	2	0	0
123.1000	0	7	1	0
123.1250	1	0	1	1
123.1500	2	5	0	0
123.1750	1	1	0	0
123.2000	2	3	3	0
123.2250	4	4	1	0
123.2500	2	7	0	0
123.2750	2	2	0	0
123.3000	2	3	0	0
123.3250	0	1	0	1
123.3500	2	1	0	0
123.3750	0	1	0	0
123.4000	2	1	0	1
123.4250	3	2	0	0
123.4500	3	0	0	1
123.4750	4	1	1	0
123.5000	2	8	0	0
123.5250	4	3	0	1
123.5500	1	2	0	0
123.5750	1	1	0	0
123.6000	3	3	0	0
123.6250	4	1	0	0
123.6500	0	3	0	0
123.6750	1	2	0	1
123.7000	3	3	0	0
123.7250	1	4	1	0
123.7500	0	7	0	0
123.7750	5	4	0	0
123.8000	0	2	0	0
123.8250	0	3	1	1
123.8500	3	2	0	0
123.8750	0	4	0	0
123.9000	0	5	0	0
123.9250	2	3	0	0
123.9500	1	2	0	0
123.9750	3	4	0	0
124.0000	0	2	0	0
124.0250	1	1	0	0
124.0500	4	2	0	0
124.0750	1	4	0	0
124.1000	1	2	0	0
124.1250	2	1	0	0
124.1500	2	2	2	0
124.1750	3	5	0	2
124.2000	1	1	0	0
124.2250	1	4	1	0
124.2500	4	3	0	0
124.2750	1	4	0	0
124.3000	1	3	0	1
124.3250	1	2	0	0
124.3500	3	2	0	0
124.3750	1	3	0	0
124.4000	3	0	0	0
124.4250	5	1	0	0
124.4500	2	2	0	0
124.4750	4	4	0	0
124.5000	3	3	0	0
124.5250	2	3	1	0
124.5500	2	5	1	0
124.5750	2	2	0	0
124.6000	1	2	0	0
124.6250	5	3	1	0
124.6500	1	1	0	0
124.6750	2	3	0	0
124.7000	4	4	0	0
124.7250	0	3	1	1
124.7500	0	3	0	0
124.7750	0	4	0	0
124.8000	2	2	0	0
124.8250	2	4	0	0
124.8500	4	1	0	0
124.8750	2	0	0	0
124.9000	0	3	0	0
124.9250	2	1	0	0
124.9500	2	4	2	0
124.9750	2	2	0	0
125.0000	1	1	0	0
125.0250	0	1	0	0
125.0500	1	1	0	0
125.0750	0	2	0	0
125.1000	1	3	0	0
125.1250	3	2	1	0
125.1500	1	2	0	0
125.1750	3	7	0	0
125.2000	3	1	0	0
125.2250	1	5	0	1
125.2500	3	1	0	0
125.2750	0	3	0	0
125.3000	0	3	0	0
125.3250	1	2	0	0
125.3500	0	2	1	0
125.3750	1	0	1	1
125.4000	2	1	1	1
125.4250	2	3	0	0
125.4500	2	5	0	0
125.4750	4	4	0	1
125.5000	0	1	0	0
125.5250	1	1	0	1
125.5500	2	0	1	0
125.5750	0	1	0	0
125.6000	4	1	1	0
125.6250	1	3	1	0
125.6500	1	1	1	0
125.6750	0	6	0	0
125.7000	2	3	0	0
125.7250	1	3	0	0
125.7500	1	2	0	1
125.7750	2	5	0	0
125.8000	0	2	0	0
125.8250	3	2	0	0
125.8500	2	3	0	0
125.8750	5	1	0	1
125.9000	1	2	0	0
125.9250	2	2	1	0
125.9500	2	3	0	0
125.9750	5	4	0	0
126.0000	2	2	0	0
126.0250	2	1	0	0
126.0500	3	4	0	0
126.0750	1	4	1	0
126.1000	2	2	0	0
126.1250	2	7	0	1
126.1500	1	2	0	0
126.1750	1	1	0	0
126.2000	4	3	0	1
126.2250	2	2	1	0
126.2500	0	2	0	0
126.2750	2	3	1	0
126.3000	5	0	0	0
126.3250	1	6	1	0
126.3500	2	4	0	1
126.3750	1	1	2	0
126.4000	3	1	0	0
126.4250	2	5	0	0
126.4500	3	5	0	1
126.4750	1	1	1	0
126.5000	2	2	0	0
126.5250	4	2	0	0
126.5500	1	1	0	1
126.5750	4	2	0	1
126.6000	3	4	0	0
126.6250	4	1	0	0
126.6500	2	2	0	0
126.6750	0	1	0	0
126.7000	2	5	1	0
126.7250	1	3	1	0
126.7500	1	0	0	1
126.7750	3	4	0	0
126.8000	2	2	0	0
126.8250	3	3	0	0
126.8500	1	2	0	1
126.8750	1	2	0	0
126.9000	1	6	0	0
126.9250	1	5	0	0
126.9500	0	1	0	0
126.9750	3	4	0	0
127.0000	0	2	0	0
127.0250	1	1	0	0
127.0500	2	0	0	0
127.0750	1	4	1	0
127.1000	1	1	0	0
127.1250	6	2	0	0
127.1500	1	1	0	0
127.1750	5	5	1	0
127.2000	0	0	0	0
127.2250	4	3	0	0
127.2500	2	3	0	0
127.2750	1	3	0	0
127.3000	0	5	0	0
127.3250	2	5	0	0
127.3500	0	3	0	0
127.3750	0	2	0	0
127.4000	4	2	0	1
127.4250	0	2	0	0
127.4500	1	2	1	0
127.4750	1	2	0	1
127.5000	0	2	1	0
127.5250	0	0	0	0
127.5500	0	4	0	0
127.5750	5	3	0	0
127.6000	1	0	0	0
127.6250	4	6	0	0
127.6500	1	2	0	0
127.6750	2	3	0	1
127.7000	1	0	0	0
127.7250	2	2	0	0
127.7500	2	5	0	0
127.7750	5	3	0	0
127.8000	1	3	0	1
127.8250	3	6	0	0
127.8500	0	6	0	0
127.8750	2	4	0	0
127.9000	1	2	0	0
127.9250	1	5	0	0
127.9500	0	4	0	0
127.9750	1	1	0	0
128.0000	2	2	0	0
128.0250	2	2	0	0
128.0500	2	2	1	0
128.0750	1	1	0	0
128.1000	2	3	0	0
128.1250	1	0	0	0
128.1500	1	2	1	0
128.1750	2	0	1	0
128.2000	1	2	1	0
128.2250	1	0	0	0
128.2500	1	3	0	0
128.2750	2	1	0	0
128.3000	2	5	0	0
128.3250	0	2	0	0
128.3500	2	1	0	0
128.3750	6	4	0	0
128.4000	1	2	0	0
128.4250	2	3	0	0
128.4500	2	3	0	1
128.4750	0	3	0	0
128.5000	2	2	0	1
128.5250	1	2	0	0
128.5500	6	1	0	0
128.5750	2	1	0	0
128.6000	2	2	0	1
128.6250	2	3	1	0
128.6500	1	2	0	0
128.6750	3	1	0	0
128.7000	0	1	0	1
128.7250	0	4	0	0
128.7500	0	3	0	0
128.7750	1	3	0	0
128.8000	2	4	1	0
128.8250	1	2	0	0
128.8500	2	3	0	0
128.8750	3	3	0	0
128.9000	0	3	0	0
128.9250	1	2	0	0
128.9500	1	1	0	0
128.9750	0	1	1	0
129.0000	2	2	0	0
129.0250	3	3	0	1
129.0500	2	1	0	0
129.0750	1	5	1	0
129.1000	0	2	0	0
129.1250	0	2	0	0
129.1500	2	3	0	1
129.1750	1	4	0	0
129.2000	2	2	0	0
129.2250	1	2	0	0
129.2500	1	5	1	0
129.2750	2	0	0	0
129.3000	2	0	0	1
129.3250	2	1	0	0
129.3500	3	4	0	0
129.3750	1	1	0	0
129.4000	5	2	1	0
129.4250	2	0	0	0
129.4500	0	1	1	0
129.4750	0	1	0	0
129.5000	0	4	0	0
129.5250	2	3	1	0
129.5500	3	3	0	0
129.5750	1	2	0	0
129.6000	0	2	0	0
129.6250	1	2	0	0
129.6500	2	2	0	0
129.6750	2	2	0	0
129.7000	6	3	0	0
129.7250	3	3	1	0
129.7500	2	2	2	0
129.7750	2	4	1	0
129.8000	1	1	1	0
129.8250	2	1	0	0
129.8500	1	4	0	0
129.8750	2	2	1	0
129.9000	1	4	0	0
129.9250	2	1	0	0
129.9500	2	1	0	2
129.9750	0	4	1	0
130.0000	2	0	2	0
130.0250	2	2	0	0
130.0500	3	5	0	0
130.0750	1	1	0	0
130.1000	3	1	0	0
130.1250	3	4	0	0
130.1500	2	2	0	0
130.1750	0	2	1	0
130.2000	3	4	0	0
130.2250	2	3	0	0
130.2500	1	2	0	0
130.2750	1	2	0	0
130.3000	2	2	0	1
130.3250	1	2	0	0
130.3500	2	1	0	0
130.3750	3	1	0	0
130.4000	3	3	0	0
130.4250	6	5	1	0
130.4500	2	5	0	0
130.4750	3	2	0	0
130.5000	2	2	1	0
130.5250	2	2	1	0
130.5500	1	4	0	0
130.5750	0	2	0	0
130.6000	0	2	0	0
130.6250	1	3	0	0
130.6500	3	1	1	0
130.6750	3	1	0	0
130.7000	2	1	0	0
130.7250	1	2	0	0
130.7500	2	5	0	0
130.7750	2	4	0	0
130.8000	2	9	0	0
130.8250	3	3	0	0
130.8500	0	1	0	0
130.8750	2	2	1	0
130.9000	2	1	0	0
130.9250	0	2	1	0
130.9500	3	2	0	0
130.9750	2	3	0	0
131.0000	4	3	0	0
131.0250	3	1	1	0
131.0500	2	5	0	0
131.0750	2	2	0	1
131.1000	0	2	0	0
131.1250	2	3	0	1
131.1500	3	0	0	1
131.1750	0	1	0	0
131.2000	3	2	0	0
131.2250	0	4	0	0
131.2500	4	0	1	0
131.2750	1	1	0	0
131.3000	3	1	0	1
131.3250	0	4	1	0
131.3500	1	3	1	0
131.3750	1	3	0	0
131.4000	2	5	0	0
131.4250	1	6	0	0
131.4500	4	2	1	0
131.4750	1	4	1	0
131.5000	2	3	0	0
131.5250	2	1	1	0
131.5500	3	0	1	0
131.5750	1	6	0	0
131.6000	2	3	0	0
131.6250	1	1	0	0
131.6500	3	1	1	1
131.6750	3	3	0	0
131.7000	0	1	0	0
131.7250	2	1	0	0
131.7500	0	6	0	0
131.7750	3	1	0	0
131.8000	4	6	1	1
131.8250	0	2	0	0
131.8500	2	3	0	0
131.8750	1	3	1	0
131.9000	2	2	0	1
131.9250	3	3	0	0
131.9500	1	0	0	1
131.9750	3	4	0	0
132.0000	0	1	0	0
132.0250	4	5	0	0
132.0500	0	3	0	1
132.0750	0	5	0	0
132.1000	1	3	0	0
132.1250	2	6	0	0
132.1500	2	3	0	1
132.1750	1	3	0	0
132.2000	3	3	0	0
132.2250	1	0	0	0
132.2500	1	2	1	0
132.2750	0	1	0	0
132.3000	1	2	0	0
132.3250	3	2	0	0
132.3500	3	2	0	0
132.3750	1	1	1	0
132.4000	1	1	0	0
132.4250	2	4	0	0
132.4500	3	3	0	0
132.4750	2	3	1	0
132.5000	0	1	0	0
132.5250	1	2	0	0
132.5500	0	5	0	0
132.5750	3	1	0	0
132.6000	2	3	0	0
132.6250	1	4	0	0
132.6500	2	2	0	0
132.6750	1	0	0	0
132.7000	1	0	0	0
132.7250	4	0	0	0
132.7500	4	3	0	1
132.7750	1	0	0	0
132.8000	4	0	0	0
132.8250	2	2	0	1
132.8500	3	3	0	1
132.8750	2	1	0	0
132.9000	2	3	0	0
132.9250	0	1	0	1
132.9500	0	2	1	0
132.9750	0	2	2	0
133.0000	1	4	0	0
133.0250	2	2	1	0
133.0500	0	2	0	0
133.0750	1	3	1	1
133.1000	3	0	0	0
133.1250	1	2	0	0
133.1500	0	1	0	0
133.1750	0	3	0	0
133.2000	0	2	1	0
133.2250	1	1	0	0
133.2500	2	4	1	0
133.2750	2	3	0	0
133.3000	1	2	0	0
133.3250	0	1	1	0
133.3500	0	2	0	0
133.3750	2	0	0	0
133.4000	1	1	1	0
133.4250	0	4	0	1
133.4500	2	2	0	0
133.4750	1	3	1	0
133.5000	1	4	0	0
133.5250	4	2	0	0
133.5500	0	1	0	0
133.5750	3	4	0	0
133.6000	1	2	0	0
133.6250	2	0	0	0
133.6500	3	1	0	0
133.6750	3	2	0	0
133.7000	4	2	0	0
133.7250	2	0	0	0
133.7500	3	3	2	0
133.7750	0	3	0	0
133.8000	1	4	0	0
133.8250	0	1	0	0
133.8500	2	4	1	0
133.8750	0	2	0	0
133.9000	4	2	1	0
133.9250	2	0	1	1
133.9500	1	1	0	0
133.9750	2	1	0	0
134.0000	2	2	0	1
134.0250	2	0	1	0
134.0500	1	4	0	0
134.0750	2	0	0	0
134.1000	0	3	2	0
134.1250	2	1	0	0
134.1500	3	0	1	0
134.1750	1	2	0	0
134.2000	1	2	0	0
134.2250	3	0	0	0
134.2500	1	1	0	1
134.2750	0	1	0	2
134.3000	2	1	0	0
134.3250	3	1	0	0
134.3500	0	1	0	0
134.3750	1	1	1	0
134.4000	2	4	0	0
134.4250	2	1	0	0
134.4500	2	2	1	0
134.4750	3	2	0	0
134.5000	0	1	0	0
134.5250	2	1	0	0
134.5500	1	1	0	0
134.5750	2	1	0	0
134.6000	0	2	0	0
134.6250	2	3	0	1
134.6500	1	1	0	0
134.6750	0	2	0	0
134.7000	1	0	1	0
134.7250	0	1	0	0
134.7500	4	3	1	0
134.7750	1	3	0	0
134.8000	0	3	0	0
134.8250	1	3	0	0
134.8500	2	1	0	0
134.8750	1	3	0	0
134.9000	1	2	0	0
134.9250	0	1	1	0
134.9500	5	2	0	0
134.9750	0	0	0	0
135.0000	1	2	0	0
135.0250	1	1	0	0
135.0500	1	1	0	0
135.0750	0	2	0	0
135.1000	2	2	1	0
135.1250	1	3	0	0
135.1500	1	2	1	0
135.1750	0	1	0	0
135.2000	2	1	0	0
135.2250	1	4	2	0
135.2500	0	3	0	0
135.2750	3	0	0	0
135.3000	0	3	0	0
135.3250	0	3	1	0
135.3500	2	1	0	0
135.3750	1	3	0	0
135.4000	1	1	1	0
135.4250	2	3	0	0
135.4500	1	2	0	0
135.4750	3	2	0	1
135.5000	3	3	0	0
135.5250	1	2	0	0
135.5500	2	0	0	0
135.5750	0	0	0	0
135.6000	2	2	0	1
135.6250	5	2	0	0
135.6500	2	1	0	1
135.6750	1	1	0	0
135.7000	4	2	0	0
135.7250	3	1	1	1
135.7500	1	2	0	0
135.7750	2	2	0	0
135.8000	2	2	0	0
135.8250	2	1	0	1
135.8500	3	1	0	1
135.8750	2	2	0	0
135.9000	2	0	0	0
135.9250	3	0	0	0
135.9500	1	2	0	0
135.9750	2	4	0	0
136.0000	0	3	0	0
136.0250	1	1	0	0
136.0500	0	1	0	0
136.0750	3	3	0	0
136.1000	3	4	0	0
136.1250	1	2	0	0
136.1500	1	2	0	0
136.1750	2	2	1	0
136.2000	1	2	0	0
136.2250	0	0	0	0
136.2500	0	2	1	0
136.2750	1	0	0	0
136.3000	1	3	0	0
136.3250	0	3	0	0
136.3500	0	1	0	0
136.3750	1	1	0	0
136.4000	2	3	0	0
136.4250	0	3	0	0
136.4500	2	2	0	0
136.4750	1	2	0	0
136.5000	0	1	0	0
136.5250	2	0	0	0
136.5500	0	4	0	1
136.5750	2	0	0	1
136.6000	1	0	0	0
136.6250	4	0	1	0
136.6500	2	0	1	1
136.6750	3	2	0	0
136.7000	2	3	0	0
136.7250	4	4	0	0
136.7500	1	0	0	0
136.7750	1	1	0	1
136.8000	1	3	1	0
136.8250	1	2	1	0
136.8500	2	2	0	2
136.8750	3	2	0	0
136.9000	1	2	0	1
136.9250	3	3	0	0
136.9500	4	2	0	0
136.9750	1	3	0	0
137.0000	3	1	0	0
137.0250	2	2	0	0
137.0500	0	1	0	0
137.0750	2	1	0	0
137.1000	3	3	0	0
137.1250	0	7	0	0
137.1500	3	0	0	0
137.1750	1	0	0	1
137.2000	0	2	0	0
137.2250	2	3	0	0
137.2500	1	3	0	0
137.2750	1	1	0	0
137.3000	2	2	0	0
137.3250	0	1	0	1
137.3500	1	3	0	0
137.3750	0	1	0	0
137.4000	2	0	0	0
137.4250	1	1	1	0
137.4500	0	1	0	0
137.4750	3	3	0	0
137.5000	1	2	0	0
137.5250	1	1	0	0
137.5500	0	0	1	0
137.5750	1	2	0	0
137.6000	3	2	0	0
137.6250	5	0	0	0
137.6500	0	2	0	0
137.6750	1	2	0	1
137.7000	1	4	0	0
137.7250	0	2	0	1
137.7500	2	1	0	0
137.7750	0	1	0	0
137.8000	1	1	1	0
137.8250	2	0	0	0
137.8500	0	0	0	0
137.8750	2	1	1	0
137.9000	1	2	0	1
137.9250	5	3	0	0
137.9500	3	0	0	0
137.9750	1	3	2	0
138.0000	2	2	0	0
138.0250	2	1	0	0
138.0500	4	3	0	0
138.0750	1	0	0	0
138.1000	1	2	0	0
138.1250	3	0	0	0
138.1500	1	5	0	0
138.1750	1	1	0	0
138.2000	2	3	0	0
138.2250	1	0	0	0
138.2500	2	5	0	0
138.2750	0	6	0	0
138.3000	4	0	0	0
138.3250	2	2	0	0
138.3500	1	1	0	0
138.3750	3	2	0	0
138.4000	0	3	0	0
138.4250	0	2	0	0
138.4500	1	0	0	0
138.4750	1	4	0	0
138.5000	0	1	0	0
138.5250	2	1	1	0
138.5500	1	2	0	0
138.5750	1	4	0	0
138.6000	1	1	0	0
138.6250	2	1	2	0
138.6500	2	1	0	0
138.6750	1	2	0	0
138.7000	0	6	0	0
138.7250	2	2	1	1
138.7500	0	1	0	1
138.7750	2	4	0	0
138.8000	2	3	0	0
138.8250	2	0	0	0
138.8500	1	2	0	0
138.8750	1	2	0	0
138.9000	0	2	1	0
138.9250	1	1	0	0
138.9500	0	1	0	0
138.9750	5	3	0	0
139.0000	2	0	0	0
139.0250	3	0	0	0
139.0500	1	4	0	0
139.0750	1	2	0	0
139.1000	1	2	0	0
139.1250	1	3	0	0
139.1500	3	2	0	1
139.1750	0	3	0	0
139.2000	3	2	0	0
139.2250	2	1	0	0
139.2500	3	1	0	0
139.2750	2	1	1	0
139.3000	0	1	0	0
139.3250	1	2	0	0
139.3500	3	1	0	0
139.3750	0	1	0	0
139.4000	5	2	1	0
139.4250	5	0	0	0
139.4500	0	3	0	0
139.4750	0	1	0	0
139.5000	2	2	1	0
139.5250	1	0	0	0
139.5500	1	0	0	0
139.5750	0	1	0	0
139.6000	3	2	1	0
139.6250	2	1	0	0
139.6500	1	3	0	0
139.6750	1	0	0	0
139.7000	2	2	0	0
139.7250	0	4	0	1
139.7500	0	3	0	0
139.7750	0	3	0	0
139.8000	2	1	0	0
139.8250	0	2	0	0
139.8500	0	0	0	1
139.8750	3	1	0	0
139.9000	2	1	0	0
139.9250	4	2	2	0
139.9500	4	0	0	0
139.9750	1	0	1	0
140.0000	1	3	0	0
140.0250	4	3	0	0
140.0500	0	3	0	0
140.0750	3	1	0	0
140.1000	5	0	0	0
140.1250	1	2	1	0
140.1500	1	1	0	0
140.1750	0	1	0	0
140.2000	1	1	0	1
140.2250	0	0	0	0
140.2500	3	2	0	0
140.2750	0	3	0	0
140.3000	0	0	0	0
140.3250	1	1	0	0
140.3500	0	2	0	0
140.3750	1	2	0	0
140.4000	3	2	0	0
140.4250	2	2	0	1
140.4500	2	1	1	0
140.4750	1	4	0	0
140.5000	1	1	0	0
140.5250	2	3	0	0
140.5500	0	2	0	0
140.5750	1	1	0	0
140.6000	2	2	0	0
140.6250	1	1	0	0
140.6500	0	1	0	0
140.6750	2	1	0	1
140.7000	3	0	0	0
140.7250	1	3	0	0
140.7500	1	2	0	0
140.7750	1	2	0	0
140.8000	1	3	0	0
140.8250	2	0	0	0
140.8500	1	2	0	0
140.8750	2	4	0	0
140.9000	6	1	1	0
140.9250	0	1	0	2
140.9500	4	1	0	0
140.9750	2	1	0	0
141.0000	0	4	0	1
141.0250	1	1	0	0
141.0500	1	1	0	0
141.0750	1	2	0	0
141.1000	4	0	0	1
141.1250	2	1	0	0
141.1500	0	1	0	0
141.1750	0	0	0	1
141.2000	0	0	0	1
141.2250	1	1	0	0
141.2500	0	0	0	0
141.2750	2	0	0	0
141.3000	2	3	0	0
141.3250	1	1	0	0
141.3500	1	1	0	0
141.3750	2	0	0	0
141.4000	2	1	0	1
141.4250	3	3	0	1
141.4500	0	2	0	0
141.4750	4	2	0	0
141.5000	3	1	1	0
141.5250	1	1	1	1
141.5500	0	2	0	0
141.5750	1	3	0	0
141.6000	2	2	0	0
141.6250	2	0	0	0
141.6500	2	2	0	1
141.6750	0	3	0	0
141.7000	1	2	1	0
141.7250	2	1	0	0
141.7500	1	0	0	0
141.7750	0	0	2	1
141.8000	2	0	0	0
141.8250	2	2	0	0
141.8500	1	2	0	0
141.8750	0	0	0	0
141.9000	0	2	0	0
141.9250	1	1	0	0
141.9500	3	3	0	0
141.9750	3	3	0	0
142.0000	2	3	1	0
142.0250	1	1	0	0
142.0500	1	1	0	0
142.0750	1	1	1	0
142.1000	4	1	0	1
142.1250	3	0	0	0
142.1500	2	2	0	1
142.1750	0	0	0	0
142.2000	1	2	1	0
142.2250	2	3	3	0
142.2500	1	2	0	0
142.2750	0	2	0	0
142.3000	1	2	1	0
142.3250	0	0	0	0
142.3500	2	1	0	0
142.3750	2	1	0	0
142.4000	3	1	0	0
142.4250	3	1	0	0
142.4500	2	0	0	0
142.4750	1	2	0	0
142.5000	1	1	0	0
142.5250	1	0	1	0
142.5500	0	2	0	0
142.5750	0	2	0	1
142.6000	2	2	0	0
142.6250	1	2	0	1
142.6500	1	4	0	0
142.6750	1	0	1	0
142.7000	1	0	0	0
142.7250	2	2	0	0
142.7500	0	0	0	0
142.7750	2	2	0	0
142.8000	0	4	0	0
142.8250	1	1	0	0
142.8500	0	0	0	0
142.8750	1	1	1	0
142.9000	3	1	0	0
142.9250	0	3	0	0
142.9500	1	4	0	0
142.9750	0	2	0	0
143.0000	0	1	0	0
143.0250	1	1	0	1
143.0500	1	5	0	0
143.0750	1	2	1	0
143.1000	1	3	0	0
143.1250	1	1	0	0
143.1500	1	0	0	1
143.1750	2	0	0	0
143.2000	5	1	0	0
143.2250	0	4	0	0
143.2500	0	3	0	1
143.2750	0	0	3	0
143.3000	0	1	0	0
143.3250	0	2	0	1
143.3500	0	1	0	0
143.3750	1	1	1	0
143.4000	1	2	0	0
143.4250	0	1	0	1
143.4500	0	0	0	0
143.4750	1	1	0	0
143.5000	2	1	0	0
143.5250	2	3	0	0
143.5500	1	0	0	0
143.5750	2	2	0	1
143.6000	1	2	0	0
143.6250	2	0	0	0
143.6500	0	1	0	0
143.6750	1	3	0	0
143.7000	0	2	0	0
143.7250	3	1	1	0
143.7500	4	3	0	0
143.7750	1	1	0	0
143.8000	2	0	0	0
143.8250	1	4	0	0
143.8500	0	3	0	0
143.8750	3	1	0	0
143.9000	2	2	0	0
143.9250	1	2	0	0
143.9500	0	2	0	0
143.9750	0	4	0	1
144.0000	0	3	2	0
144.0250	0	1	0	0
144.0500	2	2	0	0
144.0750	0	2	0	0
144.1000	1	1	0	0
144.1250	2	2	0	0
144.1500	2	5	0	0
144.1750	4	3	0	0
144.2000	1	0	0	0
144.2250	1	1	0	0
144.2500	2	2	0	0
144.2750	3	1	1	0
144.3000	1	0	0	0
144.3250	0	1	0	0
144.3500	0	2	0	0
144.3750	1	0	0	0
144.4000	0	0	1	0
144.4250	0	1	0	0
144.4500	1	4	0	0
144.4750	1	1	0	0
144.5000	0	3	0	1
144.5250	3	2	0	0
144.5500	2	2	0	0
144.5750	2	5	0	0
144.6000	2	2	0	0
144.6250	1	3	1	0
144.6500	2	2	0	0
144.6750	0	2	1	0
144.7000	0	5	0	0
144.7250	2	0	0	0
144.7500	1	2	0	0
144.7750	0	2	0	0
144.8000	2	2	1	0
144.8250	0	2	1	1
144.8500	0	1	1	0
144.8750	3	0	2	0
144.9000	1	0	0	0
144.9250	3	1	0	0
144.9500	2	0	0	0
144.9750	0	2	1	0
145.0000	1	3	0	0
145.0250	0	0	1	0
145.0500	3	4	0	0
145.0750	1	3	0	0
145.1000	4	2	0	0
145.1250	1	1	0	0
145.1500	1	2	2	0
145.1750	0	1	0	0
145.2000	2	3	0	0
145.2250	1	1	0	1
145.2500	2	2	0	0
145.2750	1	1	0	1
145.3000	4	3	0	0
145.3250	1	2	1	0
145.3500	2	0	0	0
145.3750	1	0	0	0
145.4000	2	1	0	0
145.4250	2	1	0	0
145.4500	1	3	0	0
145.4750	1	1	0	1
145.5000	1	3	0	0
145.5250	0	2	0	0
145.5500	0	2	1	0
145.5750	2	2	0	0
145.6000	0	0	0	0
145.6250	0	2	1	0
145.6500	0	2	0	0
145.6750	2	0	0	0
145.7000	0	3	1	1
145.7250	4	3	1	0
145.7500	1	1	0	0
145.7750	1	2	0	0
145.8000	0	2	1	0
145.8250	4	2	0	0
145.8500	1	2	0	0
145.8750	1	1	0	0
145.9000	1	3	2	0
145.9250	2	2	0	0
145.9500	0	1	0	1
145.9750	2	2	0	0
146.0000	3	2	0	0
146.0250	0	4	0	0
146.0500	0	2	1	0
146.0750	2	0	2	0
146.1000	2	3	0	1
146.1250	3	1	0	0
146.1500	1	2	0	0
146.1750	0	0	0	0
146.2000	0	1	0	0
146.2250	1	0	0	0
146.2500	0	1	0	0
146.2750	0	0	1	0
146.3000	1	0	0	0
146.3250	3	6	0	0
146.3500	0	1	0	0
146.3750	1	3	0	0
146.4000	0	4	1	0
146.4250	1	2	0	0
146.4500	0	1	0	0
146.4750	0	3	0	0
146.5000	2	1	0	0
146.5250	3	2	0	0
146.5500	4	1	0	0
146.5750	1	0	0	0
146.6000	0	1	0	0
146.6250	1	1	0	0
146.6500	1	1	1	1
146.6750	4	2	0	0
146.7000	1	0	0	0
146.7250	2	3	0	1
146.7500	1	2	0	0
146.7750	3	4	0	0
146.8000	1	0	0	0
146.8250	2	2	0	0
146.8500	0	2	1	0
146.8750	0	2	0	0
146.9000	1	2	1	0
146.9250	1	2	1	0
146.9500	3	4	0	1
146.9750	1	2	0	0
147.0000	0	2	0	0
147.0250	4	3	0	0
147.0500	0	0	0	0
147.0750	3	5	0	0
147.1000	2	1	0	0
147.1250	2	2	0	0
147.1500	4	1	1	0
147.1750	3	0	0	0
147.2000	1	3	0	0
147.2250	6	2	0	0
147.2500	3	0	1	0
147.2750	0	1	0	0
147.3000	2	2	0	0
147.3250	0	2	0	0
147.3500	0	1	0	0
147.3750	1	2	1	0
147.4000	1	1	0	0
147.4250	0	0	0	0
147.4500	1	1	0	0
147.4750	0	0	1	0
147.5000	2	0	0	0
147.5250	0	2	0	0
147.5500	1	3	0	1
147.5750	0	0	1	0
147.6000	2	4	0	0
147.6250	2	1	0	0
147.6500	1	2	0	0
147.6750	2	2	0	0
147.7000	0	1	0	0
147.7250	3	2	0	0
147.7500	2	4	1	0
147.7750	3	1	0	0
147.8000	0	1	0	1
147.8250	3	0	0	0
147.8500	1	2	0	0
147.8750	0	2	0	0
147.9000	2	1	0	0
147.9250	1	5	0	0
147.9500	3	2	0	0
147.9750	1	2	0	0
148.0000	0	1	0	0
148.0250	0	4	1	1
148.0500	2	2	0	0
148.0750	0	1	0	0
148.1000	0	1	0	0
148.1250	1	1	0	1
148.1500	1	1	0	0
148.1750	2	4	0	0
148.2000	1	3	0	0
148.2250	3	2	0	1
148.2500	2	0	0	0
148.2750	0	1	0	1
148.3000	2	1	0	1
148.3250	3	1	0	0
148.3500	3	0	0	1
148.3750	0	2	0	0
148.4000	2	1	1	1
148.4250	0	2	0	0
148.4500	1	1	1	0
148.4750	1	1	0	0
148.5000	2	3	0	0
148.5250	0	1	0	0
148.5500	1	2	0	0
148.5750	1	2	0	0
148.6000	0	2	0	0
148.6250	0	0	0	0
148.6500	0	1	0	0
148.6750	1	4	0	1
148.7000	0	3	0	0
148.7250	1	5	1	0
148.7500	2	1	0	0
148.7750	0	2	0	0
148.8000	1	0	0	0
148.8250	2	3	0	0
148.8500	2	0	0	0
148.8750	3	1	1	0
148.9000	1	1	0	0
148.9250	1	1	0	0
148.9500	1	0	1	0
148.9750	2	2	1	0
149.0000	0	0	0	0
149.0250	1	1	0	0
149.0500	1	1	0	0
149.0750	1	1	0	0
149.1000	1	1	0	0
149.1250	1	2	1	0
149.1500	2	1	1	0
149.1750	2	0	1	1
149.2000	0	0	1	1
149.2250	0	1	0	0
149.2500	2	1	0	0
149.2750	4	0	0	0
149.3000	3	1	0	0
149.3250	0	0	0	0
149.3500	2	0	0	0
149.3750	1	1	0	0
149.4000	1	0	0	0
149.4250	0	1	0	0
149.4500	2	1	0	1
149.4750	2	1	0	1
149.5000	2	4	0	0
149.5250	0	1	0	0
149.5500	2	2	1	0
149.5750	1	4	1	0
149.6000	1	0	0	0
149.6250	0	3	0	0
149.6500	3	0	0	0
149.6750	0	1	0	0
149.7000	0	3	0	0
149.7250	0	1	0	0
149.7500	0	3	0	0
149.7750	0	2	0	0
149.8000	0	2	0	0
149.8250	1	0	0	0
149.8500	2	0	0	0
149.8750	2	1	1	0
149.9000	0	1	0	0
149.9250	3	0	0	0
149.9500	0	2	0	1
149.9750	1	2	0	0
150.0000	1	0	0	0
150.0250	0	0	0	0
150.0500	1	2	0	0
150.0750	2	1	0	0
150.1000	2	0	0	0
150.1250	1	1	0	0
150.1500	2	0	0	0
150.1750	0	2	1	0
150.2000	0	3	1	0
150.2250	1	2	0	1
150.2500	1	1	0	0
150.2750	2	1	0	0
150.3000	1	1	1	0
150.3250	1	0	0	0
150.3500	3	1	0	0
150.3750	0	0	1	0
150.4000	0	0	0	0
150.4250	0	1	0	0
150.4500	1	1	0	1
150.4750	1	1	0	0
150.5000	0	2	0	0
150.5250	2	0	0	0
150.5500	2	2	0	0
150.5750	1	0	1	0
150.6000	2	3	0	0
150.6250	3	1	0	1
150.6500	1	1	0	0
150.6750	0	1	0	1
150.7000	0	2	0	0
150.7250	2	2	0	0
150.7500	0	1	1	0
150.7750	2	0	0	0
150.8000	1	1	0	0
150.8250	1	1	0	0
150.8500	1	3	0	0
150.8750	0	1	0	0
150.9000	0	0	0	0
150.9250	3	3	0	0
150.9500	2	2	1	0
150.9750	1	2	0	1
151.0000	1	0	0	0
151.0250	0	2	0	0
151.0500	0	0	0	0
151.0750	0	2	0	1
151.1000	1	1	1	0
151.1250	2	2	0	0
151.1500	2	0	0	1
151.1750	0	1	0	0
151.2000	2	1	0	1
151.2250	1	1	0	0
151.2500	1	1	0	0
151.2750	2	0	0	0
151.3000	1	0	0	0
151.3250	1	0	0	1
151.3500	0	1	0	0
151.3750	3	2	0	0
151.4000	0	0	0	0
151.4250	1	1	0	1
151.4500	2	3	0	0
151.4750	1	0	0	0
151.5000	1	1	1	0
151.5250	2	1	0	0
151.5500	1	1	1	0
151.5750	1	2	0	0
151.6000	0	1	0	0
151.6250	1	0	0	0
151.6500	1	2	0	0
151.6750	0	1	0	0
151.7000	0	3	1	0
151.7250	0	1	0	0
151.7500	1	2	0	0
151.7750	2	4	0	0
151.8000	0	1	0	0
151.8250	1	2	0	0
151.8500	0	0	0	0
151.8750	2	1	0	1
151.9000	3	0	0	0
151.9250	1	2	0	0
151.9500	0	0	0	0
151.9750	0	1	0	0
152.0000	0	3	0	0
152.0250	2	1	0	0
152.0500	0	3	0	0
152.0750	2	2	0	0
152.1000	0	0	0	0
152.1250	1	3	0	1
152.1500	0	3	2	0
152.1750	0	1	0	0
152.2000	1	0	0	0
152.2250	1	2	0	0
152.2500	0	1	0	0
152.2750	3	2	0	0
152.3000	2	2	0	0
152.3250	0	2	0	0
152.3500	1	0	0	0
152.3750	1	2	0	0
152.4000	0	2	0	0
152.4250	3	0	0	0
152.4500	1	1	0	0
152.4750	0	2	0	0
152.5000	4	0	0	0
152.5250	0	1	0	0
152.5500	0	1	0	0
152.5750	2	1	0	0
152.6000	0	1	0	0
152.6250	1	0	0	0
152.6500	1	2	0	0
152.6750	1	0	0	0
152.7000	1	2	1	0
152.7250	0	2	2	0
152.7500	3	1	0	0
152.7750	1	2	0	0
152.8000	0	2	0	0
152.8250	2	0	0	1
152.8500	0	4	0	1
152.8750	1	1	0	0
152.9000	1	1	1	0
152.9250	2	3	0	0
152.9500	0	1	0	0
152.9750	0	3	0	0
153.0000	0	2	0	0
153.0250	0	0	0	0
153.0500	0	2	0	0
153.0750	2	1	0	0
153.1000	1	2	1	0
153.1250	2	1	1	0
153.1500	1	1	0	0
153.1750	1	1	0	0
153.2000	1	1	0	0
153.2250	0	3	0	0
153.2500	2	0	0	0
153.2750	2	1	0	0
153.3000	1	4	0	0
153.3250	2	1	0	0
153.3500	3	0	0	0
153.3750	0	0	0	0
153.4000	1	4	0	1
153.4250	2	1	0	0
153.4500	1	1	0	0
153.4750	2	2	0	0
153.5000	2	0	1	0
153.5250	0	2	0	1
153.5500	1	3	0	0
153.5750	1	2	0	0
153.6000	2	1	0	1
153.6250	0	1	0	0
153.6500	2	1	0	0
153.6750	1	2	1	0
153.7000	2	0	0	0
153.7250	0	3	2	0
153.7500	1	0	0	0
153.7750	2	5	0	0
153.8000	2	2	0	0
153.8250	0	1	0	0
153.8500	3	0	0	0
153.8750	1	0	1	0
153.9000	0	1	0	0
153.9250	2	3	0	0
153.9500	2	2	0	0
153.9750	1	1	0	0
154.0000	0	3	0	0
154.0250	0	1	0	1
154.0500	1	1	0	0
154.0750	0	2	1	0
154.1000	3	1	0	0
154.1250	0	1	0	0
154.1500	2	2	0	1
154.1750	1	0	2	0
154.2000	0	1	1	0
154.2250	0	2	0	0
154.2500	1	2	0	1
154.2750	0	0	1	1
154.3000	2	0	0	0
154.3250	2	0	0	0
154.3500	0	2	0	1
154.3750	2	1	0	0
154.4000	1	1	0	0
154.4250	0	2	0	1
154.4500	0	2	0	0
154.4750	0	2	0	0
154.5000	3	1	0	0
154.5250	0	2	0	0
154.5500	2	4	0	1
154.5750	1	1	0	0
154.6000	0	4	0	0
154.6250	1	3	0	0
154.6500	1	1	0	0
154.6750	1	1	1	0
154.7000	3	1	1	0
154.7250	1	1	1	0
154.7500	0	2	0	0
154.7750	2	1	0	0
154.8000	1	3	0	0
154.8250	3	3	0	1
154.8500	1	1	0	0
154.8750	1	2	0	0
154.9000	0	1	0	0
154.9250	2	1	0	0
154.9500	1	2	0	0
154.9750	0	3	0	0
155.0000	0	2	0	0
155.0250	0	0	0	0
155.0500	0	0	0	0
155.0750	1	1	0	0
155.1000	1	2	0	0
155.1250	3	0	1	1
155.1500	0	1	1	0
155.1750	0	1	0	0
155.2000	2	3	1	0
155.2250	2	2	0	0
155.2500	1	0	0	0
155.2750	1	0	0	0
155.3000	0	1	0	0
155.3250	1	1	0	0
155.3500	0	0	0	0
155.3750	0	1	0	0
155.4000	1	2	0	0
155.4250	0	1	0	0
155.4500	2	2	0	0
155.4750	1	4	0	0
155.5000	1	1	0	0
155.5250	2	2	0	0
155.5500	1	3	0	0
155.5750	0	1	0	0
155.6000	0	3	0	0
155.6250	3	1	0	0
155.6500	2	2	0	0
155.6750	1	2	0	0
155.7000	3	2	0	0
155.7250	2	1	0	0
155.7500	0	1	0	0
155.7750	1	4	0	0
155.8000	0	4	0	0
155.8250	0	1	0	0
155.8500	1	2	0	0
155.8750	2	0	0	0
155.9000	1	2	1	0
155.9250	0	2	0	0
155.9500	1	1	0	0
155.9750	1	2	0	0
156.0000	0	2	1	0
156.0250	0	0	1	0
156.0500	0	0	0	0
156.0750	0	1	0	0
156.1000	1	2	0	0
156.1250	3	1	0	0
156.1500	1	0	0	0
156.1750	0	0	1	0
156.2000	1	1	0	0
156.2250	0	1	0	0
156.2500	2	1	0	1
156.2750	2	3	0	0
156.3000	2	2	0	0
156.3250	1	0	0	0
156.3500	1	2	0	1
156.3750	0	2	1	0
156.4000	0	2	0	0
156.4250	1	2	0	0
156.4500	1	1	0	0
156.4750	0	0	0	0
156.5000	1	1	0	0
156.5250	4	2	0	0
156.5500	1	1	0	0
156.5750	1	0	0	0
156.6000	0	2	2	0
156.6250	1	1	0	0
156.6500	1	1	1	0
156.6750	1	3	0	0
156.7000	1	0	0	0
156.7250	2	1	0	0
156.7500	2	0	0	0
156.7750	0	0	0	0
156.8000	2	1	0	0
156.8250	1	1	0	0
156.8500	1	2	0	0
156.8750	1	0	1	0
156.9000	0	1	0	0
156.9250	2	2	0	1
156.9500	1	2	1	0
156.9750	2	1	0	0
157.0000	1	2	0	1
157.0250	3	0	0	1
157.0500	1	2	1	0
157.0750	1	2	0	0
157.1000	1	3	0	1
157.1250	1	2	0	0
157.1500	4	0	0	0
157.1750	0	0	0	0
157.2000	0	2	0	0
157.2250	3	0	0	0
157.2500	1	1	0	0
157.2750	0	6	0	0
157.3000	0	2	0	0
157.3250	0	2	0	0
157.3500	1	2	0	1
157.3750	0	1	0	0
157.4000	1	1	0	0
157.4250	3	0	1	0
157.4500	1	1	0	0
157.4750	2	0	0	0
157.5000	1	1	0	0
157.5250	3	0	1	0
157.5500	1	2	0	0
157.5750	2	0	0	0
157.6000	0	1	0	0
157.6250	1	2	0	0
157.6500	0	1	0	0
157.6750	2	3	1	0
157.7000	0	2	0	0
157.7250	1	3	0	0
157.7500	0	1	0	1
157.7750	0	1	0	0
157.8000	1	3	0	0
157.8250	1	2	0	0
157.8500	1	1	1	0
157.8750	0	4	0	0
157.9000	2	2	0	0
157.9250	0	3	0	0
157.9500	2	2	0	1
157.9750	2	3	0	0
158.0000	0	3	0	0
158.0250	0	1	1	0
158.0500	1	0	1	0
158.0750	0	1	0	0
158.1000	2	3	1	0
158.1250	2	3	0	0
158.1500	0	4	0	1
158.1750	1	0	1	0
158.2000	0	2	1	0
158.2250	0	3	0	0
158.2500	0	0	0	0
158.2750	3	0	0	0
158.3000	1	1	0	1
158.3250	1	0	1	0
158.3500	0	1	0	0
158.3750	2	1	0	0
158.4000	2	4	0	0
158.4250	0	1	1	1
158.4500	1	3	0	0
158.4750	1	2	0	0
158.5000	1	1	0	0
158.5250	0	0	0	0
158.5500	2	0	0	0
158.5750	0	1	0	0
158.6000	3	5	0	0
158.6250	1	0	0	0
158.6500	1	0	0	0
158.6750	2	1	1	0
158.7000	2	0	0	0
158.7250	1	4	1	0
158.7500	2	0	0	0
158.7750	0	0	0	0
158.8000	0	1	0	0
158.8250	0	0	1	0
158.8500	0	0	0	0
158.8750	0	2	1	0
158.9000	2	5	0	0
158.9250	1	0	0	0
158.9500	2	2	0	0
158.9750	1	1	1	0
159.0000	2	0	1	0
159.0250	1	2	0	0
159.0500	0	2	0	0
159.0750	2	2	1	1
159.1000	1	1	0	1
159.1250	3	0	0	0
159.1500	0	1	0	0
159.1750	0	0	1	0
159.2000	0	1	0	0
159.2250	3	1	0	0
159.2500	0	1	0	0
159.2750	0	3	0	0
159.3000	1	1	0	0
159.3250	3	0	0	0
159.3500	2	3	0	1
159.3750	1	0	1	0
159.4000	0	1	0	0
159.4250	1	0	0	0
159.4500	1	0	0	0
159.4750	1	1	0	1
159.5000	0	2	0	0
159.5250	3	4	0	0
159.5500	1	1	0	0
159.5750	0	0	0	0
159.6000	1	2	0	0
159.6250	2	2	1	0
159.6500	0	2	0	0
159.6750	1	3	0	1
159.7000	3	1	0	0
159.7250	1	1	0	1
159.7500	1	2	0	1
159.7750	0	2	0	1
159.8000	0	1	0	0
159.8250	2	7	0	0
159.8500	2	0	0	0
159.8750	1	1	0	0
159.9000	0	1	0	0
159.9250	2	0	0	1
159.9500	0	2	0	0
159.9750	1	3	0	0
160.0000	0	1	1	0
160.0250	2	1	0	0
160.0500	2	0	0	0
160.0750	0	1	0	0
160.1000	2	0	0	0
160.1250	0	1	0	0
160.1500	1	3	0	0
160.1750	1	3	0	0
160.2000	2	0	0	0
160.2250	2	3	0	0
160.2500	3	1	0	1
160.2750	2	2	0	0
160.3000	1	1	0	1
160.3250	2	0	0	0
160.3500	2	0	1	1
160.3750	0	0	0	0
160.4000	0	1	0	0
160.4250	3	2	0	0
160.4500	1	0	0	0
160.4750	0	1	0	0
160.5000	2	1	1	1
160.5250	1	1	0	0
160.5500	2	1	1	0
160.5750	1	0	2	0
160.6000	1	3	0	0
160.6250	1	2	0	0
160.6500	2	0	0	0
160.6750	0	1	0	0
160.7000	1	2	0	0
160.7250	2	1	0	0
160.7500	1	1	0	0
160.7750	3	3	1	0
160.8000	2	1	0	0
160.8250	2	1	0	0
160.8500	2	2	0	0
160.8750	1	1	1	0
160.9000	0	1	1	0
160.9250	0	0	0	0
160.9500	2	2	0	0
160.9750	1	3	0	0
161.0000	1	2	0	0
161.0250	1	0	0	0
161.0500	1	1	0	1
161.0750	0	0	0	1
161.1000	2	0	0	0
161.1250	2	0	0	0
161.1500	0	3	0	0
161.1750	1	2	0	0
161.2000	0	1	0	0
161.2250	0	2	1	1
161.2500	1	0	0	0
161.2750	0	3	0	0
161.3000	2	1	0	0
161.3250	1	0	1	0
161.3500	1	2	1	0
161.3750	1	3	0	0
161.4000	1	2	0	0
161.4250	2	2	1	0
161.4500	1	0	1	0
161.4750	1	5	0	0
161.5000	0	0	0	0
161.5250	1	0	0	0
161.5500	0	2	0	0
161.5750	3	2	0	0
161.6000	0	2	0	0
161.6250	2	0	1	0
161.6500	1	3	1	0
161.6750	0	1	0	0
161.7000	1	1	0	0
161.7250	2	4	1	0
161.7500	0	4	0	0
161.7750	1	3	0	0
161.8000	2	3	0	0
161.8250	1	0	0	0
161.8500	0	3	0	1
161.8750	1	0	0	0
161.9000	1	0	0	0
161.9250	1	1	1	0
161.9500	0	1	0	1
161.9750	1	3	0	0
162.0000	1	0	0	1
162.0250	0	1	0	0
162.0500	3	1	0	0
162.0750	2	1	0	0
162.1000	2	1	0	0
162.1250	0	3	0	0
162.1500	2	1	0	0
162.1750	0	0	0	0
162.2000	0	1	0	1
162.2250	2	1	1	0
162.2500	0	0	1	1
162.2750	2	2	0	0
162.3000	1	0	0	0
162.3250	2	2	1	0
162.3500	2	1	0	0
162.3750	2	1	0	1
162.4000	1	2	0	0
162.4250	1	0	0	0
162.4500	1	1	0	1
162.4750	1	0	1	0
162.5000	2	1	0	0
162.5250	0	1	0	0
162.5500	4	1	0	0
162.5750	0	1	0	0
162.6000	4	5	0	0
162.6250	1	1	0	0
162.6500	1	0	0	0
162.6750	2	1	0	0
162.7000	3	2	0	0
162.7250	1	1	0	0
162.7500	0	1	0	0
162.7750	1	1	1	0
162.8000	0	3	0	0
162.8250	0	1	0	0
162.8500	0	0	0	0
162.8750	0	2	0	0
162.9000	1	1	0	0
162.9250	2	1	0	0
162.9500	0	3	0	1
162.9750	0	1	1	0
163.0000	2	1	1	0
163.0250	2	0	0	0
163.0500	1	1	0	0
163.0750	1	2	0	0
163.1000	0	0	0	0
163.1250	0	2	0	0
163.1500	0	1	0	0
163.1750	2	3	0	0
163.2000	0	0	2	0
163.2250	2	1	1	0
163.2500	0	3	1	1
163.2750	2	2	0	0
163.3000	2	2	0	0
163.3250	0	4	0	0
163.3500	1	1	0	0
163.3750	2	2	2	0
163.4000	0	0	0	1
163.4250	2	0	0	0
163.4500	1	2	0	0
163.4750	1	1	1	0
163.5000	1	2	0	0
163.5250	1	1	0	0
163.5500	2	0	0	0
163.5750	0	1	0	0
163.6000	0	2	0	0
163.6250	0	1	0	0
163.6500	1	1	1	1
163.6750	1	2	0	0
163.7000	4	2	0	0
163.7250	1	2	0	0
163.7500	0	1	0	0
163.7750	1	1	0	0
163.8000	1	1	0	0
163.8250	1	2	0	0
163.8500	0	1	0	0
163.8750	1	1	1	0
163.9000	0	1	0	0
163.9250	1	2	0	0
163.9500	0	1	0	0
163.9750	0	4	0	0
164.0000	1	0	0	0
164.0250	2	2	1	0
164.0500	1	1	0	0
164.0750	1	0	0	0
164.1000	0	1	0	0
164.1250	0	0	0	0
164.1500	0	0	0	0
164.1750	0	3	0	0
164.2000	1	1	0	1
164.2250	0	1	1	0
164.2500	0	0	0	0
164.2750	1	2	0	0
164.3000	0	0	1	0
164.3250	2	0	0	0
164.3500	1	1	0	0
164.3750	1	0	0	0
164.4000	1	3	1	0
164.4250	0	1	0	0
164.4500	1	0	0	0
164.4750	1	1	0	0
164.5000	1	3	1	0
164.5250	0	1	0	1
164.5500	0	1	1	0
164.5750	0	3	0	0
164.6000	2	1	0	0
164.6250	1	0	1	0
164.6500	1	0	0	0
164.6750	0	1	0	0
164.7000	2	0	0	0
164.7250	1	1	0	0
164.7500	1	0	0	0
164.7750	0	0	0	0
164.8000	1	4	0	0
164.8250	2	0	0	0
164.8500	0	3	0	0
164.8750	3	2	0	0
164.9000	4	1	0	0
164.9250	0	0	0	0
164.9500	0	0	0	0
164.9750	2	1	0	0
165.0000	0	4	0	0
165.0250	2	1	0	0
165.0500	2	0	0	0
165.0750	2	0	0	0
165.1000	1	1	0	0
165.1250	1	2	0	0
165.1500	0	0	0	0
165.1750	3	2	0	0
165.2000	0	2	0	0
165.2250	3	2	1	0
165.2500	0	2	0	0
165.2750	0	1	0	1
165.3000	1	1	0	1
165.3250	0	2	0	0
165.3500	0	1	1	0
165.3750	1	0	0	0
165.4000	1	0	1	0
165.4250	0	1	0	0
165.4500	0	1	0	0
165.4750	0	2	1	1
165.5000	0	2	0	0
165.5250	1	1	1	1
165.5500	1	0	1	1
165.5750	2	0	0	0
165.6000	0	0	0	0
165.6250	1	1	1	0
165.6500	2	1	0	0
165.6750	2	1	0	0
165.7000	0	2	1	0
165.7250	0	1	0	0
165.7500	2	0	1	1
165.7750	1	0	0	0
165.8000	0	4	1	0
165.8250	1	2	0	0
165.8500	0	0	2	0
165.8750	1	1	0	0
165.9000	1	2	0	0
165.9250	3	1	0	0
165.9500	0	1	0	0
165.9750	1	1	1	1
166.0000	4	2	0	1
166.0250	1	0	0	0
166.0500	0	0	0	0
166.0750	1	1	0	0
166.1000	2	1	0	1
166.1250	0	4	0	0
166.1500	2	1	1	0
166.1750	3	0	0	1
166.2000	0	1	0	0
166.2250	1	2	0	0
166.2500	0	4	0	0
166.2750	0	2	0	0
166.3000	0	0	0	0
166.3250	0	1	0	0
166.3500	0	0	0	0
166.3750	2	1	0	0
166.4000	1	2	0	0
166.4250	2	1	0	2
166.4500	2	1	0	0
166.4750	2	4	1	1
166.5000	1	0	0	0
166.5250	0	3	0	0
166.5500	2	0	0	0
166.5750	1	1	0	0
166.6000	2	0	0	0
166.6250	3	2	0	0
166.6500	0	2	0	0
166.6750	0	1	0	0
166.7000	1	0	0	0
166.7250	2	1	0	0
166.7500	0	0	0	0
166.7750	0	0	0	0
166.8000	0	3	0	1
166.8250	0	0	1	0
166.8500	1	2	0	0
166.8750	0	1	0	1
166.9000	0	1	0	0
166.9250	2	4	0	0
166.9500	0	1	0	1
166.9750	3	1	0	0
167.0000	0	2	0	0
167.0250	0	1	0	0
167.0500	0	2	0	0
167.0750	0	5	0	0
167.1000	0	1	0	1
167.1250	0	2	0	0
167.1500	0	1	0	0
167.1750	2	1	0	0
167.2000	0	1	1	0
167.2250	1	2	0	0
167.2500	0	0	4	0
167.2750	2	2	0	0
167.3000	0	1	0	0
167.3250	2	1	0	0
167.3500	2	3	0	1
167.3750	0	2	0	0
167.4000	4	0	0	1
167.4250	0	3	0	0
167.4500	0	0	0	0
167.4750	0	0	0	0
167.5000	0	4	0	0
167.5250	1	1	0	0
167.5500	2	1	0	0
167.5750	3	2	0	0
167.6000	1	3	0	0
167.6250	1	1	0	0
167.6500	0	0	0	0
167.6750	2	1	1	1
167.7000	5	1	0	1
167.7250	0	0	0	0
167.7500	1	4	0	1
167.7750	1	1	0	0
167.8000	0	1	0	0
167.8250	0	1	0	0
167.8500	1	1	0	0
167.8750	1	2	0	0
167.9000	0	2	0	0
167.9250	0	1	0	1
167.9500	1	3	0	0
167.9750	1	2	0	0
168.0000	0	0	0	0
168.0250	0	0	1	0
168.0500	1	2	0	0
168.0750	0	2	1	0
168.1000	0	5	0	0
168.1250	1	1	0	0
168.1500	1	2	0	1
168.1750	3	0	0	0
168.2000	1	1	0	0
168.2250	1	0	0	0
168.2500	2	2	0	0
168.2750	1	1	0	0
168.3000	0	0	0	0
168.3250	0	0	0	0
168.3500	0	1	0	0
168.3750	1	0	0	0
168.4000	0	2	0	0
168.4250	0	1	1	2
168.4500	3	0	0	0
168.4750	2	1	0	0
168.5000	0	2	0	0
168.5250	2	1	1	0
168.5500	3	5	0	0
168.5750	0	1	0	0
168.6000	1	2	0	0
168.6250	1	1	0	0
168.6500	0	0	0	0
168.6750	0	3	0	0
168.7000	1	1	1	0
168.7250	0	4	1	0
168.7500	1	1	1	0
168.7750	1	1	0	0
168.8000	0	1	0	0
168.8250	3	2	0	0
168.8500	0	2	0	0
168.8750	0	0	0	0
168.9000	1	2	0	0
168.9250	0	1	1	1
168.9500	2	2	0	0
168.9750	0	1	0	0
169.0000	1	1	0	0
169.0250	0	1	0	0
169.0500	1	1	0	1
169.0750	2	0	0	0
169.1000	3	0	0	0
169.1250	1	2	0	0
169.1500	2	2	0	0
169.1750	0	1	0	0
169.2000	0	1	0	0
169.2250	2	1	0	0
169.2500	0	2	0	0
169.2750	2	1	0	0
169.3000	0	0	0	0
169.3250	0	2	0	0
169.3500	2	0	2	0
169.3750	1	1	0	0
169.4000	0	0	0	0
169.4250	2	1	0	0
169.4500	2	1	0	0
169.4750	1	2	0	0
169.5000	1	0	0	0
169.5250	0	3	0	0
169.5500	1	1	1	0
169.5750	2	2	0	0
169.6000	0	1	0	1
169.6250	0	1	0	0
169.6500	0	3	0	0
169.6750	0	1	0	0
169.7000	1	2	1	0
169.7250	2	0	0	0
169.7500	3	5	1	0
169.7750	0	2	0	0
169.8000	1	2	0	0
169.8250	2	0	0	0
169.8500	0	2	0	0
169.8750	1	0	0	0
169.9000	2	3	0	1
169.9250	1	1	0	0
169.9500	1	3	0	0
169.9750	1	0	0	0
170.0000	0	3	0	0
170.0250	1	1	0	0
170.0500	3	0	0	0
170.0750	1	2	0	1
170.1000	0	3	0	0
170.1250	4	1	0	0
170.1500	2	0	0	0
170.1750	1	1	0	0
170.2000	0	1	0	1
170.2250	1	0	0	0
170.2500	0	0	1	1
170.2750	0	0	0	0
170.3000	1	4	0	0
170.3250	1	0	0	0
170.3500	2	3	0	0
170.3750	0	0	0	0
170.4000	3	0	2	0
170.4250	2	1	0	0
170.4500	1	0	0	0
170.4750	2	1	0	0
170.5000	1	2	0	0
170.5250	0	2	0	0
170.5500	0	0	1	0
170.5750	1	2	0	0
170.6000	0	0	0	0
170.6250	0	0	0	0
170.6500	2	0	0	0
170.6750	1	2	0	0
170.7000	0	1	0	0
170.7250	2	0	0	0
170.7500	0	1	0	0
170.7750	0	0	0	0
170.8000	2	2	0	0
170.8250	1	3	0	0
170.8500	1	1	0	0
170.8750	0	2	0	0
170.9000	2	3	0	0
170.9250	0	1	0	0
170.9500	0	1	0	0
170.9750	0	1	1	0
171.0000	1	3	0	0
171.0250	1	2	0	0
171.0500	1	1	0	0
171.0750	0	1	0	2
171.1000	0	1	0	1
171.1250	1	0	1	0
171.1500	0	1	0	0
171.1750	0	2	0	0
171.2000	1	0	0	0
171.2250	0	1	1	0
171.2500	0	2	0	0
171.2750	1	0	0	0
171.3000	1	0	0	0
171.3250	1	0	0	0
171.3500	2	0	0	0
171.3750	1	1	0	0
171.4000	0	1	1	0
171.4250	1	1	0	0
171.4500	2	1	1	0
171.4750	1	2	1	0
171.5000	2	2	0	0
171.5250	2	1	1	0
171.5500	1	3	0	0
171.5750	2	1	0	0
171.6000	1	0	0	0
171.6250	2	1	1	0
171.6500	0	3	0	0
171.6750	0	2	0	0
171.7000	3	0	1	0
171.7250	3	0	0	0
171.7500	0	1	0	0
171.7750	2	0	0	0
171.8000	1	1	0	0
171.8250	0	1	0	0
171.8500	2	0	0	0
171.8750	2	2	1	0
171.9000	1	2	0	0
171.9250	3	0	0	1
171.9500	2	1	0	0
171.9750	2	1	0	0
172.0000	0	1	0	0
172.0250	0	2	0	0
172.0500	1	1	0	0
172.0750	2	1	0	0
172.1000	1	0	0	1
172.1250	1	0	0	0
172.1500	0	1	0	0
172.1750	0	1	0	0
172.2000	0	1	0	0
172.2250	3	3	2	0
172.2500	0	2	0	0
172.2750	1	1	0	1
172.3000	1	2	0	0
172.3250	0	2	0	0
172.3500	0	0	0	0
172.3750	0	2	0	0
172.4000	3	2	1	0
172.4250	1	0	0	1
172.4500	0	1	1	0
172.4750	1	1	0	1
172.5000	2	1	0	0
172.5250	1	1	0	0
172.5500	0	1	1	1
172.5750	1	4	0	0
172.6000	2	0	0	0
172.6250	1	1	0	0
172.6500	2	2	0	2
172.6750	0	1	1	0
172.7000	1	2	0	0
172.7250	1	3	1	1
172.7500	2	2	0	1
172.7750	0	0	0	0
172.8000	1	0	0	0
172.8250	1	5	0	0
172.8500	1	1	0	0
172.8750	1	4	0	0
172.9000	0	0	1	0
172.9250	1	4	0	0
172.9500	1	0	0	0
172.9750	1	1	0	0
173.0000	0	2	1	0
173.0250	0	0	0	1
173.0500	0	2	0	0
173.0750	1	2	0	0
173.1000	1	1	0	0
173.1250	1	0	0	0
173.1500	2	2	0	0
173.1750	0	0	0	1
173.2000	0	1	0	0
173.2250	3	0	2	0
173.2500	1	4	0	0
173.2750	0	1	0	0
173.3000	0	2	0	1
173.3250	0	0	0	0
173.3500	1	1	0	0
173.3750	1	0	0	0
173.4000	2	1	0	0
173.4250	0	1	0	0
173.4500	3	0	0	1
173.4750	0	0	2	0
173.5000	1	2	0	0
173.5250	1	3	0	0
173.5500	0	2	0	0
173.5750	1	0	0	0
173.6000	1	1	0	0
173.6250	0	0	1	0
173.6500	0	1	0	0
173.6750	2	1	0	1
173.7000	2	5	0	0
173.7250	0	1	0	0
173.7500	0	0	0	0
173.7750	0	1	1	0
173.8000	0	1	0	0
173.8250	1	0	0	0
173.8500	0	0	1	0
173.8750	0	0	0	0
173.9000	0	3	0	1
173.9250	1	0	0	0
173.9500	0	1	0	1
173.9750	0	2	0	0
174.0000	0	2	0	1
174.0250	0	0	0	0
174.0500	0	2	0	0
174.0750	1	2	0	0
174.1000	0	1	0	0
174.1250	1	0	0	0
174.1500	1	0	0	0
174.1750	2	1	0	1
174.2000	0	0	0	0
174.2250	0	2	0	0
174.2500	1	2	0	1
174.2750	2	1	0	0
174.3000	0	1	0	0
174.3250	2	1	0	0
174.3500	0	0	1	0
174.3750	0	2	0	0
174.4000	0	2	1	0
174.4250	2	0	0	1
174.4500	3	1	0	0
174.4750	0	0	0	1
174.5000	0	0	0	0
174.5250	2	3	0	0
174.5500	1	0	0	0
174.5750	0	1	1	0
174.6000	0	2	0	1
174.6250	1	1	0	0
174.6500	0	2	1	0
174.6750	1	1	0	0
174.7000	1	1	0	0
174.7250	3	3	0	0
174.7500	2	3	0	0
174.7750	1	2	0	0
174.8000	3	0	0	0
174.8250	1	0	1	0
174.8500	0	2	0	0
174.8750	2	1	0	0
174.9000	0	2	0	0
174.9250	0	1	0	0
174.9500	2	1	0	0
174.9750	2	2	0	0
175.0000	0	3	1	0
175.0250	2	2	0	0
175.0500	0	0	1	0
175.0750	1	2	0	1
175.1000	2	1	0	0
175.1250	1	1	0	0
175.1500	1	1	0	0
175.1750	0	1	0	0
175.2000	0	2	0	0
175.2250	2	1	1	0
175.2500	1	0	0	0
175.2750	1	1	0	0
175.3000	1	1	0	1
175.3250	1	1	0	0
175.3500	1	0	0	0
175.3750	1	0	0	0
175.4000	2	1	0	0
175.4250	0	1	0	0
175.4500	3	1	0	0
175.4750	0	2	0	0
175.5000	1	1	0	0
175.5250	0	3	1	0
175.5500	1	2	1	0
175.5750	2	0	1	0
175.6000	0	3	0	0
175.6250	2	1	1	0
175.6500	1	1	0	0
175.6750	0	3	0	0
175.7000	2	1	0	1
175.7250	2	0	0	0
175.7500	1	2	0	0
175.7750	0	1	0	0
175.8000	1	1	0	0
175.8250	1	1	0	0
175.8500	1	1	0	0
175.8750	0	3	0	0
175.9000	0	0	1	0
175.9250	1	3	0	0
175.9500	4	2	0	1
175.9750	4	4	0	0
176.0000	0	2	0	0
176.0250	0	0	0	0
176.0500	0	2	0	0
176.0750	1	0	1	0
176.1000	0	1	0	0
176.1250	0	1	0	0
176.1500	0	0	1	0
176.1750	1	1	0	0
176.2000	0	1	0	0
176.2250	1	0	0	0
176.2500	3	0	0	0
176.2750	0	2	0	0
176.3000	0	0	0	0
176.3250	2	1	1	0
176.3500	3	0	0	0
176.3750	1	1	0	0
176.4000	1	2	0	0
176.4250	0	0	0	0
176.4500	0	0	1	0
176.4750	0	3	0	0
176.5000	0	1	0	0
176.5250	1	1	1	0
176.5500	2	0	1	0
176.5750	0	0	0	0
176.6000	2	2	0	0
176.6250	2	1	0	0
176.6500	2	2	0	0
176.6750	2	1	0	1
176.7000	0	0	0	0
176.7250	1	3	0	0
176.7500	0	0	0	0
176.7750	0	0	0	0
176.8000	1	1	0	1
176.8250	1	0	0	0
176.8500	2	2	0	0
176.8750	0	0	0	0
176.9000	2	1	0	0
176.9250	0	2	0	0
176.9500	1	1	1	0
176.9750	1	3	1	0
177.0000	1	1	0	0
177.0250	2	2	0	0
177.0500	1	5	0	0
177.0750	0	0	1	0
177.1000	0	2	0	0
177.1250	1	0	0	0
177.1500	1	3	1	0
177.1750	2	1	0	0
177.2000	0	0	0	0
177.2250	1	1	0	0
177.2500	1	4	0	0
177.2750	1	3	0	0
177.3000	0	0	0	0
177.3250	1	2	0	0
177.3500	1	0	0	0
177.3750	3	0	0	0
177.4000	1	1	1	0
177.4250	0	3	0	0
177.4500	2	1	0	0
177.4750	2	1	0	0
177.5000	1	1	0	1
177.5250	1	0	0	0
177.5500	1	3	0	0
177.5750	0	3	0	0
177.6000	2	2	0	0
177.6250	0	4	0	0
177.6500	2	0	0	0
177.6750	0	3	0	0
177.7000	4	2	0	0
177.7250	1	2	0	1
177.7500	1	3	0	1
177.7750	0	2	1	1
177.8000	1	1	1	0
177.8250	3	0	0	0
177.8500	1	2	0	0
177.8750	1	0	2	0
177.9000	0	0	0	0
177.9250	1	0	0	0
177.9500	1	1	0	0
177.9750	5	2	0	0
178.0000	2	1	1	0
178.0250	1	0	1	0
178.0500	3	0	0	0
178.0750	0	1	1	0
178.1000	1	1	0	0
178.1250	0	0	1	0
178.1500	2	0	0	0
178.1750	0	3	0	0
178.2000	1	2	0	0
178.2250	0	1	0	0
178.2500	0	3	0	0
178.2750	1	0	0	1
178.3000	3	3	0	0
178.3250	1	0	0	0
178.3500	0	3	0	0
178.3750	0	1	0	1
178.4000	0	2	1	0
178.4250	1	3	0	0
178.4500	1	0	0	0
178.4750	0	2	0	0
178.5000	0	1	0	0
178.5250	0	1	0	0
178.5500	2	0	0	0
178.5750	0	0	0	0
178.6000	2	0	0	0
178.6250	1	1	0	0
178.6500	2	0	0	0
178.6750	1	1	0	1
178.7000	1	4	1	0
178.7250	2	1	0	0
178.7500	0	1	0	0
178.7750	1	1	0	0
178.8000	0	1	0	0
178.8250	1	1	0	0
178.8500	2	0	0	0
178.8750	1	1	1	1
178.9000	1	0	0	0
178.9250	0	1	0	0
178.9500	2	2	0	0
178.9750	0	1	2	0
179.0000	0	2	0	1
179.0250	1	1	0	0
179.0500	1	1	0	0
179.0750	1	0	0	0
179.1000	1	0	0	0
179.1250	0	1	0	1
179.1500	2	0	0	0
179.1750	1	1	0	0
179.2000	0	2	0	0
179.2250	0	1	0	0
179.2500	1	2	0	0
179.2750	0	0	0	0
179.3000	0	0	0	0
179.3250	0	1	0	0
179.3500	1	0	1	0
179.3750	3	0	0	1
179.4000	1	3	0	0
179.4250	0	2	0	0
179.4500	0	0	0	0
179.4750	0	0	0	0
179.5000	0	1	0	1
179.5250	1	0	0	1
179.5500	1	0	2	0
179.5750	1	1	0	0
179.6000	1	3	0	0
179.6250	1	0	0	0
179.6500	2	2	0	1
179.6750	1	1	1	0
179.7000	1	2	0	0
179.7250	1	0	0	0
179.7500	3	0	1	0
179.7750	2	1	0	0
179.8000	1	0	0	0
179.8250	0	2	1	0
179.8500	2	0	0	0
179.8750	1	2	0	0
179.9000	1	1	0	0
179.9250	0	0	2	0
179.9500	0	0	0	0
179.9750	1	1	0	0
180.0000	0	3	0	0
180.0250	0	0	2	0
180.0500	0	2	1	0
180.0750	0	1	0	0
180.1000	0	1	0	0
180.1250	0	2	0	0
180.1500	0	1	1	0
180.1750	1	0	0	0
180.2000	1	0	0	0
180.2250	1	0	0	0
180.2500	1	0	0	0
180.2750	1	0	0	0
180.3000	0	2	0	0
180.3250	0	0	0	0
180.3500	0	1	0	0
180.3750	3	2	0	0
180.4000	2	1	0	0
180.4250	0	1	0	0
180.4500	1	0	0	0
180.4750	0	1	0	0
180.5000	3	0	0	0
180.5250	0	3	0	0
180.5500	0	1	0	0
180.5750	0	4	1	0
180.6000	2	2	0	1
180.6250	1	0	0	0
180.6500	2	0	0	0
180.6750	2	0	0	0
180.7000	1	2	0	0
180.7250	0	2	0	0
180.7500	0	0	0	0
180.7750	1	0	1	0
180.8000	0	0	0	1
180.8250	1	1	0	0
180.8500	2	0	0	0
180.8750	1	1	0	0
180.9000	1	0	0	0
180.9250	3	1	0	0
180.9500	1	3	0	0
180.9750	0	0	0	1
181.0000	0	0	1	0
181.0250	3	1	0	0
181.0500	0	2	0	0
181.0750	1	3	0	0
181.1000	0	0	0	0
181.1250	1	1	0	0
181.1500	1	0	0	0
181.1750	0	1	0	0
181.2000	0	1	0	0
181.2250	0	1	0	0
181.2500	0	1	0	0
181.2750	1	1	0	0
181.3000	0	0	0	0
181.3250	1	0	0	0
181.3500	2	1	0	0
181.3750	0	0	0	0
181.4000	0	0	1	0
181.4250	0	1	1	0
181.4500	2	0	0	0
181.4750	2	1	0	0
181.5000	0	1	0	1
181.5250	0	1	1	0
181.5500	2	0	0	1
181.5750	2	2	1	0
181.6000	0	1	0	0
181.6250	0	2	1	0
181.6500	2	1	0	0
181.6750	1	1	0	1
181.7000	1	0	0	1
181.7250	0	2	0	1
181.7500	3	0	0	0
181.7750	0	2	0	0
181.8000	0	2	0	0
181.8250	1	1	0	0
181.8500	1	0	0	0
181.8750	2	0	0	0
181.9000	3	2	0	0
181.9250	0	0	0	0
181.9500	2	1	1	0
181.9750	3	1	0	0
182.0000	0	0	0	0
182.0250	0	1	1	0
182.0500	1	0	0	0
182.0750	0	1	1	0
182.1000	0	0	0	0
182.1250	0	1	0	0
182.1500	2	1	0	0
182.1750	1	2	0	1
182.2000	0	3	0	0
182.2250	3	3	0	0
182.2500	2	1	0	0
182.2750	1	1	0	0
182.3000	1	0	0	0
182.3250	0	1	0	0
182.3500	0	2	1	0
182.3750	0	1	0	0
182.4000	0	1	0	0
182.4250	1	0	0	0
182.4500	1	0	0	0
182.4750	0	1	0	0
182.5000	0	0	0	0
182.5250	0	2	0	0
182.5500	2	0	1	0
182.5750	2	3	0	0
182.6000	2	1	0	0
182.6250	0	3	0	0
182.6500	1	1	0	0
182.6750	2	2	0	0
182.7000	0	0	1	0
182.7250	1	1	0	0
182.7500	2	0	0	1
182.7750	0	2	2	1
182.8000	2	2	0	0
182.8250	0	0	0	0
182.8500	2	0	0	0
182.8750	1	1	0	0
182.9000	3	0	1	0
182.9250	2	1	0	0
182.9500	2	0	1	0
182.9750	2	1	0	0
183.0000	0	1	1	0
183.0250	1	1	0	0
183.0500	3	0	0	0
183.0750	2	0	0	0
183.1000	0	0	1	0
183.1250	0	0	0	1
183.1500	0	0	0	0
183.1750	0	1	0	0
183.2000	0	1	0	0
183.2250	0	0	0	1
183.2500	1	0	0	0
183.2750	0	1	0	0
183.3000	1	1	2	0
183.3250	0	1	0	0
183.3500	1	2	0	0
183.3750	1	3	0	0
183.4000	0	0	0	0
183.4250	0	0	0	0
183.4500	3	1	0	0
183.4750	0	2	0	0
183.5000	0	2	0	0
183.5250	0	1	0	0
183.5500	1	1	0	0
183.5750	0	1	0	0
183.6000	1	2	1	0
183.6250	3	1	1	0
183.6500	0	1	0	0
183.6750	1	2	0	1
183.7000	1	0	0	0
183.7250	0	2	0	0
183.7500	1	1	0	0
183.7750	1	0	1	0
183.8000	2	0	0	0
183.8250	0	2	0	1
183.8500	1	1	0	0
183.8750	0	1	1	0
183.9000	1	0	0	0
183.9250	2	4	0	0
183.9500	1	0	0	0
183.9750	1	1	0	0
184.0000	1	1	0	1
184.0250	0	2	0	0
184.0500	0	1	0	0
184.0750	1	0	0	0
184.1000	0	2	0	0
184.1250	1	0	0	0
184.1500	3	2	0	0
184.1750	0	1	0	0
184.2000	1	0	0	0
184.2250	2	1	0	0
184.2500	0	0	0	0
184.2750	1	2	0	0
184.3000	0	2	0	0
184.3250	1	4	0	0
184.3500	3	2	0	0
184.3750	0	2	0	0
184.4000	0	2	0	0
184.4250	0	3	0	0
184.4500	0	3	0	1
184.4750	1	0	0	1
184.5000	1	2	0	0
184.5250	0	2	0	0
184.5500	1	1	0	0
184.5750	1	0	0	0
184.6000	3	1	0	0
184.6250	1	1	0	0
184.6500	1	2	0	0
184.6750	1	0	0	0
184.7000	0	4	0	0
184.7250	2	0	0	0
184.7500	2	1	2	0
184.7750	2	0	0	0
184.8000	1	1	0	0
184.8250	3	2	0	0
184.8500	1	1	0	0
184.8750	1	2	0	0
184.9000	0	1	0	0
184.9250	2	3	0	0
184.9500	2	1	0	0
184.9750	0	1	0	0
185.0000	1	2	0	0
185.0250	2	0	1	0
185.0500	0	0	1	0
185.0750	0	1	0	0
185.1000	4	1	0	0
185.1250	2	1	0	0
185.1500	1	1	0	1
185.1750	2	1	1	0
185.2000	0	2	0	0
185.2250	2	3	0	0
185.2500	1	0	0	0
185.2750	1	2	1	0
185.3000	2	1	0	1
185.3250	1	0	0	0
185.3500	0	2	0	0
185.3750	2	2	0	1
185.4000	0	0	0	0
185.4250	1	1	0	0
185.4500	0	1	0	0
185.4750	2	1	0	0
185.5000	0	1	0	0
185.5250	0	1	0	0
185.5500	0	1	0	0
185.5750	0	0	0	0
185.6000	0	2	0	1
185.6250	3	2	0	1
185.6500	1	0	2	0
185.6750	0	1	0	0
185.7000	1	5	1	0
185.7250	0	3	0	0
185.7500	2	2	0	0
185.7750	2	0	1	0
185.8000	1	0	0	0
185.8250	4	0	1	0
185.8500	1	1	0	0
185.8750	0	0	0	0
185.9000	0	2	0	0
185.9250	2	4	0	0
185.9500	2	0	0	0
185.9750	0	2	1	1
186.0000	2	0	0	0
186.0250	2	2	1	0
186.0500	2	1	0	0
186.0750	1	1	0	1
186.1000	0	2	0	0
186.1250	0	0	0	0
186.1500	0	2	0	0
186.1750	0	0	0	0
186.2000	1	2	0	0
186.2250	1	0	0	1
186.2500	2	0	1	0
186.2750	1	3	0	0
186.3000	0	0	0	0
186.3250	1	1	0	0
186.3500	1	0	0	0
186.3750	3	1	0	0
186.4000	0	2	0	0
186.4250	0	0	0	0
186.4500	0	0	1	0
186.4750	0	1	1	0
186.5000	0	1	2	0
186.5250	1	0	0	1
186.5500	1	0	0	0
186.5750	2	1	0	0
186.6000	1	1	1	0
186.6250	0	1	0	0
186.6500	1	2	0	1
186.6750	1	4	0	0
186.7000	0	0	0	0
186.7250	2	1	0	0
186.7500	3	0	0	0
186.7750	2	0	0	0
186.8000	1	1	0	0
186.8250	1	0	0	0
186.8500	3	2	0	0
186.8750	1	1	0	0
186.9000	0	1	0	1
186.9250	0	0	0	0
186.9500	3	2	1	0
186.9750	2	0	0	0
187.0000	2	1	0	0
187.0250	2	0	0	0
187.0500	1	1	1	0
187.0750	0	3	0	0
187.1000	1	0	0	0
187.1250	0	1	0	0
187.1500	1	1	0	0
187.1750	1	1	0	0
187.2000	2	2	0	0
187.2250	1	3	0	0
187.2500	0	1	0	0
187.2750	1	0	1	0
187.3000	2	1	0	0
187.3250	1	1	0	0
187.3500	1	1	0	0
187.3750	2	1	0	0
187.4000	0	0	0	0
187.4250	1	2	1	0
187.4500	0	1	0	0
187.4750	1	2	0	0
