# Supplementary material for: Interrogating the structure and function of the human voltage-gated proton channel (hHv1) with a fluorescent noncanonical amino acid
Source: eLife. 2026 Apr 28;15:RP110161. doi: 10.7554/eLife.110161 (PMC13124150; doi:10.7554/eLife.110161)
Supplement: Figure 4—source data 4. [file elife-110161-fig4-data4.zip › F247Acd.dat]

Parameters for crv[0]:
  CurveName : crv[0]
  Sample_Temperature : 26.1 �C
  Stirrer_State : Off
  Exc_Wavelength : 371.5 nm
  Exc_Bandpass : 1.1 nm
  Exc_Polarisation : 0.0 �
  Exc_Source : PDL 820
  Exc_Intensity : 87 %
  Exc_Attenuation : open (5)
  Det_Wavelength : 446.0 nm
  Det_Bandpass : 5.0 nm
  Det_Polarisation : 54.7 �
  Det_Lens_Position : 11.5 mm
  Det_Attenuation : 15 %
  Det_Grating : 1200gr_500bl (1)
  Detector : UV-red [HPD]
  Meas_Time : 40.0 s
  Meas_BinWidth : 25 ps
  Meas_BaseResolution : 25 ps
  Sync_Frequency : 5333340
  Sync_Source : PDL 820
  Signal_Rate : 44620
  Start_Date : 6/26/2025
  Start_Time : 21:59:11
  PhotonCounter : TimeHarp 260 P 1047184 0121-0422-02.02
  EasyTau : 3313
  Signal_CFD Level : -85 mV
  Signal_CFD Zero Cross : -10 mV
  Signal_Offset : -31400 ps
  Signal_Enable : true
  Sync_CFD Level : -150 mV
  Sync_CFD Zero Cross : -10 mV
  Sync_Offset : 0 ps
  Sync_SyncDiv : 1 
  Sample : 04b
  Solvent : Water
  Comment : hHv1-F247Acd
Parameters for crv[1]:
  CurveName : crv[1]
  Sample_Temperature : 26.1 �C
  Stirrer_State : Off
  Exc_Wavelength : 371.5 nm
  Exc_Bandpass : 1.1 nm
  Exc_Polarisation : 0.0 �
  Exc_Source : PDL 820
  Exc_Intensity : 87 %
  Exc_Attenuation : open (5)
  Det_Wavelength : 446.0 nm
  Det_Bandpass : 5.0 nm
  Det_Polarisation : 54.7 �
  Det_Lens_Position : 11.5 mm
  Det_Attenuation : 15 %
  Det_Grating : 1200gr_500bl (1)
  Detector : UV-red [HPD]
  Meas_Time : 40.0 s
  Meas_BinWidth : 25 ps
  Meas_BaseResolution : 25 ps
  Sync_Frequency : 5333340
  Sync_Source : PDL 820
  Signal_Rate : 140
  Start_Date : 6/26/2025
  Start_Time : 21:59:54
  PhotonCounter : TimeHarp 260 P 1047184 0121-0422-02.02
  EasyTau : 3313
  Signal_CFD Level : -85 mV
  Signal_CFD Zero Cross : -10 mV
  Signal_Offset : -31400 ps
  Signal_Enable : true
  Sync_CFD Level : -150 mV
  Sync_CFD Zero Cross : -10 mV
  Sync_Offset : 0 ps
  Sync_SyncDiv : 1 
  Sample : 04b
  Solvent : Water
  Comment : BufferH2
Parameters for crv[2]:
  CurveName : crv[2] (IRF)
  Sample_Temperature : 26.1 �C
  Stirrer_State : Off
  Exc_Wavelength : 371.5 nm
  Exc_Bandpass : 1.1 nm
  Exc_Polarisation : 0.0 �
  Exc_Source : PDL 820
  Exc_Intensity : 87 %
  Exc_Attenuation : 0.1% (2)
  Det_Wavelength : 371.5 nm
  Det_Bandpass : 5.0 nm
  Det_Polarisation : 54.7 �
  Det_Lens_Position : 11.5 mm
  Det_Attenuation : 30 %
  Det_Grating : 1200gr_500bl (1)
  Detector : UV-red [HPD]
  Meas_Time : 13.0 s
  Meas_BinWidth : 25 ps
  Meas_BaseResolution : 25 ps
  Sync_Frequency : 5333340
  Sync_Source : PDL 820
  Signal_Rate : 5840
  Start_Date : 6/26/2025
  Start_Time : 22:00:36
  PhotonCounter : TimeHarp 260 P 1047184 0121-0422-02.02
  EasyTau : 3313
  Signal_CFD Level : -85 mV
  Signal_CFD Zero Cross : -10 mV
  Signal_Offset : -31400 ps
  Signal_Enable : true
  Sync_CFD Level : -150 mV
  Sync_CFD Zero Cross : -10 mV
  Sync_Offset : 0 ps
  Sync_SyncDiv : 1 
  Sample : 04b
  Solvent : Water
  Comment : IRF
Data:
Time[ns]	crv[0]	crv[1]	crv[2](IRF)
0.0000	1	0	0
0.0250	1	0	0
0.0500	0	0	1
0.0750	2	0	0
0.1000	1	0	0
0.1250	1	1	0
0.1500	2	0	0
0.1750	1	1	0
0.2000	0	1	0
0.2250	0	0	0
0.2500	0	0	0
0.2750	0	0	0
0.3000	0	0	0
0.3250	1	0	0
0.3500	0	0	0
0.3750	2	0	0
0.4000	2	0	0
0.4250	0	0	0
0.4500	0	0	1
0.4750	1	0	0
0.5000	0	0	0
0.5250	0	0	1
0.5500	1	0	1
0.5750	5	0	0
0.6000	0	0	0
0.6250	2	0	0
0.6500	0	0	1
0.6750	2	1	0
0.7000	0	0	0
0.7250	0	0	0
0.7500	2	0	0
0.7750	1	0	0
0.8000	1	1	0
0.8250	1	0	0
0.8500	1	0	0
0.8750	0	0	0
0.9000	2	0	0
0.9250	0	0	0
0.9500	0	0	0
0.9750	0	0	0
1.0000	2	0	0
1.0250	1	0	0
1.0500	1	0	0
1.0750	1	1	0
1.1000	1	0	0
1.1250	0	1	0
1.1500	0	0	0
1.1750	1	0	0
1.2000	0	1	0
1.2250	1	0	0
1.2500	0	0	0
1.2750	0	0	1
1.3000	2	0	0
1.3250	0	0	0
1.3500	1	2	0
1.3750	0	0	0
1.4000	2	1	0
1.4250	0	0	0
1.4500	0	0	0
1.4750	1	1	0
1.5000	2	0	0
1.5250	0	0	1
1.5500	0	0	0
1.5750	1	0	0
1.6000	0	0	0
1.6250	0	1	0
1.6500	0	0	0
1.6750	2	0	1
1.7000	1	0	0
1.7250	0	0	0
1.7500	3	0	1
1.7750	1	0	0
1.8000	1	0	1
1.8250	1	0	0
1.8500	2	1	0
1.8750	2	1	0
1.9000	0	1	0
1.9250	1	0	0
1.9500	1	0	0
1.9750	1	0	0
2.0000	1	1	1
2.0250	1	0	1
2.0500	0	0	0
2.0750	2	0	0
2.1000	0	0	0
2.1250	0	0	0
2.1500	1	0	0
2.1750	2	0	0
2.2000	1	0	0
2.2250	1	0	2
2.2500	1	0	1
2.2750	0	0	0
2.3000	1	1	0
2.3250	2	0	0
2.3500	1	0	1
2.3750	2	0	0
2.4000	1	0	0
2.4250	2	0	0
2.4500	0	0	0
2.4750	0	0	0
2.5000	0	0	0
2.5250	0	0	0
2.5500	2	0	0
2.5750	1	0	2
2.6000	0	0	0
2.6250	1	0	0
2.6500	0	1	0
2.6750	3	1	0
2.7000	0	0	0
2.7250	1	0	1
2.7500	1	0	0
2.7750	3	0	1
2.8000	0	0	2
2.8250	1	2	4
2.8500	4	0	4
2.8750	5	0	2
2.9000	3	0	5
2.9250	2	0	9
2.9500	6	1	10
2.9750	8	0	5
3.0000	7	1	15
3.0250	10	1	15
3.0500	15	1	21
3.0750	14	0	55
3.1000	10	1	72
3.1250	20	4	151
3.1500	49	0	299
3.1750	98	4	827
3.2000	237	12	2394
3.2250	499	15	5363
3.2500	925	37	8244
3.2750	1344	34	10000
3.3000	1756	46	9997
3.3250	2179	61	8504
3.3500	2480	43	6477
3.3750	2708	36	4981
3.4000	2825	39	3563
3.4250	2930	39	2497
3.4500	3019	39	1643
3.4750	3142	30	1245
3.5000	3005	40	849
3.5250	3069	39	593
3.5500	3043	32	398
3.5750	3068	38	262
3.6000	3104	23	186
3.6250	3116	33	121
3.6500	3151	25	110
3.6750	3135	23	56
3.7000	3133	32	37
3.7250	3078	25	31
3.7500	2995	29	25
3.7750	3157	24	15
3.8000	2975	30	16
3.8250	3083	23	20
3.8500	3097	32	12
3.8750	2963	26	8
3.9000	2963	17	8
3.9250	3070	26	4
3.9500	2998	29	7
3.9750	2994	20	8
4.0000	2954	24	5
4.0250	2969	23	5
4.0500	2997	28	5
4.0750	2960	19	6
4.1000	2905	23	7
4.1250	2877	19	7
4.1500	3000	17	3
4.1750	2896	18	1
4.2000	2900	15	2
4.2250	2938	20	4
4.2500	2949	12	2
4.2750	2852	24	5
4.3000	2946	16	3
4.3250	2929	22	3
4.3500	2905	17	2
4.3750	2825	19	7
4.4000	2774	15	4
4.4250	2856	25	3
4.4500	2815	16	5
4.4750	2900	11	3
4.5000	2988	12	5
4.5250	2817	15	2
4.5500	2821	16	1
4.5750	2929	16	2
4.6000	2847	19	1
4.6250	2843	13	9
4.6500	2909	14	6
4.6750	2746	13	8
4.7000	2795	15	6
4.7250	2823	13	6
4.7500	2788	21	0
4.7750	2797	11	2
4.8000	2786	11	5
4.8250	2760	11	1
4.8500	2790	9	0
4.8750	2782	11	4
4.9000	2734	10	1
4.9250	2768	12	4
4.9500	2653	9	4
4.9750	2747	13	4
5.0000	2776	9	5
5.0250	2677	12	5
5.0500	2724	13	1
5.0750	2848	9	1
5.1000	2713	8	2
5.1250	2845	16	0
5.1500	2772	12	1
5.1750	2743	13	2
5.2000	2645	7	0
5.2250	2701	11	0
5.2500	2665	10	1
5.2750	2699	10	1
5.3000	2704	13	1
5.3250	2652	12	1
5.3500	2579	9	2
5.3750	2741	20	1
5.4000	2697	11	2
5.4250	2704	11	0
5.4500	2687	14	1
5.4750	2656	8	0
5.5000	2603	8	1
5.5250	2547	10	0
5.5500	2656	10	0
5.5750	2633	13	4
5.6000	2586	8	1
5.6250	2544	6	1
5.6500	2598	13	2
5.6750	2574	13	1
5.7000	2678	9	0
5.7250	2438	11	3
5.7500	2563	8	0
5.7750	2588	7	0
5.8000	2586	5	2
5.8250	2507	8	0
5.8500	2531	9	0
5.8750	2582	8	3
5.9000	2560	4	0
5.9250	2565	5	0
5.9500	2621	5	0
5.9750	2502	10	1
6.0000	2569	4	1
6.0250	2520	13	0
6.0500	2531	13	1
6.0750	2507	6	0
6.1000	2488	7	0
6.1250	2503	13	1
6.1500	2544	7	1
6.1750	2459	7	0
6.2000	2528	10	1
6.2250	2475	4	2
6.2500	2556	14	1
6.2750	2516	9	1
6.3000	2421	5	0
6.3250	2442	8	0
6.3500	2472	9	0
6.3750	2387	7	0
6.4000	2420	4	0
6.4250	2517	10	1
6.4500	2472	12	0
6.4750	2400	8	0
6.5000	2499	10	0
6.5250	2448	6	2
6.5500	2429	4	0
6.5750	2360	6	0
6.6000	2377	2	0
6.6250	2343	11	0
6.6500	2417	9	1
6.6750	2370	12	0
6.7000	2365	6	0
6.7250	2298	9	0
6.7500	2397	9	1
6.7750	2341	7	0
6.8000	2343	6	1
6.8250	2383	3	0
6.8500	2367	13	0
6.8750	2325	7	0
6.9000	2307	10	0
6.9250	2294	8	0
6.9500	2362	7	1
6.9750	2224	6	0
7.0000	2444	6	0
7.0250	2263	8	0
7.0500	2407	4	0
7.0750	2302	6	0
7.1000	2322	8	0
7.1250	2300	4	0
7.1500	2281	11	0
7.1750	2337	7	0
7.2000	2229	7	0
7.2250	2255	8	1
7.2500	2227	2	2
7.2750	2237	2	0
7.3000	2281	3	0
7.3250	2313	2	1
7.3500	2312	3	0
7.3750	2271	7	1
7.4000	2297	6	0
7.4250	2286	3	0
7.4500	2325	10	0
7.4750	2242	7	1
7.5000	2267	7	1
7.5250	2211	8	0
7.5500	2186	2	0
7.5750	2212	9	0
7.6000	2212	3	0
7.6250	2252	8	0
7.6500	2220	4	0
7.6750	2192	7	0
7.7000	2234	8	0
7.7250	2176	4	1
7.7500	2231	4	0
7.7750	2325	3	0
7.8000	2104	8	0
7.8250	2189	6	0
7.8500	2273	4	0
7.8750	2181	4	0
7.9000	2177	7	2
7.9250	2199	6	0
7.9500	2105	10	1
7.9750	2104	4	0
8.0000	2176	1	0
8.0250	2174	3	0
8.0500	2090	5	0
8.0750	2073	7	0
8.1000	2114	4	0
8.1250	2181	5	0
8.1500	2148	8	1
8.1750	2116	4	0
8.2000	2137	6	0
8.2250	2186	2	0
8.2500	2105	4	0
8.2750	2119	6	1
8.3000	2130	4	0
8.3250	2145	7	0
8.3500	2101	0	2
8.3750	2154	7	0
8.4000	2134	3	0
8.4250	2117	4	0
8.4500	2106	2	0
8.4750	2089	1	1
8.5000	2088	7	1
8.5250	2044	5	0
8.5500	2079	6	1
8.5750	2138	7	1
8.6000	2007	4	0
8.6250	2074	8	1
8.6500	2083	5	0
8.6750	1994	4	0
8.7000	2041	3	0
8.7250	2061	3	0
8.7500	2078	4	1
8.7750	2052	4	0
8.8000	2024	2	0
8.8250	1977	5	0
8.8500	2003	0	0
8.8750	1977	8	1
8.9000	2049	3	0
8.9250	1981	5	0
8.9500	2012	2	0
8.9750	2046	6	1
9.0000	2050	0	1
9.0250	2074	3	0
9.0500	1964	2	0
9.0750	2004	6	0
9.1000	1993	5	0
9.1250	1922	5	1
9.1500	1954	2	0
9.1750	1941	7	0
9.2000	1927	4	0
9.2250	1912	5	0
9.2500	1958	4	0
9.2750	2026	6	1
9.3000	2002	7	0
9.3250	1965	6	0
9.3500	2013	3	0
9.3750	1974	8	0
9.4000	1865	4	0
9.4250	1925	6	0
9.4500	1946	6	0
9.4750	1935	6	0
9.5000	1942	6	1
9.5250	1883	3	2
9.5500	1882	1	0
9.5750	1879	4	0
9.6000	1906	2	0
9.6250	1986	1	0
9.6500	1891	5	0
9.6750	1859	2	0
9.7000	1957	1	0
9.7250	1882	5	0
9.7500	1906	2	0
9.7750	1912	3	0
9.8000	1914	0	0
9.8250	1883	2	0
9.8500	1944	2	0
9.8750	1864	4	1
9.9000	1896	5	2
9.9250	1972	1	0
9.9500	1871	1	1
9.9750	1831	2	0
10.0000	1867	7	0
10.0250	1929	2	0
10.0500	1890	1	0
10.0750	1855	5	0
10.1000	1806	3	0
10.1250	1840	1	0
10.1500	1822	3	1
10.1750	1879	7	1
10.2000	1841	5	2
10.2250	1842	1	1
10.2500	1856	5	0
10.2750	1879	4	0
10.3000	1746	4	0
10.3250	1919	2	0
10.3500	1819	0	1
10.3750	1885	2	0
10.4000	1796	2	0
10.4250	1882	7	1
10.4500	1790	7	0
10.4750	1699	2	3
10.5000	1764	4	0
10.5250	1745	1	0
10.5500	1821	3	0
10.5750	1808	2	1
10.6000	1768	4	0
10.6250	1788	1	0
10.6500	1811	3	0
10.6750	1758	2	0
10.7000	1701	5	1
10.7250	1771	7	0
10.7500	1753	2	0
10.7750	1830	2	0
10.8000	1749	2	0
10.8250	1789	3	1
10.8500	1817	4	0
10.8750	1818	1	0
10.9000	1784	1	0
10.9250	1780	7	0
10.9500	1708	4	0
10.9750	1728	5	0
11.0000	1701	4	0
11.0250	1725	2	1
11.0500	1736	2	1
11.0750	1676	3	1
11.1000	1756	1	0
11.1250	1757	3	0
11.1500	1684	2	0
11.1750	1770	7	1
11.2000	1685	2	0
11.2250	1670	3	0
11.2500	1744	2	1
11.2750	1762	5	2
11.3000	1679	7	0
11.3250	1729	4	1
11.3500	1646	1	0
11.3750	1740	0	0
11.4000	1655	3	0
11.4250	1720	3	0
11.4500	1654	4	0
11.4750	1693	0	1
11.5000	1708	4	0
11.5250	1705	6	0
11.5500	1620	1	0
11.5750	1654	2	0
11.6000	1740	5	0
11.6250	1690	4	0
11.6500	1631	5	0
11.6750	1642	1	0
11.7000	1670	3	0
11.7250	1713	3	0
11.7500	1629	1	0
11.7750	1692	5	0
11.8000	1647	1	0
11.8250	1516	4	0
11.8500	1634	2	0
11.8750	1669	1	0
11.9000	1556	2	0
11.9250	1631	6	0
11.9500	1685	2	0
11.9750	1575	3	1
12.0000	1703	2	0
12.0250	1627	3	1
12.0500	1660	3	1
12.0750	1594	6	0
12.1000	1648	1	0
12.1250	1634	2	0
12.1500	1626	2	1
12.1750	1499	3	1
12.2000	1624	1	0
12.2250	1541	2	1
12.2500	1527	5	0
12.2750	1572	1	0
12.3000	1532	2	0
12.3250	1585	3	1
12.3500	1609	1	0
12.3750	1530	1	0
12.4000	1550	3	0
12.4250	1578	3	0
12.4500	1577	4	1
12.4750	1640	2	0
12.5000	1618	2	1
12.5250	1563	2	1
12.5500	1527	3	0
12.5750	1582	3	0
12.6000	1524	1	0
12.6250	1628	4	1
12.6500	1563	5	1
12.6750	1584	3	0
12.7000	1533	1	0
12.7250	1551	3	1
12.7500	1523	1	0
12.7750	1606	4	2
12.8000	1490	2	1
12.8250	1449	3	0
12.8500	1572	3	0
12.8750	1477	4	0
12.9000	1525	1	0
12.9250	1528	1	0
12.9500	1531	2	0
12.9750	1546	1	0
13.0000	1539	1	1
13.0250	1512	2	0
13.0500	1512	1	0
13.0750	1545	2	0
13.1000	1484	3	2
13.1250	1498	3	0
13.1500	1528	2	0
13.1750	1467	3	1
13.2000	1505	1	0
13.2250	1526	2	1
13.2500	1479	3	0
13.2750	1482	6	0
13.3000	1443	3	0
13.3250	1557	6	0
13.3500	1459	1	0
13.3750	1469	2	0
13.4000	1453	3	0
13.4250	1478	2	0
13.4500	1452	2	0
13.4750	1452	3	0
13.5000	1423	2	0
13.5250	1455	3	0
13.5500	1398	1	0
13.5750	1453	2	0
13.6000	1504	3	0
13.6250	1474	1	0
13.6500	1366	4	1
13.6750	1463	2	0
13.7000	1424	2	0
13.7250	1425	1	1
13.7500	1539	3	1
13.7750	1472	0	0
13.8000	1534	2	1
13.8250	1408	2	0
13.8500	1458	3	0
13.8750	1517	0	0
13.9000	1433	4	0
13.9250	1426	0	0
13.9500	1382	3	0
13.9750	1446	5	0
14.0000	1391	2	0
14.0250	1409	2	0
14.0500	1404	3	0
14.0750	1363	0	0
14.1000	1424	4	0
14.1250	1374	0	0
14.1500	1332	2	1
14.1750	1400	2	0
14.2000	1367	1	0
14.2250	1389	0	0
14.2500	1379	4	0
14.2750	1423	0	0
14.3000	1416	0	0
14.3250	1347	5	0
14.3500	1401	5	1
14.3750	1318	0	0
14.4000	1370	4	2
14.4250	1382	3	0
14.4500	1404	3	0
14.4750	1392	1	0
14.5000	1387	0	0
14.5250	1498	0	0
14.5500	1341	1	0
14.5750	1355	1	1
14.6000	1400	2	1
14.6250	1360	2	0
14.6500	1323	6	1
14.6750	1308	0	1
14.7000	1323	1	1
14.7250	1308	5	0
14.7500	1317	1	1
14.7750	1408	1	2
14.8000	1371	1	1
14.8250	1396	1	0
14.8500	1301	0	0
14.8750	1306	1	0
14.9000	1324	3	0
14.9250	1325	1	0
14.9500	1403	3	1
14.9750	1367	1	0
15.0000	1296	3	0
15.0250	1371	1	0
15.0500	1272	0	1
15.0750	1262	1	0
15.1000	1263	1	0
15.1250	1343	2	0
15.1500	1288	2	1
15.1750	1301	0	1
15.2000	1344	2	1
15.2250	1245	3	0
15.2500	1354	0	0
15.2750	1388	3	1
15.3000	1267	0	0
15.3250	1272	1	0
15.3500	1296	3	0
15.3750	1275	1	0
15.4000	1260	3	1
15.4250	1302	1	0
15.4500	1312	4	0
15.4750	1311	0	0
15.5000	1253	1	0
15.5250	1286	2	0
15.5500	1281	3	1
15.5750	1241	0	0
15.6000	1325	2	0
15.6250	1215	1	1
15.6500	1279	1	0
15.6750	1239	1	0
15.7000	1319	3	0
15.7250	1223	1	1
15.7500	1278	0	0
15.7750	1221	1	1
15.8000	1258	3	0
15.8250	1304	1	1
15.8500	1210	2	0
15.8750	1205	4	1
15.9000	1228	0	0
15.9250	1182	1	0
15.9500	1191	0	0
15.9750	1200	4	0
16.0000	1189	2	0
16.0250	1296	1	0
16.0500	1256	2	1
16.0750	1202	6	0
16.1000	1287	0	0
16.1250	1209	0	1
16.1500	1216	2	0
16.1750	1209	1	0
16.2000	1183	2	0
16.2250	1200	1	0
16.2500	1185	3	0
16.2750	1264	0	0
16.3000	1187	1	0
16.3250	1200	2	0
16.3500	1223	0	1
16.3750	1283	0	1
16.4000	1242	0	0
16.4250	1215	2	0
16.4500	1161	1	0
16.4750	1197	3	0
16.5000	1216	2	1
16.5250	1186	2	0
16.5500	1230	2	0
16.5750	1205	0	0
16.6000	1149	1	0
16.6250	1123	2	0
16.6500	1181	2	0
16.6750	1161	1	0
16.7000	1250	2	0
16.7250	1222	1	0
16.7500	1166	0	0
16.7750	1132	1	1
16.8000	1172	1	0
16.8250	1152	1	0
16.8500	1197	0	0
16.8750	1181	1	0
16.9000	1196	3	0
16.9250	1154	1	0
16.9500	1175	1	0
16.9750	1175	2	0
17.0000	1129	0	0
17.0250	1170	1	0
17.0500	1174	2	0
17.0750	1152	0	0
17.1000	1114	2	0
17.1250	1167	1	0
17.1500	1084	1	0
17.1750	1178	1	1
17.2000	1082	2	0
17.2250	1097	3	0
17.2500	1080	3	1
17.2750	1092	2	0
17.3000	1108	0	0
17.3250	1102	2	0
17.3500	1156	3	2
17.3750	1134	0	0
17.4000	1150	0	0
17.4250	1140	0	0
17.4500	1114	1	0
17.4750	1097	2	0
17.5000	1082	0	1
17.5250	1071	0	0
17.5500	1075	3	0
17.5750	1111	3	0
17.6000	1105	1	0
17.6250	1080	0	0
17.6500	1126	0	0
17.6750	1042	1	0
17.7000	1096	1	0
17.7250	1125	2	0
17.7500	1129	3	0
17.7750	1099	1	1
17.8000	1107	2	1
17.8250	1084	1	0
17.8500	1068	3	1
17.8750	1106	2	0
17.9000	1092	2	0
17.9250	1099	6	0
17.9500	1112	2	1
17.9750	1039	1	0
18.0000	1075	1	1
18.0250	1093	1	0
18.0500	1070	0	0
18.0750	1102	6	1
18.1000	1069	0	1
18.1250	1024	1	0
18.1500	1074	1	0
18.1750	1069	0	0
18.2000	1055	1	0
18.2250	1116	0	1
18.2500	1061	0	0
18.2750	1091	1	2
18.3000	1033	3	0
18.3250	1006	2	0
18.3500	1087	1	0
18.3750	1150	2	1
18.4000	1014	1	0
18.4250	996	3	0
18.4500	1042	0	0
18.4750	1065	1	0
18.5000	1091	0	0
18.5250	992	0	0
18.5500	1044	2	0
18.5750	1090	0	0
18.6000	1015	1	1
18.6250	1033	1	0
18.6500	1036	1	0
18.6750	1014	1	0
18.7000	1012	0	0
18.7250	1049	0	0
18.7500	967	1	0
18.7750	1026	1	0
18.8000	1044	2	0
18.8250	1074	0	0
18.8500	1041	6	0
18.8750	1074	2	0
18.9000	1036	1	1
18.9250	1024	0	1
18.9500	986	0	2
18.9750	1075	0	0
19.0000	1012	0	0
19.0250	987	0	0
19.0500	976	3	0
19.0750	963	2	1
19.1000	992	0	0
19.1250	973	1	0
19.1500	943	0	1
19.1750	1069	1	0
19.2000	999	1	0
19.2250	1004	2	0
19.2500	975	0	0
19.2750	1021	0	0
19.3000	1046	1	3
19.3250	989	3	0
19.3500	963	2	1
19.3750	961	0	0
19.4000	994	1	1
19.4250	950	0	0
19.4500	988	1	0
19.4750	1004	0	0
19.5000	1010	0	1
19.5250	977	2	0
19.5500	993	1	0
19.5750	989	2	0
19.6000	950	0	0
19.6250	990	2	0
19.6500	923	2	0
19.6750	964	3	0
19.7000	994	1	0
19.7250	935	0	0
19.7500	1033	1	0
19.7750	991	2	0
19.8000	937	1	0
19.8250	963	3	1
19.8500	978	0	0
19.8750	965	0	0
19.9000	949	1	0
19.9250	953	1	1
19.9500	960	2	0
19.9750	961	1	0
20.0000	970	3	1
20.0250	944	1	0
20.0500	926	0	0
20.0750	913	3	1
20.1000	950	0	0
20.1250	919	0	0
20.1500	951	2	0
20.1750	969	1	0
20.2000	917	1	0
20.2250	925	0	0
20.2500	904	0	0
20.2750	933	2	0
20.3000	986	2	0
20.3250	937	1	0
20.3500	928	1	0
20.3750	906	1	0
20.4000	936	3	0
20.4250	912	0	0
20.4500	936	0	0
20.4750	970	0	0
20.5000	910	1	0
20.5250	955	0	0
20.5500	838	0	1
20.5750	905	1	0
20.6000	870	4	0
20.6250	946	1	0
20.6500	915	2	0
20.6750	913	0	0
20.7000	878	2	0
20.7250	874	1	0
20.7500	955	1	1
20.7750	857	0	0
20.8000	864	3	1
20.8250	899	1	2
20.8500	879	1	0
20.8750	871	0	0
20.9000	887	0	0
20.9250	868	1	0
20.9500	901	0	0
20.9750	856	1	0
21.0000	887	3	0
21.0250	852	1	0
21.0500	926	2	0
21.0750	899	1	1
21.1000	866	0	0
21.1250	858	1	0
21.1500	892	0	0
21.1750	858	0	0
21.2000	917	0	0
21.2250	819	0	0
21.2500	836	0	0
21.2750	855	0	0
21.3000	890	1	2
21.3250	880	1	0
21.3500	844	1	0
21.3750	860	3	0
21.4000	841	2	0
21.4250	864	1	0
21.4500	898	0	0
21.4750	879	0	0
21.5000	867	0	0
21.5250	904	1	1
21.5500	825	0	0
21.5750	836	2	0
21.6000	869	3	0
21.6250	814	1	1
21.6500	887	1	0
21.6750	834	3	0
21.7000	818	0	0
21.7250	858	0	1
21.7500	855	1	0
21.7750	795	0	0
21.8000	866	2	0
21.8250	847	1	0
21.8500	873	0	0
21.8750	854	0	0
21.9000	865	2	0
21.9250	866	0	1
21.9500	816	1	0
21.9750	850	1	0
22.0000	846	0	0
22.0250	787	0	0
22.0500	862	0	0
22.0750	747	1	1
22.1000	851	1	0
22.1250	842	1	0
22.1500	871	2	0
22.1750	814	0	0
22.2000	872	0	0
22.2250	806	1	1
22.2500	851	1	0
22.2750	792	1	1
22.3000	813	2	0
22.3250	828	0	0
22.3500	817	1	0
22.3750	807	1	2
22.4000	807	1	0
22.4250	797	0	0
22.4500	806	1	0
22.4750	802	1	0
22.5000	769	0	0
22.5250	792	0	1
22.5500	786	0	0
22.5750	786	1	1
22.6000	791	1	0
22.6250	775	2	2
22.6500	853	2	1
22.6750	741	0	1
22.7000	841	0	0
22.7250	769	1	0
22.7500	790	1	0
22.7750	772	1	0
22.8000	769	1	0
22.8250	783	0	0
22.8500	789	0	0
22.8750	813	0	0
22.9000	712	0	0
22.9250	811	2	1
22.9500	754	1	0
22.9750	758	1	1
23.0000	730	0	0
23.0250	793	3	0
23.0500	749	1	0
23.0750	813	0	0
23.1000	733	1	0
23.1250	731	0	1
23.1500	749	0	0
23.1750	798	0	0
23.2000	771	1	0
23.2250	763	1	0
23.2500	751	0	0
23.2750	701	1	1
23.3000	738	3	1
23.3250	714	0	0
23.3500	727	0	1
23.3750	782	0	0
23.4000	780	1	0
23.4250	730	1	0
23.4500	733	1	0
23.4750	733	1	0
23.5000	747	1	0
23.5250	749	0	0
23.5500	771	0	0
23.5750	771	0	1
23.6000	754	1	0
23.6250	729	2	1
23.6500	749	0	0
23.6750	742	0	0
23.7000	735	0	0
23.7250	691	1	0
23.7500	755	0	1
23.7750	766	1	0
23.8000	735	0	0
23.8250	750	1	0
23.8500	752	0	2
23.8750	767	0	0
23.9000	693	1	0
23.9250	758	3	0
23.9500	730	1	0
23.9750	702	1	0
24.0000	757	2	1
24.0250	712	1	0
24.0500	766	1	0
24.0750	714	1	0
24.1000	735	0	0
24.1250	717	0	1
24.1500	707	1	0
24.1750	742	3	0
24.2000	721	0	1
24.2250	730	0	0
24.2500	690	1	1
24.2750	762	0	0
24.3000	722	1	0
24.3250	653	1	0
24.3500	690	0	0
24.3750	640	2	0
24.4000	694	3	0
24.4250	724	1	0
24.4500	739	1	0
24.4750	683	1	1
24.5000	688	0	0
24.5250	715	1	1
24.5500	721	0	0
24.5750	677	0	0
24.6000	700	0	0
24.6250	707	1	0
24.6500	727	0	0
24.6750	729	3	0
24.7000	732	1	0
24.7250	709	3	0
24.7500	668	2	0
24.7750	734	0	0
24.8000	687	0	1
24.8250	660	0	1
24.8500	684	1	0
24.8750	662	0	0
24.9000	672	1	0
24.9250	719	1	1
24.9500	724	0	0
24.9750	672	1	0
25.0000	638	0	0
25.0250	684	0	0
25.0500	700	0	0
25.0750	715	2	0
25.1000	655	0	0
25.1250	637	0	2
25.1500	663	2	0
25.1750	672	0	0
25.2000	708	1	1
25.2250	739	2	0
25.2500	690	2	1
25.2750	675	2	0
25.3000	643	0	0
25.3250	687	2	0
25.3500	634	2	0
25.3750	674	1	0
25.4000	623	0	1
25.4250	659	0	0
25.4500	638	1	0
25.4750	720	0	1
25.5000	682	1	1
25.5250	667	2	0
25.5500	656	1	0
25.5750	628	0	0
25.6000	668	1	0
25.6250	670	1	0
25.6500	686	1	0
25.6750	654	0	0
25.7000	660	1	0
25.7250	640	0	0
25.7500	647	2	0
25.7750	610	1	0
25.8000	613	0	0
25.8250	701	0	0
25.8500	649	2	0
25.8750	687	0	0
25.9000	600	1	0
25.9250	590	2	0
25.9500	631	0	0
25.9750	632	2	0
26.0000	643	2	0
26.0250	616	0	0
26.0500	668	0	0
26.0750	585	0	1
26.1000	642	1	1
26.1250	620	2	2
26.1500	635	0	1
26.1750	627	1	1
26.2000	640	0	1
26.2250	599	1	1
26.2500	636	0	0
26.2750	620	0	0
26.3000	655	2	0
26.3250	619	1	0
26.3500	628	1	0
26.3750	636	0	0
26.4000	683	0	0
26.4250	627	0	0
26.4500	615	0	0
26.4750	651	1	0
26.5000	617	2	0
26.5250	610	1	0
26.5500	633	0	0
26.5750	620	0	0
26.6000	632	1	0
26.6250	605	1	0
26.6500	664	0	0
26.6750	634	0	0
26.7000	636	0	0
26.7250	621	1	0
26.7500	667	1	1
26.7750	567	1	0
26.8000	564	0	0
26.8250	628	0	0
26.8500	602	2	0
26.8750	618	1	0
26.9000	612	1	0
26.9250	588	0	0
26.9500	625	0	0
26.9750	628	0	0
27.0000	594	0	0
27.0250	612	0	0
27.0500	606	0	0
27.0750	584	0	0
27.1000	625	1	0
27.1250	594	1	0
27.1500	598	0	1
27.1750	599	0	0
27.2000	571	0	0
27.2250	575	0	0
27.2500	622	0	0
27.2750	612	0	1
27.3000	555	0	0
27.3250	571	0	0
27.3500	634	1	0
27.3750	601	0	2
27.4000	558	0	0
27.4250	617	2	0
27.4500	588	1	0
27.4750	574	2	0
27.5000	547	3	0
27.5250	567	2	0
27.5500	582	1	0
27.5750	583	0	0
27.6000	593	1	1
27.6250	534	1	0
27.6500	571	0	0
27.6750	543	0	0
27.7000	590	0	0
27.7250	565	2	0
27.7500	542	2	0
27.7750	589	0	1
27.8000	599	2	1
27.8250	538	1	1
27.8500	579	1	0
27.8750	578	0	0
27.9000	572	0	0
27.9250	552	2	0
27.9500	584	0	0
27.9750	556	1	0
28.0000	555	0	0
28.0250	560	0	2
28.0500	573	1	0
28.0750	577	0	0
28.1000	541	0	0
28.1250	590	0	0
28.1500	582	3	0
28.1750	582	0	0
28.2000	564	0	0
28.2250	548	0	0
28.2500	532	0	0
28.2750	531	0	0
28.3000	527	1	0
28.3250	554	0	1
28.3500	543	0	0
28.3750	516	1	0
28.4000	534	0	0
28.4250	551	0	0
28.4500	516	3	0
28.4750	531	0	0
28.5000	544	0	0
28.5250	545	2	0
28.5500	521	1	0
28.5750	568	3	0
28.6000	535	2	0
28.6250	557	0	0
28.6500	538	1	0
28.6750	512	0	0
28.7000	500	0	0
28.7250	518	0	0
28.7500	555	1	0
28.7750	535	1	0
28.8000	489	1	0
28.8250	541	0	1
28.8500	484	0	0
28.8750	547	0	0
28.9000	533	1	0
28.9250	540	0	0
28.9500	543	0	0
28.9750	534	0	1
29.0000	566	0	0
29.0250	501	3	0
29.0500	512	0	0
29.0750	525	0	1
29.1000	521	0	1
29.1250	500	1	0
29.1500	549	0	1
29.1750	495	0	0
29.2000	510	0	0
29.2250	542	0	0
29.2500	529	0	0
29.2750	545	0	0
29.3000	506	0	0
29.3250	488	0	0
29.3500	517	0	0
29.3750	556	0	1
29.4000	545	0	0
29.4250	501	0	1
29.4500	511	0	0
29.4750	486	0	0
29.5000	515	0	0
29.5250	531	1	0
29.5500	473	0	0
29.5750	530	1	1
29.6000	553	0	0
29.6250	480	2	0
29.6500	470	0	0
29.6750	532	0	1
29.7000	526	0	0
29.7250	494	0	0
29.7500	537	0	0
29.7750	468	0	0
29.8000	499	0	0
29.8250	500	1	0
29.8500	503	1	1
29.8750	496	1	0
29.9000	524	0	0
29.9250	441	1	0
29.9500	463	1	0
29.9750	505	1	0
30.0000	500	0	0
30.0250	477	0	0
30.0500	502	0	0
30.0750	474	0	0
30.1000	468	0	0
30.1250	491	1	1
30.1500	520	0	0
30.1750	487	0	0
30.2000	469	0	0
30.2250	500	0	1
30.2500	463	0	0
30.2750	491	0	0
30.3000	528	0	0
30.3250	479	2	0
30.3500	482	0	0
30.3750	497	0	0
30.4000	494	0	0
30.4250	505	0	1
30.4500	472	1	0
30.4750	475	0	1
30.5000	505	0	0
30.5250	493	0	0
30.5500	477	2	0
30.5750	472	0	0
30.6000	452	2	1
30.6250	473	1	0
30.6500	474	0	0
30.6750	502	0	0
30.7000	455	0	0
30.7250	473	0	0
30.7500	463	0	0
30.7750	454	1	0
30.8000	454	0	1
30.8250	467	2	0
30.8500	424	1	1
30.8750	461	1	0
30.9000	459	0	0
30.9250	466	0	0
30.9500	455	0	1
30.9750	467	0	0
31.0000	454	0	0
31.0250	467	0	0
31.0500	450	0	0
31.0750	451	2	0
31.1000	420	0	0
31.1250	486	1	0
31.1500	476	4	0
31.1750	470	0	1
31.2000	488	1	0
31.2250	490	1	2
31.2500	422	1	0
31.2750	463	1	0
31.3000	452	1	0
31.3250	485	0	0
31.3500	428	0	0
31.3750	374	0	1
31.4000	469	0	0
31.4250	475	0	0
31.4500	437	1	0
31.4750	468	1	1
31.5000	433	1	0
31.5250	450	0	0
31.5500	430	0	0
31.5750	465	0	0
31.6000	448	0	1
31.6250	431	0	0
31.6500	485	0	0
31.6750	436	0	0
31.7000	479	0	0
31.7250	424	0	0
31.7500	480	0	0
31.7750	436	1	0
31.8000	468	1	0
31.8250	445	0	0
31.8500	409	0	1
31.8750	420	0	0
31.9000	439	0	1
31.9250	443	0	0
31.9500	406	1	0
31.9750	419	0	0
32.0000	438	0	1
32.0250	441	0	0
32.0500	431	0	1
32.0750	433	0	0
32.1000	416	1	0
32.1250	480	0	0
32.1500	427	0	0
32.1750	415	0	0
32.2000	432	0	0
32.2250	451	0	0
32.2500	439	0	1
32.2750	413	0	0
32.3000	404	2	1
32.3250	407	0	0
32.3500	416	0	0
32.3750	425	1	0
32.4000	418	0	1
32.4250	458	0	1
32.4500	391	1	0
32.4750	402	0	0
32.5000	384	0	0
32.5250	403	1	1
32.5500	420	0	1
32.5750	427	0	1
32.6000	402	0	0
32.6250	384	1	0
32.6500	431	0	0
32.6750	388	2	1
32.7000	400	0	0
32.7250	433	0	0
32.7500	411	0	0
32.7750	404	1	0
32.8000	395	0	0
32.8250	422	1	0
32.8500	425	0	0
32.8750	446	0	0
32.9000	389	1	1
32.9250	419	0	0
32.9500	383	2	0
32.9750	407	0	0
33.0000	427	0	0
33.0250	402	0	0
33.0500	390	0	0
33.0750	394	0	0
33.1000	400	2	0
33.1250	396	0	0
33.1500	403	0	0
33.1750	390	2	0
33.2000	420	0	0
33.2250	412	0	0
33.2500	399	0	0
33.2750	349	0	0
33.3000	424	1	0
33.3250	426	1	0
33.3500	370	0	0
33.3750	404	0	1
33.4000	402	0	1
33.4250	366	1	0
33.4500	370	0	0
33.4750	386	1	1
33.5000	398	0	1
33.5250	381	0	0
33.5500	416	0	0
33.5750	417	1	1
33.6000	417	0	0
33.6250	393	0	0
33.6500	381	1	2
33.6750	374	0	1
33.7000	431	1	0
33.7250	382	1	1
33.7500	431	0	0
33.7750	367	0	0
33.8000	402	1	0
33.8250	421	0	0
33.8500	394	1	0
33.8750	374	1	0
33.9000	427	0	0
33.9250	389	0	1
33.9500	348	0	0
33.9750	386	0	0
34.0000	361	0	0
34.0250	374	0	0
34.0500	366	0	0
34.0750	382	1	0
34.1000	362	0	0
34.1250	389	0	0
34.1500	400	1	0
34.1750	380	0	0
34.2000	374	1	0
34.2250	364	0	1
34.2500	385	0	0
34.2750	396	0	0
34.3000	381	1	0
34.3250	369	0	0
34.3500	379	1	0
34.3750	346	0	0
34.4000	370	0	0
34.4250	359	0	0
34.4500	395	0	0
34.4750	380	0	0
34.5000	371	0	0
34.5250	357	0	0
34.5500	334	1	0
34.5750	347	0	1
34.6000	371	2	0
34.6250	375	0	0
34.6500	356	2	0
34.6750	366	0	1
34.7000	378	0	0
34.7250	356	0	0
34.7500	407	0	0
34.7750	368	0	0
34.8000	372	1	0
34.8250	358	0	1
34.8500	360	0	0
34.8750	354	1	0
34.9000	374	0	0
34.9250	351	1	0
34.9500	348	1	0
34.9750	374	0	0
35.0000	365	2	0
35.0250	365	0	0
35.0500	338	0	1
35.0750	347	0	1
35.1000	357	0	0
35.1250	352	1	0
35.1500	347	0	0
35.1750	341	0	0
35.2000	349	0	0
35.2250	346	0	0
35.2500	359	0	1
35.2750	360	1	0
35.3000	347	2	0
35.3250	364	0	1
35.3500	325	0	0
35.3750	342	1	1
35.4000	380	0	1
35.4250	388	0	0
35.4500	347	0	0
35.4750	352	1	0
35.5000	354	0	0
35.5250	352	0	0
35.5500	326	1	0
35.5750	334	0	2
35.6000	348	0	0
35.6250	355	0	0
35.6500	333	0	1
35.6750	324	0	1
35.7000	315	0	0
35.7250	368	0	0
35.7500	349	1	0
35.7750	351	1	0
35.8000	378	0	1
35.8250	342	0	0
35.8500	350	0	1
35.8750	349	0	0
35.9000	347	0	0
35.9250	319	1	1
35.9500	311	0	0
35.9750	325	0	0
36.0000	333	0	0
36.0250	323	1	0
36.0500	326	0	0
36.0750	307	0	0
36.1000	317	0	0
36.1250	343	1	0
36.1500	301	0	1
36.1750	331	0	1
36.2000	328	1	0
36.2250	344	1	0
36.2500	340	0	0
36.2750	331	0	0
36.3000	308	0	0
36.3250	354	2	0
36.3500	345	0	0
36.3750	313	1	0
36.4000	304	0	0
36.4250	312	0	0
36.4500	329	0	0
36.4750	351	0	2
36.5000	339	1	0
36.5250	320	0	0
36.5500	294	0	0
36.5750	310	0	1
36.6000	311	0	0
36.6250	334	0	0
36.6500	317	0	0
36.6750	326	1	0
36.7000	317	1	0
36.7250	326	0	0
36.7500	311	0	0
36.7750	294	0	0
36.8000	308	0	1
36.8250	336	1	0
36.8500	317	0	0
36.8750	322	0	0
36.9000	333	0	0
36.9250	313	1	0
36.9500	324	0	0
36.9750	322	0	0
37.0000	328	2	1
37.0250	300	1	0
37.0500	330	0	1
37.0750	320	0	0
37.1000	317	0	0
37.1250	328	0	0
37.1500	315	0	0
37.1750	309	0	0
37.2000	326	0	0
37.2250	324	2	0
37.2500	280	0	1
37.2750	275	0	0
37.3000	320	1	0
37.3250	320	0	0
37.3500	324	0	0
37.3750	296	1	0
37.4000	320	0	0
37.4250	314	0	0
37.4500	314	0	0
37.4750	295	0	0
37.5000	299	0	0
37.5250	335	0	0
37.5500	310	0	0
37.5750	318	0	2
37.6000	297	0	0
37.6250	323	0	0
37.6500	309	1	0
37.6750	313	1	0
37.7000	282	0	0
37.7250	325	0	1
37.7500	286	1	0
37.7750	312	0	0
37.8000	302	0	0
37.8250	320	0	1
37.8500	329	0	0
37.8750	257	0	0
37.9000	311	1	0
37.9250	312	0	0
37.9500	301	0	0
37.9750	321	0	0
38.0000	263	1	0
38.0250	312	1	0
38.0500	292	1	0
38.0750	296	1	0
38.1000	295	0	0
38.1250	297	0	0
38.1500	283	0	0
38.1750	320	1	0
38.2000	307	0	0
38.2250	284	1	0
38.2500	315	0	0
38.2750	319	0	1
38.3000	301	0	1
38.3250	281	0	1
38.3500	293	0	0
38.3750	310	1	0
38.4000	303	0	1
38.4250	291	0	0
38.4500	315	1	0
38.4750	271	0	1
38.5000	269	0	0
38.5250	282	0	0
38.5500	320	1	0
38.5750	297	0	0
38.6000	283	1	0
38.6250	297	0	0
38.6500	309	1	0
38.6750	294	0	0
38.7000	272	0	0
38.7250	282	0	0
38.7500	262	0	0
38.7750	268	0	0
38.8000	295	0	0
38.8250	250	1	0
38.8500	272	1	0
38.8750	300	0	0
38.9000	296	0	0
38.9250	317	0	0
38.9500	308	0	0
38.9750	284	0	0
39.0000	269	0	0
39.0250	263	0	0
39.0500	305	0	0
39.0750	318	0	1
39.1000	273	1	0
39.1250	264	1	0
39.1500	245	0	0
39.1750	283	1	0
39.2000	312	0	0
39.2250	283	0	0
39.2500	275	0	0
39.2750	274	0	1
39.3000	273	0	0
39.3250	277	0	0
39.3500	281	1	0
39.3750	320	0	0
39.4000	251	2	0
39.4250	288	0	0
39.4500	268	0	0
39.4750	290	0	0
39.5000	256	0	0
39.5250	285	0	0
39.5500	276	1	0
39.5750	266	0	0
39.6000	263	0	0
39.6250	275	2	0
39.6500	284	0	0
39.6750	254	1	0
39.7000	290	0	0
39.7250	285	0	0
39.7500	245	0	0
39.7750	278	1	0
39.8000	245	1	0
39.8250	245	0	0
39.8500	240	0	0
39.8750	251	0	1
39.9000	268	1	0
39.9250	287	0	0
39.9500	270	0	0
39.9750	273	0	2
40.0000	265	0	0
40.0250	260	0	0
40.0500	257	0	1
40.0750	263	1	0
40.1000	302	0	0
40.1250	243	0	1
40.1500	245	0	0
40.1750	274	0	0
40.2000	305	0	0
40.2250	234	0	0
40.2500	282	1	1
40.2750	268	0	0
40.3000	229	1	0
40.3250	281	0	0
40.3500	279	0	1
40.3750	230	0	0
40.4000	270	1	1
40.4250	277	0	0
40.4500	243	0	0
40.4750	256	0	0
40.5000	242	1	0
40.5250	266	0	1
40.5500	269	0	0
40.5750	231	0	0
40.6000	259	0	2
40.6250	257	0	0
40.6500	262	0	0
40.6750	251	0	1
40.7000	252	1	0
40.7250	259	1	0
40.7500	238	1	0
40.7750	230	1	0
40.8000	252	0	1
40.8250	263	0	0
40.8500	252	0	0
40.8750	242	0	0
40.9000	264	0	0
40.9250	231	1	0
40.9500	241	1	0
40.9750	216	0	0
41.0000	259	0	0
41.0250	271	1	0
41.0500	261	0	1
41.0750	270	0	0
41.1000	253	0	0
41.1250	238	0	0
41.1500	263	1	0
41.1750	231	0	0
41.2000	235	0	1
41.2250	235	0	0
41.2500	247	0	0
41.2750	239	1	0
41.3000	255	0	0
41.3250	232	0	0
41.3500	241	0	0
41.3750	231	0	1
41.4000	259	0	1
41.4250	258	0	0
41.4500	241	0	0
41.4750	246	0	0
41.5000	233	0	0
41.5250	245	0	0
41.5500	256	1	0
41.5750	221	1	0
41.6000	245	0	0
41.6250	246	0	1
41.6500	224	0	0
41.6750	229	0	0
41.7000	236	0	1
41.7250	237	0	0
41.7500	249	0	0
41.7750	229	0	1
41.8000	226	0	1
41.8250	248	0	1
41.8500	241	0	0
41.8750	276	0	0
41.9000	240	0	0
41.9250	240	0	0
41.9500	229	2	1
41.9750	219	0	2
42.0000	244	1	0
42.0250	221	0	0
42.0500	227	1	1
42.0750	230	0	2
42.1000	250	0	0
42.1250	221	0	0
42.1500	235	0	0
42.1750	236	0	0
42.2000	229	1	0
42.2250	210	0	0
42.2500	242	0	1
42.2750	225	0	0
42.3000	230	1	1
42.3250	212	1	0
42.3500	211	0	0
42.3750	230	0	0
42.4000	211	0	0
42.4250	235	2	0
42.4500	227	0	0
42.4750	231	0	0
42.5000	214	0	0
42.5250	230	0	0
42.5500	241	0	0
42.5750	224	0	0
42.6000	215	0	1
42.6250	241	0	0
42.6500	221	1	0
42.6750	226	0	0
42.7000	237	0	0
42.7250	244	0	0
42.7500	208	1	0
42.7750	224	0	0
42.8000	190	0	1
42.8250	222	3	0
42.8500	219	1	1
42.8750	209	0	0
42.9000	212	0	0
42.9250	234	0	0
42.9500	199	1	1
42.9750	229	0	0
43.0000	239	1	0
43.0250	208	0	0
43.0500	228	1	0
43.0750	250	1	0
43.1000	195	0	0
43.1250	209	0	0
43.1500	202	0	0
43.1750	188	0	0
43.2000	248	0	0
43.2250	208	1	1
43.2500	195	1	0
43.2750	235	0	0
43.3000	222	0	0
43.3250	229	0	0
43.3500	207	0	1
43.3750	189	0	0
43.4000	229	0	0
43.4250	213	0	0
43.4500	186	0	0
43.4750	220	0	0
43.5000	223	0	0
43.5250	194	1	0
43.5500	217	0	0
43.5750	210	0	0
43.6000	224	0	0
43.6250	206	0	0
43.6500	214	0	0
43.6750	226	0	0
43.7000	215	0	0
43.7250	221	0	0
43.7500	204	0	0
43.7750	201	0	0
43.8000	209	0	0
43.8250	215	0	0
43.8500	172	1	0
43.8750	177	0	0
43.9000	179	0	0
43.9250	195	0	0
43.9500	218	0	0
43.9750	212	0	0
44.0000	219	0	0
44.0250	221	0	0
44.0500	193	0	1
44.0750	219	1	0
44.1000	207	0	0
44.1250	182	0	0
44.1500	178	0	0
44.1750	200	0	0
44.2000	202	0	0
44.2250	238	0	1
44.2500	215	2	0
44.2750	206	0	1
44.3000	189	0	0
44.3250	190	0	1
44.3500	163	0	0
44.3750	206	1	0
44.4000	211	0	1
44.4250	215	0	0
44.4500	205	0	0
44.4750	201	0	2
44.5000	201	0	0
44.5250	217	0	0
44.5500	226	0	0
44.5750	203	0	0
44.6000	198	1	0
44.6250	203	2	0
44.6500	192	0	0
44.6750	198	1	0
44.7000	186	0	1
44.7250	190	0	0
44.7500	190	0	0
44.7750	176	0	0
44.8000	209	1	0
44.8250	185	0	0
44.8500	195	0	0
44.8750	190	1	0
44.9000	215	0	0
44.9250	195	0	0
44.9500	199	0	0
44.9750	204	0	0
45.0000	178	1	0
45.0250	183	1	1
45.0500	187	0	0
45.0750	185	1	0
45.1000	171	0	0
45.1250	207	0	0
45.1500	190	0	0
45.1750	181	0	0
45.2000	197	1	0
45.2250	194	0	0
45.2500	178	0	1
45.2750	195	0	0
45.3000	183	0	1
45.3250	184	1	1
45.3500	207	1	0
45.3750	196	0	0
45.4000	181	0	0
45.4250	205	0	1
45.4500	188	0	0
45.4750	195	0	0
45.5000	195	0	0
45.5250	176	1	0
45.5500	179	0	1
45.5750	176	0	2
45.6000	200	0	0
45.6250	180	1	1
45.6500	203	1	0
45.6750	180	0	0
45.7000	175	0	0
45.7250	186	0	0
45.7500	193	0	0
45.7750	193	0	1
45.8000	186	0	0
45.8250	171	0	0
45.8500	157	0	0
45.8750	163	0	0
45.9000	181	0	0
45.9250	189	1	0
45.9500	192	1	0
45.9750	178	1	0
46.0000	156	1	0
46.0250	196	1	0
46.0500	169	0	0
46.0750	166	0	0
46.1000	186	0	0
46.1250	188	0	1
46.1500	209	0	1
46.1750	168	1	0
46.2000	183	0	0
46.2250	167	0	0
46.2500	182	0	0
46.2750	170	0	0
46.3000	186	0	0
46.3250	185	0	0
46.3500	163	0	1
46.3750	179	0	0
46.4000	169	0	0
46.4250	179	0	0
46.4500	196	0	2
46.4750	183	0	1
46.5000	177	0	1
46.5250	161	0	1
46.5500	177	0	2
46.5750	152	0	0
46.6000	155	1	0
46.6250	158	0	0
46.6500	190	0	0
46.6750	153	0	0
46.7000	180	0	0
46.7250	150	0	0
46.7500	180	0	0
46.7750	164	1	0
46.8000	149	0	0
46.8250	166	2	0
46.8500	177	0	0
46.8750	159	0	0
46.9000	166	0	0
46.9250	145	0	0
46.9500	165	0	0
46.9750	171	0	0
47.0000	177	0	0
47.0250	179	0	0
47.0500	150	1	0
47.0750	145	1	0
47.1000	162	0	0
47.1250	173	0	0
47.1500	156	0	0
47.1750	181	0	0
47.2000	191	0	0
47.2250	181	2	2
47.2500	183	0	0
47.2750	189	0	1
47.3000	168	1	0
47.3250	160	0	0
47.3500	163	0	0
47.3750	172	0	0
47.4000	161	0	0
47.4250	177	0	0
47.4500	161	0	0
47.4750	174	0	0
47.5000	156	0	0
47.5250	167	1	0
47.5500	201	1	0
47.5750	149	0	0
47.6000	164	0	0
47.6250	149	1	0
47.6500	170	0	0
47.6750	190	0	0
47.7000	149	0	0
47.7250	177	1	0
47.7500	144	0	0
47.7750	150	1	0
47.8000	167	0	0
47.8250	147	0	1
47.8500	151	0	0
47.8750	156	1	0
47.9000	170	0	0
47.9250	157	0	0
47.9500	143	0	1
47.9750	167	0	0
48.0000	185	0	0
48.0250	181	0	1
48.0500	161	0	0
48.0750	155	0	1
48.1000	161	0	0
48.1250	161	0	1
48.1500	165	0	0
48.1750	159	1	0
48.2000	175	0	0
48.2250	169	0	0
48.2500	144	1	0
48.2750	146	1	1
48.3000	144	1	0
48.3250	139	1	0
48.3500	148	0	0
48.3750	158	0	0
48.4000	170	1	1
48.4250	160	0	0
48.4500	156	0	0
48.4750	142	0	0
48.5000	157	1	0
48.5250	157	2	0
48.5500	166	0	1
48.5750	161	0	2
48.6000	150	0	0
48.6250	141	0	0
48.6500	144	0	0
48.6750	155	0	0
48.7000	137	0	0
48.7250	138	0	0
48.7500	134	0	0
48.7750	134	0	0
48.8000	144	0	0
48.8250	145	0	0
48.8500	144	0	0
48.8750	172	1	0
48.9000	153	2	0
48.9250	168	1	0
48.9500	166	0	0
48.9750	139	0	0
49.0000	162	0	0
49.0250	156	0	0
49.0500	154	0	0
49.0750	153	0	0
49.1000	137	0	0
49.1250	162	1	0
49.1500	143	0	0
49.1750	155	1	0
49.2000	165	0	0
49.2250	152	0	0
49.2500	149	0	1
49.2750	140	0	2
49.3000	144	0	0
49.3250	142	0	0
49.3500	151	0	0
49.3750	150	0	0
49.4000	157	0	0
49.4250	149	0	0
49.4500	146	0	0
49.4750	152	1	0
49.5000	128	1	0
49.5250	145	0	0
49.5500	156	0	0
49.5750	165	0	0
49.6000	133	0	1
49.6250	133	0	0
49.6500	146	1	0
49.6750	129	0	0
49.7000	136	0	1
49.7250	144	0	0
49.7500	169	0	1
49.7750	160	0	0
49.8000	148	0	0
49.8250	140	0	0
49.8500	148	0	0
49.8750	134	0	0
49.9000	156	0	0
49.9250	141	0	0
49.9500	126	0	0
49.9750	143	0	0
50.0000	142	0	1
50.0250	133	0	0
50.0500	151	0	0
50.0750	137	1	1
50.1000	162	0	1
50.1250	130	0	0
50.1500	142	0	0
50.1750	134	0	0
50.2000	147	0	1
50.2250	138	0	0
50.2500	147	0	0
50.2750	123	0	0
50.3000	146	0	0
50.3250	158	0	0
50.3500	139	2	0
50.3750	154	1	0
50.4000	141	0	0
50.4250	115	0	1
50.4500	155	0	0
50.4750	139	0	0
50.5000	133	0	3
50.5250	142	1	0
50.5500	144	0	0
50.5750	106	0	0
50.6000	141	0	0
50.6250	105	1	0
50.6500	130	0	1
50.6750	139	2	0
50.7000	128	0	0
50.7250	140	0	0
50.7500	124	0	1
50.7750	140	0	0
50.8000	130	1	2
50.8250	133	0	0
50.8500	139	0	0
50.8750	131	0	0
50.9000	148	0	0
50.9250	134	0	0
50.9500	132	0	0
50.9750	122	0	1
51.0000	134	0	0
51.0250	140	0	0
51.0500	125	1	0
51.0750	133	0	0
51.1000	121	0	0
51.1250	137	0	0
51.1500	122	0	0
51.1750	151	0	0
51.2000	145	0	1
51.2250	143	1	0
51.2500	138	0	2
51.2750	127	2	0
51.3000	131	0	0
51.3250	121	0	0
51.3500	148	0	0
51.3750	158	0	0
51.4000	112	0	0
51.4250	143	0	0
51.4500	130	0	0
51.4750	143	1	0
51.5000	118	0	0
51.5250	126	0	0
51.5500	114	0	0
51.5750	127	1	0
51.6000	129	0	1
51.6250	121	0	0
51.6500	137	0	0
51.6750	128	0	0
51.7000	134	1	0
51.7250	136	0	1
51.7500	113	0	0
51.7750	119	0	0
51.8000	109	0	0
51.8250	122	0	0
51.8500	118	0	0
51.8750	119	1	0
51.9000	126	0	1
51.9250	105	0	0
51.9500	115	0	0
51.9750	133	0	0
52.0000	119	0	1
52.0250	131	0	0
52.0500	107	1	0
52.0750	119	1	0
52.1000	121	0	0
52.1250	144	0	0
52.1500	119	0	0
52.1750	127	0	0
52.2000	121	0	0
52.2250	152	0	0
52.2500	124	0	0
52.2750	139	0	0
52.3000	134	1	0
52.3250	124	0	1
52.3500	131	0	0
52.3750	112	0	1
52.4000	152	0	0
52.4250	123	0	0
52.4500	123	0	0
52.4750	105	0	0
52.5000	120	1	0
52.5250	100	1	1
52.5500	97	0	0
52.5750	116	0	0
52.6000	132	0	0
52.6250	107	0	0
52.6500	129	1	0
52.6750	122	0	0
52.7000	104	0	0
52.7250	102	1	0
52.7500	130	0	0
52.7750	115	1	1
52.8000	110	0	0
52.8250	115	1	1
52.8500	121	2	0
52.8750	121	1	0
52.9000	103	0	0
52.9250	125	0	0
52.9500	115	0	0
52.9750	120	1	1
53.0000	112	0	0
53.0250	108	0	0
53.0500	110	0	1
53.0750	139	0	0
53.1000	98	0	1
53.1250	126	0	0
53.1500	115	0	1
53.1750	102	0	0
53.2000	110	0	0
53.2250	107	0	1
53.2500	106	0	0
53.2750	106	0	1
53.3000	102	0	0
53.3250	115	0	1
53.3500	106	0	0
53.3750	102	0	0
53.4000	115	1	0
53.4250	97	0	0
53.4500	131	0	0
53.4750	112	0	0
53.5000	120	0	0
53.5250	99	0	0
53.5500	112	1	0
53.5750	130	0	0
53.6000	105	0	1
53.6250	116	1	0
53.6500	118	1	0
53.6750	103	0	1
53.7000	94	0	1
53.7250	96	1	1
53.7500	111	0	1
53.7750	109	0	0
53.8000	118	0	0
53.8250	117	0	0
53.8500	99	1	0
53.8750	109	0	0
53.9000	117	0	1
53.9250	93	1	0
53.9500	115	0	1
53.9750	111	0	0
54.0000	106	0	0
54.0250	112	0	0
54.0500	117	1	0
54.0750	98	0	0
54.1000	104	0	0
54.1250	118	0	0
54.1500	108	1	0
54.1750	107	1	0
54.2000	102	0	2
54.2250	97	0	0
54.2500	118	1	0
54.2750	109	0	1
54.3000	114	0	1
54.3250	113	1	0
54.3500	79	0	0
54.3750	111	0	0
54.4000	125	0	1
54.4250	117	0	0
54.4500	108	1	0
54.4750	104	0	0
54.5000	118	0	0
54.5250	110	0	0
54.5500	118	0	1
54.5750	112	0	0
54.6000	108	1	0
54.6250	98	0	0
54.6500	111	0	0
54.6750	102	0	0
54.7000	106	0	1
54.7250	117	1	0
54.7500	111	1	0
54.7750	109	0	0
54.8000	99	0	0
54.8250	89	0	0
54.8500	101	0	0
54.8750	116	0	0
54.9000	108	0	0
54.9250	106	1	0
54.9500	89	1	0
54.9750	110	0	0
55.0000	127	1	0
55.0250	103	1	0
55.0500	102	2	0
55.0750	96	0	1
55.1000	117	0	0
55.1250	106	1	0
55.1500	93	1	1
55.1750	114	0	0
55.2000	107	0	0
55.2250	108	0	0
55.2500	115	1	0
55.2750	108	0	0
55.3000	113	0	0
55.3250	94	0	0
55.3500	87	0	0
55.3750	119	0	0
55.4000	104	0	1
55.4250	122	0	0
55.4500	86	0	1
55.4750	121	1	0
55.5000	94	0	0
55.5250	98	1	0
55.5500	104	0	0
55.5750	93	0	0
55.6000	96	0	0
55.6250	86	0	0
55.6500	101	0	0
55.6750	95	2	0
55.7000	111	0	0
55.7250	103	0	0
55.7500	98	0	0
55.7750	135	0	1
55.8000	85	0	0
55.8250	85	0	0
55.8500	101	0	0
55.8750	92	1	0
55.9000	101	0	0
55.9250	89	1	0
55.9500	97	0	0
55.9750	118	0	0
56.0000	103	0	0
56.0250	84	0	0
56.0500	90	0	0
56.0750	87	0	0
56.1000	107	0	1
56.1250	80	0	0
56.1500	98	0	0
56.1750	93	0	0
56.2000	81	0	0
56.2250	82	0	1
56.2500	88	0	0
56.2750	100	0	0
56.3000	86	0	0
56.3250	99	0	0
56.3500	100	0	0
56.3750	88	0	0
56.4000	107	0	0
56.4250	102	0	0
56.4500	109	0	0
56.4750	101	0	1
56.5000	99	0	0
56.5250	78	0	0
56.5500	77	2	1
56.5750	93	0	0
56.6000	94	0	0
56.6250	95	1	0
56.6500	90	0	0
56.6750	80	1	0
56.7000	98	0	0
56.7250	99	0	0
56.7500	94	0	0
56.7750	91	0	0
56.8000	77	0	0
56.8250	117	0	0
56.8500	98	0	0
56.8750	111	1	1
56.9000	91	1	0
56.9250	114	0	0
56.9500	77	0	0
56.9750	85	0	0
57.0000	99	0	0
57.0250	76	1	0
57.0500	109	0	0
57.0750	81	0	1
57.1000	87	3	0
57.1250	88	0	0
57.1500	82	1	0
57.1750	87	0	0
57.2000	98	1	1
57.2250	95	0	0
57.2500	84	1	0
57.2750	85	0	0
57.3000	72	0	0
57.3250	91	0	0
57.3500	96	0	0
57.3750	82	0	0
57.4000	88	0	0
57.4250	91	0	0
57.4500	94	0	0
57.4750	93	0	0
57.5000	85	0	0
57.5250	89	1	1
57.5500	101	0	0
57.5750	80	0	0
57.6000	73	0	0
57.6250	80	0	0
57.6500	82	0	1
57.6750	71	0	0
57.7000	99	0	0
57.7250	100	0	0
57.7500	85	0	1
57.7750	81	0	0
57.8000	79	0	0
57.8250	90	1	0
57.8500	76	0	0
57.8750	91	1	0
57.9000	99	0	0
57.9250	82	0	1
57.9500	78	0	0
57.9750	86	0	0
58.0000	75	0	0
58.0250	97	0	0
58.0500	78	1	0
58.0750	85	0	0
58.1000	98	0	0
58.1250	88	0	0
58.1500	91	0	0
58.1750	85	0	1
58.2000	84	0	0
58.2250	84	0	0
58.2500	72	0	0
58.2750	88	1	0
58.3000	73	1	0
58.3250	95	0	0
58.3500	76	1	0
58.3750	93	0	0
58.4000	84	1	0
58.4250	87	0	0
58.4500	95	0	0
58.4750	71	0	0
58.5000	76	0	0
58.5250	85	0	0
58.5500	104	1	0
58.5750	98	1	0
58.6000	93	0	0
58.6250	82	0	0
58.6500	90	0	0
58.6750	80	0	0
58.7000	93	0	0
58.7250	88	0	0
58.7500	83	0	0
58.7750	82	0	0
58.8000	94	0	1
58.8250	85	0	0
58.8500	89	0	0
58.8750	96	1	0
58.9000	73	1	1
58.9250	71	1	0
58.9500	72	0	0
58.9750	92	0	0
59.0000	92	0	1
59.0250	88	1	0
59.0500	74	0	0
59.0750	68	0	0
59.1000	58	1	0
59.1250	73	0	1
59.1500	70	0	1
59.1750	101	0	0
59.2000	91	0	0
59.2250	86	0	0
59.2500	90	0	0
59.2750	84	0	0
59.3000	80	0	1
59.3250	84	0	0
59.3500	76	0	2
59.3750	92	0	0
59.4000	83	0	0
59.4250	62	0	0
59.4500	65	0	0
59.4750	66	0	1
59.5000	73	0	0
59.5250	77	0	0
59.5500	75	1	0
59.5750	74	0	0
59.6000	74	0	0
59.6250	98	0	0
59.6500	82	0	0
59.6750	77	0	0
59.7000	75	0	1
59.7250	79	0	0
59.7500	71	0	0
59.7750	55	0	0
59.8000	95	0	0
59.8250	73	0	0
59.8500	71	1	0
59.8750	88	2	0
59.9000	64	0	0
59.9250	82	0	0
59.9500	73	0	0
59.9750	68	2	0
60.0000	80	0	0
60.0250	63	0	0
60.0500	63	0	1
60.0750	93	0	0
60.1000	79	0	0
60.1250	71	3	1
60.1500	68	0	0
60.1750	66	0	0
60.2000	72	1	2
60.2250	69	0	0
60.2500	78	0	0
60.2750	75	0	0
60.3000	72	0	0
60.3250	71	1	0
60.3500	83	0	0
60.3750	74	1	0
60.4000	78	0	0
60.4250	66	1	0
60.4500	75	0	0
60.4750	70	0	1
60.5000	86	0	1
60.5250	77	0	0
60.5500	76	0	0
60.5750	73	0	0
60.6000	63	0	0
60.6250	80	0	1
60.6500	70	0	0
60.6750	73	1	0
60.7000	69	0	0
60.7250	73	0	0
60.7500	76	1	0
60.7750	60	1	0
60.8000	75	0	0
60.8250	59	0	0
60.8500	64	0	1
60.8750	75	0	0
60.9000	71	1	0
60.9250	69	0	0
60.9500	64	0	0
60.9750	67	1	0
61.0000	59	1	0
61.0250	71	0	1
61.0500	59	0	0
61.0750	72	0	0
61.1000	63	0	0
61.1250	69	0	0
61.1500	76	0	0
61.1750	67	1	1
61.2000	78	0	0
61.2250	64	1	0
61.2500	65	0	0
61.2750	70	0	0
61.3000	62	0	0
61.3250	72	0	0
61.3500	63	0	1
61.3750	79	0	0
61.4000	69	0	0
61.4250	71	0	0
61.4500	77	0	1
61.4750	77	0	0
61.5000	60	1	0
61.5250	73	1	1
61.5500	72	0	1
61.5750	59	0	0
61.6000	71	0	0
61.6250	67	0	0
61.6500	83	0	0
61.6750	64	1	0
61.7000	78	0	0
61.7250	68	0	0
61.7500	72	2	0
61.7750	69	0	0
61.8000	60	2	0
61.8250	70	0	0
61.8500	90	0	0
61.8750	75	0	0
61.9000	65	0	0
61.9250	59	1	0
61.9500	71	1	0
61.9750	78	0	0
62.0000	98	0	0
62.0250	53	0	0
62.0500	58	0	0
62.0750	67	1	1
62.1000	73	0	0
62.1250	60	0	0
62.1500	68	0	0
62.1750	64	0	0
62.2000	64	0	0
62.2250	73	0	1
62.2500	63	0	0
62.2750	75	0	0
62.3000	84	1	0
62.3250	51	0	0
62.3500	81	1	0
62.3750	67	1	0
62.4000	79	0	0
62.4250	87	0	0
62.4500	62	1	0
62.4750	56	0	0
62.5000	74	0	0
62.5250	71	0	0
62.5500	70	1	0
62.5750	63	1	0
62.6000	62	1	0
62.6250	68	2	0
62.6500	64	0	0
62.6750	57	0	0
62.7000	75	0	1
62.7250	85	0	0
62.7500	62	0	0
62.7750	63	0	0
62.8000	61	0	0
62.8250	63	0	0
62.8500	72	0	0
62.8750	54	0	0
62.9000	61	0	0
62.9250	66	0	0
62.9500	54	0	0
62.9750	46	0	1
63.0000	53	2	0
63.0250	56	0	0
63.0500	60	1	0
63.0750	64	0	0
63.1000	62	0	0
63.1250	68	0	0
63.1500	74	0	0
63.1750	58	1	0
63.2000	61	0	0
63.2250	78	0	1
63.2500	67	0	0
63.2750	58	0	0
63.3000	75	1	0
63.3250	66	0	1
63.3500	64	0	0
63.3750	71	1	0
63.4000	68	0	0
63.4250	65	0	0
63.4500	64	0	0
63.4750	55	0	0
63.5000	67	0	0
63.5250	63	0	0
63.5500	56	0	0
63.5750	65	0	0
63.6000	39	0	0
63.6250	64	0	0
63.6500	70	1	0
63.6750	59	0	0
63.7000	62	0	0
63.7250	68	0	0
63.7500	52	0	0
63.7750	59	0	0
63.8000	55	0	0
63.8250	65	0	0
63.8500	54	0	0
63.8750	60	0	0
63.9000	66	0	0
63.9250	59	1	0
63.9500	55	0	0
63.9750	57	0	0
64.0000	62	0	0
64.0250	54	0	0
64.0500	49	0	1
64.0750	59	0	1
64.1000	61	0	0
64.1250	55	0	0
64.1500	51	0	0
64.1750	51	0	0
64.2000	58	0	0
64.2250	68	1	0
64.2500	64	1	0
64.2750	60	0	1
64.3000	46	0	0
64.3250	49	1	0
64.3500	55	0	0
64.3750	56	1	0
64.4000	59	0	0
64.4250	53	0	0
64.4500	56	0	0
64.4750	46	0	0
64.5000	57	0	0
64.5250	74	0	0
64.5500	56	0	1
64.5750	65	0	0
64.6000	49	2	0
64.6250	71	0	0
64.6500	49	0	0
64.6750	58	1	0
64.7000	49	0	0
64.7250	55	0	0
64.7500	65	0	0
64.7750	72	0	0
64.8000	50	0	0
64.8250	59	0	0
64.8500	44	0	1
64.8750	60	0	0
64.9000	49	0	1
64.9250	56	0	1
64.9500	48	0	0
64.9750	57	0	1
65.0000	54	0	0
65.0250	52	0	0
65.0500	62	0	0
65.0750	59	1	0
65.1000	59	0	0
65.1250	65	0	0
65.1500	42	0	1
65.1750	43	0	0
65.2000	69	0	0
65.2250	65	0	0
65.2500	60	0	0
65.2750	48	0	0
65.3000	55	0	0
65.3250	48	0	0
65.3500	60	0	0
65.3750	76	1	0
65.4000	48	0	0
65.4250	49	0	1
65.4500	57	0	0
65.4750	42	0	0
65.5000	57	0	0
65.5250	51	0	0
65.5500	65	0	0
65.5750	66	0	0
65.6000	74	0	0
65.6250	74	0	0
65.6500	48	0	0
65.6750	61	0	0
65.7000	68	0	1
65.7250	54	0	0
65.7500	58	0	1
65.7750	50	1	0
65.8000	39	0	0
65.8250	63	0	0
65.8500	44	0	0
65.8750	45	0	0
65.9000	50	0	0
65.9250	64	0	0
65.9500	64	0	1
65.9750	52	0	0
66.0000	46	1	0
66.0250	54	0	0
66.0500	52	0	0
66.0750	52	1	0
66.1000	43	1	1
66.1250	42	0	0
66.1500	56	0	0
66.1750	59	0	0
66.2000	64	0	0
66.2250	46	1	0
66.2500	51	1	0
66.2750	48	0	0
66.3000	47	0	0
66.3250	46	0	0
66.3500	43	1	0
66.3750	41	0	0
66.4000	62	0	0
66.4250	46	0	0
66.4500	42	0	0
66.4750	54	0	0
66.5000	49	0	0
66.5250	51	0	0
66.5500	44	1	0
66.5750	51	0	0
66.6000	42	0	0
66.6250	47	0	0
66.6500	53	0	0
66.6750	44	0	0
66.7000	69	0	0
66.7250	50	0	0
66.7500	55	0	0
66.7750	54	0	0
66.8000	53	0	1
66.8250	51	0	0
66.8500	41	0	0
66.8750	52	1	0
66.9000	57	1	0
66.9250	51	0	0
66.9500	46	0	0
66.9750	48	0	1
67.0000	54	0	0
67.0250	46	0	0
67.0500	35	0	0
67.0750	58	0	0
67.1000	48	1	0
67.1250	39	0	0
67.1500	51	0	1
67.1750	57	1	0
67.2000	50	1	0
67.2250	56	0	0
67.2500	56	1	0
67.2750	51	0	0
67.3000	49	0	0
67.3250	73	1	0
67.3500	48	0	0
67.3750	51	0	0
67.4000	55	0	0
67.4250	54	0	0
67.4500	55	0	0
67.4750	51	0	0
67.5000	56	1	0
67.5250	39	1	0
67.5500	53	0	0
67.5750	35	0	1
67.6000	48	0	0
67.6250	35	0	0
67.6500	54	1	0
67.6750	52	0	0
67.7000	51	0	2
67.7250	46	0	1
67.7500	44	0	0
67.7750	42	1	0
67.8000	41	0	0
67.8250	37	0	1
67.8500	46	0	0
67.8750	53	0	0
67.9000	41	0	0
67.9250	47	1	1
67.9500	50	1	0
67.9750	57	0	0
68.0000	40	0	0
68.0250	51	0	0
68.0500	54	0	0
68.0750	59	0	0
68.1000	62	0	0
68.1250	52	0	2
68.1500	41	0	1
68.1750	54	0	0
68.2000	42	0	0
68.2250	42	0	0
68.2500	48	0	0
68.2750	43	0	0
68.3000	36	1	1
68.3250	52	0	0
68.3500	53	0	0
68.3750	47	0	0
68.4000	54	0	0
68.4250	34	0	0
68.4500	39	0	0
68.4750	39	0	0
68.5000	44	1	0
68.5250	48	0	0
68.5500	50	0	0
68.5750	59	0	0
68.6000	37	2	0
68.6250	40	0	0
68.6500	50	0	0
68.6750	41	0	0
68.7000	38	0	0
68.7250	45	0	0
68.7500	39	0	0
68.7750	41	1	0
68.8000	48	0	0
68.8250	46	1	0
68.8500	46	0	0
68.8750	46	0	0
68.9000	44	0	0
68.9250	50	0	0
68.9500	48	1	0
68.9750	44	1	0
69.0000	52	0	0
69.0250	44	0	1
69.0500	49	1	0
69.0750	43	0	0
69.1000	49	0	0
69.1250	50	0	0
69.1500	52	0	0
69.1750	30	0	2
69.2000	41	0	0
69.2250	44	1	0
69.2500	50	0	0
69.2750	45	0	0
69.3000	49	1	0
69.3250	53	0	0
69.3500	53	1	0
69.3750	37	0	0
69.4000	41	1	0
69.4250	53	1	0
69.4500	29	0	0
69.4750	40	1	0
69.5000	41	1	1
69.5250	35	0	0
69.5500	54	1	0
69.5750	30	1	0
69.6000	36	0	0
69.6250	42	0	0
69.6500	40	1	0
69.6750	36	0	0
69.7000	40	0	0
69.7250	40	0	0
69.7500	30	0	0
69.7750	41	0	0
69.8000	39	0	0
69.8250	40	0	0
69.8500	56	0	0
69.8750	45	0	0
69.9000	38	0	0
69.9250	50	0	0
69.9500	51	0	1
69.9750	46	0	0
70.0000	51	0	0
70.0250	46	0	0
70.0500	38	0	0
70.0750	57	0	0
70.1000	50	0	1
70.1250	32	0	0
70.1500	34	0	0
70.1750	31	0	0
70.2000	32	0	0
70.2250	39	0	0
70.2500	37	0	1
70.2750	46	1	0
70.3000	40	0	0
70.3250	30	0	0
70.3500	49	1	0
70.3750	46	0	0
70.4000	36	0	0
70.4250	45	1	1
70.4500	43	0	0
70.4750	36	0	0
70.5000	47	0	0
70.5250	42	1	0
70.5500	37	0	0
70.5750	42	0	0
70.6000	34	0	0
70.6250	35	0	0
70.6500	44	0	0
70.6750	42	1	0
70.7000	48	0	1
70.7250	39	0	0
70.7500	48	1	0
70.7750	32	1	1
70.8000	49	1	0
70.8250	40	0	0
70.8500	38	0	0
70.8750	46	0	0
70.9000	46	0	0
70.9250	41	0	0
70.9500	30	0	1
70.9750	41	0	0
71.0000	33	0	0
71.0250	27	0	0
71.0500	38	0	0
71.0750	39	0	0
71.1000	33	0	2
71.1250	49	0	0
71.1500	45	0	0
71.1750	36	0	1
71.2000	31	0	1
71.2250	36	0	0
71.2500	37	0	0
71.2750	39	0	0
71.3000	38	1	0
71.3250	45	0	0
71.3500	47	1	0
71.3750	47	0	0
71.4000	48	0	1
71.4250	28	0	0
71.4500	30	0	0
71.4750	29	0	1
71.5000	49	0	0
71.5250	37	0	0
71.5500	46	0	0
71.5750	38	0	0
71.6000	42	0	0
71.6250	34	1	0
71.6500	43	1	0
71.6750	34	0	0
71.7000	36	0	1
71.7250	51	0	1
71.7500	41	0	0
71.7750	38	0	0
71.8000	32	1	0
71.8250	34	1	0
71.8500	32	0	0
71.8750	32	0	0
71.9000	25	1	0
71.9250	31	0	0
71.9500	30	0	0
71.9750	47	1	0
72.0000	38	0	0
72.0250	34	0	2
72.0500	30	0	0
72.0750	29	0	0
72.1000	38	1	0
72.1250	42	0	0
72.1500	49	0	0
72.1750	41	0	1
72.2000	37	0	0
72.2250	28	1	0
72.2500	43	0	0
72.2750	30	0	0
72.3000	33	0	0
72.3250	31	0	0
72.3500	34	0	0
72.3750	27	0	0
72.4000	31	2	0
72.4250	30	1	0
72.4500	41	0	0
72.4750	26	0	0
72.5000	27	0	0
72.5250	37	0	0
72.5500	26	1	0
72.5750	33	0	0
72.6000	40	0	0
72.6250	32	0	0
72.6500	38	0	0
72.6750	26	0	0
72.7000	43	0	0
72.7250	42	0	0
72.7500	36	0	0
72.7750	34	2	1
72.8000	26	0	0
72.8250	33	0	0
72.8500	37	1	0
72.8750	45	0	0
72.9000	39	1	1
72.9250	31	0	0
72.9500	36	0	0
72.9750	40	0	0
73.0000	29	1	0
73.0250	27	0	0
73.0500	36	0	0
73.0750	41	0	0
73.1000	27	0	0
73.1250	43	0	0
73.1500	29	0	0
73.1750	42	1	0
73.2000	46	0	0
73.2250	36	1	0
73.2500	27	1	0
73.2750	40	0	0
73.3000	26	0	1
73.3250	32	0	0
73.3500	34	0	0
73.3750	37	0	1
73.4000	37	0	0
73.4250	31	0	0
73.4500	36	1	0
73.4750	37	0	0
73.5000	31	0	0
73.5250	36	0	1
73.5500	34	0	0
73.5750	36	0	1
73.6000	23	0	0
73.6250	25	0	0
73.6500	28	0	0
73.6750	35	1	1
73.7000	34	0	0
73.7250	27	0	1
73.7500	31	0	0
73.7750	39	1	0
73.8000	41	0	0
73.8250	37	1	0
73.8500	33	0	2
73.8750	33	2	0
73.9000	36	0	0
73.9250	31	0	0
73.9500	39	0	0
73.9750	27	0	1
74.0000	34	0	0
74.0250	39	0	0
74.0500	33	0	0
74.0750	28	0	1
74.1000	35	1	0
74.1250	32	0	0
74.1500	23	1	0
74.1750	29	1	1
74.2000	36	1	1
74.2250	42	1	0
74.2500	33	0	0
74.2750	31	0	0
74.3000	24	0	1
74.3250	32	1	0
74.3500	39	0	0
74.3750	24	0	0
74.4000	28	0	0
74.4250	33	0	0
74.4500	23	0	0
74.4750	25	0	0
74.5000	32	1	0
74.5250	36	0	1
74.5500	36	0	0
74.5750	27	1	0
74.6000	34	2	0
74.6250	32	0	0
74.6500	36	0	0
74.6750	36	0	0
74.7000	33	1	0
74.7250	33	0	0
74.7500	33	0	0
74.7750	34	0	0
74.8000	29	0	0
74.8250	28	0	0
74.8500	23	0	0
74.8750	32	0	0
74.9000	28	0	0
74.9250	24	0	0
74.9500	25	0	0
74.9750	27	1	0
75.0000	38	0	0
75.0250	30	0	0
75.0500	30	0	1
75.0750	34	1	0
75.1000	24	0	1
75.1250	31	0	0
75.1500	33	0	1
75.1750	40	0	0
75.2000	24	0	2
75.2250	38	0	0
75.2500	29	0	0
75.2750	23	0	0
75.3000	31	0	1
75.3250	38	1	0
75.3500	34	0	0
75.3750	33	0	0
75.4000	25	0	0
75.4250	22	1	0
75.4500	23	0	0
75.4750	38	0	0
75.5000	34	0	0
75.5250	24	0	0
75.5500	23	0	0
75.5750	33	0	0
75.6000	39	0	0
75.6250	23	0	0
75.6500	34	0	0
75.6750	37	0	1
75.7000	38	0	1
75.7250	31	0	1
75.7500	25	0	0
75.7750	23	0	0
75.8000	28	1	0
75.8250	32	0	0
75.8500	29	0	0
75.8750	37	0	0
75.9000	27	1	0
75.9250	27	0	1
75.9500	25	0	0
75.9750	38	0	1
76.0000	37	0	0
76.0250	29	0	0
76.0500	23	1	0
76.0750	34	0	0
76.1000	22	0	0
76.1250	25	0	0
76.1500	35	0	1
76.1750	33	0	0
76.2000	31	0	0
76.2250	27	0	0
76.2500	28	0	0
76.2750	33	0	0
76.3000	32	0	0
76.3250	22	0	0
76.3500	28	0	0
76.3750	33	0	0
76.4000	29	1	1
76.4250	25	0	0
76.4500	25	0	0
76.4750	28	0	0
76.5000	28	1	0
76.5250	30	0	0
76.5500	33	0	1
76.5750	26	1	0
76.6000	34	0	1
76.6250	31	0	0
76.6500	25	0	0
76.6750	26	0	0
76.7000	33	0	0
76.7250	27	0	0
76.7500	23	0	0
76.7750	18	0	0
76.8000	23	0	0
76.8250	24	1	0
76.8500	17	0	1
76.8750	31	1	0
76.9000	39	0	0
76.9250	32	0	0
76.9500	24	0	1
76.9750	21	0	0
77.0000	27	0	0
77.0250	28	0	0
77.0500	25	0	0
77.0750	30	0	0
77.1000	16	0	1
77.1250	28	0	0
77.1500	27	0	1
77.1750	24	2	0
77.2000	22	1	0
77.2250	32	1	0
77.2500	29	0	0
77.2750	25	1	0
77.3000	26	0	0
77.3250	26	0	0
77.3500	18	0	0
77.3750	25	1	0
77.4000	30	0	0
77.4250	17	0	0
77.4500	33	0	0
77.4750	33	0	0
77.5000	27	1	0
77.5250	34	0	1
77.5500	31	0	0
77.5750	30	0	0
77.6000	20	0	0
77.6250	14	0	0
77.6500	17	0	0
77.6750	22	0	0
77.7000	21	0	0
77.7250	33	0	1
77.7500	20	0	0
77.7750	27	1	2
77.8000	32	0	0
77.8250	23	1	0
77.8500	23	1	0
77.8750	18	0	0
77.9000	20	0	2
77.9250	29	0	0
77.9500	18	1	0
77.9750	25	0	1
78.0000	21	0	0
78.0250	23	0	0
78.0500	31	0	0
78.0750	23	0	0
78.1000	16	1	0
78.1250	15	1	0
78.1500	24	0	0
78.1750	20	1	1
78.2000	26	0	0
78.2250	29	0	0
78.2500	23	1	0
78.2750	30	0	1
78.3000	30	1	0
78.3250	26	0	0
78.3500	26	0	0
78.3750	24	0	0
78.4000	34	0	1
78.4250	20	0	0
78.4500	24	0	0
78.4750	22	0	0
78.5000	21	0	1
78.5250	21	0	0
78.5500	22	0	0
78.5750	23	1	0
78.6000	23	0	1
78.6250	23	1	0
78.6500	27	0	1
78.6750	29	0	0
78.7000	24	0	1
78.7250	34	0	0
78.7500	20	1	0
78.7750	26	0	0
78.8000	24	0	0
78.8250	24	0	0
78.8500	22	0	0
78.8750	29	1	0
78.9000	34	0	0
78.9250	26	0	0
78.9500	29	0	0
78.9750	29	1	1
79.0000	31	0	0
79.0250	24	0	0
79.0500	25	1	0
79.0750	27	0	0
79.1000	21	1	0
79.1250	26	1	0
79.1500	16	0	0
79.1750	34	0	0
79.2000	34	0	1
79.2250	26	0	0
79.2500	19	0	0
79.2750	23	0	0
79.3000	28	0	0
79.3250	28	0	1
79.3500	25	0	0
79.3750	32	1	0
79.4000	29	0	0
79.4250	22	1	0
79.4500	30	0	0
79.4750	22	0	1
79.5000	24	0	1
79.5250	28	1	0
79.5500	26	0	0
79.5750	22	1	0
79.6000	15	0	0
79.6250	28	0	0
79.6500	27	0	0
79.6750	33	0	0
79.7000	23	0	0
79.7250	25	0	0
79.7500	21	0	0
79.7750	25	0	0
79.8000	24	0	0
79.8250	22	0	0
79.8500	21	0	0
79.8750	16	0	0
79.9000	17	0	0
79.9250	21	0	0
79.9500	27	1	0
79.9750	17	0	0
80.0000	26	0	0
80.0250	21	0	0
80.0500	19	0	1
80.0750	23	0	0
80.1000	33	0	1
80.1250	20	0	0
80.1500	29	0	0
80.1750	24	0	0
80.2000	26	0	0
80.2250	24	0	0
80.2500	22	1	1
80.2750	22	0	0
80.3000	21	0	0
80.3250	25	0	0
80.3500	36	0	0
80.3750	25	0	0
80.4000	25	0	0
80.4250	18	0	1
80.4500	18	0	0
80.4750	29	0	0
80.5000	23	0	0
80.5250	22	0	0
80.5500	19	0	0
80.5750	24	1	0
80.6000	23	0	0
80.6250	18	0	0
80.6500	25	0	0
80.6750	22	1	0
80.7000	15	0	0
80.7250	15	0	0
80.7500	10	0	0
80.7750	15	0	0
80.8000	19	0	0
80.8250	19	0	0
80.8500	23	0	0
80.8750	16	1	0
80.9000	22	1	0
80.9250	27	0	0
80.9500	30	0	0
80.9750	20	0	0
81.0000	19	0	0
81.0250	22	0	0
81.0500	26	0	0
81.0750	14	0	0
81.1000	18	0	0
81.1250	15	1	0
81.1500	21	1	1
81.1750	29	0	0
81.2000	24	0	0
81.2250	30	0	0
81.2500	30	0	0
81.2750	19	0	0
81.3000	11	0	0
81.3250	27	0	0
81.3500	15	0	0
81.3750	24	0	0
81.4000	22	1	0
81.4250	17	0	1
81.4500	10	1	0
81.4750	23	0	0
81.5000	19	0	1
81.5250	17	1	0
81.5500	26	0	0
81.5750	19	0	1
81.6000	23	0	0
81.6250	26	1	0
81.6500	21	0	0
81.6750	15	0	0
81.7000	26	0	0
81.7250	24	0	0
81.7500	22	0	0
81.7750	22	0	0
81.8000	26	0	0
81.8250	21	0	0
81.8500	19	1	0
81.8750	17	0	1
81.9000	20	0	1
81.9250	10	0	0
81.9500	26	0	0
81.9750	17	0	0
82.0000	19	0	1
82.0250	26	0	0
82.0500	26	0	0
82.0750	27	1	0
82.1000	16	1	0
82.1250	19	1	0
82.1500	19	2	0
82.1750	23	0	0
82.2000	19	0	0
82.2250	14	0	0
82.2500	24	0	0
82.2750	19	0	0
82.3000	22	0	0
82.3250	15	0	1
82.3500	22	2	0
82.3750	22	0	0
82.4000	21	0	0
82.4250	25	0	0
82.4500	18	1	0
82.4750	20	0	0
82.5000	27	0	0
82.5250	15	2	0
82.5500	13	0	0
82.5750	22	0	0
82.6000	22	0	0
82.6250	26	0	0
82.6500	29	0	0
82.6750	16	1	1
82.7000	17	0	0
82.7250	22	1	0
82.7500	15	0	0
82.7750	18	0	0
82.8000	30	0	0
82.8250	17	0	0
82.8500	20	0	0
82.8750	14	0	1
82.9000	17	0	0
82.9250	25	0	0
82.9500	14	0	0
82.9750	11	0	0
83.0000	18	0	0
83.0250	24	0	0
83.0500	23	1	0
83.0750	20	0	1
83.1000	20	0	0
83.1250	23	0	0
83.1500	26	0	0
83.1750	12	0	0
83.2000	14	0	0
83.2250	15	0	0
83.2500	22	0	0
83.2750	22	0	0
83.3000	16	0	0
83.3250	19	1	0
83.3500	17	1	0
83.3750	21	0	0
83.4000	19	0	0
83.4250	14	1	0
83.4500	26	0	0
83.4750	16	0	0
83.5000	20	0	1
83.5250	26	1	0
83.5500	21	0	0
83.5750	22	1	0
83.6000	27	0	0
83.6250	11	1	0
83.6500	19	0	0
83.6750	20	0	0
83.7000	12	1	0
83.7250	20	0	0
83.7500	15	1	0
83.7750	19	0	0
83.8000	15	0	0
83.8250	23	0	0
83.8500	13	0	0
83.8750	25	0	0
83.9000	27	0	1
83.9250	19	0	0
83.9500	18	0	0
83.9750	16	0	0
84.0000	11	0	0
84.0250	21	0	1
84.0500	17	0	0
84.0750	18	1	0
84.1000	13	0	0
84.1250	11	1	0
84.1500	15	0	0
84.1750	19	1	0
84.2000	24	0	0
84.2250	20	1	0
84.2500	20	1	0
84.2750	18	0	0
84.3000	16	1	0
84.3250	17	0	0
84.3500	22	0	0
84.3750	20	0	0
84.4000	21	1	0
84.4250	12	0	0
84.4500	21	0	0
84.4750	20	1	0
84.5000	22	0	0
84.5250	15	0	0
84.5500	20	2	0
84.5750	16	0	1
84.6000	25	0	0
84.6250	18	0	1
84.6500	10	1	0
84.6750	13	0	0
84.7000	27	0	0
84.7250	18	0	0
84.7500	16	1	0
84.7750	21	0	0
84.8000	23	0	0
84.8250	20	0	0
84.8500	22	0	0
84.8750	17	0	0
84.9000	18	0	0
84.9250	12	0	0
84.9500	22	1	0
84.9750	14	0	0
85.0000	12	1	0
85.0250	18	1	0
85.0500	18	0	1
85.0750	17	0	1
85.1000	23	0	0
85.1250	22	2	1
85.1500	20	1	0
85.1750	13	1	0
85.2000	22	0	0
85.2250	11	0	0
85.2500	11	0	0
85.2750	15	0	0
85.3000	22	1	0
85.3250	24	0	1
85.3500	14	0	1
85.3750	19	0	0
85.4000	18	0	1
85.4250	19	0	0
85.4500	16	0	0
85.4750	12	1	0
85.5000	11	0	0
85.5250	14	0	0
85.5500	19	0	0
85.5750	19	0	0
85.6000	15	0	0
85.6250	35	0	1
85.6500	14	0	0
85.6750	23	0	0
85.7000	17	0	0
85.7250	29	0	0
85.7500	20	0	0
85.7750	22	1	0
85.8000	24	0	0
85.8250	19	0	1
85.8500	14	0	0
85.8750	16	0	1
85.9000	18	1	0
85.9250	14	0	0
85.9500	15	0	0
85.9750	17	0	0
86.0000	11	1	0
86.0250	7	0	1
86.0500	11	0	0
86.0750	14	0	0
86.1000	15	0	0
86.1250	16	0	1
86.1500	24	0	0
86.1750	15	0	0
86.2000	12	0	1
86.2250	24	0	0
86.2500	10	0	0
86.2750	16	0	0
86.3000	12	0	0
86.3250	18	0	0
86.3500	16	0	0
86.3750	17	1	0
86.4000	18	0	0
86.4250	22	0	1
86.4500	8	0	0
86.4750	13	0	0
86.5000	17	0	0
86.5250	17	0	0
86.5500	15	0	1
86.5750	11	0	0
86.6000	11	0	0
86.6250	27	1	0
86.6500	18	0	0
86.6750	7	0	0
86.7000	11	0	0
86.7250	13	0	0
86.7500	11	0	0
86.7750	8	0	0
86.8000	10	0	0
86.8250	12	0	0
86.8500	22	0	0
86.8750	13	1	0
86.9000	9	0	0
86.9250	19	0	0
86.9500	9	0	1
86.9750	9	0	0
87.0000	15	1	0
87.0250	23	1	0
87.0500	14	0	0
87.0750	12	1	0
87.1000	15	0	0
87.1250	26	0	0
87.1500	16	0	0
87.1750	15	0	0
87.2000	12	0	0
87.2250	6	0	0
87.2500	11	1	0
87.2750	13	1	0
87.3000	16	1	1
87.3250	10	0	0
87.3500	13	0	1
87.3750	11	1	0
87.4000	19	0	0
87.4250	12	1	0
87.4500	18	1	1
87.4750	20	0	0
87.5000	10	0	0
87.5250	18	0	0
87.5500	16	0	0
87.5750	15	0	0
87.6000	10	0	0
87.6250	10	0	0
87.6500	7	0	0
87.6750	18	0	0
87.7000	13	0	0
87.7250	10	0	0
87.7500	9	0	0
87.7750	10	0	0
87.8000	17	0	0
87.8250	11	0	0
87.8500	16	0	0
87.8750	16	0	0
87.9000	18	0	0
87.9250	16	0	0
87.9500	16	0	0
87.9750	20	1	0
88.0000	11	0	0
88.0250	11	0	0
88.0500	18	0	0
88.0750	18	1	0
88.1000	9	0	0
88.1250	17	0	0
88.1500	11	0	0
88.1750	9	0	0
88.2000	16	0	1
88.2250	23	0	0
88.2500	17	0	0
88.2750	6	1	0
88.3000	13	0	0
88.3250	24	0	0
88.3500	14	0	0
88.3750	14	0	0
88.4000	16	1	0
88.4250	16	0	0
88.4500	18	0	0
88.4750	15	1	1
88.5000	13	0	0
88.5250	9	0	0
88.5500	12	0	0
88.5750	16	0	0
88.6000	11	0	0
88.6250	7	0	0
88.6500	18	0	0
88.6750	16	0	0
88.7000	8	0	0
88.7250	8	0	0
88.7500	9	0	1
88.7750	10	0	2
88.8000	15	0	0
88.8250	16	0	0
88.8500	14	0	0
88.8750	14	0	0
88.9000	13	0	0
88.9250	18	0	0
88.9500	12	0	0
88.9750	21	0	1
89.0000	10	0	0
89.0250	16	0	1
89.0500	16	0	2
89.0750	14	0	0
89.1000	18	0	1
89.1250	12	0	0
89.1500	12	1	0
89.1750	14	0	0
89.2000	24	0	0
89.2250	10	0	0
89.2500	15	0	0
89.2750	5	0	0
89.3000	8	0	0
89.3250	9	0	0
89.3500	9	0	0
89.3750	20	0	0
89.4000	12	0	0
89.4250	13	0	1
89.4500	7	0	0
89.4750	17	2	0
89.5000	11	0	0
89.5250	11	0	0
89.5500	19	1	0
89.5750	22	0	1
89.6000	18	1	0
89.6250	13	0	0
89.6500	12	0	1
89.6750	10	0	0
89.7000	8	0	0
89.7250	12	0	0
89.7500	13	0	1
89.7750	13	1	0
89.8000	19	0	0
89.8250	12	0	0
89.8500	15	0	0
89.8750	10	0	0
89.9000	14	0	0
89.9250	8	0	0
89.9500	9	1	0
89.9750	16	0	0
90.0000	9	0	0
90.0250	12	0	0
90.0500	11	0	0
90.0750	13	0	0
90.1000	14	0	0
90.1250	13	0	0
90.1500	14	0	0
90.1750	16	0	0
90.2000	9	0	0
90.2250	11	0	0
90.2500	12	0	0
90.2750	10	0	0
90.3000	14	0	0
90.3250	10	1	0
90.3500	17	0	0
90.3750	11	0	0
90.4000	21	0	0
90.4250	20	0	0
90.4500	11	1	0
90.4750	16	0	0
90.5000	9	0	1
90.5250	10	0	0
90.5500	14	0	0
90.5750	7	0	0
90.6000	11	0	0
90.6250	14	0	0
90.6500	12	0	0
90.6750	9	0	0
90.7000	9	0	2
90.7250	18	0	0
90.7500	16	0	2
90.7750	17	1	0
90.8000	17	0	0
90.8250	11	1	0
90.8500	13	1	0
90.8750	13	0	0
90.9000	13	0	0
90.9250	19	0	0
90.9500	13	0	0
90.9750	10	0	0
91.0000	17	0	0
91.0250	9	0	0
91.0500	10	1	0
91.0750	10	1	0
91.1000	12	0	0
91.1250	10	0	1
91.1500	16	0	0
91.1750	12	1	0
91.2000	17	0	0
91.2250	10	0	0
91.2500	15	1	1
91.2750	13	0	0
91.3000	13	0	0
91.3250	9	0	0
91.3500	16	0	0
91.3750	22	0	0
91.4000	13	0	0
91.4250	8	0	0
91.4500	15	0	0
91.4750	11	0	0
91.5000	10	0	0
91.5250	14	0	0
91.5500	9	1	0
91.5750	7	0	0
91.6000	8	0	0
91.6250	14	0	0
91.6500	13	1	2
91.6750	15	0	2
91.7000	20	0	0
91.7250	12	0	0
91.7500	9	0	1
91.7750	13	0	0
91.8000	12	0	0
91.8250	10	0	1
91.8500	10	0	0
91.8750	8	0	0
91.9000	5	0	0
91.9250	12	0	1
91.9500	11	1	0
91.9750	12	0	0
92.0000	9	0	1
92.0250	17	0	0
92.0500	8	0	0
92.0750	13	0	0
92.1000	13	0	1
92.1250	8	2	0
92.1500	11	0	0
92.1750	11	0	0
92.2000	22	1	0
92.2250	18	0	0
92.2500	8	0	0
92.2750	16	0	0
92.3000	12	1	0
92.3250	12	0	0
92.3500	6	0	0
92.3750	14	0	0
92.4000	4	0	0
92.4250	11	0	0
92.4500	13	0	0
92.4750	8	0	0
92.5000	6	0	1
92.5250	15	0	0
92.5500	11	0	0
92.5750	8	1	0
92.6000	11	0	0
92.6250	15	0	0
92.6500	13	0	1
92.6750	14	0	0
92.7000	14	0	0
92.7250	7	0	0
92.7500	13	1	0
92.7750	13	0	0
92.8000	12	0	0
92.8250	16	0	0
92.8500	13	2	0
92.8750	12	0	0
92.9000	6	0	1
92.9250	13	0	0
92.9500	15	0	0
92.9750	22	0	1
93.0000	12	0	1
93.0250	12	0	0
93.0500	7	0	0
93.0750	12	0	1
93.1000	11	0	0
93.1250	9	0	0
93.1500	6	0	0
93.1750	12	0	0
93.2000	10	0	1
93.2250	8	0	1
93.2500	9	0	0
93.2750	9	0	0
93.3000	19	0	0
93.3250	13	0	0
93.3500	9	0	0
93.3750	12	0	0
93.4000	12	2	0
93.4250	10	0	0
93.4500	9	1	0
93.4750	4	0	0
93.5000	14	0	0
93.5250	11	0	0
93.5500	14	0	0
93.5750	14	0	0
93.6000	10	0	1
93.6250	7	0	0
93.6500	18	0	0
93.6750	10	0	0
93.7000	9	0	0
93.7250	6	0	0
93.7500	20	0	0
93.7750	7	0	0
93.8000	10	1	0
93.8250	9	0	0
93.8500	11	0	0
93.8750	11	1	1
93.9000	14	1	0
93.9250	9	1	0
93.9500	14	0	0
93.9750	14	0	1
94.0000	15	0	1
94.0250	11	0	0
94.0500	10	0	0
94.0750	13	0	0
94.1000	9	0	0
94.1250	6	0	0
94.1500	14	0	1
94.1750	10	0	0
94.2000	7	0	0
94.2250	13	0	0
94.2500	15	0	0
94.2750	14	0	1
94.3000	10	0	0
94.3250	7	0	1
94.3500	8	0	0
94.3750	4	0	1
94.4000	5	1	0
94.4250	12	0	0
94.4500	11	0	1
94.4750	12	0	0
94.5000	17	0	0
94.5250	12	0	0
94.5500	19	1	0
94.5750	5	0	0
94.6000	10	0	1
94.6250	10	0	1
94.6500	4	0	0
94.6750	7	0	0
94.7000	16	0	1
94.7250	6	0	0
94.7500	13	0	0
94.7750	7	0	0
94.8000	10	0	0
94.8250	9	0	0
94.8500	13	0	0
94.8750	16	0	1
94.9000	6	0	0
94.9250	6	0	0
94.9500	11	0	0
94.9750	18	0	0
95.0000	8	0	0
95.0250	8	0	0
95.0500	12	0	0
95.0750	8	0	0
95.1000	10	0	0
95.1250	8	0	0
95.1500	3	0	0
95.1750	12	1	0
95.2000	7	0	1
95.2250	9	0	1
95.2500	8	0	0
95.2750	6	0	0
95.3000	7	0	0
95.3250	11	1	0
95.3500	11	0	0
95.3750	10	0	1
95.4000	6	0	0
95.4250	9	0	0
95.4500	12	0	0
95.4750	9	0	0
95.5000	10	0	1
95.5250	11	0	0
95.5500	10	0	1
95.5750	9	0	0
95.6000	11	0	0
95.6250	15	0	0
95.6500	10	0	0
95.6750	8	1	1
95.7000	8	0	0
95.7250	14	0	0
95.7500	10	0	0
95.7750	6	0	0
95.8000	8	0	0
95.8250	5	0	0
95.8500	13	0	0
95.8750	14	0	0
95.9000	9	1	0
95.9250	14	0	0
95.9500	11	0	0
95.9750	12	0	0
96.0000	9	0	0
96.0250	7	0	0
96.0500	9	0	0
96.0750	12	0	0
96.1000	12	0	0
96.1250	7	0	0
96.1500	11	0	0
96.1750	8	0	0
96.2000	7	1	0
96.2250	8	1	0
96.2500	6	0	0
96.2750	8	0	0
96.3000	11	0	0
96.3250	17	0	0
96.3500	10	0	1
96.3750	9	0	0
96.4000	7	0	0
96.4250	5	0	1
96.4500	10	0	0
96.4750	13	1	0
96.5000	6	0	0
96.5250	5	0	0
96.5500	9	0	2
96.5750	7	0	1
96.6000	12	0	0
96.6250	3	1	0
96.6500	3	0	0
96.6750	4	0	0
96.7000	7	0	0
96.7250	9	1	0
96.7500	14	0	0
96.7750	5	0	0
96.8000	9	1	1
96.8250	7	0	0
96.8500	8	0	1
96.8750	8	0	0
96.9000	5	0	0
96.9250	9	0	0
96.9500	6	1	0
96.9750	8	0	1
97.0000	8	0	0
97.0250	6	0	0
97.0500	11	0	0
97.0750	6	0	0
97.1000	6	1	0
97.1250	5	0	0
97.1500	7	1	1
97.1750	10	0	0
97.2000	7	0	1
97.2250	9	0	0
97.2500	6	0	0
97.2750	8	0	0
97.3000	6	0	0
97.3250	7	0	1
97.3500	8	0	0
97.3750	8	0	0
97.4000	8	0	0
97.4250	11	0	0
97.4500	10	0	1
97.4750	9	0	1
97.5000	4	1	0
97.5250	13	0	0
97.5500	6	0	0
97.5750	9	1	0
97.6000	11	0	0
97.6250	9	0	0
97.6500	9	0	0
97.6750	12	0	0
97.7000	10	0	0
97.7250	5	0	0
97.7500	8	0	1
97.7750	12	0	0
97.8000	8	0	0
97.8250	10	1	0
97.8500	8	0	1
97.8750	6	0	0
97.9000	6	0	0
97.9250	7	0	0
97.9500	5	0	1
97.9750	16	0	0
98.0000	7	0	0
98.0250	9	0	0
98.0500	9	0	0
98.0750	6	0	1
98.1000	9	0	0
98.1250	12	0	1
98.1500	4	0	0
98.1750	5	1	0
98.2000	10	0	0
98.2250	6	0	1
98.2500	12	0	0
98.2750	7	0	0
98.3000	13	0	0
98.3250	9	1	0
98.3500	11	1	0
98.3750	11	1	0
98.4000	3	1	0
98.4250	8	0	0
98.4500	9	0	0
98.4750	7	0	0
98.5000	4	0	0
98.5250	10	0	0
98.5500	16	1	0
98.5750	7	0	1
98.6000	10	0	0
98.6250	9	0	0
98.6500	15	1	0
98.6750	7	2	0
98.7000	8	0	0
98.7250	9	0	0
98.7500	10	0	0
98.7750	7	0	0
98.8000	9	0	0
98.8250	4	0	0
98.8500	7	0	0
98.8750	3	0	0
98.9000	5	1	0
98.9250	3	0	0
98.9500	4	0	0
98.9750	8	0	0
99.0000	10	0	0
99.0250	3	0	0
99.0500	3	0	0
99.0750	13	0	0
99.1000	12	0	1
99.1250	12	0	0
99.1500	13	0	0
99.1750	9	0	1
99.2000	1	0	0
99.2250	3	0	0
99.2500	15	0	0
99.2750	9	0	0
99.3000	7	1	0
99.3250	6	0	0
99.3500	6	0	0
99.3750	7	1	0
99.4000	5	0	0
99.4250	11	0	0
99.4500	9	0	0
99.4750	10	1	0
99.5000	5	0	1
99.5250	10	0	0
99.5500	9	0	0
99.5750	6	0	1
99.6000	6	0	0
99.6250	9	0	0
99.6500	13	0	0
99.6750	15	0	0
99.7000	9	0	1
99.7250	9	0	0
99.7500	5	0	0
99.7750	10	0	1
99.8000	5	0	0
99.8250	4	0	0
99.8500	10	0	0
99.8750	12	0	0
99.9000	12	0	0
99.9250	9	1	1
99.9500	7	1	0
99.9750	8	0	0
100.0000	7	0	0
100.0250	7	0	0
100.0500	8	1	1
100.0750	5	0	0
100.1000	11	0	0
100.1250	3	0	0
100.1500	10	0	0
100.1750	7	0	0
100.2000	7	0	0
100.2250	6	0	1
100.2500	11	0	0
100.2750	6	0	0
100.3000	10	0	1
100.3250	6	1	0
100.3500	2	1	0
100.3750	6	0	0
100.4000	15	0	1
100.4250	2	0	0
100.4500	9	0	1
100.4750	4	1	0
100.5000	5	0	0
100.5250	8	2	0
100.5500	6	0	0
100.5750	12	0	0
100.6000	9	0	0
100.6250	7	0	0
100.6500	8	0	0
100.6750	7	0	0
100.7000	5	0	0
100.7250	7	0	0
100.7500	7	0	1
100.7750	8	1	0
100.8000	4	0	1
100.8250	10	0	0
100.8500	7	0	1
100.8750	6	1	1
100.9000	5	1	0
100.9250	8	0	0
100.9500	5	0	0
100.9750	8	0	0
101.0000	14	0	0
101.0250	14	0	0
101.0500	6	0	0
101.0750	8	1	0
101.1000	7	1	0
101.1250	6	0	0
101.1500	12	0	0
101.1750	7	0	0
101.2000	5	0	1
101.2250	10	0	0
101.2500	7	0	0
101.2750	9	0	0
101.3000	12	0	0
101.3250	8	1	0
101.3500	10	0	0
101.3750	5	0	0
101.4000	4	0	0
101.4250	8	0	0
101.4500	8	0	1
101.4750	8	0	0
101.5000	6	0	0
101.5250	8	0	0
101.5500	5	0	0
101.5750	13	0	0
101.6000	9	0	1
101.6250	4	0	0
101.6500	3	1	1
101.6750	4	1	0
101.7000	5	0	0
101.7250	6	0	0
101.7500	4	0	0
101.7750	6	0	0
101.8000	6	0	0
101.8250	9	0	0
101.8500	8	0	0
101.8750	11	0	0
101.9000	6	0	0
101.9250	11	0	0
101.9500	4	0	0
101.9750	4	0	0
102.0000	10	0	0
102.0250	8	1	0
102.0500	7	0	0
102.0750	4	0	0
102.1000	9	0	0
102.1250	10	0	0
102.1500	6	1	0
102.1750	11	0	0
102.2000	11	0	0
102.2250	5	0	0
102.2500	4	0	0
102.2750	2	0	0
102.3000	3	0	1
102.3250	7	0	0
102.3500	6	0	0
102.3750	7	0	1
102.4000	8	1	0
102.4250	5	0	1
102.4500	4	0	0
102.4750	3	0	0
102.5000	6	0	0
102.5250	11	0	0
102.5500	10	1	0
102.5750	7	1	0
102.6000	7	0	0
102.6250	3	0	0
102.6500	8	0	0
102.6750	5	0	1
102.7000	8	1	0
102.7250	3	0	0
102.7500	7	0	1
102.7750	12	0	0
102.8000	7	1	0
102.8250	7	0	0
102.8500	6	1	0
102.8750	6	0	0
102.9000	6	1	0
102.9250	8	1	0
102.9500	5	0	0
102.9750	7	0	1
103.0000	5	1	0
103.0250	14	0	0
103.0500	8	0	0
103.0750	4	0	0
103.1000	7	1	0
103.1250	9	0	0
103.1500	6	0	1
103.1750	10	0	0
103.2000	6	0	0
103.2250	8	0	0
103.2500	7	0	0
103.2750	6	0	0
103.3000	5	0	0
103.3250	3	0	0
103.3500	6	0	0
103.3750	3	0	0
103.4000	4	0	0
103.4250	3	0	0
103.4500	3	0	0
103.4750	5	0	0
103.5000	4	0	0
103.5250	7	0	0
103.5500	7	0	0
103.5750	8	0	0
103.6000	8	0	0
103.6250	6	0	1
103.6500	6	0	0
103.6750	4	0	1
103.7000	3	0	0
103.7250	4	0	1
103.7500	4	0	0
103.7750	3	0	0
103.8000	7	0	0
103.8250	9	1	0
103.8500	6	0	1
103.8750	11	0	0
103.9000	9	1	1
103.9250	10	0	0
103.9500	7	0	0
103.9750	9	0	0
104.0000	9	1	0
104.0250	2	0	0
104.0500	8	0	0
104.0750	6	0	0
104.1000	4	1	0
104.1250	5	0	0
104.1500	6	0	0
104.1750	5	0	0
104.2000	4	0	0
104.2250	6	0	0
104.2500	6	0	0
104.2750	5	0	0
104.3000	6	0	0
104.3250	2	0	1
104.3500	7	0	0
104.3750	7	0	0
104.4000	3	0	0
104.4250	4	0	1
104.4500	4	0	0
104.4750	3	0	0
104.5000	9	0	0
104.5250	6	0	0
104.5500	10	0	0
104.5750	1	0	0
104.6000	4	0	1
104.6250	5	0	0
104.6500	4	0	0
104.6750	7	0	1
104.7000	7	0	0
104.7250	5	0	0
104.7500	6	0	0
104.7750	7	0	0
104.8000	2	0	0
104.8250	4	0	0
104.8500	6	0	0
104.8750	6	0	0
104.9000	4	0	0
104.9250	8	1	0
104.9500	5	0	0
104.9750	3	0	0
105.0000	9	0	0
105.0250	4	0	0
105.0500	6	1	0
105.0750	8	0	0
105.1000	5	0	0
105.1250	6	0	0
105.1500	6	0	0
105.1750	4	0	0
105.2000	5	0	0
105.2250	5	0	0
105.2500	5	0	0
105.2750	7	0	0
105.3000	10	1	0
105.3250	3	0	1
105.3500	4	0	0
105.3750	3	0	0
105.4000	8	0	1
105.4250	6	0	0
105.4500	6	0	1
105.4750	7	0	1
105.5000	4	0	0
105.5250	7	1	1
105.5500	8	0	0
105.5750	6	0	0
105.6000	7	0	1
105.6250	6	0	0
105.6500	4	0	0
105.6750	4	0	0
105.7000	4	0	0
105.7250	5	0	0
105.7500	8	0	0
105.7750	12	0	0
105.8000	5	0	0
105.8250	7	1	0
105.8500	5	0	0
105.8750	8	0	0
105.9000	6	1	0
105.9250	4	0	0
105.9500	5	0	1
105.9750	4	0	0
106.0000	1	1	0
106.0250	9	0	0
106.0500	6	0	0
106.0750	5	0	1
106.1000	8	0	0
106.1250	7	0	0
106.1500	6	0	0
106.1750	8	0	1
106.2000	5	0	0
106.2250	4	0	0
106.2500	8	0	1
106.2750	8	0	0
106.3000	9	0	0
106.3250	6	0	0
106.3500	7	0	0
106.3750	6	0	0
106.4000	2	1	0
106.4250	8	0	0
106.4500	8	0	0
106.4750	10	0	0
106.5000	12	0	0
106.5250	2	0	0
106.5500	2	0	0
106.5750	7	0	0
106.6000	3	0	0
106.6250	5	0	0
106.6500	7	0	1
106.6750	5	1	0
106.7000	4	1	0
106.7250	5	0	0
106.7500	4	2	0
106.7750	7	0	0
106.8000	6	0	0
106.8250	3	0	0
106.8500	6	0	0
106.8750	6	1	0
106.9000	7	0	0
106.9250	6	0	0
106.9500	3	0	0
106.9750	6	0	1
107.0000	7	0	0
107.0250	7	0	0
107.0500	4	0	1
107.0750	8	0	0
107.1000	7	0	0
107.1250	3	0	0
107.1500	3	0	0
107.1750	5	1	0
107.2000	5	0	0
107.2250	2	0	0
107.2500	7	1	0
107.2750	2	0	0
107.3000	5	1	0
107.3250	5	1	0
107.3500	2	1	0
107.3750	9	0	0
107.4000	1	0	0
107.4250	9	0	0
107.4500	4	0	0
107.4750	4	1	0
107.5000	6	1	0
107.5250	5	0	0
107.5500	5	1	0
107.5750	9	0	0
107.6000	5	0	0
107.6250	8	0	0
107.6500	4	0	0
107.6750	6	0	0
107.7000	4	0	0
107.7250	8	0	0
107.7500	8	0	0
107.7750	6	0	0
107.8000	3	0	0
107.8250	4	0	0
107.8500	3	0	0
107.8750	6	0	0
107.9000	2	0	0
107.9250	2	1	0
107.9500	4	0	1
107.9750	2	0	0
108.0000	4	1	0
108.0250	8	0	0
108.0500	4	0	0
108.0750	2	0	0
108.1000	1	0	0
108.1250	8	1	0
108.1500	8	0	0
108.1750	5	0	0
108.2000	3	0	0
108.2250	6	0	0
108.2500	8	0	0
108.2750	4	0	2
108.3000	1	0	0
108.3250	4	0	0
108.3500	5	0	0
108.3750	5	0	0
108.4000	6	0	0
108.4250	3	0	0
108.4500	2	1	0
108.4750	9	0	0
108.5000	7	0	0
108.5250	5	0	0
108.5500	3	0	0
108.5750	6	0	0
108.6000	6	0	0
108.6250	2	0	0
108.6500	2	0	0
108.6750	5	0	0
108.7000	5	0	0
108.7250	5	1	0
108.7500	4	0	0
108.7750	4	0	0
108.8000	3	0	0
108.8250	3	0	0
108.8500	5	0	0
108.8750	4	0	0
108.9000	3	0	0
108.9250	4	0	0
108.9500	4	0	1
108.9750	8	0	1
109.0000	2	0	0
109.0250	3	0	0
109.0500	6	0	1
109.0750	5	0	0
109.1000	4	0	0
109.1250	2	0	0
109.1500	4	0	0
109.1750	8	0	0
109.2000	8	0	0
109.2250	8	0	0
109.2500	3	0	1
109.2750	4	0	0
109.3000	4	0	0
109.3250	6	0	0
109.3500	2	0	0
109.3750	2	1	0
109.4000	2	0	0
109.4250	6	1	0
109.4500	9	1	0
109.4750	4	0	0
109.5000	4	0	0
109.5250	6	0	1
109.5500	4	0	0
109.5750	6	0	0
109.6000	7	0	0
109.6250	7	0	0
109.6500	3	0	0
109.6750	4	0	0
109.7000	5	0	0
109.7250	5	0	0
109.7500	5	1	1
109.7750	1	0	0
109.8000	3	0	0
109.8250	3	0	1
109.8500	5	1	0
109.8750	5	0	0
109.9000	4	0	0
109.9250	3	0	0
109.9500	3	0	0
109.9750	4	0	0
110.0000	3	0	1
110.0250	3	0	0
110.0500	4	0	1
110.0750	5	0	0
110.1000	8	0	0
110.1250	3	1	0
110.1500	7	1	0
110.1750	4	0	0
110.2000	4	0	0
110.2250	5	0	0
110.2500	6	0	0
110.2750	4	0	0
110.3000	4	0	0
110.3250	4	0	1
110.3500	8	0	1
110.3750	9	1	0
110.4000	5	0	2
110.4250	5	0	0
110.4500	2	0	0
110.4750	3	0	0
110.5000	3	0	1
110.5250	1	0	0
110.5500	6	1	0
110.5750	3	0	1
110.6000	6	0	0
110.6250	5	0	0
110.6500	8	0	0
110.6750	4	0	0
110.7000	3	0	0
110.7250	6	0	0
110.7500	5	0	0
110.7750	3	1	0
110.8000	5	1	0
110.8250	3	0	0
110.8500	1	1	0
110.8750	5	0	0
110.9000	4	0	0
110.9250	4	0	1
110.9500	6	0	0
110.9750	9	0	0
111.0000	3	0	0
111.0250	7	0	0
111.0500	9	1	1
111.0750	5	1	0
111.1000	3	0	0
111.1250	5	0	0
111.1500	5	0	2
111.1750	6	2	0
111.2000	4	0	0
111.2250	5	0	0
111.2500	4	0	0
111.2750	11	0	0
111.3000	7	0	0
111.3250	7	0	0
111.3500	8	0	0
111.3750	4	0	0
111.4000	8	0	0
111.4250	2	0	0
111.4500	10	1	0
111.4750	0	0	1
111.5000	4	0	0
111.5250	8	0	1
111.5500	11	0	0
111.5750	3	0	0
111.6000	2	0	0
111.6250	2	1	0
111.6500	5	0	1
111.6750	9	0	0
111.7000	0	0	0
111.7250	3	0	1
111.7500	5	0	0
111.7750	6	0	0
111.8000	7	0	0
111.8250	3	0	0
111.8500	4	0	0
111.8750	5	3	1
111.9000	2	0	0
111.9250	3	0	0
111.9500	5	0	0
111.9750	4	0	0
112.0000	5	1	0
112.0250	0	0	0
112.0500	5	0	0
112.0750	0	0	0
112.1000	7	1	0
112.1250	5	0	0
112.1500	6	0	0
112.1750	8	1	0
112.2000	5	0	0
112.2250	5	0	1
112.2500	4	0	0
112.2750	2	0	0
112.3000	7	0	0
112.3250	5	1	0
112.3500	5	0	0
112.3750	5	1	0
112.4000	6	0	0
112.4250	4	0	0
112.4500	4	0	2
112.4750	4	0	1
112.5000	4	0	0
112.5250	2	0	0
112.5500	3	0	0
112.5750	3	0	0
112.6000	6	0	0
112.6250	3	0	0
112.6500	2	0	1
112.6750	2	0	0
112.7000	3	0	0
112.7250	5	0	1
112.7500	3	0	0
112.7750	9	0	0
112.8000	1	0	0
112.8250	6	0	0
112.8500	4	0	0
112.8750	4	0	0
112.9000	4	1	0
112.9250	6	0	1
112.9500	6	0	0
112.9750	4	1	0
113.0000	5	1	0
113.0250	7	0	0
113.0500	3	0	0
113.0750	7	0	1
113.1000	5	0	0
113.1250	5	0	0
113.1500	4	0	0
113.1750	4	0	0
113.2000	1	0	0
113.2250	1	0	0
113.2500	4	0	0
113.2750	7	1	0
113.3000	4	0	0
113.3250	5	1	0
113.3500	7	0	0
113.3750	6	3	0
113.4000	3	0	0
113.4250	5	1	0
113.4500	3	0	0
113.4750	2	1	0
113.5000	4	0	0
113.5250	5	0	0
113.5500	8	0	0
113.5750	2	0	1
113.6000	6	0	0
113.6250	5	0	0
113.6500	3	0	0
113.6750	4	0	0
113.7000	3	1	0
113.7250	5	0	0
113.7500	0	0	0
113.7750	4	0	0
113.8000	3	0	0
113.8250	2	0	0
113.8500	2	0	0
113.8750	1	0	0
113.9000	2	0	1
113.9250	6	0	0
113.9500	4	0	0
113.9750	2	1	1
114.0000	4	0	0
114.0250	4	0	0
114.0500	3	1	0
114.0750	4	0	0
114.1000	6	0	0
114.1250	5	0	0
114.1500	3	0	0
114.1750	5	0	0
114.2000	5	0	0
114.2250	3	0	0
114.2500	1	0	0
114.2750	4	0	0
114.3000	2	0	0
114.3250	4	0	1
114.3500	3	0	1
114.3750	6	0	0
114.4000	2	0	0
114.4250	3	0	0
114.4500	1	0	1
114.4750	4	0	1
114.5000	3	0	0
114.5250	2	0	0
114.5500	2	1	0
114.5750	0	0	0
114.6000	3	0	0
114.6250	5	0	0
114.6500	3	0	0
114.6750	8	0	1
114.7000	2	0	0
114.7250	1	1	0
114.7500	4	0	0
114.7750	7	0	0
114.8000	5	1	0
114.8250	4	0	0
114.8500	4	0	0
114.8750	4	0	0
114.9000	5	1	0
114.9250	3	0	0
114.9500	1	0	0
114.9750	2	0	0
115.0000	7	0	0
115.0250	5	0	0
115.0500	5	0	0
115.0750	5	0	0
115.1000	5	0	0
115.1250	3	0	0
115.1500	8	2	0
115.1750	2	0	0
115.2000	3	0	0
115.2250	1	0	0
115.2500	0	0	0
115.2750	2	1	1
115.3000	5	0	0
115.3250	6	0	0
115.3500	6	0	0
115.3750	8	0	0
115.4000	7	0	0
115.4250	3	0	0
115.4500	3	0	0
115.4750	3	0	0
115.5000	3	1	2
115.5250	3	0	0
115.5500	6	1	0
115.5750	4	0	1
115.6000	3	0	1
115.6250	4	0	1
115.6500	3	0	0
115.6750	6	0	0
115.7000	2	0	0
115.7250	3	0	0
115.7500	1	0	0
115.7750	2	1	0
115.8000	5	0	0
115.8250	3	1	0
115.8500	4	0	1
115.8750	3	0	0
115.9000	6	0	0
115.9250	2	1	0
115.9500	5	0	0
115.9750	4	0	0
116.0000	1	0	0
116.0250	7	0	0
116.0500	4	0	0
116.0750	4	0	0
116.1000	2	0	1
116.1250	7	0	0
116.1500	3	0	0
116.1750	2	0	0
116.2000	4	0	0
116.2250	5	0	0
116.2500	5	0	0
116.2750	3	0	0
116.3000	4	1	0
116.3250	5	0	0
116.3500	4	0	1
116.3750	5	0	0
116.4000	3	0	0
116.4250	5	0	1
116.4500	7	0	0
116.4750	7	0	0
116.5000	1	0	0
116.5250	3	0	1
116.5500	3	0	0
116.5750	2	0	0
116.6000	2	0	0
116.6250	2	1	0
116.6500	2	2	0
116.6750	2	0	0
116.7000	3	1	0
116.7250	2	0	0
116.7500	7	0	0
116.7750	4	0	0
116.8000	2	0	0
116.8250	7	0	0
116.8500	7	0	1
116.8750	5	0	0
116.9000	2	1	0
116.9250	3	0	0
116.9500	1	0	1
116.9750	5	1	0
117.0000	3	1	0
117.0250	4	0	0
117.0500	4	0	0
117.0750	5	0	0
117.1000	1	0	0
117.1250	3	0	1
117.1500	4	0	0
117.1750	4	0	0
117.2000	5	0	1
117.2250	4	0	0
117.2500	4	0	0
117.2750	3	0	0
117.3000	4	0	0
117.3250	6	0	0
117.3500	4	1	1
117.3750	4	0	0
117.4000	3	0	0
117.4250	7	0	0
117.4500	3	1	0
117.4750	1	0	0
117.5000	4	1	0
117.5250	4	0	0
117.5500	5	0	0
117.5750	3	0	0
117.6000	2	0	0
117.6250	3	0	0
117.6500	4	0	0
117.6750	3	1	1
117.7000	3	1	0
117.7250	1	0	0
117.7500	1	0	0
117.7750	2	0	0
117.8000	0	0	0
117.8250	3	0	0
117.8500	4	1	0
117.8750	4	0	0
117.9000	3	0	1
117.9250	5	0	0
117.9500	3	0	0
117.9750	2	0	0
118.0000	3	0	0
118.0250	1	0	0
118.0500	2	0	1
118.0750	2	1	0
118.1000	2	0	0
118.1250	4	0	0
118.1500	4	0	1
118.1750	1	0	0
118.2000	3	2	0
118.2250	0	1	0
118.2500	4	1	1
118.2750	1	0	0
118.3000	2	0	0
118.3250	1	0	0
118.3500	2	0	0
118.3750	0	0	0
118.4000	4	1	0
118.4250	2	0	0
118.4500	4	0	1
118.4750	3	0	0
118.5000	3	0	0
118.5250	2	0	0
118.5500	3	0	1
118.5750	0	0	0
118.6000	5	0	1
118.6250	5	1	0
118.6500	4	0	1
118.6750	1	0	0
118.7000	5	0	0
118.7250	1	0	0
118.7500	4	0	0
118.7750	4	0	0
118.8000	2	0	0
118.8250	2	0	0
118.8500	2	1	0
118.8750	2	0	0
118.9000	0	0	0
118.9250	0	0	0
118.9500	2	0	0
118.9750	2	0	0
119.0000	4	0	0
119.0250	2	0	0
119.0500	1	1	1
119.0750	2	0	0
119.1000	4	0	1
119.1250	4	0	0
119.1500	1	0	0
119.1750	3	0	0
119.2000	3	0	0
119.2250	5	1	0
119.2500	2	0	0
119.2750	3	0	0
119.3000	4	0	0
119.3250	1	0	0
119.3500	3	0	0
119.3750	0	0	0
119.4000	3	1	0
119.4250	3	0	0
119.4500	3	0	0
119.4750	4	0	0
119.5000	5	0	0
119.5250	6	0	0
119.5500	2	0	1
119.5750	1	0	0
119.6000	5	0	0
119.6250	4	0	0
119.6500	3	1	0
119.6750	0	0	0
119.7000	4	0	0
119.7250	3	0	0
119.7500	6	1	1
119.7750	6	0	0
119.8000	3	0	0
119.8250	6	0	0
119.8500	2	1	0
119.8750	2	0	0
119.9000	3	0	0
119.9250	4	0	0
119.9500	4	0	0
119.9750	3	0	0
120.0000	2	0	1
120.0250	2	0	0
120.0500	7	0	0
120.0750	2	0	1
120.1000	5	0	0
120.1250	5	1	0
120.1500	1	0	0
120.1750	3	0	0
120.2000	4	0	1
120.2250	2	1	0
120.2500	2	0	1
120.2750	4	0	0
120.3000	3	2	0
120.3250	3	0	0
120.3500	1	0	0
120.3750	1	0	0
120.4000	2	0	0
120.4250	3	0	0
120.4500	3	1	0
120.4750	3	0	0
120.5000	1	0	0
120.5250	4	0	0
120.5500	3	0	0
120.5750	5	0	0
120.6000	3	0	0
120.6250	2	0	0
120.6500	2	0	0
120.6750	3	0	0
120.7000	5	0	0
120.7250	5	0	0
120.7500	1	1	0
120.7750	2	0	0
120.8000	2	0	0
120.8250	3	0	0
120.8500	2	0	0
120.8750	4	1	0
120.9000	2	0	0
120.9250	3	0	1
120.9500	2	0	0
120.9750	1	0	0
121.0000	2	0	0
121.0250	4	0	1
121.0500	3	1	1
121.0750	1	1	0
121.1000	3	0	0
121.1250	1	0	0
121.1500	1	1	0
121.1750	1	0	0
121.2000	1	0	2
121.2250	4	0	1
121.2500	4	1	0
121.2750	6	1	0
121.3000	1	0	0
121.3250	1	0	0
121.3500	4	0	1
121.3750	3	0	0
121.4000	2	0	0
121.4250	5	0	0
121.4500	3	0	0
121.4750	3	2	1
121.5000	3	1	0
121.5250	3	1	0
121.5500	2	0	1
121.5750	6	0	0
121.6000	1	0	0
121.6250	0	0	1
121.6500	1	0	0
121.6750	3	0	0
121.7000	5	0	0
121.7250	5	1	0
121.7500	1	0	0
121.7750	2	0	0
121.8000	1	0	0
121.8250	5	0	0
121.8500	3	0	1
121.8750	2	0	0
121.9000	2	0	0
121.9250	3	0	0
121.9500	4	0	0
121.9750	1	0	0
122.0000	2	0	0
122.0250	2	0	0
122.0500	5	0	0
122.0750	4	0	0
122.1000	2	1	0
122.1250	5	0	0
122.1500	4	0	0
122.1750	3	0	0
122.2000	2	1	1
122.2250	1	0	0
122.2500	1	0	0
122.2750	0	0	0
122.3000	3	1	0
122.3250	3	1	0
122.3500	1	0	1
122.3750	4	0	0
122.4000	4	0	0
122.4250	3	0	0
122.4500	6	1	0
122.4750	3	0	1
122.5000	1	0	0
122.5250	5	0	0
122.5500	4	0	0
122.5750	3	0	0
122.6000	3	0	0
122.6250	2	0	0
122.6500	6	0	1
122.6750	3	0	0
122.7000	1	1	0
122.7250	4	0	0
122.7500	6	0	0
122.7750	4	0	0
122.8000	3	0	0
122.8250	6	0	0
122.8500	0	0	0
122.8750	0	0	0
122.9000	1	1	1
122.9250	5	2	0
122.9500	6	0	0
122.9750	8	0	0
123.0000	4	0	1
123.0250	5	0	0
123.0500	2	1	0
123.0750	6	0	1
123.1000	4	0	0
123.1250	0	0	0
123.1500	3	0	1
123.1750	2	0	0
123.2000	4	1	0
123.2250	4	1	0
123.2500	5	0	0
123.2750	4	0	0
123.3000	0	0	0
123.3250	4	0	0
123.3500	2	1	0
123.3750	3	0	1
123.4000	6	0	0
123.4250	1	0	0
123.4500	0	1	0
123.4750	1	0	0
123.5000	3	0	2
123.5250	3	0	0
123.5500	1	1	0
123.5750	1	0	0
123.6000	3	0	0
123.6250	2	0	0
123.6500	3	0	0
123.6750	4	0	0
123.7000	2	0	0
123.7250	2	0	0
123.7500	4	0	0
123.7750	2	0	0
123.8000	1	0	0
123.8250	3	0	0
123.8500	3	0	0
123.8750	1	0	0
123.9000	4	0	0
123.9250	1	0	0
123.9500	4	0	0
123.9750	1	2	0
124.0000	2	0	0
124.0250	1	0	0
124.0500	2	1	0
124.0750	2	0	0
124.1000	2	0	0
124.1250	2	0	0
124.1500	3	0	0
124.1750	2	0	0
124.2000	1	1	0
124.2250	3	0	0
124.2500	3	0	0
124.2750	2	0	0
124.3000	3	0	0
124.3250	2	0	0
124.3500	3	0	0
124.3750	1	0	0
124.4000	2	0	0
124.4250	4	0	0
124.4500	4	0	0
124.4750	2	0	0
124.5000	1	3	0
124.5250	4	0	0
124.5500	2	0	0
124.5750	1	0	0
124.6000	1	0	0
124.6250	4	1	0
124.6500	1	0	0
124.6750	1	0	0
124.7000	1	0	0
124.7250	1	0	0
124.7500	3	0	0
124.7750	2	1	0
124.8000	0	1	0
124.8250	3	0	0
124.8500	3	0	0
124.8750	3	0	2
124.9000	1	0	0
124.9250	5	0	0
124.9500	1	0	0
124.9750	3	0	0
125.0000	3	0	0
125.0250	2	0	0
125.0500	1	0	1
125.0750	2	0	1
125.1000	2	0	0
125.1250	1	0	0
125.1500	3	0	0
125.1750	0	0	0
125.2000	1	0	0
125.2250	1	1	0
125.2500	3	1	0
125.2750	0	0	0
125.3000	2	0	0
125.3250	6	0	0
125.3500	2	0	0
125.3750	1	0	0
125.4000	2	1	0
125.4250	3	0	1
125.4500	4	0	0
125.4750	1	1	0
125.5000	4	1	0
125.5250	3	0	0
125.5500	4	0	0
125.5750	5	0	0
125.6000	0	0	0
125.6250	2	0	0
125.6500	6	0	1
125.6750	1	0	0
125.7000	2	0	0
125.7250	4	0	0
125.7500	2	0	0
125.7750	2	0	0
125.8000	1	0	0
125.8250	1	0	0
125.8500	3	0	0
125.8750	5	0	0
125.9000	5	0	0
125.9250	1	0	0
125.9500	1	0	0
125.9750	4	0	0
126.0000	1	1	1
126.0250	1	0	0
126.0500	1	1	0
126.0750	1	1	0
126.1000	1	0	0
126.1250	0	0	0
126.1500	2	0	0
126.1750	3	0	0
126.2000	2	0	0
126.2250	2	0	0
126.2500	3	1	0
126.2750	2	0	0
126.3000	1	0	0
126.3250	0	0	0
126.3500	2	0	0
126.3750	4	0	1
126.4000	2	0	0
126.4250	0	0	0
126.4500	5	0	0
126.4750	2	0	0
126.5000	1	0	0
126.5250	1	0	0
126.5500	4	0	0
126.5750	1	0	0
126.6000	2	0	0
126.6250	3	1	0
126.6500	0	0	0
126.6750	3	0	0
126.7000	4	0	0
126.7250	5	0	0
126.7500	1	0	0
126.7750	2	0	0
126.8000	6	0	0
126.8250	4	0	1
126.8500	2	1	0
126.8750	1	0	0
126.9000	2	1	0
126.9250	2	0	0
126.9500	2	0	1
126.9750	3	0	0
127.0000	2	0	0
127.0250	0	0	0
127.0500	4	0	0
127.0750	0	1	0
127.1000	3	0	0
127.1250	3	0	0
127.1500	2	0	0
127.1750	2	0	0
127.2000	0	0	0
127.2250	3	0	0
127.2500	2	0	0
127.2750	8	0	0
127.3000	5	0	0
127.3250	2	1	0
127.3500	0	0	0
127.3750	6	0	0
127.4000	1	0	0
127.4250	6	0	0
127.4500	2	1	0
127.4750	1	0	0
127.5000	1	0	0
127.5250	1	0	0
127.5500	4	1	0
127.5750	1	0	0
127.6000	1	0	0
127.6250	4	0	1
127.6500	3	0	0
127.6750	3	1	1
127.7000	1	0	0
127.7250	0	1	1
127.7500	0	0	0
127.7750	1	0	0
127.8000	1	0	0
127.8250	3	0	0
127.8500	1	0	0
127.8750	2	1	0
127.9000	2	0	0
127.9250	1	0	1
127.9500	2	0	0
127.9750	4	0	0
128.0000	5	0	0
128.0250	1	0	0
128.0500	2	0	0
128.0750	1	0	0
128.1000	2	0	0
128.1250	0	0	0
128.1500	5	0	0
128.1750	2	0	1
128.2000	0	1	0
128.2250	2	2	0
128.2500	2	0	0
128.2750	2	0	1
128.3000	1	0	0
128.3250	1	0	0
128.3500	4	0	0
128.3750	1	1	0
128.4000	3	1	0
128.4250	1	1	0
128.4500	1	0	0
128.4750	2	0	0
128.5000	1	0	0
128.5250	0	1	0
128.5500	2	0	0
128.5750	3	1	1
128.6000	2	0	0
128.6250	4	0	0
128.6500	2	0	0
128.6750	3	0	1
128.7000	2	0	0
128.7250	4	0	0
128.7500	3	0	0
128.7750	0	0	0
128.8000	5	0	0
128.8250	0	0	1
128.8500	2	0	0
128.8750	1	0	2
128.9000	1	0	0
128.9250	3	0	0
128.9500	5	0	0
128.9750	2	1	0
129.0000	2	0	0
129.0250	4	1	0
129.0500	1	1	0
129.0750	6	0	0
129.1000	3	0	0
129.1250	5	2	0
129.1500	4	0	0
129.1750	2	0	0
129.2000	0	0	0
129.2250	1	1	1
129.2500	4	0	0
129.2750	2	0	0
129.3000	3	0	1
129.3250	3	0	0
129.3500	1	0	2
129.3750	1	0	0
129.4000	4	1	0
129.4250	2	0	0
129.4500	4	0	0
129.4750	0	0	0
129.5000	4	0	0
129.5250	1	0	0
129.5500	3	0	0
129.5750	3	0	0
129.6000	0	0	0
129.6250	0	0	0
129.6500	5	0	0
129.6750	1	0	0
129.7000	3	0	0
129.7250	1	1	0
129.7500	1	0	0
129.7750	4	0	0
129.8000	4	0	1
129.8250	3	1	0
129.8500	1	0	1
129.8750	1	0	0
129.9000	3	0	0
129.9250	0	0	0
129.9500	2	0	0
129.9750	2	0	0
130.0000	0	0	0
130.0250	1	1	1
130.0500	1	0	0
130.0750	1	1	0
130.1000	2	0	0
130.1250	2	0	0
130.1500	0	0	0
130.1750	0	0	0
130.2000	6	0	0
130.2250	6	1	0
130.2500	2	0	1
130.2750	5	1	0
130.3000	2	0	0
130.3250	4	0	0
130.3500	2	0	0
130.3750	0	0	0
130.4000	3	0	0
130.4250	2	0	0
130.4500	4	0	0
130.4750	3	0	0
130.5000	3	1	0
130.5250	2	0	0
130.5500	9	0	0
130.5750	1	0	0
130.6000	3	0	0
130.6250	2	1	1
130.6500	2	0	0
130.6750	4	0	0
130.7000	1	1	0
130.7250	4	0	0
130.7500	1	0	0
130.7750	3	0	0
130.8000	5	0	0
130.8250	0	0	0
130.8500	2	0	0
130.8750	2	0	0
130.9000	1	0	0
130.9250	5	0	0
130.9500	1	0	0
130.9750	5	1	0
131.0000	7	0	0
131.0250	1	1	0
131.0500	1	0	0
131.0750	2	0	0
131.1000	0	0	0
131.1250	0	0	0
131.1500	2	0	0
131.1750	1	0	0
131.2000	5	0	0
131.2250	0	1	0
131.2500	5	0	0
131.2750	0	0	0
131.3000	1	0	0
131.3250	3	0	1
131.3500	1	1	0
131.3750	2	0	0
131.4000	1	0	0
131.4250	0	0	0
131.4500	0	0	0
131.4750	4	0	0
131.5000	1	0	0
131.5250	0	0	0
131.5500	0	0	1
131.5750	1	0	0
131.6000	2	0	0
131.6250	1	0	0
131.6500	2	0	0
131.6750	3	0	0
131.7000	2	0	0
131.7250	4	0	0
131.7500	2	0	0
131.7750	0	0	0
131.8000	0	0	1
131.8250	2	0	0
131.8500	0	0	0
131.8750	3	0	0
131.9000	0	0	1
131.9250	1	0	0
131.9500	1	0	0
131.9750	2	0	0
132.0000	1	0	0
132.0250	2	0	0
132.0500	1	0	0
132.0750	2	0	0
132.1000	0	0	0
132.1250	1	1	0
132.1500	1	0	0
132.1750	1	0	0
132.2000	0	0	0
132.2250	0	0	0
132.2500	2	1	0
132.2750	3	1	0
132.3000	2	0	0
132.3250	2	0	0
132.3500	0	0	0
132.3750	0	0	0
132.4000	1	0	2
132.4250	0	1	0
132.4500	3	0	0
132.4750	1	0	0
132.5000	3	0	0
132.5250	3	0	0
132.5500	0	1	0
132.5750	2	0	0
132.6000	3	0	0
132.6250	1	0	0
132.6500	1	0	0
132.6750	1	0	0
132.7000	3	0	0
132.7250	2	1	0
132.7500	1	0	0
132.7750	0	0	0
132.8000	1	0	1
132.8250	3	1	1
132.8500	3	1	0
132.8750	1	1	0
132.9000	1	0	0
132.9250	2	0	0
132.9500	3	0	1
132.9750	1	0	0
133.0000	2	0	0
133.0250	1	1	1
133.0500	2	1	0
133.0750	0	0	1
133.1000	2	0	0
133.1250	1	0	0
133.1500	2	0	0
133.1750	2	0	0
133.2000	3	0	0
133.2250	1	0	0
133.2500	2	1	0
133.2750	2	0	0
133.3000	6	0	0
133.3250	1	0	0
133.3500	0	0	0
133.3750	1	0	0
133.4000	3	0	0
133.4250	1	0	0
133.4500	1	0	0
133.4750	2	0	0
133.5000	1	0	0
133.5250	1	1	0
133.5500	1	1	0
133.5750	0	0	0
133.6000	1	0	0
133.6250	2	0	0
133.6500	0	0	0
133.6750	2	0	0
133.7000	2	3	0
133.7250	3	1	1
133.7500	2	0	0
133.7750	2	0	0
133.8000	0	0	0
133.8250	1	0	0
133.8500	2	1	0
133.8750	3	0	0
133.9000	2	0	0
133.9250	3	0	0
133.9500	6	0	0
133.9750	2	1	0
134.0000	4	0	1
134.0250	4	0	0
134.0500	1	0	0
134.0750	3	0	0
134.1000	1	0	1
134.1250	0	0	0
134.1500	6	0	0
134.1750	3	1	0
134.2000	3	2	1
134.2250	0	0	0
134.2500	2	0	0
134.2750	2	0	0
134.3000	1	0	0
134.3250	1	0	1
134.3500	2	0	1
134.3750	2	0	0
134.4000	1	0	0
134.4250	4	0	0
134.4500	0	1	0
134.4750	0	1	0
134.5000	1	0	0
134.5250	1	0	1
134.5500	0	0	0
134.5750	0	0	0
134.6000	3	0	0
134.6250	3	1	0
134.6500	1	0	0
134.6750	2	0	0
134.7000	3	0	0
134.7250	1	0	0
134.7500	0	0	0
134.7750	2	1	0
134.8000	2	0	0
134.8250	2	0	0
134.8500	1	0	0
134.8750	2	0	0
134.9000	3	0	0
134.9250	2	0	0
134.9500	1	1	0
134.9750	3	0	0
135.0000	1	0	2
135.0250	0	0	0
135.0500	2	1	1
135.0750	2	0	0
135.1000	4	0	0
135.1250	2	0	1
135.1500	4	0	0
135.1750	1	0	0
135.2000	2	0	0
135.2250	2	0	1
135.2500	3	0	0
135.2750	0	0	0
135.3000	0	0	0
135.3250	2	0	0
135.3500	0	0	0
135.3750	3	0	0
135.4000	1	0	0
135.4250	2	0	0
135.4500	1	0	0
135.4750	1	0	0
135.5000	1	0	1
135.5250	1	0	0
135.5500	0	0	0
135.5750	0	0	1
135.6000	3	0	0
135.6250	2	1	1
135.6500	3	0	0
135.6750	1	0	0
135.7000	1	1	0
135.7250	3	1	0
135.7500	3	0	0
135.7750	1	0	0
135.8000	1	0	0
135.8250	4	0	0
135.8500	3	0	0
135.8750	0	0	1
135.9000	1	0	0
135.9250	0	0	0
135.9500	3	0	0
135.9750	2	0	0
136.0000	1	0	0
136.0250	3	0	0
136.0500	3	1	0
136.0750	5	0	0
136.1000	3	0	0
136.1250	3	1	0
136.1500	2	0	0
136.1750	1	0	0
136.2000	4	0	0
136.2250	2	0	0
136.2500	0	0	0
136.2750	2	1	0
136.3000	2	0	0
136.3250	2	0	0
136.3500	1	1	0
136.3750	0	1	0
136.4000	5	0	0
136.4250	1	0	0
136.4500	0	0	0
136.4750	2	1	0
136.5000	1	0	0
136.5250	2	2	0
136.5500	1	0	0
136.5750	2	0	0
136.6000	1	1	1
136.6250	4	0	0
136.6500	2	0	0
136.6750	1	0	0
136.7000	0	0	0
136.7250	0	1	0
136.7500	1	0	2
136.7750	1	0	0
136.8000	2	0	0
136.8250	1	0	0
136.8500	3	0	0
136.8750	3	1	1
136.9000	1	0	0
136.9250	1	0	0
136.9500	3	0	0
136.9750	3	1	0
137.0000	0	1	0
137.0250	0	0	0
137.0500	3	0	0
137.0750	2	0	0
137.1000	2	0	0
137.1250	5	1	0
137.1500	0	0	0
137.1750	1	0	0
137.2000	2	0	0
137.2250	2	1	1
137.2500	2	1	1
137.2750	3	1	0
137.3000	2	0	0
137.3250	0	0	0
137.3500	1	0	1
137.3750	2	0	0
137.4000	3	1	0
137.4250	1	0	0
137.4500	3	0	0
137.4750	1	0	0
137.5000	1	0	0
137.5250	0	1	1
137.5500	2	0	0
137.5750	1	0	0
137.6000	7	1	0
137.6250	2	0	0
137.6500	2	0	0
137.6750	0	1	0
137.7000	2	0	0
137.7250	3	0	0
137.7500	2	1	0
137.7750	0	0	0
137.8000	0	0	0
137.8250	1	0	0
137.8500	3	0	0
137.8750	4	0	0
137.9000	0	0	0
137.9250	0	0	0
137.9500	2	1	0
137.9750	1	0	0
138.0000	2	1	0
138.0250	4	1	0
138.0500	1	1	0
138.0750	0	1	1
138.1000	1	0	0
138.1250	3	0	0
138.1500	1	0	1
138.1750	3	0	0
138.2000	2	0	0
138.2250	1	1	0
138.2500	1	0	0
138.2750	1	0	0
138.3000	2	0	0
138.3250	1	0	0
138.3500	4	0	0
138.3750	0	0	0
138.4000	0	0	0
138.4250	1	1	0
138.4500	2	2	1
138.4750	0	0	0
138.5000	0	0	0
138.5250	3	0	0
138.5500	2	0	0
138.5750	4	0	0
138.6000	4	0	0
138.6250	0	0	0
138.6500	1	0	0
138.6750	1	0	0
138.7000	1	0	0
138.7250	1	0	0
138.7500	0	0	0
138.7750	2	0	0
138.8000	5	0	0
138.8250	0	0	0
138.8500	1	0	0
138.8750	1	0	0
138.9000	2	1	1
138.9250	2	0	1
138.9500	2	0	0
138.9750	2	0	0
139.0000	0	0	0
139.0250	3	0	0
139.0500	2	0	1
139.0750	2	0	0
139.1000	1	0	0
139.1250	0	0	0
139.1500	0	0	0
139.1750	1	0	0
139.2000	0	0	1
139.2250	0	0	0
139.2500	0	0	0
139.2750	0	0	0
139.3000	3	0	0
139.3250	3	0	0
139.3500	2	0	1
139.3750	1	1	0
139.4000	1	0	0
139.4250	2	0	0
139.4500	0	2	0
139.4750	0	0	0
139.5000	1	1	0
139.5250	0	0	0
139.5500	2	0	0
139.5750	2	1	1
139.6000	0	0	0
139.6250	1	0	0
139.6500	1	0	0
139.6750	0	0	0
139.7000	0	0	0
139.7250	2	0	1
139.7500	0	0	0
139.7750	1	1	0
139.8000	1	1	0
139.8250	0	1	0
139.8500	0	0	0
139.8750	2	0	0
139.9000	1	0	0
139.9250	1	0	0
139.9500	0	1	0
139.9750	1	0	0
140.0000	4	0	0
140.0250	2	0	1
140.0500	0	0	1
140.0750	1	0	0
140.1000	1	0	0
140.1250	1	0	0
140.1500	2	0	0
140.1750	2	1	0
140.2000	0	0	0
140.2250	2	1	0
140.2500	0	2	0
140.2750	2	0	0
140.3000	2	0	0
140.3250	0	0	0
140.3500	1	0	0
140.3750	0	0	0
140.4000	0	0	0
140.4250	3	1	0
140.4500	4	1	1
140.4750	0	0	0
140.5000	1	0	0
140.5250	0	0	0
140.5500	5	1	0
140.5750	2	0	0
140.6000	1	0	0
140.6250	2	0	0
140.6500	0	0	0
140.6750	0	1	0
140.7000	1	0	0
140.7250	1	0	0
140.7500	2	0	0
140.7750	3	0	0
140.8000	2	1	0
140.8250	2	0	0
140.8500	2	0	0
140.8750	1	0	0
140.9000	1	0	0
140.9250	0	0	0
140.9500	0	1	0
140.9750	1	0	1
141.0000	1	0	0
141.0250	2	0	1
141.0500	3	0	0
141.0750	2	0	0
141.1000	1	1	0
141.1250	0	0	0
141.1500	1	0	0
141.1750	0	0	0
141.2000	4	1	1
141.2250	2	0	0
141.2500	2	2	0
141.2750	2	0	0
141.3000	1	0	0
141.3250	2	0	0
141.3500	3	0	0
141.3750	1	0	0
141.4000	0	2	0
141.4250	3	0	0
141.4500	3	0	0
141.4750	5	1	0
141.5000	0	0	0
141.5250	3	1	0
141.5500	1	1	0
141.5750	4	1	1
141.6000	2	0	0
141.6250	2	1	0
141.6500	6	0	0
141.6750	1	1	2
141.7000	2	1	0
141.7250	2	0	0
141.7500	3	0	0
141.7750	1	0	0
141.8000	3	0	1
141.8250	0	0	1
141.8500	2	0	0
141.8750	1	0	0
141.9000	2	0	0
141.9250	1	1	0
141.9500	2	1	0
141.9750	0	0	0
142.0000	1	0	0
142.0250	3	0	0
142.0500	2	0	0
142.0750	0	0	0
142.1000	1	0	0
142.1250	1	0	1
142.1500	4	0	0
142.1750	3	0	0
142.2000	1	0	0
142.2250	4	0	0
142.2500	1	0	1
142.2750	0	0	0
142.3000	2	0	0
142.3250	0	1	0
142.3500	0	0	0
142.3750	4	0	0
142.4000	2	0	0
142.4250	3	1	0
142.4500	3	0	0
142.4750	0	0	0
142.5000	4	0	0
142.5250	1	0	0
142.5500	4	1	0
142.5750	3	0	0
142.6000	2	2	0
142.6250	0	0	0
142.6500	2	0	0
142.6750	1	1	0
142.7000	1	0	1
142.7250	1	0	0
142.7500	3	0	0
142.7750	0	0	0
142.8000	1	0	1
142.8250	0	0	0
142.8500	1	1	1
142.8750	3	0	0
142.9000	1	0	0
142.9250	3	0	0
142.9500	0	0	1
142.9750	2	0	0
143.0000	2	0	0
143.0250	2	1	0
143.0500	4	0	0
143.0750	3	1	0
143.1000	2	0	0
143.1250	4	0	0
143.1500	2	0	0
143.1750	2	0	0
143.2000	2	0	0
143.2250	1	0	0
143.2500	2	0	0
143.2750	0	0	0
143.3000	3	0	0
143.3250	2	0	1
143.3500	1	1	0
143.3750	2	1	0
143.4000	3	0	1
143.4250	2	0	0
143.4500	1	0	0
143.4750	0	0	0
143.5000	2	1	0
143.5250	0	0	0
143.5500	1	0	0
143.5750	1	1	0
143.6000	2	0	0
143.6250	2	1	1
143.6500	0	0	0
143.6750	1	0	0
143.7000	1	1	0
143.7250	2	0	1
143.7500	2	1	0
143.7750	0	0	0
143.8000	1	0	0
143.8250	1	0	0
143.8500	2	0	0
143.8750	1	0	1
143.9000	3	0	0
143.9250	1	0	0
143.9500	3	0	0
143.9750	0	1	0
144.0000	3	0	0
144.0250	2	0	0
144.0500	1	1	0
144.0750	2	0	1
144.1000	0	0	0
144.1250	4	1	0
144.1500	2	1	0
144.1750	1	0	0
144.2000	0	0	0
144.2250	0	0	0
144.2500	1	0	0
144.2750	3	0	0
144.3000	0	0	0
144.3250	1	1	0
144.3500	1	0	1
144.3750	3	0	0
144.4000	2	0	0
144.4250	2	0	0
144.4500	0	1	0
144.4750	0	0	1
144.5000	1	1	0
144.5250	1	1	1
144.5500	4	1	0
144.5750	3	1	0
144.6000	3	0	0
144.6250	3	0	0
144.6500	1	0	0
144.6750	4	0	0
144.7000	4	0	0
144.7250	0	0	0
144.7500	2	0	0
144.7750	1	0	0
144.8000	2	0	1
144.8250	0	0	0
144.8500	3	0	0
144.8750	1	0	0
144.9000	2	0	0
144.9250	0	0	1
144.9500	1	1	0
144.9750	0	0	0
145.0000	2	0	0
145.0250	2	1	0
145.0500	1	0	0
145.0750	3	0	0
145.1000	1	0	1
145.1250	0	0	1
145.1500	3	0	0
145.1750	2	0	0
145.2000	0	1	0
145.2250	1	1	0
145.2500	2	0	2
145.2750	2	0	0
145.3000	0	0	0
145.3250	2	0	1
145.3500	4	0	0
145.3750	2	1	0
145.4000	1	0	0
145.4250	1	1	0
145.4500	1	0	0
145.4750	1	0	0
145.5000	1	1	0
145.5250	2	0	0
145.5500	0	1	0
145.5750	0	0	0
145.6000	1	0	0
145.6250	1	1	0
145.6500	1	1	0
145.6750	2	0	0
145.7000	2	0	1
145.7250	0	0	0
145.7500	2	0	0
145.7750	1	0	0
145.8000	1	0	0
145.8250	0	0	0
145.8500	0	2	0
145.8750	3	0	0
145.9000	1	1	0
145.9250	0	0	0
145.9500	3	0	0
145.9750	1	0	0
146.0000	0	0	1
146.0250	1	0	0
146.0500	0	0	0
146.0750	2	0	0
146.1000	1	0	2
146.1250	1	0	0
146.1500	1	0	0
146.1750	1	0	0
146.2000	0	0	0
146.2250	0	0	0
146.2500	1	0	0
146.2750	0	0	0
146.3000	0	0	0
146.3250	2	0	0
146.3500	4	0	0
146.3750	2	0	0
146.4000	1	1	0
146.4250	0	0	1
146.4500	4	0	0
146.4750	1	0	0
146.5000	3	0	0
146.5250	2	1	1
146.5500	2	0	0
146.5750	0	0	0
146.6000	0	0	0
146.6250	1	0	0
146.6500	3	1	2
146.6750	4	0	0
146.7000	2	0	0
146.7250	2	0	1
146.7500	0	1	0
146.7750	0	1	0
146.8000	2	0	0
146.8250	1	0	0
146.8500	1	0	0
146.8750	2	0	0
146.9000	1	0	0
146.9250	2	0	0
146.9500	3	0	0
146.9750	0	0	0
147.0000	0	0	0
147.0250	1	0	0
147.0500	1	0	0
147.0750	2	0	0
147.1000	3	0	0
147.1250	4	0	0
147.1500	1	0	0
147.1750	2	0	0
147.2000	1	0	0
147.2250	5	0	0
147.2500	1	0	0
147.2750	3	0	0
147.3000	0	0	1
147.3250	0	0	0
147.3500	3	0	0
147.3750	3	0	0
147.4000	0	0	0
147.4250	0	0	0
147.4500	1	0	0
147.4750	1	0	1
147.5000	0	0	0
147.5250	1	0	0
147.5500	1	0	0
147.5750	0	0	1
147.6000	1	0	0
147.6250	1	0	0
147.6500	1	0	0
147.6750	0	0	0
147.7000	0	0	0
147.7250	2	0	1
147.7500	0	1	0
147.7750	2	0	0
147.8000	0	1	0
147.8250	1	0	0
147.8500	1	0	0
147.8750	5	0	0
147.9000	1	0	0
147.9250	1	0	0
147.9500	1	0	0
147.9750	2	1	0
148.0000	1	0	0
148.0250	1	1	0
148.0500	1	0	0
148.0750	2	0	0
148.1000	0	1	0
148.1250	1	0	0
148.1500	0	0	0
148.1750	0	0	0
148.2000	0	0	0
148.2250	0	0	0
148.2500	0	0	0
148.2750	1	0	0
148.3000	2	0	1
148.3250	0	0	0
148.3500	0	0	0
148.3750	4	0	0
148.4000	0	0	0
148.4250	0	0	1
148.4500	1	0	0
148.4750	3	0	0
148.5000	2	0	0
148.5250	1	0	0
148.5500	0	0	0
148.5750	5	0	0
148.6000	1	0	0
148.6250	3	0	0
148.6500	1	0	0
148.6750	3	0	0
148.7000	4	0	0
148.7250	1	0	0
148.7500	2	1	1
148.7750	1	0	0
148.8000	2	0	1
148.8250	3	0	0
148.8500	1	0	0
148.8750	1	0	0
148.9000	2	0	0
148.9250	1	0	0
148.9500	1	0	0
148.9750	1	0	1
149.0000	1	0	0
149.0250	1	0	0
149.0500	1	0	0
149.0750	0	0	0
149.1000	1	0	0
149.1250	1	0	0
149.1500	0	0	0
149.1750	0	0	0
149.2000	1	0	0
149.2250	1	0	1
149.2500	1	0	0
149.2750	1	1	0
149.3000	0	0	0
149.3250	2	0	0
149.3500	0	0	0
149.3750	2	0	0
149.4000	3	0	1
149.4250	1	1	0
149.4500	7	0	0
149.4750	1	1	0
149.5000	1	0	0
149.5250	2	2	0
149.5500	1	0	0
149.5750	0	0	0
149.6000	2	0	0
149.6250	2	1	0
149.6500	2	0	1
149.6750	0	1	0
149.7000	1	0	0
149.7250	2	0	0
149.7500	1	0	0
149.7750	0	0	0
149.8000	3	0	0
149.8250	1	1	0
149.8500	1	0	0
149.8750	1	0	0
149.9000	2	1	0
149.9250	1	0	0
149.9500	1	0	0
149.9750	2	0	0
150.0000	2	0	0
150.0250	2	1	0
150.0500	2	1	0
150.0750	4	1	0
150.1000	0	0	0
150.1250	2	0	0
150.1500	2	1	0
150.1750	1	0	0
150.2000	0	1	0
150.2250	0	0	0
150.2500	2	0	0
150.2750	0	1	0
150.3000	2	1	0
150.3250	0	1	0
150.3500	1	0	0
150.3750	1	0	0
150.4000	2	0	0
150.4250	1	0	0
150.4500	1	0	0
150.4750	1	0	0
150.5000	1	0	0
150.5250	2	0	1
150.5500	1	0	1
150.5750	0	0	0
150.6000	0	0	0
150.6250	0	1	0
150.6500	1	1	0
150.6750	0	1	0
150.7000	1	1	2
150.7250	1	1	0
150.7500	0	0	0
150.7750	2	0	0
150.8000	1	0	0
150.8250	3	2	0
150.8500	2	0	1
150.8750	0	1	0
150.9000	1	0	0
150.9250	0	1	0
150.9500	0	0	0
150.9750	2	1	0
151.0000	1	0	0
151.0250	4	0	0
151.0500	3	0	0
151.0750	1	1	0
151.1000	1	1	0
151.1250	3	1	0
151.1500	1	0	0
151.1750	1	0	0
151.2000	3	0	0
151.2250	1	0	0
151.2500	1	0	0
151.2750	2	0	0
151.3000	0	0	0
151.3250	0	0	0
151.3500	0	0	0
151.3750	1	0	0
151.4000	3	0	0
151.4250	2	0	0
151.4500	1	1	1
151.4750	1	0	0
151.5000	1	0	0
151.5250	1	0	0
151.5500	1	0	0
151.5750	1	0	0
151.6000	1	0	0
151.6250	1	0	0
151.6500	2	1	1
151.6750	1	1	0
151.7000	3	0	0
151.7250	2	0	1
151.7500	0	0	0
151.7750	1	0	0
151.8000	1	0	0
151.8250	1	0	0
151.8500	0	0	0
151.8750	2	0	0
151.9000	2	0	0
151.9250	2	0	0
151.9500	1	0	0
151.9750	0	0	0
152.0000	0	0	0
152.0250	2	1	0
152.0500	1	0	0
152.0750	1	1	0
152.1000	0	0	0
152.1250	2	0	0
152.1500	1	0	0
152.1750	1	0	0
152.2000	1	0	0
152.2250	2	0	0
152.2500	2	0	0
152.2750	0	1	0
152.3000	0	0	0
152.3250	0	1	0
152.3500	2	0	0
152.3750	0	0	0
152.4000	2	0	0
152.4250	2	0	1
152.4500	3	0	0
152.4750	1	0	0
152.5000	1	0	0
152.5250	0	1	0
152.5500	2	0	0
152.5750	0	0	0
152.6000	1	0	0
152.6250	1	0	0
152.6500	1	0	0
152.6750	1	0	0
152.7000	1	0	1
152.7250	2	0	1
152.7500	1	0	0
152.7750	0	0	2
152.8000	2	0	1
152.8250	0	0	0
152.8500	1	0	0
152.8750	2	1	0
152.9000	0	0	0
152.9250	2	0	0
152.9500	1	1	0
152.9750	3	0	1
153.0000	1	0	0
153.0250	0	2	1
153.0500	0	0	0
153.0750	4	0	0
153.1000	1	0	0
153.1250	2	0	0
153.1500	0	1	0
153.1750	1	0	0
153.2000	3	0	0
153.2250	0	0	0
153.2500	3	1	0
153.2750	1	1	0
153.3000	3	0	1
153.3250	2	1	0
153.3500	1	1	0
153.3750	1	0	0
153.4000	1	0	0
153.4250	2	0	0
153.4500	1	0	0
153.4750	0	1	0
153.5000	2	0	0
153.5250	0	0	0
153.5500	3	0	0
153.5750	2	0	0
153.6000	1	0	0
153.6250	1	0	0
153.6500	1	0	0
153.6750	0	1	0
153.7000	1	0	1
153.7250	2	0	1
153.7500	3	1	1
153.7750	3	0	0
153.8000	1	0	0
153.8250	0	0	0
153.8500	1	1	0
153.8750	0	1	0
153.9000	2	0	0
153.9250	2	0	0
153.9500	2	1	1
153.9750	0	0	0
154.0000	0	0	0
154.0250	0	0	1
154.0500	1	0	0
154.0750	0	0	0
154.1000	0	0	0
154.1250	1	1	0
154.1500	1	0	0
154.1750	1	0	0
154.2000	2	0	0
154.2250	2	0	0
154.2500	1	1	1
154.2750	1	0	0
154.3000	1	1	0
154.3250	1	0	0
154.3500	2	0	1
154.3750	1	0	0
154.4000	2	0	0
154.4250	0	0	0
154.4500	1	0	0
154.4750	0	0	0
154.5000	1	0	0
154.5250	1	0	0
154.5500	1	0	2
154.5750	2	0	0
154.6000	1	0	0
154.6250	2	0	0
154.6500	0	0	0
154.6750	1	0	0
154.7000	0	0	0
154.7250	0	0	0
154.7500	1	0	0
154.7750	0	0	0
154.8000	0	0	0
154.8250	2	0	1
154.8500	0	0	0
154.8750	1	0	0
154.9000	3	0	0
154.9250	0	0	0
154.9500	2	1	0
154.9750	0	0	0
155.0000	0	0	0
155.0250	3	0	0
155.0500	2	0	0
155.0750	0	1	0
155.1000	1	0	0
155.1250	0	0	0
155.1500	0	0	0
155.1750	5	0	0
155.2000	3	0	0
155.2250	3	0	0
155.2500	1	0	0
155.2750	0	0	0
155.3000	0	0	0
155.3250	1	2	1
155.3500	0	0	0
155.3750	1	1	0
155.4000	1	0	0
155.4250	1	1	0
155.4500	1	0	0
155.4750	1	1	0
155.5000	1	0	0
155.5250	2	0	0
155.5500	1	0	0
155.5750	3	0	0
155.6000	0	0	0
155.6250	0	0	0
155.6500	2	1	0
155.6750	1	0	0
155.7000	2	1	0
155.7250	1	0	0
155.7500	2	0	1
155.7750	3	1	0
155.8000	3	0	0
155.8250	2	0	0
155.8500	4	0	0
155.8750	2	0	0
155.9000	3	1	0
155.9250	2	1	0
155.9500	4	0	0
155.9750	3	0	0
156.0000	1	0	0
156.0250	1	0	0
156.0500	1	0	0
156.0750	0	0	0
156.1000	0	0	0
156.1250	1	0	0
156.1500	0	1	0
156.1750	2	0	0
156.2000	0	0	0
156.2250	0	0	0
156.2500	1	0	0
156.2750	2	0	0
156.3000	0	0	0
156.3250	2	0	0
156.3500	3	0	0
156.3750	1	0	0
156.4000	2	0	0
156.4250	4	0	0
156.4500	0	0	0
156.4750	2	0	1
156.5000	2	0	0
156.5250	2	0	0
156.5500	2	0	0
156.5750	1	1	0
156.6000	1	0	0
156.6250	1	0	0
156.6500	2	0	0
156.6750	4	0	1
156.7000	1	0	0
156.7250	0	0	0
156.7500	1	1	0
156.7750	2	0	0
156.8000	3	0	0
156.8250	1	1	0
156.8500	1	0	0
156.8750	1	1	0
156.9000	0	0	1
156.9250	2	1	0
156.9500	2	0	0
156.9750	2	0	0
157.0000	1	0	0
157.0250	3	0	0
157.0500	0	0	0
157.0750	1	0	0
157.1000	0	0	0
157.1250	2	0	0
157.1500	1	0	0
157.1750	0	0	0
157.2000	2	0	0
157.2250	1	0	0
157.2500	0	0	0
157.2750	4	0	0
157.3000	2	0	0
157.3250	3	0	0
157.3500	1	0	0
157.3750	2	0	2
157.4000	1	2	0
157.4250	1	2	0
157.4500	0	1	1
157.4750	0	1	0
157.5000	1	0	0
157.5250	1	0	0
157.5500	1	0	0
157.5750	1	0	0
157.6000	2	0	0
157.6250	0	1	1
157.6500	2	1	1
157.6750	0	0	0
157.7000	1	0	0
157.7250	3	0	0
157.7500	3	0	0
157.7750	1	0	0
157.8000	2	0	0
157.8250	1	2	0
157.8500	2	0	0
157.8750	2	0	0
157.9000	1	1	0
157.9250	1	0	0
157.9500	1	0	0
157.9750	0	0	0
158.0000	3	2	0
158.0250	2	0	0
158.0500	0	0	0
158.0750	1	0	0
158.1000	1	0	0
158.1250	0	1	0
158.1500	2	1	0
158.1750	1	0	0
158.2000	0	0	0
158.2250	2	0	1
158.2500	1	0	1
158.2750	0	1	1
158.3000	1	0	0
158.3250	2	0	0
158.3500	3	0	0
158.3750	0	0	1
158.4000	1	0	0
158.4250	0	0	0
158.4500	0	1	1
158.4750	2	0	0
158.5000	3	0	0
158.5250	1	0	0
158.5500	0	0	0
158.5750	0	0	0
158.6000	0	0	0
158.6250	5	0	0
158.6500	2	0	0
158.6750	0	0	0
158.7000	1	0	0
158.7250	1	1	0
158.7500	1	1	0
158.7750	1	0	0
158.8000	2	0	0
158.8250	0	0	0
158.8500	2	1	0
158.8750	2	0	0
158.9000	0	0	0
158.9250	0	1	1
158.9500	2	0	0
158.9750	1	0	0
159.0000	0	0	0
159.0250	3	0	0
159.0500	1	0	0
159.0750	1	1	0
159.1000	1	0	1
159.1250	3	0	0
159.1500	0	0	1
159.1750	3	0	0
159.2000	0	0	0
159.2250	1	0	1
159.2500	2	1	0
159.2750	2	0	0
159.3000	0	0	0
159.3250	2	0	0
159.3500	1	0	0
159.3750	3	0	0
159.4000	1	0	0
159.4250	1	0	0
159.4500	1	0	0
159.4750	2	0	0
159.5000	0	0	0
159.5250	1	0	0
159.5500	1	0	0
159.5750	2	0	0
159.6000	0	0	0
159.6250	1	0	0
159.6500	1	0	0
159.6750	0	0	0
159.7000	2	0	0
159.7250	1	0	0
159.7500	0	0	0
159.7750	0	0	0
159.8000	1	0	1
159.8250	3	0	0
159.8500	2	0	0
159.8750	1	0	0
159.9000	1	1	0
159.9250	0	0	0
159.9500	0	0	0
159.9750	1	1	0
160.0000	0	0	0
160.0250	0	0	0
160.0500	1	0	0
160.0750	1	0	0
160.1000	1	0	0
160.1250	3	0	0
160.1500	2	0	0
160.1750	4	1	0
160.2000	1	0	0
160.2250	0	0	0
160.2500	0	0	0
160.2750	0	0	0
160.3000	2	0	0
160.3250	1	0	0
160.3500	1	1	0
160.3750	1	0	0
160.4000	1	0	0
160.4250	0	0	0
160.4500	3	0	0
160.4750	1	0	2
160.5000	1	0	0
160.5250	1	0	1
160.5500	0	0	0
160.5750	3	0	0
160.6000	2	0	0
160.6250	3	0	0
160.6500	2	0	1
160.6750	1	0	0
160.7000	0	0	0
160.7250	2	1	0
160.7500	1	0	0
160.7750	1	1	1
160.8000	0	0	0
160.8250	1	0	0
160.8500	1	0	0
160.8750	1	0	0
160.9000	0	0	0
160.9250	0	0	0
160.9500	2	0	0
160.9750	2	0	0
161.0000	2	0	0
161.0250	1	0	0
161.0500	1	0	0
161.0750	2	1	0
161.1000	0	0	0
161.1250	0	0	0
161.1500	0	0	0
161.1750	1	0	0
161.2000	1	0	0
161.2250	1	1	0
161.2500	0	0	0
161.2750	1	0	1
161.3000	2	0	1
161.3250	0	0	1
161.3500	2	0	0
161.3750	1	0	0
161.4000	1	1	0
161.4250	2	1	0
161.4500	1	0	0
161.4750	1	0	0
161.5000	1	0	0
161.5250	2	0	0
161.5500	0	0	0
161.5750	5	0	0
161.6000	0	0	1
161.6250	3	0	0
161.6500	2	0	0
161.6750	3	0	0
161.7000	0	0	0
161.7250	1	0	0
161.7500	3	0	1
161.7750	1	0	0
161.8000	1	0	0
161.8250	1	0	0
161.8500	3	0	0
161.8750	2	0	0
161.9000	1	0	0
161.9250	0	0	0
161.9500	1	0	0
161.9750	0	0	0
162.0000	2	0	0
162.0250	0	2	0
162.0500	2	0	1
162.0750	0	0	0
162.1000	0	0	0
162.1250	2	0	0
162.1500	2	0	0
162.1750	0	0	1
162.2000	3	1	0
162.2250	1	0	0
162.2500	0	0	0
162.2750	0	0	0
162.3000	2	0	0
162.3250	1	0	0
162.3500	0	1	0
162.3750	2	0	0
162.4000	2	0	0
162.4250	1	0	0
162.4500	2	0	0
162.4750	1	0	0
162.5000	0	0	0
162.5250	2	0	0
162.5500	0	0	0
162.5750	0	0	0
162.6000	0	0	0
162.6250	1	0	0
162.6500	0	0	0
162.6750	1	0	0
162.7000	2	0	0
162.7250	1	0	0
162.7500	1	1	0
162.7750	1	1	1
162.8000	0	0	0
162.8250	2	0	0
162.8500	4	0	0
162.8750	1	0	0
162.9000	0	0	0
162.9250	1	2	0
162.9500	2	0	0
162.9750	0	0	1
163.0000	1	0	0
163.0250	1	0	0
163.0500	1	0	1
163.0750	1	0	0
163.1000	1	0	1
163.1250	2	0	0
163.1500	1	0	1
163.1750	0	0	0
163.2000	3	0	0
163.2250	1	0	0
163.2500	0	0	0
163.2750	2	0	1
163.3000	1	0	1
163.3250	1	0	0
163.3500	1	1	0
163.3750	0	1	0
163.4000	1	0	0
163.4250	1	0	0
163.4500	0	0	0
163.4750	2	0	1
163.5000	0	0	1
163.5250	1	0	0
163.5500	4	0	0
163.5750	1	0	0
163.6000	3	0	0
163.6250	1	0	1
163.6500	0	0	0
163.6750	1	0	0
163.7000	6	0	0
163.7250	0	0	0
163.7500	0	1	1
163.7750	1	0	0
163.8000	1	0	0
163.8250	0	0	0
163.8500	0	0	0
163.8750	0	0	1
163.9000	2	0	0
163.9250	6	0	0
163.9500	1	0	0
163.9750	1	0	0
164.0000	3	0	0
164.0250	1	0	0
164.0500	1	0	0
164.0750	2	0	0
164.1000	3	0	0
164.1250	1	0	0
164.1500	0	0	1
164.1750	2	0	1
164.2000	1	0	0
164.2250	2	1	0
164.2500	0	0	0
164.2750	2	1	0
164.3000	1	0	0
164.3250	2	0	1
164.3500	2	1	1
164.3750	2	0	0
164.4000	2	1	0
164.4250	0	0	0
164.4500	1	0	0
164.4750	1	0	0
164.5000	3	0	0
164.5250	2	0	0
164.5500	0	0	0
164.5750	0	2	0
164.6000	1	0	0
164.6250	0	1	0
164.6500	1	0	0
164.6750	0	0	0
164.7000	1	0	0
164.7250	0	1	0
164.7500	0	0	0
164.7750	0	0	0
164.8000	1	0	0
164.8250	2	1	0
164.8500	0	0	0
164.8750	1	0	0
164.9000	0	0	0
164.9250	1	0	0
164.9500	0	0	0
164.9750	0	0	0
165.0000	3	0	0
165.0250	2	0	0
165.0500	0	0	0
165.0750	2	1	1
165.1000	0	0	0
165.1250	1	0	1
165.1500	1	0	0
165.1750	1	0	0
165.2000	1	0	0
165.2250	2	0	0
165.2500	2	0	0
165.2750	0	1	1
165.3000	0	0	0
165.3250	2	0	0
165.3500	2	0	0
165.3750	3	0	1
165.4000	0	0	2
165.4250	1	0	0
165.4500	0	0	0
165.4750	2	0	0
165.5000	1	0	0
165.5250	1	0	0
165.5500	1	1	0
165.5750	1	1	0
165.6000	0	0	0
165.6250	0	1	0
165.6500	1	0	0
165.6750	1	1	0
165.7000	1	0	0
165.7250	0	0	0
165.7500	0	1	0
165.7750	2	1	0
165.8000	1	0	0
165.8250	0	0	0
165.8500	1	1	0
165.8750	1	0	0
165.9000	1	0	0
165.9250	1	0	0
165.9500	1	1	0
165.9750	1	0	0
166.0000	0	0	0
166.0250	2	0	0
166.0500	1	0	0
166.0750	2	0	0
166.1000	0	0	0
166.1250	0	0	1
166.1500	2	0	0
166.1750	0	1	0
166.2000	0	0	0
166.2250	2	0	0
166.2500	1	0	0
166.2750	1	0	0
166.3000	1	0	0
166.3250	0	1	0
166.3500	1	0	1
166.3750	0	0	0
166.4000	0	0	0
166.4250	0	0	0
166.4500	1	0	0
166.4750	1	1	0
166.5000	0	0	0
166.5250	0	0	0
166.5500	1	0	0
166.5750	0	0	0
166.6000	0	0	0
166.6250	0	1	0
166.6500	0	0	0
166.6750	1	0	0
166.7000	0	1	0
166.7250	2	0	0
166.7500	1	0	0
166.7750	0	0	0
166.8000	3	0	0
166.8250	0	0	1
166.8500	1	0	0
166.8750	0	0	0
166.9000	0	0	0
166.9250	2	0	0
166.9500	2	0	0
166.9750	2	0	0
167.0000	0	0	0
167.0250	0	0	1
167.0500	0	0	0
167.0750	0	0	0
167.1000	3	1	0
167.1250	1	0	0
167.1500	2	0	0
167.1750	0	0	1
167.2000	2	0	0
167.2250	3	0	0
167.2500	3	1	0
167.2750	2	0	0
167.3000	3	0	0
167.3250	0	0	0
167.3500	1	0	0
167.3750	1	1	0
167.4000	0	0	0
167.4250	1	0	0
167.4500	1	0	0
167.4750	0	0	1
167.5000	2	0	0
167.5250	1	0	0
167.5500	2	0	0
167.5750	0	1	0
167.6000	0	0	0
167.6250	0	0	0
167.6500	2	0	0
167.6750	0	0	0
167.7000	0	1	1
167.7250	2	1	0
167.7500	1	0	0
167.7750	1	0	0
167.8000	0	0	0
167.8250	3	0	0
167.8500	1	0	0
167.8750	1	0	0
167.9000	0	0	0
167.9250	1	0	0
167.9500	0	0	0
167.9750	1	0	0
168.0000	1	0	0
168.0250	2	0	0
168.0500	2	0	0
168.0750	1	0	0
168.1000	1	0	0
168.1250	0	0	0
168.1500	2	0	0
168.1750	1	0	0
168.2000	2	0	0
168.2250	3	0	0
168.2500	1	0	0
168.2750	0	0	1
168.3000	1	0	0
168.3250	3	0	0
168.3500	1	0	0
168.3750	0	0	0
168.4000	1	0	0
168.4250	2	0	0
168.4500	1	0	0
168.4750	1	0	0
168.5000	1	0	0
168.5250	1	0	0
168.5500	0	0	0
168.5750	1	0	0
168.6000	1	0	0
168.6250	0	0	0
168.6500	2	0	0
168.6750	1	1	0
168.7000	2	1	0
168.7250	2	1	0
168.7500	0	0	1
168.7750	1	0	0
168.8000	0	2	0
168.8250	1	0	0
168.8500	1	0	0
168.8750	0	0	0
168.9000	0	0	0
168.9250	1	0	0
168.9500	0	0	0
168.9750	0	0	0
169.0000	0	0	0
169.0250	1	0	0
169.0500	1	0	0
169.0750	1	0	0
169.1000	1	0	0
169.1250	5	1	0
169.1500	2	0	0
169.1750	0	0	0
169.2000	1	0	0
169.2250	1	0	0
169.2500	0	0	1
169.2750	2	0	1
169.3000	1	0	0
169.3250	0	0	0
169.3500	0	0	0
169.3750	1	0	0
169.4000	1	0	0
169.4250	0	0	0
169.4500	1	1	0
169.4750	2	0	0
169.5000	0	0	0
169.5250	0	1	0
169.5500	0	0	0
169.5750	2	2	0
169.6000	0	0	0
169.6250	1	0	0
169.6500	2	0	0
169.6750	0	1	0
169.7000	0	0	0
169.7250	2	1	1
169.7500	1	0	0
169.7750	2	1	1
169.8000	2	0	0
169.8250	0	0	0
169.8500	1	0	0
169.8750	0	0	0
169.9000	2	0	0
169.9250	0	0	0
169.9500	0	0	0
169.9750	1	0	0
170.0000	4	0	0
170.0250	0	0	0
170.0500	4	1	0
170.0750	3	0	0
170.1000	0	0	0
170.1250	0	0	0
170.1500	1	0	0
170.1750	1	0	1
170.2000	2	0	0
170.2250	3	0	0
170.2500	1	0	0
170.2750	2	1	0
170.3000	1	0	0
170.3250	0	0	1
170.3500	1	0	0
170.3750	0	0	0
170.4000	1	0	1
170.4250	3	0	0
170.4500	1	2	0
170.4750	0	1	0
170.5000	1	0	0
170.5250	1	0	0
170.5500	2	0	0
170.5750	0	0	0
170.6000	0	0	0
170.6250	0	0	0
170.6500	0	0	0
170.6750	0	0	0
170.7000	1	1	0
170.7250	1	0	0
170.7500	1	0	0
170.7750	0	0	0
170.8000	1	0	1
170.8250	1	0	0
170.8500	1	0	0
170.8750	2	0	0
170.9000	3	0	0
170.9250	4	0	1
170.9500	1	1	0
170.9750	0	0	0
171.0000	1	0	1
171.0250	0	0	0
171.0500	1	0	0
171.0750	2	0	0
171.1000	0	0	0
171.1250	0	0	1
171.1500	2	0	1
171.1750	1	0	0
171.2000	2	0	1
171.2250	1	0	0
171.2500	1	0	1
171.2750	0	0	0
171.3000	0	1	0
171.3250	1	0	0
171.3500	1	0	1
171.3750	3	1	0
171.4000	2	1	0
171.4250	0	0	0
171.4500	0	0	0
171.4750	0	0	0
171.5000	1	0	0
171.5250	0	0	1
171.5500	0	0	0
171.5750	5	0	0
171.6000	2	0	0
171.6250	1	1	0
171.6500	0	0	0
171.6750	1	0	0
171.7000	2	1	0
171.7250	0	0	0
171.7500	3	0	0
171.7750	1	0	1
171.8000	3	0	0
171.8250	0	0	0
171.8500	1	0	0
171.8750	4	1	0
171.9000	0	0	1
171.9250	2	0	0
171.9500	1	1	0
171.9750	3	0	0
172.0000	2	0	0
172.0250	1	1	0
172.0500	1	0	0
172.0750	1	0	0
172.1000	0	1	0
172.1250	1	0	0
172.1500	1	1	1
172.1750	0	0	0
172.2000	2	0	0
172.2250	1	0	0
172.2500	0	0	0
172.2750	3	0	0
172.3000	0	0	0
172.3250	0	0	0
172.3500	1	0	0
172.3750	2	0	0
172.4000	0	0	0
172.4250	2	0	0
172.4500	0	0	0
172.4750	0	0	0
172.5000	1	1	0
172.5250	0	0	0
172.5500	0	0	1
172.5750	3	1	0
172.6000	1	0	0
172.6250	0	0	0
172.6500	1	0	0
172.6750	2	1	0
172.7000	2	0	0
172.7250	1	0	0
172.7500	1	0	0
172.7750	1	0	1
172.8000	3	1	0
172.8250	0	0	0
172.8500	1	1	0
172.8750	2	0	0
172.9000	0	0	0
172.9250	1	1	0
172.9500	1	0	1
172.9750	1	0	0
173.0000	0	0	0
173.0250	1	0	0
173.0500	0	0	0
173.0750	0	0	1
173.1000	0	1	0
173.1250	0	0	1
173.1500	0	0	0
173.1750	0	0	0
173.2000	1	0	0
173.2250	5	0	1
173.2500	5	0	0
173.2750	0	0	0
173.3000	0	0	0
173.3250	1	0	0
173.3500	1	0	0
173.3750	0	0	1
173.4000	0	0	0
173.4250	0	0	0
173.4500	1	0	0
173.4750	3	1	1
173.5000	3	0	0
173.5250	0	0	0
173.5500	0	0	1
173.5750	1	0	0
173.6000	0	1	0
173.6250	0	0	0
173.6500	0	0	0
173.6750	2	0	0
173.7000	3	0	0
173.7250	0	0	0
173.7500	0	0	0
173.7750	0	0	0
173.8000	1	1	0
173.8250	0	0	0
173.8500	0	0	0
173.8750	1	2	0
173.9000	1	0	0
173.9250	0	0	0
173.9500	1	0	0
173.9750	1	0	0
174.0000	1	0	1
174.0250	3	0	0
174.0500	2	0	0
174.0750	1	0	1
174.1000	2	0	1
174.1250	0	0	1
174.1500	2	0	0
174.1750	0	0	1
174.2000	2	1	0
174.2250	0	1	0
174.2500	1	0	0
174.2750	1	0	0
174.3000	2	0	0
174.3250	3	1	0
174.3500	1	0	0
174.3750	0	0	0
174.4000	1	2	1
174.4250	1	0	0
174.4500	0	1	1
174.4750	1	0	1
174.5000	2	2	0
174.5250	1	0	0
174.5500	2	0	0
174.5750	1	1	0
174.6000	2	0	1
174.6250	0	0	0
174.6500	1	1	0
174.6750	2	0	0
174.7000	1	2	0
174.7250	2	0	0
174.7500	0	0	1
174.7750	1	1	0
174.8000	1	1	0
174.8250	0	0	0
174.8500	1	0	0
174.8750	2	0	0
174.9000	0	0	0
174.9250	2	0	0
174.9500	0	0	0
174.9750	2	1	1
175.0000	2	0	0
175.0250	1	0	1
175.0500	2	0	0
175.0750	1	1	0
175.1000	2	0	0
175.1250	0	0	0
175.1500	0	0	1
175.1750	1	0	0
175.2000	0	0	0
175.2250	1	0	0
175.2500	3	0	1
175.2750	2	1	0
175.3000	2	0	0
175.3250	0	0	1
175.3500	3	0	0
175.3750	1	0	0
175.4000	1	0	0
175.4250	0	0	1
175.4500	1	0	0
175.4750	0	0	1
175.5000	0	0	0
175.5250	0	0	0
175.5500	0	1	0
175.5750	2	0	0
175.6000	1	0	0
175.6250	0	0	0
175.6500	2	0	0
175.6750	2	0	0
175.7000	1	0	0
175.7250	1	0	0
175.7500	0	0	1
175.7750	0	0	0
175.8000	0	1	0
175.8250	0	0	0
175.8500	2	0	0
175.8750	0	1	1
175.9000	1	0	0
175.9250	0	3	0
175.9500	2	0	0
175.9750	1	0	0
176.0000	3	0	0
176.0250	1	0	0
176.0500	2	0	0
176.0750	3	0	0
176.1000	0	0	0
176.1250	2	0	0
176.1500	1	0	0
176.1750	3	1	0
176.2000	1	0	0
176.2250	3	0	0
176.2500	3	0	0
176.2750	2	0	0
176.3000	0	0	0
176.3250	2	0	0
176.3500	1	0	0
176.3750	2	0	0
176.4000	0	0	1
176.4250	0	0	0
176.4500	0	0	0
176.4750	1	1	0
176.5000	1	0	0
176.5250	1	0	0
176.5500	1	0	1
176.5750	2	0	0
176.6000	2	0	0
176.6250	0	0	0
176.6500	0	0	0
176.6750	1	1	0
176.7000	0	0	0
176.7250	0	0	0
176.7500	0	0	0
176.7750	2	0	0
176.8000	0	0	0
176.8250	0	0	0
176.8500	1	0	1
176.8750	0	0	0
176.9000	0	0	0
176.9250	0	0	1
176.9500	2	1	0
176.9750	1	0	0
177.0000	0	0	0
177.0250	5	1	0
177.0500	0	0	0
177.0750	0	0	0
177.1000	2	0	0
177.1250	1	0	0
177.1500	2	0	0
177.1750	2	1	0
177.2000	0	0	0
177.2250	1	1	0
177.2500	0	0	0
177.2750	0	0	0
177.3000	0	0	0
177.3250	0	0	1
177.3500	0	0	0
177.3750	0	1	0
177.4000	0	1	0
177.4250	3	0	0
177.4500	1	0	0
177.4750	3	0	1
177.5000	1	0	0
177.5250	0	0	0
177.5500	1	0	0
177.5750	0	0	0
177.6000	1	0	1
177.6250	0	0	0
177.6500	1	1	0
177.6750	1	0	1
177.7000	3	0	0
177.7250	0	1	0
177.7500	1	0	0
177.7750	1	0	0
177.8000	2	0	0
177.8250	2	0	0
177.8500	0	0	0
177.8750	0	0	0
177.9000	0	0	0
177.9250	3	0	0
177.9500	0	0	0
177.9750	2	1	0
178.0000	4	0	0
178.0250	2	0	0
178.0500	1	0	0
178.0750	1	0	0
178.1000	0	2	1
178.1250	0	0	1
178.1500	1	1	0
178.1750	2	0	0
178.2000	1	0	0
178.2250	2	0	0
178.2500	1	0	0
178.2750	0	0	1
178.3000	2	1	0
178.3250	2	0	0
178.3500	0	0	0
178.3750	0	0	0
178.4000	2	0	0
178.4250	0	1	0
178.4500	2	0	0
178.4750	0	0	0
178.5000	2	0	0
178.5250	0	0	0
178.5500	0	0	0
178.5750	1	0	0
178.6000	1	0	0
178.6250	0	0	0
178.6500	3	0	0
178.6750	3	0	0
178.7000	2	1	1
178.7250	1	0	0
178.7500	1	1	0
178.7750	2	0	0
178.8000	0	1	0
178.8250	0	0	2
178.8500	2	0	0
178.8750	1	0	0
178.9000	0	1	0
178.9250	0	0	0
178.9500	1	0	0
178.9750	1	1	0
179.0000	1	0	0
179.0250	1	0	0
179.0500	1	0	2
179.0750	0	0	0
179.1000	1	0	1
179.1250	0	0	0
179.1500	1	0	0
179.1750	0	0	0
179.2000	2	0	0
179.2250	1	1	0
179.2500	0	1	0
179.2750	1	0	0
179.3000	1	0	0
179.3250	0	1	0
179.3500	3	0	0
179.3750	3	0	0
179.4000	1	1	0
179.4250	0	0	0
179.4500	1	0	0
179.4750	1	0	0
179.5000	2	1	0
179.5250	2	0	0
179.5500	1	0	0
179.5750	0	2	0
179.6000	0	0	0
179.6250	0	0	0
179.6500	1	1	1
179.6750	0	0	0
179.7000	1	0	0
179.7250	0	0	0
179.7500	1	0	0
179.7750	1	2	0
179.8000	1	1	0
179.8250	0	1	0
179.8500	1	0	0
179.8750	0	0	0
179.9000	0	0	0
179.9250	4	1	0
179.9500	0	0	0
179.9750	2	0	0
180.0000	2	1	0
180.0250	0	0	0
180.0500	0	0	0
180.0750	2	0	0
180.1000	1	0	0
180.1250	0	0	0
180.1500	1	0	0
180.1750	0	0	0
180.2000	0	0	1
180.2250	2	0	0
180.2500	2	0	0
180.2750	2	0	0
180.3000	2	0	0
180.3250	1	0	1
180.3500	1	0	0
180.3750	1	0	0
180.4000	0	0	0
180.4250	0	0	0
180.4500	1	0	0
180.4750	1	0	0
180.5000	1	0	0
180.5250	2	1	0
180.5500	2	0	0
180.5750	1	0	0
180.6000	0	0	0
180.6250	2	0	0
180.6500	1	0	0
180.6750	0	0	0
180.7000	1	0	0
180.7250	2	0	0
180.7500	0	0	0
180.7750	0	0	0
180.8000	1	0	0
180.8250	0	0	1
180.8500	0	0	0
180.8750	1	0	1
180.9000	0	0	0
180.9250	0	0	1
180.9500	1	0	0
180.9750	0	0	0
181.0000	0	0	0
181.0250	0	0	0
181.0500	0	0	0
181.0750	1	0	0
181.1000	4	0	0
181.1250	2	0	0
181.1500	0	1	0
181.1750	1	0	0
181.2000	0	0	0
181.2250	2	1	0
181.2500	1	0	1
181.2750	2	0	0
181.3000	1	0	1
181.3250	1	2	0
181.3500	1	1	0
181.3750	1	0	0
181.4000	1	0	0
181.4250	2	2	0
181.4500	1	2	0
181.4750	0	1	0
181.5000	1	0	0
181.5250	2	0	0
181.5500	1	0	0
181.5750	1	0	0
181.6000	0	1	1
181.6250	1	0	0
181.6500	1	0	0
181.6750	1	0	0
181.7000	0	0	1
181.7250	1	0	0
181.7500	0	0	0
181.7750	0	0	0
181.8000	0	0	0
181.8250	1	0	0
181.8500	1	0	0
181.8750	0	1	0
181.9000	2	0	0
181.9250	1	0	0
181.9500	0	0	1
181.9750	2	0	1
182.0000	2	0	0
182.0250	1	1	0
182.0500	0	0	0
182.0750	1	0	2
182.1000	0	0	0
182.1250	1	0	0
182.1500	1	0	0
182.1750	1	0	0
182.2000	0	0	1
182.2250	1	0	0
182.2500	1	0	0
182.2750	0	0	0
182.3000	1	0	0
182.3250	2	1	0
182.3500	2	0	0
182.3750	2	0	0
182.4000	3	0	0
182.4250	0	1	0
182.4500	0	0	0
182.4750	0	1	0
182.5000	1	0	0
182.5250	0	0	0
182.5500	0	0	0
182.5750	0	0	1
182.6000	2	0	0
182.6250	2	1	0
182.6500	1	0	0
182.6750	0	0	0
182.7000	2	0	0
182.7250	3	0	0
182.7500	0	0	0
182.7750	2	0	0
182.8000	0	0	0
182.8250	0	0	0
182.8500	0	0	0
182.8750	1	1	0
182.9000	0	1	0
182.9250	1	1	0
182.9500	1	1	0
182.9750	0	0	0
183.0000	0	0	0
183.0250	1	0	0
183.0500	2	0	0
183.0750	1	0	0
183.1000	0	1	0
183.1250	1	0	0
183.1500	3	1	0
183.1750	2	1	0
183.2000	0	0	0
183.2250	0	0	0
183.2500	0	0	0
183.2750	0	0	0
183.3000	2	0	0
183.3250	0	0	0
183.3500	1	1	0
183.3750	3	0	1
183.4000	1	0	1
183.4250	0	0	1
183.4500	3	1	0
183.4750	0	0	0
183.5000	1	0	0
183.5250	1	0	0
183.5500	1	0	0
183.5750	0	0	1
183.6000	0	0	1
183.6250	1	0	0
183.6500	2	2	0
183.6750	0	1	0
183.7000	1	0	0
183.7250	0	0	0
183.7500	2	1	0
183.7750	1	0	0
183.8000	1	0	0
183.8250	1	0	0
183.8500	0	0	0
183.8750	0	0	0
183.9000	2	0	0
183.9250	2	0	0
183.9500	1	0	0
183.9750	2	0	0
184.0000	2	0	0
184.0250	0	0	0
184.0500	1	0	0
184.0750	2	0	0
184.1000	1	0	0
184.1250	2	0	1
184.1500	0	0	0
184.1750	1	0	0
184.2000	1	0	0
184.2250	1	1	0
184.2500	2	0	0
184.2750	1	0	0
184.3000	2	0	0
184.3250	1	0	0
184.3500	2	0	0
184.3750	1	0	0
184.4000	0	0	0
184.4250	2	0	0
184.4500	0	0	0
184.4750	1	1	0
184.5000	1	0	0
184.5250	2	0	0
184.5500	0	0	0
184.5750	0	0	0
184.6000	0	0	0
184.6250	2	2	1
184.6500	0	1	0
184.6750	2	0	0
184.7000	0	0	0
184.7250	0	0	0
184.7500	1	0	0
184.7750	1	0	1
184.8000	1	0	0
184.8250	2	2	0
184.8500	2	0	0
184.8750	2	0	0
184.9000	2	0	0
184.9250	1	1	0
184.9500	1	0	0
184.9750	2	0	0
185.0000	2	0	0
185.0250	1	0	0
185.0500	3	0	0
185.0750	0	0	0
185.1000	2	0	0
185.1250	3	0	0
185.1500	1	0	1
185.1750	1	0	0
185.2000	0	0	0
185.2250	1	0	0
185.2500	1	0	0
185.2750	0	0	0
185.3000	0	0	0
185.3250	0	1	1
185.3500	0	0	0
185.3750	0	0	0
185.4000	0	0	0
185.4250	2	0	1
185.4500	2	1	0
185.4750	1	1	0
185.5000	2	0	0
185.5250	1	0	0
185.5500	0	0	0
185.5750	0	0	1
185.6000	3	0	0
185.6250	0	0	0
185.6500	2	0	0
185.6750	2	0	0
185.7000	1	0	0
185.7250	1	2	0
185.7500	0	1	0
185.7750	2	0	0
185.8000	3	0	0
185.8250	1	0	0
185.8500	2	0	0
185.8750	0	0	0
185.9000	2	0	0
185.9250	0	1	1
185.9500	2	0	0
185.9750	0	0	0
186.0000	0	0	0
186.0250	0	0	0
186.0500	1	0	0
186.0750	0	0	0
186.1000	2	0	0
186.1250	0	0	0
186.1500	0	1	0
186.1750	1	0	0
186.2000	2	1	0
186.2250	1	0	0
186.2500	2	0	0
186.2750	1	0	0
186.3000	0	1	0
186.3250	1	0	2
186.3500	1	0	0
186.3750	0	0	0
186.4000	1	1	0
186.4250	0	0	0
186.4500	1	0	1
186.4750	1	0	0
186.5000	2	0	0
186.5250	0	0	0
186.5500	2	0	1
186.5750	2	0	0
186.6000	1	0	0
186.6250	0	0	1
186.6500	0	0	0
186.6750	0	0	0
186.7000	2	0	0
186.7250	1	0	0
186.7500	0	0	0
186.7750	0	1	0
186.8000	1	0	0
186.8250	1	0	0
186.8500	0	0	0
186.8750	3	0	0
186.9000	0	1	0
186.9250	0	1	0
186.9500	1	0	0
186.9750	2	0	0
187.0000	0	0	0
187.0250	0	0	0
187.0500	0	0	0
187.0750	1	0	0
187.1000	2	0	0
187.1250	0	0	0
187.1500	0	0	0
187.1750	4	0	1
187.2000	1	0	0
187.2250	0	0	0
187.2500	0	0	0
187.2750	0	0	0
187.3000	1	0	0
187.3250	0	1	0
187.3500	2	0	0
187.3750	1	0	0
187.4000	2	0	0
187.4250	1	0	0
187.4500	0	0	0
187.4750	1	0	0
