# Supplementary material for: Interrogating the structure and function of the human voltage-gated proton channel (hHv1) with a fluorescent noncanonical amino acid
Source: eLife. 2026 Apr 28;15:RP110161. doi: 10.7554/eLife.110161 (PMC13124150; doi:10.7554/eLife.110161)
Supplement: Figure 5—source data 1. [file elife-110161-fig5-data1.zip › Acd.xlsx]

## Sheet: Sheet1
Wavelength (nm)	61.14 uM Acd
230	0.7705
230.5	0.798
231	0.8125
231.5	0.8443
232	0.868
232.5	0.9011
233	0.9334
233.5	0.9583
234	0.9872
234.5	1.0158
235	1.0476
235.5	1.0752
236	1.1062
236.5	1.1379
237	1.1862
237.5	1.2292
238	1.2646
238.5	1.3263
239	1.3739
239.5	1.4261
240	1.4903
240.5	1.552
241	1.5999
241.5	1.7039
242	1.7528
242.5	1.8394
243	1.9021
243.5	1.9292
244	2.027
244.5	2.0598
245	2.1567
245.5	2.236
246	2.2426
246.5	2.2486
247	2.254
247.5	2.1864
248	2.3058
248.5	2.2697
249	2.2366
249.5	2.241
250	2.2445
250.5	2.3741
251	2.3782
251.5	2.2945
252	2.2973
252.5	2.3008
253	2.3903
253.5	2.234
254	2.2715
254.5	2.3125
255	2.2434
255.5	2.281
256	2.3213
256.5	2.2859
257	2.2885
257.5	2.3293
258	2.3323
258.5	2.297
259	2.265
259.5	2.2684
260	2.3061
260.5	2.348
261	2.2478
261.5	2.2227
262	2.2284
262.5	2.2965
263	2.27
263.5	2.2203
264	2.2269
264.5	2.2618
265	2.2141
265.5	2.1716
266	2.1775
266.5	2.0996
267	2.0523
267.5	1.9542
268	1.9102
268.5	1.8109
269	1.7163
269.5	1.6283
270	1.5231
270.5	1.4036
271	1.3031
271.5	1.1986
272	1.078
272.5	0.9934
273	0.8981
273.5	0.8203
274	0.7508
274.5	0.6878
275	0.6396
275.5	0.5956
276	0.5488
276.5	0.5163
277	0.4867
277.5	0.4621
278	0.4434
278.5	0.4271
279	0.4131
279.5	0.3992
280	0.3867
280.5	0.3781
281	0.371
281.5	0.3658
282	0.3615
282.5	0.3572
283	0.3532
283.5	0.3516
284	0.3492
284.5	0.3473
285	0.347
285.5	0.3454
286	0.345
286.5	0.3434
287	0.3426
287.5	0.3421
288	0.3403
288.5	0.3396
289	0.3382
289.5	0.3362
290	0.3342
290.5	0.3328
291	0.3307
291.5	0.3292
292	0.327
292.5	0.324
293	0.322
293.5	0.32
294	0.3173
294.5	0.3159
295	0.3142
295.5	0.3111
296	0.3092
296.5	0.307
297	0.3048
297.5	0.3028
298	0.3007
298.5	0.2983
299	0.2947
299.5	0.2918
300	0.2885
300.5	0.2858
301	0.2816
301.5	0.2777
302	0.273
302.5	0.268
303	0.2623
303.5	0.2567
304	0.2512
304.5	0.245
305	0.2392
305.5	0.2337
306	0.2276
306.5	0.2215
307	0.2154
307.5	0.2087
308	0.203
308.5	0.1983
309	0.1933
309.5	0.1887
310	0.1848
310.5	0.1789
311	0.175
311.5	0.171
312	0.1676
312.5	0.1639
313	0.161
313.5	0.1591
314	0.1549
314.5	0.1522
315	0.15
315.5	0.1486
316	0.1458
316.5	0.1447
317	0.1429
317.5	0.1405
318	0.139
318.5	0.1374
319	0.1359
319.5	0.1345
320	0.1328
320.5	0.1324
321	0.1285
321.5	0.1272
322	0.1259
322.5	0.1243
323	0.1231
323.5	0.1224
324	0.1213
324.5	0.1203
325	0.1203
325.5	0.1194
326	0.1185
326.5	0.1182
327	0.1188
327.5	0.1186
328	0.1192
328.5	0.1193
329	0.1202
329.5	0.1202
330	0.1212
330.5	0.1211
331	0.1223
331.5	0.1229
332	0.1239
332.5	0.1252
333	0.1252
333.5	0.127
334	0.128
334.5	0.1289
335	0.1304
335.5	0.1307
336	0.1318
336.5	0.1324
337	0.134
337.5	0.1341
338	0.1365
338.5	0.1377
339	0.1386
339.5	0.1409
340	0.141
340.5	0.1425
341	0.1435
341.5	0.1451
342	0.1469
342.5	0.1489
343	0.1495
343.5	0.1514
344	0.1525
344.5	0.155
345	0.1566
345.5	0.1582
346	0.1606
346.5	0.1626
347	0.1647
347.5	0.1664
348	0.17
348.5	0.1708
349	0.1737
349.5	0.1757
350	0.1774
350.5	0.1796
351	0.182
351.5	0.1836
352	0.1858
352.5	0.1879
353	0.1898
353.5	0.1915
354	0.1935
354.5	0.1949
355	0.1969
355.5	0.1986
356	0.2008
356.5	0.2032
357	0.2053
357.5	0.2099
358	0.2125
358.5	0.2157
359	0.2188
359.5	0.2208
360	0.2251
360.5	0.2286
361	0.2329
361.5	0.2393
362	0.2425
362.5	0.2479
363	0.2518
363.5	0.2573
364	0.2632
364.5	0.2684
365	0.2742
365.5	0.2783
366	0.2834
366.5	0.2881
367	0.2937
367.5	0.2974
368	0.2993
368.5	0.3044
369	0.307
369.5	0.3086
370	0.3114
370.5	0.3136
371	0.3144
371.5	0.3174
372	0.3198
372.5	0.3199
373	0.3224
373.5	0.3232
374	0.3249
374.5	0.3277
375	0.3286
375.5	0.3301
376	0.335
376.5	0.3375
377	0.3426
377.5	0.3459
378	0.3494
378.5	0.3555
379	0.3606
379.5	0.3677
380	0.3753
380.5	0.3814
381	0.389
381.5	0.3966
382	0.4032
382.5	0.4114
383	0.4189
383.5	0.426
384	0.4321
384.5	0.4399
385	0.4463
385.5	0.4499
386	0.4566
386.5	0.4586
387	0.461
387.5	0.4636
388	0.4641
388.5	0.4642
389	0.4636
389.5	0.4596
390	0.4565
390.5	0.453
391	0.4481
391.5	0.4413
392	0.4372
392.5	0.429
393	0.4224
393.5	0.4163
394	0.4104
394.5	0.4045
395	0.3979
395.5	0.3912
396	0.3871
396.5	0.3843
397	0.3818
397.5	0.3797
398	0.3775
398.5	0.3762
399	0.3765
399.5	0.3765
400	0.3791
400.5	0.3813
401	0.384
401.5	0.3877
402	0.39
402.5	0.3927
403	0.3969
403.5	0.4011
404	0.405
404.5	0.4078
405	0.4097
405.5	0.412
406	0.4129
406.5	0.4136
407	0.4121
407.5	0.4126
408	0.4079
408.5	0.4047
409	0.3989
409.5	0.3928
410	0.3837
410.5	0.3749
411	0.3642
411.5	0.3544
412	0.3404
412.5	0.3281
413	0.313
413.5	0.2973
414	0.2833
414.5	0.273
415	0.2524
415.5	0.2356
416	0.2182
416.5	0.2031
417	0.1862
417.5	0.1718
418	0.1572
418.5	0.1458
419	0.1324
419.5	0.1184
420	0.1088
420.5	0.0989
421	0.0899
421.5	0.0816
422	0.0724
422.5	0.0644
423	0.0593
423.5	0.0546
424	0.0496
424.5	0.0446
425	0.0398
425.5	0.0368
426	0.0324
426.5	0.0308
427	0.0288
427.5	0.0265
428	0.0255
428.5	0.0229
429	0.0216
429.5	0.0202
430	0.0203
430.5	0.019
431	0.0178
431.5	0.0172
432	0.0166
432.5	0.0164
433	0.0149
433.5	0.0141
434	0.0139
434.5	0.0125
435	0.0123
435.5	0.0127
436	0.0117
436.5	0.0115
437	0.0107
437.5	0.0102
438	0.0098
438.5	0.0097
439	0.0093
439.5	0.0091
440	0.0085
440.5	0.0076
441	0.0075
441.5	0.0066
442	0.0066
442.5	0.0067
443	0.0067
443.5	0.0061
444	0.0058
444.5	0.0058
445	0.006
445.5	0.0052
446	0.0052
446.5	0.0049
447	0.0053
447.5	0.0053
448	0.0048
448.5	0.0043
449	0.0048
449.5	0.0056
450	0.004
450.5	0.004
451	0.004
451.5	0.004
452	0.0044
452.5	0.0035
453	0.0037
453.5	0.0037
454	0.003
454.5	0.0034
455	0.0038
455.5	0.0032
456	0.0029
456.5	0.0031
457	0.0033
457.5	0.0031
458	0.0029
458.5	0.0029
459	0.0035
459.5	0.0028
460	0.0026
460.5	0.0028
461	0.003
461.5	0.0024
462	0.0031
462.5	0.0025
463	0.0019
463.5	0.0025
464	0.0027
464.5	0.0023
465	0.0029
465.5	0.0023
466	0.0021
466.5	0.0023
467	0.0022
467.5	0.0022
468	0.002
468.5	0.002
469	0.002
469.5	0.002
470	0.002
470.5	0.002
471	0.002
471.5	0.0016
472	0.0027
472.5	0.0016
473	0.0016
473.5	0.0021
474	0.0019
474.5	0.0023
475	0.0019
475.5	0.0024
476	0.0017
476.5	0.0014
477	0.0012
477.5	0.0015
478	0.0014
478.5	0.0015
479	0.0022
479.5	0.0013
480	0.0012
480.5	0.0017
481	0.0013
481.5	0.0017
482	0.002
482.5	0.002
483	0.002
483.5	0.0015
484	0.0016
484.5	0.0011
485	0.0016
485.5	0.0015
486	0.0014
486.5	0.0019
487	0.0016
487.5	0.0016
488	0.0014
488.5	0.0011
489	0.0017
489.5	0.0011
490	0.0013
490.5	0.0011
491	0.0014
491.5	0.0016
492	0.0013
492.5	0.0013
493	0.0014
493.5	0.0014
494	0.0009
494.5	0.0014
495	0.0014
495.5	0.0009
496	0.0017
496.5	0.0011
497	0.0012
497.5	0.0011
498	0.0014
498.5	0.0012
499	0.0012
499.5	0.0011
500	0.0009
500.5	0.0015
501	0.0014
501.5	0.0014
502	0.0008
502.5	0.0009
503	0.0011
503.5	0.0006
504	0.0014
504.5	0.0009
505	0.0017
505.5	0.0009
506	0.0012
506.5	0.0008
507	0.0014
507.5	0.0011
508	0.0009
508.5	0.0009
509	0.0008
509.5	0.0006
510	0.0006
510.5	0.0009
511	0.0008
511.5	0.0011
512	0.0009
512.5	0.0013
513	0.0013
513.5	0.0011
514	0.0013
514.5	0.0005
515	0.0011
515.5	0.0011
516	0.0013
516.5	0.0011
517	0.0011
517.5	0.0005
518	0.001
518.5	0.001
519	0.001
519.5	0.0008
520	0.001
520.5	0.0005
521	0.0007
521.5	0.0007
522	0.0008
522.5	0.001
523	0.0007
523.5	0.0008
524	0.001
524.5	0.001
525	0.0008
525.5	0.0009
526	0.0007
526.5	0.0002
527	0.0005
527.5	0.0005
528	0.0009
528.5	0.001
529	0.0007
529.5	0.0007
530	0.0004
530.5	0.0005
531	0.0004
531.5	0.0011
532	0.0007
532.5	0.0009
533	0.0005
533.5	0.0005
534	0.0004
534.5	0.0011
535	0.0002
535.5	0.0007
536	0.0004
536.5	0.0008
537	0.0004
537.5	0.0006
538	0.0004
538.5	0.0002
539	0.0002
539.5	0.001
540	-0.0002
540.5	0.0004
541	0.0004
541.5	0.0004
542	0.0004
542.5	0
543	0.0006
543.5	0
544	0.0002
544.5	0.0004
545	0
545.5	0
546	0.0004
546.5	0.0002
547	0.0002
547.5	0.0004
548	0.0002
548.5	0.0004
549	0
549.5	0.0002
550	0.0007
550.5	0.0004
551	0.0002
551.5	0.0004
552	0.0004
552.5	0.0004
553	0.0005
553.5	0.0002
554	0.0005
554.5	0
555	0.0002
555.5	0
556	0.0004
556.5	0.0005
557	0.0008
557.5	0.0005
558	0.0001
558.5	0.0003
559	0.0002
559.5	0.0004
560	0.0003
560.5	0.0002
561	0.0002
561.5	0.0004
562	0.0005
562.5	0.0005
563	-0.0001
563.5	0.0002
564	0.0001
564.5	0.0003
565	0.0005
565.5	0.0003
566	0.0002
566.5	0.0003
567	0.0002
567.5	0.0003
568	0.0001
568.5	0.0002
569	0
569.5	0.0003
570	0.0003
570.5	0.0002
571	0.0005
571.5	0.0001
572	0.0003
572.5	0.0002
573	0.0004
573.5	0
574	0.0002
574.5	0
575	0.0005
575.5	0.0005
576	0.0003
576.5	0.0002
577	0.0004
577.5	0.0001
578	0.0001
578.5	0.0001
579	0.0002
579.5	0.0001
580	0.0002
580.5	0.0003
581	0.0003
581.5	0.0002
582	0.0002
582.5	0
583	0
583.5	0.0003
584	0.0003
584.5	0.0001
585	0.0003
585.5	0.0002
586	0.0002
586.5	0.0002
587	0.0002
587.5	0.0003
588	0.0002
588.5	-0.0001
589	0.0002
589.5	0.0002
590	0
590.5	0.0001
591	0
591.5	0.0005
592	0
592.5	0.0002
593	0.0002
593.5	0.0001
594	0.0002
594.5	0.0002
595	0
595.5	0.0002
596	-0.0002
596.5	0.0002
597	0
597.5	0.0001
598	-0.0001
598.5	0.0002
599	0.0001
599.5	0.0002
600	-0.0002
600.5	0
601	-0.0001
601.5	0.0001
602	-0.0002
602.5	0.0002
603	0.0002
603.5	0.0001
604	0.0001
604.5	0.0001
605	0
605.5	-0.0001
606	0.0002
606.5	0.0003
607	0.0005
607.5	0.0002
608	0.0002
608.5	0
609	0.0002
609.5	0
610	0
610.5	-0.0001
611	0.0001
611.5	0.0001
612	0.0001
612.5	-0.0002
613	0.0001
613.5	0.0001
614	0.0002
614.5	0
615	0.0002
615.5	0.0002
616	0.0006
616.5	0.0001
617	0.0002
617.5	0.0001
618	0.0002
618.5	0.0002
619	0
619.5	0.0002
620	0
620.5	-0.0001
621	0.0001
621.5	0
622	0
622.5	0.0001
623	-0.0001
623.5	-0.0002
624	0.0001
624.5	0.0001
625	0.0002
625.5	0.0001
626	0
626.5	0.0001
627	-0.0001
627.5	0.0001
628	0.0001
628.5	0.0001
629	0.0001
629.5	0.0002
630	-0.0001
630.5	-0.0001
631	-0.0002
631.5	-0.0002
632	0.0002
632.5	-0.0001
633	0
633.5	-0.0001
634	-0.0002
634.5	0.0003
635	0
635.5	-0.0001
636	0.0003
636.5	0
637	0.0005
637.5	0
638	0.0002
638.5	-0.0003
639	-0.0001
639.5	0.0001
640	0
640.5	-0.0001
641	-0.0001
641.5	0.0001
642	0.0002
642.5	0.0001
643	0.0001
643.5	-0.0001
644	-0.0003
644.5	0.0001
645	-0.0002
645.5	-0.0001
646	-0.0003
646.5	-0.0002
647	-0.0001
647.5	-0.0002
648	-0.0002
648.5	-0.0002
649	0
649.5	-0.0001
650	0.0004
650.5	-0.0001
651	0
651.5	-0.0001
652	0
652.5	-0.0001
653	-0.0001
653.5	0.0001
654	0.0001
654.5	0
655	0
655.5	-0.0002
656	0.0001
656.5	-0.0002
657	-0.0003
657.5	-0.0002
658	-0.0003
658.5	0
659	-0.0001
659.5	0
660	-0.0001
660.5	0.0001
661	-0.0002
661.5	0.0001
662	-0.0004
662.5	0.0001
663	0
663.5	0.0001
664	0
664.5	0.0002
665	-0.0001
665.5	-0.0003
666	-0.0001
666.5	-0.0001
667	-0.0004
667.5	-0.0001
668	-0.0003
668.5	-0.0001
669	-0.0004
669.5	-0.0003
670	0.0001
670.5	-0.0002
671	-0.0002
671.5	-0.0004
672	-0.0004
672.5	0
673	-0.0001
673.5	0
674	-0.0005
674.5	-0.0001
675	-0.0003
675.5	0
676	-0.0004
676.5	-0.0003
677	-0.0005
677.5	-0.0002
678	-0.0002
678.5	-0.0003
679	-0.0003
679.5	-0.0001
680	-0.0004
680.5	-0.0003
681	0.0001
681.5	0
682	-0.0001
682.5	-0.0002
683	-0.0001
683.5	-0.0002
684	-0.0003
684.5	0
685	-0.0001
685.5	-0.0003
686	-0.0003
686.5	0
687	-0.0002
687.5	-0.0005
688	-0.0003
688.5	-0.0003
689	-0.0002
689.5	-0.0002
690	-0.0003
690.5	-0.0001
691	-0.0003
691.5	-0.0002
692	-0.0004
692.5	-0.0002
693	-0.0004
693.5	-0.0003
694	-0.0005
694.5	-0.0002
695	-0.0003
695.5	-0.0005
696	-0.0004
696.5	-0.0004
697	-0.0002
697.5	-0.0004
698	-0.0005
698.5	-0.0006
699	-0.0004
699.5	-0.0004
700	-0.0004
