# Supplementary material for: Interrogating the structure and function of the human voltage-gated proton channel (hHv1) with a fluorescent noncanonical amino acid
Source: eLife. 2026 Apr 28;15:RP110161. doi: 10.7554/eLife.110161 (PMC13124150; doi:10.7554/eLife.110161)
Supplement: Figure 5—source data 1. [file elife-110161-fig5-data1.zip › Notes.txt]

The emission spectra of Trp and Tyr are in the files "Trp_emission" and "Tyr_emission". These files contain two columns. Column 1 is the wavelength (in nm) and Column 2 is the corrected fluorescence emission signal. These spectra were obtained from the PhotochemCAD database.

The file "Acd" contains the absorption spectrum of Acd. The first column contains the Wavelength (nm) and the second column the absorbance.
