# Supplementary material for: Interrogating the structure and function of the human voltage-gated proton channel (hHv1) with a fluorescent noncanonical amino acid
Source: eLife. 2026 Apr 28;15:RP110161. doi: 10.7554/eLife.110161 (PMC13124150; doi:10.7554/eLife.110161)
Supplement: Figure 5—source data 1. [file elife-110161-fig5-data1.zip › Tyr_emission.txt]

# Emission spectrum of Tyr in water, 0.1 M phosphate buffer, pH 7
#
# Data from PhotochemCAD 2.1a has been munged on  2 June 2017 by Scott Prahl to make
# the information available to non-Windows users.  Although I have tried to be as careful
# as possible, I may have introduced some error; the cautious user is advised to compare
# these results with the original sources at www.photochemcad.com:
#
# H. Du, R. A. Fuh, J. Li, A. Corkan, J. S. Lindsey, "PhotochemCAD: A computer-aided design
#     and research tool in photochemistry," Photochem. Photobiol., 68, 141-142, 1998. 
# J. M. Dixon, M. Taniguchi and J. S. Lindsey "PhotochemCAD 2. A refined program with accompanying 
#     spectral databases for photochemical calculations", Photochem. Photobiol., 81, 212-213, 2005.
#
# The spectral absorption measurements were made by  on in the summer of 1995 
# using a Spex FluoroMax.   The excitation and emission monochromators were set at 1 mm, giving a spectral bandwidth of 4.25 nm.  The data interval was 0.5 nm and the integration time was 2.0 sec. Samples were prepared in 1cm pathlength quartz cells with absorbance less than 0.1 at the excitation and all emission wavelengths to uniformly illuminate across the sample, and to avoid the inner-filter effect.  The dark counts were subtracted and the spectra were corrected for wavelength-dependent instrument sensitivity.
#
##Wavelength (nm)	Emission (AU)
270	152
270.5	159
271	200
271.5	220
272	217
272.5	218
273	245
273.5	215
274	281
274.5	279
275	371
275.5	444
276	517
276.5	728
277	769
277.5	1115
278	1238
278.5	1690
279	1919
279.5	2628
280	3257
280.5	4148
281	4954
281.5	6658
282	7642
282.5	9729
283	11301
283.5	13909
284	14980
284.5	17194
285	18538
285.5	20041
286	20782
286.5	21859
287	22714
287.5	23884
288	24757
288.5	25728
289	27165
289.5	29016
290	29411
290.5	31023
291	32569
291.5	33611
292	34678
292.5	36503
293	37207
293.5	38517
294	38988
294.5	40492
295	41113
295.5	42044
296	42818
296.5	43396
297	44166
297.5	44761
298	45021
298.5	45309
299	46001
299.5	46701
300	46838
300.5	47203
301	47571
301.5	47282
302	47277
302.5	47601
303	48203
303.5	47438
304	47367
304.5	47200
305	47403
305.5	46570
306	46484
306.5	45745
307	45632
307.5	44829
308	44725
308.5	44125
309	43514
309.5	42565
310	42231
310.5	41038
311	40701
311.5	39752
312	39054
312.5	38487
313	37646
313.5	36693
314	36152
314.5	35286
315	34621
315.5	33291
316	32812
316.5	32155
317	31421
317.5	30203
318	29989
318.5	29192
319	28576
319.5	27619
320	27347
320.5	26215
321	25812
321.5	25081
322	24094
322.5	23729
323	23273
323.5	22388
324	21998
324.5	21406
325	20960
325.5	20203
326	19688
326.5	18971
327	18896
327.5	17910
328	17728
328.5	17017
329	16607
329.5	16065
330	15750
330.5	14996
331	14907
331.5	13955
332	13840
332.5	13315
333	13049
333.5	12306
334	12189
334.5	11662
335	11482
335.5	10909
336	10737
336.5	10352
337	10207
337.5	9864
338	9464
338.5	9086
339	8895
339.5	8550
340	8215
340.5	8024
341	7980
341.5	7492
342	7340
342.5	7238
343	7130
343.5	6834
344	6779
344.5	6397
345	6281
345.5	6079
346	5975
346.5	5774
347	5550
347.5	5489
348	5342
348.5	5365
349	5003
349.5	4896
350	4768
350.5	4745
351	4658
351.5	4332
352	4418
352.5	4147
353	4048
353.5	4062
354	3819
354.5	3792
355	3759
355.5	3570
356	3483
356.5	3372
357	3240
357.5	3109
358	3165
358.5	3014
359	2886
359.5	2867
360	2850
360.5	2585
361	2712
361.5	2591
362	2508
362.5	2391
363	2370
363.5	2262
364	2321
364.5	2087
365	2155
365.5	1942
366	1980
366.5	1950
367	2008
367.5	1898
368	1894
368.5	1836
369	1778
369.5	1743
370	1691
370.5	1683
371	1667
371.5	1561
372	1595
372.5	1565
373	1602
373.5	1501
374	1414
374.5	1442
375	1386
375.5	1316
376	1326
376.5	1309
377	1287
377.5	1316
378	1268
378.5	1254
379	1259
379.5	1162
380	1197
380.5	1171
381	1174
381.5	1120
382	1078
382.5	1097
383	1051
383.5	1042
384	992
384.5	1048
385	1114
385.5	1031
386	1017
386.5	959
387	845
387.5	856
388	878
388.5	880
389	884
389.5	900
390	861
390.5	877
391	887
391.5	843
392	862
392.5	763
393	783
393.5	787
394	789
394.5	766
395	759
395.5	896
396	846
396.5	800
397	813
397.5	718
398	816
398.5	746
399	764
399.5	703
400	754
400.5	705
401	686
401.5	710
402	747
402.5	733
403	661
403.5	748
404	721
404.5	662
405	672
405.5	709
406	705
406.5	672
407	650
407.5	643
408	690
408.5	643
409	635
409.5	633
410	720
410.5	650
411	675
411.5	593
412	697
412.5	609
413	547
413.5	607
414	629
414.5	591
415	632
415.5	589
416	683
416.5	593
417	664
417.5	646
418	656
418.5	512
419	620
419.5	600
420	577
420.5	627
421	599
421.5	603
422	570
422.5	584
423	598
423.5	612
424	561
424.5	529
425	476
425.5	583
426	582
426.5	537
427	539
427.5	579
428	593
428.5	461
429	515
429.5	526
430	555
430.5	501
431	580
431.5	543
432	472
432.5	540
433	543
433.5	595
434	557
434.5	557
435	499
435.5	436
436	508
436.5	481
437	491
437.5	531
438	519
438.5	441
439	507
439.5	445
440	489
440.5	507
441	463
441.5	462
442	472
442.5	423
443	436
443.5	455
444	440
444.5	466
445	466
445.5	403
446	464
446.5	438
447	463
447.5	534
448	454
448.5	427
449	410
449.5	471
450	485
450.5	450
451	434
451.5	419
452	400
452.5	406
453	386
453.5	421
454	447
454.5	369
455	397
455.5	391
456	392
456.5	355
457	351
457.5	399
458	346
458.5	366
459	350
459.5	374
460	295
460.5	347
461	377
461.5	362
462	414
462.5	402
463	351
463.5	360
464	410
464.5	413
465	329
465.5	377
466	398
466.5	334
467	330
467.5	321
468	358
468.5	397
469	363
469.5	325
470	320
470.5	385
471	328
471.5	341
472	306
472.5	384
473	346
473.5	313
474	356
474.5	329
475	326
475.5	367
476	368
476.5	331
477	377
477.5	393
478	308
478.5	380
479	332
479.5	375
480	361
480.5	309
481	343
481.5	366
482	392
482.5	355
483	361
483.5	398
484	380
484.5	337
485	370
485.5	334
486	326
486.5	333
487	379
487.5	386
488	441
488.5	340
489	398
489.5	387
490	326
490.5	329
491	312
491.5	382
492	337
492.5	344
493	382
493.5	350
494	362
494.5	362
495	362
495.5	322
496	380
496.5	366
497	372
497.5	346
498	346
498.5	332
499	383
499.5	313
500	313
