# Supplementary material for: Interrogating the structure and function of the human voltage-gated proton channel (hHv1) with a fluorescent noncanonical amino acid
Source: eLife. 2026 Apr 28;15:RP110161. doi: 10.7554/eLife.110161 (PMC13124150; doi:10.7554/eLife.110161)
Supplement: Figure 5—source data 2. [file elife-110161-fig5-data2.zip › hHv1-Acd_Spectra.xlsx]

## Sheet: Blank280
Wavelength (nm)	Acd	A18Acd	Q56Acd	M91Acd	V103Acd	C107Acd	K125Acd	Y134Acd	F159Acd	K169Acd	F195Acd	I217Acd	F247Acd	No TAG
290	115690	110960	127400	95370	99730	142320	115540	124730	107400	83350	162140	87690	100420	112880
291	61660	60650	71160	53310	54550	82620	59530	69200	62240	48970	89960	50050	55540	70240
292	48240	43530	49100	40770	40860	56740	43510	52310	46770	38950	63350	38070	40160	55860
293	40260	36960	37640	35860	32650	46260	36490	44880	40300	34160	50230	31620	32650	49980
294	38540	34820	34270	34210	30270	42090	33080	41300	37920	33110	44670	30890	31190	48890
295	38170	35500	33930	35920	31900	41160	32670	42560	38650	35080	42040	32640	30920	51930
296	41500	37480	36140	36930	34730	42370	33840	45020	42530	37410	45520	33940	32870	55630
297	43870	41820	37370	40230	36210	44550	37620	48830	42970	41590	46530	36820	35950	58490
298	48380	45850	40560	45030	40020	49050	41480	52840	47810	44620	51600	40990	38480	62850
299	54910	51160	44460	49020	46900	53210	47600	58440	53580	50310	56030	48060	45650	67320
300	62170	62670	53890	58200	55750	63030	56180	69670	63140	60910	66190	55290	53810	78370
301	76670	74630	64060	73450	69980	72390	69070	79830	77090	73190	74510	68220	65140	91950
302	92050	93200	79280	89890	88170	89250	86350	98440	92420	91990	90130	86920	82400	108510
303	116900	116900	100630	112740	110130	108760	108980	120090	113850	116050	108130	106080	105400	129870
304	141950	146780	124290	141000	138600	133800	137180	147340	141070	144400	134580	138330	134660	158530
305	172150	176580	152000	170070	168410	160000	167350	181630	171350	175150	160610	164210	162490	189400
306	206280	212220	178450	201440	196930	186780	197510	210490	198870	207970	190200	195000	193110	215940
307	231880	236930	199420	230930	224340	213790	228170	240800	228680	240510	213640	224190	218330	244840
308	257660	261970	217110	250140	246360	230560	250160	263570	248390	259620	230970	245430	240260	264380
309	272530	274360	223120	262260	258570	238850	265470	278090	261970	274860	242660	254770	253400	279990
310	274320	280230	222170	269480	260330	241480	266960	277910	259590	280230	239400	258310	254660	279570
311	267600	272740	214850	257460	250620	232310	261600	272310	253230	271170	232070	247770	247040	269830
312	250750	255330	198140	238190	233800	215990	241880	253940	235150	250550	210260	232390	229120	253630
313	225610	226820	177030	216170	209470	195910	217990	228230	213200	226690	192100	209400	204300	229970
314	199490	204250	154320	187740	186040	170740	193270	201330	185710	200710	166700	182350	178660	206280
315	174040	182490	135880	163880	161200	147700	164270	175590	162370	172450	147550	160230	157900	180400
316	151030	155840	118610	142810	140060	130760	143930	156800	141070	148630	127850	138000	135540	162820
317	130030	139160	103930	124380	125740	114260	123510	134430	126670	130710	114630	121940	118730	142430
318	117390	125900	93750	112380	112440	105990	112200	122690	113250	118140	102410	112250	105480	129890
319	110170	115780	86510	104220	106440	97730	103990	113600	105600	110350	95870	105510	99170	125410
320	102880	112310	83300	98220	100210	95730	96740	108640	99810	103570	94160	100250	95330	119970
321	97130	109700	81250	94830	95440	89860	91630	104760	96660	99540	87150	94550	91710	115720
322	96160	105480	78530	92790	95450	87730	90490	99230	93680	94670	85460	92610	88540	112830
323	91030	104720	75560	88570	91200	85980	87120	96730	92430	92540	82360	91960	85840	110810
324	90180	103720	70900	85800	91670	84640	85210	93950	89660	88890	83620	90810	84590	111810
325	89370	100640	73330	84690	89410	82790	84160	94420	87620	88780	80860	90000	83530	111000
326	87240	100850	70030	83860	86110	81510	81730	94240	87780	87170	78100	88090	82790	111100
327	85960	96850	68450	82420	85210	80410	80640	93420	85350	86760	78820	87640	81790	110530
328	85510	97250	67510	81270	85760	78360	81310	92020	84750	84320	79060	86100	80530	109900
329	83900	95540	67740	79400	82660	78360	77890	93540	83860	82650	76210	87050	80260	110140
330	82290	95110	66710	78690	82350	76050	74580	90920	84290	82660	74020	86520	77000	106850
331	81170	92250	65720	75990	81650	77110	75550	90110	83030	83970	72750	86180	75760	109100
332	79790	94110	63880	76330	79000	75990	73510	90980	80890	80430	73050	85270	73630	109230
333	78260	92290	62130	72820	76470	73020	71690	88800	79430	78760	70510	85370	73410	107810
334	79820	91190	61390	72530	77530	73420	71690	86910	76930	75630	70850	83450	71710	105990
335	76200	88620	60140	71220	76330	70820	67580	85040	76000	75270	68900	81690	69940	105450
336	74020	88340	59370	69300	74210	68570	67440	83570	74740	72810	67270	80310	69120	103650
337	71610	87500	58290	66570	72990	68270	64480	80100	73730	70460	67120	78410	66500	101130
338	70180	85120	54620	65450	70780	65570	63840	81440	71050	70890	65780	77870	66640	102350
339	68090	82720	55070	62500	69370	64570	61360	77830	69260	67480	63730	74750	65500	98740
340	66400	79530	53300	62000	66590	64160	59130	78890	68620	66750	62690	72500	61330	97670
341	64970	80430	52480	60290	66820	61920	58990	75330	66920	64090	61550	71950	62750	97290
342	64500	76870	51700	57860	64980	60900	56750	74750	66100	62530	58980	71310	60440	97620
343	63800	77820	49320	58440	64200	60660	54820	72640	63640	62290	60050	70530	59360	95750
344	61240	76860	48110	56480	64520	59880	53230	70420	64180	60730	58780	68870	58280	96670
345	59780	73850	47680	54580	61470	59940	53290	71820	61870	58930	57830	69960	58570	93010
346	58030	72290	46490	53650	62000	57380	51610	70990	60800	58150	55140	68430	56490	95830
347	57130	73750	45120	52770	59930	56760	51140	68980	60870	57220	55540	67570	54930	93370
348	56050	70250	45380	51340	59990	56980	49770	68600	60000	56880	54650	65170	53220	91970
349	55680	68410	43600	51240	58280	54810	48640	67400	57730	55830	54530	65200	53380	91780
350	55090	68030	42960	49460	57380	54930	47150	67470	57880	54360	51400	62920	52580	92340
351	54840	68640	41630	49770	57510	54800	46090	62850	56720	53790	51150	63990	51350	88740
352	53460	65910	40070	47060	56790	52280	43720	64390	55510	52330	50090	61130	49730	87500
353	52310	65980	38460	46210	54130	51170	44020	62760	54900	50770	50640	60070	49290	87160
354	50460	62530	38600	45090	54620	50640	42720	61070	53880	48050	48100	59140	48360	86880
355	51660	64140	38510	45680	50980	50140	42620	60470	52250	47540	48720	57730	46700	86140
356	49000	61880	37440	44180	51110	50280	40090	58720	51660	47060	47100	58040	47400	84090
357	48860	60710	36310	43160	50880	47880	40400	57230	51800	45850	46400	56050	45420	84730
358	48210	59820	36060	41820	50260	46800	38620	56720	49750	45520	46060	54940	45410	84000
359	46820	58970	34400	41380	48910	46700	38040	55310	49150	45660	45010	54100	44430	82950
360	45550	58230	35130	40260	48740	47020	36590	53560	48940	44880	43950	53300	43770	81610
361	44290	58130	34800	40520	48450	45830	36730	54450	48010	44360	43930	52470	42650	82380
362	43730	55790	33960	39660	47880	44300	36280	51710	47990	42510	43530	51750	41360	79880
363	43180	54900	32690	38580	45760	44910	36050	51740	48140	40700	43410	52160	41320	79680
364	42720	53970	32370	37810	47420	43150	33230	50250	46100	40600	41720	51000	40220	79160
365	42150	53110	32420	38250	46910	43130	34170	49980	47410	40480	41160	49510	39900	79020
366	41850	52330	30990	37260	45930	43380	34240	48560	44690	39070	41100	48940	38690	78690
367	41020	52570	30560	36060	43350	42100	32290	49340	45550	37920	40190	47690	37920	76460
368	40310	50800	30710	36470	42100	42310	32590	46230	46400	36740	38490	47460	37520	76030
369	37950	49320	30550	34100	42010	42010	32280	46630	43290	37310	39410	47240	36540	73650
370	39150	49250	29580	34650	42160	42670	31020	45880	42740	36920	38880	47040	36470	74700
371	38840	48670	29370	33900	42720	40550	30290	45180	43730	34910	39280	44870	35720	73130
372	39080	47270	28960	33220	42570	40950	31510	43450	43490	35270	37810	45620	34910	70520
373	36490	48510	29030	32580	41050	40410	30240	43540	41780	34500	37220	45050	35080	70960
374	36330	46850	28910	32620	41630	39660	30350	43450	42580	35520	37220	44740	33960	70110
375	36750	45730	29380	31730	41190	39830	30400	42530	40560	33870	37010	43870	33740	70940
376	35280	45460	28980	31630	39610	39400	29920	41490	40390	33270	36060	44930	33620	70750
377	36140	46270	28500	31360	39820	39090	29620	40930	41940	34250	36470	43120	34340	68730
378	35250	43850	28280	31350	37910	39600	28350	40930	41250	34150	36240	44140	34400	68700
379	34500	44690	29630	30680	38980	40070	28280	40300	41340	33300	36140	43190	33070	67630
380	34960	44020	29380	30370	38570	39720	28730	40050	40580	33940	35620	43320	32790	68040
381	34340	43650	27510	31420	37810	39550	27710	38310	40710	33780	35870	41820	32300	67270
382	34230	43700	28350	30690	37250	38530	27820	38540	40140	33060	35430	43420	31730	66320
383	34260	44140	28480	31220	36280	39040	27350	40390	39880	32230	36480	41590	32190	64800
384	33720	41410	28300	30390	35990	39000	27420	37550	38930	31490	34760	42040	31670	63430
385	32950	41850	27880	30490	36900	38410	27070	37580	39220	31230	35050	40890	31530	65360
386	32560	41190	28220	31050	36100	38790	27040	36990	40710	30610	35680	41780	30300	63350
387	32790	42130	27790	29360	35010	37440	25540	37100	39100	31220	34240	41040	30470	65140
388	31510	40960	27450	30110	35920	38710	26550	36430	39150	32090	33680	41850	30720	63680
389	32010	41060	27410	29010	35930	37420	26210	37200	37970	31420	33780	39960	29760	60370
390	31830	40160	27340	28740	35250	38040	27070	37040	39700	30560	32780	40040	30210	61260
391	31390	39140	27970	29010	36120	36420	27350	36460	37390	30490	33590	39780	29520	61010
392	31160	38870	26780	28630	33910	37650	26380	36130	39220	29640	32750	38930	31060	60200
393	31690	39320	26240	29020	34380	36950	26820	35270	38790	31450	32560	39830	28710	59420
394	30780	39420	25800	29070	34350	37170	25790	35210	39930	29730	33250	39490	30250	59340
395	30880	38830	27320	29450	33570	37120	26570	37590	37450	30360	33600	39630	30030	58640
396	30860	38210	27580	29310	34070	37030	27130	35420	39870	30080	32700	38620	29510	58710
397	30830	39100	27530	30050	33830	36870	27220	35320	38920	29930	32970	38490	28770	58010
398	31190	40220	27850	29970	34690	36250	26230	35910	39490	30230	33460	38910	29960	57640
399	31040	38400	27750	29200	33530	35640	27590	35420	40190	30500	33680	38260	30010	56490
400	31030	38800	28460	30430	33830	35930	26980	35830	40330	31070	33850	38320	30050	56990
401	30520	38960	28950	30670	33600	36530	28240	36270	40120	30830	33250	38510	30630	56700
402	31640	40080	29910	30700	33990	36060	28980	35570	40320	31450	33520	39750	30560	57490
403	32520	40480	29180	32490	35490	37140	29190	36530	41990	29840	33140	38760	30510	58040
404	31570	42020	29560	32240	35510	37740	29680	37150	41650	30340	35220	40060	31140	56560
405	31350	41600	30370	33690	34870	37030	30330	37860	42760	31610	34080	39620	32120	59100
406	32740	41500	31980	32780	35070	37130	30710	39080	43990	31320	36090	40720	33280	58890
407	33240	43630	32280	35810	36550	36840	31110	39560	43750	32220	36070	40410	32580	58850
408	34550	45400	31680	35850	37000	36850	32320	39660	46120	32040	35710	40320	33640	60830
409	34560	46150	33580	36520	37480	36030	33080	41050	45760	33800	36030	40880	34950	60330
410	34480	48060	33850	37540	37580	37920	33090	42070	47640	33070	37840	41240	36480	59990
411	35990	48930	34690	38300	39040	37100	32640	42810	47740	33290	37740	42050	36220	61420
412	36300	50540	34080	38810	37790	37320	35280	44790	48230	33910	37740	41960	37050	62210
413	36520	51150	35810	40920	39290	37270	35980	44970	49840	34720	38690	41170	38270	61870
414	38720	53180	36060	40720	39590	38700	37100	46180	51330	36060	40270	42220	38600	62850
415	39530	53160	34670	41490	41120	38410	37830	46430	52110	35460	40470	42720	38660	63190
416	38930	54810	36030	42770	41720	37870	37650	47870	51640	36210	40940	43460	40550	64780
417	40080	53590	35410	43650	41880	38190	40440	47410	53690	37120	41670	45250	42100	65340
418	42190	56330	37620	45950	43730	38820	41240	50180	54470	37700	41680	43980	42470	66050
419	42480	57200	37820	44430	43930	39850	41690	49810	54400	38100	41940	45820	42590	65980
420	44540	57530	36880	45560	44540	39200	43210	51720	55590	39140	42660	45570	43770	69570
421	44070	59870	37910	47340	45970	40180	46240	53030	57820	40140	42770	45580	43940	66780
422	44710	59580	39110	48050	46860	41600	46180	52760	58540	41220	43460	47340	45620	69010
423	47350	59980	38770	48530	47240	40710	48410	54870	58680	41300	43600	46960	47210	68260
424	47950	60980	38370	49550	48320	41930	49940	55660	60020	42450	43330	48600	47250	69660
425	49080	63020	39590	50860	49630	42600	51510	55410	61590	42950	43500	49150	47810	71810
426	51470	64660	41240	51380	51180	43020	52320	59390	63290	45110	44740	49530	49780	71140
427	52880	64290	40860	52970	53300	42470	54290	59860	64120	45410	43450	51020	51840	72870
428	54840	66800	43060	53990	52330	44570	55810	61200	65560	46750	46840	50340	52960	73510
429	55120	68680	41960	55860	55580	44380	57150	62040	65780	46840	47380	52120	54570	74640
430	57560	71080	43290	57490	55570	45600	60070	63930	68910	47880	47520	53350	55690	76650
431	57820	71200	44260	58380	56850	46400	61040	65130	70350	49810	47210	54610	56750	77010
432	60990	72370	46370	60170	60020	48080	62600	68210	72900	49930	49160	55540	56960	79860
433	63110	74760	46010	59240	60870	46360	64440	66710	74160	51420	50000	53730	60160	80980
434	65370	75880	46430	62910	64160	48890	68900	71920	76830	52790	50650	57340	63620	82520
435	66140	80070	49150	63250	65100	50390	70550	72790	78790	53490	51990	58560	65230	83380
436	67630	81240	49890	64610	66040	49330	72120	76440	79780	56840	51570	60530	65250	85740
437	71520	85200	49640	68060	68800	51480	75320	76640	81860	56350	53370	60380	66680	86780
438	74180	86050	50980	68560	71280	52420	79640	79400	82670	58440	54550	62950	68420	88650
439	75840	89290	52830	71860	72970	54570	82730	80890	85980	59220	55810	64900	72260	90310
440	77730	92630	54100	72170	74180	53460	82780	85120	88130	61470	54460	64840	73820	93490
441	80560	93240	53760	76280	76920	55480	86160	88210	91560	64140	55500	67140	75310	93670
442	82790	96200	55120	77540	76830	55990	89660	90200	91760	64510	57830	67850	78110	99790
443	84460	97650	56050	78480	80270	56800	90660	91430	93770	67480	58750	69520	80160	99310
444	86910	99370	56810	80770	82870	58130	95460	94860	97250	67120	60420	71370	81460	101710
445	90940	102070	58920	82240	85850	59820	96820	98120	99320	71510	61370	74920	85360	103640
446	91740	105130	60950	84570	88410	61410	100640	99140	100850	72390	63120	73680	87670	105230
447	95660	108400	62030	86580	87960	62950	103960	102920	104960	73090	64820	74890	89570	106410
448	97710	109440	62530	90100	89090	62750	107770	102680	106940	73740	64560	78320	90230	111790
449	99710	111290	64340	91890	93240	64170	108900	108930	108560	75610	66400	80130	93520	109050
450	103530	117850	65610	92450	94180	65090	113220	108470	111500	78350	67430	82130	96230	114150
451	107040	120040	65650	93380	99030	66840	117090	114050	113150	80730	67570	81480	100070	115390
452	112180	124810	67690	99180	101310	68870	119930	115300	117440	81470	69620	83720	99710	115140
453	114240	124680	69330	99190	102540	68990	126630	119460	119030	83070	70730	88190	103740	120600
454	118260	125340	69490	102300	105700	70810	125020	119170	121490	86220	73290	87790	105560	122870
455	119410	132220	73040	106810	108450	73310	130400	124930	124540	88300	74800	89460	108340	126160
456	122220	133700	73880	107030	110610	75280	133690	126990	127670	91200	77320	90480	112770	126810
457	126730	134290	75010	109850	113270	75470	138860	129560	129900	93570	78020	92740	116080	132080
458	127830	140720	77900	113370	116340	78500	138680	133350	132600	94550	80690	95760	117420	133460
459	135200	145090	81100	114240	121130	81080	143660	138760	137750	96780	80170	97120	121000	135320
460	134980	145610	82300	114340	123430	80750	146900	139180	136710	96930	82550	99490	122960	138780
461	138490	147620	82900	117540	124000	82800	152380	145800	139520	100800	83880	101920	124380	140390
462	139200	150890	83710	119880	126390	83680	154710	143260	142810	101960	84430	104260	127520	141980
463	143550	153300	85540	123790	130430	83780	159290	148440	144430	103450	85510	104710	129040	139970
464	147020	156270	87120	127160	131620	87080	160350	150190	148310	107870	87720	104620	133670	146830
465	149010	159840	87660	128120	135080	86950	166050	153630	152440	108350	89230	107230	134000	148350
466	152590	162870	89570	129250	136300	90860	167530	157660	155520	109960	91020	108690	135220	152580
467	155280	166710	89160	130060	138930	90290	172510	155350	157350	110640	92840	112550	140170	155900
468	155120	167510	91620	134030	143130	92460	174500	163230	157630	114020	94100	112650	142100	155970
469	160600	169840	91690	136500	144840	93830	177520	164110	158210	114730	93760	117970	144760	158120
470	164900	175100	96070	140820	146900	94160	177500	169560	162710	115560	95170	118380	147670	162320
471	166700	177700	96270	141560	149080	95580	183230	170970	167470	118030	95220	120780	152230	164380
472	172170	180840	96870	142370	153940	98070	186720	171400	168130	122530	97760	119920	154850	167450
473	173420	183990	99380	145610	156370	99110	189470	175700	171070	125790	100600	125080	155970	168910
474	175350	185410	100650	148420	156930	98770	194550	179070	175310	124420	100950	126580	157700	172760
475	178330	188010	102800	151810	161670	100070	198650	181660	177190	128130	102960	129180	160790	175480
476	182110	191490	102700	154520	162400	102030	204120	184100	179520	130190	102980	128350	165510	178190
477	187980	194000	104710	155580	163460	104490	203530	185800	182810	132150	106860	132920	169560	182130
478	190890	197120	104850	160100	170810	105970	208750	188940	183090	134090	106940	131200	168890	183550
479	192490	200580	107760	162740	173890	106410	212000	193510	187920	136740	108430	135800	171570	187400
480	194650	205060	110030	165780	173760	105240	216110	195710	193080	135610	109220	136740	175000	188700
481	194770	204850	111360	166400	176860	111230	219520	198230	193080	137560	108190	138670	176810	191080
482	201140	210700	112150	168390	178270	111350	220200	199830	196890	143040	110270	141670	182080	193450
483	202590	213280	113400	171350	183020	113300	225070	205620	201270	144440	114850	141070	183320	194220
484	205410	218940	116290	174720	184470	113870	228290	204600	201740	145190	114150	146140	184750	199100
485	209690	220000	116240	174330	186760	114940	231830	208420	205190	149610	114680	144290	189070	199380
486	210630	219070	117130	175730	190110	119290	233650	211990	204820	149320	116320	151030	191330	199030
487	213870	222250	120840	177760	193560	119320	234670	215760	210830	151740	119480	152070	192380	206230
488	214960	227820	119490	183580	192770	119260	239290	218320	211870	155800	118630	149450	194080	208920
489	219760	228350	121090	186440	196320	118460	246230	220220	217170	154510	119380	150210	197090	208840
490	223890	229480	124000	184850	195820	122180	244580	222340	217050	157610	123420	155820	199250	212010
491	224020	236230	123870	188280	202190	122270	250240	224230	219970	159620	123140	155880	202210	213460
492	226700	234770	125800	190140	201740	123840	251760	224720	218490	160860	125740	157500	201510	217880
493	226980	237460	126040	192360	201830	125350	255420	228250	221900	163340	124720	156450	204870	215810
494	232200	243450	125230	190520	204360	125500	253250	229750	223440	163070	125940	160300	207480	221270
495	233260	240560	130400	193400	206390	124770	256950	232080	229110	166120	127190	160640	208550	218200
496	237690	244680	128990	197400	206730	129100	258240	234770	228400	164870	129570	162040	209350	223530
497	234630	245650	130270	194000	211650	128850	261540	236670	230410	167470	128170	164610	214490	222010
498	238700	244690	130490	199160	211970	131050	259140	239880	227130	169030	130490	164330	213920	222390
499	238880	249130	131580	200840	212690	129940	264350	239120	230780	165790	131140	165560	214370	226670
500	239780	249450	132400	200570	215370	131320	264870	241260	235230	169110	132690	165740	217680	227310
501	241270	249560	133510	199890	215230	134790	269650	240860	235650	171410	133380	169180	215060	229420
502	240550	250460	135200	203270	219050	131940	266210	240800	233780	174000	133020	168400	218000	230920
503	247290	253590	136270	206230	217870	133950	266680	244640	239050	174060	134200	170900	218700	230240
504	243640	253620	135840	205890	219700	132570	270950	241770	238580	172450	132510	168630	219370	230370
505	244270	258270	135650	203530	221540	132390	271250	246080	238090	176460	134670	171230	222510	230000
506	244410	253060	137850	204500	223590	134100	269870	246490	237300	175460	135980	171150	221660	232720
507	246410	260330	135280	207100	224690	135050	275710	247950	241880	174220	134980	174940	222090	233540
508	245810	257490	139370	207710	221950	134380	271900	248310	238610	174780	137240	172010	223450	235920
509	247210	258180	136770	209500	220830	136310	276040	247400	243230	177420	136620	174230	225420	235500
510	246760	260840	137750	211270	221870	135620	275800	248630	243260	179440	137970	174290	223380	237550
511	252420	257370	137480	207090	226580	135400	276960	249900	243260	177090	136640	176690	226630	235580
512	251260	263740	139940	209930	225930	139790	277410	250920	242030	176230	137870	172920	224560	238720
513	249940	259470	139780	208800	223830	135800	275340	249040	247220	178390	138570	172700	225410	236950
514	248630	260770	140550	210780	228550	134870	278280	250840	243000	177620	138640	174210	225020	236950
515	250420	260110	138410	212910	227320	138060	277850	250520	245060	177620	137610	173700	229930	236680
516	248520	257350	141020	208690	226110	137280	277910	250600	243220	177700	136270	175790	231530	235210
517	249090	261120	138940	210010	226270	136500	276160	248960	243280	179780	137130	175320	227950	234920
518	251140	260460	139500	212810	228470	137740	278610	247720	243560	177420	139520	173070	227510	235460
519	251700	260120	140430	208920	227360	133420	277900	249650	241290	179190	137370	174750	228350	236450
520	251890	258190	139220	212960	225720	136480	274370	249500	240690	179220	138770	173370	229200	235230
521	247250	257990	139520	208700	225460	139270	275350	249020	244010	179270	137560	174600	225870	235700
522	249870	258700	138790	212800	225070	139120	274720	249890	245430	179030	139300	175010	223670	236900
523	247690	255800	138280	210980	224210	135950	275650	246610	242580	177960	136380	175880	227100	233330
524	246140	258210	139160	206870	224600	136750	274590	247130	239290	178830	137610	170350	225140	233960
525	248950	258460	141180	208120	222560	139310	274850	244180	240630	178150	136480	174010	226920	233800
526	245940	257120	139620	208500	226250	136980	270740	246710	240890	178420	139030	172460	228260	231810
527	243670	252900	139410	206800	223270	140200	272890	245920	240930	175400	139970	172380	227350	233120
528	242190	255040	139570	208230	222860	138350	271170	245440	241920	176150	135900	172860	224410	233200
529	246230	252430	141750	207920	223520	137450	270720	243000	242290	175370	137950	172430	223200	232490
530	242920	252450	140320	205990	224160	138860	270110	242160	240550	175010	141750	170130	228030	231020
531	242510	251590	140230	206890	221550	136480	269530	241060	242220	175260	139900	171580	222380	229010
532	243680	254290	140500	206460	223500	138250	268000	240350	242960	175760	141130	172530	221630	229940
533	241450	252440	143940	207660	222880	141840	268870	243280	240410	173000	140410	171240	224690	228740
534	241100	249250	141370	205700	221180	140040	266540	241720	237820	172860	137520	171530	221590	229170
535	242180	251970	142070	204290	221090	138140	266680	238400	239350	173230	140350	169250	222620	230400
536	239600	247410	141230	206590	218080	137790	265270	237080	239400	171930	139840	174290	224380	227340
537	238010	246860	143620	205290	217810	140340	266650	239490	237610	173600	139140	169060	222060	228750
538	239070	246420	142470	205940	219130	138950	265820	237120	241620	174960	143510	172020	220630	226850
539	238050	247430	143240	202230	218040	143820	264340	239330	239830	175160	143530	171580	220130	225980
540	238990	251600	149570	207330	223580	147710	268190	241560	242100	178100	146700	174870	224080	229330

## Sheet: Blank370
Wavelength (nm)	Acd	A18Acd	Q56Acd	M91Acd	V103Acd	C107Acd	K125Acd	Y134Acd	F159Acd	K169Acd	F195Acd	I217Acd	F247Acd	No TAG
380	748030	750520	739000	327300	407500	790800	726070	805570	431200	301080	933000	363720	411930	414930
381	274930	296510	350540	136900	165780	362600	290990	320210	199880	126140	418660	152930	171430	176760
382	161430	176190	204840	85700	101680	210020	176010	184110	130780	80320	246270	99600	102180	109750
383	102540	110520	134340	59420	67670	135280	107550	112760	95020	55370	149040	69740	68880	75260
384	71100	76720	97110	44870	50180	98370	72540	73410	76920	44680	103710	54540	50830	59610
385	59190	62550	82230	40980	44190	84640	62340	60010	68070	37500	87220	48750	44740	50960
386	52820	57490	73900	36550	39790	76420	53530	53120	64060	35780	78800	44260	38620	49250
387	48350	51840	70640	35960	37870	71230	51760	50130	60880	33520	71950	42790	38320	47430
388	46870	51820	65920	34680	36850	66520	48160	47200	59140	32730	67960	42250	35740	44960
389	45190	47940	61790	34320	36560	64420	45250	46240	58800	31330	63460	42100	34760	44800
390	42470	49310	58710	33900	35970	61890	43050	44440	56450	32340	62520	41490	35120	45030
391	43360	46860	57110	33750	34760	60380	43720	42440	55270	31100	59180	40690	34650	43700
392	40990	46230	54690	33830	35300	57110	42100	43150	54590	32190	56710	41400	33120	45630
393	39640	45940	53390	33260	34380	57360	41610	44090	53150	31530	56020	40070	35190	43660
394	38620	44390	52700	32080	35430	56080	41410	41580	55880	31430	54160	40590	33750	44810
395	39460	44390	51260	33750	33230	53380	39700	41090	53980	31270	53140	40730	33560	44210
396	38340	43140	52060	33230	33710	51390	39520	40030	54210	31320	52740	41690	33570	45590
397	38500	44580	51050	34130	34370	53260	40820	40480	54960	31770	51990	41950	33370	46160
398	37010	44260	51740	34650	34010	52440	39430	42000	53160	31120	52590	42670	33200	48440
399	38450	47300	50900	36100	34540	52910	38960	41840	55240	32130	52760	41200	34220	49680
400	38090	47060	53920	35530	35050	54760	40150	42790	57080	32840	54980	42510	35230	49510
401	39330	47830	54830	37580	36790	57040	41420	44710	60020	32870	57910	43280	36230	51140
402	40130	52210	59260	40230	38890	56220	42640	46750	62690	34250	61040	46040	39120	54210
403	41260	53580	61010	41970	39660	58620	44250	49060	66530	35480	62880	46520	40910	55580
404	43360	56210	64980	44600	42350	63550	45810	51290	69200	37920	66870	49970	43520	57740
405	45580	60000	69540	45870	42770	64630	49610	52630	70980	37890	71640	49770	42770	61930
406	44850	63110	69060	48300	46100	65910	48730	55870	70710	38720	73550	51100	46180	64140
407	45600	63820	67760	50020	45590	65560	49290	56130	71640	39270	72660	52990	47170	65940
408	45280	68150	66460	50800	46270	64900	51620	57770	70090	41080	72230	53060	48780	66830
409	47230	70190	65660	53600	47510	60850	50280	60690	70970	41980	70010	53090	50380	68900
410	47830	70200	65770	56570	49590	59580	52300	62040	72430	44810	69600	55990	52550	71920
411	48970	74870	67680	59540	53180	61290	56110	64890	75760	47050	71540	59940	56150	78400
412	54830	81120	70300	68650	59400	64750	60650	71600	84450	55830	76530	63800	62050	85770
413	63330	93490	79220	80620	67880	73900	68160	78390	93920	66700	83710	73050	71590	95190
414	75640	104970	89650	92360	81360	82060	82710	94280	105920	81180	95670	87310	84940	109140
415	94400	126230	106480	113430	101250	98900	100300	113830	127290	100460	112850	104180	105020	127440
416	120210	146320	124420	136120	122280	120560	123750	134960	146920	124120	134090	128450	125080	150520
417	147290	177100	147530	162870	149630	145610	152450	162210	171990	150560	154130	153500	151590	176260
418	174340	206800	171920	190460	175650	165520	182430	190930	200370	181800	181820	183890	179310	200550
419	207670	238820	196890	223710	205530	197160	215590	223750	227530	214200	207820	214080	209740	234130
420	234680	265950	219440	249600	231510	215350	240040	254450	257330	241810	231140	238890	235600	260560
421	261080	287570	236830	272740	251930	236500	268770	276710	278790	267640	247160	261310	258640	280570
422	279210	302400	248080	287070	269910	249490	282370	292970	290340	284000	259500	271920	272850	297640
423	288680	309890	252010	294630	274000	255540	290220	298500	296140	286340	265180	281410	277670	301090
424	286280	305690	244790	289750	269880	248910	283090	298070	291860	287380	256620	280040	273100	296260
425	268540	294510	231350	274830	260890	237770	274950	288370	279160	273560	245180	265510	260330	282860
426	250390	270860	210760	255150	235780	217440	251460	266330	259140	251850	226080	246870	240210	262930
427	223770	241080	189290	227440	211740	191740	223350	234950	235500	223330	204250	220680	213620	236450
428	191330	212320	165120	195960	181030	167620	194820	207340	203100	193240	177670	193060	184630	206450
429	162750	184500	140550	170770	154650	144120	163810	176760	178470	161320	153010	163260	158780	181780
430	131920	155090	119510	140550	127310	118600	132450	146510	149620	133750	128210	135390	129830	157150
431	108510	132130	102220	119460	106410	101150	111550	125010	129200	110220	109740	113510	107180	134450
432	87820	112920	84940	98960	87980	83770	88810	105600	111180	90700	94770	95020	89380	115710
433	73490	99260	76550	85390	74730	71980	78260	90790	99690	75140	84120	82270	78700	103010
434	62510	90650	67270	76450	65740	65530	66350	79720	90140	66210	76360	72450	69620	93550
435	54560	81930	63540	71570	58460	58820	61530	73590	85450	60260	72590	68330	63540	88890
436	50990	76880	60410	66840	57300	56070	56660	68200	81520	54910	66680	64460	60430	83330
437	49120	76480	58330	66660	54300	54280	54680	67170	82060	53820	66100	61680	57840	82690
438	46360	74620	56660	63950	53750	52440	51850	66640	79130	51370	64940	59640	55710	80880
439	45620	71580	55480	63860	51150	52170	51380	64290	77550	50730	64160	58900	55160	79920
440	44680	72920	54830	62710	50790	50460	50040	63590	77870	48940	64030	56900	54450	79310
441	43220	71210	54090	61690	49880	49480	49630	62520	75940	48300	62080	57560	53180	78560
442	43340	70180	53630	61040	47130	50050	48320	61040	74650	48840	62330	55410	53090	78010
443	42850	69410	52570	61150	48980	50470	48930	60950	74490	45550	61360	55160	51810	78020
444	42430	67060	52630	60130	47720	48300	47260	58990	73800	47010	60530	55050	50750	77170
445	41520	67600	52910	60250	47320	48140	46950	58910	73440	47140	59450	53790	50080	76710
446	42980	66310	51000	57910	46600	49000	47080	59510	73340	45110	59980	52720	50960	73480
447	41220	64980	50530	57300	46100	46380	47070	57640	71120	45290	56950	52100	49760	73910
448	41690	63720	48050	56720	46630	45620	45350	56860	71680	44490	57630	52200	47160	73060
449	41020	61870	49260	56430	43700	46150	43940	55960	67990	44410	55330	51480	46790	71730
450	40770	62060	47890	55770	45070	46180	44440	56190	68520	43810	52860	51810	47010	70680
451	40780	60870	46450	52520	42400	45800	44050	54420	68350	44180	55030	50250	46950	70830
452	38900	59030	47990	54150	42240	45440	44270	55170	68380	42380	53960	50790	44330	69830
453	39140	61160	46790	52380	42580	45230	43080	53880	67350	43150	53200	51020	45200	67010
454	38920	59060	46230	51400	42360	44270	43950	53660	67000	42880	53330	49560	45050	67850
455	38890	57510	44860	51900	42880	44750	42840	52360	66160	41220	50990	49640	44140	67710
456	38880	57780	45550	50440	42190	45450	43440	52690	65400	42210	51580	49560	43640	65970
457	37330	56440	43860	50070	41720	43650	41870	51920	64810	41470	48870	48380	42900	65760
458	37720	53920	44070	48710	42200	43560	42160	51250	62870	41420	48610	46670	43120	64360
459	38250	53980	42220	49880	40670	42440	41840	50810	63810	39080	48070	48000	42380	64130
460	37780	53260	42620	46840	39620	42430	41060	49890	62900	38920	48700	47670	41840	63660
461	35840	52110	42470	47760	39610	41600	41380	47690	63470	39550	47240	47080	40300	62140
462	36190	52350	41550	46390	37280	40700	40460	48840	61510	38350	46770	45560	40340	61140
463	34880	51650	41100	44650	38300	40050	39540	47930	60540	38520	46160	43760	38780	60530
464	34220	50980	39730	44240	36620	39820	38720	46690	59700	37600	45610	44370	38800	58540
465	33710	49370	40520	44510	37150	39280	39060	47510	58690	38530	43310	43750	36970	60300
466	34300	49960	38210	43740	37810	38820	38680	46780	59370	36310	44940	43080	37510	57190
467	33940	48080	38210	42870	37780	38740	39110	44970	58360	37100	43370	42460	36690	56300
468	33900	47340	38010	42140	36020	38390	38550	45710	57800	35240	42200	42260	37350	57540
469	34040	46910	39050	43180	34910	38160	38260	45250	57630	35740	42010	41230	36030	55550
470	34160	47950	36590	41770	34240	37660	36240	42800	56650	35590	43650	41290	36580	55850
471	31760	46280	36950	42280	34660	36560	36520	43650	56370	35070	41420	40860	35370	55600
472	33630	45350	37320	40400	34250	37550	35650	43080	54750	34910	41150	41110	34980	54510
473	32560	45990	35930	39470	32790	36490	36440	42700	54670	34940	41050	40050	34650	52900
474	32400	44130	36500	39010	33040	37720	35730	43230	53270	34180	39250	39020	34500	54090
475	30470	42430	35840	39000	31720	35600	35050	41060	55030	33530	39280	39590	33020	52590
476	31530	42670	34740	37910	32550	36100	34390	40400	52900	32220	40100	38580	33710	52930
477	30760	43060	35550	35980	31450	35420	34690	39510	51780	33130	38500	38710	32780	51210
478	29890	42310	33420	36900	32290	35520	33870	39580	51590	31740	38020	36610	31720	51050
479	30170	42070	34290	36790	31640	34890	33810	39840	52110	33040	37600	37720	33170	50150
480	29710	39500	32570	36510	30630	35590	33890	39050	52750	30960	37070	36470	31500	49980
481	29940	39650	33730	36150	29850	33880	31060	39010	51780	31370	36430	36630	30240	48720
482	29170	38930	33800	34620	30340	33720	32590	38870	50530	30410	36410	34940	29760	48400
483	29040	38910	32610	34980	29180	33350	33000	38090	49250	30400	35370	34500	31110	47980
484	29130	39270	32590	34090	29500	34220	31820	37830	49080	29280	35880	33630	29850	47380
485	27950	38000	31760	33160	28200	33810	30670	36480	49830	30320	35160	35090	28890	46270
486	28500	36650	32260	32460	28450	32390	31120	35450	48080	29210	35320	33420	28440	44560
487	28000	37370	32040	33210	28220	32410	30690	36810	48470	30000	35020	33660	28930	46160
488	28160	36940	31230	32700	27570	32950	31610	34020	46580	28500	32850	32810	27910	43120
489	28140	35940	30820	31800	27680	31850	30030	35800	47260	28440	33080	33120	28090	43320
490	27460	34610	30290	31500	27010	31530	30750	34340	47270	28180	33200	32130	27840	43570
491	27540	35210	29460	30980	27180	31250	29300	34920	45380	28310	32990	32940	26360	42510
492	27780	34840	29720	29490	26040	31310	30390	32310	44680	27860	32940	32600	26340	42080
493	26610	34090	28670	29950	25860	30000	28750	33100	44330	27440	31100	31190	26410	41620
494	26180	32880	29660	29900	26210	30120	28440	33440	45490	26340	32790	30630	25730	41540
495	25470	32050	28350	28440	25890	30630	29150	32220	43990	26210	32360	29690	25620	40930
496	26320	32120	28480	28330	25240	30730	27790	32160	44500	24350	31710	30430	25940	40470
497	25280	32350	28200	27450	24300	29380	29000	31960	42770	25230	30660	29350	25560	39590
498	26070	32460	28870	27660	24510	30310	27360	30900	42590	25590	29620	30320	25320	39110
499	24520	32090	29470	27780	23800	30360	27080	30530	43160	24800	30450	29680	24410	38780
500	25200	31550	29100	27030	23480	30560	26810	29960	41860	24950	30370	28600	24380	38610
501	24570	31600	28800	28210	23720	28840	28140	30340	41470	24980	30370	28970	24700	38120
502	25490	30990	28310	26410	23530	31100	27850	30520	43050	23840	29980	27630	22580	39830
503	25180	29490	27880	25730	23080	28630	27020	29880	40920	23440	29870	27150	22930	37420
504	23370	29530	27740	26450	21780	29640	27050	29020	40250	24110	30900	27010	23570	36460
505	24920	28980	27180	26190	23630	29460	25900	30020	39920	23860	29800	27580	22710	36220
506	24190	28950	27620	24440	22010	29060	25340	29440	39650	23020	28530	26820	22460	35730
507	22700	28390	27020	24740	21610	28900	25410	28630	37760	22540	28600	26300	21170	34920
508	23240	28130	26140	22870	21440	28170	25090	28040	38590	22480	28560	25540	22210	34400
509	22820	28030	25940	23070	20300	26580	24900	26800	36740	21980	27530	25620	21400	32560
510	23060	27540	25290	22970	20840	27370	24920	26720	35960	21380	27810	25270	21460	32910
511	22200	26700	25200	22890	21220	27300	24440	26620	36210	21340	26510	25310	20470	31720
512	20910	26790	24670	22600	20190	25740	23910	26110	35850	20590	25640	24810	19550	31640
513	21240	25800	22950	22180	19330	26490	23990	25090	34570	21400	25580	23170	19350	31790
514	22220	25990	24400	21550	19740	25840	23010	25370	34680	21210	25020	23740	19470	30490
515	21060	25960	23610	21160	19290	26230	23440	24800	34400	19180	24630	22990	19450	30680
516	20330	24880	23990	20210	19320	24140	23460	24930	33450	19270	25410	23060	19290	29280
517	20680	24320	23220	20870	18180	25060	22110	25470	33920	19100	24950	23360	18490	29740
518	19860	24150	22780	20170	18670	24120	22260	23600	33230	19860	25660	20980	18740	28550
519	20740	23540	22930	20570	18360	24520	22170	24050	32730	18060	24230	22360	17980	29090
520	19680	23980	22830	19220	18490	25160	22550	23240	32460	18460	23910	21130	17560	28480
521	19730	22290	21710	19800	16980	24230	21860	22790	32040	18690	23490	20660	17260	27590
522	19340	22410	21990	20220	17700	24560	21040	22260	31410	17480	23530	21410	17720	27420
523	17980	22650	22910	18220	16810	23540	20410	23360	31400	17170	23080	21120	17310	27160
524	19180	22600	22270	19390	17090	24250	20120	21870	29020	16580	22810	20690	16740	26190
525	19000	21590	22340	18040	16060	22400	20230	21590	30830	17060	23260	20570	16730	27150
526	18480	21190	20270	18440	16400	23260	21390	21650	30010	17260	22520	20090	15940	26410
527	18350	21090	21080	17780	16780	22720	19980	22110	29490	17020	22110	19500	15900	25540
528	17630	20970	21750	17830	16000	22700	20870	21610	29090	16870	21750	19230	15630	23840
529	17620	21130	21290	17200	16790	22040	20020	21500	28480	15970	22820	18920	15840	23670
530	17610	20370	20030	16780	15610	22960	19860	20720	27800	16010	22090	19470	15210	25080
531	17580	20780	21300	16220	15470	21890	19100	20920	27660	15540	21590	18180	14830	24310
532	17460	19550	19700	15740	16090	21730	19450	19680	27600	15130	21280	17550	14910	23660
533	16430	20280	20390	16080	15320	21560	19380	18920	26860	14420	20770	18710	14490	22620
534	16710	20420	19320	16210	14690	21660	18000	19100	27610	15340	20430	17760	15480	22370
535	16430	19270	19960	15980	14540	20950	18640	19210	27390	15300	21080	17690	15010	22870
536	16640	18610	19350	16410	14740	20830	17960	18470	26640	14950	20420	17180	14580	22480
537	16100	18720	18870	14980	14510	20460	17790	18660	26460	13970	20900	17320	14240	21930
538	15740	18890	20010	15990	13990	21280	17870	18410	25220	14910	20390	16190	15000	21650
539	16610	19160	19230	14520	14010	20350	18020	18580	24270	14570	19540	16490	14010	20550
540	14840	18380	18810	14010	13620	19030	17750	18650	26010	13460	20290	16180	14170	21250
541	15450	17970	18800	14090	14120	19380	16360	18250	24620	14040	20110	15840	13960	20280
542	15730	18150	18740	13710	13190	20130	16960	17860	24250	13110	19610	16070	13170	19860
543	15260	17330	19150	14470	13190	20210	17460	17730	24720	13020	19800	15350	13420	20130
544	14860	16610	18510	13560	13070	19960	16740	16880	23880	12830	18930	16880	12810	19860
545	14820	17010	18160	12860	12970	19240	16950	16720	24120	13420	19810	14900	13190	18890
546	15280	16780	18210	13300	12620	19150	16390	16280	23840	12560	19300	14650	12620	19220
547	14470	16370	18340	13920	13540	19950	15820	16980	23270	12300	18850	15250	12190	18250
548	15210	16500	17960	12810	12120	18740	16400	16670	22780	12710	18310	14640	12030	18690
549	14900	17320	18000	13220	12320	19180	15920	16490	22840	11660	18450	14530	12310	18130
550	14480	16500	18250	11970	12330	19230	15440	16350	21860	11740	19340	14050	12010	18120
551	14520	15540	18110	12630	12430	18870	16040	15880	21550	12210	17540	14090	11530	17430
552	13780	15590	17640	12050	11730	18540	16270	15670	22410	11110	18040	14170	11590	17170
553	12980	16570	17800	11660	12090	18550	15280	15520	21600	11130	18030	14170	11110	17090
554	14010	16290	17150	12510	12140	17840	14610	14840	21720	11700	18440	13680	11230	17040
555	13000	15570	17410	11970	11350	18540	15490	15130	20940	10830	17590	12890	11660	17360
556	12950	15190	17480	11680	11710	18000	14920	16380	22110	11180	16800	13650	10610	16590
557	13270	15430	17750	11310	10960	17660	13930	15430	21070	10780	17390	12930	11230	16070
558	13160	15180	16300	10650	10860	17170	14590	15040	20420	10900	16480	13180	11090	15990
559	12930	14960	16210	10620	11240	17640	14920	14760	20370	11100	17910	13560	10460	15580
560	13570	14100	16920	11570	10780	16430	15110	15200	19590	10090	16970	12410	10660	15570
561	12610	14230	17340	10650	10520	17490	14460	14580	20460	10580	17760	12350	10740	15890
562	12670	14470	16730	10500	10620	16560	14730	13850	20320	10880	16060	12700	10610	15460
563	12790	14110	17230	10930	10550	16840	14330	14050	19230	10100	17070	12360	10770	15550
564	13310	13910	17400	10300	10540	16750	13540	14100	19660	10090	16540	11710	9790	14840
565	12760	14670	16870	10260	10820	16820	14080	13840	19990	9840	17130	11910	10140	14480
566	12510	13980	16400	10590	10620	16870	13540	13160	19090	9810	17390	11590	10150	14710
567	12370	13820	16930	10160	9940	16460	13480	14140	19580	9530	16760	12160	10510	14660
568	12560	13820	15480	9590	10170	17820	13860	13480	17500	9290	16250	11400	10840	14560
569	12150	13280	16010	10030	10250	16680	13080	13560	19000	9770	16310	11460	9700	13790
570	11390	13280	16160	10290	9920	17040	13830	13130	19010	8960	16390	11120	9930	13710
571	11770	13270	15990	9660	10070	16720	12650	12820	17530	9260	16170	11420	9790	13450
572	11550	13360	15640	9640	9360	16350	12760	13180	18060	9160	16420	11170	9440	14060
573	12070	13510	16340	9660	9350	15970	13140	12260	17780	9060	15800	10890	9000	13680
574	11330	13230	15790	8780	9200	16290	13280	13060	17590	9090	15520	10250	9000	13000
575	11850	13340	15880	9050	9650	16100	13100	12830	17340	9060	15880	11300	8740	12620
576	11530	13320	16380	9120	9440	16200	12710	12960	17590	8270	15720	11130	9490	12630
577	11340	12830	15530	9000	9450	15040	12380	11680	17860	8560	15160	10740	8720	12520
578	11620	12860	15450	9070	9180	15570	13100	12240	17010	8900	15550	10540	8810	12690
579	11130	12130	16890	8880	9180	16050	12530	11890	16930	8650	15370	10720	9110	12510
580	10810	11730	15750	8890	8490	14920	12470	11980	16740	8230	15970	10650	8780	12480
581	10880	12740	15450	8610	8730	15360	11700	12260	17120	7680	15070	10680	8350	11830
582	11310	11980	15220	8220	8770	15900	12620	12130	16550	8010	15500	9810	8450	11050
583	10480	11810	15860	8280	8620	15520	12690	12040	16450	7970	15130	10280	8550	11860
584	11140	11780	15840	9130	9020	15810	12100	11390	16180	8420	15760	10070	9110	11730
585	10650	11830	15340	8660	7870	15490	11110	12850	16680	7770	15760	9470	8460	11610
586	10290	11570	15580	7920	8780	15450	12090	11420	15320	7520	15820	9570	7800	11410
587	10940	11600	15140	8140	8730	14790	11570	11520	16050	7860	15700	9420	8040	11510
588	9980	11490	15410	8060	8550	15430	11590	11450	16550	7270	15350	9500	8490	11650
589	10430	10950	15490	7780	8420	14690	11800	11310	15630	7990	14640	9470	8130	10470
590	10650	11760	15030	7940	8110	14720	12000	11730	15080	7140	15490	9320	7930	10120
591	10270	11010	14380	8060	8730	14430	11410	10360	15400	7020	15490	8610	8230	10750
592	10670	11040	15510	7340	8490	14400	11270	10890	15710	7600	15200	9460	7960	10610
593	9750	11430	15050	8270	8210	15010	11380	10390	15110	7260	15290	9010	8010	10530
594	10300	10840	15020	7480	8010	14350	11010	10590	15260	7220	15040	8960	7090	9960
595	10220	10490	14190	7610	7930	13860	10890	11250	15100	6860	14150	8880	7990	10000
596	9770	10700	14170	7450	7490	14000	10850	10500	14540	6830	14280	8750	7620	9690
597	10090	10860	14360	7110	7680	13680	11070	10750	14480	7300	14260	8670	7820	10330
598	9920	10620	14390	7250	7920	13780	10460	10470	15200	6910	14150	8650	7910	10120
599	9700	10690	14790	6950	8010	14600	10760	9590	14600	7170	14710	8680	7370	9720
600	9310	10410	14970	6760	8060	14920	10660	10550	15000	7110	14370	8750	8110	9510

## Sheet: hHv1-Acd 280 Spectra
Wavelength (nm)	Acd	A18Acd	Q56Acd	M91Acd	V103Acd	C107Acd	K125Acd	Y134Acd	F159Acd	K169Acd	F195Acd	I217Acd	F247Acd	No TAG
290	121880	128080	146440	117010	116060	158150	133160	131260	117890	97310	171430	89040	139190	132040
291	64070	78150	92290	77140	72210	102570	81300	80200	77580	69340	102290	61840	90760	93800
292	49300	64100	73200	69460	60220	82810	68100	64550	69270	60790	77990	57130	81010	81090
293	42220	58660	64060	67260	54950	78580	63460	59880	68030	61130	64540	56980	79140	79220
294	39400	61350	64600	70810	53130	77040	64440	58440	70170	63470	62400	60330	79890	81270
295	41150	65490	67590	75850	57650	84940	69820	62070	72780	70000	64400	65950	90190	90010
296	42610	72990	73250	81360	63630	92880	74060	68050	79940	75610	69060	73150	96920	98610
297	45900	79730	78740	88940	70020	99530	82830	75520	87420	84920	72990	80220	109310	107840
298	50340	90040	88500	101480	77200	108670	92070	83270	96510	95790	82760	88610	120640	120880
299	55670	101450	100230	113250	89280	123460	104800	95800	109460	104780	89700	102170	135320	136400
300	64940	117850	114530	130670	102130	136780	120740	108310	127030	122450	101160	115810	157820	157290
301	77930	139810	131840	148970	118160	157920	140440	126660	147480	143190	116400	135530	178550	174510
302	96070	164740	155180	174540	140650	180390	166220	147400	170870	165240	135620	161380	209620	202880
303	114480	194280	181670	204590	169180	208540	195920	177300	199210	201790	160740	189550	245630	237430
304	144400	235710	216370	241380	205920	245030	239150	209100	237560	239940	192680	225020	292910	272010
305	173930	271660	250770	280140	237290	282310	275230	252190	274570	281150	222150	262430	333280	319520
306	206450	311710	286140	319220	276040	319320	316750	289130	315180	324210	254280	306100	380460	360660
307	234120	355880	317160	355720	307420	354950	360220	324630	350580	360170	283790	340150	422220	405430
308	258640	386060	345370	386870	336180	382920	397730	355370	382920	392920	304220	373900	460560	437210
309	273600	409360	362740	409140	357180	401000	419030	380250	406190	413060	325600	400200	493800	467150
310	276430	424610	369060	423560	360060	413690	437300	393850	421210	432670	330030	409360	516600	482900
311	269910	427570	369570	419700	360530	422510	438560	398170	422400	435520	329160	414430	526750	487410
312	251830	425230	366170	414970	352670	416380	443410	391740	418700	434800	321420	406940	530170	494080
313	229120	406850	358200	404370	337080	402750	429970	376900	407820	416830	303920	399700	525890	487500
314	203400	392660	343000	395430	319640	396540	420330	359310	394780	405630	290710	384720	521000	478010
315	178690	385210	336640	376830	305140	387700	404640	344310	390270	391440	278570	375360	520140	477380
316	153590	371970	331830	368020	291920	382500	400620	335050	382270	380470	270050	366530	521650	473730
317	135570	365310	330600	363040	284150	384710	393890	332080	378590	380070	262880	364600	531510	480840
318	120590	366130	334510	365780	280070	392030	402490	327310	384360	378170	260350	366280	541840	483990
319	112330	370450	337930	369440	281230	397960	405570	329340	388240	382530	264260	370470	555990	492490
320	105900	373810	342720	374370	284290	404460	416200	337470	398390	391920	266260	378200	569790	511340
321	100730	387720	347450	384320	286580	411990	434390	344520	411820	399650	274530	392700	591460	525770
322	97040	393260	356880	390720	290910	425950	441430	357130	418230	408590	278600	405860	607920	537590
323	95190	400110	363170	400000	300240	437020	450340	362680	433100	428920	285180	414400	626560	557000
324	93910	408750	372650	408570	302730	445510	462920	372550	446230	430020	288210	427930	643510	575080
325	91200	415620	379950	417820	309190	455180	473460	383580	454910	441870	297950	437020	661400	585800
326	91000	421700	386150	420910	311550	462610	483870	393810	468350	450440	303070	443880	676110	594840
327	88160	426830	391980	431600	315560	475310	491610	403200	480080	465590	313270	456910	695170	608880
328	88160	438290	400300	439010	323650	481670	505630	414410	483670	473600	315150	466170	714540	630920
329	87440	443060	404710	442430	329240	491620	515250	420970	495560	477700	318320	474630	727280	636600
330	86020	448480	413780	446010	328990	497280	524850	424330	505770	487310	322800	487810	743390	651750
331	84400	453620	416300	458640	336100	506540	532650	433680	508560	494360	328540	493550	753110	658690
332	84860	457590	418410	463720	334730	512440	541180	441970	514220	499380	334690	502600	758590	673490
333	82440	463500	425700	463660	340110	517750	545870	447700	526350	510800	333690	507250	774990	679000
334	81270	464960	426640	467170	342500	520180	553420	455820	529570	512630	341580	516080	779130	688230
335	78990	468580	428360	472600	342070	527980	553520	458460	537360	515630	335950	524750	785000	697020
336	76870	467500	432140	473910	341560	527490	560170	459980	535390	518170	344540	526200	795350	695460
337	75870	466340	429480	473640	346030	530700	559960	462470	541780	523270	346200	531320	802370	704690
338	73310	466260	427760	473190	345670	530520	562660	465310	542690	520280	346490	533710	804750	704780
339	73330	470310	430540	471260	346910	537460	568520	465730	542870	525580	344740	531310	807450	708980
340	69650	468800	429230	476700	346190	537440	572060	470650	548130	525010	346110	535240	807490	712930
341	68040	470060	429330	475890	342030	538960	570480	472220	551340	522250	342400	533970	808930	708970
342	67850	466290	426860	470450	343270	533970	572420	465800	552660	525050	344450	541500	811740	716830
343	66470	466460	425650	470720	345010	535400	574480	469070	552020	526170	346730	541580	809930	712150
344	66020	463590	424950	468610	342640	532790	571890	469030	551190	520900	348210	536030	809860	713720
345	65310	464840	424490	469210	336600	527800	569210	468390	550860	521180	347670	536570	807650	707270
346	63750	456990	420230	465330	339210	525740	572200	466820	549280	515510	344490	536430	807080	704470
347	66330	457960	419530	464360	334700	526690	565820	464690	547550	518470	344570	538750	801520	699830
348	62400	448330	411620	456710	334940	526020	561190	466560	545780	516960	342590	533680	802410	704410
349	62200	444960	406490	451660	330240	518430	556350	462900	542310	511110	337960	526450	795250	696070
350	61410	439980	405690	448530	326800	515390	555570	458840	535080	508860	335420	525410	783400	692620
351	60580	437610	401070	445140	328840	511830	544690	453850	532060	508530	332220	522430	777110	685640
352	59770	435010	394400	442880	323060	504530	542560	450530	524800	497380	332990	519360	772590	678320
353	58220	428400	388500	433130	321670	501010	536870	448660	521550	492410	330540	512890	768590	673830
354	56890	422750	386630	428480	315520	492810	535140	437210	512760	486880	320680	509740	759470	667790
355	54960	415670	381410	420560	310310	487710	524070	434800	507620	483140	321070	502760	748090	659500
356	54580	409110	369440	414200	307980	479610	520240	431930	500680	477120	315420	498300	733860	648960
357	54140	400840	368070	406470	301780	468800	508250	422700	496140	466490	309780	485740	723360	639490
358	52160	391160	365110	406350	295740	462170	499070	413580	485090	459530	305300	478730	708380	629540
359	51870	387630	350680	393630	290640	458020	487830	405140	477300	452540	297900	466490	692440	619070
360	52320	380050	347650	387640	287250	447420	479700	404250	471680	439510	296020	464650	685220	614400
361	50270	369930	336210	381300	282520	440510	471160	393010	458020	436760	286490	453460	677140	601540
362	51140	364970	330230	375320	277000	432190	464630	383960	449300	426160	280160	450130	658460	582190
363	48500	350110	322360	361870	270120	423370	453860	380410	438450	413710	279910	438080	651450	571270
364	49560	344960	313620	358340	265130	414300	442900	373130	432170	405040	270640	431420	634920	564830
365	48140	338840	304640	345270	259230	405500	438020	370670	425410	397760	267340	422260	620460	546570
366	46490	332190	298100	338760	250950	397360	426280	353680	413300	388350	261980	409490	604190	538680
367	45680	322410	292590	332890	242680	388960	416240	348720	408250	382210	253270	401280	589500	523920
368	45950	314670	282930	324840	240320	377370	405110	335450	393720	373310	250360	393600	572470	515390
369	45420	305990	277930	318730	231730	366730	391750	330300	384640	364550	244490	384160	560620	498590
370	44360	299430	269440	308880	228070	357860	382120	323340	375310	351160	239050	374720	546270	487550
371	43380	291220	260250	298580	220530	349710	369610	314860	362350	341850	229100	365920	527430	476780
372	41420	281810	252290	291060	217100	335220	363560	303640	357730	331790	226830	351160	518390	459790
373	42430	273950	247290	283620	211230	326460	353130	295220	345080	325000	218360	345830	498670	448910
374	40800	266020	242730	271670	205940	319740	345360	288110	338300	315520	214820	338590	487770	439490
375	40490	256140	232390	268780	200690	312220	331630	279250	328720	303280	208340	330170	473700	426850
376	41000	253810	228510	261860	196070	308360	325830	273290	316800	298260	200440	316410	460330	416480
377	39080	238430	220980	253570	190460	293760	313420	266530	306050	288280	198000	310020	443090	401860
378	39720	234090	207990	242420	186370	284340	304660	255630	300280	279490	191780	305400	429140	390700
379	39470	226310	206070	237560	182570	279280	295680	249760	289720	268800	183990	290210	415300	381100
380	39480	218140	198530	230810	175050	268770	288010	240850	281610	264600	181650	286370	402730	365730
381	39820	216490	194520	225900	171940	265720	278140	236650	273050	254560	176040	276100	391450	357110
382	38420	208740	188270	216510	164440	257700	267660	229070	265390	245430	172550	265420	377590	348450
383	37460	201500	180160	211280	159160	248920	261430	220900	257330	238230	167500	260730	371780	339820
384	36840	193410	175110	203680	155300	240280	253020	216190	246680	233710	163150	256380	353940	328220
385	36560	187360	168700	199710	152410	234290	249440	212640	246340	224080	157740	245640	343690	316390
386	37820	183870	164840	192200	146540	229030	244050	204690	238130	217280	153080	244220	331260	305690
387	35480	180180	160670	189060	141790	222360	239330	200500	233010	213150	149990	235970	323240	297930
388	36690	173530	155700	187330	139570	216940	235420	194150	234950	209860	145610	231440	316170	288250
389	35650	169040	150510	181670	135840	212360	234840	191480	231100	203470	144610	231240	303620	281660
390	36190	166160	144730	179250	133890	211170	240090	182930	236930	201470	139030	233420	292990	272820
391	36560	165840	139830	176080	132590	210360	247680	183060	242240	196350	138270	236420	287490	260570
392	35670	161740	135430	177450	128450	208560	255340	179450	251870	196280	136580	246980	279300	254040
393	36810	161640	132380	179120	130210	212430	273800	181490	272600	197710	135030	258810	268510	243780
394	35570	162840	131240	183140	128410	219600	295110	181570	298480	196810	138770	281330	266450	233920
395	36950	168770	128920	189830	132490	227140	318050	186080	329640	204970	141300	308230	261620	228180
396	37240	175410	126010	199300	136810	241250	355020	196950	367750	216480	141560	344640	260270	221950
397	39280	188400	126970	210360	148620	261760	390120	209390	405340	229300	151570	385800	263310	218520
398	39500	201530	129280	225910	156570	285550	427670	225450	450790	248620	162870	425050	269390	213660
399	43300	226600	134300	246130	177280	318200	470560	254180	491470	273440	172530	480220	281810	207500
400	47770	257050	139950	265210	195700	348980	506020	289100	540340	307820	195100	529590	296210	202970
401	51480	297230	146340	289180	226330	390480	547820	331380	587650	346750	219150	590940	318890	198360
402	58610	339150	161250	322630	254540	434440	579750	381120	622950	388390	247950	630770	346770	199940
403	63040	393350	175730	355170	296920	483090	626110	443310	662910	437350	282320	679720	385230	198360
404	71770	461370	199820	387720	338250	537750	665600	516620	707210	495330	324030	744800	432550	201720
405	85270	531120	223610	434740	386180	598220	700090	589270	745380	555900	368320	787380	481110	204040
406	95560	618960	257040	475410	442540	655300	745210	675120	784000	623040	421230	849070	539450	206480
407	110860	707510	290310	519100	497600	709830	793300	760140	826140	687270	476460	899170	589340	208780
408	125840	798730	335080	566380	555390	771410	838150	852590	876840	756010	533000	961030	655700	215370
409	144350	893330	380450	610270	601090	810620	890110	932690	923480	819720	589040	1010800	723170	219690
410	161230	994710	429670	658690	654590	850350	941290	1009390	971500	878390	647760	1062990	779700	222390
411	181410	1075780	479260	703620	691000	877490	995180	1075620	1014840	927280	689460	1105920	841590	223540
412	197940	1162400	524650	744710	726450	893700	1027950	1125520	1047270	966480	736520	1144960	892540	232580
413	218750	1227720	581630	791050	756500	909130	1074820	1169430	1080090	1001780	757160	1177410	938050	232780
414	231580	1293830	626610	826670	772330	914210	1107540	1197980	1108340	1023410	780660	1198030	968620	235460
415	251230	1332830	659420	855570	788430	912370	1136690	1218250	1125600	1033390	802890	1202940	990890	234980
416	261160	1354850	698870	879680	788320	899000	1153140	1229450	1137700	1028870	804020	1202770	1004050	236180
417	272630	1374370	721300	893050	785090	890190	1161110	1218890	1141080	1025390	798920	1200700	1009670	235180
418	280360	1379570	738400	903480	777060	869470	1160570	1201090	1130480	1008090	786610	1183050	1007500	233860
419	285200	1358070	746790	902550	766430	844380	1164960	1168330	1123200	996660	770570	1155900	990080	230070
420	285690	1345980	742430	896760	754120	821880	1147100	1143750	1104910	972380	749530	1136170	978230	231280
421	285250	1310710	743630	888540	734610	802690	1141350	1104570	1087370	943620	728680	1117960	952640	224940
422	287250	1285440	728790	872220	715240	780520	1115460	1076710	1065760	920620	706040	1090970	926640	222380
423	280960	1248910	714850	857990	699770	757840	1100530	1049180	1048980	894900	681790	1069910	908430	217680
424	276980	1210330	700960	837190	682370	743840	1077280	1009050	1032300	868320	664700	1054060	879430	211600
425	272610	1179940	678580	815710	672920	729840	1055340	997780	1013290	851810	644340	1029890	859800	207900
426	268040	1141940	661330	802590	656660	720790	1032020	977970	990050	831110	628450	1013820	841710	202000
427	265320	1124040	641850	781710	645660	714710	1007030	962000	970630	827380	620380	1001770	817030	201590
428	257970	1101620	622350	763490	644530	714060	990680	954460	951410	814520	609540	990560	808680	195710
429	257810	1088000	610930	758640	642000	719150	972930	956170	936870	806820	609290	980940	799660	199720
430	255710	1088760	599690	751390	645310	718140	964430	966710	931010	812370	612070	976930	799130	197960
431	255460	1080070	590220	744390	651670	728440	954550	967260	925670	820090	617730	972820	801430	194840
432	256260	1086400	589080	747290	653170	730770	946850	987640	920900	826420	623780	982750	800110	197400
433	258790	1097930	588870	746090	665790	732900	953900	998680	917470	831700	638540	990200	813680	197340
434	264100	1119300	594550	749370	671790	748620	956200	1012040	920520	844570	646520	986790	821310	201290
435	265880	1134640	599470	750770	676980	748730	956510	1026680	921410	851090	660780	993350	832550	200020
436	275600	1149010	609780	751430	686200	747320	954760	1031650	929290	862320	670800	996470	845450	202720
437	278240	1162300	613830	757730	693720	742260	961410	1045480	924780	869540	677480	997950	853700	205180
438	285940	1174460	632310	766950	691360	734830	966420	1051500	921580	870960	685210	991460	860890	206530
439	292250	1183720	644650	771020	691650	731590	962060	1055500	921720	860910	686370	989120	864720	206990
440	294640	1185970	649060	764400	686690	710090	962550	1040280	918250	850020	682330	971540	860900	207270
441	300460	1181500	657470	773710	684280	699280	951380	1035560	905230	842660	678070	966560	864660	209740
442	301000	1185770	659640	769580	672270	681550	940380	1011180	891370	832330	665490	942030	855360	210720
443	307080	1161460	666580	769060	660370	667760	935550	994770	884670	804800	650460	920540	844880	206290
444	305560	1142990	658110	758850	650020	640080	919660	964600	857020	784710	635890	892080	823820	210360
445	305430	1121600	655360	744250	631680	619820	894710	944680	836380	762220	617500	863200	811180	208170
446	303950	1092320	640060	732190	609610	595940	878630	912030	816140	738060	596470	833500	788400	204110
447	300070	1058180	628140	712790	593030	569250	853890	879140	784380	710690	577300	801870	767160	203970
448	299440	1030400	617720	693140	578730	547030	829820	844920	757480	686220	550840	775120	749150	202080
449	293240	994060	603380	674650	553920	529170	798370	813980	736220	656160	530190	740890	721540	201650
450	292470	957650	583590	653030	542640	508460	774720	785020	710230	635640	504730	716180	694590	198490
451	289310	916670	560370	632460	522430	486410	751630	753560	679660	606590	483200	685400	673010	197830
452	285660	882570	541410	611920	499700	471330	721220	723350	660150	583770	463970	659260	646010	194770
453	278730	846040	526510	587380	486330	452770	700220	697620	638010	563640	446570	638730	624340	194170
454	271940	822120	501480	573680	478210	433270	678720	673940	616500	543780	435150	614590	596500	197320
455	268200	788050	482090	550470	461090	425710	656610	656190	598420	525130	419050	594860	583270	193150
456	267370	761040	465470	535720	451670	415340	637930	635690	581710	510820	407460	577960	567710	194320
457	264430	739430	449410	518680	440110	404420	616330	620620	554610	496700	397850	567070	550480	192580
458	262650	713900	435640	509860	432710	394960	601160	602860	547030	482590	387460	545230	532100	193330
459	261570	693750	419910	487220	422510	386030	587940	592150	528130	474790	375690	531300	521180	192760
460	258610	683810	408420	479440	411710	380400	569990	585870	520560	460140	370440	519600	507550	189860
461	253070	667070	396380	463680	404490	374590	565550	575940	504170	453420	368190	509380	499580	195470
462	254380	651460	386160	456540	404410	370980	548230	564210	504750	447400	359020	497010	490650	196840
463	252840	641630	381510	449540	396330	362200	542250	557040	492440	439120	356340	491460	487650	197540
464	252870	631350	375230	439270	389900	355220	530740	546670	480750	429670	348230	483530	484840	195380
465	251050	623540	366410	431330	393400	347410	529130	542280	475440	425990	345360	476890	473030	196940
466	253740	613810	360650	429960	382460	343060	520990	533510	470680	419150	341520	470290	468880	199740
467	251670	611550	357670	424660	382540	339610	512350	530100	465920	414840	338940	462540	457730	201720
468	255870	601690	355050	420250	382530	334150	505250	530910	462630	411610	337990	454260	460140	202710
469	253450	593810	348470	419520	375100	325500	503170	520590	451910	403760	330610	447730	454260	201940
470	256440	586810	346700	412460	370440	317710	496690	516770	445900	395450	323240	434590	451000	203580
471	257000	583060	344320	411600	369180	314300	493540	505660	441760	390330	318900	425830	443600	204060
472	261030	573560	341920	407900	364560	303630	487380	496410	436370	381100	312990	420200	443540	206990
473	262810	566650	339960	399850	361120	299740	478210	483660	425830	375390	305290	410480	435020	209330
474	259430	557580	332620	399410	350140	289990	470010	477180	418430	367950	301770	400810	427800	211740
475	263020	547200	329140	391210	347970	283390	467870	468380	411290	359940	293880	390940	417710	212630
476	262120	539280	326210	384370	344380	275790	455550	458110	403960	354760	287550	383740	413350	213910
477	258730	524060	317720	381480	338070	270750	450770	444380	399040	344060	280000	368580	410530	213590
478	262270	510530	313430	376310	331490	265160	442370	441340	392780	334020	274590	361780	398950	215610
479	263850	504490	302840	368860	325490	255910	435740	431950	382450	330500	266810	351320	394400	215370
480	265190	486980	299460	361610	322930	252730	431070	422720	376370	319250	258620	342320	382870	218530
481	264000	480160	294680	355190	319780	245720	422590	415950	372460	312590	257520	336100	378210	219220
482	264970	468210	286860	348920	314350	237620	416430	406740	366370	307790	246660	323050	370410	224290
483	259290	459240	280570	346330	311180	234940	407420	398010	354580	298640	243940	316430	363990	223680
484	262630	451140	272720	337420	306800	226490	401890	384450	352480	291860	233980	310190	357250	223230
485	261420	442240	263340	336470	303540	225740	396360	385000	344170	289840	231550	301450	351540	223240
486	263450	433650	261620	328810	301380	222350	393620	377870	342090	285300	227380	301300	345190	227030
487	264000	426710	255870	321980	296760	215300	384240	370430	333940	278740	220210	293410	338560	227260
488	263190	418170	249260	316500	294610	217140	380760	364230	333690	271280	218900	288540	336010	228020
489	262160	414570	240890	315320	291480	210970	377610	361620	324540	268600	216510	280290	329350	232620
490	263630	402230	237670	311510	292150	208440	371580	356210	323130	267510	211060	281750	327780	231050
491	262610	400750	232800	305170	287410	208200	371620	355430	317640	264780	210620	274990	323990	232610
492	264330	393120	232940	302220	285400	205100	369150	349820	314610	265530	208760	270630	322280	234070
493	265540	387230	226070	306700	287140	202880	368130	346240	314270	257220	203150	268450	318300	234620
494	264880	380820	223500	299950	282840	199740	359020	340630	313880	252450	202940	264080	313600	235460
495	264910	377760	216910	295470	281920	198500	359960	343400	309430	253240	200190	261710	311340	233510
496	266370	378080	216890	295150	283050	199060	359230	341710	309170	252360	201170	259980	307450	236420
497	264850	376090	215590	288270	282420	195810	354010	333830	306000	249880	199790	260530	306300	239290
498	266710	369930	211780	289910	280330	191310	357160	336130	303290	244660	197900	253480	309650	241910
499	265970	367300	205970	286290	277810	194030	352850	329720	299320	245360	194130	250860	307830	240810
500	264740	362690	208380	283820	276940	192920	349650	330450	301090	243000	196090	252920	303200	240500
501	266660	361210	207420	283370	277970	189090	346890	326330	300640	242340	194700	248050	302340	239840
502	268770	359490	203780	282810	276450	189420	346690	325450	296190	243590	192540	247590	298700	242620
503	265990	355450	204190	282380	273570	186260	342900	326320	296770	236660	189180	242550	294460	243230
504	265440	358230	199720	278050	273020	187520	341230	324210	294390	235990	189640	242850	296330	243820
505	267360	351050	199270	277800	270290	181470	338480	322030	288680	235940	185780	240510	296690	247200
506	267220	350540	197940	278240	269000	183240	337610	317610	290050	233110	186000	236070	294600	243300
507	265200	344030	196250	276380	268260	179430	341820	314960	288570	229980	182430	234900	294770	249230
508	268760	344440	196020	275560	268650	178180	334870	310720	287700	230210	182520	229500	289900	246110
509	264030	342520	191490	269570	268900	177670	336000	312250	286220	231820	179340	228000	288180	245390
510	266820	338430	192890	270290	267530	176090	336220	308140	285760	224660	178120	228670	287030	246110
511	263540	334280	190390	271170	264750	173100	327880	303350	282730	221910	176670	225870	281150	244610
512	264430	331940	190280	268650	262130	173350	331110	300640	278110	218850	176510	224920	281860	245090
513	266080	325730	188020	266370	261860	173260	324300	297470	278980	218700	174250	222480	282750	246180
514	263670	325680	184820	265760	258690	170190	325470	301330	277060	216940	170620	218530	279300	245720
515	263390	325270	182480	264790	255790	169300	318320	296960	275480	214970	171240	216750	277010	244190
516	261780	321130	180600	258270	261270	165320	319250	290200	272840	215070	167640	213350	275300	242760
517	258670	316470	179110	255850	255090	165100	318270	291380	273360	212810	166300	209960	271000	247960
518	261540	312320	177140	253190	252330	163920	312160	285910	267550	211310	166690	208790	269070	242920
519	261540	311050	176000	254210	251990	162660	314560	284100	265090	208770	164060	203470	265820	241400
520	256870	305400	172710	250910	252390	160290	311950	281520	263270	206660	162970	203060	266720	242490
521	256420	304370	174310	250150	248920	159550	312490	280650	262350	204810	161510	202620	261530	237990
522	254820	298970	169060	249380	247010	160810	306170	277030	258490	202430	163120	199000	261300	242300
523	255820	299810	170100	245730	247980	156290	304060	271560	254780	200390	157570	198480	257540	239090
524	252820	294880	165950	245680	248030	156970	301870	272990	256620	201540	159350	196430	255780	239030
525	254600	290330	164920	242230	242460	157060	297970	268870	255160	199240	160420	191910	253790	237760
526	254530	289950	165840	243950	244010	156970	294170	269030	254650	198890	155810	192120	252480	239310
527	250870	287720	163310	237440	240880	154830	294400	267340	251450	196130	154050	192390	252150	239720
528	252230	286670	161880	238660	241060	155070	293680	264360	252180	194910	155390	190940	250210	238650
529	246620	284130	161360	236990	238910	153800	286320	262530	249030	191810	153890	189370	249720	237550
530	250610	281890	160730	235800	237290	155800	286580	260590	249260	192400	155430	186080	245940	232650
531	247910	283640	161890	232570	235610	152410	286420	259760	243950	192200	154290	187690	248550	234450
532	246920	278150	159190	231040	233200	154950	286890	257770	245670	190950	151060	184880	247350	235230
533	244970	278550	159150	230920	237850	151110	283510	257540	246620	188410	151860	182710	244260	231590
534	244220	273050	157760	232800	235770	152210	279280	254840	242570	187440	151060	182700	241620	234650
535	242970	273650	155760	228170	231110	151010	277380	253780	240530	187080	151640	180030	241590	230690
536	240810	268640	159330	229360	234420	151990	280470	256010	241960	183400	152100	180020	239810	229960
537	241010	270980	157070	223260	228230	152170	280710	249400	237670	185710	150730	180480	240170	232830
538	240250	269920	156160	225290	233140	151220	276690	252420	238580	186460	151910	178890	238880	232040
539	242740	269400	160610	225460	233660	152970	277680	249760	241250	184020	156570	178730	239690	230960
540	238690	268690	161710	228490	232550	155960	279270	252900	242740	189310	161990	181290	244160	235800

## Sheet: hHv1-Acd 370 Spectra
Wavelength (nm)	Acd	A18Acd	Q56Acd	M91Acd	V103Acd	C107Acd	K125Acd	Y134Acd	F159Acd	K169Acd	F195Acd	I217Acd	F247Acd	No TAG
380	708930	750620	742840	339220	409350	792570	740850	793730	363370	248710	938600	244100	477410	427610
381	277820	305570	346910	144260	171950	366060	302040	314310	155050	110720	423640	110100	198090	187980
382	164520	179420	205520	89910	103270	215370	180170	187210	99060	68920	245140	73050	120030	116560
383	105360	111080	132130	63000	71880	141560	115580	114180	70500	52240	151020	55330	85560	76630
384	70710	78310	99770	50100	54120	105780	82960	78800	55530	40800	109270	46680	63690	61790
385	59810	63640	85650	44530	48360	93250	69850	65050	52610	37690	91590	43200	57510	55260
386	53210	58510	76640	43690	44780	85880	68290	58430	51500	36090	82370	44160	54530	50810
387	50810	56350	71760	44010	43170	81270	69170	56910	56370	37690	79400	45930	56620	50280
388	48380	53110	69100	43650	42630	80810	73110	55410	61060	37800	74300	49970	57240	48070
389	47730	53640	67210	47630	41460	80550	81170	57220	71520	41760	71720	56230	57720	47780
390	47730	55140	63880	51300	43900	82050	91500	60100	84720	44130	73350	67650	59130	48120
391	47590	56850	61000	56270	46640	88580	109310	60970	106320	49710	71680	78770	61900	49740
392	48480	59520	62670	63430	49000	95060	134170	68240	129540	59010	74180	97750	68960	49180
393	50060	65070	63750	71200	52520	103590	163230	75800	164930	66200	76090	121890	73680	50240
394	52290	72550	64530	85210	58490	118790	200130	86030	209940	78920	83970	154850	82450	51640
395	53670	81210	67390	101410	68520	134810	247360	101300	260640	95540	91340	190100	95490	53380
396	58270	96170	70600	120330	78440	157810	296930	122110	324500	119170	102900	244750	112010	56690
397	66280	112580	77040	142370	96580	189190	353190	149770	395340	145080	117570	298850	132800	59890
398	75860	136380	83830	169980	115000	223190	409420	186350	457770	179670	138930	360410	161100	64110
399	89710	166710	96150	208120	143100	268470	478110	238060	529840	221160	163760	435930	197910	69000
400	105790	201970	111470	241990	178670	316000	529800	290890	601320	276040	197350	506360	238970	75110
401	131700	248520	133210	290170	219970	382120	594600	366250	680080	339910	244070	591480	300300	82310
402	161800	305520	159310	335300	270700	447370	650570	453570	754840	413190	294810	675400	368640	93330
403	197090	376550	190730	388770	332610	521610	708180	553480	819480	495740	354750	757330	446730	102850
404	246640	456970	235320	457730	401420	608440	779660	668980	893200	597110	425400	843640	548570	117020
405	305060	548230	283670	521320	477950	691040	840630	803870	964900	697640	511780	941990	655290	130310
406	378140	650770	335620	604430	560280	776300	913150	944250	1049050	821180	596940	1037480	776600	145720
407	457130	754000	395470	673990	643560	856580	996550	1084490	1126760	927550	690340	1133590	897630	162850
408	549230	883790	472350	758780	735040	941580	1072960	1232970	1226500	1052520	790940	1248790	1036110	179220
409	650260	990170	548410	832540	809030	1011920	1148850	1361250	1304150	1162200	884160	1334860	1165380	198660
410	753820	1106140	636130	913660	888060	1074220	1237400	1492110	1399690	1266460	976930	1443070	1292050	216160
411	868760	1215390	721860	992550	951670	1126130	1318600	1603500	1492180	1350820	1062750	1522620	1414360	240200
412	978770	1313160	807130	1068210	1012700	1161010	1394620	1699520	1566560	1437030	1129700	1601010	1526580	256400
413	1101140	1417130	900250	1149680	1067450	1197950	1466500	1781020	1642160	1504180	1205190	1667720	1622430	281280
414	1211640	1490200	986690	1222720	1115550	1222080	1525220	1839550	1695610	1560380	1253590	1716690	1710640	305180
415	1314700	1552960	1084040	1285590	1150830	1236820	1596010	1884630	1753170	1600120	1289130	1751400	1779660	329060
416	1400680	1617220	1154690	1343800	1178500	1247640	1639130	1916790	1798950	1620420	1326680	1779280	1840520	357250
417	1497720	1655760	1227680	1396690	1207500	1252350	1676050	1941610	1835550	1647500	1342830	1791020	1879950	387760
418	1555180	1691050	1281890	1442440	1223540	1251840	1718880	1946340	1840290	1656510	1346580	1792960	1903180	416620
419	1612210	1708120	1326360	1467820	1241820	1256900	1730830	1936500	1858740	1654500	1347180	1798900	1912520	448770
420	1645860	1710300	1349330	1492220	1236930	1241490	1742240	1917990	1859810	1647190	1335270	1778760	1918260	472860
421	1666110	1703460	1357410	1497250	1235470	1231870	1745740	1888050	1846920	1619040	1317430	1753880	1898660	488330
422	1663240	1668280	1358470	1491340	1220850	1218910	1735550	1854000	1821260	1587070	1291740	1732250	1860360	498240
423	1640460	1638780	1338190	1470630	1199790	1192940	1705520	1816000	1786200	1560200	1261200	1696110	1839170	496240
424	1605800	1602030	1304030	1425790	1169120	1162310	1670730	1760160	1746360	1516230	1222440	1664350	1780540	489790
425	1560950	1546100	1262300	1391360	1136150	1137880	1624080	1703460	1700880	1474600	1183360	1614390	1733610	468820
426	1488180	1486020	1208320	1336760	1092050	1098930	1567190	1665370	1641410	1420790	1140640	1572190	1672080	440450
427	1439100	1433430	1156350	1290480	1061890	1068810	1512800	1616220	1592880	1373350	1096710	1523060	1619180	413800
428	1371820	1376350	1104040	1229630	1011770	1042960	1463470	1575190	1530980	1330380	1058670	1486240	1566260	380470
429	1320960	1338950	1060920	1190400	991070	1020340	1416350	1543070	1487120	1305900	1036480	1447270	1528040	351530
430	1270310	1301410	1014780	1155950	966750	1000850	1367420	1515240	1451780	1280640	1005830	1425870	1503970	322490
431	1237780	1275320	980580	1127420	945600	996320	1331460	1508840	1423500	1270900	997320	1401400	1479130	302260
432	1210280	1264210	967730	1107340	942480	990210	1313950	1514360	1405790	1256280	1003810	1395440	1476340	287160
433	1203790	1265800	963450	1092150	938000	984530	1298640	1512010	1391550	1270240	1006600	1394520	1479000	272920
434	1204110	1271400	956060	1080290	938920	986230	1297540	1534250	1391680	1256110	1017160	1406820	1485670	268660
435	1214890	1279060	960980	1086590	942990	994260	1287420	1548130	1398200	1283260	1034510	1410660	1506460	263990
436	1233410	1306220	973470	1093880	949750	983580	1294910	1557620	1392970	1284260	1049620	1413130	1522390	262420
437	1251920	1311890	985870	1102910	952960	989220	1290560	1571130	1396670	1292510	1062860	1418580	1530500	262180
438	1277940	1330230	1010900	1097810	962560	985170	1294730	1574980	1404690	1301430	1069610	1418410	1553690	262530
439	1302100	1331690	1020320	1108900	962910	965270	1286630	1564670	1402120	1296570	1072100	1408310	1557780	263620
440	1326420	1335710	1042130	1112760	947280	952960	1291740	1568310	1391790	1282500	1071320	1399760	1553820	262190
441	1331540	1323220	1044840	1113980	936770	929680	1274280	1537030	1370330	1269840	1059010	1374070	1552910	261480
442	1350300	1318110	1055560	1112550	923730	910380	1261260	1512830	1360340	1247900	1041870	1349660	1539270	260040
443	1346910	1297930	1056570	1093230	900900	883500	1241600	1481550	1325910	1211490	1022500	1317190	1516780	258280
444	1338930	1269300	1058300	1088590	880650	854780	1215150	1437190	1300430	1175470	982750	1273980	1489640	254030
445	1327970	1244870	1046760	1065200	855860	825870	1193650	1393560	1258200	1140040	960630	1236340	1449200	251460
446	1306740	1210610	1029080	1035490	826910	785950	1155350	1339240	1222930	1097740	923050	1187520	1412520	245340
447	1280060	1171560	1007290	1014710	791320	757750	1114720	1290000	1176260	1051080	886470	1132050	1364330	240080
448	1246200	1130710	980310	977980	761530	718810	1074610	1237790	1127520	1007060	849470	1090490	1316090	229830
449	1209920	1075480	953510	942460	731210	688370	1030310	1176430	1072150	960550	811180	1037390	1266110	222550
450	1169580	1030850	921300	905330	702270	654890	993850	1121000	1029100	915990	769980	998350	1218240	214970
451	1120890	990020	884770	872570	670030	630510	949840	1084540	983290	866640	734200	944270	1151200	206450
452	1078350	948030	846950	831530	644280	600290	917050	1034400	934390	833960	704750	905320	1111520	202050
453	1030070	903090	815450	791220	612300	577220	869320	986480	891640	798660	669590	864430	1056850	194610
454	986870	861490	782960	764660	587870	555210	841650	944810	862090	759070	639580	835990	1022150	187800
455	944400	823050	743340	729970	566170	530470	795360	903320	818680	726980	610270	796120	978190	181550
456	903660	786750	711870	700190	539440	513650	769670	869000	785110	703840	591370	769260	931410	176480
457	866320	754840	682110	670800	519640	497280	731870	832040	754080	674090	567570	738300	892580	172010
458	828430	725940	652070	643610	496150	484330	703160	811330	727950	648770	548080	711490	858420	165750
459	791440	694530	625250	614690	487110	469980	674400	788730	701580	627040	532310	691120	837410	162100
460	763290	674840	603900	587910	471410	455770	649210	760120	680440	607410	516620	671730	810980	158340
461	738060	653550	579680	572390	462660	444710	634140	743730	657250	601990	503470	651030	786060	152560
462	713880	638910	561490	553890	449170	430570	613380	727730	633030	577800	494710	639590	761990	147620
463	693770	621310	540420	539220	433910	421550	596270	710560	623470	564090	482410	625010	746750	144420
464	680050	604890	526750	518080	423580	411460	578990	694170	603770	552400	474410	612490	730150	141270
465	666180	593740	512620	507120	417440	402240	565620	678580	588610	546690	466130	597910	717830	139740
466	652350	580580	504800	501770	403970	395130	552310	662880	577030	528190	456510	583680	696500	138130
467	639080	572490	493810	489190	399420	385460	538480	650090	556980	523050	449060	571500	684780	135890
468	632320	561730	486850	479590	390370	373670	528220	633930	546900	514560	439660	559000	670530	133540
469	619520	545210	479830	469300	380000	359490	518570	619150	537620	492420	431550	547800	654480	131470
470	611990	538460	473950	461690	367300	349450	497800	604470	522090	485310	424050	530430	645630	129800
471	599180	523970	464980	451030	361960	338770	488090	588280	506540	470570	412600	513730	631570	126550
472	593460	510640	456530	439620	349580	327820	476990	566760	495960	453770	397240	496240	612520	124960
473	577540	496210	448570	430440	342040	316770	464820	554070	482260	441240	385010	478160	590830	122030
474	568790	485870	437120	419560	329360	307160	448080	533160	458470	424000	374120	458540	579490	120070
475	553240	465580	427620	407070	315380	292810	431740	511650	445220	406090	358320	443280	559330	120520
476	535230	448810	419910	392870	303640	282450	419900	492100	430450	394830	345610	427440	545430	115760
477	516520	432760	403540	383100	291820	271360	401240	469030	411070	379340	330770	407390	517570	110450
478	508640	414700	392140	368010	280620	258520	386350	449770	394780	360630	319660	390000	497900	111400
479	487560	400300	377390	352150	265770	246890	371290	433140	376310	343170	301460	370950	477320	107070
480	469630	383950	367450	338580	258600	237310	353180	408620	357270	324960	291710	353490	457750	104380
481	452960	364080	346480	326670	244010	223990	338160	392780	347120	310870	275140	338350	439270	101340
482	431940	345040	337550	308380	233460	213950	324420	372990	327970	297420	263480	319610	424150	97360
483	414700	332310	322330	301100	225020	205250	306130	353910	314330	278490	248420	305820	398500	93660
484	388780	316860	307770	285310	213290	196850	296210	338100	298180	268040	235160	288370	377080	92190
485	373290	299080	294180	269620	204500	186990	282570	323330	283290	255240	223680	278540	363890	90500
486	359880	284620	278710	258980	194080	183870	269020	307710	269050	244230	215120	262030	346690	86800
487	341470	275800	268380	247580	183650	175450	254240	291990	258780	231530	204980	253580	329120	82430
488	327480	258970	255640	234700	178580	166580	244000	276440	245830	220990	197930	239930	314480	81200
489	313420	249260	240910	225810	168970	161830	234080	269380	233710	215130	187860	232900	303520	78110
490	295650	236150	230100	213350	161300	154010	225060	257960	226030	203800	182370	225540	286430	76110
491	282660	225430	220520	204100	156330	149210	212680	247830	218670	193610	174830	212330	275600	74620
492	272450	220230	214200	196970	151650	144390	204180	235560	207470	188590	171270	205100	265240	71860
493	260370	211540	205540	186630	146020	140140	196700	231650	197530	179830	162350	199600	255990	70590
494	250820	204370	197180	179980	140770	136320	190820	222610	191330	172380	157810	192870	250200	69450
495	243960	196180	189110	173930	133700	130550	185440	213930	184860	167620	154380	186090	237010	68190
496	233760	190050	180750	169910	132190	125850	174910	207490	177830	164340	150560	177980	231610	66430
497	226150	182890	177470	163940	126170	123880	171520	202030	172350	157610	143840	174120	222190	64410
498	216270	177110	169650	159010	125900	120990	167280	193910	166080	154760	140100	168270	213360	63960
499	211060	172130	165840	155280	119460	118500	161230	188360	160780	148760	136580	162610	207530	62300
500	206780	165280	160870	149830	114940	116040	157130	185050	157380	144250	134330	157730	202360	60000
501	199700	163260	153990	142950	111500	109460	150410	180720	153710	140520	129440	154060	197410	58650
502	193780	157030	152880	137390	107730	107160	146780	173180	148700	134580	127030	146620	192070	58300
503	187180	152860	147780	135590	105110	105730	141880	167360	143930	131690	124460	144290	183100	57760
504	183500	146500	143710	132240	101890	101090	137460	161490	140310	128030	120070	140440	179050	57970
505	178470	142880	138940	126880	98640	99230	134610	153970	133090	121640	115710	134950	173810	56650
506	172690	138350	134720	123280	96610	97120	130350	152460	126750	116740	111610	129730	168290	53840
507	166900	133160	132370	118630	89740	92180	123030	144320	124440	114250	109280	122120	161970	53670
508	161680	129710	128360	114930	89550	90740	119700	139170	120890	111850	104190	120130	156040	51850
509	157830	122810	123670	114940	85630	84700	119070	134430	115770	104930	100220	114500	150590	50640
510	152030	118860	118690	104660	80440	82480	114380	129320	111590	101840	97350	110770	145840	48500
511	146030	115090	116210	104070	79390	81550	107070	124020	106480	96670	94290	106130	137750	48730
512	141680	112780	112720	100890	77430	75680	103800	120450	103500	92560	89240	99750	134960	47920
513	135880	105470	109600	95710	73360	73410	100280	114980	99020	88750	86390	98260	126880	46190
514	128400	102040	103040	91020	70890	70570	97020	108860	95530	86490	83120	92430	121740	45150
515	125170	98040	100630	89280	67760	68730	92570	104880	89190	81550	79780	86770	117790	43930
516	119960	92680	98150	85370	64660	67020	89620	100410	88010	77200	76510	85290	114420	42110
517	114700	89270	91800	82340	61390	63060	85160	95010	81530	75010	74090	81480	106770	41890
518	110600	85990	90630	80490	58080	62860	80240	91250	77850	71980	70700	78630	103770	41630
519	102290	81640	85830	75200	57550	60610	79260	86420	74720	68880	67280	73540	98710	40140
520	101140	79090	82880	73190	54390	57900	76520	84100	73060	65950	65310	72160	94480	38680
521	96080	75460	79130	68780	54240	55750	72760	80690	70860	62210	61960	67080	89420	38750
522	91630	70520	76780	65120	51140	53360	69930	77370	66930	59370	61420	62310	88330	38090
523	89350	69760	72390	64070	48040	51840	65690	74540	64360	55550	57290	61140	83570	35790
524	85440	67150	69820	61030	47310	50970	66690	70570	62730	54270	56600	58450	80540	35720
525	81400	63750	68190	60420	45540	48660	62460	69050	59650	52760	54190	56380	76290	34900
526	78350	61390	65380	56440	42930	48450	59930	65590	56450	51280	52890	54970	71400	35170
527	74010	58530	62330	55560	42180	47420	56430	63880	54600	47660	51930	51920	70630	33300
528	73040	56740	60370	53270	40940	45830	55820	61640	51610	46370	49440	49720	67490	32520
529	68590	54900	57870	51420	39750	44960	52070	59300	49900	46120	49040	48390	65750	32020
530	65240	53860	57020	49400	38460	42010	51130	57110	48280	42600	46980	46810	62090	32180
531	64940	51200	55400	47530	36290	41350	49240	55810	47290	42140	45790	44740	59290	30680
532	60440	48800	53240	45360	35270	41440	46770	52650	45950	40170	44390	44500	58990	30580
533	59560	46570	50950	43430	34520	39760	46140	50960	44680	40680	41700	42720	55810	29910
534	57920	46300	50320	42880	33980	39280	45110	50080	44150	37790	41090	41280	54730	29080
535	55080	44390	48230	40720	32720	38220	42520	49760	41400	36940	39640	39090	53980	28720
536	52350	45140	45460	41400	31600	38130	42560	46630	39820	35350	40490	38530	51340	28580
537	52070	42490	45010	38770	30290	37050	42620	46170	38110	34540	40160	37610	49070	28400
538	49380	41490	44490	36430	28540	36660	41050	44320	38700	33610	37750	36300	48730	25390
539	48720	40770	42750	36200	29370	34190	39620	43430	36840	32980	37580	35430	47270	27140
540	46220	39170	41760	34910	28510	34880	38930	40880	36720	30450	35840	34270	44550	26370
541	44950	37980	41860	34930	27770	34460	37910	40520	35750	30310	35430	34090	43950	25510
542	43960	37660	40570	32970	26870	32610	36810	39450	35360	29890	33800	31220	42660	24810
543	42060	36610	39310	31290	26320	32720	36050	37810	32950	30290	33970	31360	41420	24510
544	42330	34160	37460	30930	25730	31730	34490	37410	32040	28240	33400	30840	40520	24410
545	41010	34180	37190	30700	25560	31360	33400	36020	31500	27700	32500	30040	38590	24940
546	39220	33910	35870	30170	23910	30640	33510	35440	30750	26880	31680	28440	38560	22990
547	38880	32250	34880	29990	23790	29780	32680	34740	30310	25830	32100	27200	36930	23620
548	37770	31100	35860	29920	22420	29620	31940	34000	29280	26470	32020	26660	35490	22460
549	37400	30110	35720	27850	22270	29370	30410	32630	28200	24510	30620	25870	34960	23300
550	34290	30350	33710	27630	22450	28610	29750	32610	27430	23700	28830	25010	35070	21670
551	34110	28900	32470	25650	20510	27980	29140	30320	26840	22710	28870	24910	33080	20980
552	32180	27870	31340	24760	21410	26950	29720	29340	25830	23290	28790	24020	31640	21160
553	31870	27420	31420	25270	19560	27320	27970	30200	25910	21560	27250	23100	30700	20920
554	31350	26470	30590	24920	19460	25910	27790	28750	24950	21620	27090	22500	29720	20040
555	31240	26210	29920	23230	19560	26690	26470	28130	25260	20090	27050	22140	29050	19820
556	29530	25970	28970	22790	18570	25220	25930	27140	24430	19460	26170	20630	27800	20310
557	28420	24630	28510	22140	17920	24330	25650	26620	22680	18610	25380	20260	27210	20040
558	28120	22980	28030	21940	18430	24360	24540	26180	22010	19220	24950	19150	27390	19980
559	27200	23220	27560	20290	16760	23350	23940	25710	21900	18280	25070	18320	26240	18710
560	25960	22260	27250	20520	16720	22690	23620	23950	20520	18470	24030	18610	26320	18460
561	25940	22840	26170	20290	15700	23490	23530	23530	20890	16330	24420	18220	24530	18300
562	24520	22060	25950	19990	15570	22390	22610	23110	19980	16600	23120	16910	24240	18390
563	24030	21730	25930	19060	15880	23090	23040	22910	18660	16650	23410	17360	22860	17920
564	22550	21280	24820	18350	15860	21650	21380	22610	19560	16160	22810	16560	22170	17150
565	23790	20520	25140	18760	14340	21870	21380	21490	18560	14960	22640	15800	22420	17000
566	21750	20210	23690	17460	15240	21670	20020	21010	18320	14680	21200	15610	22000	16320
567	21610	19490	24450	16590	15130	22560	20490	21330	18050	14320	20720	15170	20800	16650
568	21250	19440	22450	16030	13950	21320	20080	20160	17690	14190	21730	14530	20750	15850
569	20440	18530	23450	16240	13880	20740	19080	20300	18060	13740	21840	14850	19630	16130
570	19890	18760	22120	15660	14280	20620	19830	19930	17650	13530	20620	14470	19060	15680
571	19890	17550	21640	15720	14180	20160	18960	18510	16770	13650	20600	14660	18770	15450
572	19210	18030	21400	15110	12990	20610	18940	19030	16410	13380	20600	13850	18730	15830
573	18230	16860	21550	14580	13030	20800	18490	17570	16090	12790	19980	12900	18610	15230
574	18150	17800	21190	14110	12670	20200	18590	17930	15560	12330	19250	13790	18240	14950
575	17530	17090	21030	14520	13040	19190	17880	17820	14720	12010	19640	12870	17420	15760
576	18090	16680	20400	14260	12880	19330	17390	17530	14990	11630	19190	12040	17190	14440
577	17270	15650	19140	13830	12350	19240	16880	16990	14360	11800	19150	12310	17520	14570
578	17190	16540	20120	13820	11730	19720	16450	16720	13870	10840	19290	12030	16440	14290
579	16520	16500	19510	13390	11990	18590	16880	16030	14310	10910	19400	11580	15850	13960
580	15680	14880	19950	12730	10540	19900	16760	15690	14100	11370	18110	11340	16190	14000
581	16450	15300	19500	12500	11800	18590	16020	15580	13940	10640	18780	10950	15520	13330
582	15680	14610	18550	12000	11630	18200	15850	16680	13580	10550	17970	10560	14850	13540
583	15950	15190	19040	12220	11370	17820	16290	16100	13610	10160	18720	10320	15880	13230
584	14350	14680	19070	12490	10810	17740	15510	15640	13200	10290	18390	10560	14830	13650
585	15330	13990	18400	11570	10730	18200	15210	14770	12440	9860	17890	10660	15180	12430
586	15580	14230	18600	11470	10610	18620	14950	14810	12570	9890	18050	9900	14700	12490
587	13890	13710	18140	10880	11510	17820	15210	14060	11720	9150	17270	10020	14650	12760
588	14230	13920	17840	10810	10350	16630	15200	14760	12400	9260	17140	9560	13950	12550
589	14020	14180	17580	11310	10700	17960	14320	14080	12130	9340	16950	9830	13780	12200
590	14400	13980	17130	11000	9870	18450	14480	14120	11780	9180	17080	9340	13410	11990
591	13980	13140	17580	11270	9820	17340	13900	13890	12090	8610	17500	9160	13310	11600
592	12790	13590	17120	10650	10000	16830	14060	13920	11840	8900	16550	9200	13080	11650
593	12610	12970	17600	10470	9440	16500	14160	13440	11770	9080	16670	9540	12660	11010
594	13310	12810	17670	10140	10190	17520	13520	13710	11250	8140	16890	8970	12630	12110
595	12510	12420	17130	9810	9750	16180	13390	13430	11040	8110	16090	9070	12310	11410
596	12400	12950	16650	10380	9400	16190	13490	12650	11450	8230	16100	9130	12420	11230
597	12380	12050	16520	9640	9640	16000	13440	12880	11210	7940	16300	8460	12150	11190
598	12360	12530	15400	10060	10080	16320	13250	12380	10850	7830	15420	8130	12400	11500
599	11830	11460	15930	9230	9560	16730	13930	12670	10650	8180	16260	8370	11940	11000
600	12460	12100	16280	9080	9670	15820	13180	12210	10730	7570	15920	8250	11680	10900
