# Supplementary material for: Interrogating the structure and function of the human voltage-gated proton channel (hHv1) with a fluorescent noncanonical amino acid
Source: eLife. 2026 Apr 28;15:RP110161. doi: 10.7554/eLife.110161 (PMC13124150; doi:10.7554/eLife.110161)
Supplement: Figure 5—source data 2. [file elife-110161-fig5-data2.zip › Notes.txt]

The hHv1-Acd_Spectra file contains the signal of the blank at the excitation wavelength of 280 or 370 nm (Blank280 and Blank370 sheets, respectively) and the hHv1-Acd proteins after their addition to the cuvette (hHv1-Acd sheets). The signal is in CPS.
