# Supplementary material for: Interrogating the structure and function of the human voltage-gated proton channel (hHv1) with a fluorescent noncanonical amino acid
Source: eLife. 2026 Apr 28;15:RP110161. doi: 10.7554/eLife.110161 (PMC13124150; doi:10.7554/eLife.110161)
Supplement: Figure 6—source data 1. [file elife-110161-fig6-data1.zip]

Archive with 33 entries (33 files):
- SpectraZn2_370.csv
- SpectraZn2_370Blank.csv
- SpectraZn3_280.csv
- SpectraZn3_280Blank.csv
- SpectraZn3_370.csv
- SpectraZn3_370Blank.csv
- Notes.txt
- Spectra0_280.csv
- Spectra0_280Blank.csv
- Spectra0_370.csv
- Spectra0_370Blank.csv
- Spectra1_280.csv
- Spectra1_280Blank.csv
- Spectra1_370.csv
- Spectra1_370Blank.csv
- Spectra2_280.csv
- Spectra2_280Blank.csv
- Spectra2_370.csv
- Spectra2_370Blank.csv
- Spectra3_280.csv
- Spectra3_280Blank.csv
- Spectra3_370.csv
- Spectra3_370Blank.csv
- SpectraZn0_280.csv
- SpectraZn0_280Blank.csv
- SpectraZn0_370.csv
- SpectraZn0_370Blank.csv
- SpectraZn1_280.csv
- SpectraZn1_280Blank.csv
- SpectraZn1_370.csv
- SpectraZn1_370Blank.csv
- SpectraZn2_280.csv
- SpectraZn2_280Blank.csv
