# Supplementary material for: Interrogating the structure and function of the human voltage-gated proton channel (hHv1) with a fluorescent noncanonical amino acid
Source: eLife. 2026 Apr 28;15:RP110161. doi: 10.7554/eLife.110161 (PMC13124150; doi:10.7554/eLife.110161)
Supplement: Figure 6—source data 1. [file elife-110161-fig6-data1.zip › SpectraZn2_370.csv]

Wavelength (nm)	Acd	A18Acd	Q56Acd	M91Acd	V103Acd	C107Acd	K125Acd	Y134Acd	F159Acd	K169Acd	F195Acd	I217Acd	F247Acd	No TAG
380.0	432830.0	388580.0	320030.0	412060.0	337180.0	340340.0	371750.0	361410.0	351100.0	398710.0	497100.0	474370.0	446390.0	473660.0
381.0	146830.0	144450.0	122340.0	162160.0	121500.0	136710.0	137450.0	133710.0	124700.0	136910.0	170090.0	154250.0	174830.0	182680.0
382.0	88380.0	89380.0	80140.0	101760.0	76880.0	92730.0	86000.0	84300.0	80770.0	86660.0	101750.0	94460.0	110080.0	109920.0
383.0	60020.0	61160.0	55420.0	68150.0	53670.0	69920.0	58110.0	58710.0	56380.0	57960.0	68120.0	63820.0	72710.0	75910.0
384.0	42620.0	46850.0	46570.0	51370.0	40760.0	58110.0	44470.0	44890.0	42950.0	42350.0	49530.0	46220.0	54940.0	55020.0
385.0	35920.0	40100.0	41020.0	46640.0	36030.0	53680.0	40480.0	40200.0	40540.0	37290.0	40840.0	39660.0	46730.0	46900.0
386.0	32270.0	38290.0	40900.0	43800.0	35420.0	51780.0	40080.0	36870.0	39770.0	35640.0	39070.0	38640.0	44160.0	42850.0
387.0	32240.0	38190.0	39670.0	43970.0	34890.0	52610.0	42990.0	37920.0	42200.0	35540.0	36880.0	38430.0	44460.0	41730.0
388.0	32320.0	36500.0	39220.0	44740.0	34420.0	55130.0	49160.0	37630.0	43150.0	36680.0	37730.0	39650.0	42250.0	41600.0
389.0	31980.0	38530.0	40500.0	47450.0	35640.0	59670.0	55070.0	38290.0	51240.0	36800.0	38840.0	42860.0	43610.0	41140.0
390.0	33570.0	38500.0	40650.0	49190.0	38040.0	62470.0	65510.0	41690.0	59230.0	38700.0	39150.0	46540.0	42970.0	40370.0
391.0	35410.0	40610.0	41830.0	55120.0	38830.0	68990.0	79630.0	44550.0	70940.0	43820.0	40760.0	53100.0	44250.0	40800.0
392.0	37560.0	42650.0	42830.0	61810.0	42830.0	76930.0	98020.0	49860.0	87280.0	46930.0	44440.0	61790.0	45010.0	41050.0
393.0	38770.0	45820.0	45450.0	68740.0	47560.0	85190.0	124850.0	55610.0	107020.0	52160.0	49330.0	73570.0	46510.0	42270.0
394.0	44930.0	51860.0	47840.0	80780.0	53490.0	100890.0	153020.0	64440.0	134850.0	60000.0	52450.0	90070.0	49890.0	43910.0
395.0	47180.0	57540.0	51250.0	96160.0	58900.0	115970.0	189450.0	76590.0	164880.0	68950.0	58590.0	110380.0	52110.0	44120.0
396.0	52560.0	65850.0	57200.0	114250.0	72230.0	138660.0	230090.0	93810.0	201500.0	81260.0	67700.0	134420.0	56650.0	48420.0
397.0	60420.0	76180.0	63290.0	135280.0	86380.0	162630.0	268420.0	116710.0	242770.0	94150.0	81190.0	162930.0	62800.0	51980.0
398.0	71970.0	91510.0	73160.0	159550.0	103700.0	195620.0	310200.0	142690.0	283710.0	112320.0	94320.0	195000.0	70760.0	55490.0
399.0	87970.0	108510.0	83960.0	192300.0	125710.0	233240.0	356700.0	179680.0	332670.0	135340.0	114000.0	234400.0	85970.0	62840.0
400.0	106650.0	133160.0	97230.0	226520.0	156970.0	278230.0	398710.0	225500.0	372980.0	159210.0	140240.0	274790.0	99450.0	68710.0
401.0	136890.0	163810.0	115740.0	265990.0	196190.0	331780.0	444120.0	285520.0	426730.0	188750.0	170260.0	322870.0	119560.0	79220.0
402.0	167440.0	196720.0	140470.0	315320.0	239200.0	389640.0	482400.0	349760.0	479670.0	221620.0	205100.0	369760.0	139180.0	91810.0
403.0	205490.0	233710.0	168010.0	366050.0	289590.0	453420.0	522890.0	429500.0	530940.0	257380.0	246370.0	417630.0	165170.0	103230.0
404.0	267020.0	286790.0	202540.0	424920.0	351820.0	525640.0	562900.0	525200.0	581860.0	299730.0	299980.0	474660.0	199850.0	120960.0
405.0	328030.0	341980.0	243750.0	485480.0	419030.0	599750.0	600520.0	621570.0	636740.0	344590.0	354020.0	531170.0	234510.0	135170.0
406.0	404700.0	403380.0	294720.0	552310.0	485360.0	671680.0	647230.0	738030.0	707800.0	394690.0	423570.0	587070.0	275030.0	156930.0
407.0	492910.0	468450.0	348160.0	622380.0	554420.0	752450.0	692650.0	860560.0	781310.0	439700.0	486240.0	650030.0	317630.0	175200.0
408.0	599390.0	543440.0	416150.0	690940.0	635990.0	829400.0	734670.0	979740.0	855680.0	488740.0	563150.0	716490.0	367580.0	200570.0
409.0	708800.0	611740.0	480710.0	765510.0	702070.0	891270.0	781970.0	1087980.0	929600.0	533620.0	636410.0	770910.0	414490.0	219840.0
410.0	832810.0	683780.0	555700.0	838500.0	766870.0	953520.0	827810.0	1206960.0	1010990.0	583600.0	708020.0	836650.0	463820.0	245320.0
411.0	957940.0	752240.0	633100.0	896510.0	825510.0	999740.0	870580.0	1300920.0	1083110.0	623610.0	767730.0	889280.0	509110.0	268520.0
412.0	1083360.0	810250.0	701970.0	971040.0	877870.0	1040100.0	918130.0	1392470.0	1155410.0	667740.0	828860.0	938350.0	556650.0	290800.0
413.0	1211150.0	872940.0	780350.0	1031680.0	928830.0	1078520.0	967210.0	1472500.0	1219290.0	695390.0	900610.0	978620.0	606030.0	316400.0
414.0	1331720.0	927100.0	854690.0	1095120.0	968690.0	1101220.0	1002900.0	1531400.0	1282480.0	725700.0	940450.0	1009000.0	648750.0	340530.0
415.0	1448630.0	979670.0	930300.0	1139200.0	1007550.0	1116280.0	1045340.0	1580810.0	1335410.0	750410.0	978160.0	1040960.0	689630.0	366420.0
416.0	1546620.0	1018290.0	989350.0	1189320.0	1036070.0	1138320.0	1081020.0	1604960.0	1369630.0	773060.0	1013910.0	1057550.0	723550.0	390430.0
417.0	1640670.0	1048120.0	1047060.0	1232800.0	1061570.0	1143500.0	1111390.0	1621180.0	1401060.0	799940.0	1032930.0	1076760.0	752900.0	419100.0
418.0	1719460.0	1075970.0	1092730.0	1262550.0	1072430.0	1148640.0	1140820.0	1640900.0	1429540.0	816140.0	1044270.0	1094630.0	782590.0	436900.0
419.0	1775620.0	1096580.0	1135710.0	1288460.0	1090400.0	1147700.0	1162730.0	1637400.0	1439310.0	823050.0	1056300.0	1101450.0	801360.0	457200.0
420.0	1819590.0	1101580.0	1159730.0	1298160.0	1097920.0	1145500.0	1178800.0	1627340.0	1439170.0	827550.0	1061710.0	1097580.0	812700.0	478280.0
421.0	1829080.0	1098720.0	1171270.0	1299410.0	1094220.0	1134350.0	1188830.0	1604610.0	1441510.0	834660.0	1053280.0	1095600.0	817220.0	491150.0
422.0	1827950.0	1084490.0	1175960.0	1298090.0	1081930.0	1124500.0	1182140.0	1572200.0	1424310.0	835940.0	1038260.0	1086230.0	814780.0	493190.0
423.0	1796370.0	1070100.0	1159890.0	1278090.0	1057970.0	1110490.0	1171000.0	1531240.0	1410960.0	816250.0	1013230.0	1073000.0	805760.0	489230.0
424.0	1762570.0	1045260.0	1139850.0	1246620.0	1047290.0	1081710.0	1149490.0	1498230.0	1358700.0	805700.0	991430.0	1051120.0	780400.0	476500.0
425.0	1719230.0	1005440.0	1100780.0	1213680.0	1006600.0	1057110.0	1121010.0	1442540.0	1330580.0	782950.0	956860.0	1009190.0	760280.0	461050.0
426.0	1660150.0	967900.0	1055980.0	1170900.0	976930.0	1023030.0	1074630.0	1393870.0	1281650.0	741910.0	920510.0	981440.0	726230.0	438850.0
427.0	1594320.0	926760.0	1010810.0	1125950.0	938180.0	991080.0	1049780.0	1357750.0	1229430.0	716520.0	879680.0	955460.0	694850.0	411370.0
428.0	1540040.0	889050.0	966790.0	1091140.0	904740.0	967660.0	994800.0	1315740.0	1186020.0	686330.0	846770.0	916260.0	656880.0	384610.0
429.0	1479360.0	854390.0	920410.0	1052850.0	880930.0	940750.0	967680.0	1286930.0	1140210.0	652540.0	814000.0	881830.0	626820.0	360620.0
430.0	1430220.0	828170.0	882450.0	1022140.0	852100.0	923790.0	927980.0	1261560.0	1108900.0	636110.0	792080.0	864960.0	601790.0	335290.0
431.0	1397000.0	806730.0	857260.0	997050.0	840540.0	906870.0	898160.0	1251070.0	1077800.0	621940.0	773020.0	850670.0	589210.0	318650.0
432.0	1383480.0	793790.0	826080.0	984360.0	823430.0	903330.0	877100.0	1249900.0	1063590.0	610670.0	770630.0	830090.0	570830.0	302340.0
433.0	1353000.0	788970.0	820000.0	970100.0	814850.0	899050.0	866140.0	1265990.0	1050520.0	597080.0	769460.0	836450.0	567580.0	295310.0
434.0	1364920.0	796800.0	816760.0	963560.0	825780.0	891240.0	850380.0	1262410.0	1048890.0	598360.0	772870.0	838650.0	561420.0	286000.0
435.0	1374440.0	790290.0	814650.0	974440.0	822400.0	901610.0	840000.0	1273180.0	1049090.0	595590.0	777370.0	831220.0	567080.0	287630.0
436.0	1397120.0	806360.0	825120.0	964790.0	828190.0	899450.0	842700.0	1299940.0	1055070.0	601440.0	797990.0	836270.0	570610.0	288530.0
437.0	1414690.0	810900.0	839590.0	974760.0	830920.0	896800.0	844080.0	1299420.0	1061060.0	596050.0	797360.0	838100.0	576010.0	286900.0
438.0	1434110.0	815410.0	846770.0	977360.0	832350.0	887060.0	834950.0	1301620.0	1065140.0	599850.0	809380.0	843180.0	582620.0	291740.0
439.0	1461490.0	821620.0	863200.0	981780.0	831230.0	880860.0	833000.0	1303490.0	1074130.0	595900.0	808940.0	838040.0	589470.0	293940.0
440.0	1488950.0	816690.0	869140.0	979970.0	819500.0	869990.0	830630.0	1300280.0	1065340.0	588520.0	812690.0	821050.0	589380.0	291700.0
441.0	1507190.0	813720.0	871180.0	978700.0	814560.0	855000.0	815660.0	1283990.0	1062720.0	583540.0	805190.0	814950.0	586790.0	291540.0
442.0	1515410.0	818900.0	880760.0	970080.0	805510.0	834150.0	808420.0	1267120.0	1044960.0	572290.0	787370.0	800500.0	578120.0	288720.0
443.0	1517150.0	803400.0	873480.0	962670.0	791440.0	811130.0	790570.0	1239530.0	1033230.0	561240.0	777210.0	782520.0	577800.0	286410.0
444.0	1519940.0	788420.0	871460.0	950560.0	766890.0	781910.0	777420.0	1208690.0	1007260.0	541590.0	756040.0	752250.0	570700.0	280140.0
445.0	1503090.0	766720.0	863320.0	937560.0	742490.0	755270.0	755080.0	1176130.0	986230.0	525870.0	732880.0	726480.0	551220.0	273670.0
446.0	1487960.0	746160.0	845620.0	907410.0	719610.0	724530.0	740170.0	1130870.0	945950.0	509250.0	704540.0	702460.0	544710.0	266310.0
447.0	1462310.0	720370.0	826550.0	883940.0	690980.0	696690.0	711210.0	1084700.0	911770.0	487520.0	675870.0	672070.0	527040.0	255590.0
448.0	1426290.0	689590.0	804710.0	854070.0	666030.0	661310.0	685070.0	1038940.0	874120.0	469720.0	652650.0	647550.0	508750.0	248380.0
449.0	1378440.0	663700.0	788660.0	825530.0	637800.0	636080.0	662380.0	995540.0	837730.0	450670.0	619120.0	620800.0	491660.0	239710.0
450.0	1336720.0	637310.0	758640.0	794590.0	616030.0	604710.0	634840.0	948480.0	798430.0	430030.0	592870.0	593830.0	467990.0	232050.0
451.0	1282060.0	612080.0	724900.0	761010.0	585170.0	575790.0	613180.0	907440.0	767140.0	412340.0	567340.0	564090.0	447700.0	221940.0
452.0	1233830.0	585490.0	701240.0	725080.0	563590.0	558900.0	589470.0	863110.0	731760.0	390770.0	540080.0	540840.0	429690.0	213260.0
453.0	1179900.0	559350.0	671230.0	698170.0	538900.0	534790.0	557140.0	827300.0	696470.0	374920.0	513290.0	516790.0	411710.0	207740.0
454.0	1136890.0	533290.0	635660.0	670590.0	514880.0	516120.0	537830.0	786130.0	668880.0	358100.0	496420.0	495570.0	396880.0	195140.0
455.0	1085650.0	509780.0	614550.0	638060.0	494140.0	491810.0	512590.0	752810.0	636050.0	347520.0	470560.0	475530.0	377730.0	187760.0
456.0	1037790.0	490040.0	586010.0	612150.0	473080.0	480180.0	493050.0	728520.0	611690.0	335340.0	452050.0	461600.0	363560.0	182650.0
457.0	1001750.0	471170.0	556700.0	587460.0	456870.0	465540.0	474690.0	699180.0	581310.0	319760.0	434190.0	439490.0	344760.0	176980.0
458.0	956060.0	451910.0	534480.0	562380.0	442010.0	447460.0	454180.0	668750.0	562600.0	309240.0	416690.0	428170.0	333570.0	171500.0
459.0	917390.0	432440.0	517780.0	543670.0	428780.0	435930.0	441480.0	651290.0	538020.0	303800.0	406110.0	412410.0	324820.0	165830.0
460.0	868700.0	422200.0	493540.0	520040.0	410380.0	424600.0	424630.0	631990.0	521760.0	296950.0	392630.0	398090.0	312940.0	158610.0
461.0	849540.0	406940.0	482900.0	505000.0	396610.0	413570.0	411130.0	610830.0	508270.0	283730.0	380780.0	391520.0	307690.0	154430.0
462.0	817740.0	394660.0	460530.0	488030.0	388970.0	402290.0	396550.0	597820.0	492670.0	278350.0	374130.0	380480.0	299590.0	153770.0
463.0	794550.0	384390.0	450410.0	472660.0	376220.0	395970.0	384880.0	589810.0	478240.0	273540.0	365920.0	370080.0	286090.0	148100.0
464.0	768070.0	376610.0	438110.0	454720.0	373150.0	382170.0	373130.0	569940.0	466650.0	266620.0	357300.0	365310.0	283610.0	145040.0
465.0	754910.0	368890.0	427080.0	451460.0	364820.0	377890.0	360530.0	566670.0	453090.0	259170.0	356560.0	353740.0	274940.0	144490.0
466.0	738400.0	361720.0	420470.0	439880.0	355090.0	369670.0	357800.0	551540.0	445150.0	254560.0	347170.0	349810.0	267990.0	141340.0
467.0	727690.0	354920.0	408850.0	424480.0	348590.0	360010.0	345020.0	537030.0	433390.0	248410.0	346290.0	342170.0	264860.0	139840.0
468.0	717330.0	348870.0	403060.0	420310.0	337300.0	349130.0	338640.0	523230.0	429060.0	244140.0	335560.0	336650.0	261090.0	134810.0
469.0	703310.0	341270.0	392690.0	410580.0	334650.0	339790.0	329410.0	512880.0	416700.0	235810.0	328230.0	323760.0	255720.0	131770.0
470.0	693000.0	331370.0	388380.0	399510.0	322210.0	329190.0	320650.0	505710.0	408580.0	230550.0	317130.0	315150.0	248430.0	127990.0
471.0	683720.0	328220.0	378460.0	396710.0	313920.0	318830.0	314490.0	486700.0	396490.0	223240.0	312060.0	307760.0	245090.0	127400.0
472.0	668730.0	316870.0	372920.0	381180.0	307720.0	312240.0	303980.0	473470.0	389170.0	218590.0	303170.0	296960.0	239560.0	123710.0
473.0	661250.0	310760.0	370170.0	374320.0	294310.0	300370.0	294400.0	462230.0	378490.0	212430.0	294210.0	289060.0	232420.0	120820.0
474.0	640410.0	298100.0	360530.0	367730.0	283740.0	291830.0	286060.0	438960.0	364990.0	204380.0	281780.0	279480.0	225100.0	116890.0
475.0	624280.0	289680.0	349590.0	350410.0	276350.0	279570.0	273380.0	424350.0	347550.0	199160.0	273960.0	266380.0	217370.0	116730.0
476.0	607980.0	280790.0	337800.0	340320.0	264920.0	266270.0	264520.0	410070.0	340820.0	190240.0	264190.0	257080.0	214390.0	110970.0
477.0	591360.0	267640.0	330250.0	329520.0	256600.0	258720.0	255030.0	390050.0	322680.0	183430.0	253590.0	244520.0	205980.0	109310.0
478.0	573080.0	257060.0	316610.0	320260.0	244080.0	245880.0	246950.0	375540.0	311680.0	177150.0	242850.0	235000.0	198960.0	106720.0
479.0	552900.0	248980.0	308750.0	305850.0	234300.0	236330.0	234650.0	361270.0	300190.0	170140.0	231430.0	225590.0	191210.0	100130.0
480.0	533140.0	240120.0	296360.0	290310.0	225300.0	224240.0	224110.0	341580.0	283920.0	162710.0	221340.0	215460.0	181170.0	97430.0
481.0	513150.0	226330.0	283970.0	282890.0	212890.0	213790.0	216230.0	329490.0	272350.0	153410.0	210970.0	205080.0	177820.0	94080.0
482.0	490840.0	217990.0	273450.0	270820.0	204310.0	206380.0	207230.0	309830.0	258460.0	146070.0	202050.0	196840.0	167530.0	89370.0
483.0	469730.0	206350.0	263080.0	256630.0	194270.0	194210.0	198440.0	293110.0	245750.0	141540.0	191460.0	189080.0	161090.0	88370.0
484.0	447480.0	197870.0	252530.0	245960.0	186950.0	188920.0	189200.0	282790.0	232680.0	133730.0	182460.0	181710.0	153910.0	82710.0
485.0	426950.0	188030.0	239850.0	234610.0	177160.0	179030.0	180960.0	265100.0	223660.0	128880.0	173580.0	168000.0	148470.0	80100.0
486.0	408050.0	178520.0	228590.0	222910.0	169700.0	173000.0	170300.0	252200.0	214840.0	123300.0	164240.0	162490.0	142300.0	78840.0
487.0	389240.0	172690.0	220990.0	215470.0	163190.0	166760.0	164560.0	240300.0	197640.0	118890.0	158420.0	155260.0	136130.0	77030.0
488.0	370860.0	161160.0	208880.0	203470.0	154940.0	161190.0	157060.0	232430.0	192680.0	115610.0	151700.0	150300.0	128960.0	72250.0
489.0	357670.0	156720.0	197020.0	190840.0	149560.0	153430.0	149400.0	220370.0	184840.0	108470.0	147700.0	143430.0	126790.0	71590.0
490.0	338350.0	147750.0	192120.0	185840.0	141270.0	149310.0	145600.0	208860.0	174910.0	103750.0	140500.0	139280.0	119190.0	68120.0
491.0	324780.0	143670.0	182950.0	178930.0	136650.0	143600.0	137100.0	202190.0	168120.0	101850.0	135860.0	132530.0	113560.0	66410.0
492.0	308410.0	137030.0	176260.0	167370.0	131780.0	140110.0	131470.0	194380.0	161240.0	97670.0	127470.0	129450.0	110390.0	62960.0
493.0	294000.0	132060.0	169360.0	161480.0	125790.0	134850.0	129810.0	184960.0	157050.0	97410.0	123070.0	121650.0	108790.0	61570.0
494.0	286970.0	128040.0	162290.0	157470.0	123530.0	130820.0	124600.0	178630.0	150170.0	93200.0	121190.0	119430.0	101460.0	59050.0
495.0	271970.0	123450.0	155880.0	150900.0	117900.0	127980.0	118650.0	176610.0	145670.0	89350.0	115640.0	116130.0	99190.0	58940.0
496.0	264320.0	120140.0	152220.0	147170.0	114430.0	124260.0	114020.0	168200.0	138790.0	84110.0	112950.0	111850.0	96490.0	56380.0
497.0	252070.0	116170.0	148420.0	137900.0	110050.0	118790.0	110490.0	165840.0	132940.0	83130.0	109340.0	108040.0	93800.0	55150.0
498.0	244810.0	112910.0	139510.0	134920.0	108760.0	116770.0	106220.0	157430.0	130810.0	81420.0	107020.0	106600.0	89600.0	54360.0
499.0	237690.0	107530.0	136070.0	133480.0	104690.0	112750.0	103560.0	152010.0	127240.0	78190.0	103440.0	101870.0	87750.0	53410.0
500.0	230330.0	104950.0	132430.0	126130.0	101900.0	110430.0	99700.0	150160.0	122990.0	79310.0	100230.0	99310.0	85740.0	51400.0
501.0	221800.0	102340.0	127410.0	122150.0	97080.0	107450.0	97920.0	143260.0	119280.0	73830.0	97210.0	95350.0	83040.0	50250.0
502.0	215160.0	98260.0	126030.0	118290.0	93130.0	105130.0	93690.0	138690.0	113760.0	74720.0	94710.0	92550.0	81630.0	50540.0
503.0	209370.0	96230.0	120970.0	116410.0	92210.0	100010.0	90860.0	133130.0	111350.0	70610.0	93670.0	88530.0	79560.0	49030.0
504.0	202420.0	91580.0	116040.0	112500.0	90770.0	99550.0	89630.0	131970.0	108340.0	68370.0	89640.0	87080.0	77570.0	46860.0
505.0	194890.0	90930.0	112460.0	108600.0	85120.0	95100.0	84990.0	124740.0	104530.0	66840.0	87370.0	85000.0	74490.0	45600.0
506.0	190780.0	87360.0	111520.0	103970.0	83680.0	91770.0	83270.0	119510.0	100060.0	66220.0	82490.0	81490.0	72520.0	45060.0
507.0	184150.0	83560.0	107540.0	102480.0	79030.0	86270.0	79250.0	115820.0	96910.0	63290.0	82300.0	79380.0	72780.0	43670.0
508.0	177450.0	81690.0	104110.0	98560.0	77960.0	85260.0	75890.0	112510.0	94040.0	58990.0	79340.0	76680.0	69380.0	41520.0
509.0	173140.0	79230.0	99590.0	94370.0	73620.0	82000.0	75830.0	109580.0	92110.0	57950.0	75270.0	71930.0	65130.0	41900.0
510.0	166240.0	77110.0	95950.0	91830.0	71530.0	78210.0	70450.0	104110.0	88050.0	57290.0	72380.0	69800.0	64670.0	40050.0
511.0	159560.0	74340.0	93680.0	88110.0	69650.0	75960.0	69360.0	99290.0	84460.0	54860.0	70010.0	65230.0	62840.0	39020.0
512.0	152920.0	70900.0	90040.0	85570.0	65850.0	74080.0	66960.0	94840.0	81170.0	52820.0	66410.0	64600.0	58590.0	38140.0
513.0	146270.0	66930.0	88570.0	81550.0	63710.0	72910.0	63100.0	90810.0	75570.0	50520.0	64330.0	62020.0	58050.0	37310.0
514.0	142270.0	64700.0	83370.0	78580.0	62290.0	68290.0	59690.0	87670.0	73310.0	49360.0	61390.0	59110.0	55240.0	36770.0
515.0	135670.0	61390.0	82490.0	74490.0	56900.0	65610.0	58540.0	83920.0	70600.0	47140.0	59670.0	56450.0	53600.0	34800.0
516.0	131060.0	60220.0	76860.0	73880.0	55890.0	63250.0	56020.0	80680.0	66660.0	44360.0	56390.0	54010.0	51530.0	33340.0
517.0	125950.0	57230.0	73640.0	68180.0	53070.0	60600.0	52770.0	75640.0	63960.0	42880.0	54820.0	51540.0	50790.0	32880.0
518.0	122020.0	54960.0	71810.0	67410.0	50690.0	60130.0	52380.0	73290.0	60700.0	39960.0	52710.0	49020.0	49310.0	31600.0
519.0	115540.0	52310.0	70100.0	64120.0	49090.0	57200.0	48120.0	69410.0	57730.0	40330.0	50080.0	48280.0	46910.0	31280.0
520.0	109990.0	50650.0	65610.0	61930.0	47500.0	55270.0	47580.0	66040.0	57990.0	39700.0	47590.0	46550.0	45490.0	30080.0
521.0	103510.0	49630.0	63200.0	58090.0	44360.0	53130.0	44960.0	63230.0	54090.0	37230.0	46180.0	44270.0	41730.0	28920.0
522.0	99430.0	46770.0	59710.0	56170.0	43090.0	51890.0	43400.0	59840.0	51790.0	35710.0	43260.0	42080.0	42290.0	29170.0
523.0	95800.0	44700.0	58610.0	53130.0	41920.0	49420.0	43210.0	57710.0	49450.0	35030.0	41610.0	41100.0	40190.0	27480.0
524.0	90180.0	42600.0	56160.0	51470.0	41030.0	47110.0	40710.0	54970.0	48590.0	34080.0	40940.0	40340.0	37650.0	27270.0
525.0	84280.0	41780.0	53330.0	51210.0	38300.0	47660.0	39060.0	52490.0	46050.0	32050.0	38650.0	37380.0	37770.0	26460.0
526.0	82100.0	40050.0	53320.0	47120.0	36550.0	45490.0	36970.0	50020.0	44730.0	31320.0	38190.0	36210.0	35370.0	25180.0
527.0	78220.0	39260.0	49560.0	46040.0	36230.0	44820.0	36380.0	49090.0	42500.0	31080.0	36180.0	35610.0	34370.0	25790.0
528.0	75460.0	37210.0	48390.0	43930.0	33850.0	42470.0	35420.0	47340.0	41090.0	29830.0	35730.0	34390.0	33170.0	24550.0
529.0	72810.0	35860.0	45990.0	41390.0	32540.0	41430.0	33090.0	44110.0	37900.0	28410.0	33650.0	32820.0	32150.0	23640.0
530.0	68660.0	35620.0	44170.0	41280.0	33030.0	40370.0	32480.0	42120.0	37420.0	28290.0	33500.0	32530.0	31400.0	22670.0
531.0	67090.0	33940.0	41710.0	39660.0	31670.0	38230.0	30920.0	41300.0	36460.0	27060.0	32140.0	30340.0	30400.0	22460.0
532.0	64630.0	32140.0	41570.0	38760.0	30500.0	37760.0	29200.0	39250.0	32920.0	26220.0	30910.0	30680.0	29410.0	22260.0
533.0	60470.0	31960.0	40180.0	37670.0	28040.0	35690.0	28840.0	39230.0	34030.0	25240.0	30080.0	28750.0	29500.0	22000.0
534.0	57120.0	29640.0	39210.0	36340.0	28230.0	36570.0	27550.0	37630.0	32160.0	25300.0	30250.0	29630.0	29690.0	21700.0
535.0	56810.0	28290.0	36620.0	34080.0	26890.0	35130.0	27090.0	35360.0	31500.0	24550.0	28100.0	26930.0	28400.0	21000.0
536.0	54420.0	28560.0	36810.0	34790.0	26980.0	34750.0	26200.0	35750.0	31090.0	24320.0	27100.0	26600.0	27170.0	19930.0
537.0	52610.0	27800.0	35920.0	32440.0	24740.0	33250.0	25680.0	34010.0	29050.0	22870.0	26470.0	26360.0	27190.0	20620.0
538.0	51230.0	27180.0	34010.0	31240.0	24700.0	32090.0	24980.0	32490.0	27720.0	21650.0	26520.0	24810.0	25750.0	20340.0
539.0	50510.0	25420.0	32610.0	31700.0	25950.0	31930.0	23140.0	30950.0	27920.0	22670.0	26010.0	23660.0	26080.0	19420.0
540.0	46660.0	25740.0	31080.0	29740.0	23230.0	31810.0	23500.0	30390.0	27700.0	20550.0	25370.0	24160.0	25330.0	18970.0
541.0	46200.0	25390.0	30410.0	29080.0	23130.0	29930.0	22940.0	29570.0	26120.0	21580.0	23680.0	23470.0	22940.0	18790.0
542.0	44890.0	23390.0	30150.0	28080.0	22290.0	29260.0	22760.0	29170.0	25190.0	19910.0	22780.0	22470.0	22480.0	19040.0
543.0	42450.0	22850.0	29290.0	27000.0	21890.0	28050.0	22110.0	28470.0	24930.0	19400.0	22620.0	22950.0	22970.0	18190.0
544.0	41550.0	23380.0	29080.0	26550.0	22330.0	28580.0	20870.0	27810.0	23820.0	19290.0	22370.0	22110.0	22270.0	17580.0
545.0	39100.0	22290.0	27530.0	26320.0	20320.0	27310.0	19780.0	26620.0	23370.0	19610.0	21210.0	20530.0	21860.0	17670.0
546.0	38940.0	21040.0	27330.0	25970.0	19510.0	26290.0	19890.0	25770.0	22920.0	18690.0	20860.0	19280.0	21620.0	17230.0
547.0	36820.0	20830.0	26360.0	25220.0	19440.0	26310.0	19230.0	25330.0	22770.0	17800.0	20770.0	19300.0	21520.0	17290.0
548.0	35720.0	19930.0	25820.0	24450.0	18420.0	25100.0	18780.0	24100.0	21700.0	17270.0	19890.0	17780.0	20720.0	17220.0
549.0	35050.0	20160.0	25130.0	23870.0	18840.0	24420.0	18800.0	23110.0	21370.0	16560.0	19550.0	18880.0	20020.0	16210.0
550.0	34350.0	19020.0	24060.0	22610.0	17690.0	24440.0	18220.0	21950.0	19720.0	17320.0	18380.0	17240.0	19910.0	15830.0
551.0	33060.0	18670.0	23250.0	22820.0	17420.0	23050.0	17360.0	20940.0	20030.0	16250.0	18420.0	17700.0	19180.0	15600.0
552.0	32460.0	18220.0	23020.0	21570.0	17240.0	23680.0	17110.0	21340.0	19140.0	15710.0	17800.0	17050.0	18730.0	15330.0
553.0	30540.0	16800.0	22050.0	21820.0	16110.0	22750.0	16680.0	20770.0	18050.0	15750.0	18420.0	17170.0	18150.0	14950.0
554.0	29210.0	17590.0	21640.0	20640.0	15930.0	21720.0	16020.0	20000.0	18580.0	14560.0	16630.0	15580.0	17280.0	14790.0
555.0	29240.0	16970.0	21580.0	19660.0	15680.0	21760.0	15700.0	19510.0	17430.0	14530.0	16880.0	15920.0	17580.0	15090.0
556.0	27900.0	17170.0	20410.0	19230.0	15630.0	20790.0	14030.0	18880.0	16720.0	14330.0	15670.0	15620.0	16650.0	14300.0
557.0	27090.0	15550.0	19590.0	18160.0	14260.0	19980.0	14390.0	18200.0	15960.0	14020.0	15690.0	14500.0	16580.0	14280.0
558.0	25790.0	15460.0	19220.0	19120.0	14600.0	20000.0	13940.0	17590.0	15940.0	13400.0	15330.0	14400.0	16170.0	14240.0
559.0	25180.0	14880.0	19130.0	18530.0	13600.0	19330.0	14330.0	17430.0	15450.0	13190.0	15160.0	13710.0	16710.0	14050.0
560.0	23850.0	14800.0	18770.0	16920.0	13680.0	18600.0	13130.0	16530.0	15970.0	12820.0	13470.0	13570.0	14960.0	13250.0
561.0	23400.0	14900.0	17840.0	16610.0	12980.0	18880.0	13350.0	15760.0	14110.0	12320.0	13930.0	13110.0	15650.0	12770.0
562.0	22380.0	15260.0	17140.0	16630.0	12490.0	18440.0	12830.0	15500.0	14590.0	12570.0	14080.0	12290.0	14590.0	13230.0
563.0	20580.0	13850.0	16700.0	16770.0	12800.0	17520.0	11940.0	14950.0	13490.0	12540.0	13800.0	12880.0	15300.0	12940.0
564.0	21570.0	13970.0	16580.0	15760.0	12420.0	16870.0	12370.0	15140.0	13760.0	11460.0	12700.0	12190.0	14800.0	12430.0
565.0	19640.0	12690.0	16170.0	15420.0	11960.0	16630.0	11910.0	13830.0	12050.0	12090.0	13310.0	12060.0	14090.0	13000.0
566.0	19390.0	12700.0	15270.0	14860.0	11280.0	16700.0	12300.0	13680.0	12630.0	11470.0	12710.0	11640.0	15120.0	12930.0
567.0	19040.0	13070.0	15130.0	14850.0	11350.0	15850.0	10690.0	13970.0	12500.0	11910.0	12310.0	11340.0	14260.0	12080.0
568.0	17630.0	12550.0	15000.0	15240.0	11800.0	16690.0	11200.0	13110.0	11230.0	10970.0	12850.0	10870.0	14700.0	11980.0
569.0	18130.0	12970.0	13630.0	14170.0	10940.0	15220.0	10450.0	12410.0	11580.0	10940.0	12100.0	11680.0	13990.0	12080.0
570.0	17130.0	12440.0	14220.0	14140.0	10430.0	15000.0	9950.0	12980.0	11710.0	9980.0	11520.0	10750.0	13100.0	11040.0
571.0	15910.0	12380.0	14070.0	13060.0	9990.0	15160.0	10530.0	12290.0	11240.0	10070.0	11860.0	10470.0	12830.0	11430.0
572.0	15170.0	10620.0	12590.0	13870.0	10040.0	14650.0	9950.0	12300.0	10450.0	10210.0	11040.0	10610.0	12250.0	11620.0
573.0	15730.0	11310.0	13200.0	13310.0	9830.0	14930.0	10260.0	11650.0	10620.0	10110.0	11170.0	9630.0	11800.0	10700.0
574.0	15560.0	10570.0	11830.0	12840.0	10010.0	13900.0	9950.0	11150.0	10030.0	10030.0	10520.0	9670.0	13010.0	11330.0
575.0	15270.0	10850.0	12960.0	12330.0	9500.0	14100.0	9370.0	11320.0	9980.0	9630.0	10500.0	9710.0	11970.0	11240.0
576.0	14490.0	10040.0	11660.0	12430.0	9650.0	13490.0	9380.0	11440.0	10030.0	9100.0	10330.0	9010.0	11410.0	11370.0
577.0	13400.0	11250.0	12020.0	12310.0	9570.0	14080.0	9230.0	11100.0	9580.0	9040.0	10570.0	8930.0	12210.0	10890.0
578.0	13610.0	10350.0	11510.0	11690.0	8920.0	13230.0	8990.0	10280.0	9180.0	8770.0	9780.0	9030.0	12070.0	10050.0
579.0	12660.0	10010.0	11260.0	11490.0	8560.0	12480.0	8680.0	10690.0	9320.0	9210.0	9810.0	9160.0	11710.0	11160.0
580.0	12870.0	9970.0	10870.0	11290.0	8990.0	12970.0	8840.0	9760.0	8920.0	8970.0	10180.0	8460.0	11730.0	10700.0
581.0	12730.0	9710.0	11140.0	11240.0	9330.0	12310.0	8480.0	9980.0	9170.0	8550.0	9690.0	8720.0	11070.0	10270.0
582.0	12720.0	9520.0	11060.0	11680.0	8590.0	12680.0	7960.0	9310.0	9360.0	8360.0	9010.0	8090.0	10660.0	10320.0
583.0	12040.0	9750.0	11040.0	10960.0	8100.0	12400.0	8590.0	9660.0	8680.0	8620.0	9040.0	8790.0	10650.0	10400.0
584.0	12000.0	9590.0	10560.0	11090.0	8610.0	12350.0	7960.0	9530.0	8590.0	8310.0	8900.0	8240.0	10750.0	9950.0
585.0	11350.0	8760.0	10050.0	10320.0	8280.0	11680.0	8090.0	9120.0	8780.0	7550.0	8820.0	8070.0	11200.0	9370.0
586.0	10250.0	9310.0	10190.0	11140.0	8240.0	11410.0	7490.0	9860.0	8000.0	7610.0	9010.0	8110.0	10630.0	9910.0
587.0	11000.0	8760.0	9670.0	11210.0	7920.0	11790.0	7190.0	9200.0	8060.0	8300.0	8820.0	7780.0	10940.0	10200.0
588.0	10080.0	8670.0	9880.0	10670.0	7220.0	12070.0	7230.0	8600.0	7290.0	8220.0	9290.0	8090.0	10190.0	9710.0
589.0	10420.0	8080.0	9470.0	10730.0	7930.0	10740.0	7500.0	8640.0	7430.0	7100.0	8270.0	7530.0	10530.0	9160.0
590.0	10310.0	8460.0	9020.0	10090.0	7880.0	10330.0	7170.0	8100.0	7670.0	7130.0	8560.0	7330.0	10470.0	9650.0
591.0	9780.0	8570.0	8790.0	9750.0	7300.0	10650.0	7570.0	8070.0	7130.0	7540.0	7960.0	7120.0	10270.0	8650.0
592.0	9850.0	8380.0	8730.0	9980.0	7410.0	10410.0	6670.0	8230.0	7340.0	7430.0	8540.0	7200.0	9920.0	8690.0
593.0	9420.0	8560.0	8470.0	10040.0	7240.0	10490.0	7080.0	8260.0	7260.0	7410.0	8230.0	7020.0	10490.0	9110.0
594.0	9400.0	8170.0	8430.0	9900.0	6660.0	10040.0	7000.0	8420.0	7090.0	7100.0	7920.0	6790.0	10090.0	8670.0
595.0	8800.0	7860.0	8680.0	9400.0	6860.0	10540.0	6620.0	7740.0	6620.0	6850.0	7910.0	6630.0	9440.0	9190.0
596.0	8950.0	7460.0	8280.0	9110.0	6660.0	10280.0	7240.0	7500.0	6900.0	6730.0	7740.0	7360.0	10360.0	8820.0
597.0	8030.0	8070.0	7800.0	8870.0	6320.0	9620.0	7010.0	7570.0	6720.0	6740.0	7270.0	7070.0	9430.0	8820.0
598.0	9050.0	7860.0	7780.0	8900.0	6630.0	9850.0	6420.0	7410.0	6960.0	6830.0	7730.0	7140.0	8500.0	8220.0
599.0	9090.0	7680.0	8030.0	8780.0	6180.0	9770.0	6660.0	7280.0	6750.0	6600.0	7500.0	6380.0	9420.0	9050.0
600.0	8250.0	7410.0	7900.0	9200.0	6570.0	9630.0	6640.0	7790.0	6840.0	6590.0	7410.0	6640.0	9670.0	8780.0
