# Supplementary material for: Interrogating the structure and function of the human voltage-gated proton channel (hHv1) with a fluorescent noncanonical amino acid
Source: eLife. 2026 Apr 28;15:RP110161. doi: 10.7554/eLife.110161 (PMC13124150; doi:10.7554/eLife.110161)
Supplement: Figure 6—source data 1. [file elife-110161-fig6-data1.zip › SpectraZn2_370Blank.csv]

Wavelength (nm)	Acd	A18Acd	Q56Acd	M91Acd	V103Acd	C107Acd	K125Acd	Y134Acd	F159Acd	K169Acd	F195Acd	I217Acd	F247Acd	No TAG
380.0	411740.0	294890.0	197140.0	353490.0	235420.0	193530.0	291180.0	196850.0	282070.0	355100.0	361580.0	271340.0	191680.0	292730.0
381.0	134930.0	107310.0	77240.0	147500.0	85920.0	78650.0	99720.0	75070.0	96610.0	119180.0	122400.0	92250.0	80480.0	131980.0
382.0	82250.0	70180.0	51010.0	87250.0	53980.0	51410.0	65820.0	50330.0	61840.0	74020.0	73260.0	58850.0	53040.0	82690.0
383.0	52290.0	45900.0	39070.0	57280.0	38300.0	39440.0	43690.0	34640.0	41700.0	48670.0	50030.0	40900.0	36910.0	57490.0
384.0	34950.0	35810.0	31910.0	39800.0	29450.0	34020.0	30950.0	26960.0	32260.0	35250.0	35100.0	31720.0	27580.0	41950.0
385.0	29720.0	29610.0	29210.0	32410.0	25080.0	30360.0	25860.0	23910.0	27240.0	30160.0	28630.0	26590.0	23920.0	36640.0
386.0	27200.0	28440.0	27050.0	31340.0	23730.0	28200.0	23780.0	22150.0	25910.0	27620.0	27520.0	24500.0	22440.0	32900.0
387.0	25490.0	26680.0	26960.0	28800.0	22920.0	27560.0	24040.0	22300.0	24810.0	27430.0	26240.0	23940.0	22480.0	32660.0
388.0	24940.0	24980.0	25450.0	27820.0	22730.0	27120.0	22970.0	21470.0	23670.0	26400.0	25260.0	23340.0	21390.0	30080.0
389.0	24830.0	25450.0	27170.0	27440.0	22170.0	28390.0	21740.0	21050.0	24100.0	26310.0	24380.0	23410.0	22520.0	29820.0
390.0	23320.0	23860.0	26740.0	27560.0	22800.0	28950.0	22250.0	20290.0	25880.0	26650.0	23860.0	22830.0	20730.0	29460.0
391.0	24540.0	24290.0	26480.0	26240.0	22530.0	28200.0	22320.0	22090.0	23820.0	27010.0	24220.0	23640.0	21630.0	29360.0
392.0	24330.0	24710.0	26830.0	26320.0	21740.0	29930.0	22570.0	21660.0	24000.0	25800.0	25310.0	23280.0	21460.0	29030.0
393.0	24570.0	24340.0	27420.0	26180.0	22570.0	30220.0	23300.0	20570.0	25250.0	27600.0	24490.0	23250.0	22490.0	28670.0
394.0	24320.0	25070.0	27930.0	25840.0	22700.0	30010.0	22420.0	20420.0	24400.0	27120.0	25040.0	23440.0	21200.0	28620.0
395.0	24350.0	24660.0	27950.0	24920.0	22230.0	29760.0	23520.0	20340.0	23510.0	26500.0	25290.0	24390.0	21730.0	27830.0
396.0	24300.0	24980.0	28890.0	26160.0	21800.0	30020.0	24130.0	21970.0	23860.0	27630.0	24250.0	23980.0	21360.0	27470.0
397.0	24440.0	24260.0	29010.0	26090.0	22600.0	29810.0	23290.0	21920.0	25250.0	26580.0	23260.0	23670.0	21320.0	27810.0
398.0	23650.0	24480.0	29410.0	25510.0	24040.0	31120.0	24100.0	21300.0	23780.0	27170.0	25230.0	23500.0	20950.0	26930.0
399.0	24570.0	24420.0	29120.0	26810.0	22730.0	31190.0	23700.0	20980.0	26160.0	28120.0	24880.0	24540.0	21340.0	27730.0
400.0	26550.0	25360.0	28720.0	27300.0	23040.0	32290.0	23620.0	21830.0	24820.0	28850.0	24490.0	25080.0	22590.0	27800.0
401.0	26550.0	26620.0	29760.0	27640.0	24830.0	32210.0	25090.0	22890.0	25580.0	29010.0	25990.0	26230.0	23670.0	30120.0
402.0	27200.0	26400.0	32100.0	28130.0	25890.0	34320.0	27180.0	23750.0	26970.0	30840.0	26570.0	27000.0	24140.0	29460.0
403.0	28350.0	27740.0	32940.0	29270.0	26330.0	35770.0	25810.0	24000.0	28360.0	31510.0	27810.0	28150.0	25510.0	30920.0
404.0	28870.0	28830.0	32570.0	29460.0	26390.0	36610.0	28200.0	24680.0	29830.0	33100.0	27450.0	28000.0	26430.0	31370.0
405.0	30960.0	29120.0	33080.0	31360.0	27790.0	36590.0	27900.0	26380.0	30010.0	33330.0	29000.0	29170.0	25610.0	33010.0
406.0	31080.0	30060.0	35490.0	31810.0	28290.0	36420.0	28860.0	25960.0	31780.0	34460.0	29160.0	30080.0	27190.0	32610.0
407.0	31460.0	30890.0	35420.0	31960.0	27980.0	38320.0	29900.0	27450.0	32060.0	35040.0	30470.0	30780.0	27850.0	33600.0
408.0	32030.0	30220.0	36150.0	33040.0	29700.0	39680.0	30980.0	27580.0	32270.0	35940.0	31200.0	31910.0	27940.0	33610.0
409.0	32680.0	31520.0	37960.0	33440.0	31310.0	39220.0	33110.0	28980.0	33690.0	35990.0	32710.0	32540.0	28790.0	33840.0
410.0	35670.0	34080.0	39930.0	35770.0	31860.0	42920.0	34110.0	31160.0	35790.0	38990.0	34490.0	35020.0	31220.0	35290.0
411.0	38680.0	36880.0	43400.0	38850.0	37300.0	46120.0	37900.0	34880.0	39160.0	42480.0	37710.0	38380.0	35020.0	38560.0
412.0	42540.0	41650.0	51510.0	44420.0	42580.0	51600.0	44760.0	40430.0	44650.0	47610.0	42960.0	43550.0	40350.0	42800.0
413.0	51610.0	49350.0	57840.0	50620.0	49460.0	59880.0	53280.0	49830.0	53360.0	56220.0	52070.0	51540.0	47130.0	50010.0
414.0	64360.0	62220.0	69850.0	60330.0	61750.0	70880.0	63390.0	60110.0	64010.0	67780.0	62590.0	64870.0	58940.0	60890.0
415.0	80450.0	75050.0	84690.0	74800.0	78960.0	88530.0	81220.0	77820.0	81920.0	82400.0	79180.0	79580.0	73370.0	75140.0
416.0	95310.0	94670.0	104300.0	91840.0	99390.0	105670.0	98190.0	97360.0	101280.0	102040.0	97000.0	98650.0	89960.0	92020.0
417.0	120220.0	118560.0	128750.0	114930.0	123410.0	131640.0	124830.0	121660.0	125520.0	125200.0	119870.0	123970.0	114050.0	112830.0
418.0	143700.0	142830.0	155470.0	137010.0	149110.0	157450.0	146100.0	146450.0	151370.0	151680.0	145590.0	147000.0	135000.0	137990.0
419.0	171110.0	169620.0	182280.0	162260.0	175590.0	184330.0	177960.0	172630.0	177930.0	178080.0	172630.0	174800.0	159120.0	161670.0
420.0	193700.0	193750.0	203680.0	182980.0	200920.0	205730.0	198000.0	200310.0	200020.0	200250.0	195920.0	200790.0	179590.0	182840.0
421.0	214400.0	215520.0	227110.0	203540.0	223550.0	229620.0	222460.0	224240.0	225660.0	220580.0	218470.0	221890.0	194950.0	200170.0
422.0	227520.0	227130.0	240360.0	211030.0	234330.0	244110.0	235260.0	236370.0	238570.0	236250.0	228770.0	235560.0	209720.0	212600.0
423.0	234310.0	233700.0	244620.0	217830.0	243820.0	250290.0	238020.0	241530.0	246010.0	244180.0	237290.0	243290.0	220010.0	218450.0
424.0	230950.0	231740.0	246220.0	215220.0	241760.0	245780.0	237110.0	240780.0	242550.0	241770.0	236850.0	244120.0	214120.0	215930.0
425.0	219120.0	222700.0	236190.0	205110.0	232330.0	238040.0	229430.0	230310.0	234660.0	231330.0	224010.0	230980.0	205040.0	201970.0
426.0	202900.0	203320.0	216650.0	188580.0	211540.0	219780.0	210110.0	211590.0	211870.0	211820.0	206420.0	213780.0	188250.0	185040.0
427.0	181080.0	182420.0	195280.0	166610.0	190260.0	195610.0	185200.0	188470.0	191360.0	191310.0	187110.0	190570.0	166240.0	167800.0
428.0	155300.0	154740.0	167500.0	144470.0	162130.0	168270.0	157590.0	160500.0	163290.0	165670.0	158630.0	164890.0	143120.0	141650.0
429.0	133730.0	130610.0	142790.0	122030.0	135420.0	144230.0	131760.0	134280.0	137810.0	137750.0	134960.0	137890.0	118990.0	119700.0
430.0	109390.0	107100.0	116810.0	99460.0	110510.0	117670.0	109880.0	109390.0	115500.0	117840.0	109020.0	113300.0	95980.0	97280.0
431.0	87990.0	86130.0	98330.0	80130.0	90550.0	100880.0	88760.0	87740.0	92790.0	96250.0	88810.0	94530.0	78290.0	79970.0
432.0	72990.0	70040.0	79100.0	68130.0	73300.0	81970.0	73090.0	69120.0	75400.0	77850.0	71500.0	74350.0	62560.0	64860.0
433.0	60250.0	56510.0	66260.0	56480.0	59630.0	69990.0	61310.0	57470.0	63010.0	67560.0	59720.0	61480.0	53940.0	53340.0
434.0	51260.0	48310.0	58570.0	48680.0	51090.0	60030.0	51290.0	48850.0	54740.0	56480.0	51950.0	52320.0	45900.0	47660.0
435.0	45940.0	42920.0	53280.0	43570.0	44250.0	55200.0	45990.0	44700.0	47320.0	53460.0	46010.0	45590.0	40490.0	41190.0
436.0	43400.0	41180.0	48220.0	41540.0	40530.0	52610.0	43010.0	38980.0	44170.0	48150.0	41730.0	42020.0	37630.0	38630.0
437.0	39830.0	37180.0	45820.0	38760.0	39170.0	49020.0	40000.0	38150.0	41740.0	46500.0	40300.0	39910.0	36320.0	36360.0
438.0	38510.0	34630.0	44750.0	37220.0	35790.0	46700.0	39610.0	34850.0	39530.0	43860.0	40150.0	39530.0	34390.0	36040.0
439.0	38670.0	35200.0	43940.0	35850.0	36130.0	47580.0	37620.0	34920.0	38580.0	43080.0	38460.0	37210.0	34210.0	34940.0
440.0	37500.0	34040.0	43500.0	36330.0	34080.0	46490.0	37060.0	33060.0	37630.0	42930.0	36200.0	37260.0	33920.0	33460.0
441.0	37470.0	33230.0	42630.0	34320.0	34720.0	44960.0	37080.0	33230.0	37500.0	41640.0	37950.0	35450.0	32030.0	34240.0
442.0	35700.0	32410.0	41510.0	35180.0	35560.0	45790.0	36870.0	32080.0	36840.0	40690.0	36130.0	35270.0	32030.0	31990.0
443.0	36470.0	31920.0	41170.0	33630.0	33240.0	43640.0	36050.0	31790.0	35610.0	39740.0	35840.0	35010.0	32250.0	32530.0
444.0	36260.0	32190.0	40260.0	33120.0	32890.0	42030.0	34120.0	31520.0	34040.0	39840.0	34830.0	34540.0	30820.0	31820.0
445.0	34820.0	30410.0	40510.0	32430.0	31510.0	41740.0	32810.0	29720.0	34820.0	40030.0	34900.0	34770.0	30160.0	31880.0
446.0	34040.0	30070.0	41160.0	32560.0	31990.0	43220.0	33500.0	30620.0	35040.0	40480.0	34170.0	34630.0	30440.0	31360.0
447.0	34630.0	29730.0	38650.0	31950.0	31270.0	42210.0	32420.0	28900.0	34720.0	38410.0	32950.0	32120.0	30890.0	30580.0
448.0	34710.0	30150.0	39150.0	31960.0	31640.0	41720.0	31650.0	29350.0	33500.0	38580.0	33420.0	33140.0	28630.0	30250.0
449.0	33310.0	29050.0	39700.0	30480.0	29250.0	40560.0	32460.0	30260.0	32810.0	37890.0	33210.0	33000.0	29800.0	31110.0
450.0	33650.0	28520.0	37680.0	32390.0	29590.0	41890.0	32070.0	27920.0	33050.0	38790.0	32580.0	32270.0	29190.0	29580.0
451.0	33110.0	29380.0	37630.0	30680.0	29530.0	40520.0	30960.0	27980.0	32480.0	37970.0	33490.0	31660.0	29690.0	29510.0
452.0	31580.0	28980.0	38060.0	30470.0	30300.0	40430.0	31130.0	28560.0	32120.0	37090.0	32540.0	31120.0	28810.0	28250.0
453.0	31320.0	28270.0	37820.0	30030.0	29100.0	39420.0	30600.0	27890.0	32880.0	36420.0	30990.0	31700.0	28920.0	29450.0
454.0	32520.0	28870.0	36110.0	29850.0	29340.0	39850.0	30440.0	27300.0	31330.0	36670.0	32310.0	31250.0	28990.0	28290.0
455.0	31460.0	27330.0	36820.0	30800.0	29820.0	39080.0	30790.0	27040.0	30850.0	36420.0	32080.0	30820.0	28620.0	28980.0
456.0	30980.0	27430.0	36720.0	29190.0	28860.0	38880.0	29350.0	27330.0	31090.0	35560.0	30690.0	31270.0	28510.0	28060.0
457.0	30040.0	27350.0	35730.0	28270.0	28590.0	37740.0	29470.0	26780.0	31030.0	36040.0	30030.0	30780.0	26720.0	28360.0
458.0	31270.0	26310.0	35580.0	29240.0	28880.0	38470.0	28510.0	26780.0	29290.0	35420.0	29970.0	29410.0	27740.0	28200.0
459.0	29900.0	26790.0	34460.0	28700.0	27170.0	37390.0	29440.0	25730.0	30550.0	35210.0	30230.0	31190.0	25690.0	26580.0
460.0	29670.0	26080.0	34870.0	27940.0	27670.0	36930.0	28120.0	24790.0	28710.0	34960.0	29790.0	29110.0	26200.0	27020.0
461.0	29830.0	25340.0	34070.0	27730.0	27180.0	36530.0	27930.0	24810.0	29990.0	34590.0	29270.0	29030.0	26220.0	25900.0
462.0	29580.0	24940.0	33980.0	27860.0	27210.0	37260.0	27050.0	25380.0	29000.0	33180.0	29830.0	28560.0	25010.0	25680.0
463.0	28690.0	25200.0	33370.0	27500.0	26460.0	36220.0	27380.0	25260.0	28860.0	34040.0	28490.0	27940.0	24820.0	25310.0
464.0	27140.0	24590.0	33070.0	26590.0	25540.0	35550.0	26690.0	24290.0	27150.0	33900.0	28100.0	27850.0	25180.0	26230.0
465.0	27930.0	23490.0	32940.0	26400.0	25590.0	34750.0	26750.0	24470.0	27170.0	33700.0	28100.0	27710.0	23880.0	25340.0
466.0	27890.0	24040.0	31850.0	26750.0	25530.0	35140.0	25910.0	23710.0	28220.0	32450.0	27390.0	26980.0	24310.0	24790.0
467.0	27150.0	23390.0	30790.0	25110.0	24140.0	34810.0	25850.0	23320.0	28140.0	32300.0	27470.0	27120.0	23110.0	24770.0
468.0	26760.0	23640.0	32030.0	25360.0	24100.0	32430.0	26430.0	22210.0	26670.0	31450.0	26440.0	26470.0	24890.0	24550.0
469.0	26090.0	23250.0	31350.0	25730.0	24290.0	32890.0	25030.0	23350.0	27500.0	31210.0	27360.0	26380.0	23630.0	23870.0
470.0	25150.0	23410.0	29990.0	24790.0	23240.0	32250.0	25100.0	21910.0	25740.0	30800.0	26580.0	24170.0	23810.0	23470.0
471.0	25880.0	23100.0	31330.0	25260.0	23840.0	31880.0	24020.0	21450.0	27360.0	30390.0	25990.0	25050.0	22850.0	23320.0
472.0	24450.0	22090.0	29830.0	24690.0	22690.0	32120.0	24650.0	21650.0	25450.0	29700.0	25690.0	25030.0	21680.0	23530.0
473.0	24820.0	22810.0	29050.0	24090.0	23330.0	31400.0	22990.0	21920.0	24300.0	30340.0	25660.0	24730.0	21620.0	22800.0
474.0	24600.0	20870.0	29430.0	23380.0	22620.0	31990.0	23460.0	21290.0	25480.0	29420.0	25050.0	24520.0	21960.0	23420.0
475.0	24290.0	21050.0	29200.0	23780.0	21970.0	30980.0	23560.0	20530.0	24280.0	29180.0	24990.0	23970.0	21820.0	22830.0
476.0	23060.0	20780.0	28290.0	23600.0	22550.0	29920.0	23110.0	20470.0	23830.0	29010.0	25280.0	22980.0	20440.0	22520.0
477.0	23130.0	20270.0	28020.0	23530.0	21590.0	29920.0	21370.0	20930.0	23470.0	29300.0	23560.0	22930.0	21310.0	21880.0
478.0	24190.0	20650.0	27720.0	22850.0	21050.0	28590.0	22820.0	20290.0	23190.0	28470.0	23790.0	23750.0	20820.0	21810.0
479.0	23240.0	20360.0	27430.0	22570.0	20660.0	28940.0	21790.0	19770.0	23010.0	28120.0	23710.0	22720.0	21490.0	20780.0
480.0	22370.0	19620.0	27300.0	21470.0	20570.0	29430.0	22310.0	20110.0	23080.0	27050.0	23670.0	21330.0	20530.0	21240.0
481.0	21600.0	19350.0	26320.0	21960.0	20010.0	29160.0	22120.0	20060.0	23070.0	26490.0	23010.0	21100.0	20770.0	21480.0
482.0	22540.0	19690.0	26430.0	21070.0	19420.0	28730.0	21310.0	18670.0	21240.0	27230.0	22960.0	21160.0	19570.0	21060.0
483.0	22380.0	18450.0	26020.0	21030.0	20280.0	28820.0	20310.0	18030.0	21910.0	26100.0	22920.0	21480.0	19720.0	20950.0
484.0	21880.0	19520.0	25370.0	20060.0	19810.0	26760.0	20910.0	17630.0	22140.0	26530.0	22850.0	21870.0	19820.0	20490.0
485.0	20590.0	18500.0	24730.0	20360.0	20770.0	26630.0	19860.0	18160.0	21890.0	24960.0	22430.0	20910.0	19340.0	19600.0
486.0	21110.0	18640.0	24650.0	19550.0	19380.0	26520.0	19440.0	18140.0	21590.0	24380.0	23200.0	20750.0	19490.0	20380.0
487.0	20760.0	17640.0	25070.0	19670.0	19120.0	27040.0	19470.0	18390.0	20830.0	24750.0	21410.0	20780.0	18170.0	20270.0
488.0	20230.0	18560.0	24320.0	19780.0	18170.0	26680.0	19630.0	17680.0	20770.0	24880.0	21270.0	20360.0	17860.0	19400.0
489.0	19230.0	18280.0	24500.0	18990.0	18430.0	25460.0	18760.0	17680.0	21150.0	23660.0	21370.0	20340.0	18260.0	19270.0
490.0	19610.0	17590.0	23400.0	19130.0	17820.0	25200.0	19140.0	17240.0	19800.0	23620.0	21150.0	19430.0	17950.0	20020.0
491.0	19180.0	17870.0	24000.0	18570.0	17410.0	25700.0	18550.0	16790.0	19450.0	23550.0	20810.0	18880.0	17140.0	18050.0
492.0	19680.0	17130.0	22830.0	17720.0	17890.0	24700.0	17520.0	16480.0	19420.0	23680.0	19900.0	19110.0	17570.0	19350.0
493.0	18540.0	16880.0	23300.0	19070.0	17040.0	24610.0	17850.0	16010.0	19220.0	23170.0	20200.0	18460.0	16970.0	18580.0
494.0	19780.0	16730.0	22630.0	18090.0	17590.0	24060.0	17460.0	16300.0	19890.0	22650.0	20150.0	18510.0	16770.0	18040.0
495.0	17960.0	15910.0	21950.0	17650.0	17230.0	23760.0	17300.0	15530.0	18540.0	23250.0	19080.0	18390.0	16720.0	17480.0
496.0	17740.0	16180.0	21110.0	17330.0	16180.0	23520.0	17580.0	15450.0	18130.0	23040.0	19310.0	17820.0	16920.0	18130.0
497.0	18170.0	15540.0	20870.0	18010.0	15940.0	24130.0	17200.0	15640.0	18330.0	21640.0	18470.0	17900.0	16290.0	17230.0
498.0	17390.0	15750.0	20640.0	17280.0	16710.0	23580.0	16530.0	16120.0	18580.0	21980.0	19240.0	17790.0	15880.0	17550.0
499.0	16760.0	16030.0	20950.0	16860.0	15960.0	22160.0	16410.0	14850.0	17800.0	21120.0	18640.0	16290.0	15680.0	17170.0
500.0	17060.0	15060.0	20090.0	16810.0	15690.0	22910.0	16030.0	15120.0	17290.0	21400.0	18800.0	17230.0	15670.0	17600.0
501.0	16830.0	15240.0	20200.0	16900.0	15130.0	22340.0	15660.0	14770.0	17410.0	21460.0	17990.0	16530.0	15100.0	16830.0
502.0	17460.0	15220.0	19990.0	17080.0	15080.0	21660.0	16000.0	14840.0	17430.0	20440.0	18230.0	16370.0	14670.0	16700.0
503.0	16310.0	14290.0	19330.0	16130.0	14960.0	21350.0	14910.0	13730.0	16170.0	20680.0	17040.0	16100.0	14800.0	17040.0
504.0	16040.0	14430.0	18230.0	16560.0	14530.0	21200.0	14880.0	13590.0	16190.0	20270.0	17400.0	15410.0	15060.0	16580.0
505.0	16350.0	13790.0	18990.0	16220.0	14540.0	20950.0	14960.0	13490.0	16440.0	20600.0	17090.0	15930.0	14740.0	16460.0
506.0	16160.0	14490.0	19010.0	15940.0	14170.0	19370.0	15000.0	13120.0	16450.0	19620.0	17530.0	15470.0	13980.0	15430.0
507.0	14980.0	14140.0	18000.0	16310.0	13630.0	19950.0	14830.0	12650.0	14890.0	18960.0	16100.0	14660.0	13710.0	15950.0
508.0	15550.0	13410.0	18700.0	15460.0	13580.0	19390.0	13640.0	12540.0	15830.0	18060.0	16020.0	15110.0	13300.0	14330.0
509.0	15090.0	13320.0	17150.0	15220.0	12660.0	18350.0	13680.0	12090.0	14800.0	18520.0	15070.0	14360.0	14050.0	14850.0
510.0	14940.0	13660.0	17200.0	14790.0	12970.0	19050.0	13330.0	11900.0	15270.0	17200.0	15990.0	14520.0	13490.0	14360.0
511.0	14060.0	12780.0	17120.0	14300.0	12750.0	19010.0	13440.0	12010.0	14470.0	17500.0	15240.0	14510.0	13240.0	14890.0
512.0	13980.0	12610.0	15970.0	14190.0	12660.0	18890.0	13700.0	12390.0	14630.0	17660.0	15470.0	13830.0	13200.0	14610.0
513.0	13920.0	12680.0	15960.0	13890.0	12890.0	17610.0	12710.0	11840.0	14050.0	17730.0	15040.0	13340.0	12810.0	14160.0
514.0	13720.0	11850.0	16660.0	14010.0	12230.0	17000.0	12520.0	12140.0	13820.0	16550.0	15060.0	12660.0	12520.0	14250.0
515.0	14030.0	12140.0	16680.0	13140.0	11760.0	16800.0	12440.0	11780.0	13310.0	16160.0	14690.0	12560.0	12170.0	14560.0
516.0	13120.0	11750.0	15660.0	13800.0	11750.0	17540.0	12160.0	11210.0	14010.0	16320.0	13920.0	13040.0	12310.0	14270.0
517.0	12370.0	11700.0	14880.0	13430.0	11590.0	16290.0	12000.0	11160.0	12710.0	16430.0	13730.0	12300.0	12060.0	13790.0
518.0	13000.0	11690.0	15640.0	12510.0	11450.0	15750.0	11890.0	11170.0	13810.0	15570.0	13540.0	12860.0	11810.0	13800.0
519.0	12610.0	11440.0	15080.0	13000.0	10670.0	15940.0	11950.0	10320.0	12810.0	14740.0	13840.0	12620.0	11660.0	13410.0
520.0	12350.0	11260.0	14250.0	13030.0	10760.0	15500.0	11720.0	10260.0	12480.0	15360.0	12610.0	11990.0	11650.0	13560.0
521.0	12380.0	11120.0	14390.0	12660.0	10670.0	14700.0	11460.0	9620.0	11790.0	15480.0	12960.0	11720.0	11460.0	12420.0
522.0	12130.0	11030.0	14480.0	12670.0	10570.0	15230.0	10630.0	9700.0	11470.0	14230.0	12750.0	11910.0	11790.0	12260.0
523.0	12090.0	10400.0	13460.0	12270.0	10390.0	15090.0	10610.0	9430.0	12030.0	14300.0	12900.0	11970.0	10500.0	12500.0
524.0	12350.0	10500.0	13710.0	12280.0	10080.0	14300.0	11140.0	9320.0	11610.0	14180.0	13270.0	11500.0	10710.0	12720.0
525.0	11760.0	10000.0	13570.0	12420.0	9890.0	14100.0	10430.0	9590.0	11840.0	14320.0	12120.0	10760.0	10370.0	11920.0
526.0	11680.0	10710.0	12560.0	11700.0	9400.0	13990.0	10600.0	9940.0	11000.0	14340.0	11490.0	11420.0	10640.0	12060.0
527.0	10870.0	9820.0	12970.0	11710.0	9970.0	13790.0	9940.0	9340.0	11430.0	13950.0	11920.0	10950.0	10860.0	11660.0
528.0	10850.0	9720.0	12680.0	11120.0	9930.0	13540.0	10100.0	8540.0	11030.0	12940.0	11380.0	10860.0	9830.0	12310.0
529.0	10070.0	10140.0	12370.0	10990.0	9910.0	13220.0	10170.0	9080.0	10250.0	13650.0	11770.0	10470.0	9310.0	12040.0
530.0	10220.0	9010.0	12290.0	11240.0	9030.0	13440.0	9850.0	8650.0	10480.0	13710.0	10760.0	9930.0	9840.0	11510.0
531.0	10290.0	9770.0	11670.0	10390.0	9010.0	13100.0	9450.0	8640.0	10010.0	13020.0	11120.0	10330.0	9490.0	11350.0
532.0	9910.0	9150.0	11890.0	10440.0	8500.0	13020.0	8950.0	8280.0	10260.0	12600.0	11090.0	10370.0	9460.0	10780.0
533.0	10240.0	9220.0	11990.0	11180.0	8780.0	12100.0	8900.0	8690.0	10120.0	12570.0	10910.0	9930.0	9640.0	11630.0
534.0	10450.0	9640.0	11360.0	10070.0	8470.0	12470.0	9050.0	8300.0	9680.0	11990.0	10090.0	9600.0	8940.0	11520.0
535.0	9940.0	9100.0	11530.0	10120.0	8010.0	11750.0	9440.0	7870.0	9730.0	11910.0	11370.0	9400.0	9050.0	10870.0
536.0	9280.0	8870.0	11360.0	10200.0	8270.0	12300.0	8750.0	7960.0	9660.0	11620.0	10080.0	9440.0	9410.0	10640.0
537.0	9500.0	8510.0	10480.0	9430.0	8710.0	12370.0	8660.0	7920.0	9300.0	11460.0	10210.0	8660.0	8710.0	10680.0
538.0	8980.0	8360.0	10790.0	9960.0	8490.0	11310.0	8310.0	7400.0	9530.0	11710.0	9670.0	8720.0	9070.0	10340.0
539.0	9300.0	8510.0	10080.0	10520.0	7820.0	10960.0	8480.0	7510.0	8710.0	11170.0	10350.0	8580.0	8840.0	10450.0
540.0	9180.0	8500.0	10880.0	9650.0	8030.0	10950.0	8420.0	7350.0	8600.0	11350.0	8970.0	8540.0	8230.0	10260.0
541.0	9640.0	8320.0	10660.0	9540.0	7350.0	11240.0	8410.0	6860.0	8290.0	10850.0	9400.0	8660.0	8610.0	9860.0
542.0	9070.0	8150.0	10020.0	9490.0	7200.0	10640.0	7350.0	6840.0	8390.0	10300.0	9130.0	8200.0	7720.0	10110.0
543.0	9210.0	7680.0	9630.0	9380.0	7770.0	10140.0	7590.0	6740.0	8740.0	10930.0	9600.0	8160.0	7930.0	9760.0
544.0	8610.0	8130.0	9620.0	9130.0	7360.0	10270.0	7350.0	6670.0	8640.0	10750.0	9670.0	7560.0	8300.0	9720.0
545.0	8410.0	7820.0	9430.0	8860.0	7750.0	10080.0	7240.0	6400.0	8140.0	10630.0	8870.0	7520.0	7620.0	9250.0
546.0	7930.0	7680.0	9160.0	8940.0	7560.0	10450.0	7970.0	6470.0	8030.0	9730.0	8490.0	7860.0	7800.0	9430.0
547.0	8540.0	7670.0	9470.0	8910.0	7180.0	10060.0	6790.0	6640.0	8600.0	9740.0	8780.0	8040.0	7210.0	9670.0
548.0	8920.0	7320.0	9540.0	8620.0	6910.0	10130.0	7230.0	6340.0	8490.0	10360.0	8430.0	7870.0	7460.0	8940.0
549.0	8360.0	7400.0	8780.0	8370.0	6660.0	9230.0	7180.0	6090.0	7570.0	9860.0	8630.0	7630.0	7410.0	10330.0
550.0	7750.0	7670.0	8770.0	8620.0	6660.0	9040.0	7040.0	6650.0	7070.0	9370.0	8670.0	7770.0	6920.0	9240.0
551.0	7670.0	7020.0	8310.0	8420.0	6430.0	9170.0	6890.0	5950.0	7550.0	9070.0	7600.0	7210.0	7510.0	8930.0
552.0	7300.0	6660.0	8120.0	8010.0	6650.0	9430.0	7230.0	6090.0	7520.0	9480.0	8290.0	7150.0	7010.0	8900.0
553.0	7740.0	6640.0	8790.0	8110.0	6270.0	8700.0	6430.0	5130.0	7410.0	9130.0	7800.0	7270.0	7400.0	8910.0
554.0	7520.0	6530.0	8030.0	8350.0	6650.0	8550.0	6870.0	5310.0	7220.0	8940.0	7790.0	6410.0	6950.0	9330.0
555.0	7260.0	7190.0	8340.0	8050.0	6070.0	8570.0	6140.0	6090.0	7140.0	9180.0	8050.0	6520.0	7280.0	8860.0
556.0	6730.0	6180.0	8150.0	7960.0	5840.0	8520.0	6630.0	5730.0	6740.0	8560.0	7610.0	6960.0	7200.0	8280.0
557.0	6950.0	6750.0	7920.0	8030.0	5390.0	8650.0	6530.0	5660.0	7000.0	8550.0	7490.0	6530.0	6310.0	8220.0
558.0	6740.0	6290.0	7400.0	7980.0	6170.0	8510.0	6150.0	5740.0	6720.0	8450.0	7470.0	6210.0	6380.0	8350.0
559.0	7230.0	6140.0	7400.0	7520.0	5680.0	8340.0	6170.0	5340.0	6730.0	8020.0	7400.0	6780.0	6350.0	8260.0
560.0	7050.0	6390.0	7180.0	7570.0	5880.0	8010.0	5740.0	5540.0	6260.0	7630.0	6950.0	6220.0	6180.0	7990.0
561.0	6540.0	6290.0	7230.0	8040.0	5570.0	8010.0	6190.0	5070.0	6800.0	8440.0	6670.0	6210.0	6060.0	8200.0
562.0	6570.0	6100.0	7210.0	7800.0	5790.0	7710.0	5830.0	5480.0	6030.0	8220.0	7600.0	6380.0	6030.0	8560.0
563.0	6310.0	6330.0	7210.0	7310.0	5370.0	7510.0	6200.0	5690.0	6400.0	7950.0	6910.0	6000.0	6210.0	7820.0
564.0	6520.0	5790.0	7050.0	7360.0	5500.0	7440.0	5720.0	4920.0	6030.0	7550.0	6950.0	5280.0	5870.0	8030.0
565.0	6880.0	6010.0	7490.0	7730.0	5640.0	7550.0	5710.0	4730.0	5970.0	7630.0	6950.0	5870.0	5900.0	8390.0
566.0	6310.0	6560.0	7110.0	7290.0	4890.0	7520.0	5330.0	4980.0	5990.0	7190.0	6620.0	5920.0	6290.0	8310.0
567.0	5940.0	5680.0	6800.0	7170.0	4970.0	7070.0	5570.0	5150.0	5860.0	7340.0	6630.0	5660.0	5750.0	8210.0
568.0	6200.0	6320.0	6280.0	7240.0	5380.0	7000.0	5450.0	4630.0	5410.0	7710.0	6690.0	5680.0	5840.0	8040.0
569.0	6510.0	5930.0	6100.0	6990.0	5040.0	7000.0	5480.0	4650.0	5540.0	7500.0	6450.0	5310.0	5930.0	7770.0
570.0	6130.0	5440.0	6580.0	7080.0	5190.0	6950.0	5600.0	4500.0	5970.0	6720.0	6220.0	5640.0	5570.0	7570.0
571.0	6140.0	5920.0	5980.0	6640.0	4800.0	6570.0	5460.0	4450.0	5630.0	6690.0	6160.0	5210.0	5460.0	7230.0
572.0	6300.0	5180.0	6210.0	6890.0	5380.0	6560.0	5160.0	4550.0	5840.0	7010.0	6370.0	5720.0	5980.0	7550.0
573.0	5630.0	5880.0	6270.0	6840.0	5070.0	6630.0	5330.0	4320.0	5220.0	6500.0	6110.0	4980.0	5550.0	7180.0
574.0	5800.0	5640.0	6290.0	7330.0	4590.0	6860.0	4690.0	4710.0	5290.0	6960.0	5810.0	5380.0	5270.0	7400.0
575.0	5520.0	5220.0	5950.0	6410.0	5040.0	6470.0	4950.0	4270.0	5400.0	6240.0	6190.0	5270.0	5640.0	7120.0
576.0	5760.0	5450.0	5670.0	6440.0	4500.0	6480.0	5090.0	4430.0	5330.0	6220.0	5770.0	5070.0	5550.0	7250.0
577.0	5650.0	5310.0	6310.0	6850.0	4800.0	6470.0	4630.0	4150.0	5300.0	6450.0	5860.0	5110.0	5370.0	7250.0
578.0	5280.0	5570.0	5770.0	6800.0	4980.0	5970.0	4940.0	4200.0	5320.0	6150.0	5780.0	5100.0	4830.0	6890.0
579.0	5460.0	5040.0	5470.0	6700.0	4430.0	5560.0	4620.0	3980.0	5160.0	6300.0	5440.0	5060.0	5380.0	6970.0
580.0	5770.0	5360.0	5290.0	6270.0	4900.0	5760.0	4820.0	4260.0	5480.0	6180.0	5850.0	4480.0	4930.0	6960.0
581.0	5350.0	5150.0	5480.0	6440.0	4310.0	5990.0	5010.0	4620.0	4890.0	6340.0	5670.0	4790.0	5030.0	7020.0
582.0	5720.0	5280.0	5670.0	6280.0	4480.0	5630.0	5020.0	4240.0	4530.0	6700.0	5620.0	4540.0	5280.0	7030.0
583.0	5240.0	5180.0	5280.0	6640.0	4200.0	5360.0	4200.0	4330.0	4960.0	6090.0	5190.0	4620.0	4960.0	6680.0
584.0	5590.0	5020.0	5420.0	6330.0	4090.0	5930.0	4600.0	4410.0	4550.0	6270.0	5880.0	4480.0	4740.0	7140.0
585.0	5320.0	5050.0	4890.0	6220.0	4040.0	5320.0	4410.0	4130.0	4420.0	5520.0	5310.0	4510.0	4970.0	6870.0
586.0	4930.0	5020.0	5350.0	6290.0	4020.0	5530.0	4680.0	3750.0	4560.0	5970.0	5240.0	4310.0	5320.0	6720.0
587.0	4950.0	4870.0	5330.0	6030.0	4160.0	5170.0	4630.0	3830.0	4710.0	5540.0	4980.0	4330.0	4790.0	6700.0
588.0	4860.0	5200.0	5020.0	5920.0	4000.0	5890.0	4240.0	3790.0	4460.0	5600.0	4770.0	4550.0	4850.0	6670.0
589.0	4650.0	4660.0	4770.0	6120.0	3730.0	5200.0	4510.0	3890.0	4250.0	5540.0	5100.0	4420.0	4880.0	7060.0
590.0	5320.0	5240.0	4530.0	6470.0	3930.0	5320.0	4510.0	3680.0	4430.0	5170.0	4710.0	4390.0	4280.0	6790.0
591.0	5060.0	4650.0	4900.0	5520.0	4360.0	5100.0	4390.0	3530.0	4480.0	5250.0	4770.0	4220.0	4250.0	6550.0
592.0	4970.0	4810.0	4620.0	5720.0	3740.0	5010.0	4160.0	3690.0	4460.0	5370.0	4810.0	4300.0	4890.0	6550.0
593.0	4860.0	4760.0	4770.0	5750.0	4000.0	4670.0	4350.0	3470.0	4260.0	4870.0	4830.0	4340.0	4510.0	5840.0
594.0	4780.0	4680.0	5100.0	5700.0	3700.0	4920.0	4290.0	3830.0	4210.0	5160.0	4800.0	3770.0	4180.0	6370.0
595.0	4420.0	4350.0	4450.0	5650.0	3580.0	4900.0	3870.0	3610.0	4220.0	5510.0	4780.0	4010.0	4500.0	6570.0
596.0	4620.0	4810.0	4500.0	5860.0	3510.0	4950.0	4010.0	3360.0	4330.0	5060.0	4820.0	4120.0	3860.0	6270.0
597.0	4440.0	4250.0	4360.0	5720.0	3780.0	4520.0	4140.0	3050.0	4090.0	4720.0	4320.0	3610.0	4280.0	5990.0
598.0	4190.0	4450.0	4680.0	5500.0	3990.0	4710.0	3860.0	3660.0	4120.0	5330.0	4400.0	3750.0	4520.0	6460.0
599.0	4460.0	4130.0	4410.0	6140.0	3440.0	4440.0	4180.0	3010.0	4270.0	5330.0	4330.0	3540.0	4360.0	6360.0
600.0	4340.0	4230.0	4470.0	6210.0	3700.0	4430.0	4030.0	3550.0	3900.0	4890.0	4800.0	3860.0	4130.0	5800.0
