# Supplementary material for: Interrogating the structure and function of the human voltage-gated proton channel (hHv1) with a fluorescent noncanonical amino acid
Source: eLife. 2026 Apr 28;15:RP110161. doi: 10.7554/eLife.110161 (PMC13124150; doi:10.7554/eLife.110161)
Supplement: Figure 6—source data 1. [file elife-110161-fig6-data1.zip › SpectraZn3_280.csv]

Wavelength (nm)	Acd	A18Acd	Q56Acd	M91Acd	V103Acd	C107Acd	K125Acd	Y134Acd	F159Acd	K169Acd	F195Acd	I217Acd	F247Acd	No TAG
290.0	66090.0	99760.0	141350.0	109190.0	91520.0	95160.0	171220.0	153980.0	104460.0	87580.0	114610.0	90820.0	116500.0	129730.0
291.0	37400.0	60350.0	83840.0	65370.0	52310.0	67510.0	94520.0	86740.0	59480.0	54380.0	63530.0	54280.0	72850.0	84390.0
292.0	29680.0	49820.0	69760.0	54400.0	46390.0	62750.0	70600.0	69340.0	49170.0	45360.0	48620.0	46790.0	63510.0	75090.0
293.0	26270.0	46410.0	65420.0	51510.0	43230.0	63540.0	62920.0	63860.0	46130.0	43170.0	44220.0	44300.0	62540.0	75770.0
294.0	26070.0	46280.0	65830.0	51820.0	44520.0	67010.0	59930.0	62950.0	47670.0	42410.0	43240.0	44760.0	65880.0	82470.0
295.0	26930.0	49680.0	71120.0	57030.0	46050.0	72860.0	62260.0	66560.0	50000.0	45660.0	45820.0	47680.0	71070.0	90350.0
296.0	29750.0	54300.0	76350.0	61860.0	51100.0	79890.0	66580.0	73800.0	53790.0	49030.0	48190.0	51040.0	76740.0	101490.0
297.0	30970.0	58840.0	81770.0	69720.0	56070.0	88900.0	72840.0	80660.0	59330.0	55430.0	52340.0	57010.0	84940.0	117870.0
298.0	34900.0	66020.0	91300.0	76880.0	59940.0	99200.0	80260.0	87900.0	66460.0	60740.0	57600.0	61580.0	93800.0	130390.0
299.0	38610.0	73940.0	99830.0	87410.0	66850.0	108260.0	90330.0	97140.0	73140.0	65470.0	63330.0	69030.0	107490.0	149370.0
300.0	44820.0	85050.0	114860.0	99750.0	78350.0	121950.0	100640.0	110860.0	85210.0	77220.0	75530.0	80030.0	120600.0	174540.0
301.0	54810.0	99080.0	128610.0	113840.0	90190.0	138920.0	115470.0	126290.0	97880.0	89880.0	84950.0	94270.0	139340.0	199140.0
302.0	66090.0	115590.0	145300.0	131850.0	106990.0	156640.0	136860.0	145190.0	112350.0	106500.0	100000.0	109470.0	156010.0	231290.0
303.0	84090.0	137880.0	169750.0	155760.0	129410.0	182050.0	159610.0	167500.0	133600.0	127290.0	120240.0	130960.0	184840.0	266550.0
304.0	103380.0	166770.0	199420.0	185370.0	155560.0	213500.0	190760.0	200090.0	160280.0	152520.0	145120.0	156670.0	212590.0	313040.0
305.0	126180.0	195350.0	230000.0	214780.0	183860.0	246000.0	219230.0	227240.0	190030.0	180570.0	172290.0	185460.0	247670.0	361530.0
306.0	148420.0	226980.0	263490.0	246990.0	214370.0	278100.0	252550.0	263200.0	215790.0	211330.0	196880.0	213600.0	277300.0	407080.0
307.0	172660.0	255330.0	289970.0	279430.0	241400.0	309910.0	284310.0	293580.0	242190.0	236760.0	225120.0	246980.0	308570.0	451400.0
308.0	188770.0	281450.0	313140.0	304670.0	264480.0	337510.0	306880.0	321430.0	269650.0	258570.0	243740.0	264980.0	339740.0	496280.0
309.0	200360.0	301520.0	333830.0	324530.0	284920.0	360380.0	330610.0	340930.0	284960.0	278330.0	257840.0	281140.0	360020.0	536450.0
310.0	200180.0	309510.0	341570.0	333370.0	286880.0	372760.0	344880.0	354270.0	289630.0	284160.0	265320.0	294230.0	370020.0	567440.0
311.0	194260.0	309090.0	346560.0	339590.0	289540.0	377490.0	346190.0	357830.0	294690.0	280470.0	259810.0	291520.0	379410.0	588550.0
312.0	179430.0	299240.0	339810.0	338870.0	286560.0	374630.0	339400.0	350060.0	287850.0	274460.0	255620.0	283900.0	373840.0	608460.0
313.0	164340.0	288750.0	326850.0	327790.0	268540.0	366540.0	331950.0	342130.0	271500.0	264030.0	241440.0	272090.0	371020.0	621260.0
314.0	143450.0	270720.0	316240.0	320480.0	252280.0	353690.0	320650.0	326450.0	260730.0	248800.0	226790.0	257170.0	368070.0	629400.0
315.0	123800.0	258830.0	305820.0	305920.0	236350.0	345440.0	301300.0	312920.0	248870.0	230630.0	210640.0	241190.0	355650.0	642720.0
316.0	111060.0	248740.0	294660.0	298390.0	223210.0	334540.0	293510.0	303100.0	239650.0	217820.0	199150.0	230680.0	348800.0	657040.0
317.0	94810.0	239570.0	291330.0	293260.0	211760.0	334640.0	288640.0	300190.0	229220.0	210410.0	188170.0	221730.0	351640.0	676810.0
318.0	85890.0	233530.0	288280.0	290360.0	207430.0	333190.0	289020.0	296690.0	233410.0	206710.0	186830.0	216230.0	351670.0	695100.0
319.0	77670.0	233500.0	289950.0	296720.0	204140.0	338550.0	285200.0	302420.0	228750.0	204530.0	184780.0	215750.0	360750.0	721110.0
320.0	73410.0	233990.0	293980.0	298930.0	208730.0	338400.0	294150.0	302320.0	230560.0	206180.0	182520.0	219030.0	366620.0	743990.0
321.0	69920.0	238270.0	297680.0	301720.0	206600.0	347250.0	295720.0	311200.0	234940.0	204910.0	187250.0	221760.0	377480.0	769940.0
322.0	68850.0	241640.0	301430.0	311050.0	210660.0	353730.0	303420.0	316520.0	241820.0	208840.0	189490.0	225700.0	383900.0	795940.0
323.0	67750.0	243730.0	307510.0	315550.0	214070.0	357700.0	308970.0	324560.0	242020.0	214880.0	190900.0	229590.0	392050.0	817430.0
324.0	65730.0	250290.0	313990.0	324900.0	217480.0	369010.0	317260.0	331300.0	249200.0	217740.0	191250.0	235990.0	401620.0	846270.0
325.0	64790.0	252620.0	317920.0	330840.0	219900.0	372540.0	322200.0	332190.0	254710.0	220040.0	196460.0	241020.0	408680.0	867020.0
326.0	64490.0	259240.0	324530.0	337470.0	223240.0	381540.0	328780.0	339960.0	259030.0	223470.0	198080.0	244490.0	418840.0	891240.0
327.0	63880.0	265050.0	323740.0	342550.0	226950.0	387940.0	332740.0	346120.0	260340.0	227100.0	201130.0	251220.0	423630.0	908220.0
328.0	63590.0	270800.0	330700.0	348430.0	230370.0	395020.0	338090.0	353560.0	266600.0	230300.0	203300.0	255070.0	431640.0	929690.0
329.0	62130.0	269570.0	333980.0	355050.0	232120.0	396770.0	346440.0	354740.0	270890.0	231140.0	210350.0	256930.0	441210.0	954210.0
330.0	61190.0	277380.0	337720.0	358220.0	234110.0	401200.0	350510.0	361600.0	275510.0	232380.0	211830.0	261000.0	449460.0	966470.0
331.0	61350.0	280380.0	343530.0	359970.0	238680.0	409970.0	351450.0	368240.0	279240.0	235700.0	213430.0	267960.0	452420.0	980910.0
332.0	59730.0	283160.0	342840.0	365240.0	242890.0	418560.0	358060.0	370700.0	282720.0	240730.0	213110.0	275400.0	456450.0	994910.0
333.0	60870.0	284260.0	345060.0	368040.0	242130.0	416080.0	358590.0	373640.0	284660.0	239900.0	218120.0	275240.0	456930.0	1007080.0
334.0	58760.0	287870.0	347140.0	370470.0	243440.0	415360.0	359550.0	377250.0	289570.0	239940.0	218670.0	276380.0	463470.0	1014770.0
335.0	57710.0	284420.0	348100.0	374150.0	244750.0	419050.0	359570.0	376670.0	290330.0	241790.0	220000.0	277950.0	470350.0	1031210.0
336.0	57430.0	288060.0	346780.0	374140.0	242210.0	421420.0	360440.0	378770.0	288620.0	244040.0	218870.0	280290.0	468870.0	1036020.0
337.0	56130.0	284990.0	344410.0	373680.0	241820.0	422700.0	367710.0	378940.0	290680.0	243850.0	214590.0	280800.0	466690.0	1034930.0
338.0	52460.0	282680.0	345420.0	372910.0	242960.0	422260.0	363940.0	379060.0	291160.0	239060.0	217400.0	279190.0	464410.0	1038820.0
339.0	52560.0	283870.0	346930.0	375650.0	242740.0	422740.0	364210.0	381050.0	292540.0	242130.0	217620.0	281090.0	465290.0	1041700.0
340.0	51190.0	280470.0	343490.0	374710.0	239110.0	418030.0	357790.0	378950.0	290420.0	240310.0	217770.0	278360.0	465200.0	1049640.0
341.0	52610.0	280880.0	344440.0	370880.0	239470.0	417930.0	360550.0	376650.0	285990.0	238090.0	214520.0	280710.0	465880.0	1051060.0
342.0	50260.0	282870.0	339510.0	367460.0	236850.0	417760.0	359640.0	378050.0	286880.0	237020.0	216690.0	279840.0	464940.0	1045670.0
343.0	49700.0	280640.0	342180.0	368230.0	238430.0	415830.0	364340.0	373430.0	287510.0	238390.0	213480.0	278540.0	461400.0	1042560.0
344.0	47790.0	276220.0	337810.0	365830.0	236440.0	413790.0	350880.0	373330.0	286160.0	234990.0	211520.0	278550.0	464710.0	1043170.0
345.0	48100.0	276460.0	334280.0	363230.0	237200.0	408490.0	350640.0	369360.0	286510.0	233410.0	212230.0	279090.0	459760.0	1037480.0
346.0	48230.0	274820.0	333500.0	364100.0	232710.0	410230.0	352350.0	370230.0	281370.0	234250.0	210870.0	276800.0	458960.0	1036590.0
347.0	47010.0	274150.0	329770.0	359860.0	236820.0	409030.0	348250.0	362550.0	285050.0	230430.0	208530.0	275760.0	454750.0	1030130.0
348.0	45540.0	269850.0	325090.0	355060.0	229180.0	402640.0	344560.0	359640.0	280000.0	226670.0	207770.0	273730.0	452390.0	1016150.0
349.0	44270.0	262300.0	324830.0	353390.0	227790.0	401660.0	342330.0	357770.0	278010.0	226850.0	205090.0	274300.0	447000.0	1012160.0
350.0	44990.0	260640.0	319810.0	348240.0	223650.0	395320.0	337280.0	356110.0	277870.0	222520.0	200100.0	268430.0	442080.0	1008510.0
351.0	43900.0	262210.0	315800.0	345600.0	221600.0	391820.0	328930.0	353980.0	272170.0	224460.0	201170.0	266920.0	437430.0	992080.0
352.0	43360.0	254990.0	310920.0	338420.0	217830.0	384090.0	331130.0	345670.0	267260.0	219200.0	199800.0	266450.0	428000.0	973670.0
353.0	41490.0	250340.0	308940.0	337380.0	215660.0	383770.0	325480.0	340720.0	263580.0	216250.0	197360.0	262230.0	425440.0	969830.0
354.0	40710.0	249000.0	300570.0	326720.0	211030.0	374190.0	320440.0	336630.0	263090.0	212760.0	193380.0	257040.0	415650.0	950830.0
355.0	40100.0	242910.0	296910.0	323650.0	207750.0	369120.0	313900.0	329550.0	254950.0	208950.0	189890.0	257240.0	411970.0	941190.0
356.0	39580.0	239770.0	292150.0	317350.0	205320.0	365700.0	306370.0	323910.0	252490.0	202950.0	189620.0	253010.0	404000.0	926580.0
357.0	37950.0	233300.0	289340.0	315210.0	202930.0	353390.0	300990.0	317340.0	249090.0	203320.0	187030.0	248070.0	398440.0	903800.0
358.0	37930.0	228970.0	282340.0	304000.0	195500.0	348170.0	296780.0	312880.0	244410.0	200170.0	182670.0	239770.0	390340.0	889420.0
359.0	37560.0	224430.0	277420.0	302910.0	193760.0	343730.0	293740.0	303300.0	240330.0	194880.0	178290.0	239120.0	381560.0	877760.0
360.0	36550.0	220970.0	271340.0	295040.0	185940.0	337210.0	285640.0	301470.0	236770.0	194690.0	176170.0	236240.0	373500.0	856840.0
361.0	36850.0	211200.0	263590.0	289690.0	186850.0	330030.0	278320.0	292830.0	232810.0	187470.0	169900.0	229270.0	364370.0	842700.0
362.0	35970.0	209520.0	258540.0	280800.0	177810.0	324840.0	275450.0	287710.0	230110.0	184940.0	167980.0	228080.0	365440.0	823620.0
363.0	36190.0	207660.0	254110.0	272130.0	181320.0	315720.0	268980.0	281190.0	221510.0	182060.0	165330.0	221010.0	355520.0	813310.0
364.0	34950.0	201900.0	245620.0	269660.0	171450.0	310220.0	261870.0	274750.0	214150.0	178100.0	163100.0	216680.0	342750.0	784390.0
365.0	34430.0	196830.0	244210.0	260360.0	171090.0	305780.0	257440.0	269870.0	214350.0	174020.0	160840.0	212120.0	333320.0	765750.0
366.0	35590.0	193130.0	236080.0	256790.0	165670.0	299790.0	250230.0	263110.0	208510.0	168730.0	155230.0	208260.0	326440.0	749070.0
367.0	32860.0	187130.0	232620.0	248840.0	161320.0	291810.0	241900.0	253940.0	205390.0	163300.0	148770.0	203880.0	319080.0	726200.0
368.0	33930.0	182360.0	225380.0	243180.0	158410.0	282490.0	235610.0	248140.0	199140.0	160780.0	147410.0	200490.0	313850.0	713690.0
369.0	33040.0	179080.0	220670.0	233880.0	152850.0	278230.0	229270.0	239800.0	195420.0	158200.0	145690.0	193040.0	302380.0	684220.0
370.0	31870.0	172620.0	213200.0	229500.0	149550.0	267260.0	223660.0	234380.0	188460.0	152210.0	140060.0	189300.0	292980.0	666960.0
371.0	32240.0	168360.0	208340.0	222480.0	146420.0	260830.0	220280.0	224930.0	183600.0	149610.0	137270.0	185290.0	288310.0	647880.0
372.0	31290.0	165300.0	203880.0	217220.0	141300.0	251490.0	212990.0	221710.0	180690.0	145920.0	134240.0	179180.0	280330.0	630750.0
373.0	29990.0	162830.0	197720.0	212600.0	136160.0	247740.0	204730.0	215700.0	177090.0	142470.0	131440.0	176670.0	270260.0	611860.0
374.0	31030.0	154180.0	193060.0	209330.0	133690.0	241050.0	201910.0	207410.0	170170.0	136910.0	127780.0	173390.0	262410.0	592550.0
375.0	29970.0	148600.0	188240.0	197450.0	130290.0	233700.0	193460.0	203370.0	164880.0	132650.0	122860.0	166550.0	256670.0	576740.0
376.0	29990.0	144560.0	182720.0	190780.0	128070.0	226590.0	187970.0	195400.0	161130.0	131280.0	121610.0	164570.0	247210.0	556590.0
377.0	28470.0	141530.0	176830.0	189000.0	121970.0	221610.0	183620.0	193930.0	154670.0	128700.0	117970.0	156930.0	236890.0	537620.0
378.0	28940.0	137860.0	171630.0	181130.0	120510.0	213390.0	178770.0	184960.0	152250.0	124460.0	114850.0	154040.0	229950.0	520720.0
379.0	28760.0	133730.0	167180.0	175010.0	114330.0	208420.0	173010.0	180070.0	148940.0	119510.0	113700.0	149930.0	226380.0	504580.0
380.0	28300.0	127960.0	161760.0	172900.0	111550.0	205710.0	169280.0	176120.0	144630.0	118230.0	111330.0	146300.0	216450.0	482570.0
381.0	28260.0	124680.0	158750.0	167930.0	109840.0	196080.0	165180.0	166030.0	143690.0	116370.0	107450.0	142720.0	210240.0	464430.0
382.0	28420.0	120980.0	155510.0	161190.0	105500.0	190890.0	159860.0	163340.0	138260.0	111550.0	103950.0	139590.0	203490.0	449330.0
383.0	28520.0	119500.0	149640.0	157010.0	104980.0	188180.0	153180.0	159940.0	133810.0	108670.0	102380.0	135360.0	198970.0	435280.0
384.0	28340.0	114220.0	145580.0	150860.0	100100.0	180930.0	152570.0	153680.0	130990.0	107780.0	98690.0	134060.0	190060.0	419700.0
385.0	27820.0	111120.0	141450.0	148000.0	96920.0	176100.0	149510.0	147280.0	127720.0	103830.0	99220.0	130010.0	183170.0	409080.0
386.0	27350.0	110570.0	138890.0	143400.0	97700.0	172050.0	146280.0	144660.0	125840.0	100890.0	95170.0	128310.0	177990.0	391270.0
387.0	28190.0	106540.0	136300.0	139780.0	93040.0	169160.0	144760.0	143320.0	125410.0	97180.0	94610.0	124560.0	173130.0	378920.0
388.0	27520.0	104340.0	132130.0	139440.0	91440.0	166140.0	146390.0	141010.0	124560.0	97360.0	91330.0	123360.0	168530.0	367040.0
389.0	26740.0	102890.0	128870.0	138370.0	90030.0	162530.0	148600.0	135310.0	124720.0	96630.0	90300.0	120030.0	163450.0	350190.0
390.0	26750.0	99630.0	125260.0	133790.0	88070.0	159360.0	152820.0	135190.0	129120.0	94750.0	87600.0	122090.0	158310.0	338730.0
391.0	27930.0	97730.0	122950.0	135720.0	88730.0	159670.0	158040.0	131160.0	135200.0	93880.0	87880.0	123990.0	154070.0	321010.0
392.0	26730.0	100730.0	117940.0	136230.0	88610.0	164380.0	167830.0	132230.0	141780.0	96380.0	87950.0	128320.0	152010.0	309940.0
393.0	27850.0	98460.0	117990.0	138260.0	88960.0	167840.0	186820.0	130450.0	153400.0	96420.0	88280.0	134680.0	147990.0	299200.0
394.0	28490.0	100440.0	114890.0	143150.0	90820.0	171030.0	201900.0	134210.0	171990.0	100540.0	86250.0	141180.0	142930.0	286980.0
395.0	29540.0	100990.0	115750.0	149200.0	94760.0	180080.0	229710.0	139550.0	190820.0	109650.0	91710.0	156420.0	144660.0	279290.0
396.0	30160.0	106990.0	111840.0	162170.0	102590.0	196220.0	259920.0	149870.0	216640.0	115060.0	97750.0	168900.0	145670.0	270100.0
397.0	31480.0	117530.0	114560.0	175240.0	113050.0	217190.0	286420.0	160830.0	241520.0	127280.0	104070.0	190030.0	148770.0	264090.0
398.0	33610.0	127470.0	115810.0	189470.0	123990.0	237940.0	319680.0	179690.0	268550.0	137480.0	114180.0	211800.0	153860.0	253880.0
399.0	37150.0	141550.0	122680.0	210160.0	140580.0	268230.0	353130.0	206080.0	298730.0	153970.0	126290.0	235160.0	160630.0	249310.0
400.0	38100.0	157400.0	127310.0	234310.0	160710.0	299060.0	384650.0	230810.0	326770.0	172450.0	139840.0	263330.0	172850.0	246390.0
401.0	43520.0	178990.0	132980.0	260180.0	187790.0	341500.0	420910.0	271180.0	363100.0	195790.0	159700.0	291020.0	187840.0	245710.0
402.0	50580.0	207540.0	146890.0	289490.0	222520.0	387410.0	450220.0	318230.0	387020.0	222420.0	182300.0	317420.0	205850.0	246290.0
403.0	56350.0	237390.0	163280.0	321780.0	256530.0	433180.0	477720.0	369190.0	430830.0	248650.0	205040.0	349600.0	230500.0	248650.0
404.0	66160.0	279310.0	180560.0	362260.0	300070.0	494220.0	504280.0	430260.0	466370.0	284620.0	242620.0	387010.0	264420.0	252090.0
405.0	76130.0	318560.0	203240.0	397950.0	346640.0	549870.0	533170.0	505720.0	498380.0	316150.0	274500.0	420380.0	295960.0	260660.0
406.0	89800.0	368830.0	230200.0	439990.0	396440.0	612250.0	567040.0	583380.0	541660.0	354740.0	316690.0	452500.0	339370.0	271690.0
407.0	105960.0	420140.0	262770.0	488000.0	448020.0	668560.0	596060.0	661990.0	585000.0	388500.0	360150.0	484890.0	377590.0	281090.0
408.0	122670.0	483970.0	295210.0	535290.0	498480.0	727540.0	627340.0	746910.0	631800.0	429600.0	409600.0	527110.0	429680.0	292600.0
409.0	139730.0	528530.0	333030.0	576420.0	549260.0	775780.0	666830.0	822030.0	678330.0	464800.0	451750.0	557540.0	475800.0	308690.0
410.0	159750.0	593700.0	375250.0	625810.0	596130.0	826670.0	701670.0	894240.0	729470.0	496170.0	493480.0	592800.0	530970.0	313700.0
411.0	179870.0	645000.0	419120.0	660860.0	636930.0	859880.0	730250.0	963230.0	773460.0	526160.0	533900.0	624490.0	576360.0	328870.0
412.0	195760.0	689590.0	454260.0	703850.0	665060.0	887460.0	753980.0	1018270.0	805280.0	550960.0	571450.0	644990.0	622480.0	341750.0
413.0	216430.0	742450.0	496090.0	742460.0	702390.0	910700.0	784860.0	1056940.0	842860.0	573800.0	598380.0	664900.0	671890.0	351570.0
414.0	233700.0	773490.0	529310.0	771530.0	715810.0	916470.0	804930.0	1094860.0	868830.0	582440.0	622860.0	680400.0	695740.0	355700.0
415.0	252520.0	803470.0	560540.0	796200.0	733380.0	918900.0	821290.0	1115910.0	891330.0	590710.0	640340.0	682030.0	732560.0	358240.0
416.0	260200.0	818330.0	589560.0	819860.0	740230.0	913850.0	831510.0	1122940.0	900470.0	592630.0	643040.0	685320.0	750920.0	362440.0
417.0	275460.0	832970.0	604730.0	835220.0	736370.0	895770.0	839360.0	1120190.0	910510.0	590230.0	643610.0	685930.0	762930.0	359850.0
418.0	283340.0	831460.0	616940.0	844960.0	732600.0	878550.0	838540.0	1112100.0	908050.0	585540.0	634670.0	676320.0	765770.0	359230.0
419.0	287880.0	831620.0	630670.0	842270.0	714100.0	856330.0	839830.0	1079400.0	899460.0	569350.0	624360.0	660840.0	769260.0	353090.0
420.0	290030.0	815630.0	625090.0	839660.0	709140.0	837200.0	828650.0	1056810.0	887860.0	563610.0	611620.0	653830.0	764630.0	350830.0
421.0	291050.0	800030.0	623820.0	824820.0	690340.0	808490.0	819220.0	1031260.0	867330.0	546630.0	593740.0	637990.0	744290.0	336660.0
422.0	287110.0	780870.0	612310.0	816830.0	671120.0	789150.0	809090.0	999730.0	847770.0	529970.0	576200.0	622940.0	730720.0	328750.0
423.0	283570.0	761880.0	605310.0	796570.0	657200.0	765300.0	799450.0	966600.0	830550.0	517580.0	559570.0	606320.0	714410.0	317110.0
424.0	280040.0	736030.0	585360.0	777860.0	639730.0	744900.0	779620.0	945750.0	814140.0	506110.0	540610.0	589770.0	692850.0	311580.0
425.0	274630.0	715710.0	570750.0	764480.0	623870.0	729730.0	764820.0	913350.0	792680.0	491670.0	523890.0	580580.0	670110.0	303470.0
426.0	266540.0	694280.0	557140.0	744250.0	603830.0	720850.0	744420.0	892390.0	769830.0	478810.0	515940.0	574170.0	655590.0	291550.0
427.0	258390.0	686340.0	544580.0	730180.0	601520.0	713010.0	739960.0	881400.0	750870.0	477480.0	502370.0	565560.0	639150.0	287040.0
428.0	255410.0	664160.0	529080.0	717200.0	590890.0	709520.0	726460.0	871900.0	746370.0	471600.0	499300.0	562180.0	621930.0	281860.0
429.0	249530.0	660210.0	514060.0	701170.0	589540.0	707040.0	708850.0	865960.0	728390.0	466460.0	492780.0	549160.0	618700.0	275030.0
430.0	248400.0	654680.0	505410.0	699750.0	592220.0	710760.0	699780.0	863850.0	721260.0	467180.0	497750.0	555580.0	604960.0	272420.0
431.0	245760.0	648410.0	499550.0	691940.0	591720.0	717600.0	695180.0	870310.0	716490.0	472240.0	498060.0	549650.0	605220.0	270400.0
432.0	245380.0	650200.0	500030.0	692280.0	596750.0	721480.0	689270.0	882510.0	714190.0	469690.0	504470.0	557130.0	608580.0	268060.0
433.0	246450.0	657900.0	497940.0	688300.0	601320.0	727590.0	686150.0	895390.0	713230.0	475760.0	507060.0	560740.0	612290.0	271320.0
434.0	246770.0	662610.0	496800.0	686860.0	608070.0	739380.0	679370.0	905060.0	722830.0	480250.0	517260.0	565180.0	614070.0	272760.0
435.0	248800.0	676680.0	508230.0	693910.0	618320.0	732990.0	680250.0	916450.0	724780.0	486290.0	521090.0	564210.0	622580.0	273500.0
436.0	253740.0	677800.0	509400.0	693520.0	623910.0	739980.0	676720.0	925190.0	729110.0	484260.0	534660.0	570490.0	628360.0	275750.0
437.0	257640.0	685360.0	516570.0	695210.0	622010.0	740100.0	675030.0	930710.0	733660.0	490670.0	540600.0	572940.0	635510.0	273880.0
438.0	262290.0	701100.0	524790.0	697930.0	621640.0	733590.0	673120.0	938480.0	734610.0	489810.0	544520.0	570040.0	646490.0	275700.0
439.0	266340.0	699990.0	533340.0	701110.0	623290.0	728430.0	671720.0	938440.0	733820.0	490200.0	545980.0	565360.0	650190.0	278210.0
440.0	268110.0	701830.0	538220.0	703300.0	620910.0	717610.0	663350.0	938770.0	730820.0	484680.0	540160.0	565320.0	652150.0	276500.0
441.0	271200.0	700110.0	543660.0	697460.0	611750.0	699730.0	661720.0	926190.0	723940.0	481770.0	542360.0	554290.0	656460.0	277820.0
442.0	272510.0	691550.0	547610.0	696620.0	607590.0	682330.0	651350.0	911010.0	720420.0	467550.0	534390.0	542230.0	656630.0	272730.0
443.0	270330.0	683690.0	539530.0	689910.0	590410.0	662260.0	639550.0	888810.0	707060.0	458380.0	521910.0	533440.0	645200.0	267980.0
444.0	273750.0	670030.0	538670.0	680420.0	580860.0	642430.0	627610.0	861830.0	689260.0	446100.0	511200.0	518660.0	641060.0	262850.0
445.0	270920.0	658260.0	533090.0	667550.0	558470.0	613450.0	612440.0	836900.0	673380.0	432490.0	497910.0	502430.0	623950.0	255520.0
446.0	271290.0	639380.0	524040.0	649060.0	537700.0	590220.0	593390.0	810980.0	653010.0	418510.0	484090.0	484110.0	614980.0	253430.0
447.0	267680.0	617900.0	509440.0	635830.0	519700.0	564710.0	569670.0	774800.0	627680.0	402520.0	467120.0	463200.0	589770.0	246750.0
448.0	262560.0	593010.0	500030.0	617200.0	502320.0	544900.0	553630.0	746030.0	602610.0	388520.0	448840.0	444030.0	578640.0	239880.0
449.0	254750.0	571710.0	484680.0	594870.0	480020.0	520070.0	535880.0	711450.0	588370.0	374980.0	427330.0	427830.0	553900.0	229560.0
450.0	247880.0	546960.0	467420.0	575630.0	461070.0	493730.0	517440.0	679690.0	559910.0	357000.0	410750.0	408480.0	533230.0	227220.0
451.0	243550.0	528990.0	453050.0	552470.0	437200.0	473170.0	497910.0	645120.0	534420.0	337980.0	394330.0	394310.0	516360.0	216380.0
452.0	237530.0	504900.0	439010.0	530360.0	420790.0	452020.0	472440.0	620580.0	518230.0	326660.0	379830.0	380220.0	494940.0	211020.0
453.0	226620.0	484080.0	416630.0	509330.0	403790.0	438720.0	458870.0	591810.0	490940.0	313190.0	363460.0	366920.0	475260.0	204520.0
454.0	219340.0	462920.0	403180.0	489830.0	385900.0	418790.0	438970.0	569640.0	476410.0	302890.0	349500.0	353190.0	456700.0	196840.0
455.0	215290.0	443010.0	386040.0	467440.0	369650.0	401290.0	422860.0	549720.0	459720.0	294990.0	335900.0	341640.0	438040.0	192290.0
456.0	207980.0	429590.0	371750.0	451260.0	360490.0	390750.0	407850.0	525440.0	438800.0	283020.0	327200.0	333130.0	423190.0	186780.0
457.0	201180.0	408700.0	358510.0	432540.0	347820.0	376650.0	390430.0	507050.0	426060.0	273480.0	313950.0	320280.0	406830.0	181540.0
458.0	196730.0	395900.0	342610.0	416990.0	335720.0	363760.0	380030.0	489200.0	406940.0	265600.0	305680.0	307540.0	392420.0	177820.0
459.0	189820.0	380780.0	331010.0	404560.0	325360.0	355400.0	365610.0	476800.0	399580.0	263020.0	299050.0	303080.0	379430.0	169500.0
460.0	184600.0	365140.0	321290.0	390770.0	319190.0	347900.0	353830.0	464350.0	388200.0	254120.0	289820.0	296590.0	369290.0	166380.0
461.0	178650.0	356360.0	311840.0	378970.0	304940.0	336360.0	346000.0	452560.0	378660.0	247620.0	288100.0	290020.0	360450.0	165350.0
462.0	179930.0	347780.0	300080.0	366920.0	298720.0	329470.0	333090.0	437530.0	366860.0	242850.0	278460.0	281220.0	348750.0	161150.0
463.0	175600.0	336360.0	290970.0	355840.0	297150.0	321040.0	322220.0	426120.0	360010.0	234940.0	275260.0	276720.0	341700.0	158850.0
464.0	175250.0	327480.0	283460.0	348110.0	288270.0	313060.0	314300.0	421030.0	352880.0	231530.0	272530.0	269430.0	336890.0	155310.0
465.0	169720.0	324040.0	281220.0	341440.0	282080.0	307630.0	306400.0	410890.0	343740.0	226960.0	268050.0	264020.0	327400.0	156380.0
466.0	170160.0	317910.0	275060.0	332440.0	277010.0	298660.0	301850.0	403480.0	341090.0	223150.0	268450.0	262160.0	323330.0	154720.0
467.0	165080.0	309990.0	273550.0	323820.0	268090.0	295970.0	295190.0	400760.0	334410.0	220450.0	263000.0	259660.0	318950.0	153750.0
468.0	164190.0	304950.0	266870.0	321990.0	264270.0	288360.0	283410.0	389450.0	331390.0	217570.0	258140.0	251210.0	315490.0	151910.0
469.0	164870.0	301040.0	264350.0	313460.0	258700.0	277030.0	281440.0	379550.0	324300.0	214740.0	257430.0	247510.0	314020.0	148990.0
470.0	164710.0	297550.0	261300.0	312500.0	250950.0	274130.0	273300.0	371020.0	318140.0	210710.0	253070.0	244560.0	305230.0	148300.0
471.0	163640.0	290430.0	256250.0	306850.0	247760.0	266050.0	268760.0	366530.0	311570.0	201420.0	247580.0	237310.0	296080.0	146940.0
472.0	160060.0	283250.0	253970.0	296900.0	241690.0	253200.0	262520.0	357200.0	308960.0	199960.0	241970.0	231550.0	295810.0	144920.0
473.0	161910.0	277950.0	248970.0	291330.0	235750.0	247660.0	255140.0	341490.0	302940.0	193100.0	237060.0	223840.0	292590.0	143410.0
474.0	159560.0	269070.0	245220.0	285940.0	230730.0	238530.0	246680.0	336480.0	294690.0	187350.0	233040.0	216490.0	283700.0	142290.0
475.0	155320.0	260850.0	235300.0	276460.0	221830.0	233690.0	240420.0	319540.0	288030.0	183460.0	226040.0	214120.0	277670.0	137620.0
476.0	155830.0	255330.0	231850.0	271660.0	215200.0	224240.0	233500.0	311800.0	280470.0	179600.0	223040.0	205860.0	271390.0	139670.0
477.0	152290.0	243920.0	226190.0	265560.0	206970.0	212440.0	227200.0	297010.0	270200.0	174190.0	214290.0	200270.0	266110.0	134110.0
478.0	153170.0	238700.0	224910.0	253360.0	201200.0	206000.0	219500.0	285150.0	263060.0	169520.0	207110.0	191960.0	258450.0	134010.0
479.0	150240.0	229950.0	219320.0	250410.0	193650.0	198050.0	213750.0	276190.0	256280.0	163560.0	203100.0	191720.0	251260.0	130480.0
480.0	147430.0	219580.0	210280.0	241130.0	187930.0	191190.0	206060.0	262940.0	249450.0	159190.0	197020.0	183690.0	242820.0	127450.0
481.0	146130.0	212740.0	207640.0	231880.0	179570.0	184340.0	196250.0	253130.0	242460.0	153690.0	191900.0	180180.0	237150.0	126170.0
482.0	143800.0	206190.0	197880.0	226460.0	174400.0	177520.0	191290.0	243210.0	233870.0	149430.0	187910.0	172770.0	232460.0	125940.0
483.0	140780.0	198950.0	189130.0	218380.0	166310.0	170720.0	184340.0	232580.0	226330.0	147140.0	182070.0	169870.0	222140.0	125250.0
484.0	137530.0	190860.0	187340.0	209640.0	164220.0	164300.0	178560.0	220010.0	223010.0	140580.0	178520.0	165210.0	217610.0	120370.0
485.0	135750.0	187150.0	182730.0	203310.0	155890.0	159150.0	174360.0	214520.0	215300.0	137040.0	173560.0	161050.0	210120.0	119110.0
486.0	135050.0	177830.0	175230.0	198580.0	149440.0	154090.0	165480.0	207800.0	211190.0	135000.0	167810.0	154700.0	203850.0	116540.0
487.0	134260.0	171050.0	171430.0	188980.0	146100.0	148070.0	161640.0	195930.0	205460.0	131200.0	165490.0	152180.0	195930.0	116780.0
488.0	132230.0	165640.0	165530.0	185740.0	140180.0	143660.0	159490.0	192870.0	200010.0	125920.0	160370.0	148000.0	193930.0	114540.0
489.0	129700.0	160370.0	161520.0	178320.0	136890.0	141250.0	151420.0	185780.0	193020.0	124530.0	157480.0	143940.0	189240.0	113510.0
490.0	127100.0	155150.0	153390.0	172220.0	132540.0	134370.0	147300.0	179840.0	190810.0	122520.0	156670.0	143450.0	182520.0	113780.0
491.0	124220.0	151430.0	151290.0	168120.0	129780.0	130910.0	142710.0	173450.0	187050.0	117820.0	152530.0	140770.0	181000.0	111010.0
492.0	124410.0	144170.0	145780.0	164970.0	128340.0	128960.0	142080.0	168820.0	185570.0	119630.0	153620.0	137120.0	177550.0	110930.0
493.0	123570.0	140970.0	144190.0	162800.0	123510.0	125090.0	138660.0	163990.0	178600.0	115280.0	148710.0	134530.0	173660.0	111130.0
494.0	120160.0	136900.0	140330.0	154360.0	121300.0	124860.0	134070.0	160560.0	177380.0	112720.0	147140.0	131740.0	168860.0	109940.0
495.0	120710.0	135070.0	139810.0	152970.0	117940.0	118730.0	131390.0	156150.0	174980.0	109410.0	144960.0	130620.0	167750.0	110810.0
496.0	121150.0	127710.0	135670.0	147220.0	115270.0	116820.0	128430.0	151470.0	172190.0	110580.0	144010.0	129480.0	163030.0	107850.0
497.0	118910.0	127860.0	130640.0	147620.0	115080.0	113460.0	124550.0	148880.0	169090.0	108440.0	141810.0	126250.0	161240.0	106450.0
498.0	120260.0	126260.0	129860.0	141280.0	112110.0	112930.0	123320.0	148580.0	167960.0	107580.0	140720.0	125770.0	156680.0	106380.0
499.0	118300.0	122710.0	129160.0	138960.0	108950.0	110530.0	122060.0	139540.0	164000.0	106770.0	140400.0	123170.0	157610.0	106600.0
500.0	116650.0	122260.0	127030.0	136800.0	106990.0	108730.0	119210.0	139890.0	163300.0	103870.0	138610.0	123130.0	151630.0	106170.0
501.0	114490.0	116670.0	124100.0	135120.0	106600.0	107310.0	116470.0	138910.0	162020.0	103250.0	137030.0	119780.0	153100.0	105340.0
502.0	113030.0	115080.0	125650.0	132750.0	104640.0	104580.0	117160.0	135430.0	161370.0	101400.0	137600.0	118980.0	150420.0	105750.0
503.0	114500.0	113520.0	120700.0	131580.0	101810.0	103430.0	112410.0	130700.0	158700.0	99880.0	135990.0	116750.0	147930.0	102980.0
504.0	114930.0	113040.0	119480.0	128510.0	99810.0	99990.0	110920.0	126730.0	159310.0	98890.0	133310.0	116090.0	147140.0	103500.0
505.0	112090.0	109670.0	117850.0	127360.0	99060.0	98380.0	108660.0	125730.0	154090.0	97470.0	132620.0	114560.0	144190.0	103220.0
506.0	111320.0	108040.0	115370.0	125120.0	97260.0	95770.0	107140.0	122630.0	152090.0	96460.0	133740.0	113550.0	142540.0	101190.0
507.0	112160.0	106180.0	113770.0	123330.0	94800.0	92660.0	104750.0	119730.0	150940.0	95140.0	129540.0	109570.0	141520.0	101360.0
508.0	112810.0	103940.0	112070.0	120420.0	92470.0	90990.0	104110.0	116620.0	148810.0	94450.0	127870.0	111040.0	135940.0	101470.0
509.0	109060.0	101020.0	110350.0	119480.0	89220.0	89520.0	102300.0	113450.0	148340.0	94250.0	126360.0	111510.0	137920.0	100300.0
510.0	110740.0	100480.0	110060.0	118240.0	88080.0	87500.0	101090.0	112030.0	145110.0	90880.0	126200.0	107160.0	135820.0	99210.0
511.0	110460.0	96530.0	107890.0	114500.0	87650.0	83760.0	98410.0	108440.0	142310.0	90170.0	125860.0	104140.0	134890.0	97660.0
512.0	108660.0	96530.0	106390.0	112930.0	85850.0	82600.0	97150.0	107790.0	141680.0	88320.0	122880.0	103790.0	133450.0	98610.0
513.0	107520.0	92590.0	104450.0	111700.0	82930.0	80680.0	94730.0	102660.0	140470.0	87190.0	121660.0	102000.0	130360.0	98910.0
514.0	107210.0	90230.0	104060.0	108690.0	81250.0	80270.0	93790.0	102200.0	136640.0	86020.0	118510.0	101130.0	128120.0	98390.0
515.0	105610.0	89460.0	100820.0	107530.0	81140.0	78160.0	92900.0	98660.0	136270.0	86440.0	120710.0	100620.0	123920.0	98400.0
516.0	104540.0	87380.0	99520.0	106380.0	78990.0	75310.0	90370.0	96590.0	134650.0	84550.0	119000.0	98000.0	127190.0	96620.0
517.0	105300.0	85070.0	97320.0	102340.0	77930.0	74670.0	90390.0	92140.0	132940.0	84170.0	115550.0	96570.0	123640.0	97730.0
518.0	104380.0	85590.0	95570.0	100050.0	75170.0	73870.0	88440.0	92970.0	132010.0	80020.0	116100.0	95160.0	121600.0	96020.0
519.0	102870.0	83740.0	95620.0	99600.0	74550.0	71430.0	85070.0	88870.0	129240.0	82210.0	113690.0	93380.0	118720.0	95180.0
520.0	102790.0	81020.0	93880.0	96890.0	72350.0	70220.0	84410.0	87050.0	128160.0	79980.0	113110.0	94190.0	117390.0	94020.0
521.0	103480.0	79080.0	91450.0	93210.0	71680.0	68940.0	83570.0	87410.0	127150.0	77680.0	112600.0	93130.0	116670.0	93530.0
522.0	98590.0	77710.0	91550.0	93370.0	70850.0	67000.0	80450.0	84790.0	125010.0	78150.0	111240.0	88990.0	114050.0	93810.0
523.0	98860.0	75350.0	91250.0	93670.0	70150.0	65970.0	81520.0	82280.0	123890.0	79350.0	108210.0	90070.0	113680.0	93130.0
524.0	98420.0	74890.0	88710.0	91700.0	67940.0	63150.0	80870.0	80650.0	122300.0	77150.0	107420.0	87930.0	111690.0	91700.0
525.0	97020.0	74680.0	87800.0	91220.0	69230.0	64830.0	80100.0	79320.0	121630.0	74800.0	107560.0	90380.0	111360.0	91670.0
526.0	97620.0	74010.0	87270.0	89560.0	65170.0	64740.0	80750.0	80900.0	120900.0	74340.0	105820.0	87600.0	108910.0	91150.0
527.0	96460.0	72450.0	84820.0	87380.0	64220.0	62750.0	79490.0	77710.0	119050.0	72280.0	107220.0	87410.0	106460.0	91660.0
528.0	96310.0	71480.0	84800.0	86800.0	66230.0	61620.0	78350.0	77280.0	117840.0	73480.0	106380.0	84470.0	108190.0	89670.0
529.0	95430.0	70470.0	84490.0	86230.0	66920.0	62440.0	78780.0	76940.0	116300.0	73740.0	106420.0	85490.0	105190.0	89890.0
530.0	93860.0	69980.0	84620.0	86970.0	64960.0	60010.0	79590.0	75620.0	117170.0	73150.0	105740.0	85420.0	106450.0	89760.0
531.0	94260.0	69280.0	83780.0	85710.0	65040.0	61350.0	82120.0	77040.0	117200.0	72210.0	104440.0	85190.0	105110.0	89630.0
532.0	93930.0	69270.0	84910.0	82660.0	63130.0	60870.0	79000.0	76300.0	114930.0	73290.0	106000.0	84200.0	104580.0	88020.0
533.0	93770.0	68180.0	83560.0	83890.0	62600.0	59230.0	79390.0	74930.0	113790.0	71730.0	105660.0	82780.0	103040.0	88680.0
534.0	93070.0	68720.0	81920.0	83310.0	62900.0	58630.0	78650.0	75260.0	114390.0	71050.0	106460.0	81080.0	103280.0	90590.0
535.0	93730.0	67560.0	82240.0	82000.0	62570.0	58760.0	79400.0	74060.0	113230.0	71880.0	104970.0	81970.0	102450.0	88950.0
536.0	93130.0	66770.0	83670.0	83300.0	62500.0	58210.0	80170.0	74020.0	113340.0	70620.0	104520.0	80590.0	102830.0	87480.0
537.0	92330.0	67180.0	82760.0	82410.0	63090.0	56160.0	80370.0	74490.0	113380.0	70730.0	104270.0	80570.0	102780.0	88570.0
538.0	90740.0	66900.0	86720.0	84230.0	63630.0	60060.0	84940.0	77450.0	113830.0	72050.0	106910.0	81980.0	104270.0	89870.0
539.0	92550.0	70120.0	88340.0	84780.0	66500.0	60790.0	91370.0	82290.0	116610.0	75900.0	109310.0	82010.0	105290.0	91740.0
540.0	97440.0	75410.0	95200.0	90160.0	72210.0	63590.0	102340.0	86820.0	120130.0	77610.0	112360.0	85010.0	110640.0	96400.0
