# Supplementary material for: Interrogating the structure and function of the human voltage-gated proton channel (hHv1) with a fluorescent noncanonical amino acid
Source: eLife. 2026 Apr 28;15:RP110161. doi: 10.7554/eLife.110161 (PMC13124150; doi:10.7554/eLife.110161)
Supplement: Figure 6—source data 1. [file elife-110161-fig6-data1.zip › SpectraZn3_280Blank.csv]

Wavelength (nm)	Acd	A18Acd	Q56Acd	M91Acd	V103Acd	C107Acd	K125Acd	Y134Acd	F159Acd	K169Acd	F195Acd	I217Acd	F247Acd	No TAG
290.0	66670.0	52420.0	56150.0	60230.0	54170.0	52660.0	53580.0	54480.0	70170.0	58800.0	65460.0	63340.0	56300.0	65620.0
291.0	36890.0	30630.0	33080.0	32870.0	30640.0	30600.0	30640.0	30650.0	38100.0	32370.0	35490.0	34580.0	33750.0	33730.0
292.0	25260.0	24820.0	27780.0	25130.0	25360.0	26370.0	25350.0	25270.0	29430.0	25160.0	27840.0	26670.0	26120.0	24590.0
293.0	22100.0	22730.0	26550.0	22750.0	22860.0	24820.0	24090.0	23610.0	24090.0	22640.0	23490.0	24050.0	23140.0	21100.0
294.0	20750.0	21200.0	26150.0	21460.0	23260.0	24690.0	24800.0	22920.0	22480.0	21700.0	22930.0	22690.0	22740.0	19430.0
295.0	20610.0	22870.0	27900.0	21350.0	23270.0	25710.0	25280.0	25070.0	23670.0	22950.0	23060.0	23580.0	23410.0	20800.0
296.0	22180.0	24420.0	28060.0	23420.0	24080.0	27230.0	26480.0	26380.0	24820.0	23160.0	23920.0	24640.0	24010.0	21510.0
297.0	24060.0	26650.0	29630.0	24970.0	26790.0	28470.0	29050.0	28220.0	26570.0	24990.0	26460.0	26240.0	25150.0	23550.0
298.0	27110.0	29060.0	33610.0	28410.0	30120.0	31810.0	32200.0	32350.0	29320.0	29230.0	27420.0	30380.0	29260.0	26940.0
299.0	30240.0	33280.0	37490.0	32290.0	33830.0	36530.0	35420.0	35330.0	33370.0	33120.0	33240.0	35010.0	33960.0	30350.0
300.0	37470.0	41160.0	44910.0	39150.0	40620.0	43720.0	42300.0	42530.0	39290.0	38130.0	37780.0	40170.0	39760.0	36760.0
301.0	45590.0	49430.0	52870.0	46980.0	49480.0	51950.0	51420.0	52820.0	49640.0	47490.0	46930.0	48210.0	47610.0	45740.0
302.0	57310.0	62230.0	66160.0	60910.0	61800.0	65250.0	65640.0	64010.0	59700.0	60910.0	59040.0	62590.0	59680.0	57020.0
303.0	72310.0	79340.0	81350.0	77720.0	79130.0	82250.0	82470.0	79990.0	77260.0	76990.0	75340.0	77040.0	76350.0	73100.0
304.0	93620.0	100480.0	103140.0	97170.0	101200.0	104330.0	107310.0	102290.0	97780.0	97660.0	96870.0	100050.0	98180.0	98880.0
305.0	114860.0	123690.0	124620.0	122010.0	124530.0	127220.0	129300.0	127410.0	117170.0	122820.0	118880.0	124690.0	116780.0	121690.0
306.0	138050.0	148400.0	149370.0	146500.0	149570.0	151890.0	154680.0	153330.0	141690.0	146270.0	143900.0	146880.0	142290.0	141010.0
307.0	157670.0	173310.0	173530.0	168420.0	174820.0	175750.0	177160.0	176160.0	164430.0	166340.0	164750.0	171990.0	162770.0	167450.0
308.0	175290.0	192090.0	190350.0	183690.0	188700.0	194280.0	196590.0	194450.0	183640.0	186220.0	179560.0	187610.0	178980.0	180890.0
309.0	186930.0	208650.0	200050.0	197850.0	205170.0	203660.0	208020.0	206510.0	192990.0	196730.0	189130.0	199900.0	191590.0	195860.0
310.0	186730.0	208480.0	201810.0	199520.0	205470.0	207750.0	211570.0	209840.0	192180.0	202120.0	192830.0	204790.0	190280.0	200150.0
311.0	186110.0	201900.0	197650.0	193880.0	199530.0	202710.0	204730.0	203840.0	186900.0	193710.0	185520.0	198940.0	184180.0	191050.0
312.0	170440.0	187790.0	184270.0	179300.0	188780.0	190480.0	194580.0	191950.0	175870.0	183170.0	174860.0	184560.0	173500.0	176720.0
313.0	151890.0	167200.0	166260.0	159740.0	167970.0	168940.0	175010.0	171550.0	156560.0	164170.0	157150.0	165220.0	155480.0	164030.0
314.0	133190.0	147730.0	145200.0	143460.0	149520.0	150030.0	151290.0	148740.0	138560.0	145210.0	136140.0	146540.0	136190.0	142090.0
315.0	113820.0	126090.0	126640.0	124260.0	125550.0	128250.0	132490.0	126980.0	119690.0	125010.0	116060.0	125980.0	117680.0	123940.0
316.0	98450.0	109110.0	106600.0	105870.0	106370.0	110880.0	111090.0	107850.0	101660.0	105160.0	99870.0	111690.0	102420.0	104740.0
317.0	84640.0	91960.0	93020.0	92590.0	92150.0	95160.0	93840.0	92140.0	87190.0	89770.0	85770.0	93580.0	88710.0	92870.0
318.0	75050.0	83700.0	84360.0	80230.0	81600.0	83180.0	85290.0	82960.0	79930.0	80840.0	77230.0	82580.0	77970.0	81840.0
319.0	68540.0	74960.0	77180.0	76220.0	74830.0	76620.0	79120.0	76910.0	70440.0	73430.0	70760.0	76660.0	73160.0	73470.0
320.0	65920.0	70500.0	71660.0	71910.0	70920.0	71530.0	73250.0	71160.0	67750.0	68600.0	67910.0	74020.0	68420.0	69200.0
321.0	61770.0	67900.0	68810.0	68010.0	65920.0	69350.0	70150.0	67380.0	64360.0	65310.0	64070.0	71420.0	65920.0	66770.0
322.0	60410.0	66960.0	67150.0	65830.0	64470.0	65320.0	69230.0	66050.0	64060.0	63480.0	62420.0	68530.0	62110.0	66090.0
323.0	59460.0	65880.0	65830.0	65590.0	62280.0	64120.0	67570.0	66200.0	62240.0	63110.0	61670.0	67930.0	61580.0	63740.0
324.0	59080.0	64880.0	64570.0	64710.0	62830.0	62440.0	66450.0	65800.0	61630.0	61780.0	60810.0	68040.0	61560.0	62300.0
325.0	55580.0	65170.0	64770.0	63930.0	61610.0	62900.0	66860.0	62940.0	61340.0	59840.0	61640.0	66140.0	61440.0	60280.0
326.0	57150.0	62050.0	64650.0	64850.0	61670.0	61630.0	65790.0	65780.0	59640.0	60090.0	61270.0	65470.0	59650.0	61060.0
327.0	56570.0	64900.0	63980.0	62940.0	62650.0	59000.0	69400.0	64640.0	59610.0	60720.0	60800.0	65290.0	59250.0	59110.0
328.0	56300.0	64240.0	62240.0	65300.0	61550.0	60520.0	68470.0	63540.0	59420.0	59550.0	59840.0	65120.0	58090.0	59920.0
329.0	54680.0	65860.0	62110.0	63470.0	61530.0	58780.0	70130.0	63620.0	59870.0	59160.0	60990.0	65800.0	60140.0	59700.0
330.0	53510.0	67080.0	61700.0	65200.0	62060.0	58500.0	68320.0	63740.0	61580.0	58050.0	62440.0	65430.0	58450.0	57660.0
331.0	52550.0	65690.0	61090.0	62970.0	61490.0	57760.0	70030.0	64060.0	59780.0	59070.0	61470.0	64320.0	59920.0	57540.0
332.0	54430.0	65900.0	60530.0	64320.0	60490.0	56000.0	69860.0	62570.0	59140.0	58970.0	62560.0	65360.0	57880.0	57720.0
333.0	52440.0	66140.0	61600.0	63700.0	59930.0	55360.0	69940.0	64380.0	58980.0	58690.0	60200.0	63550.0	57460.0	57250.0
334.0	51690.0	64570.0	58960.0	62030.0	59500.0	54630.0	69840.0	63090.0	58430.0	57450.0	61780.0	63690.0	57030.0	54520.0
335.0	49720.0	64830.0	59190.0	62520.0	59820.0	52870.0	68670.0	61830.0	57170.0	54990.0	60050.0	61110.0	55010.0	54850.0
336.0	50690.0	62500.0	57610.0	60280.0	57520.0	51680.0	67500.0	60250.0	57200.0	53040.0	58590.0	61590.0	54490.0	53470.0
337.0	48170.0	60510.0	56340.0	61100.0	55890.0	50720.0	66180.0	58550.0	56300.0	52630.0	57830.0	60690.0	54600.0	53410.0
338.0	46640.0	62070.0	56290.0	58020.0	56270.0	49670.0	64960.0	58130.0	55670.0	53730.0	56470.0	59570.0	52980.0	51010.0
339.0	46040.0	60040.0	56240.0	56170.0	56540.0	49670.0	65300.0	58740.0	54600.0	51190.0	54390.0	59580.0	51510.0	49870.0
340.0	46140.0	59800.0	55150.0	57010.0	53690.0	46860.0	62410.0	57650.0	53830.0	49900.0	53660.0	58990.0	51080.0	48690.0
341.0	45030.0	60460.0	53830.0	55820.0	53380.0	47340.0	62630.0	55440.0	52240.0	50290.0	51950.0	56870.0	49260.0	48480.0
342.0	43420.0	60010.0	51790.0	55690.0	53490.0	45860.0	61680.0	54760.0	52460.0	49350.0	53670.0	57840.0	47970.0	46230.0
343.0	44560.0	57640.0	53050.0	54780.0	52100.0	44350.0	62530.0	53360.0	52900.0	48830.0	51800.0	55600.0	47580.0	46300.0
344.0	43310.0	54990.0	50570.0	53600.0	53380.0	46440.0	60990.0	53710.0	51090.0	48270.0	52020.0	56350.0	46100.0	45100.0
345.0	42460.0	56490.0	51690.0	54090.0	51810.0	43800.0	61690.0	50760.0	50540.0	47750.0	52250.0	55290.0	45830.0	44710.0
346.0	41760.0	56990.0	50370.0	51380.0	51210.0	44670.0	59580.0	51400.0	49850.0	48280.0	50930.0	54900.0	46530.0	43880.0
347.0	41800.0	54740.0	48530.0	52420.0	50110.0	43150.0	58250.0	51690.0	50520.0	45370.0	51400.0	55070.0	45710.0	43650.0
348.0	39280.0	53120.0	50080.0	50060.0	49450.0	42380.0	59240.0	49210.0	48770.0	45360.0	50160.0	53880.0	45100.0	42020.0
349.0	39470.0	54040.0	47870.0	50130.0	47380.0	41870.0	57850.0	49050.0	48700.0	44130.0	50260.0	53170.0	45160.0	41280.0
350.0	38520.0	53100.0	48210.0	48450.0	46550.0	42120.0	57870.0	49110.0	48680.0	45060.0	49180.0	51980.0	42440.0	41440.0
351.0	37340.0	51840.0	46080.0	48640.0	47290.0	39700.0	55180.0	46440.0	47760.0	43800.0	50080.0	53150.0	43180.0	39760.0
352.0	36130.0	50750.0	46380.0	47080.0	45390.0	39560.0	53800.0	46450.0	46800.0	43180.0	48250.0	52430.0	42040.0	39880.0
353.0	36160.0	49880.0	46820.0	46190.0	45120.0	38880.0	53440.0	44700.0	45390.0	43280.0	47030.0	50190.0	41080.0	38090.0
354.0	34120.0	49500.0	46490.0	45000.0	43320.0	39410.0	52170.0	43810.0	46090.0	41910.0	46120.0	50810.0	38880.0	37510.0
355.0	33450.0	47210.0	46380.0	44170.0	43060.0	37970.0	50470.0	42860.0	44450.0	41360.0	45470.0	49980.0	39240.0	37970.0
356.0	32840.0	48190.0	44800.0	43760.0	42300.0	37210.0	48850.0	40800.0	44300.0	41510.0	44820.0	49820.0	39180.0	36690.0
357.0	32460.0	45610.0	44550.0	44400.0	41250.0	37600.0	48700.0	40540.0	44200.0	41820.0	44670.0	48200.0	37100.0	36300.0
358.0	32610.0	45850.0	44470.0	42080.0	39760.0	36510.0	47350.0	40540.0	44280.0	39800.0	44100.0	48660.0	36450.0	35050.0
359.0	31450.0	43320.0	44450.0	41160.0	38770.0	36530.0	45990.0	39630.0	42780.0	39730.0	43630.0	47020.0	37260.0	33940.0
360.0	30970.0	42830.0	42810.0	40810.0	38120.0	36270.0	44450.0	38530.0	42180.0	39450.0	44210.0	46960.0	36130.0	33590.0
361.0	30890.0	42480.0	44550.0	39260.0	37820.0	36030.0	42770.0	37060.0	42330.0	39490.0	41750.0	46290.0	35290.0	32140.0
362.0	29740.0	42000.0	43760.0	39390.0	37590.0	35740.0	43590.0	37570.0	40990.0	39480.0	41040.0	46480.0	34910.0	33260.0
363.0	29940.0	40380.0	43500.0	38030.0	37510.0	36120.0	42200.0	35930.0	40440.0	38350.0	41010.0	46280.0	34180.0	32210.0
364.0	29780.0	40040.0	41800.0	38040.0	36060.0	35220.0	41330.0	35290.0	41090.0	38500.0	41170.0	46040.0	34950.0	32190.0
365.0	28710.0	39100.0	42290.0	36540.0	35290.0	35260.0	41240.0	33630.0	40730.0	37260.0	39700.0	43780.0	34840.0	30960.0
366.0	28100.0	40070.0	41630.0	35600.0	34120.0	34350.0	40230.0	33740.0	39740.0	36080.0	39240.0	45080.0	33350.0	31440.0
367.0	28380.0	38420.0	40890.0	35140.0	32550.0	33990.0	38440.0	32630.0	38980.0	35800.0	39280.0	44340.0	31920.0	29500.0
368.0	27590.0	38800.0	39940.0	35690.0	33720.0	34250.0	37030.0	32390.0	37700.0	35470.0	38510.0	44710.0	31300.0	30580.0
369.0	26890.0	37670.0	39610.0	34360.0	31970.0	32940.0	37190.0	31540.0	38150.0	35140.0	37390.0	44560.0	31380.0	29280.0
370.0	27480.0	35410.0	40150.0	33560.0	32530.0	32560.0	36010.0	31120.0	37620.0	35400.0	36480.0	42410.0	30800.0	29360.0
371.0	27070.0	35460.0	39520.0	32950.0	30690.0	33560.0	35290.0	30430.0	36170.0	33310.0	36930.0	42460.0	30260.0	29620.0
372.0	25570.0	34870.0	38830.0	32380.0	32110.0	33040.0	34420.0	29910.0	37010.0	33430.0	37160.0	41260.0	29350.0	28080.0
373.0	25490.0	34500.0	39020.0	31070.0	30730.0	32270.0	34870.0	29610.0	37190.0	34810.0	35770.0	41990.0	28700.0	27620.0
374.0	25500.0	33100.0	38930.0	31190.0	30270.0	32430.0	32680.0	28730.0	37400.0	32840.0	35970.0	41140.0	29280.0	27880.0
375.0	24400.0	33870.0	37630.0	30140.0	29380.0	30840.0	32090.0	28360.0	35930.0	33480.0	35430.0	41430.0	27490.0	27910.0
376.0	23590.0	33090.0	38400.0	29990.0	29160.0	31150.0	32730.0	27460.0	34710.0	32260.0	35250.0	40780.0	28000.0	27840.0
377.0	25060.0	33540.0	38440.0	29200.0	28220.0	32540.0	31330.0	27460.0	36100.0	32950.0	33220.0	40600.0	27310.0	27630.0
378.0	23720.0	33330.0	38850.0	28860.0	28930.0	31310.0	31200.0	28320.0	35860.0	32880.0	34150.0	40420.0	28700.0	26960.0
379.0	24100.0	32100.0	38040.0	28130.0	28520.0	32140.0	30890.0	27500.0	35170.0	32100.0	34370.0	40310.0	27440.0	25960.0
380.0	24530.0	32640.0	37690.0	28960.0	28950.0	32890.0	29190.0	26370.0	34880.0	31570.0	34320.0	40480.0	27510.0	26280.0
381.0	23070.0	30850.0	37840.0	28030.0	26900.0	32460.0	31110.0	26360.0	35460.0	31640.0	33270.0	40770.0	26930.0	26420.0
382.0	23990.0	31660.0	38300.0	27690.0	26390.0	31560.0	29130.0	25320.0	34240.0	30750.0	32820.0	38420.0	27840.0	25700.0
383.0	23930.0	30170.0	37880.0	27590.0	27090.0	30640.0	28870.0	25200.0	34780.0	31550.0	32660.0	40180.0	26980.0	26220.0
384.0	24080.0	29170.0	36290.0	27060.0	25980.0	31650.0	28600.0	25570.0	33580.0	30010.0	32050.0	39160.0	25540.0	25980.0
385.0	23540.0	30690.0	37260.0	26780.0	26170.0	31590.0	28190.0	24630.0	34400.0	31750.0	31940.0	39670.0	26810.0	25110.0
386.0	22870.0	29200.0	36630.0	26510.0	26210.0	30290.0	27650.0	24750.0	33050.0	31450.0	32320.0	38710.0	26530.0	24780.0
387.0	21790.0	29500.0	36360.0	26240.0	25070.0	29830.0	26840.0	23940.0	34250.0	31540.0	31060.0	37790.0	26640.0	24900.0
388.0	22980.0	28880.0	35960.0	27090.0	24850.0	28340.0	26840.0	24800.0	33220.0	30580.0	31670.0	37990.0	26180.0	24240.0
389.0	23070.0	29340.0	35280.0	25310.0	25460.0	30820.0	26350.0	24450.0	32930.0	30130.0	30790.0	37490.0	24590.0	24320.0
390.0	23220.0	29380.0	35910.0	24940.0	24960.0	29040.0	25750.0	23870.0	32270.0	28980.0	31240.0	37250.0	25260.0	23990.0
391.0	22260.0	28450.0	35390.0	24520.0	23760.0	28960.0	25690.0	23230.0	32220.0	28220.0	29070.0	36410.0	24010.0	23550.0
392.0	22610.0	27400.0	35430.0	24640.0	24140.0	28890.0	26450.0	23840.0	30650.0	28290.0	30010.0	37380.0	25200.0	23860.0
393.0	22220.0	27390.0	34960.0	24150.0	23860.0	29200.0	24910.0	22860.0	31610.0	27800.0	28770.0	36600.0	23820.0	22300.0
394.0	21100.0	28050.0	34320.0	23660.0	23540.0	28210.0	26350.0	23020.0	31430.0	27690.0	28950.0	37160.0	24440.0	22200.0
395.0	22030.0	26700.0	34320.0	23130.0	23480.0	27690.0	24970.0	22100.0	31540.0	28020.0	29110.0	35440.0	24180.0	23250.0
396.0	21400.0	27660.0	34800.0	23710.0	23040.0	27730.0	24670.0	22930.0	30900.0	28110.0	28860.0	35460.0	22910.0	22780.0
397.0	21830.0	27450.0	32880.0	22930.0	23470.0	28710.0	23250.0	21910.0	30840.0	28100.0	29130.0	35700.0	23270.0	22440.0
398.0	21250.0	27290.0	33870.0	23390.0	23490.0	27370.0	23860.0	22370.0	30280.0	26720.0	28020.0	35100.0	22670.0	22580.0
399.0	20990.0	26500.0	33040.0	22900.0	22770.0	26790.0	23430.0	23130.0	30240.0	26090.0	29260.0	34450.0	23800.0	22990.0
400.0	21580.0	26480.0	32950.0	22730.0	23010.0	27730.0	23810.0	21950.0	29770.0	26940.0	28490.0	34670.0	23170.0	22320.0
401.0	21660.0	26880.0	33770.0	22570.0	22050.0	27390.0	22760.0	21770.0	30800.0	26220.0	27890.0	35510.0	23040.0	21800.0
402.0	21680.0	25450.0	32980.0	22850.0	22420.0	26890.0	23000.0	21940.0	30640.0	26480.0	28100.0	34650.0	24460.0	21650.0
403.0	21900.0	25730.0	32830.0	22490.0	22650.0	26460.0	23010.0	22610.0	31030.0	26250.0	27560.0	33470.0	23460.0	22800.0
404.0	22040.0	25200.0	33460.0	22930.0	22160.0	26950.0	22630.0	22020.0	30390.0	26400.0	28760.0	33660.0	23130.0	21930.0
405.0	21810.0	25200.0	33430.0	22860.0	22310.0	28200.0	22150.0	22450.0	31460.0	25360.0	29160.0	35110.0	23040.0	22870.0
406.0	21080.0	25320.0	33610.0	23120.0	22220.0	26730.0	22970.0	21810.0	31000.0	25860.0	27830.0	34830.0	23690.0	21790.0
407.0	22080.0	25330.0	33690.0	22740.0	22630.0	26580.0	22030.0	22170.0	31110.0	25400.0	27840.0	33570.0	23920.0	22740.0
408.0	22570.0	25240.0	33270.0	22370.0	23180.0	26770.0	23760.0	22640.0	31660.0	26490.0	29150.0	33560.0	24100.0	23470.0
409.0	22100.0	25260.0	32970.0	22470.0	22380.0	27380.0	23780.0	22070.0	30140.0	25440.0	27760.0	34160.0	22770.0	22710.0
410.0	21530.0	26180.0	32080.0	22850.0	22720.0	27040.0	23010.0	22750.0	31460.0	26430.0	28030.0	34380.0	23130.0	22200.0
411.0	22710.0	26170.0	33090.0	23330.0	22420.0	26810.0	22470.0	21390.0	31880.0	25970.0	28790.0	33910.0	23820.0	22910.0
412.0	23510.0	24850.0	34150.0	22890.0	23190.0	26650.0	23190.0	22050.0	30620.0	26910.0	27890.0	34760.0	23570.0	23510.0
413.0	23150.0	24240.0	32810.0	22860.0	22920.0	26460.0	23080.0	23150.0	32120.0	26390.0	27890.0	33050.0	24300.0	23000.0
414.0	23490.0	25560.0	33000.0	24270.0	22190.0	27090.0	23230.0	21220.0	32210.0	26590.0	28780.0	33700.0	24300.0	22510.0
415.0	24100.0	25670.0	32630.0	23600.0	23270.0	26140.0	22830.0	23000.0	32920.0	26320.0	29500.0	33810.0	23840.0	23560.0
416.0	22850.0	24830.0	32910.0	24680.0	22820.0	27240.0	23250.0	22230.0	32560.0	26070.0	28790.0	34350.0	25470.0	23620.0
417.0	23880.0	25910.0	33840.0	24000.0	22180.0	27550.0	23570.0	22030.0	31450.0	27170.0	28740.0	33630.0	25460.0	24430.0
418.0	24540.0	25030.0	33180.0	23450.0	22650.0	26410.0	23200.0	22240.0	32160.0	26700.0	28910.0	33840.0	24320.0	23700.0
419.0	24690.0	25630.0	32380.0	22970.0	23350.0	25960.0	23320.0	22710.0	32120.0	26780.0	29690.0	34710.0	25180.0	24610.0
420.0	24660.0	25290.0	33540.0	23510.0	22180.0	24840.0	22950.0	22510.0	32590.0	25560.0	29020.0	34690.0	26110.0	23610.0
421.0	25190.0	24480.0	33040.0	24360.0	23150.0	26130.0	23610.0	22240.0	33010.0	26700.0	30540.0	34730.0	24840.0	24380.0
422.0	24390.0	25660.0	33610.0	24760.0	23600.0	26970.0	23600.0	22090.0	33110.0	26620.0	30130.0	34650.0	26160.0	24980.0
423.0	25320.0	25630.0	34190.0	25140.0	23560.0	26530.0	23040.0	22970.0	34600.0	25820.0	30310.0	34770.0	26690.0	24350.0
424.0	25870.0	24920.0	33990.0	25380.0	23220.0	27110.0	23650.0	22930.0	35470.0	26550.0	30180.0	33320.0	26120.0	26150.0
425.0	27070.0	25380.0	32730.0	24540.0	23320.0	26880.0	23700.0	22470.0	36350.0	26970.0	30070.0	34520.0	26130.0	25880.0
426.0	27660.0	25580.0	33130.0	24730.0	23190.0	26510.0	24080.0	23200.0	33560.0	26900.0	31840.0	34930.0	26970.0	25290.0
427.0	26620.0	25710.0	33400.0	24500.0	23690.0	26580.0	23740.0	23290.0	34850.0	27860.0	31340.0	34150.0	27520.0	25470.0
428.0	27470.0	25360.0	34990.0	24830.0	23650.0	26450.0	24100.0	22880.0	35450.0	28110.0	33210.0	35040.0	27120.0	27060.0
429.0	27990.0	26040.0	34230.0	24710.0	24360.0	27130.0	24060.0	23270.0	36480.0	28650.0	31920.0	35790.0	27860.0	26380.0
430.0	29480.0	25640.0	33720.0	26300.0	23770.0	26640.0	23740.0	24050.0	35800.0	27370.0	32530.0	35480.0	27010.0	27120.0
431.0	28750.0	26760.0	33910.0	25990.0	22910.0	27560.0	24370.0	24060.0	36270.0	28860.0	33230.0	36190.0	28430.0	28290.0
432.0	29220.0	25590.0	34090.0	25800.0	24230.0	28040.0	24300.0	23570.0	37160.0	28220.0	32730.0	36260.0	29130.0	28890.0
433.0	30650.0	26330.0	34230.0	26740.0	23850.0	27560.0	24320.0	24170.0	38010.0	28750.0	34740.0	36830.0	29110.0	28160.0
434.0	30490.0	25640.0	35260.0	27390.0	24560.0	27430.0	24690.0	24170.0	39090.0	28240.0	33910.0	37530.0	29800.0	28990.0
435.0	32280.0	26170.0	34610.0	27880.0	24670.0	26720.0	23850.0	23630.0	39600.0	29020.0	34510.0	36660.0	30510.0	29000.0
436.0	31390.0	26510.0	33860.0	27680.0	24800.0	26730.0	25180.0	23720.0	38940.0	28970.0	36010.0	36750.0	31850.0	29120.0
437.0	32050.0	25870.0	35600.0	28230.0	24720.0	27300.0	24620.0	24410.0	40940.0	29670.0	35310.0	36520.0	31150.0	30320.0
438.0	33630.0	26140.0	34850.0	28720.0	25780.0	27350.0	24410.0	24750.0	40050.0	30030.0	36600.0	38180.0	31340.0	30500.0
439.0	33230.0	27660.0	36020.0	28780.0	26090.0	26940.0	25420.0	24780.0	39510.0	30640.0	37510.0	37520.0	32280.0	30940.0
440.0	34530.0	26960.0	35040.0	29010.0	25420.0	28810.0	25130.0	23540.0	42300.0	30800.0	37110.0	38720.0	33410.0	32150.0
441.0	36080.0	27120.0	34680.0	29540.0	25280.0	27830.0	25550.0	26020.0	42760.0	30930.0	38170.0	39470.0	34180.0	32350.0
442.0	35080.0	27220.0	35490.0	30370.0	25410.0	28990.0	26280.0	25230.0	42610.0	31530.0	38910.0	39430.0	35380.0	33190.0
443.0	35820.0	27960.0	36220.0	30000.0	26180.0	28650.0	26160.0	24890.0	44420.0	32170.0	39460.0	40210.0	35140.0	33250.0
444.0	36370.0	27490.0	35830.0	31080.0	26230.0	29320.0	25250.0	25350.0	44000.0	32610.0	40470.0	40110.0	35810.0	34160.0
445.0	37560.0	27910.0	36270.0	30810.0	26150.0	28070.0	26130.0	25480.0	45970.0	33630.0	40860.0	41530.0	36880.0	35060.0
446.0	39680.0	29270.0	36180.0	30580.0	27850.0	28200.0	25920.0	25910.0	46400.0	32850.0	41410.0	41480.0	36240.0	35660.0
447.0	39360.0	28530.0	37240.0	32870.0	27540.0	28710.0	26730.0	25710.0	45690.0	34060.0	41400.0	41620.0	39010.0	36700.0
448.0	40480.0	28560.0	36950.0	32050.0	27670.0	29870.0	26290.0	26280.0	48450.0	33750.0	42800.0	41290.0	39220.0	37600.0
449.0	41020.0	28240.0	37560.0	32860.0	28230.0	29260.0	26490.0	26770.0	48260.0	34610.0	42610.0	41650.0	38600.0	38560.0
450.0	41120.0	28510.0	37500.0	32900.0	28320.0	28790.0	27580.0	26440.0	49170.0	35100.0	44190.0	42760.0	39930.0	38220.0
451.0	43570.0	30030.0	37720.0	33920.0	27720.0	29340.0	26780.0	26890.0	49460.0	35520.0	44730.0	43730.0	40330.0	38490.0
452.0	42970.0	29410.0	37430.0	34120.0	28910.0	28890.0	27140.0	26790.0	51550.0	35260.0	44930.0	44300.0	40700.0	39010.0
453.0	44900.0	29380.0	38720.0	35530.0	27910.0	29470.0	28070.0	26730.0	52490.0	36070.0	46030.0	44640.0	41600.0	40630.0
454.0	45820.0	29700.0	38070.0	36540.0	28660.0	29490.0	28050.0	28030.0	52290.0	36500.0	47520.0	46090.0	43690.0	41590.0
455.0	47570.0	30290.0	38440.0	36370.0	30090.0	30520.0	28470.0	27580.0	53830.0	37140.0	48370.0	45210.0	44500.0	42630.0
456.0	48400.0	29520.0	39180.0	37510.0	29230.0	32230.0	28380.0	27800.0	53980.0	38230.0	48590.0	47120.0	44220.0	42620.0
457.0	46970.0	30740.0	39650.0	36990.0	30730.0	31030.0	29520.0	28660.0	56220.0	39070.0	49560.0	46380.0	44900.0	42550.0
458.0	49800.0	31160.0	38900.0	37010.0	30580.0	31370.0	29420.0	28740.0	59250.0	40680.0	52110.0	49020.0	47680.0	44060.0
459.0	50140.0	31760.0	40280.0	38450.0	31120.0	31790.0	29440.0	28750.0	57000.0	39860.0	51120.0	47480.0	46190.0	42720.0
460.0	51530.0	31960.0	39720.0	38390.0	31070.0	31720.0	29680.0	29160.0	58380.0	41300.0	52140.0	48640.0	48680.0	45650.0
461.0	52780.0	33090.0	39780.0	40950.0	31510.0	32700.0	30000.0	28630.0	59270.0	39660.0	53090.0	49560.0	48080.0	47180.0
462.0	55030.0	32100.0	40650.0	39740.0	31060.0	31980.0	29590.0	28350.0	60090.0	41350.0	52740.0	49090.0	48650.0	46960.0
463.0	55370.0	33590.0	40860.0	39710.0	32510.0	32240.0	30810.0	30120.0	60880.0	40930.0	53340.0	49390.0	50780.0	48660.0
464.0	54630.0	33710.0	42230.0	41970.0	32050.0	31090.0	31000.0	29840.0	63040.0	41960.0	56370.0	49950.0	50390.0	47310.0
465.0	55320.0	32780.0	41040.0	40040.0	32770.0	32070.0	30960.0	29810.0	61950.0	43280.0	55940.0	51730.0	52050.0	49820.0
466.0	56640.0	32190.0	42990.0	41660.0	32030.0	31980.0	30930.0	30750.0	62030.0	42480.0	56960.0	51720.0	51310.0	49540.0
467.0	58760.0	34060.0	42160.0	42170.0	32220.0	33420.0	31000.0	30130.0	63050.0	42050.0	57830.0	51800.0	54000.0	49710.0
468.0	58040.0	33550.0	43230.0	42830.0	33320.0	32670.0	31010.0	30110.0	65430.0	43660.0	58380.0	52400.0	53480.0	50780.0
469.0	59620.0	35540.0	42150.0	43140.0	33770.0	34330.0	31460.0	31260.0	66110.0	43970.0	57580.0	54170.0	55490.0	50930.0
470.0	60140.0	33720.0	42850.0	43460.0	33390.0	33810.0	31570.0	31050.0	68050.0	45020.0	58500.0	53660.0	54980.0	53240.0
471.0	62030.0	34810.0	43170.0	43030.0	35280.0	33500.0	31930.0	31560.0	67140.0	46290.0	60280.0	55150.0	55170.0	55060.0
472.0	62010.0	35880.0	44670.0	44740.0	34820.0	34700.0	31890.0	31890.0	68830.0	46000.0	60620.0	54890.0	56410.0	53440.0
473.0	63830.0	35900.0	45560.0	45900.0	35010.0	33260.0	31950.0	31410.0	69130.0	46740.0	62670.0	55890.0	57770.0	55030.0
474.0	63600.0	35890.0	44950.0	45250.0	35610.0	34640.0	32060.0	31300.0	68730.0	47760.0	61670.0	56560.0	58440.0	56720.0
475.0	64850.0	35700.0	45010.0	45670.0	36660.0	35230.0	32900.0	32740.0	72500.0	46120.0	63680.0	57380.0	59830.0	57180.0
476.0	65160.0	36990.0	45020.0	47430.0	36050.0	35250.0	33090.0	33100.0	73830.0	46940.0	64670.0	57000.0	61140.0	57630.0
477.0	68530.0	36370.0	45240.0	46840.0	36710.0	34350.0	33190.0	32830.0	73500.0	48350.0	66880.0	58260.0	61200.0	58510.0
478.0	68270.0	37810.0	45790.0	48000.0	36040.0	34870.0	33830.0	30310.0	74820.0	47370.0	65220.0	57580.0	62630.0	58080.0
479.0	69790.0	37130.0	46410.0	48510.0	38000.0	35310.0	34400.0	33120.0	77010.0	47620.0	66610.0	58900.0	62580.0	59830.0
480.0	70310.0	37080.0	46740.0	49220.0	37930.0	36120.0	35370.0	33490.0	77560.0	49560.0	67040.0	59480.0	61840.0	58930.0
481.0	69770.0	37340.0	47320.0	50170.0	37460.0	36900.0	34470.0	33680.0	77280.0	49720.0	69970.0	60350.0	64560.0	62760.0
482.0	72470.0	38570.0	47610.0	49650.0	37860.0	35100.0	33640.0	33750.0	80880.0	50310.0	69710.0	60910.0	65920.0	63190.0
483.0	72120.0	39040.0	47580.0	51880.0	38280.0	36250.0	35000.0	33920.0	80790.0	51150.0	70780.0	61550.0	67330.0	63010.0
484.0	73800.0	39020.0	48150.0	50780.0	38980.0	36130.0	35600.0	33740.0	82180.0	50940.0	71110.0	64280.0	66460.0	63470.0
485.0	74690.0	38730.0	47820.0	52980.0	39790.0	36630.0	34590.0	34050.0	83350.0	52860.0	73500.0	63270.0	66590.0	64940.0
486.0	76060.0	39780.0	49750.0	51760.0	39520.0	36160.0	36410.0	34870.0	82980.0	50630.0	75530.0	65270.0	67950.0	64880.0
487.0	76590.0	38980.0	48940.0	52620.0	38960.0	37590.0	36890.0	35810.0	84250.0	52650.0	72700.0	64690.0	68860.0	65920.0
488.0	77830.0	40100.0	49920.0	51960.0	40180.0	37760.0	36150.0	35190.0	84690.0	53730.0	73510.0	65320.0	70900.0	66590.0
489.0	77760.0	40540.0	49800.0	52680.0	41040.0	36230.0	37340.0	34860.0	86370.0	55030.0	74410.0	64710.0	71060.0	67200.0
490.0	79340.0	40360.0	50740.0	54060.0	40810.0	37070.0	36090.0	36200.0	84980.0	54280.0	76090.0	65910.0	71210.0	67800.0
491.0	81230.0	39860.0	50110.0	53540.0	40820.0	37520.0	36160.0	36440.0	87200.0	53310.0	75880.0	66210.0	73290.0	67920.0
492.0	81130.0	42080.0	48810.0	54850.0	41840.0	38340.0	37500.0	35000.0	87550.0	54380.0	78010.0	67150.0	72640.0	68160.0
493.0	81990.0	41700.0	49870.0	54570.0	41010.0	37800.0	36660.0	36430.0	87050.0	54540.0	78030.0	66710.0	73690.0	69230.0
494.0	82210.0	41500.0	51310.0	56200.0	40460.0	39110.0	38630.0	37950.0	90310.0	55130.0	78810.0	67770.0	74730.0	69880.0
495.0	83740.0	42900.0	51980.0	56190.0	41140.0	38990.0	36480.0	37320.0	89330.0	55950.0	79770.0	67860.0	76120.0	72230.0
496.0	81680.0	41370.0	51420.0	55840.0	41790.0	38370.0	37590.0	36510.0	89340.0	55130.0	78570.0	66730.0	73480.0	70950.0
497.0	83940.0	41870.0	52040.0	56780.0	41890.0	38810.0	37030.0	35880.0	91990.0	57060.0	79630.0	68750.0	74770.0	72540.0
498.0	85060.0	42720.0	52070.0	57860.0	41830.0	38650.0	37880.0	36570.0	90490.0	56330.0	80540.0	69930.0	78040.0	70110.0
499.0	85720.0	41440.0	51310.0	57830.0	42360.0	38020.0	36350.0	36600.0	92910.0	56900.0	79430.0	69820.0	76190.0	71320.0
500.0	84970.0	42740.0	53270.0	57420.0	42350.0	37840.0	37200.0	37050.0	91550.0	57080.0	81900.0	68440.0	77460.0	74040.0
501.0	85040.0	42200.0	52690.0	56130.0	43570.0	38270.0	37430.0	36830.0	92720.0	58000.0	81900.0	70580.0	75860.0	72810.0
502.0	86610.0	43550.0	51490.0	59060.0	43140.0	38380.0	38370.0	38280.0	93100.0	57740.0	81790.0	68570.0	77830.0	72430.0
503.0	87170.0	43990.0	53830.0	56610.0	42670.0	38360.0	38290.0	36890.0	93710.0	57230.0	83310.0	69040.0	77730.0	74060.0
504.0	88270.0	42690.0	51480.0	58470.0	41480.0	39450.0	38490.0	37920.0	94370.0	58550.0	84190.0	69270.0	76300.0	74310.0
505.0	90520.0	43740.0	51300.0	56630.0	42200.0	39830.0	38770.0	38000.0	92820.0	58000.0	83160.0	70910.0	77600.0	75120.0
506.0	86620.0	43360.0	52890.0	59030.0	42410.0	37500.0	38670.0	37380.0	94530.0	56870.0	81410.0	68950.0	78270.0	73810.0
507.0	89510.0	41960.0	51590.0	58900.0	42550.0	39500.0	38320.0	37950.0	94010.0	57600.0	83960.0	70390.0	79010.0	73310.0
508.0	89720.0	43940.0	53290.0	59080.0	43240.0	39820.0	39500.0	37390.0	94910.0	58790.0	82920.0	70830.0	79950.0	74440.0
509.0	88310.0	44630.0	52050.0	58520.0	42730.0	38980.0	39390.0	38260.0	95660.0	58270.0	85010.0	68980.0	78810.0	74340.0
510.0	89930.0	42190.0	52850.0	58770.0	43610.0	39900.0	39340.0	37510.0	92910.0	58230.0	85560.0	71440.0	79720.0	74390.0
511.0	89110.0	43960.0	52100.0	57830.0	44020.0	38290.0	38780.0	38740.0	95650.0	57550.0	84030.0	70670.0	79730.0	75340.0
512.0	88960.0	43740.0	53050.0	58990.0	43270.0	38240.0	39090.0	37130.0	95950.0	58410.0	84240.0	68610.0	79000.0	74850.0
513.0	89050.0	43150.0	51460.0	58970.0	42740.0	37340.0	38620.0	38160.0	96170.0	58320.0	85800.0	70880.0	79410.0	76180.0
514.0	88400.0	44200.0	52940.0	58830.0	42930.0	39240.0	39360.0	38020.0	97350.0	58830.0	85140.0	69870.0	81270.0	74860.0
515.0	89390.0	43500.0	53470.0	58430.0	44130.0	38360.0	38890.0	37870.0	96360.0	58310.0	86180.0	70190.0	81590.0	74440.0
516.0	88440.0	43740.0	51070.0	59340.0	43460.0	38640.0	37570.0	38140.0	97150.0	59540.0	84450.0	69540.0	79630.0	76870.0
517.0	90440.0	43740.0	52200.0	57490.0	43780.0	37030.0	38820.0	38670.0	97600.0	58120.0	83120.0	68730.0	80140.0	74430.0
518.0	90040.0	41620.0	52490.0	58960.0	44000.0	39160.0	39030.0	38050.0	95960.0	56570.0	83220.0	71210.0	80470.0	73980.0
519.0	89550.0	43440.0	51950.0	58970.0	43090.0	39240.0	38350.0	37650.0	95820.0	57070.0	85790.0	71060.0	79230.0	73940.0
520.0	88610.0	41220.0	52680.0	59400.0	42130.0	39150.0	38590.0	37060.0	94530.0	58350.0	83750.0	70720.0	82150.0	75700.0
521.0	89270.0	43050.0	52260.0	59170.0	43220.0	37850.0	38160.0	38980.0	96310.0	58000.0	85120.0	68470.0	79940.0	76230.0
522.0	88030.0	41710.0	51690.0	56850.0	42440.0	37400.0	38000.0	37950.0	95520.0	57880.0	84500.0	69270.0	77890.0	74600.0
523.0	90550.0	41830.0	51880.0	58960.0	43970.0	38620.0	38370.0	37110.0	97220.0	57510.0	83520.0	69610.0	80690.0	75500.0
524.0	88440.0	42640.0	51650.0	56750.0	42500.0	38230.0	38000.0	36580.0	95330.0	57090.0	84120.0	69330.0	79600.0	73170.0
525.0	91780.0	42860.0	52740.0	56970.0	42860.0	37690.0	37160.0	38050.0	94310.0	57360.0	84280.0	70010.0	79080.0	73760.0
526.0	88390.0	43030.0	50760.0	58190.0	43960.0	37640.0	37770.0	37430.0	94590.0	57440.0	83520.0	70140.0	79740.0	75060.0
527.0	88080.0	43220.0	51430.0	58970.0	42300.0	38110.0	38110.0	38120.0	93910.0	56810.0	85070.0	69190.0	81080.0	75350.0
528.0	88870.0	43270.0	51440.0	56990.0	43580.0	36650.0	39190.0	38630.0	93670.0	57400.0	84310.0	69080.0	79750.0	73920.0
529.0	89290.0	42340.0	51110.0	58560.0	43480.0	38670.0	38280.0	38630.0	95040.0	57220.0	83900.0	70380.0	79360.0	72530.0
530.0	87430.0	42300.0	52810.0	56910.0	42740.0	38630.0	39510.0	38170.0	94510.0	56520.0	83080.0	66860.0	79160.0	74430.0
531.0	87540.0	43070.0	52460.0	56800.0	43580.0	39120.0	37960.0	38530.0	94610.0	57540.0	82490.0	70340.0	80190.0	73330.0
532.0	88530.0	43630.0	51780.0	57110.0	41930.0	38730.0	38360.0	37890.0	94160.0	58130.0	84390.0	67300.0	79010.0	73480.0
533.0	87880.0	42930.0	51030.0	56120.0	42670.0	39330.0	36830.0	36860.0	93720.0	55650.0	85250.0	68490.0	79080.0	71810.0
534.0	88410.0	42360.0	51660.0	57780.0	43120.0	37650.0	38140.0	39060.0	94240.0	56880.0	84440.0	67780.0	78220.0	73990.0
535.0	89040.0	42160.0	51020.0	57070.0	41710.0	37130.0	38080.0	37670.0	94710.0	56690.0	82870.0	67750.0	78520.0	73840.0
536.0	89000.0	42130.0	51760.0	56790.0	43820.0	39090.0	38210.0	39510.0	92740.0	56540.0	81370.0	67110.0	78690.0	73830.0
537.0	89120.0	43260.0	51430.0	56440.0	43120.0	38810.0	39520.0	37290.0	94310.0	55210.0	83930.0	67710.0	78250.0	72710.0
538.0	88590.0	43840.0	52220.0	58850.0	43620.0	40170.0	39800.0	39700.0	95570.0	58050.0	84730.0	67540.0	79910.0	74280.0
539.0	89840.0	44160.0	54260.0	59220.0	44600.0	40060.0	41510.0	41210.0	97980.0	58610.0	86790.0	68470.0	80620.0	73970.0
540.0	93410.0	47260.0	54880.0	62540.0	47340.0	42240.0	44220.0	41600.0	99530.0	61340.0	87330.0	70740.0	83160.0	76910.0
