# Supplementary material for: Interrogating the structure and function of the human voltage-gated proton channel (hHv1) with a fluorescent noncanonical amino acid
Source: eLife. 2026 Apr 28;15:RP110161. doi: 10.7554/eLife.110161 (PMC13124150; doi:10.7554/eLife.110161)
Supplement: Figure 6—source data 1. [file elife-110161-fig6-data1.zip › SpectraZn3_370.csv]

Wavelength (nm)	Acd	A18Acd	Q56Acd	M91Acd	V103Acd	C107Acd	K125Acd	Y134Acd	F159Acd	K169Acd	F195Acd	I217Acd	F247Acd	No TAG
380.0	230650.0	401340.0	448800.0	519090.0	371890.0	272940.0	664570.0	572820.0	359460.0	426940.0	419140.0	438080.0	397150.0	594370.0
381.0	90510.0	145100.0	176190.0	197100.0	134240.0	106070.0	245150.0	221870.0	142250.0	143640.0	163490.0	151570.0	154940.0	197800.0
382.0	59830.0	88390.0	110670.0	120560.0	83230.0	71330.0	152180.0	138610.0	90360.0	90060.0	98800.0	97050.0	94500.0	117510.0
383.0	41390.0	62450.0	79770.0	84430.0	58040.0	53320.0	104150.0	95860.0	62580.0	61180.0	66270.0	65160.0	63410.0	75770.0
384.0	30650.0	46550.0	61130.0	63750.0	43050.0	45090.0	79260.0	74080.0	51210.0	45690.0	52440.0	47480.0	47860.0	52460.0
385.0	27810.0	40750.0	54620.0	57400.0	38860.0	41100.0	69450.0	64300.0	46240.0	38740.0	43390.0	41290.0	41480.0	43100.0
386.0	26950.0	39430.0	51810.0	55440.0	37420.0	40640.0	68570.0	60740.0	45400.0	37170.0	41280.0	41760.0	38490.0	39630.0
387.0	25420.0	38060.0	52920.0	55750.0	36750.0	42060.0	68640.0	59250.0	47810.0	36240.0	41580.0	40820.0	38760.0	38510.0
388.0	27060.0	35920.0	52090.0	56530.0	36650.0	42920.0	71530.0	56170.0	49800.0	35540.0	40730.0	44000.0	38380.0	37520.0
389.0	26650.0	38500.0	51170.0	59960.0	36430.0	46660.0	77750.0	56380.0	57270.0	37290.0	40710.0	46330.0	41640.0	36190.0
390.0	27310.0	39460.0	52220.0	63760.0	37720.0	51040.0	89120.0	58200.0	64430.0	39640.0	43560.0	50930.0	40270.0	36770.0
391.0	28970.0	41230.0	52610.0	71950.0	40830.0	54920.0	102530.0	62940.0	75370.0	43300.0	45290.0	56890.0	43210.0	37380.0
392.0	31690.0	43610.0	52880.0	78860.0	43530.0	63340.0	123990.0	64770.0	93390.0	48200.0	46280.0	66400.0	44790.0	38790.0
393.0	33850.0	46830.0	55820.0	91490.0	48430.0	74170.0	147780.0	70950.0	111570.0	52310.0	49290.0	77880.0	48300.0	39320.0
394.0	36330.0	51400.0	57610.0	108420.0	54530.0	86800.0	179800.0	83070.0	135640.0	60910.0	55870.0	91740.0	53690.0	40010.0
395.0	41280.0	59790.0	60820.0	125880.0	62630.0	101550.0	213850.0	93400.0	164030.0	69280.0	62310.0	112240.0	58510.0	43700.0
396.0	46020.0	67970.0	63950.0	149810.0	73390.0	123000.0	258420.0	109880.0	201250.0	81420.0	70420.0	136930.0	66660.0	45690.0
397.0	53860.0	79490.0	72320.0	179770.0	88930.0	148320.0	303480.0	131870.0	237300.0	94160.0	81780.0	164200.0	76830.0	48880.0
398.0	63620.0	95270.0	79140.0	212440.0	105500.0	178180.0	346210.0	159030.0	275840.0	111800.0	94010.0	193760.0	92970.0	54010.0
399.0	77410.0	112930.0	86920.0	251850.0	131030.0	216870.0	396070.0	197680.0	321220.0	132090.0	114250.0	233510.0	111890.0	61200.0
400.0	95780.0	137590.0	100290.0	294410.0	160700.0	253820.0	447260.0	243350.0	364610.0	157320.0	140240.0	270450.0	133360.0	69610.0
401.0	119490.0	167150.0	117360.0	346060.0	199250.0	310770.0	491400.0	307290.0	409550.0	189670.0	170080.0	315120.0	168370.0	78560.0
402.0	149590.0	202190.0	136300.0	404660.0	242780.0	362280.0	537510.0	372010.0	457720.0	218250.0	204310.0	365490.0	203600.0	91790.0
403.0	186520.0	242930.0	164260.0	467980.0	290940.0	425160.0	583640.0	458440.0	502730.0	256190.0	242720.0	408920.0	247690.0	106710.0
404.0	237960.0	292820.0	194440.0	541950.0	351070.0	494050.0	634310.0	555170.0	555800.0	300850.0	293810.0	466820.0	301920.0	124200.0
405.0	297220.0	349330.0	232660.0	615950.0	414850.0	569230.0	675750.0	655600.0	609660.0	342010.0	345640.0	523080.0	362650.0	143610.0
406.0	365630.0	416560.0	275200.0	695230.0	483110.0	650380.0	728440.0	770580.0	673600.0	391210.0	409210.0	581840.0	429460.0	163050.0
407.0	448150.0	478790.0	319790.0	769700.0	557600.0	721760.0	768830.0	889960.0	726030.0	440560.0	470420.0	637650.0	506380.0	186780.0
408.0	545010.0	550690.0	378680.0	856010.0	629090.0	796980.0	822450.0	1012930.0	799270.0	490620.0	540490.0	695050.0	587830.0	207400.0
409.0	638660.0	620690.0	435070.0	937360.0	697630.0	864960.0	879860.0	1134190.0	871070.0	536140.0	610360.0	756020.0	669790.0	236260.0
410.0	759160.0	696360.0	499050.0	1015470.0	766900.0	924360.0	932640.0	1250580.0	939210.0	583530.0	674490.0	818140.0	754820.0	260530.0
411.0	864590.0	768400.0	559210.0	1082710.0	825120.0	971620.0	980160.0	1344100.0	1005090.0	622670.0	737810.0	866620.0	835760.0	284400.0
412.0	978440.0	837100.0	628600.0	1161350.0	875280.0	1012250.0	1025690.0	1426630.0	1073250.0	660310.0	795160.0	917910.0	918520.0	309800.0
413.0	1098260.0	908050.0	697220.0	1222050.0	920750.0	1053240.0	1077150.0	1512120.0	1134230.0	697130.0	850080.0	959470.0	995020.0	341510.0
414.0	1195690.0	962310.0	754030.0	1284110.0	972880.0	1070690.0	1124050.0	1570880.0	1177040.0	724800.0	894510.0	990690.0	1064800.0	365560.0
415.0	1316740.0	1008850.0	815570.0	1341510.0	1006320.0	1098310.0	1160010.0	1624260.0	1227750.0	753520.0	930960.0	1015550.0	1119760.0	390210.0
416.0	1402670.0	1055230.0	871790.0	1390320.0	1029600.0	1109130.0	1204350.0	1650230.0	1263090.0	773080.0	959570.0	1038740.0	1171440.0	421690.0
417.0	1484810.0	1089010.0	924720.0	1429060.0	1051940.0	1116270.0	1234470.0	1660060.0	1293300.0	792050.0	978770.0	1048710.0	1218530.0	447740.0
418.0	1552690.0	1116840.0	964490.0	1462180.0	1069280.0	1126750.0	1261980.0	1667310.0	1316210.0	809890.0	991130.0	1068350.0	1247050.0	471250.0
419.0	1605710.0	1139320.0	1008970.0	1485030.0	1088150.0	1125720.0	1277830.0	1677660.0	1321900.0	817010.0	1005980.0	1071200.0	1264320.0	498480.0
420.0	1633650.0	1144230.0	1021990.0	1499050.0	1087960.0	1128350.0	1288450.0	1651930.0	1320280.0	829460.0	1002550.0	1077700.0	1279830.0	512940.0
421.0	1652610.0	1145060.0	1034760.0	1503440.0	1084540.0	1115620.0	1298920.0	1633420.0	1319840.0	826280.0	996490.0	1077790.0	1284810.0	529310.0
422.0	1648620.0	1137100.0	1037120.0	1497370.0	1072520.0	1103890.0	1291940.0	1611220.0	1306580.0	825720.0	984060.0	1071630.0	1269110.0	532420.0
423.0	1617710.0	1120510.0	1023440.0	1470040.0	1059060.0	1076050.0	1285680.0	1563180.0	1284210.0	816850.0	959050.0	1051810.0	1245240.0	527720.0
424.0	1585240.0	1083010.0	999250.0	1445160.0	1041890.0	1058090.0	1257430.0	1526560.0	1255420.0	800110.0	932690.0	1024340.0	1215130.0	519460.0
425.0	1545210.0	1055890.0	969800.0	1415520.0	1003520.0	1028620.0	1233730.0	1481620.0	1207670.0	773570.0	906260.0	999450.0	1178710.0	499530.0
426.0	1490950.0	1015730.0	926100.0	1376420.0	973920.0	998330.0	1188830.0	1431750.0	1174480.0	743030.0	865540.0	959520.0	1129700.0	476370.0
427.0	1435030.0	971050.0	885400.0	1335060.0	936130.0	977270.0	1146500.0	1386980.0	1123700.0	719470.0	832490.0	933400.0	1084150.0	446550.0
428.0	1377210.0	930010.0	846870.0	1295260.0	900000.0	938930.0	1101650.0	1349990.0	1085570.0	683330.0	796990.0	896680.0	1046170.0	411260.0
429.0	1321310.0	893930.0	807120.0	1257520.0	869540.0	914270.0	1060470.0	1321650.0	1044390.0	656390.0	771580.0	868830.0	1006610.0	389360.0
430.0	1284510.0	862190.0	768720.0	1230470.0	847640.0	896740.0	1028000.0	1298490.0	1018640.0	636340.0	747040.0	845400.0	978420.0	363140.0
431.0	1252540.0	843350.0	749360.0	1201220.0	831710.0	880860.0	999670.0	1288650.0	990890.0	617660.0	735650.0	827250.0	956970.0	341940.0
432.0	1229660.0	830280.0	730410.0	1186930.0	819410.0	877800.0	972860.0	1284630.0	978180.0	600960.0	731460.0	813610.0	947570.0	330470.0
433.0	1221310.0	828090.0	716600.0	1173690.0	816680.0	870010.0	961400.0	1295880.0	965330.0	601660.0	723680.0	811440.0	937840.0	317910.0
434.0	1231980.0	820190.0	713690.0	1179710.0	817810.0	864720.0	947330.0	1297180.0	965920.0	591750.0	728150.0	804650.0	940560.0	314180.0
435.0	1231960.0	826810.0	713700.0	1177720.0	825110.0	873430.0	944710.0	1310670.0	972810.0	593280.0	733020.0	816160.0	949340.0	313150.0
436.0	1250790.0	835070.0	722900.0	1185640.0	824030.0	873390.0	943070.0	1329370.0	965370.0	597000.0	745340.0	817830.0	960150.0	313100.0
437.0	1272400.0	845580.0	731530.0	1177030.0	824540.0	870210.0	940220.0	1339400.0	977340.0	594420.0	753970.0	816450.0	971540.0	316120.0
438.0	1290900.0	848430.0	740730.0	1187540.0	827550.0	862080.0	939560.0	1351030.0	976750.0	598500.0	763850.0	822350.0	982450.0	314800.0
439.0	1319190.0	858690.0	754970.0	1197710.0	828820.0	858510.0	923660.0	1345680.0	980840.0	591330.0	769050.0	815820.0	985730.0	316880.0
440.0	1339240.0	862520.0	761170.0	1184460.0	816080.0	847220.0	925250.0	1339220.0	978460.0	589570.0	766900.0	809020.0	993450.0	318710.0
441.0	1351650.0	851910.0	764530.0	1182230.0	818490.0	825660.0	918780.0	1326690.0	971600.0	579270.0	757040.0	797430.0	989430.0	318190.0
442.0	1368610.0	846330.0	767980.0	1171410.0	800850.0	807700.0	893740.0	1304060.0	958840.0	568350.0	748490.0	780860.0	991020.0	314700.0
443.0	1366950.0	835220.0	764550.0	1160100.0	782950.0	792010.0	891380.0	1276280.0	937910.0	557680.0	736050.0	761950.0	977500.0	310540.0
444.0	1364670.0	824300.0	767620.0	1143520.0	763750.0	757580.0	867620.0	1241520.0	919980.0	542510.0	710150.0	738940.0	969130.0	302430.0
445.0	1349410.0	810670.0	754420.0	1112830.0	743630.0	734090.0	843670.0	1204080.0	895530.0	528710.0	692580.0	716490.0	940110.0	295570.0
446.0	1337180.0	787580.0	741190.0	1094470.0	717590.0	704300.0	819430.0	1155620.0	867290.0	506440.0	664140.0	690370.0	918840.0	291920.0
447.0	1309130.0	753200.0	722910.0	1059720.0	685880.0	673050.0	789130.0	1115760.0	834050.0	488060.0	642640.0	659410.0	894330.0	280950.0
448.0	1277770.0	726540.0	699950.0	1023620.0	667380.0	641730.0	764940.0	1069480.0	804050.0	467520.0	616020.0	631030.0	869340.0	274380.0
449.0	1236590.0	697680.0	676390.0	992360.0	634420.0	617220.0	734210.0	1019640.0	772480.0	447470.0	586140.0	598770.0	836000.0	261680.0
450.0	1190340.0	670100.0	656540.0	958350.0	610530.0	588920.0	712740.0	978110.0	739950.0	430830.0	563550.0	578670.0	801960.0	252340.0
451.0	1152450.0	641240.0	629420.0	913070.0	581230.0	562310.0	675920.0	926260.0	702290.0	414820.0	537080.0	549540.0	766360.0	244290.0
452.0	1107750.0	611730.0	602960.0	883370.0	555470.0	538730.0	650430.0	883170.0	675220.0	392880.0	509360.0	526510.0	732740.0	233580.0
453.0	1055980.0	584970.0	577370.0	843740.0	527420.0	515410.0	625780.0	844560.0	641510.0	375090.0	488550.0	505250.0	702670.0	221270.0
454.0	1018500.0	557880.0	559460.0	810020.0	513390.0	496520.0	598730.0	814370.0	613300.0	362980.0	466080.0	486120.0	672460.0	215150.0
455.0	970550.0	535990.0	531730.0	778190.0	494430.0	475180.0	568340.0	778950.0	584410.0	347790.0	448700.0	466040.0	640630.0	203340.0
456.0	931460.0	511410.0	513410.0	753070.0	473810.0	458510.0	549220.0	753280.0	562820.0	335410.0	426570.0	447060.0	622340.0	196010.0
457.0	892070.0	487650.0	491440.0	724560.0	452380.0	439500.0	522570.0	720760.0	538370.0	321470.0	414650.0	433280.0	590820.0	193390.0
458.0	855560.0	469520.0	467130.0	694850.0	437180.0	429150.0	506900.0	696730.0	518070.0	309600.0	398860.0	419960.0	566550.0	182100.0
459.0	820460.0	454270.0	447000.0	668890.0	421870.0	419980.0	488140.0	669680.0	498700.0	298470.0	385260.0	406160.0	551130.0	178140.0
460.0	784400.0	439360.0	436140.0	642370.0	412930.0	405610.0	471480.0	650350.0	481350.0	294970.0	375770.0	395090.0	524580.0	172760.0
461.0	757670.0	428060.0	420670.0	622170.0	399900.0	396770.0	459690.0	636850.0	466420.0	285660.0	366690.0	385270.0	505340.0	168330.0
462.0	729880.0	414760.0	405790.0	600420.0	388710.0	383850.0	441560.0	618180.0	451510.0	275820.0	358350.0	377240.0	500770.0	163390.0
463.0	714500.0	405720.0	394220.0	584800.0	378670.0	376070.0	427510.0	603390.0	439740.0	271050.0	345990.0	367070.0	480970.0	159880.0
464.0	693740.0	392120.0	383700.0	573120.0	369070.0	367760.0	416020.0	593510.0	435720.0	261000.0	340710.0	357150.0	470820.0	157310.0
465.0	677490.0	388730.0	378920.0	556730.0	360310.0	355850.0	406350.0	578130.0	422400.0	261870.0	336050.0	353100.0	462630.0	154760.0
466.0	660880.0	379020.0	369610.0	547280.0	349450.0	353140.0	397490.0	567420.0	413290.0	251130.0	328900.0	343370.0	453020.0	152550.0
467.0	652480.0	369720.0	364930.0	531290.0	349250.0	341030.0	385050.0	557860.0	402300.0	249480.0	322280.0	340840.0	443270.0	148770.0
468.0	643880.0	363150.0	357320.0	518890.0	337050.0	334010.0	379080.0	547880.0	397510.0	243620.0	317820.0	331900.0	435460.0	145890.0
469.0	628450.0	354970.0	349460.0	509900.0	330460.0	326170.0	372830.0	537600.0	387870.0	235830.0	311160.0	318680.0	425560.0	143490.0
470.0	622960.0	346840.0	344940.0	503420.0	320200.0	315550.0	356990.0	522210.0	378040.0	231620.0	304860.0	310920.0	414900.0	140930.0
471.0	610740.0	343380.0	336320.0	488140.0	313600.0	308530.0	350750.0	505610.0	368750.0	227440.0	297820.0	304900.0	407880.0	139760.0
472.0	603760.0	338270.0	332360.0	474420.0	304520.0	294920.0	339750.0	489860.0	362460.0	217780.0	288000.0	293180.0	400700.0	135070.0
473.0	588290.0	323780.0	323430.0	464680.0	293830.0	287480.0	328690.0	478230.0	343610.0	210120.0	279780.0	287200.0	388310.0	133130.0
474.0	577650.0	312620.0	317160.0	451690.0	288040.0	272670.0	318020.0	461000.0	336060.0	204130.0	269480.0	274890.0	379530.0	129870.0
475.0	565170.0	302700.0	308950.0	437540.0	273080.0	261950.0	311680.0	441640.0	327110.0	199410.0	262130.0	263120.0	368800.0	123540.0
476.0	548080.0	293160.0	302710.0	423680.0	265520.0	253310.0	298500.0	428150.0	311990.0	192570.0	253460.0	253490.0	358780.0	119340.0
477.0	522700.0	284610.0	293180.0	408740.0	255870.0	243950.0	286710.0	409780.0	303440.0	183410.0	238800.0	239500.0	345270.0	114970.0
478.0	511450.0	270340.0	284670.0	394250.0	244510.0	231910.0	278660.0	387840.0	286570.0	175240.0	232760.0	232620.0	329950.0	112360.0
479.0	495280.0	259940.0	276130.0	376490.0	235750.0	222880.0	262760.0	375000.0	276460.0	168660.0	219790.0	225080.0	321490.0	109150.0
480.0	477150.0	246600.0	262370.0	369180.0	220900.0	212480.0	254480.0	354740.0	266000.0	159780.0	211640.0	212230.0	308010.0	103770.0
481.0	459940.0	238780.0	254870.0	354050.0	213270.0	201360.0	248070.0	340470.0	251170.0	155080.0	199990.0	205710.0	292930.0	100060.0
482.0	438130.0	227370.0	244070.0	333160.0	206320.0	193830.0	235590.0	322440.0	241650.0	148270.0	192230.0	193830.0	278490.0	98340.0
483.0	417270.0	216630.0	232710.0	323730.0	192490.0	183930.0	220150.0	307210.0	228470.0	142070.0	185760.0	187200.0	265520.0	92720.0
484.0	399860.0	207430.0	226740.0	307350.0	185880.0	175980.0	212180.0	292270.0	216700.0	135130.0	175390.0	175690.0	257460.0	89400.0
485.0	381590.0	194620.0	216660.0	293250.0	176710.0	168280.0	200790.0	280470.0	209440.0	129260.0	165240.0	170520.0	243390.0	86180.0
486.0	363480.0	188390.0	204540.0	282330.0	169980.0	161230.0	195770.0	266350.0	197620.0	123610.0	158300.0	163190.0	231440.0	83480.0
487.0	345530.0	180940.0	196830.0	268630.0	158660.0	154400.0	185880.0	257770.0	189530.0	116420.0	150520.0	156180.0	220130.0	80690.0
488.0	329850.0	172460.0	187350.0	256710.0	155040.0	150620.0	178010.0	244110.0	182170.0	114280.0	143240.0	148560.0	210040.0	76820.0
489.0	319440.0	166240.0	179960.0	246870.0	149630.0	142000.0	170140.0	233190.0	171300.0	108790.0	138970.0	143270.0	201200.0	72870.0
490.0	301370.0	157550.0	173240.0	234310.0	141860.0	137960.0	162530.0	222500.0	165590.0	105430.0	132600.0	138890.0	195290.0	71630.0
491.0	287570.0	150990.0	165220.0	225440.0	134700.0	133890.0	157170.0	211170.0	158640.0	101160.0	129530.0	132020.0	187090.0	68970.0
492.0	274450.0	146150.0	158710.0	216910.0	131800.0	128820.0	152460.0	204820.0	153810.0	99100.0	123360.0	127480.0	177780.0	67320.0
493.0	263820.0	140670.0	155790.0	206780.0	127290.0	125150.0	147270.0	197260.0	146460.0	95570.0	119750.0	125340.0	168900.0	64850.0
494.0	252840.0	133490.0	149990.0	200550.0	124070.0	120560.0	139920.0	191230.0	140310.0	92970.0	117360.0	119170.0	164690.0	63330.0
495.0	245320.0	130560.0	141760.0	193700.0	118410.0	117430.0	134940.0	186750.0	137930.0	87760.0	114530.0	116880.0	159110.0	61710.0
496.0	233420.0	126090.0	136350.0	186240.0	113090.0	115500.0	130510.0	178380.0	134130.0	85960.0	109280.0	112590.0	152680.0	59860.0
497.0	225210.0	122700.0	131000.0	178950.0	108840.0	108540.0	125460.0	174630.0	127880.0	83550.0	106400.0	109430.0	148100.0	57080.0
498.0	217560.0	117810.0	126280.0	173470.0	106180.0	106830.0	122840.0	171530.0	127410.0	82080.0	104550.0	106000.0	145520.0	56310.0
499.0	210260.0	113420.0	127390.0	171140.0	102590.0	103050.0	119850.0	165710.0	120970.0	79320.0	102010.0	102650.0	138510.0	55320.0
500.0	204960.0	112600.0	120090.0	163620.0	99630.0	100610.0	114870.0	157560.0	117360.0	76460.0	97920.0	101470.0	133390.0	54370.0
501.0	196640.0	107390.0	119460.0	160040.0	97070.0	96310.0	114050.0	155060.0	113130.0	73990.0	95330.0	96580.0	133250.0	51500.0
502.0	191640.0	105010.0	116940.0	154610.0	96260.0	93550.0	109810.0	148590.0	110550.0	72960.0	93710.0	94050.0	125090.0	51370.0
503.0	183050.0	101610.0	113430.0	149770.0	91490.0	91340.0	105230.0	145010.0	107530.0	69710.0	90820.0	90250.0	122550.0	49800.0
504.0	180090.0	97830.0	110770.0	145290.0	88460.0	88750.0	100950.0	139420.0	103190.0	67850.0	87130.0	91460.0	121330.0	49940.0
505.0	175420.0	93970.0	105380.0	138890.0	86670.0	84850.0	101060.0	136120.0	99940.0	65360.0	83430.0	87350.0	116020.0	48870.0
506.0	169550.0	91970.0	104580.0	135610.0	82900.0	81870.0	94720.0	129550.0	96280.0	64180.0	82340.0	82650.0	111210.0	47370.0
507.0	163440.0	89530.0	101220.0	130560.0	77940.0	81500.0	92530.0	124500.0	93230.0	61910.0	77670.0	80000.0	108490.0	44970.0
508.0	158530.0	87030.0	98850.0	127430.0	77520.0	76980.0	87610.0	121080.0	90680.0	59250.0	76150.0	76670.0	106120.0	43140.0
509.0	154340.0	82250.0	95120.0	120370.0	71850.0	74820.0	86460.0	117500.0	87780.0	57440.0	74810.0	74950.0	101410.0	42400.0
510.0	148750.0	80560.0	92250.0	118010.0	70790.0	70330.0	82870.0	113230.0	83380.0	55510.0	70730.0	71150.0	97620.0	40830.0
511.0	143690.0	76060.0	89490.0	113910.0	69050.0	68530.0	79990.0	107880.0	82060.0	54010.0	67750.0	68130.0	93790.0	39740.0
512.0	136700.0	73140.0	85700.0	109420.0	64480.0	66270.0	77670.0	102560.0	76660.0	51130.0	66980.0	65690.0	93420.0	39290.0
513.0	131880.0	70400.0	81400.0	104980.0	64150.0	63560.0	75270.0	99410.0	74990.0	50130.0	63300.0	63790.0	87930.0	39290.0
514.0	128090.0	68650.0	80450.0	103270.0	60620.0	60420.0	71160.0	94780.0	71390.0	47540.0	61450.0	60180.0	84470.0	36800.0
515.0	122260.0	65620.0	77440.0	99890.0	58380.0	59120.0	70590.0	93290.0	68070.0	46350.0	57960.0	58380.0	79620.0	34770.0
516.0	117780.0	63800.0	75090.0	95650.0	56670.0	57960.0	67200.0	89110.0	66180.0	44690.0	54770.0	56230.0	76470.0	34700.0
517.0	110280.0	59360.0	71770.0	88900.0	53160.0	54820.0	64060.0	82960.0	63660.0	42690.0	53040.0	53710.0	75460.0	33180.0
518.0	105960.0	57480.0	68700.0	84420.0	50670.0	52110.0	61320.0	80040.0	60740.0	41540.0	51630.0	51290.0	69190.0	31950.0
519.0	101470.0	56070.0	66700.0	84120.0	50460.0	48850.0	59740.0	77490.0	57180.0	40840.0	49730.0	50800.0	67620.0	31290.0
520.0	96030.0	53700.0	62850.0	79390.0	47550.0	49490.0	55910.0	74010.0	56560.0	38040.0	47850.0	47470.0	65540.0	31090.0
521.0	92780.0	50630.0	62000.0	75890.0	45090.0	45620.0	55180.0	69150.0	53040.0	36780.0	46590.0	45640.0	62540.0	29080.0
522.0	88340.0	50070.0	58340.0	74400.0	43360.0	44740.0	52910.0	68010.0	51470.0	36230.0	44510.0	45300.0	59780.0	28840.0
523.0	84580.0	46710.0	57280.0	70420.0	42990.0	43200.0	50970.0	65840.0	49610.0	34970.0	42210.0	42970.0	57660.0	27170.0
524.0	80230.0	45220.0	55410.0	68260.0	40310.0	41070.0	48980.0	64820.0	47810.0	32810.0	40930.0	41310.0	54470.0	27290.0
525.0	76550.0	42800.0	54050.0	64740.0	38420.0	40310.0	46930.0	59210.0	44980.0	32830.0	39670.0	39680.0	52850.0	26390.0
526.0	72450.0	41050.0	50620.0	62630.0	37100.0	39340.0	45550.0	58600.0	43020.0	30370.0	38800.0	37790.0	50840.0	25280.0
527.0	69140.0	40840.0	49670.0	58280.0	34810.0	38590.0	44700.0	57120.0	41470.0	30300.0	37600.0	35870.0	48680.0	24600.0
528.0	64180.0	38660.0	48400.0	57480.0	33580.0	36340.0	42730.0	53050.0	39550.0	29090.0	36210.0	35150.0	48180.0	23370.0
529.0	64560.0	37380.0	46130.0	55050.0	33880.0	35710.0	40590.0	52460.0	39280.0	27620.0	34150.0	34660.0	45480.0	24290.0
530.0	60990.0	36000.0	45140.0	53460.0	32340.0	33590.0	39980.0	50860.0	37500.0	28050.0	33090.0	33990.0	43880.0	22580.0
531.0	59710.0	35970.0	42960.0	52420.0	32220.0	33110.0	39870.0	49340.0	36470.0	26330.0	32790.0	33010.0	41670.0	22240.0
532.0	57570.0	32870.0	41940.0	51080.0	30490.0	31970.0	37700.0	46000.0	35260.0	26740.0	31220.0	31530.0	40860.0	22060.0
533.0	53020.0	32920.0	40770.0	48850.0	29610.0	30060.0	36850.0	44560.0	34020.0	24710.0	30450.0	30490.0	38490.0	21510.0
534.0	52090.0	32130.0	39250.0	46120.0	28660.0	29320.0	35670.0	44430.0	33010.0	24330.0	29620.0	29560.0	37500.0	20450.0
535.0	49600.0	30370.0	38890.0	44900.0	27200.0	29840.0	33440.0	44120.0	32770.0	24000.0	28890.0	29810.0	38150.0	20190.0
536.0	48390.0	28950.0	38410.0	42980.0	26660.0	28890.0	33570.0	41620.0	31480.0	22840.0	27420.0	28650.0	36430.0	19770.0
537.0	44820.0	27680.0	36510.0	43210.0	26250.0	28080.0	32170.0	40780.0	29950.0	22530.0	27770.0	26840.0	34540.0	19480.0
538.0	42920.0	28880.0	35860.0	40890.0	25540.0	27710.0	32160.0	39650.0	30040.0	21870.0	27320.0	26460.0	33120.0	19110.0
539.0	44090.0	27980.0	34380.0	41250.0	24200.0	26080.0	32100.0	37310.0	28500.0	22410.0	26510.0	25100.0	33460.0	18540.0
540.0	41060.0	26710.0	33580.0	38850.0	23410.0	25340.0	31910.0	36430.0	27730.0	21140.0	26280.0	25150.0	32670.0	17540.0
541.0	40010.0	25120.0	33340.0	38360.0	22640.0	25130.0	29740.0	35060.0	27510.0	20770.0	25800.0	24000.0	31700.0	18040.0
542.0	38250.0	24650.0	31320.0	34900.0	22850.0	24140.0	28590.0	35700.0	26310.0	20060.0	24420.0	23650.0	30080.0	17550.0
543.0	36050.0	24340.0	31110.0	35830.0	22530.0	23620.0	27780.0	34760.0	25610.0	20010.0	23120.0	23500.0	29280.0	17510.0
544.0	35310.0	23170.0	29800.0	34850.0	21710.0	22840.0	26600.0	34400.0	24670.0	19050.0	24500.0	22240.0	28500.0	16950.0
545.0	34680.0	23170.0	29450.0	33180.0	20220.0	23030.0	26100.0	31880.0	23850.0	18100.0	22620.0	21020.0	27900.0	16940.0
546.0	33340.0	22690.0	29320.0	33650.0	19910.0	21800.0	26110.0	31860.0	24270.0	17730.0	22560.0	21080.0	26770.0	15790.0
547.0	32970.0	22020.0	28480.0	32580.0	20080.0	21030.0	25140.0	30850.0	22170.0	18220.0	22170.0	20290.0	25650.0	16690.0
548.0	30310.0	21520.0	27340.0	32060.0	19070.0	20070.0	25200.0	30480.0	21730.0	17010.0	21190.0	19920.0	24970.0	15110.0
549.0	30960.0	19970.0	27960.0	29500.0	19100.0	19880.0	24620.0	29330.0	21970.0	16790.0	20070.0	19810.0	25270.0	15670.0
550.0	29270.0	19550.0	26010.0	29620.0	17770.0	19760.0	23860.0	28610.0	21440.0	16890.0	19690.0	19540.0	24290.0	15510.0
551.0	27870.0	19970.0	26010.0	29100.0	17150.0	18900.0	23590.0	28160.0	20000.0	15800.0	19160.0	18470.0	22910.0	14500.0
552.0	28090.0	19060.0	25830.0	27220.0	16900.0	18480.0	23090.0	27720.0	20700.0	15820.0	19650.0	18370.0	22900.0	14560.0
553.0	26690.0	18010.0	24840.0	27080.0	15960.0	18230.0	22550.0	26890.0	19560.0	15730.0	18530.0	17820.0	22110.0	14490.0
554.0	25300.0	17890.0	24450.0	25980.0	16340.0	17450.0	21780.0	26360.0	19040.0	15220.0	18490.0	16700.0	21030.0	13940.0
555.0	24550.0	17170.0	23110.0	26200.0	16180.0	17210.0	20810.0	25680.0	17490.0	15120.0	17640.0	16990.0	20670.0	13110.0
556.0	23680.0	17190.0	21720.0	24880.0	14840.0	16300.0	20670.0	24750.0	18440.0	14320.0	16900.0	16120.0	20790.0	13230.0
557.0	24090.0	15490.0	21810.0	23670.0	15030.0	16550.0	20030.0	22870.0	17040.0	14020.0	16500.0	15700.0	20030.0	13980.0
558.0	21580.0	16060.0	21910.0	23600.0	14890.0	16120.0	20520.0	22740.0	17090.0	13370.0	16470.0	14900.0	19850.0	12550.0
559.0	22050.0	16170.0	22200.0	23040.0	15060.0	15940.0	19310.0	23030.0	16700.0	13140.0	16070.0	14840.0	19310.0	12370.0
560.0	21510.0	15700.0	20950.0	22030.0	13590.0	14990.0	19120.0	21820.0	17080.0	12510.0	15410.0	14480.0	18270.0	12450.0
561.0	19640.0	14250.0	20310.0	23060.0	13680.0	13630.0	19060.0	21900.0	15990.0	12990.0	15660.0	13830.0	17290.0	11680.0
562.0	18800.0	14190.0	20210.0	21010.0	13580.0	14860.0	19180.0	21050.0	14970.0	12250.0	14570.0	13980.0	17460.0	12120.0
563.0	19040.0	14120.0	18820.0	20510.0	13370.0	13500.0	18670.0	20670.0	14850.0	12370.0	14780.0	13160.0	16290.0	12230.0
564.0	17700.0	14210.0	18630.0	20350.0	12420.0	13650.0	17420.0	19780.0	14980.0	11780.0	14240.0	13020.0	16290.0	11530.0
565.0	17060.0	13120.0	18740.0	19410.0	11950.0	13810.0	16980.0	19980.0	14370.0	11690.0	13810.0	12670.0	16080.0	11530.0
566.0	16310.0	13560.0	18350.0	19720.0	12060.0	13120.0	17290.0	20050.0	13360.0	11190.0	14330.0	12740.0	15770.0	11380.0
567.0	16220.0	12740.0	17400.0	18280.0	11630.0	12640.0	17500.0	19640.0	13160.0	11100.0	13700.0	12310.0	15660.0	10520.0
568.0	15300.0	13080.0	17330.0	17850.0	10590.0	12810.0	17230.0	18560.0	12430.0	10460.0	13190.0	11810.0	15220.0	10900.0
569.0	15630.0	11900.0	17090.0	17180.0	10370.0	12900.0	16040.0	17950.0	13450.0	10510.0	13120.0	11380.0	14530.0	11590.0
570.0	14130.0	12360.0	15890.0	17870.0	11140.0	11520.0	16530.0	18150.0	12800.0	10170.0	12920.0	11780.0	13680.0	10540.0
571.0	14130.0	12170.0	16250.0	17160.0	10260.0	10790.0	15310.0	16770.0	12440.0	10710.0	12990.0	11090.0	12690.0	9940.0
572.0	13120.0	11230.0	16110.0	16060.0	10460.0	11240.0	14740.0	17080.0	12280.0	10430.0	12130.0	10670.0	13420.0	9950.0
573.0	13340.0	11400.0	15600.0	16080.0	10110.0	10770.0	14720.0	17240.0	12420.0	9700.0	11890.0	10240.0	12920.0	10080.0
574.0	12900.0	10920.0	15680.0	15050.0	10580.0	10970.0	14800.0	16410.0	11580.0	9980.0	11700.0	10240.0	12330.0	10520.0
575.0	12440.0	10680.0	14970.0	15510.0	9710.0	10540.0	14710.0	16490.0	11680.0	9590.0	11710.0	10140.0	12190.0	9900.0
576.0	12360.0	10570.0	14870.0	15640.0	9390.0	10490.0	14250.0	16230.0	10710.0	9490.0	11720.0	10210.0	11960.0	9950.0
577.0	11690.0	10090.0	14610.0	15020.0	9490.0	10450.0	14750.0	16320.0	10810.0	9770.0	10550.0	9850.0	12300.0	9580.0
578.0	11210.0	10170.0	13590.0	14970.0	8800.0	9860.0	13900.0	15440.0	10520.0	9070.0	11770.0	10230.0	11910.0	9800.0
579.0	10650.0	9630.0	14070.0	14920.0	9030.0	10290.0	14410.0	15580.0	10410.0	8710.0	10630.0	9040.0	11430.0	9580.0
580.0	10770.0	9540.0	13690.0	14310.0	8920.0	9940.0	14660.0	15380.0	10500.0	8570.0	10350.0	10180.0	11540.0	9040.0
581.0	10400.0	9610.0	13100.0	13740.0	8650.0	9450.0	13680.0	15120.0	10640.0	8360.0	10520.0	9010.0	11300.0	8980.0
582.0	9680.0	9790.0	13150.0	13380.0	8830.0	8970.0	13920.0	15290.0	10540.0	8320.0	10210.0	8730.0	11250.0	8690.0
583.0	9580.0	9300.0	12640.0	13390.0	8180.0	9440.0	13280.0	15330.0	9920.0	7900.0	10200.0	8790.0	10460.0	8670.0
584.0	9660.0	9040.0	13420.0	14350.0	7840.0	8830.0	13320.0	14380.0	9840.0	8510.0	10510.0	8670.0	10850.0	9230.0
585.0	9450.0	9350.0	12300.0	13170.0	7950.0	9030.0	12900.0	14370.0	9500.0	8160.0	10490.0	8920.0	10820.0	8760.0
586.0	8920.0	9640.0	12280.0	13740.0	8520.0	8830.0	13310.0	14090.0	9970.0	8020.0	9540.0	8770.0	10290.0	9040.0
587.0	8710.0	9050.0	12680.0	12500.0	8110.0	8630.0	11790.0	14220.0	9580.0	8100.0	10160.0	8120.0	10400.0	8370.0
588.0	8610.0	9080.0	12430.0	12410.0	8100.0	8700.0	12570.0	14400.0	9770.0	8110.0	8930.0	8410.0	10220.0	8050.0
589.0	8270.0	8380.0	12340.0	11950.0	8140.0	7610.0	12430.0	13310.0	9200.0	7550.0	9400.0	8130.0	10420.0	8460.0
590.0	8310.0	9040.0	11860.0	12710.0	8310.0	8740.0	12090.0	13330.0	8770.0	7310.0	8970.0	8300.0	9740.0	7870.0
591.0	8400.0	8270.0	11520.0	11700.0	7950.0	8070.0	12350.0	12990.0	8570.0	7720.0	9790.0	8030.0	9650.0	8080.0
592.0	7620.0	8390.0	11570.0	11490.0	7530.0	7830.0	12830.0	12810.0	9060.0	7730.0	9310.0	7970.0	9260.0	8450.0
593.0	8070.0	8010.0	11750.0	11570.0	7480.0	8450.0	12130.0	13250.0	8120.0	7300.0	9230.0	7430.0	9500.0	8080.0
594.0	7690.0	8110.0	11210.0	11240.0	7360.0	7800.0	11630.0	12890.0	8530.0	6950.0	8930.0	7810.0	9070.0	7590.0
595.0	7560.0	7810.0	11200.0	11790.0	6980.0	7610.0	12190.0	12020.0	8160.0	7080.0	8790.0	7150.0	9020.0	7790.0
596.0	7470.0	7820.0	10980.0	11190.0	7790.0	7330.0	11630.0	12720.0	8230.0	7060.0	8970.0	7680.0	8820.0	7480.0
597.0	7400.0	7750.0	11730.0	11010.0	7330.0	6610.0	11730.0	12590.0	7780.0	6900.0	8590.0	7240.0	8780.0	7470.0
598.0	6880.0	7610.0	11160.0	11410.0	6880.0	7450.0	11210.0	12220.0	7990.0	6730.0	8510.0	7400.0	8390.0	7780.0
599.0	6600.0	7940.0	10300.0	11160.0	7350.0	6890.0	11640.0	13250.0	8080.0	6240.0	8550.0	6900.0	8590.0	7740.0
600.0	7170.0	8070.0	10740.0	11390.0	6720.0	7090.0	12100.0	12380.0	7720.0	6960.0	8780.0	7040.0	8660.0	7750.0
