# Supplementary material for: Interrogating the structure and function of the human voltage-gated proton channel (hHv1) with a fluorescent noncanonical amino acid
Source: eLife. 2026 Apr 28;15:RP110161. doi: 10.7554/eLife.110161 (PMC13124150; doi:10.7554/eLife.110161)
Supplement: Figure 6—source data 1. [file elife-110161-fig6-data1.zip › SpectraZn3_370Blank.csv]

Wavelength (nm)	Acd	A18Acd	Q56Acd	M91Acd	V103Acd	C107Acd	K125Acd	Y134Acd	F159Acd	K169Acd	F195Acd	I217Acd	F247Acd	No TAG
380.0	263910.0	225940.0	170250.0	313770.0	235420.0	196180.0	204490.0	201040.0	311470.0	332040.0	296560.0	394210.0	222880.0	407930.0
381.0	109000.0	83710.0	69300.0	111850.0	86760.0	78030.0	77930.0	76740.0	126810.0	111820.0	118050.0	134700.0	90450.0	139900.0
382.0	68080.0	54730.0	48550.0	69380.0	55450.0	51820.0	50360.0	49350.0	79620.0	69180.0	75480.0	83450.0	58230.0	83740.0
383.0	46580.0	39470.0	36970.0	46650.0	39000.0	38080.0	36050.0	35570.0	54420.0	46400.0	51820.0	54860.0	41650.0	53820.0
384.0	36180.0	30230.0	29880.0	32590.0	28660.0	31180.0	28560.0	28260.0	39820.0	33360.0	37030.0	40440.0	32900.0	36380.0
385.0	31290.0	26350.0	27930.0	26560.0	25630.0	28700.0	24620.0	24090.0	33780.0	28440.0	33010.0	33640.0	28370.0	30590.0
386.0	27750.0	24100.0	26340.0	24690.0	23880.0	26980.0	23640.0	23360.0	31520.0	25730.0	29090.0	32530.0	26050.0	26850.0
387.0	26390.0	22990.0	25290.0	24470.0	24070.0	26410.0	23170.0	22510.0	30720.0	25140.0	28690.0	30860.0	25020.0	26540.0
388.0	25860.0	23480.0	25980.0	23590.0	20750.0	25430.0	22330.0	21560.0	30740.0	24640.0	27350.0	30070.0	23850.0	25920.0
389.0	24740.0	23990.0	24750.0	22510.0	21990.0	26550.0	21770.0	21870.0	29660.0	24880.0	27420.0	30200.0	23960.0	24380.0
390.0	24670.0	23590.0	26800.0	22110.0	22440.0	26390.0	22270.0	21350.0	29460.0	24470.0	27120.0	30670.0	22820.0	24750.0
391.0	24290.0	24270.0	25970.0	22230.0	22190.0	26880.0	22560.0	21880.0	28530.0	25640.0	27860.0	31310.0	23220.0	24690.0
392.0	26450.0	23100.0	28100.0	22900.0	22950.0	27940.0	22090.0	22070.0	30300.0	24620.0	26680.0	30860.0	23830.0	24310.0
393.0	24330.0	23430.0	27420.0	22880.0	22540.0	27400.0	22430.0	22120.0	29870.0	25370.0	26890.0	30580.0	24310.0	24100.0
394.0	24590.0	23730.0	27660.0	23100.0	22430.0	28370.0	22340.0	21830.0	30920.0	24560.0	27210.0	30870.0	23870.0	24500.0
395.0	24990.0	22960.0	27450.0	22640.0	22010.0	28600.0	22080.0	21690.0	29970.0	25100.0	27510.0	33580.0	24040.0	24250.0
396.0	24760.0	22730.0	26330.0	22120.0	22590.0	28010.0	21880.0	22690.0	29930.0	25530.0	25930.0	32330.0	24170.0	24030.0
397.0	24150.0	22730.0	28360.0	20920.0	22050.0	28050.0	23180.0	21570.0	30700.0	24910.0	26610.0	31750.0	23830.0	24780.0
398.0	24660.0	23620.0	27440.0	23190.0	21610.0	28440.0	22540.0	21480.0	30620.0	24510.0	27140.0	31440.0	24690.0	23730.0
399.0	24780.0	24080.0	29440.0	22530.0	22700.0	29490.0	23120.0	22790.0	31050.0	25280.0	27270.0	33160.0	24890.0	23660.0
400.0	24400.0	25400.0	28430.0	22340.0	23680.0	29210.0	23020.0	23260.0	32320.0	26740.0	28890.0	34840.0	24890.0	24520.0
401.0	26320.0	24980.0	30470.0	23440.0	23880.0	30630.0	24070.0	23440.0	32600.0	27630.0	28060.0	35750.0	25210.0	25520.0
402.0	25940.0	25440.0	30880.0	25270.0	24900.0	30840.0	25790.0	25200.0	34550.0	28280.0	29760.0	36100.0	25700.0	25990.0
403.0	27510.0	28110.0	30760.0	25970.0	25380.0	32930.0	26310.0	24560.0	34080.0	29810.0	28600.0	37670.0	26220.0	26860.0
404.0	28600.0	28200.0	33590.0	26910.0	26840.0	32960.0	25950.0	26070.0	35840.0	30080.0	31460.0	38070.0	27890.0	28570.0
405.0	28740.0	28390.0	33700.0	26340.0	26850.0	34060.0	27190.0	26560.0	36110.0	30470.0	31550.0	40450.0	29420.0	28610.0
406.0	29880.0	28750.0	35330.0	27120.0	27050.0	35420.0	28310.0	27230.0	38550.0	31720.0	32310.0	39880.0	30020.0	29730.0
407.0	31090.0	31470.0	34720.0	28280.0	27260.0	36020.0	28400.0	28660.0	37730.0	32630.0	32570.0	42040.0	30290.0	30220.0
408.0	31000.0	31100.0	35220.0	29290.0	29990.0	35540.0	29420.0	29480.0	39180.0	33810.0	32240.0	42920.0	30910.0	30630.0
409.0	31880.0	32440.0	37930.0	30510.0	30120.0	37160.0	30660.0	30950.0	40550.0	33490.0	34570.0	43760.0	32400.0	32160.0
410.0	32740.0	34700.0	40290.0	33010.0	33570.0	38860.0	33600.0	33330.0	42990.0	36510.0	35590.0	46150.0	33580.0	33220.0
411.0	37200.0	36420.0	43440.0	35700.0	36470.0	42650.0	37740.0	36070.0	45430.0	39720.0	39130.0	49120.0	36870.0	37290.0
412.0	40210.0	43170.0	47440.0	41120.0	41900.0	48890.0	42540.0	43280.0	50440.0	45420.0	44950.0	54780.0	40680.0	41280.0
413.0	48150.0	51390.0	57410.0	48870.0	49790.0	57750.0	52170.0	50810.0	59100.0	53940.0	51000.0	64440.0	50070.0	50250.0
414.0	59350.0	63260.0	68240.0	59580.0	61750.0	69570.0	61700.0	62860.0	67440.0	64620.0	62100.0	76620.0	57760.0	61100.0
415.0	73790.0	80570.0	82610.0	76070.0	77350.0	85090.0	79820.0	78900.0	83430.0	81360.0	75530.0	88600.0	74880.0	77450.0
416.0	89900.0	101770.0	102840.0	95080.0	97430.0	104780.0	99100.0	100750.0	103070.0	99090.0	94740.0	110780.0	92850.0	95740.0
417.0	113150.0	123210.0	125160.0	117840.0	122810.0	127830.0	122430.0	125490.0	124390.0	121730.0	117350.0	131600.0	116810.0	121480.0
418.0	134560.0	146640.0	147130.0	141520.0	148720.0	152220.0	150500.0	149600.0	147960.0	146370.0	140160.0	154580.0	137310.0	142430.0
419.0	161500.0	177790.0	176070.0	167190.0	176990.0	181200.0	179280.0	181500.0	173140.0	174550.0	164650.0	185850.0	160790.0	166970.0
420.0	179690.0	200740.0	194220.0	189570.0	201200.0	205840.0	200470.0	201900.0	196710.0	197960.0	189110.0	209200.0	182120.0	190760.0
421.0	203030.0	223160.0	217980.0	212380.0	222940.0	226900.0	224540.0	223650.0	213910.0	217290.0	208360.0	228510.0	202210.0	211230.0
422.0	212480.0	237770.0	232170.0	225170.0	235880.0	242210.0	238610.0	243470.0	226160.0	231220.0	220060.0	242200.0	214640.0	225540.0
423.0	217520.0	242620.0	234730.0	228000.0	243770.0	248100.0	247280.0	244480.0	233320.0	238250.0	223430.0	247630.0	220980.0	232060.0
424.0	215500.0	242660.0	234060.0	227750.0	239990.0	245170.0	244320.0	243180.0	228020.0	233370.0	220800.0	243380.0	218920.0	228540.0
425.0	205080.0	229770.0	223540.0	215570.0	228400.0	233660.0	231880.0	231650.0	218160.0	225490.0	212540.0	235590.0	207450.0	217890.0
426.0	186950.0	213580.0	206000.0	198830.0	212460.0	214550.0	213870.0	215330.0	201100.0	207410.0	197060.0	217090.0	190640.0	199630.0
427.0	168070.0	188910.0	184550.0	175640.0	188700.0	195190.0	194470.0	189000.0	181930.0	184460.0	175470.0	194020.0	168120.0	180520.0
428.0	142440.0	162800.0	159140.0	151880.0	160980.0	167380.0	165590.0	162760.0	156140.0	159270.0	150720.0	171140.0	145900.0	154410.0
429.0	119560.0	136610.0	134910.0	128960.0	134790.0	142630.0	138990.0	138510.0	134100.0	136790.0	126610.0	146320.0	123590.0	131610.0
430.0	98270.0	111140.0	111020.0	103850.0	110370.0	117050.0	112300.0	110360.0	110430.0	112810.0	104160.0	121130.0	100580.0	105470.0
431.0	80250.0	91780.0	93390.0	83810.0	90170.0	96010.0	92340.0	91030.0	90930.0	93410.0	85100.0	100070.0	80910.0	86210.0
432.0	66940.0	74290.0	76090.0	68040.0	73690.0	79730.0	72650.0	73710.0	75940.0	74430.0	70300.0	83340.0	67110.0	69560.0
433.0	53960.0	60610.0	65130.0	56550.0	57130.0	66450.0	60700.0	60460.0	65020.0	64350.0	59270.0	71260.0	55940.0	58450.0
434.0	46320.0	52660.0	57650.0	49320.0	50740.0	56930.0	51840.0	51520.0	55470.0	53010.0	51340.0	62760.0	48300.0	49090.0
435.0	40660.0	45760.0	53230.0	44130.0	43970.0	52090.0	45000.0	45740.0	52530.0	49270.0	46500.0	56840.0	42790.0	43120.0
436.0	37400.0	42870.0	47930.0	39460.0	40820.0	47980.0	40840.0	41060.0	47270.0	44910.0	42970.0	52040.0	39370.0	40830.0
437.0	36510.0	39830.0	45800.0	38430.0	39590.0	46620.0	39790.0	39370.0	44880.0	42530.0	39950.0	49590.0	37720.0	37290.0
438.0	35260.0	38860.0	44440.0	36410.0	38000.0	45840.0	38390.0	38390.0	45220.0	41830.0	39920.0	50200.0	36680.0	37790.0
439.0	32980.0	38400.0	43700.0	35490.0	36580.0	44080.0	37670.0	37330.0	43610.0	39740.0	38350.0	48870.0	35710.0	36120.0
440.0	34010.0	37300.0	41910.0	34250.0	34630.0	42640.0	35620.0	35210.0	41790.0	39130.0	37660.0	47700.0	35620.0	36000.0
441.0	33140.0	36790.0	42590.0	34040.0	34460.0	42440.0	35200.0	35100.0	41660.0	39000.0	37220.0	46590.0	33090.0	34080.0
442.0	32380.0	35860.0	41240.0	34590.0	34640.0	41540.0	34570.0	34740.0	40810.0	38720.0	34590.0	45830.0	33800.0	33740.0
443.0	31610.0	35740.0	40310.0	32470.0	33060.0	42000.0	34990.0	34690.0	39360.0	38770.0	35300.0	44920.0	33590.0	33170.0
444.0	32630.0	34060.0	39960.0	31750.0	33140.0	41150.0	34140.0	33040.0	40130.0	37970.0	34930.0	44110.0	33270.0	32870.0
445.0	31470.0	34650.0	39540.0	32420.0	32840.0	40890.0	33940.0	32070.0	39340.0	36860.0	33920.0	42190.0	31220.0	32860.0
446.0	29970.0	33720.0	39320.0	32680.0	31700.0	40130.0	33850.0	31700.0	39090.0	35870.0	34340.0	43140.0	32100.0	31860.0
447.0	29930.0	33700.0	38920.0	30280.0	31870.0	38050.0	32520.0	31910.0	38220.0	35480.0	32210.0	40890.0	31180.0	31260.0
448.0	29380.0	33220.0	38030.0	30990.0	30600.0	38670.0	32490.0	31190.0	37290.0	35670.0	33030.0	42170.0	30540.0	31170.0
449.0	28700.0	32030.0	38160.0	30440.0	30180.0	38620.0	31960.0	30940.0	37260.0	35680.0	33010.0	41470.0	30600.0	29940.0
450.0	29630.0	31730.0	37890.0	30200.0	31520.0	37980.0	31440.0	31850.0	38340.0	33410.0	31850.0	41000.0	30300.0	31140.0
451.0	28090.0	31760.0	37970.0	30470.0	29670.0	37860.0	31610.0	31120.0	36620.0	35350.0	32220.0	41530.0	30190.0	30320.0
452.0	28350.0	32480.0	37120.0	30350.0	30140.0	36640.0	30660.0	30440.0	35540.0	34540.0	31150.0	41140.0	29910.0	28940.0
453.0	29130.0	31250.0	37000.0	28950.0	30500.0	36480.0	30350.0	30040.0	35770.0	33170.0	31490.0	39430.0	30380.0	30090.0
454.0	28650.0	30240.0	35230.0	27210.0	29550.0	37330.0	31110.0	29190.0	36250.0	33570.0	32200.0	39990.0	29140.0	29680.0
455.0	28340.0	30300.0	36410.0	29810.0	28870.0	35870.0	29950.0	30440.0	35530.0	33190.0	30870.0	39910.0	29720.0	30090.0
456.0	27530.0	30400.0	35860.0	28170.0	27680.0	35690.0	29580.0	29170.0	35160.0	32240.0	31370.0	39350.0	28740.0	28800.0
457.0	27700.0	29520.0	35390.0	27870.0	27880.0	35910.0	29400.0	28810.0	34890.0	32950.0	30580.0	38170.0	29350.0	29370.0
458.0	26540.0	29220.0	36380.0	27030.0	28690.0	35160.0	29460.0	28340.0	34110.0	32160.0	30400.0	37460.0	28590.0	29200.0
459.0	26660.0	29480.0	33920.0	26970.0	28350.0	33990.0	29690.0	28270.0	34260.0	32080.0	29380.0	38690.0	28270.0	26700.0
460.0	26670.0	28980.0	33870.0	25910.0	27070.0	34990.0	28690.0	27730.0	34720.0	31740.0	29700.0	37090.0	26310.0	27270.0
461.0	26350.0	29120.0	33570.0	26300.0	26920.0	34070.0	28350.0	27560.0	31950.0	31340.0	29890.0	36870.0	26860.0	26780.0
462.0	25980.0	28620.0	33240.0	25810.0	26790.0	33140.0	27960.0	26930.0	32360.0	31100.0	29660.0	37160.0	27070.0	26880.0
463.0	26350.0	27670.0	33710.0	25890.0	27040.0	33930.0	26410.0	26250.0	33630.0	31120.0	29400.0	34910.0	26880.0	25710.0
464.0	24860.0	26840.0	31930.0	25850.0	25380.0	33360.0	27350.0	26570.0	31320.0	30320.0	27990.0	34290.0	26330.0	27090.0
465.0	25610.0	26860.0	31370.0	25220.0	25930.0	31710.0	26230.0	26300.0	30320.0	29570.0	27190.0	34690.0	24710.0	26180.0
466.0	24370.0	27320.0	32110.0	26120.0	25210.0	32120.0	26280.0	25660.0	30530.0	29810.0	28560.0	34210.0	24530.0	24950.0
467.0	24910.0	26490.0	31200.0	24860.0	25100.0	30160.0	26400.0	24860.0	30890.0	28860.0	27430.0	33870.0	24790.0	24870.0
468.0	24470.0	26020.0	31970.0	24590.0	24940.0	30620.0	25840.0	24790.0	30220.0	29360.0	27590.0	32920.0	24500.0	24600.0
469.0	24020.0	26190.0	30520.0	23680.0	24570.0	30460.0	25200.0	24170.0	29010.0	27980.0	27670.0	32350.0	24110.0	25250.0
470.0	23760.0	25810.0	29760.0	23680.0	24120.0	29740.0	24570.0	24950.0	29520.0	27890.0	26500.0	32220.0	23720.0	24500.0
471.0	22920.0	24470.0	29910.0	22860.0	23760.0	29780.0	25140.0	24550.0	28400.0	28460.0	25360.0	32030.0	24000.0	24990.0
472.0	22690.0	24300.0	29480.0	23400.0	23360.0	29440.0	24190.0	23760.0	28510.0	27170.0	26530.0	32170.0	23100.0	23980.0
473.0	22720.0	25110.0	28320.0	22150.0	22980.0	28350.0	23540.0	23110.0	28390.0	27390.0	25810.0	31100.0	24050.0	23430.0
474.0	22860.0	23520.0	28480.0	23240.0	23600.0	28740.0	24450.0	22580.0	27270.0	27940.0	24730.0	29430.0	22780.0	23000.0
475.0	21900.0	23900.0	28830.0	23030.0	22480.0	28610.0	23630.0	22250.0	27250.0	26360.0	25680.0	29760.0	22560.0	23070.0
476.0	21860.0	22940.0	28120.0	22160.0	21870.0	28170.0	23320.0	22390.0	27230.0	26370.0	24340.0	30430.0	22130.0	22550.0
477.0	21460.0	23270.0	27690.0	21180.0	20940.0	28460.0	23550.0	21590.0	26520.0	26040.0	23920.0	28410.0	21260.0	23470.0
478.0	20950.0	22760.0	27480.0	21530.0	21800.0	27670.0	22990.0	22190.0	26370.0	25300.0	25460.0	28960.0	21290.0	22430.0
479.0	19710.0	22130.0	28200.0	21330.0	21610.0	28020.0	22700.0	21390.0	26560.0	25290.0	23390.0	27870.0	21420.0	21950.0
480.0	20840.0	22490.0	26640.0	20520.0	21570.0	28170.0	21460.0	20610.0	25880.0	24710.0	23890.0	28390.0	21080.0	21390.0
481.0	20640.0	22200.0	25850.0	20720.0	20950.0	27170.0	21550.0	20670.0	24740.0	24980.0	22300.0	27720.0	21130.0	20590.0
482.0	21180.0	21140.0	25660.0	20020.0	20860.0	25020.0	20970.0	20540.0	24830.0	23840.0	22720.0	28140.0	20540.0	21330.0
483.0	19850.0	20930.0	25550.0	19400.0	19890.0	25940.0	21350.0	20240.0	24280.0	23480.0	22480.0	26650.0	19790.0	21310.0
484.0	20210.0	21440.0	24930.0	19410.0	20030.0	25070.0	20450.0	19540.0	25150.0	23430.0	21990.0	25750.0	21110.0	20680.0
485.0	19560.0	20930.0	24610.0	19030.0	19840.0	25120.0	20040.0	20220.0	24950.0	23250.0	21730.0	27080.0	20510.0	19990.0
486.0	19610.0	20700.0	24610.0	19080.0	19240.0	25710.0	20790.0	20700.0	24130.0	23160.0	21480.0	25120.0	20040.0	20350.0
487.0	19720.0	20520.0	22730.0	18140.0	19100.0	24770.0	19980.0	19150.0	24130.0	22210.0	21770.0	25380.0	19920.0	19040.0
488.0	18600.0	20160.0	24200.0	18250.0	19000.0	24390.0	19680.0	18730.0	24010.0	23180.0	21590.0	25550.0	18450.0	20410.0
489.0	18510.0	19360.0	23710.0	18610.0	18480.0	24360.0	19640.0	18670.0	23080.0	22060.0	20240.0	25030.0	19840.0	19630.0
490.0	17990.0	19510.0	22770.0	18180.0	18120.0	22850.0	18860.0	18130.0	22390.0	22050.0	20550.0	24450.0	19140.0	18490.0
491.0	18070.0	19050.0	22760.0	18360.0	17630.0	21910.0	18700.0	18310.0	22170.0	21950.0	20960.0	24670.0	18220.0	19140.0
492.0	17690.0	19030.0	22300.0	17830.0	18140.0	23280.0	18600.0	18490.0	22430.0	21600.0	20920.0	23200.0	17060.0	18000.0
493.0	17600.0	18330.0	22220.0	16340.0	17840.0	22980.0	18000.0	17320.0	21750.0	21470.0	20790.0	23720.0	17480.0	17950.0
494.0	17630.0	17910.0	21640.0	17080.0	16420.0	21900.0	17220.0	17300.0	21240.0	20370.0	20460.0	22950.0	17250.0	18170.0
495.0	17700.0	17750.0	21620.0	16650.0	16490.0	22380.0	17690.0	16550.0	20700.0	19730.0	19320.0	23220.0	17710.0	18010.0
496.0	17420.0	17320.0	21510.0	16960.0	16920.0	21610.0	17040.0	16560.0	21070.0	19830.0	19170.0	22890.0	17540.0	18530.0
497.0	17320.0	17990.0	21160.0	16630.0	16540.0	21120.0	17380.0	16460.0	20340.0	20010.0	18680.0	22250.0	18210.0	17510.0
498.0	16940.0	17220.0	20700.0	16340.0	16800.0	20950.0	17690.0	16350.0	20150.0	19830.0	18950.0	22500.0	16420.0	18040.0
499.0	16330.0	16700.0	20760.0	15730.0	15980.0	20960.0	16580.0	15630.0	19840.0	19390.0	19470.0	21190.0	17130.0	17540.0
500.0	16460.0	16190.0	19660.0	16080.0	16220.0	20890.0	16660.0	15710.0	20160.0	18850.0	18530.0	22480.0	16910.0	16580.0
501.0	16210.0	16970.0	19900.0	16130.0	14630.0	20260.0	16670.0	16540.0	18900.0	18830.0	17640.0	20720.0	15690.0	17100.0
502.0	16470.0	16690.0	19880.0	15260.0	15820.0	20510.0	15740.0	15380.0	19330.0	18740.0	17640.0	20510.0	15940.0	16260.0
503.0	16040.0	15660.0	19150.0	15720.0	14560.0	19920.0	16680.0	15410.0	18610.0	18870.0	18860.0	20650.0	15890.0	16030.0
504.0	15230.0	15970.0	18830.0	15410.0	14930.0	19470.0	16120.0	14300.0	18950.0	18890.0	17390.0	20310.0	15650.0	15620.0
505.0	14950.0	15870.0	18360.0	14890.0	14750.0	18130.0	15120.0	14470.0	18230.0	17930.0	18070.0	19900.0	15150.0	15300.0
506.0	15200.0	15470.0	18110.0	14940.0	13960.0	17860.0	14890.0	14750.0	17840.0	17420.0	17450.0	19860.0	15290.0	15370.0
507.0	15110.0	15660.0	17320.0	14170.0	13360.0	19120.0	15150.0	13910.0	17760.0	16990.0	17450.0	19230.0	14150.0	15660.0
508.0	14580.0	14650.0	17500.0	13440.0	14070.0	18350.0	14120.0	13430.0	17520.0	16600.0	16340.0	18460.0	14190.0	15260.0
509.0	13890.0	14660.0	16590.0	13380.0	13700.0	17810.0	14480.0	13580.0	17520.0	16110.0	16060.0	18430.0	14680.0	15410.0
510.0	14090.0	14040.0	16260.0	13310.0	13290.0	17100.0	13860.0	13700.0	16130.0	16210.0	15880.0	17810.0	14050.0	14530.0
511.0	14100.0	14760.0	16170.0	13050.0	12990.0	17040.0	14060.0	13330.0	16470.0	16140.0	16130.0	16640.0	13630.0	14150.0
512.0	12970.0	12840.0	17110.0	12390.0	12550.0	16830.0	13860.0	12300.0	16320.0	16270.0	15110.0	17610.0	13410.0	13280.0
513.0	13510.0	13880.0	15560.0	13100.0	12340.0	16710.0	13310.0	12880.0	15900.0	14860.0	15670.0	17240.0	12890.0	12800.0
514.0	12950.0	13220.0	15710.0	12450.0	11900.0	16100.0	13260.0	12290.0	15970.0	14930.0	14580.0	16850.0	12970.0	13680.0
515.0	12790.0	13160.0	15890.0	12680.0	11980.0	15700.0	12640.0	12080.0	15500.0	15300.0	15160.0	16330.0	13320.0	12350.0
516.0	12580.0	13230.0	14660.0	12390.0	12260.0	15580.0	12310.0	11410.0	15070.0	14740.0	14590.0	16160.0	12920.0	13370.0
517.0	12820.0	12380.0	15250.0	11850.0	11530.0	15410.0	12610.0	11750.0	14430.0	14900.0	15490.0	16000.0	12300.0	13140.0
518.0	12570.0	12430.0	14920.0	11800.0	11320.0	15010.0	11590.0	11370.0	15040.0	14550.0	13780.0	15820.0	11850.0	12650.0
519.0	12000.0	11980.0	14670.0	12040.0	11480.0	15180.0	11650.0	10770.0	14590.0	13880.0	14210.0	15470.0	12600.0	13450.0
520.0	12170.0	12040.0	14280.0	11240.0	11410.0	14530.0	12030.0	10860.0	14500.0	13850.0	14030.0	14780.0	12340.0	12040.0
521.0	11200.0	11430.0	13630.0	11600.0	10600.0	14790.0	11160.0	10690.0	14330.0	13900.0	13420.0	14710.0	11670.0	12870.0
522.0	11950.0	11060.0	13390.0	11200.0	10900.0	14440.0	11380.0	10170.0	14090.0	13130.0	13140.0	14440.0	12190.0	11220.0
523.0	11890.0	10680.0	13310.0	10680.0	10490.0	13950.0	10850.0	10540.0	12880.0	13030.0	13270.0	14210.0	11450.0	11010.0
524.0	11570.0	10720.0	12680.0	11060.0	10150.0	13700.0	10810.0	10580.0	13420.0	12270.0	13130.0	14000.0	11520.0	11430.0
525.0	11250.0	10190.0	13300.0	10610.0	9700.0	12520.0	10950.0	10130.0	14160.0	12720.0	13360.0	13550.0	10930.0	11310.0
526.0	10790.0	10670.0	12690.0	10410.0	10230.0	12840.0	10480.0	9550.0	13060.0	12090.0	12050.0	13990.0	10100.0	11000.0
527.0	10980.0	10230.0	12740.0	9860.0	9670.0	12730.0	10110.0	9010.0	13580.0	12870.0	11890.0	13040.0	11300.0	10930.0
528.0	10660.0	10570.0	12530.0	10440.0	9790.0	13210.0	10120.0	9570.0	12550.0	12200.0	12530.0	13390.0	10240.0	11100.0
529.0	10610.0	10370.0	12200.0	10520.0	10060.0	12510.0	10450.0	9480.0	12050.0	11900.0	13120.0	12890.0	10780.0	11030.0
530.0	10610.0	10620.0	12280.0	10440.0	9130.0	12660.0	9080.0	9660.0	12590.0	11750.0	11350.0	12590.0	10530.0	10430.0
531.0	10400.0	9720.0	12300.0	9770.0	9280.0	11680.0	9400.0	9560.0	12840.0	12140.0	11550.0	13390.0	10000.0	10540.0
532.0	9970.0	9720.0	11330.0	9530.0	9130.0	12010.0	9410.0	8850.0	11200.0	11310.0	12030.0	12800.0	9660.0	10190.0
533.0	10010.0	9620.0	11550.0	9190.0	8270.0	11790.0	9520.0	8460.0	12160.0	11440.0	11180.0	11750.0	10320.0	9620.0
534.0	10210.0	9910.0	10800.0	9440.0	8870.0	11700.0	9390.0	8730.0	10810.0	11430.0	10990.0	12090.0	9430.0	10220.0
535.0	9790.0	8960.0	10670.0	9130.0	8530.0	10700.0	9650.0	8390.0	12010.0	10720.0	11580.0	12150.0	9780.0	9730.0
536.0	9810.0	8950.0	10480.0	9530.0	8850.0	11140.0	8580.0	8500.0	11530.0	10960.0	10910.0	10960.0	8730.0	9850.0
537.0	9910.0	9150.0	10220.0	8770.0	8420.0	10720.0	8390.0	8730.0	11040.0	10450.0	10510.0	11440.0	9620.0	9380.0
538.0	9120.0	8660.0	10770.0	8620.0	7910.0	10760.0	8500.0	8040.0	11020.0	10120.0	10780.0	10840.0	8850.0	9260.0
539.0	9480.0	8770.0	10410.0	8580.0	7650.0	10650.0	8410.0	7700.0	10690.0	10240.0	10280.0	11090.0	8880.0	9430.0
540.0	9290.0	8910.0	9690.0	8510.0	7960.0	10920.0	8730.0	8170.0	10560.0	9990.0	9870.0	10460.0	8840.0	8770.0
541.0	9170.0	8410.0	9760.0	8400.0	7340.0	10120.0	7710.0	7940.0	11080.0	10590.0	10390.0	10760.0	8550.0	9080.0
542.0	9460.0	7960.0	9850.0	8530.0	8020.0	9930.0	8030.0	7670.0	10950.0	10620.0	9740.0	10660.0	8730.0	9470.0
543.0	8740.0	7500.0	9330.0	8060.0	7620.0	9800.0	7650.0	7310.0	9640.0	9350.0	9910.0	10000.0	8630.0	8460.0
544.0	8560.0	8030.0	9420.0	7960.0	7370.0	9720.0	7630.0	7100.0	10120.0	9490.0	9290.0	9980.0	8830.0	8360.0
545.0	8170.0	8020.0	9530.0	7690.0	6920.0	9310.0	7550.0	7200.0	10250.0	8970.0	9510.0	9910.0	8370.0	8210.0
546.0	8700.0	7900.0	8820.0	8170.0	7340.0	9490.0	7410.0	7280.0	9830.0	8520.0	9530.0	9560.0	8160.0	8640.0
547.0	8270.0	7550.0	8980.0	7530.0	7390.0	9420.0	7250.0	6640.0	10120.0	9230.0	9480.0	9920.0	8260.0	8260.0
548.0	8760.0	6840.0	9210.0	7640.0	6800.0	9420.0	7560.0	6660.0	9810.0	9010.0	9480.0	9930.0	7730.0	8290.0
549.0	8190.0	7200.0	8680.0	7650.0	6890.0	9400.0	7100.0	6830.0	9410.0	8670.0	9060.0	8960.0	7790.0	7660.0
550.0	8200.0	7300.0	9240.0	7620.0	6830.0	8530.0	6700.0	6460.0	9390.0	8570.0	8840.0	9400.0	7960.0	7060.0
551.0	7970.0	7070.0	8540.0	7630.0	6540.0	8400.0	6720.0	6330.0	9460.0	7950.0	9320.0	9420.0	7400.0	7600.0
552.0	8370.0	6550.0	7680.0	6630.0	6340.0	8570.0	6780.0	6390.0	9010.0	7910.0	8780.0	9290.0	7580.0	7170.0
553.0	7600.0	7130.0	7830.0	6640.0	6170.0	8280.0	6670.0	6420.0	8760.0	8370.0	8600.0	9470.0	7530.0	7280.0
554.0	7940.0	6500.0	8170.0	7170.0	6330.0	8040.0	6470.0	6120.0	9100.0	7900.0	9000.0	8300.0	7160.0	7600.0
555.0	7560.0	6690.0	7590.0	6980.0	5870.0	7580.0	6870.0	6400.0	8480.0	7740.0	8580.0	8230.0	6910.0	7840.0
556.0	7500.0	6550.0	7500.0	6640.0	6050.0	7890.0	6470.0	5910.0	8460.0	7600.0	8520.0	8950.0	6710.0	7030.0
557.0	7650.0	6130.0	7320.0	6680.0	6470.0	8030.0	6490.0	6170.0	8920.0	7520.0	8320.0	8220.0	7230.0	7470.0
558.0	7320.0	6450.0	7930.0	6530.0	5960.0	8020.0	6390.0	5890.0	8620.0	7370.0	8030.0	8390.0	7310.0	6680.0
559.0	7620.0	6990.0	7290.0	6770.0	6070.0	7790.0	6460.0	5950.0	8150.0	7110.0	8060.0	8010.0	7010.0	7230.0
560.0	7660.0	6050.0	7000.0	6920.0	5900.0	7790.0	5770.0	6130.0	8390.0	7020.0	8000.0	8120.0	6260.0	6940.0
561.0	7600.0	6310.0	7480.0	6480.0	5700.0	7680.0	6100.0	5780.0	8400.0	7270.0	7640.0	8050.0	6660.0	6890.0
562.0	6820.0	6240.0	7270.0	5900.0	5290.0	7210.0	5890.0	5330.0	7630.0	7180.0	7600.0	7770.0	6170.0	6730.0
563.0	7280.0	5640.0	7020.0	6230.0	5720.0	7630.0	5460.0	5640.0	7450.0	6830.0	7660.0	7480.0	6760.0	6900.0
564.0	6870.0	5890.0	6790.0	6360.0	5310.0	7210.0	6050.0	5560.0	8190.0	7010.0	7280.0	7580.0	6350.0	6600.0
565.0	6730.0	5630.0	6050.0	6120.0	5410.0	6540.0	5600.0	5510.0	7960.0	6840.0	7810.0	7530.0	6340.0	6430.0
566.0	7110.0	5600.0	6180.0	5710.0	5810.0	6790.0	5690.0	5760.0	7830.0	6900.0	7340.0	7500.0	6240.0	6030.0
567.0	6520.0	5300.0	6490.0	5860.0	5350.0	6700.0	5270.0	5400.0	7410.0	6590.0	7250.0	7670.0	6080.0	6590.0
568.0	6540.0	5360.0	6470.0	6210.0	5020.0	6840.0	5530.0	4960.0	7330.0	6970.0	7130.0	7270.0	5900.0	6470.0
569.0	6450.0	5470.0	5590.0	5680.0	4990.0	6200.0	5640.0	5160.0	7140.0	6680.0	7370.0	7160.0	6280.0	6220.0
570.0	6910.0	5230.0	5930.0	5720.0	5030.0	6330.0	5240.0	5040.0	7720.0	6820.0	6780.0	7140.0	6330.0	6160.0
571.0	6840.0	4920.0	6080.0	5990.0	4890.0	6680.0	5130.0	4900.0	7610.0	6440.0	7180.0	6710.0	5900.0	6380.0
572.0	6030.0	5230.0	5820.0	5460.0	5410.0	6200.0	5270.0	4740.0	7150.0	5920.0	7140.0	6980.0	5900.0	5750.0
573.0	6550.0	5360.0	5910.0	5830.0	5070.0	6280.0	5200.0	5070.0	7350.0	6270.0	6850.0	6240.0	6030.0	6150.0
574.0	6820.0	5180.0	5900.0	5490.0	4510.0	6160.0	4930.0	4980.0	7070.0	5630.0	6760.0	6190.0	5460.0	6000.0
575.0	6600.0	4580.0	5930.0	5540.0	4680.0	5780.0	4730.0	5040.0	6870.0	6200.0	6520.0	6700.0	5320.0	5580.0
576.0	6310.0	4850.0	5590.0	5180.0	5030.0	5560.0	4730.0	4480.0	6920.0	5720.0	6850.0	6980.0	5930.0	5720.0
577.0	6300.0	4640.0	5190.0	4840.0	4560.0	5600.0	5110.0	4490.0	6580.0	5520.0	6560.0	6670.0	5690.0	5860.0
578.0	6310.0	4880.0	5530.0	5250.0	4450.0	5630.0	4950.0	4870.0	6530.0	5500.0	6390.0	6560.0	5410.0	5360.0
579.0	6370.0	4870.0	5650.0	4830.0	4440.0	5490.0	4670.0	4570.0	6420.0	5320.0	6710.0	6140.0	5410.0	5140.0
580.0	6370.0	4130.0	5330.0	5270.0	4520.0	5300.0	4770.0	4540.0	6370.0	5370.0	6510.0	6110.0	5290.0	5790.0
581.0	6050.0	4650.0	5070.0	5020.0	4430.0	5390.0	4520.0	4810.0	6700.0	5750.0	6490.0	6050.0	4990.0	5390.0
582.0	6360.0	4530.0	5000.0	5190.0	4240.0	5830.0	4790.0	4810.0	6690.0	5690.0	6240.0	5910.0	5110.0	5260.0
583.0	5960.0	4320.0	4990.0	5000.0	4300.0	6000.0	4190.0	4330.0	6080.0	5460.0	6330.0	6300.0	5150.0	5290.0
584.0	5930.0	4800.0	4940.0	4720.0	4570.0	5100.0	4350.0	4510.0	6160.0	4980.0	6440.0	5840.0	5090.0	5370.0
585.0	6260.0	4950.0	5030.0	4890.0	4050.0	4990.0	4010.0	4200.0	6300.0	5560.0	6380.0	5220.0	5210.0	5130.0
586.0	5870.0	4050.0	5230.0	4730.0	3840.0	5020.0	4740.0	4350.0	5850.0	5270.0	6100.0	5660.0	4820.0	5340.0
587.0	6020.0	3980.0	4700.0	4610.0	3910.0	5100.0	3760.0	3870.0	5900.0	4590.0	6230.0	5380.0	5120.0	4830.0
588.0	5640.0	3910.0	4550.0	4980.0	4070.0	4670.0	4350.0	3990.0	6200.0	5140.0	6210.0	5400.0	4930.0	4960.0
589.0	5670.0	4170.0	4790.0	4480.0	4280.0	4830.0	4070.0	3900.0	6050.0	4980.0	6550.0	5620.0	4660.0	5180.0
590.0	5340.0	4270.0	4900.0	4430.0	4220.0	4790.0	4160.0	4320.0	5920.0	5080.0	6300.0	5430.0	4960.0	4940.0
591.0	5740.0	4030.0	4830.0	4670.0	3980.0	4620.0	3920.0	3860.0	5820.0	5130.0	5950.0	5840.0	5070.0	4990.0
592.0	5570.0	4160.0	4520.0	4800.0	3840.0	4870.0	4310.0	3380.0	5720.0	5010.0	5840.0	5320.0	4950.0	4640.0
593.0	5930.0	4000.0	4410.0	4560.0	3750.0	4290.0	3840.0	4120.0	5300.0	4320.0	6270.0	5390.0	4700.0	4790.0
594.0	5880.0	3880.0	3970.0	4560.0	3870.0	4490.0	3750.0	3820.0	5550.0	5270.0	5850.0	4850.0	4970.0	4450.0
595.0	5170.0	4070.0	4470.0	4610.0	3870.0	4520.0	3860.0	3890.0	5660.0	5190.0	5670.0	5090.0	4580.0	4670.0
596.0	5140.0	3550.0	4400.0	4080.0	3650.0	4310.0	3430.0	4020.0	5510.0	4740.0	5360.0	5080.0	4880.0	4720.0
597.0	5070.0	3700.0	4170.0	4390.0	3620.0	4620.0	3710.0	3620.0	5340.0	4510.0	5690.0	4900.0	4660.0	4290.0
598.0	5260.0	3460.0	4180.0	4370.0	4200.0	5020.0	3560.0	3920.0	5450.0	4570.0	5620.0	4860.0	4410.0	4810.0
599.0	5460.0	4030.0	3860.0	4390.0	3300.0	4330.0	3590.0	3700.0	5870.0	4230.0	5520.0	4790.0	4730.0	4620.0
600.0	5230.0	3940.0	4300.0	4640.0	3750.0	4020.0	3680.0	3620.0	5370.0	4500.0	5500.0	4800.0	4550.0	4620.0
