# Supplementary material for: Interrogating the structure and function of the human voltage-gated proton channel (hHv1) with a fluorescent noncanonical amino acid
Source: eLife. 2026 Apr 28;15:RP110161. doi: 10.7554/eLife.110161 (PMC13124150; doi:10.7554/eLife.110161)
Supplement: Figure 6—source data 1. [file elife-110161-fig6-data1.zip › Notes.txt]

The SpectraN_280Blank and SpectraN_370Blank files (N=0,1,2,3) contain the signal of the blank at the excitation wavelength of 280 or 370 nm, respectively. 

The SpectraN_280Blank and SpectraN_370Blank files (N=0,1,2,3) contain the signal of the hHv1-Acd proteins after their addition to the cuvette. The signal is in CPS.

Similarly, the SpectraZnN (N=0,1,2,3) files contain the data for the spectra and blank in the presence of 1 mM Zn.

The number N refer to the same batch of experiments.
