# Supplementary material for: Interrogating the structure and function of the human voltage-gated proton channel (hHv1) with a fluorescent noncanonical amino acid
Source: eLife. 2026 Apr 28;15:RP110161. doi: 10.7554/eLife.110161 (PMC13124150; doi:10.7554/eLife.110161)
Supplement: Figure 6—source data 1. [file elife-110161-fig6-data1.zip › Spectra0_280.csv]

Wavelength (nm)	Acd	A18Acd	Q56Acd	M91Acd	V103Acd	C107Acd	K125Acd	Y134Acd	F159Acd	K169Acd	F195Acd	I217Acd	F247Acd	No TAG
290.0	114500.0	240500.0	174120.0	232880.0	160090.0	198490.0	204650.0	161110.0	241890.0	195030.0	137110.0	147840.0	183750.0	234510.0
291.0	64110.0	128740.0	103430.0	135500.0	95720.0	126690.0	117560.0	98220.0	132130.0	120050.0	93260.0	91370.0	114730.0	148120.0
292.0	48820.0	97100.0	85280.0	108380.0	71920.0	101020.0	92970.0	82630.0	104580.0	96560.0	80520.0	74450.0	88200.0	116860.0
293.0	43120.0	88030.0	81020.0	103460.0	61780.0	89590.0	81940.0	75210.0	91470.0	90400.0	75620.0	67130.0	79930.0	105430.0
294.0	42330.0	82860.0	82570.0	102690.0	60330.0	88370.0	80730.0	76050.0	89310.0	89450.0	77050.0	68490.0	78660.0	105440.0
295.0	43930.0	86990.0	87890.0	107140.0	62840.0	94500.0	85370.0	79220.0	93560.0	94090.0	83510.0	72760.0	86110.0	109980.0
296.0	44810.0	93950.0	95760.0	113650.0	66380.0	101050.0	89540.0	84800.0	98630.0	100950.0	89840.0	79640.0	93110.0	118290.0
297.0	48170.0	101470.0	104590.0	123920.0	71450.0	110790.0	99440.0	91760.0	107020.0	108430.0	94550.0	86890.0	102780.0	128430.0
298.0	52070.0	112860.0	111930.0	136940.0	78160.0	120540.0	110250.0	101290.0	115920.0	122020.0	102680.0	97050.0	110140.0	141540.0
299.0	57070.0	121280.0	128370.0	148170.0	86540.0	132910.0	119800.0	110160.0	125670.0	130570.0	114070.0	108800.0	124420.0	157580.0
300.0	65650.0	141860.0	143670.0	165180.0	99510.0	148300.0	138050.0	124820.0	139960.0	150190.0	128150.0	124460.0	141700.0	174480.0
301.0	78020.0	159510.0	162470.0	187100.0	113920.0	165590.0	153700.0	144400.0	162260.0	168560.0	145050.0	145160.0	162430.0	195250.0
302.0	94420.0	185670.0	187250.0	209930.0	134380.0	188470.0	178640.0	165350.0	184470.0	192340.0	165050.0	167960.0	186500.0	220780.0
303.0	117220.0	214380.0	217020.0	245980.0	156420.0	218180.0	207470.0	193210.0	214000.0	222070.0	192380.0	199370.0	218290.0	253610.0
304.0	144910.0	253700.0	253470.0	287090.0	188620.0	254600.0	246850.0	230610.0	246650.0	261110.0	227250.0	235000.0	249310.0	294000.0
305.0	172610.0	291570.0	296710.0	320800.0	222100.0	288360.0	282380.0	267000.0	284200.0	297520.0	260420.0	276690.0	289620.0	328290.0
306.0	202430.0	332810.0	333360.0	366410.0	248610.0	324150.0	325410.0	305300.0	320430.0	337600.0	296970.0	312930.0	327650.0	368790.0
307.0	227880.0	369420.0	370580.0	400800.0	277080.0	359070.0	361060.0	340010.0	358900.0	375450.0	329020.0	351240.0	362130.0	411040.0
308.0	248110.0	397430.0	401970.0	443110.0	297490.0	388300.0	390070.0	368680.0	381360.0	409250.0	352620.0	387010.0	389700.0	441420.0
309.0	264160.0	421090.0	427810.0	463890.0	313960.0	411360.0	418020.0	393100.0	407850.0	433850.0	372620.0	408980.0	414280.0	464220.0
310.0	263380.0	431060.0	440720.0	476190.0	316650.0	417700.0	429640.0	399210.0	417180.0	440100.0	380190.0	416020.0	421520.0	480700.0
311.0	257730.0	426600.0	439090.0	477590.0	307490.0	416990.0	426900.0	400000.0	416300.0	445240.0	374990.0	414970.0	425350.0	486530.0
312.0	242520.0	423520.0	436310.0	470460.0	299330.0	413260.0	425540.0	387830.0	409330.0	430380.0	366800.0	413520.0	423510.0	481770.0
313.0	214700.0	404640.0	423130.0	456000.0	283710.0	402550.0	412170.0	373500.0	392260.0	414020.0	348480.0	400320.0	415770.0	484740.0
314.0	192320.0	390730.0	407710.0	436650.0	264480.0	397530.0	389190.0	355650.0	378200.0	395450.0	329380.0	379400.0	406290.0	480650.0
315.0	167900.0	376610.0	392840.0	424330.0	248760.0	384830.0	375180.0	333410.0	362850.0	376280.0	311250.0	367510.0	399020.0	468880.0
316.0	146210.0	362570.0	383570.0	413950.0	237860.0	375270.0	364630.0	325470.0	351690.0	361520.0	299230.0	353930.0	398880.0	470790.0
317.0	128660.0	354930.0	382000.0	403730.0	228940.0	375450.0	358830.0	313860.0	344540.0	349400.0	285120.0	347710.0	399060.0	468830.0
318.0	116620.0	355270.0	378230.0	402260.0	227370.0	379360.0	358120.0	311220.0	342740.0	344530.0	281900.0	346140.0	399320.0	481250.0
319.0	108760.0	353990.0	379390.0	400650.0	227110.0	383430.0	358220.0	310810.0	347340.0	339990.0	283190.0	347930.0	407520.0	489850.0
320.0	101580.0	356540.0	385040.0	406630.0	224760.0	385630.0	360340.0	310920.0	348990.0	344110.0	278570.0	350190.0	417260.0	499060.0
321.0	98380.0	364190.0	388270.0	410120.0	224720.0	393640.0	366350.0	317880.0	353470.0	350870.0	286420.0	361610.0	425350.0	507590.0
322.0	95050.0	367150.0	399360.0	415420.0	230420.0	400430.0	376130.0	319160.0	359860.0	352170.0	289910.0	365320.0	433340.0	524930.0
323.0	93020.0	369540.0	402140.0	425070.0	230170.0	411090.0	379130.0	328540.0	366510.0	353940.0	293450.0	371900.0	445210.0	534700.0
324.0	90330.0	374410.0	408090.0	429380.0	233470.0	417060.0	388600.0	333420.0	370550.0	361740.0	296630.0	375100.0	453310.0	552540.0
325.0	89880.0	382580.0	416750.0	435230.0	236310.0	427160.0	394790.0	336570.0	381210.0	365030.0	295850.0	383890.0	463030.0	565040.0
326.0	89470.0	384650.0	424360.0	440130.0	237360.0	433070.0	398890.0	337050.0	384500.0	370720.0	303750.0	388900.0	468410.0	571980.0
327.0	88290.0	389520.0	427550.0	449290.0	240340.0	439110.0	405590.0	342820.0	390510.0	375400.0	309740.0	397400.0	480860.0	579580.0
328.0	86260.0	394410.0	432980.0	450850.0	241240.0	445440.0	419070.0	350660.0	395250.0	380820.0	309240.0	402900.0	487700.0	593050.0
329.0	86260.0	396280.0	442010.0	455450.0	243990.0	450310.0	414990.0	352340.0	399510.0	385830.0	311920.0	408610.0	492630.0	601050.0
330.0	85780.0	392640.0	443560.0	463030.0	244340.0	454110.0	422840.0	357760.0	406310.0	387940.0	314880.0	412930.0	499120.0	608150.0
331.0	83280.0	406750.0	444840.0	467090.0	247000.0	457070.0	426640.0	359060.0	411450.0	389050.0	317570.0	415830.0	503410.0	613350.0
332.0	82990.0	404090.0	446490.0	471660.0	247720.0	462580.0	433520.0	363270.0	412230.0	391720.0	318100.0	422270.0	509880.0	622340.0
333.0	81610.0	407320.0	450330.0	470400.0	246320.0	469310.0	434060.0	369740.0	417530.0	395310.0	318470.0	427460.0	513400.0	633140.0
334.0	79450.0	402680.0	449960.0	471480.0	246710.0	471850.0	438190.0	372020.0	414840.0	393550.0	320210.0	429280.0	514170.0	634720.0
335.0	79130.0	407900.0	451290.0	474580.0	247560.0	473480.0	437200.0	369460.0	419430.0	390640.0	320510.0	427590.0	514680.0	629040.0
336.0	77470.0	405580.0	454760.0	474600.0	246250.0	474030.0	437340.0	368790.0	422100.0	398490.0	317020.0	430200.0	515610.0	633650.0
337.0	75810.0	404750.0	451350.0	472240.0	242620.0	470970.0	440800.0	368210.0	420640.0	391830.0	317390.0	429120.0	517090.0	632970.0
338.0	74050.0	403520.0	448120.0	472840.0	241660.0	470860.0	437190.0	367610.0	419950.0	391700.0	318120.0	431200.0	520850.0	636220.0
339.0	73000.0	399730.0	446530.0	469290.0	238230.0	473310.0	441680.0	364870.0	412920.0	390720.0	314090.0	431570.0	518160.0	633650.0
340.0	69170.0	398300.0	449020.0	466010.0	241380.0	470650.0	437160.0	364510.0	412900.0	388630.0	318410.0	429660.0	517280.0	636810.0
341.0	68820.0	397380.0	443140.0	466710.0	238590.0	469070.0	431980.0	364280.0	410810.0	385650.0	314830.0	431640.0	517070.0	636580.0
342.0	67800.0	397360.0	439990.0	462790.0	238260.0	473240.0	431930.0	361610.0	415770.0	383190.0	310570.0	427260.0	513830.0	631030.0
343.0	69080.0	394410.0	437430.0	457110.0	234870.0	468280.0	433590.0	357240.0	409630.0	382940.0	310690.0	430630.0	511470.0	631620.0
344.0	66560.0	388440.0	433660.0	455170.0	236450.0	463820.0	430860.0	353880.0	413280.0	382980.0	311570.0	424680.0	512710.0	626890.0
345.0	66570.0	385830.0	433670.0	455110.0	233120.0	460600.0	427190.0	357340.0	410160.0	378430.0	309350.0	425690.0	506630.0	623590.0
346.0	65170.0	381190.0	428390.0	453450.0	228720.0	455620.0	426000.0	353580.0	399370.0	379470.0	304540.0	424570.0	501070.0	621640.0
347.0	64100.0	378110.0	423650.0	444410.0	226160.0	455870.0	423780.0	353610.0	399720.0	373870.0	301260.0	418070.0	501900.0	619700.0
348.0	62700.0	377410.0	421350.0	445010.0	228920.0	450870.0	420950.0	349330.0	398900.0	370510.0	304420.0	414360.0	495320.0	614390.0
349.0	62700.0	370250.0	413620.0	433890.0	222160.0	450190.0	412850.0	342860.0	390260.0	365750.0	295940.0	411760.0	492410.0	605770.0
350.0	61950.0	367770.0	409300.0	429390.0	219920.0	440620.0	408420.0	342450.0	390970.0	363820.0	293680.0	408180.0	486950.0	602130.0
351.0	59670.0	366380.0	402220.0	424480.0	216030.0	436390.0	407030.0	333650.0	382290.0	357000.0	289180.0	403820.0	478080.0	596750.0
352.0	58020.0	356660.0	396070.0	416010.0	217740.0	428200.0	399050.0	330560.0	377110.0	349960.0	284350.0	399300.0	475300.0	586310.0
353.0	56030.0	353830.0	389820.0	412660.0	212670.0	419850.0	397150.0	324340.0	374100.0	344500.0	282620.0	396550.0	469400.0	582180.0
354.0	57400.0	348150.0	382230.0	407800.0	207580.0	417180.0	385100.0	322890.0	368890.0	340630.0	279890.0	386810.0	459790.0	572170.0
355.0	56050.0	339610.0	374610.0	400130.0	203250.0	411390.0	381750.0	313420.0	365670.0	336540.0	276830.0	380750.0	451480.0	560140.0
356.0	54810.0	338110.0	374040.0	398120.0	201280.0	403330.0	373050.0	309670.0	360650.0	329540.0	268880.0	377010.0	448220.0	553200.0
357.0	54190.0	329130.0	364700.0	386060.0	198250.0	396440.0	367500.0	301260.0	349640.0	323230.0	263340.0	366650.0	439170.0	542500.0
358.0	52550.0	321950.0	353190.0	379080.0	192740.0	391820.0	362710.0	299400.0	343210.0	315510.0	258830.0	367590.0	425220.0	538890.0
359.0	52320.0	316760.0	346550.0	370890.0	191960.0	383590.0	355310.0	293880.0	341640.0	308060.0	256610.0	356430.0	420170.0	521050.0
360.0	51300.0	309830.0	338890.0	363540.0	186800.0	374560.0	351670.0	286900.0	335740.0	302800.0	248430.0	350390.0	413760.0	513780.0
361.0	50650.0	301910.0	330210.0	356310.0	180860.0	361340.0	341780.0	281940.0	326980.0	297140.0	245380.0	344080.0	404700.0	497580.0
362.0	50050.0	293970.0	327720.0	349760.0	179150.0	360050.0	332420.0	275620.0	320650.0	296290.0	241960.0	334930.0	396240.0	493530.0
363.0	49710.0	288250.0	318030.0	339900.0	175520.0	347970.0	321140.0	271270.0	311370.0	289650.0	234430.0	329170.0	389260.0	481890.0
364.0	49060.0	283500.0	308480.0	335860.0	172100.0	343960.0	315100.0	266420.0	305900.0	281200.0	231020.0	325700.0	381900.0	463670.0
365.0	48440.0	275680.0	296380.0	328210.0	167110.0	335660.0	309320.0	258210.0	297200.0	273930.0	221240.0	316510.0	368700.0	457520.0
366.0	48950.0	267190.0	292410.0	318980.0	167100.0	329360.0	304510.0	251650.0	294140.0	267440.0	220100.0	309040.0	360590.0	450160.0
367.0	47030.0	261920.0	285470.0	309370.0	160860.0	319860.0	297900.0	244620.0	284490.0	261100.0	211830.0	299960.0	353750.0	435990.0
368.0	46500.0	257970.0	278460.0	301760.0	155040.0	311110.0	288190.0	237910.0	281100.0	254050.0	208740.0	294450.0	342000.0	427520.0
369.0	46510.0	249700.0	272860.0	295400.0	153520.0	299160.0	282200.0	235170.0	268980.0	247450.0	202420.0	284860.0	333080.0	414120.0
370.0	44800.0	242510.0	260540.0	289890.0	150260.0	294020.0	272580.0	224750.0	263720.0	239120.0	199360.0	278290.0	324190.0	402460.0
371.0	45370.0	238450.0	254610.0	277730.0	144140.0	286220.0	270730.0	219900.0	256740.0	237260.0	193890.0	272130.0	316780.0	392360.0
372.0	44140.0	229450.0	244080.0	274650.0	141190.0	277420.0	257200.0	215030.0	246970.0	229550.0	188470.0	265450.0	307750.0	382530.0
373.0	43540.0	226090.0	239460.0	264300.0	137670.0	268150.0	253250.0	211480.0	247390.0	219760.0	181140.0	256430.0	296610.0	367360.0
374.0	42710.0	219240.0	233120.0	255960.0	134230.0	259500.0	245790.0	201570.0	237840.0	219130.0	178410.0	248390.0	288610.0	357220.0
375.0	41390.0	215070.0	226740.0	248280.0	131670.0	253190.0	239220.0	197320.0	230790.0	209990.0	172860.0	244300.0	280730.0	349200.0
376.0	41320.0	206240.0	218450.0	242500.0	128910.0	245200.0	232130.0	190100.0	226910.0	204420.0	168330.0	236340.0	275170.0	338170.0
377.0	41230.0	202960.0	212450.0	234660.0	125600.0	237940.0	225530.0	188650.0	220490.0	201130.0	164470.0	229000.0	264590.0	328880.0
378.0	40160.0	197590.0	205950.0	232200.0	120800.0	230290.0	217530.0	181690.0	214630.0	194990.0	161150.0	222820.0	256710.0	321510.0
379.0	40640.0	189950.0	199430.0	222530.0	118010.0	225470.0	216570.0	178020.0	209000.0	190250.0	154980.0	216270.0	250700.0	304810.0
380.0	40570.0	186590.0	193040.0	218550.0	117240.0	219530.0	208340.0	170010.0	204130.0	185430.0	150130.0	208300.0	243760.0	300190.0
381.0	39920.0	181600.0	187620.0	210270.0	113890.0	213530.0	202920.0	166440.0	200200.0	180110.0	150260.0	203610.0	235140.0	291120.0
382.0	39770.0	174950.0	182460.0	206670.0	110000.0	203050.0	198850.0	161990.0	194840.0	176350.0	143200.0	198200.0	229570.0	285180.0
383.0	39660.0	168770.0	175150.0	197850.0	107870.0	199230.0	189470.0	155910.0	186870.0	169340.0	139540.0	191260.0	221010.0	274780.0
384.0	40010.0	167600.0	170120.0	197920.0	104300.0	196110.0	187020.0	153000.0	183140.0	165700.0	134530.0	191480.0	214880.0	263090.0
385.0	38350.0	162840.0	164590.0	191840.0	101650.0	189580.0	183230.0	149010.0	179840.0	160030.0	132500.0	183270.0	211440.0	255880.0
386.0	38970.0	159180.0	158680.0	187310.0	99910.0	186280.0	183380.0	146810.0	181610.0	157560.0	128320.0	176160.0	203270.0	247070.0
387.0	37140.0	157310.0	153670.0	180550.0	97810.0	182930.0	180960.0	143090.0	177190.0	155320.0	125830.0	178440.0	198620.0	236680.0
388.0	38590.0	152910.0	150810.0	180510.0	97260.0	180710.0	179390.0	142910.0	177960.0	151970.0	123140.0	172110.0	190440.0	231860.0
389.0	37130.0	147660.0	145600.0	175900.0	94860.0	177840.0	182150.0	137950.0	176720.0	151620.0	122470.0	172820.0	186750.0	225120.0
390.0	37860.0	147090.0	140330.0	175860.0	94060.0	178040.0	189080.0	134090.0	180520.0	150170.0	119700.0	172670.0	180210.0	216050.0
391.0	37090.0	145390.0	138870.0	173620.0	92600.0	182750.0	198030.0	134820.0	190690.0	151050.0	118880.0	177080.0	176560.0	210400.0
392.0	36770.0	144580.0	132170.0	176920.0	93640.0	184150.0	213300.0	133590.0	203980.0	155120.0	119930.0	183760.0	172060.0	203060.0
393.0	37480.0	145020.0	131560.0	181440.0	94930.0	190780.0	232620.0	137810.0	221170.0	159810.0	121500.0	194060.0	169490.0	195850.0
394.0	38580.0	149760.0	130320.0	187950.0	99460.0	206470.0	259080.0	139700.0	247690.0	170070.0	123440.0	209130.0	169430.0	187530.0
395.0	36860.0	152720.0	128690.0	196130.0	102400.0	220520.0	290010.0	145340.0	276110.0	182610.0	124550.0	234500.0	168780.0	187860.0
396.0	39060.0	163550.0	128720.0	208970.0	107530.0	244520.0	327800.0	157040.0	317310.0	201080.0	131590.0	260470.0	167710.0	179940.0
397.0	40640.0	176060.0	130580.0	226610.0	117570.0	273660.0	367030.0	169960.0	351720.0	221770.0	144030.0	293320.0	170890.0	175470.0
398.0	40410.0	193420.0	132620.0	244510.0	131900.0	309530.0	410120.0	188990.0	397040.0	249280.0	156220.0	328270.0	176500.0	173860.0
399.0	41920.0	215190.0	144300.0	267180.0	149600.0	355840.0	452760.0	215930.0	445660.0	281320.0	176840.0	375070.0	184760.0	171100.0
400.0	44640.0	241460.0	149860.0	294050.0	169630.0	406590.0	489620.0	248950.0	488380.0	320080.0	199340.0	419960.0	196710.0	170920.0
401.0	47630.0	278310.0	164820.0	329480.0	198680.0	468710.0	530180.0	290670.0	538100.0	372720.0	227250.0	475260.0	214510.0	171700.0
402.0	53310.0	320540.0	183780.0	363390.0	230990.0	536340.0	564320.0	337380.0	580860.0	422000.0	261170.0	526860.0	233250.0	173100.0
403.0	57030.0	370310.0	205570.0	405710.0	268160.0	613550.0	598930.0	393290.0	628370.0	479910.0	301290.0	584360.0	262180.0	175520.0
404.0	63130.0	431990.0	231670.0	451110.0	310660.0	693000.0	641790.0	469630.0	674560.0	544100.0	348340.0	644640.0	291690.0	183090.0
405.0	70610.0	492490.0	268580.0	493060.0	354140.0	769200.0	673080.0	538550.0	721540.0	613330.0	400360.0	706720.0	329300.0	184870.0
406.0	80080.0	570480.0	311050.0	545910.0	402920.0	864260.0	710030.0	617310.0	784060.0	686030.0	462740.0	772450.0	372150.0	191410.0
407.0	89100.0	645970.0	356080.0	600450.0	453650.0	943800.0	748850.0	697200.0	836020.0	762060.0	527490.0	840560.0	416090.0	197920.0
408.0	101690.0	737540.0	408700.0	655870.0	506090.0	1028120.0	791550.0	782390.0	905300.0	840110.0	592220.0	913590.0	466540.0	205720.0
409.0	116000.0	815970.0	471320.0	707190.0	549960.0	1091000.0	828690.0	862160.0	959270.0	906730.0	653520.0	982210.0	518390.0	215470.0
410.0	129770.0	898160.0	528890.0	770880.0	594440.0	1150600.0	876720.0	943080.0	1022790.0	975630.0	717320.0	1038730.0	576660.0	224020.0
411.0	139810.0	975560.0	585580.0	812980.0	632850.0	1199980.0	911800.0	1007190.0	1080410.0	1036570.0	777200.0	1090150.0	624710.0	234810.0
412.0	158450.0	1045250.0	646330.0	854260.0	662530.0	1234960.0	946210.0	1061890.0	1135720.0	1077030.0	828290.0	1136810.0	669660.0	239220.0
413.0	168930.0	1104440.0	704150.0	898200.0	689150.0	1263390.0	982900.0	1115250.0	1182960.0	1121400.0	862790.0	1180360.0	715320.0	244320.0
414.0	182110.0	1157500.0	761730.0	937280.0	704660.0	1272760.0	1006200.0	1145260.0	1219590.0	1143860.0	899860.0	1209410.0	751730.0	249930.0
415.0	194460.0	1193880.0	809630.0	965990.0	712620.0	1270940.0	1033230.0	1162350.0	1245080.0	1158020.0	920360.0	1218280.0	779200.0	257880.0
416.0	202910.0	1222380.0	847980.0	986860.0	717270.0	1251910.0	1041350.0	1178380.0	1262830.0	1160880.0	926730.0	1229790.0	801050.0	252000.0
417.0	213320.0	1231400.0	879960.0	1004340.0	710620.0	1234510.0	1057700.0	1170710.0	1267420.0	1163670.0	916810.0	1222840.0	810490.0	252820.0
418.0	217290.0	1229530.0	901350.0	1017580.0	705110.0	1211490.0	1066300.0	1152510.0	1261890.0	1145480.0	914960.0	1206980.0	826290.0	250570.0
419.0	221510.0	1216940.0	901990.0	1011640.0	687300.0	1174660.0	1063900.0	1138250.0	1251790.0	1124440.0	892390.0	1191490.0	822900.0	250830.0
420.0	224590.0	1199750.0	907510.0	1009230.0	677590.0	1141670.0	1048510.0	1114970.0	1233860.0	1107240.0	878010.0	1169170.0	808460.0	241790.0
421.0	223670.0	1175220.0	899740.0	994080.0	660490.0	1107740.0	1039970.0	1078480.0	1212990.0	1078070.0	846580.0	1140420.0	797190.0	241270.0
422.0	226760.0	1147140.0	887620.0	984240.0	648840.0	1082610.0	1029710.0	1051280.0	1194400.0	1055250.0	817160.0	1118990.0	783340.0	235610.0
423.0	219140.0	1123550.0	874990.0	959730.0	630490.0	1052370.0	1009680.0	1024690.0	1162120.0	1030990.0	791570.0	1100130.0	762590.0	230740.0
424.0	216010.0	1087790.0	848780.0	936500.0	611430.0	1028230.0	993260.0	988090.0	1141520.0	999200.0	774950.0	1076960.0	744800.0	223000.0
425.0	215220.0	1059560.0	830130.0	925720.0	604050.0	1014090.0	978250.0	963690.0	1109970.0	976990.0	756700.0	1046450.0	720140.0	223450.0
426.0	208130.0	1032310.0	805220.0	903700.0	589940.0	995210.0	956590.0	945030.0	1090420.0	967100.0	741580.0	1034530.0	704860.0	215860.0
427.0	207980.0	1010040.0	785920.0	882860.0	582230.0	990530.0	939620.0	933880.0	1063980.0	945290.0	722440.0	1021980.0	684350.0	209920.0
428.0	204140.0	996850.0	769740.0	868590.0	578960.0	984720.0	930210.0	927100.0	1042360.0	936550.0	719540.0	1007270.0	671210.0	206160.0
429.0	203790.0	976580.0	749350.0	858420.0	578240.0	986790.0	910750.0	918760.0	1030040.0	943370.0	709980.0	1006760.0	666540.0	205460.0
430.0	199020.0	981030.0	736000.0	845770.0	579040.0	997820.0	899010.0	928390.0	1023770.0	939260.0	715960.0	1000830.0	661870.0	206290.0
431.0	200050.0	975810.0	730550.0	843770.0	580730.0	1001780.0	896350.0	926820.0	1009460.0	942620.0	719680.0	1004780.0	655370.0	203970.0
432.0	202650.0	977860.0	729730.0	846460.0	592640.0	1006380.0	893790.0	936360.0	1009780.0	957120.0	732830.0	1011110.0	660180.0	204660.0
433.0	203060.0	990290.0	723540.0	837070.0	593490.0	1020920.0	885910.0	959680.0	1010250.0	956670.0	744130.0	1015910.0	665890.0	205530.0
434.0	208970.0	1006270.0	736240.0	845640.0	599090.0	1031410.0	876390.0	969790.0	1016690.0	974650.0	755000.0	1024630.0	669190.0	204310.0
435.0	207900.0	1011230.0	738240.0	845150.0	609850.0	1039000.0	883840.0	978700.0	1021370.0	983930.0	773630.0	1035320.0	680490.0	208890.0
436.0	213380.0	1025360.0	746130.0	855670.0	613700.0	1034120.0	885910.0	994200.0	1027250.0	992560.0	787640.0	1042870.0	687180.0	210340.0
437.0	213420.0	1041880.0	759860.0	854530.0	612010.0	1032080.0	883900.0	1001440.0	1032010.0	997430.0	789030.0	1050720.0	694210.0	212510.0
438.0	219630.0	1047790.0	773750.0	865710.0	613200.0	1028530.0	881490.0	1001960.0	1036420.0	994380.0	805580.0	1047770.0	703400.0	215160.0
439.0	224570.0	1051890.0	785360.0	864070.0	618120.0	1010980.0	876750.0	1013470.0	1035590.0	997260.0	804470.0	1048530.0	711200.0	216100.0
440.0	226960.0	1059940.0	796400.0	864980.0	605320.0	996270.0	875170.0	1002460.0	1025750.0	987690.0	802980.0	1040350.0	713770.0	214940.0
441.0	229190.0	1054260.0	798680.0	856720.0	602540.0	976650.0	870790.0	992360.0	1023390.0	973160.0	800540.0	1025610.0	718850.0	215970.0
442.0	232590.0	1044420.0	806410.0	856280.0	593750.0	955140.0	862260.0	979740.0	1012280.0	969510.0	788120.0	1012430.0	713320.0	214930.0
443.0	231970.0	1034030.0	809950.0	848510.0	584370.0	925180.0	859070.0	961580.0	989100.0	946040.0	770940.0	999430.0	707870.0	211970.0
444.0	235320.0	1013450.0	804300.0	835360.0	570330.0	893460.0	835120.0	929630.0	976260.0	928260.0	752890.0	961290.0	697950.0	209740.0
445.0	234590.0	999910.0	797150.0	825270.0	557340.0	863550.0	823180.0	909340.0	951110.0	891470.0	738450.0	938890.0	682420.0	206630.0
446.0	235690.0	963250.0	785830.0	807410.0	536990.0	829400.0	801340.0	878680.0	925780.0	869350.0	711600.0	910800.0	668610.0	205710.0
447.0	236370.0	933250.0	767060.0	785410.0	518020.0	792440.0	782190.0	843220.0	891040.0	839650.0	685790.0	878190.0	651070.0	201300.0
448.0	233060.0	904050.0	746820.0	769420.0	501800.0	757790.0	763590.0	814890.0	865090.0	809870.0	665020.0	851970.0	636480.0	195910.0
449.0	228030.0	875550.0	726360.0	744880.0	483390.0	729510.0	738540.0	778280.0	824330.0	781660.0	642650.0	818880.0	614880.0	191980.0
450.0	225380.0	843190.0	709410.0	719900.0	470130.0	696670.0	712150.0	754570.0	802250.0	754950.0	618060.0	788690.0	597690.0	189870.0
451.0	222420.0	806570.0	683530.0	694710.0	452220.0	670570.0	690430.0	721190.0	767940.0	727250.0	598140.0	762130.0	575310.0	182730.0
452.0	220340.0	774400.0	664330.0	669620.0	429640.0	642230.0	666640.0	694770.0	740950.0	702460.0	578330.0	733670.0	552830.0	184850.0
453.0	213950.0	747670.0	639030.0	649490.0	417560.0	618620.0	651100.0	663860.0	714520.0	679710.0	553180.0	712450.0	534810.0	177680.0
454.0	212780.0	715620.0	615470.0	625150.0	404120.0	599260.0	628660.0	643190.0	690110.0	658710.0	539030.0	692340.0	515740.0	176510.0
455.0	209470.0	691870.0	591020.0	602900.0	391190.0	578830.0	613000.0	615770.0	664190.0	638080.0	519580.0	665870.0	496560.0	170110.0
456.0	206740.0	672740.0	574680.0	585100.0	383450.0	561910.0	598140.0	599280.0	641260.0	620870.0	504680.0	652690.0	480800.0	170700.0
457.0	203470.0	646460.0	547720.0	566410.0	373800.0	543680.0	584390.0	578250.0	617380.0	604550.0	488290.0	635460.0	467440.0	170930.0
458.0	202260.0	623710.0	530620.0	551670.0	360830.0	533130.0	564030.0	566850.0	601030.0	596980.0	481440.0	621000.0	454560.0	168780.0
459.0	198800.0	612940.0	514020.0	534140.0	352830.0	518900.0	549480.0	560640.0	586740.0	580790.0	470520.0	608940.0	437310.0	167950.0
460.0	198570.0	592170.0	500670.0	519330.0	351100.0	512110.0	540350.0	539020.0	572120.0	569170.0	459010.0	598050.0	428040.0	166290.0
461.0	196390.0	580910.0	489460.0	508870.0	340920.0	496950.0	531240.0	526200.0	559430.0	556930.0	461720.0	587510.0	416580.0	165460.0
462.0	193450.0	567510.0	479120.0	493160.0	334490.0	488530.0	519440.0	517860.0	545430.0	551140.0	453860.0	578750.0	410350.0	165460.0
463.0	195580.0	557580.0	465010.0	490270.0	325300.0	479820.0	513320.0	506410.0	533220.0	544100.0	452020.0	573500.0	403350.0	163950.0
464.0	194560.0	550180.0	458960.0	474900.0	332500.0	472980.0	502350.0	503920.0	526780.0	532580.0	442730.0	562890.0	392530.0	164200.0
465.0	192880.0	539280.0	450350.0	468670.0	323370.0	467160.0	494910.0	493860.0	520420.0	530240.0	437530.0	555710.0	389100.0	165090.0
466.0	195880.0	532170.0	445450.0	460580.0	318780.0	456980.0	489880.0	486290.0	508300.0	528250.0	440330.0	553100.0	383830.0	162640.0
467.0	196440.0	527080.0	439120.0	454740.0	313910.0	446970.0	484520.0	479090.0	504130.0	521990.0	438670.0	542510.0	380280.0	163300.0
468.0	193760.0	514270.0	437670.0	448750.0	309550.0	440620.0	475400.0	474460.0	494960.0	517100.0	432100.0	538450.0	373720.0	161880.0
469.0	195050.0	512890.0	428370.0	447840.0	304590.0	432010.0	471950.0	468050.0	492960.0	508270.0	422770.0	531110.0	373820.0	164300.0
470.0	195100.0	503540.0	425680.0	437010.0	300470.0	416290.0	466960.0	459510.0	480210.0	501480.0	423240.0	523910.0	367340.0	164490.0
471.0	198650.0	493220.0	426160.0	433260.0	296860.0	407260.0	464460.0	451450.0	472550.0	495010.0	414050.0	516050.0	357010.0	164140.0
472.0	199050.0	491400.0	418970.0	431650.0	294190.0	396100.0	456210.0	443290.0	471280.0	491630.0	413750.0	504930.0	360070.0	161170.0
473.0	200340.0	483370.0	409730.0	419510.0	290130.0	391010.0	455710.0	432430.0	460970.0	482620.0	404590.0	496740.0	355530.0	161370.0
474.0	199000.0	471020.0	406550.0	413280.0	282090.0	377190.0	448350.0	426430.0	451830.0	476310.0	397790.0	489810.0	348390.0	161840.0
475.0	201300.0	465350.0	406420.0	408690.0	276380.0	369010.0	440520.0	417330.0	438440.0	466760.0	393610.0	480130.0	343010.0	160250.0
476.0	199020.0	455760.0	399250.0	398990.0	274960.0	360670.0	433520.0	407940.0	435920.0	460850.0	388900.0	473860.0	333390.0	159190.0
477.0	198730.0	443820.0	393060.0	391610.0	266340.0	346130.0	432240.0	394840.0	425600.0	448850.0	384490.0	462790.0	328700.0	159980.0
478.0	200170.0	433130.0	384650.0	387740.0	259790.0	338620.0	420500.0	384400.0	414780.0	442530.0	373540.0	454490.0	324700.0	161770.0
479.0	201100.0	419600.0	380390.0	379370.0	256130.0	327690.0	415780.0	371010.0	402150.0	435550.0	369500.0	442800.0	314810.0	160780.0
480.0	203300.0	408990.0	371000.0	370180.0	247930.0	317130.0	415610.0	367930.0	393800.0	430460.0	359090.0	435010.0	311000.0	157690.0
481.0	201380.0	403110.0	363120.0	365450.0	245640.0	308100.0	403600.0	353000.0	385070.0	419690.0	352380.0	428800.0	302450.0	160800.0
482.0	199880.0	393230.0	354750.0	358430.0	240920.0	300000.0	402600.0	348040.0	374790.0	416930.0	346090.0	421340.0	293330.0	159910.0
483.0	200140.0	383500.0	350600.0	348110.0	237250.0	293500.0	393280.0	335800.0	369070.0	405120.0	342690.0	411990.0	286930.0	157470.0
484.0	201400.0	371690.0	341820.0	343130.0	231900.0	286930.0	391690.0	330560.0	363330.0	402700.0	337720.0	410520.0	283160.0	157820.0
485.0	199130.0	365140.0	335360.0	337710.0	226880.0	275570.0	383910.0	321700.0	351600.0	395470.0	329680.0	398980.0	276510.0	160330.0
486.0	199450.0	359420.0	327920.0	332540.0	228170.0	276080.0	385540.0	314990.0	347060.0	390950.0	327980.0	398810.0	269630.0	158350.0
487.0	198090.0	348810.0	316580.0	327380.0	218500.0	266720.0	377740.0	308930.0	341260.0	381110.0	323290.0	391080.0	266290.0	158940.0
488.0	199980.0	338910.0	311940.0	319660.0	217810.0	258190.0	369600.0	303570.0	332790.0	378250.0	320170.0	387690.0	261160.0	159050.0
489.0	201250.0	336170.0	308770.0	314850.0	214480.0	255480.0	372090.0	297190.0	325660.0	376550.0	319790.0	386690.0	255820.0	157930.0
490.0	200990.0	331820.0	302810.0	311770.0	213920.0	250490.0	367640.0	292070.0	324680.0	374250.0	313510.0	380220.0	252810.0	157350.0
491.0	200470.0	323280.0	294860.0	303570.0	211740.0	248870.0	361590.0	286880.0	316830.0	368030.0	309040.0	375650.0	248750.0	155190.0
492.0	200950.0	319960.0	289100.0	299880.0	208740.0	246880.0	360750.0	285800.0	312760.0	368820.0	308310.0	371320.0	243130.0	156200.0
493.0	199030.0	317790.0	288520.0	293800.0	205100.0	240140.0	358080.0	280780.0	311900.0	368290.0	305400.0	371100.0	239100.0	160160.0
494.0	198290.0	314200.0	285100.0	291640.0	204650.0	240980.0	353960.0	279240.0	309350.0	367260.0	305070.0	366540.0	237270.0	157910.0
495.0	200920.0	309000.0	278750.0	291590.0	204190.0	235870.0	353210.0	274990.0	303100.0	360320.0	301460.0	365390.0	237270.0	158620.0
496.0	202930.0	308980.0	278400.0	288220.0	204430.0	232220.0	348690.0	273700.0	302440.0	361860.0	305230.0	362880.0	234860.0	157480.0
497.0	200970.0	301950.0	272200.0	281460.0	200120.0	230550.0	349850.0	270260.0	295440.0	357020.0	301140.0	361830.0	231710.0	159460.0
498.0	200860.0	299340.0	269700.0	281560.0	197200.0	228250.0	350880.0	267680.0	296280.0	360740.0	301150.0	358540.0	227230.0	159840.0
499.0	202910.0	293780.0	266510.0	280080.0	197390.0	227140.0	350520.0	263430.0	296480.0	355370.0	301680.0	353420.0	224910.0	160550.0
500.0	201880.0	291980.0	265530.0	276520.0	194870.0	223720.0	345470.0	261590.0	289910.0	352250.0	297490.0	353480.0	221980.0	162330.0
501.0	202950.0	290070.0	265110.0	276430.0	199920.0	220210.0	341880.0	262240.0	287200.0	352880.0	294980.0	354690.0	223670.0	160220.0
502.0	204000.0	288630.0	262430.0	275060.0	195500.0	219440.0	341630.0	259150.0	288680.0	352840.0	295190.0	348880.0	220250.0	159600.0
503.0	203030.0	287730.0	257770.0	269580.0	196070.0	219990.0	342460.0	251490.0	286390.0	348040.0	297250.0	350830.0	219480.0	161680.0
504.0	204290.0	283850.0	258700.0	270040.0	192290.0	214310.0	337390.0	255370.0	286130.0	347550.0	295390.0	347760.0	217940.0	160970.0
505.0	204230.0	282560.0	258740.0	268950.0	192000.0	210060.0	342240.0	252090.0	280710.0	344220.0	292130.0	344360.0	215190.0	160290.0
506.0	201740.0	278770.0	254910.0	269880.0	189350.0	211050.0	338600.0	249200.0	280680.0	343180.0	291680.0	343850.0	217790.0	161560.0
507.0	204880.0	276900.0	254200.0	263030.0	188630.0	205860.0	337560.0	244510.0	278640.0	342060.0	288120.0	341190.0	209480.0	161220.0
508.0	200550.0	276810.0	251690.0	263030.0	186500.0	205340.0	336860.0	244940.0	275040.0	341330.0	289850.0	337130.0	211820.0	160500.0
509.0	204520.0	273040.0	249120.0	262340.0	186140.0	202090.0	332850.0	242010.0	274980.0	337500.0	284930.0	335510.0	208980.0	160440.0
510.0	203480.0	269180.0	245690.0	260200.0	186900.0	199440.0	329900.0	240190.0	268710.0	338370.0	282870.0	330620.0	205770.0	160990.0
511.0	206750.0	266190.0	247460.0	258480.0	184500.0	198820.0	327610.0	233930.0	266330.0	332340.0	286550.0	331540.0	204090.0	160990.0
512.0	202660.0	261940.0	243480.0	254500.0	182970.0	195470.0	325990.0	231470.0	269410.0	332650.0	278290.0	330060.0	204730.0	162100.0
513.0	203940.0	262470.0	241430.0	256000.0	181570.0	193110.0	322860.0	229240.0	263710.0	329240.0	277800.0	328020.0	202360.0	161520.0
514.0	201660.0	257520.0	239400.0	247900.0	180400.0	191570.0	321370.0	231290.0	264150.0	325460.0	277080.0	322320.0	198360.0	161420.0
515.0	202170.0	257100.0	238270.0	248590.0	180030.0	188820.0	325530.0	228130.0	260360.0	324250.0	276220.0	322140.0	197540.0	158210.0
516.0	202780.0	253980.0	235600.0	244030.0	179010.0	187110.0	320600.0	221870.0	256770.0	320660.0	273630.0	318430.0	195200.0	160840.0
517.0	201470.0	249990.0	231010.0	246400.0	175590.0	186470.0	318270.0	222720.0	255980.0	319920.0	270280.0	313140.0	196950.0	158450.0
518.0	199450.0	247910.0	228710.0	242340.0	174680.0	184950.0	315530.0	218280.0	254680.0	317930.0	272580.0	316800.0	192350.0	157930.0
519.0	198830.0	248880.0	226770.0	243310.0	174430.0	183770.0	315470.0	216740.0	249380.0	316360.0	265150.0	310660.0	191370.0	160380.0
520.0	198260.0	245370.0	224280.0	238740.0	171930.0	179470.0	309580.0	216410.0	251400.0	315300.0	265950.0	308360.0	187240.0	157830.0
521.0	200420.0	243240.0	221760.0	237450.0	172350.0	178070.0	310160.0	213300.0	244390.0	312490.0	266560.0	306440.0	186460.0	160280.0
522.0	198990.0	241980.0	222500.0	235210.0	170990.0	176050.0	306590.0	210620.0	245780.0	308460.0	261900.0	303570.0	186890.0	159620.0
523.0	195420.0	239280.0	219450.0	234380.0	166720.0	173420.0	308850.0	210650.0	242430.0	307730.0	260040.0	302050.0	184120.0	157750.0
524.0	194970.0	234970.0	218850.0	229920.0	167710.0	171580.0	304820.0	204420.0	244130.0	307520.0	259040.0	298430.0	183110.0	156840.0
525.0	195540.0	231490.0	212840.0	231060.0	167230.0	172910.0	304220.0	205140.0	239330.0	306120.0	257460.0	296280.0	180910.0	160510.0
526.0	195450.0	237980.0	212850.0	231580.0	166400.0	170930.0	299180.0	203600.0	238650.0	301980.0	257400.0	294510.0	180560.0	158440.0
527.0	194890.0	231210.0	212730.0	230070.0	166420.0	171540.0	297870.0	203590.0	240820.0	301400.0	254320.0	296100.0	181670.0	159650.0
528.0	193900.0	231200.0	211720.0	229210.0	165530.0	170260.0	298490.0	200650.0	238210.0	297280.0	251920.0	291430.0	179070.0	158560.0
529.0	191730.0	231380.0	212270.0	230000.0	167320.0	170030.0	297880.0	202520.0	239280.0	301130.0	251570.0	289890.0	178040.0	158530.0
530.0	192980.0	232030.0	210880.0	225790.0	164850.0	167370.0	296580.0	201550.0	240880.0	296060.0	250080.0	290420.0	178300.0	161270.0
531.0	197030.0	228490.0	211760.0	228710.0	163190.0	169440.0	294390.0	200640.0	236800.0	297260.0	249370.0	283090.0	174650.0	160810.0
532.0	194450.0	231370.0	210700.0	227030.0	164150.0	168970.0	291800.0	199700.0	235170.0	290550.0	248140.0	284250.0	176990.0	160520.0
533.0	193290.0	229780.0	207590.0	225280.0	163280.0	171120.0	293820.0	197630.0	239240.0	292020.0	247080.0	282990.0	177100.0	160980.0
534.0	189580.0	227750.0	208450.0	225870.0	166010.0	168940.0	289780.0	197520.0	235590.0	292220.0	246530.0	285090.0	173570.0	160850.0
535.0	190490.0	227050.0	207340.0	226030.0	165320.0	168380.0	288410.0	198880.0	235510.0	290520.0	244960.0	279410.0	172950.0	162200.0
536.0	189570.0	227000.0	207280.0	225650.0	160890.0	164390.0	290140.0	196240.0	235430.0	288210.0	242700.0	276680.0	175240.0	161400.0
537.0	190600.0	228330.0	206930.0	224820.0	162870.0	168120.0	288090.0	194310.0	237210.0	288150.0	244400.0	275990.0	176890.0	161900.0
538.0	191170.0	229950.0	207380.0	228340.0	164550.0	169000.0	290410.0	197400.0	240300.0	288100.0	240430.0	278230.0	180260.0	163920.0
539.0	194220.0	238740.0	213850.0	233500.0	168060.0	174470.0	292120.0	203760.0	245690.0	290430.0	241340.0	277610.0	181880.0	170570.0
540.0	193530.0	247770.0	218480.0	247940.0	176150.0	179960.0	299880.0	210390.0	259550.0	297020.0	244580.0	279550.0	189620.0	175690.0
