# Supplementary material for: Interrogating the structure and function of the human voltage-gated proton channel (hHv1) with a fluorescent noncanonical amino acid
Source: eLife. 2026 Apr 28;15:RP110161. doi: 10.7554/eLife.110161 (PMC13124150; doi:10.7554/eLife.110161)
Supplement: Figure 6—source data 1. [file elife-110161-fig6-data1.zip › Spectra0_280Blank.csv]

Wavelength (nm)	Acd	A18Acd	Q56Acd	M91Acd	V103Acd	C107Acd	K125Acd	Y134Acd	F159Acd	K169Acd	F195Acd	I217Acd	F247Acd	No TAG
290.0	89300.0	89610.0	86240.0	83380.0	130450.0	142150.0	122240.0	116730.0	95350.0	119230.0	107000.0	114890.0	138270.0	168970.0
291.0	50450.0	50270.0	50810.0	49410.0	74000.0	80270.0	67250.0	64550.0	55000.0	66570.0	63500.0	58210.0	78210.0	95680.0
292.0	39210.0	38150.0	40000.0	39910.0	50300.0	54690.0	49470.0	49050.0	43270.0	51860.0	50480.0	42720.0	55190.0	66380.0
293.0	34440.0	31920.0	34250.0	37250.0	39010.0	41810.0	41340.0	43950.0	35270.0	44210.0	41780.0	34360.0	41440.0	52410.0
294.0	34070.0	29930.0	34040.0	37400.0	36060.0	37910.0	38700.0	39870.0	33710.0	41080.0	40640.0	32140.0	36580.0	47410.0
295.0	35740.0	30150.0	34800.0	38160.0	35290.0	37860.0	39410.0	42740.0	35070.0	43540.0	40780.0	32320.0	36310.0	46920.0
296.0	37970.0	32970.0	36090.0	40510.0	35960.0	39780.0	40760.0	43880.0	36240.0	43470.0	43210.0	33510.0	37130.0	48480.0
297.0	40290.0	36560.0	39470.0	42790.0	37990.0	40740.0	44620.0	48580.0	39270.0	47140.0	46390.0	36290.0	41380.0	50870.0
298.0	45220.0	38550.0	42500.0	48140.0	42310.0	44100.0	48500.0	52630.0	42680.0	52460.0	51800.0	40550.0	44300.0	54370.0
299.0	51150.0	44910.0	48930.0	54640.0	47360.0	48650.0	52940.0	58110.0	47380.0	58090.0	57550.0	46460.0	49610.0	58470.0
300.0	59050.0	54320.0	58620.0	64660.0	56240.0	56400.0	64550.0	65580.0	56170.0	67860.0	65080.0	56010.0	57680.0	67510.0
301.0	71560.0	69290.0	69020.0	78510.0	67240.0	68710.0	73400.0	80120.0	68390.0	80870.0	79810.0	68990.0	68590.0	78280.0
302.0	87490.0	85900.0	85230.0	94970.0	82970.0	82050.0	92380.0	96250.0	82700.0	98620.0	95830.0	85250.0	83300.0	93090.0
303.0	109020.0	108830.0	110250.0	118460.0	102720.0	104230.0	115760.0	118420.0	108450.0	124780.0	116960.0	109200.0	102790.0	112620.0
304.0	137520.0	139290.0	138400.0	146850.0	128660.0	127260.0	141790.0	148690.0	135010.0	153910.0	144430.0	138310.0	128220.0	137400.0
305.0	167080.0	171360.0	165840.0	181420.0	152830.0	153400.0	173230.0	179360.0	161650.0	187760.0	172310.0	169590.0	153470.0	164540.0
306.0	194290.0	201370.0	195040.0	210580.0	179680.0	178820.0	205460.0	210460.0	193010.0	217620.0	202150.0	200640.0	180560.0	190570.0
307.0	223150.0	229080.0	224740.0	237550.0	201880.0	202530.0	234440.0	238230.0	219660.0	247210.0	226210.0	231830.0	202760.0	214950.0
308.0	241550.0	249400.0	248150.0	261060.0	219590.0	221350.0	256480.0	262580.0	245260.0	273850.0	252330.0	255140.0	221320.0	234060.0
309.0	254430.0	265610.0	258930.0	273580.0	227800.0	233990.0	270210.0	273530.0	254010.0	283700.0	263030.0	266040.0	230620.0	245010.0
310.0	258400.0	266190.0	262680.0	279510.0	227230.0	231960.0	272910.0	280690.0	252720.0	287770.0	265990.0	270460.0	229710.0	242390.0
311.0	247750.0	261680.0	255560.0	271970.0	217910.0	219960.0	264430.0	267670.0	246640.0	281740.0	256280.0	262240.0	217110.0	231040.0
312.0	232330.0	240850.0	234080.0	250840.0	203800.0	205170.0	245720.0	250680.0	227700.0	267050.0	236980.0	244570.0	202350.0	217460.0
313.0	208610.0	219530.0	212480.0	228410.0	180830.0	184890.0	221580.0	224880.0	206010.0	238950.0	210270.0	223620.0	180980.0	193410.0
314.0	183900.0	193950.0	186220.0	202500.0	159170.0	159980.0	195390.0	200080.0	177420.0	211450.0	186110.0	192840.0	158650.0	172020.0
315.0	160450.0	168730.0	157610.0	176880.0	138230.0	136620.0	167720.0	175530.0	153750.0	182030.0	163500.0	168110.0	137670.0	149750.0
316.0	137920.0	144260.0	135240.0	153340.0	122100.0	118250.0	146800.0	151910.0	133330.0	159720.0	143460.0	145380.0	122830.0	132650.0
317.0	120510.0	128200.0	121860.0	134720.0	108940.0	105890.0	129010.0	132310.0	114160.0	137950.0	127940.0	127420.0	107150.0	115390.0
318.0	107580.0	114100.0	106540.0	118440.0	99010.0	96170.0	115750.0	120200.0	106640.0	129050.0	115630.0	116260.0	100080.0	107360.0
319.0	101800.0	107240.0	100070.0	113180.0	92180.0	89280.0	106340.0	111260.0	96590.0	117380.0	108180.0	108610.0	92250.0	100210.0
320.0	95590.0	102110.0	93260.0	104550.0	89140.0	85570.0	102310.0	104550.0	89390.0	110340.0	100890.0	102850.0	89570.0	96530.0
321.0	92450.0	95930.0	88870.0	101720.0	85750.0	80500.0	98280.0	100040.0	87110.0	107330.0	97930.0	98890.0	88060.0	92850.0
322.0	88830.0	93690.0	86810.0	98820.0	84820.0	77950.0	91890.0	97980.0	85960.0	104120.0	93840.0	95980.0	85020.0	88790.0
323.0	85070.0	89930.0	86650.0	95480.0	81080.0	75350.0	93400.0	93440.0	84750.0	100330.0	94860.0	92320.0	81560.0	85480.0
324.0	84200.0	89430.0	82520.0	93730.0	80560.0	73970.0	91560.0	93680.0	82500.0	98320.0	91580.0	92180.0	80360.0	87120.0
325.0	81280.0	87350.0	81090.0	92290.0	79380.0	71610.0	89290.0	89430.0	79800.0	97650.0	88600.0	91280.0	78000.0	86140.0
326.0	80780.0	84500.0	80200.0	93690.0	77460.0	70550.0	88140.0	90480.0	78920.0	95030.0	87040.0	88820.0	76880.0	84240.0
327.0	79560.0	84120.0	77490.0	89070.0	76700.0	71370.0	85690.0	88730.0	77060.0	94830.0	89230.0	88580.0	76100.0	83430.0
328.0	76890.0	83170.0	77710.0	88040.0	76010.0	70630.0	85060.0	89350.0	77700.0	92650.0	86600.0	87560.0	75630.0	83100.0
329.0	76850.0	80220.0	74720.0	89250.0	75450.0	69210.0	86170.0	85180.0	77050.0	91260.0	83130.0	85420.0	76180.0	83380.0
330.0	75480.0	81950.0	74410.0	89190.0	74870.0	67860.0	83590.0	87060.0	77100.0	90750.0	82790.0	83400.0	73540.0	81330.0
331.0	74990.0	79640.0	72870.0	85800.0	73830.0	67870.0	84910.0	84540.0	76950.0	90740.0	81860.0	84800.0	72570.0	83130.0
332.0	74050.0	78610.0	70310.0	84660.0	71960.0	65170.0	83110.0	84040.0	74960.0	86970.0	81150.0	84110.0	73300.0	81100.0
333.0	72310.0	77340.0	69070.0	84720.0	70280.0	63730.0	79960.0	82790.0	75380.0	85270.0	79470.0	82290.0	70940.0	80050.0
334.0	71100.0	76560.0	69310.0	83860.0	68740.0	63910.0	80060.0	82040.0	72590.0	86170.0	76490.0	79850.0	70310.0	78370.0
335.0	70100.0	74210.0	67700.0	81260.0	67750.0	62090.0	77430.0	79540.0	70840.0	84400.0	74850.0	79220.0	68000.0	75150.0
336.0	67750.0	70740.0	65780.0	81780.0	66350.0	59960.0	77760.0	76680.0	68840.0	82200.0	75170.0	77280.0	66570.0	75750.0
337.0	65320.0	70620.0	64420.0	77470.0	66590.0	58730.0	74140.0	75770.0	69590.0	80180.0	72880.0	75650.0	65310.0	72810.0
338.0	62810.0	69150.0	61830.0	75780.0	63970.0	57840.0	72030.0	74500.0	67080.0	76730.0	70340.0	71840.0	65080.0	72980.0
339.0	61730.0	66000.0	59610.0	72980.0	62460.0	55660.0	72180.0	71370.0	65910.0	76080.0	69390.0	72290.0	61990.0	69860.0
340.0	60230.0	65770.0	59740.0	72820.0	61410.0	54910.0	68900.0	69950.0	62790.0	73150.0	65530.0	69850.0	61320.0	67920.0
341.0	59430.0	62220.0	57350.0	71350.0	60070.0	52750.0	69220.0	71040.0	62270.0	72550.0	65490.0	69860.0	59730.0	68980.0
342.0	58450.0	61280.0	55540.0	68640.0	58250.0	52050.0	66580.0	68190.0	60490.0	72940.0	63270.0	67620.0	59780.0	68970.0
343.0	56860.0	60260.0	55340.0	69630.0	57180.0	51090.0	67000.0	67120.0	61500.0	71750.0	63900.0	66510.0	58470.0	68090.0
344.0	54780.0	58840.0	53760.0	66790.0	55300.0	50340.0	64470.0	66370.0	59170.0	69150.0	61630.0	64600.0	56640.0	65860.0
345.0	54860.0	59100.0	53170.0	66850.0	56970.0	50140.0	61940.0	65410.0	58560.0	69710.0	61280.0	64160.0	57770.0	66350.0
346.0	52950.0	57220.0	51580.0	66910.0	54940.0	49670.0	63350.0	63480.0	56240.0	66430.0	58860.0	62250.0	57160.0	64860.0
347.0	53500.0	55710.0	50710.0	64390.0	55180.0	48030.0	61920.0	63160.0	56590.0	66110.0	58600.0	62400.0	54750.0	63760.0
348.0	51520.0	54850.0	48370.0	64020.0	53150.0	46980.0	60150.0	64630.0	53600.0	65920.0	57820.0	60500.0	53390.0	64790.0
349.0	49720.0	53270.0	47460.0	63550.0	50910.0	46140.0	59730.0	60600.0	53450.0	63670.0	57170.0	59080.0	52800.0	63540.0
350.0	48760.0	52900.0	46610.0	60510.0	51420.0	45690.0	56950.0	59800.0	53390.0	61960.0	54190.0	57730.0	51990.0	61880.0
351.0	49370.0	51710.0	46040.0	61270.0	50320.0	43690.0	57600.0	59330.0	51610.0	61810.0	52920.0	55830.0	52710.0	60380.0
352.0	46870.0	50610.0	44580.0	58750.0	49060.0	42310.0	56370.0	57870.0	50650.0	59910.0	52040.0	55040.0	51040.0	60050.0
353.0	45740.0	48920.0	45250.0	56710.0	48530.0	41370.0	54090.0	55870.0	49290.0	58720.0	51680.0	53060.0	51240.0	61530.0
354.0	45040.0	49130.0	43030.0	55840.0	49250.0	40950.0	54490.0	56460.0	48900.0	58950.0	50790.0	51760.0	48250.0	58260.0
355.0	43410.0	46850.0	41500.0	56530.0	46780.0	40070.0	51720.0	55560.0	48550.0	57050.0	47300.0	52160.0	49020.0	58240.0
356.0	43130.0	46230.0	41540.0	55550.0	46920.0	39100.0	51670.0	52190.0	47520.0	56540.0	48640.0	50880.0	47640.0	56950.0
357.0	42690.0	46370.0	40370.0	53550.0	46780.0	39840.0	50350.0	52680.0	46110.0	54630.0	46300.0	50190.0	46690.0	55610.0
358.0	41180.0	43270.0	38830.0	53150.0	45220.0	38350.0	48550.0	51670.0	45990.0	54430.0	46190.0	48140.0	47260.0	54600.0
359.0	41520.0	43300.0	38940.0	51910.0	45170.0	36880.0	47590.0	50300.0	43850.0	53930.0	45540.0	49430.0	46170.0	55790.0
360.0	40630.0	43310.0	37170.0	52000.0	43410.0	36840.0	46790.0	49750.0	43540.0	52860.0	44810.0	47290.0	44020.0	54140.0
361.0	38590.0	41810.0	37810.0	51180.0	42650.0	35910.0	47320.0	48030.0	43850.0	51300.0	44360.0	45750.0	44440.0	53320.0
362.0	37960.0	42030.0	36190.0	49390.0	43440.0	35710.0	45690.0	46850.0	43950.0	50800.0	42680.0	44930.0	45170.0	54170.0
363.0	38260.0	40780.0	36140.0	50890.0	41390.0	35180.0	44470.0	46790.0	42660.0	50300.0	42840.0	44200.0	43330.0	53480.0
364.0	38100.0	40070.0	34750.0	47540.0	40950.0	33970.0	43840.0	45340.0	41570.0	48120.0	41440.0	44450.0	43470.0	54120.0
365.0	35040.0	41430.0	35000.0	48170.0	41090.0	34490.0	43490.0	45190.0	40480.0	48140.0	41350.0	42420.0	43130.0	51900.0
366.0	35080.0	40040.0	34300.0	46200.0	40010.0	33230.0	41680.0	44050.0	39670.0	48020.0	40570.0	41660.0	41970.0	50620.0
367.0	34610.0	38430.0	33960.0	45050.0	39540.0	32960.0	41000.0	44660.0	40020.0	46960.0	39200.0	40470.0	42190.0	50850.0
368.0	34220.0	38590.0	33470.0	45470.0	40640.0	32530.0	41370.0	41830.0	38220.0	46150.0	39510.0	42940.0	42150.0	50820.0
369.0	34650.0	38180.0	32610.0	43980.0	38390.0	32830.0	39760.0	42510.0	37700.0	44010.0	37970.0	40300.0	39530.0	49840.0
370.0	33810.0	37720.0	31770.0	44300.0	37490.0	31450.0	38750.0	41870.0	37310.0	43680.0	37190.0	39750.0	41490.0	48740.0
371.0	32550.0	37760.0	30990.0	43570.0	37240.0	31290.0	38830.0	40040.0	36310.0	44070.0	36580.0	38680.0	39840.0	49120.0
372.0	32780.0	35960.0	30880.0	42280.0	38160.0	30670.0	38630.0	39610.0	37060.0	42860.0	35930.0	37920.0	40550.0	48130.0
373.0	32870.0	35300.0	31680.0	42350.0	36580.0	30770.0	37260.0	39190.0	36740.0	42200.0	37090.0	37790.0	39070.0	48030.0
374.0	30360.0	36230.0	29990.0	41370.0	37000.0	30370.0	36620.0	40010.0	36510.0	41510.0	36050.0	37330.0	38760.0	46600.0
375.0	31040.0	36020.0	29650.0	41470.0	37890.0	30920.0	38130.0	38260.0	36140.0	41350.0	34470.0	37330.0	38090.0	47490.0
376.0	30580.0	35030.0	30260.0	39400.0	37320.0	30340.0	36240.0	38070.0	35600.0	41180.0	33780.0	36480.0	39720.0	47740.0
377.0	30570.0	35850.0	29470.0	39930.0	36390.0	30180.0	36020.0	37870.0	35720.0	40480.0	33000.0	35690.0	39170.0	45380.0
378.0	28890.0	35270.0	28940.0	40310.0	37470.0	31000.0	35740.0	36280.0	34660.0	40070.0	33330.0	35860.0	38380.0	45640.0
379.0	28790.0	35470.0	29590.0	39740.0	36310.0	29020.0	35140.0	36440.0	34600.0	40900.0	33640.0	34630.0	40260.0	44490.0
380.0	29060.0	35130.0	29010.0	39110.0	35710.0	28640.0	34890.0	37250.0	34350.0	40220.0	32610.0	35370.0	37580.0	46420.0
381.0	30490.0	34560.0	27920.0	39270.0	35470.0	28800.0	33860.0	35710.0	33210.0	40780.0	33120.0	34250.0	37710.0	46240.0
382.0	29490.0	33210.0	29000.0	38160.0	36100.0	28890.0	34840.0	34700.0	33390.0	39290.0	33650.0	35290.0	38180.0	45490.0
383.0	29030.0	34640.0	27940.0	39930.0	35800.0	29260.0	34130.0	35980.0	33630.0	38680.0	33130.0	34180.0	37870.0	44680.0
384.0	27770.0	32670.0	28320.0	39210.0	35730.0	27900.0	34180.0	35480.0	32670.0	38160.0	32920.0	33940.0	37150.0	45260.0
385.0	27000.0	33870.0	28390.0	38070.0	34880.0	28480.0	35350.0	36790.0	33170.0	39260.0	31700.0	33110.0	37320.0	45000.0
386.0	27820.0	32870.0	27510.0	37550.0	33960.0	28540.0	32960.0	34480.0	33190.0	39070.0	32380.0	33800.0	37820.0	44120.0
387.0	27270.0	33380.0	28140.0	36990.0	33640.0	27680.0	33780.0	35580.0	32130.0	37830.0	31340.0	32770.0	37140.0	44470.0
388.0	26510.0	32130.0	27690.0	37020.0	33670.0	28530.0	33270.0	35210.0	32440.0	37030.0	31810.0	32520.0	36400.0	42750.0
389.0	27730.0	32560.0	27000.0	35970.0	33970.0	28410.0	33780.0	33680.0	31870.0	36180.0	31970.0	31710.0	35740.0	42980.0
390.0	27640.0	32020.0	26030.0	35720.0	34240.0	28600.0	33290.0	34360.0	31800.0	37640.0	32180.0	32060.0	36570.0	43600.0
391.0	26940.0	31310.0	27110.0	35740.0	34060.0	28040.0	31740.0	32560.0	31400.0	36520.0	30320.0	31540.0	35900.0	42700.0
392.0	26930.0	31650.0	27560.0	35790.0	33450.0	27400.0	32870.0	34310.0	30790.0	36130.0	30370.0	31870.0	36410.0	41660.0
393.0	25710.0	32280.0	26870.0	35570.0	32950.0	27670.0	32210.0	33190.0	30160.0	36780.0	31250.0	32080.0	37070.0	41500.0
394.0	26370.0	31090.0	26880.0	34970.0	34060.0	27860.0	32300.0	32860.0	30880.0	36110.0	31710.0	31700.0	35700.0	41790.0
395.0	25520.0	31120.0	26710.0	34980.0	32700.0	27060.0	32910.0	32310.0	30020.0	36140.0	30860.0	31830.0	35590.0	40350.0
396.0	26570.0	31200.0	26350.0	36080.0	32540.0	28320.0	32660.0	31840.0	30370.0	36150.0	31660.0	32350.0	35600.0	40270.0
397.0	27130.0	30860.0	26090.0	34720.0	33090.0	28300.0	32090.0	31970.0	31160.0	36480.0	31130.0	30990.0	35000.0	40580.0
398.0	26750.0	30790.0	26840.0	34340.0	34300.0	27910.0	32850.0	32210.0	31470.0	37310.0	30160.0	32140.0	35400.0	40970.0
399.0	25950.0	31020.0	26880.0	34990.0	33980.0	27530.0	33780.0	32020.0	31360.0	36160.0	31040.0	32210.0	35300.0	40870.0
400.0	26520.0	31670.0	27840.0	35480.0	33000.0	27890.0	33310.0	31790.0	31590.0	36840.0	32010.0	31470.0	35150.0	41010.0
401.0	26950.0	31170.0	28500.0	34510.0	33660.0	28270.0	33190.0	34000.0	32320.0	37380.0	32260.0	32240.0	35730.0	41030.0
402.0	26640.0	32270.0	27190.0	35090.0	33670.0	28540.0	33540.0	32260.0	32040.0	37740.0	33390.0	33540.0	35460.0	41370.0
403.0	27310.0	32360.0	28310.0	33940.0	34580.0	28470.0	34280.0	32920.0	30920.0	38260.0	33540.0	33490.0	36730.0	41780.0
404.0	26890.0	30350.0	28530.0	36690.0	34520.0	29570.0	34710.0	32260.0	32600.0	39460.0	32530.0	35030.0	36780.0	41770.0
405.0	27430.0	33400.0	28330.0	36340.0	34450.0	29620.0	34530.0	33870.0	33180.0	39050.0	34170.0	36530.0	36270.0	42000.0
406.0	27060.0	32000.0	28170.0	36410.0	36010.0	30330.0	35290.0	33090.0	34180.0	38290.0	33770.0	36880.0	37180.0	43240.0
407.0	27880.0	33130.0	30470.0	37200.0	36170.0	31570.0	35720.0	33590.0	33910.0	39540.0	36670.0	36400.0	37740.0	42260.0
408.0	28120.0	32590.0	29560.0	36360.0	34820.0	31660.0	36760.0	35270.0	35110.0	40940.0	36080.0	38440.0	37860.0	43960.0
409.0	29670.0	33960.0	31200.0	38220.0	36850.0	31300.0	37140.0	35070.0	34910.0	39760.0	36810.0	39890.0	36800.0	43110.0
410.0	29010.0	33410.0	32330.0	37670.0	36600.0	30660.0	39320.0	34600.0	36560.0	41820.0	37900.0	41120.0	38750.0	44780.0
411.0	29740.0	35050.0	31700.0	38650.0	37360.0	32250.0	38970.0	35790.0	36810.0	42910.0	39450.0	42110.0	38660.0	45250.0
412.0	29900.0	34300.0	32490.0	38520.0	36860.0	32910.0	38630.0	36380.0	37620.0	44510.0	38790.0	42020.0	38890.0	45100.0
413.0	31750.0	35990.0	33080.0	39110.0	37610.0	33870.0	39730.0	36390.0	38130.0	44560.0	41360.0	44050.0	39170.0	44430.0
414.0	31680.0	34290.0	33820.0	40560.0	38580.0	33230.0	40190.0	36930.0	37760.0	45110.0	40850.0	44950.0	39790.0	46400.0
415.0	32000.0	36620.0	34460.0	40460.0	38920.0	33690.0	42850.0	37460.0	39700.0	44900.0	42220.0	47130.0	40200.0	46240.0
416.0	31980.0	37270.0	34550.0	39810.0	39280.0	34530.0	42940.0	38160.0	40140.0	47270.0	43780.0	48850.0	40690.0	46450.0
417.0	32470.0	37530.0	35140.0	41170.0	39440.0	36160.0	44410.0	38440.0	40370.0	47560.0	43990.0	49440.0	40940.0	47620.0
418.0	33530.0	37460.0	37910.0	42070.0	39700.0	34580.0	46000.0	39240.0	42910.0	48910.0	46130.0	50940.0	41420.0	47700.0
419.0	34690.0	38870.0	36730.0	43460.0	40760.0	34790.0	46510.0	40540.0	42750.0	50760.0	46860.0	51050.0	40670.0	46990.0
420.0	36030.0	39550.0	37500.0	44360.0	41770.0	37030.0	46690.0	40120.0	42780.0	52270.0	46970.0	52990.0	42210.0	48240.0
421.0	36180.0	40680.0	38420.0	43800.0	41720.0	37360.0	48360.0	40670.0	44300.0	52090.0	49940.0	53910.0	41790.0	49150.0
422.0	37070.0	41220.0	38890.0	43550.0	41550.0	36630.0	50500.0	41650.0	44820.0	53540.0	49530.0	54330.0	42030.0	48100.0
423.0	36950.0	40770.0	40470.0	46080.0	42470.0	37570.0	51330.0	42190.0	45810.0	55310.0	50730.0	56840.0	43720.0	48850.0
424.0	38680.0	43050.0	41150.0	46160.0	43000.0	38130.0	52440.0	43110.0	45390.0	55670.0	51980.0	57150.0	42330.0	50290.0
425.0	39680.0	43410.0	40660.0	46900.0	43220.0	38350.0	54450.0	44030.0	46630.0	57050.0	52690.0	58030.0	44400.0	49750.0
426.0	40230.0	43750.0	41970.0	46900.0	43540.0	39690.0	54780.0	45370.0	48940.0	58210.0	54280.0	58960.0	45770.0	51230.0
427.0	42410.0	44700.0	44110.0	47730.0	43840.0	39930.0	57700.0	47230.0	49590.0	59220.0	55590.0	60660.0	46690.0	51650.0
428.0	43080.0	45280.0	44450.0	49610.0	44790.0	40160.0	58910.0	46710.0	49630.0	63690.0	56990.0	62490.0	46290.0	51790.0
429.0	44810.0	46080.0	45930.0	50450.0	46290.0	41320.0	62310.0	46130.0	51880.0	65330.0	57560.0	65050.0	48300.0	51820.0
430.0	44920.0	47860.0	47060.0	50980.0	45210.0	42720.0	62410.0	47730.0	51570.0	65340.0	59750.0	66430.0	49230.0	53520.0
431.0	47130.0	49180.0	47470.0	51780.0	47920.0	42890.0	64560.0	49250.0	52290.0	68280.0	60070.0	69250.0	49480.0	52050.0
432.0	47720.0	50920.0	48150.0	54130.0	47850.0	42880.0	67440.0	50630.0	54630.0	69760.0	62430.0	70260.0	49870.0	52770.0
433.0	50120.0	52180.0	49940.0	54020.0	48320.0	44190.0	67130.0	50730.0	57180.0	71640.0	63940.0	71090.0	50810.0	55040.0
434.0	51590.0	51660.0	51960.0	56900.0	50150.0	45690.0	70950.0	52740.0	57830.0	74400.0	66310.0	73510.0	50650.0	55800.0
435.0	51660.0	53370.0	53080.0	57530.0	51110.0	47120.0	72000.0	53950.0	58120.0	75610.0	68010.0	76840.0	53110.0	57920.0
436.0	54470.0	54910.0	55610.0	58390.0	50110.0	46950.0	76000.0	54850.0	60190.0	77420.0	69520.0	79070.0	53350.0	58430.0
437.0	56800.0	55280.0	56310.0	60270.0	52950.0	49520.0	78090.0	56950.0	61460.0	79840.0	72690.0	80050.0	55360.0	59680.0
438.0	57870.0	57520.0	56940.0	62130.0	53590.0	49270.0	80650.0	58500.0	62170.0	83300.0	76160.0	84390.0	56300.0	59210.0
439.0	59110.0	59110.0	57280.0	61720.0	55010.0	51100.0	82190.0	59070.0	65070.0	85240.0	76950.0	85920.0	57790.0	61240.0
440.0	60790.0	61330.0	58530.0	65460.0	54940.0	51250.0	85960.0	60370.0	66080.0	87790.0	80130.0	88950.0	57380.0	60120.0
441.0	61950.0	62480.0	62240.0	65250.0	57740.0	53900.0	88340.0	61840.0	67610.0	91370.0	80760.0	90380.0	60280.0	63600.0
442.0	64760.0	61900.0	62550.0	67970.0	59590.0	53540.0	90480.0	63040.0	70010.0	95210.0	84920.0	94310.0	59940.0	63160.0
443.0	65400.0	66760.0	65480.0	70380.0	59740.0	54510.0	93890.0	67210.0	71720.0	98550.0	84970.0	95110.0	61360.0	64920.0
444.0	65960.0	66940.0	66730.0	71960.0	61710.0	56170.0	94280.0	66940.0	73150.0	100280.0	88390.0	99390.0	63560.0	65360.0
445.0	69970.0	69780.0	69380.0	71870.0	63370.0	57370.0	98790.0	68820.0	74920.0	100090.0	91850.0	102060.0	65530.0	67640.0
446.0	71180.0	70160.0	72770.0	74070.0	63100.0	58930.0	102170.0	68770.0	76350.0	104250.0	93230.0	102920.0	65150.0	68670.0
447.0	73250.0	71010.0	71690.0	74970.0	63650.0	60990.0	103840.0	72790.0	78000.0	106310.0	95430.0	109040.0	67330.0	71350.0
448.0	73820.0	74210.0	75020.0	77660.0	65950.0	61370.0	108440.0	73270.0	79380.0	109550.0	98680.0	112590.0	69200.0	71180.0
449.0	76890.0	76660.0	75980.0	79530.0	67320.0	60580.0	110800.0	75740.0	82180.0	113890.0	100160.0	112700.0	68590.0	70700.0
450.0	77180.0	77670.0	77380.0	80120.0	68720.0	64810.0	115800.0	76280.0	83700.0	116390.0	103900.0	115650.0	70160.0	72590.0
451.0	80220.0	80190.0	80210.0	82450.0	69460.0	64750.0	117410.0	78250.0	86050.0	121840.0	103660.0	118490.0	72670.0	73060.0
452.0	81990.0	81090.0	83320.0	85510.0	70790.0	65600.0	121710.0	80530.0	87830.0	124300.0	107120.0	123550.0	73740.0	75000.0
453.0	84990.0	84180.0	84640.0	86090.0	72610.0	67340.0	123910.0	83480.0	91920.0	124710.0	109430.0	124280.0	74840.0	77080.0
454.0	86780.0	84690.0	84890.0	89480.0	74760.0	67430.0	127120.0	84180.0	95200.0	129900.0	113800.0	129080.0	77200.0	77010.0
455.0	88180.0	85980.0	86660.0	89340.0	75140.0	71930.0	132830.0	85790.0	94720.0	132790.0	115460.0	131350.0	78010.0	79410.0
456.0	93590.0	89450.0	91030.0	92520.0	78740.0	72350.0	135870.0	88540.0	98950.0	136500.0	120050.0	134700.0	79240.0	79660.0
457.0	94430.0	92780.0	92230.0	95190.0	80130.0	74980.0	137910.0	91500.0	97260.0	140030.0	121520.0	136090.0	80940.0	82210.0
458.0	96600.0	93000.0	93500.0	98110.0	81650.0	76530.0	142580.0	91700.0	101240.0	142010.0	124230.0	141260.0	84730.0	84760.0
459.0	98980.0	95460.0	95130.0	98620.0	81950.0	77740.0	144850.0	94100.0	104900.0	147360.0	127100.0	143210.0	84850.0	86040.0
460.0	100850.0	98800.0	97570.0	100630.0	85510.0	80870.0	148510.0	96660.0	106430.0	147460.0	127440.0	147400.0	87210.0	88400.0
461.0	103240.0	98590.0	99980.0	100960.0	85040.0	79650.0	149310.0	96260.0	108690.0	149590.0	133370.0	149570.0	89140.0	88420.0
462.0	105420.0	99930.0	102150.0	106060.0	87490.0	80890.0	152890.0	98450.0	111890.0	156580.0	133700.0	153130.0	90730.0	90280.0
463.0	106010.0	102430.0	103250.0	105570.0	89140.0	83440.0	157360.0	101660.0	114520.0	159770.0	138100.0	156230.0	90930.0	89810.0
464.0	109490.0	105370.0	107550.0	109780.0	91400.0	85810.0	160840.0	102270.0	112570.0	160870.0	138910.0	157960.0	94830.0	91210.0
465.0	111130.0	105120.0	106990.0	110280.0	92050.0	85630.0	163110.0	104770.0	114260.0	163990.0	142920.0	161790.0	93610.0	94940.0
466.0	112090.0	108240.0	110150.0	112710.0	93540.0	88930.0	165430.0	106720.0	120040.0	168050.0	142660.0	164910.0	95170.0	96660.0
467.0	114400.0	109830.0	110630.0	110320.0	95490.0	88600.0	167930.0	108540.0	120390.0	172330.0	147610.0	167610.0	98510.0	96410.0
468.0	117300.0	113490.0	113030.0	113920.0	96000.0	90690.0	174470.0	108530.0	122420.0	175330.0	150240.0	170480.0	99580.0	95350.0
469.0	119100.0	115530.0	115400.0	119040.0	99870.0	92370.0	174880.0	111740.0	125310.0	173950.0	154140.0	174250.0	100160.0	98420.0
470.0	122040.0	118920.0	119320.0	118920.0	101650.0	92760.0	175860.0	112980.0	126170.0	182910.0	157800.0	179210.0	103600.0	100900.0
471.0	125750.0	118290.0	120040.0	123440.0	101570.0	95760.0	179110.0	115140.0	128070.0	181150.0	156070.0	180390.0	104800.0	101490.0
472.0	127660.0	119850.0	121100.0	123640.0	103100.0	95900.0	186930.0	114410.0	132250.0	185200.0	160140.0	181990.0	105730.0	105180.0
473.0	128070.0	120340.0	123870.0	125070.0	103590.0	97180.0	187460.0	119910.0	131910.0	188240.0	163600.0	184810.0	108070.0	103710.0
474.0	128130.0	125960.0	124360.0	126160.0	105920.0	97410.0	192900.0	120400.0	134820.0	192760.0	165970.0	189830.0	108110.0	104340.0
475.0	133240.0	125770.0	128620.0	129950.0	105480.0	99710.0	194600.0	122680.0	134390.0	195850.0	167300.0	197710.0	108310.0	109230.0
476.0	133270.0	128210.0	130050.0	132350.0	109010.0	101820.0	196160.0	123770.0	137620.0	200800.0	171920.0	194940.0	112200.0	107230.0
477.0	135760.0	129170.0	132040.0	134880.0	112080.0	103960.0	200360.0	124030.0	139750.0	202090.0	174260.0	198350.0	114330.0	110010.0
478.0	137400.0	132570.0	132880.0	135570.0	112940.0	105490.0	204900.0	125500.0	143430.0	208570.0	176210.0	204640.0	113380.0	111290.0
479.0	141130.0	133770.0	135650.0	137380.0	113520.0	104400.0	209410.0	129900.0	145890.0	208750.0	179880.0	203020.0	115050.0	112340.0
480.0	140590.0	137290.0	138310.0	141460.0	115610.0	110110.0	213210.0	131610.0	148370.0	211810.0	183060.0	206800.0	118690.0	113840.0
481.0	144780.0	138580.0	140530.0	141100.0	116190.0	107980.0	216000.0	132380.0	149790.0	214530.0	182280.0	208970.0	119960.0	117260.0
482.0	148620.0	141310.0	141440.0	143010.0	119300.0	109710.0	221500.0	135360.0	151350.0	217130.0	184490.0	213760.0	120440.0	117130.0
483.0	148580.0	143210.0	143740.0	142920.0	118990.0	109890.0	220250.0	139330.0	153280.0	220450.0	190350.0	216470.0	122740.0	117460.0
484.0	154030.0	146270.0	144560.0	148870.0	123750.0	114350.0	226680.0	140680.0	156710.0	227340.0	190650.0	220570.0	122030.0	120100.0
485.0	154260.0	144160.0	147210.0	148870.0	121690.0	114480.0	227820.0	138620.0	156590.0	232150.0	193670.0	226020.0	124830.0	120230.0
486.0	157500.0	149680.0	149300.0	151720.0	123020.0	114810.0	228600.0	142970.0	160790.0	231750.0	201200.0	228810.0	126560.0	123540.0
487.0	157770.0	149520.0	151310.0	153770.0	124230.0	118360.0	232120.0	144310.0	163210.0	231940.0	198180.0	227610.0	129680.0	122040.0
488.0	158210.0	154590.0	152170.0	156980.0	124720.0	118330.0	234190.0	144600.0	163940.0	237590.0	203280.0	232010.0	126380.0	123090.0
489.0	162180.0	154750.0	155730.0	158930.0	127920.0	119220.0	234520.0	145830.0	164440.0	238820.0	203680.0	236140.0	129780.0	126400.0
490.0	164040.0	154250.0	155060.0	158100.0	127920.0	119560.0	240510.0	148180.0	167800.0	239580.0	207990.0	233930.0	131930.0	128090.0
491.0	166420.0	158070.0	158710.0	160560.0	129450.0	122530.0	244950.0	150550.0	169330.0	243480.0	211550.0	238970.0	133670.0	128260.0
492.0	164200.0	158400.0	160200.0	161020.0	131840.0	122600.0	243430.0	151870.0	170740.0	248000.0	213660.0	241030.0	132670.0	127390.0
493.0	169400.0	160610.0	161940.0	163640.0	132040.0	123320.0	247660.0	154240.0	172950.0	253160.0	215470.0	246400.0	135490.0	129140.0
494.0	171380.0	160360.0	162770.0	164840.0	134040.0	123630.0	244400.0	156860.0	175190.0	251630.0	215560.0	249600.0	137380.0	131270.0
495.0	172010.0	162210.0	163100.0	165580.0	131030.0	124580.0	249490.0	155060.0	175170.0	256980.0	217860.0	249810.0	138020.0	132240.0
496.0	174110.0	162690.0	163180.0	167230.0	131820.0	127900.0	253920.0	157880.0	175830.0	255100.0	215140.0	252060.0	139400.0	135150.0
497.0	174250.0	166240.0	166470.0	170000.0	135550.0	126630.0	255420.0	157860.0	175540.0	256060.0	220090.0	253320.0	138660.0	132160.0
498.0	174810.0	168040.0	166280.0	168700.0	135370.0	128670.0	257700.0	160190.0	178100.0	259520.0	222090.0	251610.0	142190.0	135600.0
499.0	177070.0	167490.0	166250.0	172080.0	138910.0	130480.0	259160.0	162080.0	181170.0	260860.0	223060.0	256210.0	140110.0	137610.0
500.0	177670.0	167980.0	169380.0	171740.0	139080.0	132430.0	257840.0	160610.0	181610.0	260990.0	223900.0	254260.0	142600.0	134960.0
501.0	177550.0	167570.0	170040.0	170550.0	139860.0	131530.0	259420.0	162150.0	183390.0	266500.0	225460.0	258560.0	144720.0	134450.0
502.0	177850.0	169050.0	171690.0	175010.0	137670.0	131240.0	259730.0	162940.0	184120.0	263710.0	227080.0	259980.0	142950.0	137760.0
503.0	175520.0	172700.0	171680.0	172280.0	140910.0	131130.0	264210.0	162280.0	182270.0	264800.0	229450.0	261320.0	144570.0	138170.0
504.0	179220.0	169730.0	172930.0	173420.0	142320.0	132620.0	266390.0	165080.0	182970.0	266990.0	226750.0	260300.0	145250.0	138860.0
505.0	180450.0	170450.0	172930.0	174890.0	143130.0	132710.0	264040.0	163000.0	184790.0	268480.0	231140.0	261120.0	143380.0	137240.0
506.0	182520.0	173370.0	174890.0	177860.0	140310.0	132940.0	266830.0	167150.0	185460.0	267250.0	231300.0	265100.0	146260.0	139310.0
507.0	181030.0	173960.0	175290.0	176110.0	143070.0	134330.0	265980.0	165630.0	189740.0	271080.0	230370.0	262730.0	145520.0	138000.0
508.0	183600.0	173760.0	174590.0	178660.0	140430.0	136200.0	267470.0	166130.0	188100.0	270760.0	228570.0	264650.0	147650.0	139020.0
509.0	186550.0	174750.0	176280.0	177570.0	141460.0	133840.0	267670.0	167090.0	187840.0	271180.0	232810.0	264100.0	150500.0	140170.0
510.0	186810.0	174890.0	177150.0	179990.0	142120.0	134620.0	267450.0	165760.0	187520.0	271790.0	233110.0	265140.0	146790.0	140720.0
511.0	188620.0	176010.0	178570.0	180590.0	143470.0	135660.0	270400.0	165550.0	186750.0	274070.0	233160.0	268180.0	147940.0	141900.0
512.0	185670.0	176180.0	177290.0	177960.0	144040.0	136810.0	267100.0	167820.0	191470.0	271260.0	232510.0	270470.0	150390.0	141260.0
513.0	186140.0	176740.0	177980.0	177470.0	144770.0	137490.0	271350.0	166800.0	189810.0	271810.0	235940.0	267690.0	148010.0	140680.0
514.0	187590.0	176290.0	178510.0	177680.0	146270.0	137060.0	271130.0	167300.0	190390.0	272780.0	235950.0	267990.0	151660.0	140500.0
515.0	185550.0	174890.0	179110.0	179340.0	145940.0	138740.0	270140.0	167970.0	187630.0	273250.0	236630.0	267790.0	148940.0	142440.0
516.0	184150.0	177180.0	179230.0	180360.0	146730.0	137800.0	272140.0	170100.0	191980.0	276460.0	233330.0	270220.0	150770.0	141690.0
517.0	187160.0	176940.0	177300.0	178760.0	146600.0	137610.0	269560.0	165920.0	190670.0	275390.0	235950.0	264280.0	149150.0	142840.0
518.0	187290.0	178130.0	178360.0	180210.0	146720.0	136560.0	270490.0	168500.0	188730.0	272760.0	235120.0	266520.0	150060.0	141180.0
519.0	185960.0	176120.0	177990.0	179250.0	147820.0	137070.0	271410.0	166680.0	189570.0	276070.0	234090.0	265270.0	150650.0	141240.0
520.0	186360.0	178640.0	179310.0	180260.0	143280.0	137850.0	266400.0	169430.0	189080.0	272340.0	235130.0	265820.0	151910.0	142790.0
521.0	184820.0	176750.0	175730.0	180400.0	143650.0	138210.0	268350.0	169520.0	188160.0	272280.0	233390.0	271030.0	151550.0	140890.0
522.0	185040.0	176280.0	179640.0	179380.0	143920.0	139310.0	267820.0	168910.0	191050.0	270900.0	235770.0	265460.0	151130.0	143100.0
523.0	182720.0	176850.0	179750.0	174750.0	145490.0	137260.0	266970.0	166900.0	190410.0	271060.0	235470.0	266820.0	151180.0	143700.0
524.0	186270.0	176030.0	177990.0	178070.0	143470.0	137580.0	268970.0	168410.0	188690.0	271070.0	230670.0	267180.0	148320.0	140720.0
525.0	185410.0	176360.0	176360.0	177900.0	144960.0	138330.0	265970.0	167590.0	188320.0	268610.0	232450.0	264460.0	149270.0	141080.0
526.0	184840.0	176920.0	176190.0	175830.0	143710.0	136720.0	265460.0	167690.0	188080.0	268260.0	234170.0	264500.0	151050.0	143520.0
527.0	183320.0	174060.0	175310.0	176830.0	145640.0	136280.0	264130.0	164390.0	189510.0	263280.0	230880.0	263740.0	151970.0	143190.0
528.0	182330.0	174880.0	174070.0	177720.0	147640.0	137680.0	266400.0	166450.0	189680.0	271710.0	230600.0	263080.0	151970.0	142120.0
529.0	183520.0	175350.0	174680.0	177150.0	145230.0	137970.0	262520.0	165780.0	189330.0	267920.0	227250.0	258530.0	151440.0	142760.0
530.0	182660.0	175700.0	174600.0	176940.0	147620.0	137760.0	258460.0	166030.0	186460.0	265580.0	232080.0	262240.0	153140.0	143050.0
531.0	183830.0	175170.0	176480.0	176710.0	145930.0	138500.0	260880.0	165290.0	187930.0	263830.0	230700.0	264010.0	152160.0	143530.0
532.0	181510.0	174660.0	174380.0	178770.0	146220.0	139430.0	262820.0	165410.0	185820.0	265620.0	228660.0	260400.0	154610.0	144120.0
533.0	185050.0	173280.0	174630.0	176160.0	145730.0	138920.0	260710.0	167270.0	185510.0	265340.0	229930.0	259840.0	153990.0	146040.0
534.0	182840.0	171480.0	176060.0	173490.0	148270.0	140140.0	258790.0	163450.0	187050.0	264110.0	230370.0	259480.0	153320.0	143830.0
535.0	180270.0	175470.0	176510.0	171520.0	147930.0	139200.0	261730.0	165570.0	184860.0	264400.0	227200.0	258360.0	155000.0	144460.0
536.0	183160.0	172260.0	175120.0	173170.0	147080.0	138920.0	258190.0	164540.0	184220.0	261000.0	225270.0	253780.0	152130.0	146510.0
537.0	179970.0	171200.0	171560.0	173560.0	148230.0	138380.0	258590.0	163470.0	186000.0	260930.0	225230.0	256090.0	152390.0	144810.0
538.0	180710.0	171540.0	172310.0	175360.0	148110.0	140390.0	255720.0	163090.0	186650.0	261400.0	228710.0	255290.0	156130.0	144790.0
539.0	180890.0	173640.0	175350.0	173940.0	151460.0	144270.0	257060.0	165310.0	185800.0	260880.0	228270.0	255940.0	160290.0	148340.0
540.0	185650.0	176160.0	181500.0	181230.0	156170.0	147650.0	258870.0	171400.0	186640.0	264100.0	231980.0	261030.0	165160.0	156520.0
