# Supplementary material for: Interrogating the structure and function of the human voltage-gated proton channel (hHv1) with a fluorescent noncanonical amino acid
Source: eLife. 2026 Apr 28;15:RP110161. doi: 10.7554/eLife.110161 (PMC13124150; doi:10.7554/eLife.110161)
Supplement: Figure 6—source data 1. [file elife-110161-fig6-data1.zip › Spectra0_370.csv]

Wavelength (nm)	Acd	A18Acd	Q56Acd	M91Acd	V103Acd	C107Acd	K125Acd	Y134Acd	F159Acd	K169Acd	F195Acd	I217Acd	F247Acd	No TAG
380.0	708930.0	750620.0	742840.0	339220.0	409350.0	792570.0	740850.0	793730.0	363370.0	248710.0	938600.0	244100.0	477410.0	427610.0
381.0	277820.0	305570.0	346910.0	144260.0	171950.0	366060.0	302040.0	314310.0	155050.0	110720.0	423640.0	110100.0	198090.0	187980.0
382.0	164520.0	179420.0	205520.0	89910.0	103270.0	215370.0	180170.0	187210.0	99060.0	68920.0	245140.0	73050.0	120030.0	116560.0
383.0	105360.0	111080.0	132130.0	63000.0	71880.0	141560.0	115580.0	114180.0	70500.0	52240.0	151020.0	55330.0	85560.0	76630.0
384.0	70710.0	78310.0	99770.0	50100.0	54120.0	105780.0	82960.0	78800.0	55530.0	40800.0	109270.0	46680.0	63690.0	61790.0
385.0	59810.0	63640.0	85650.0	44530.0	48360.0	93250.0	69850.0	65050.0	52610.0	37690.0	91590.0	43200.0	57510.0	55260.0
386.0	53210.0	58510.0	76640.0	43690.0	44780.0	85880.0	68290.0	58430.0	51500.0	36090.0	82370.0	44160.0	54530.0	50810.0
387.0	50810.0	56350.0	71760.0	44010.0	43170.0	81270.0	69170.0	56910.0	56370.0	37690.0	79400.0	45930.0	56620.0	50280.0
388.0	48380.0	53110.0	69100.0	43650.0	42630.0	80810.0	73110.0	55410.0	61060.0	37800.0	74300.0	49970.0	57240.0	48070.0
389.0	47730.0	53640.0	67210.0	47630.0	41460.0	80550.0	81170.0	57220.0	71520.0	41760.0	71720.0	56230.0	57720.0	47780.0
390.0	47730.0	55140.0	63880.0	51300.0	43900.0	82050.0	91500.0	60100.0	84720.0	44130.0	73350.0	67650.0	59130.0	48120.0
391.0	47590.0	56850.0	61000.0	56270.0	46640.0	88580.0	109310.0	60970.0	106320.0	49710.0	71680.0	78770.0	61900.0	49740.0
392.0	48480.0	59520.0	62670.0	63430.0	49000.0	95060.0	134170.0	68240.0	129540.0	59010.0	74180.0	97750.0	68960.0	49180.0
393.0	50060.0	65070.0	63750.0	71200.0	52520.0	103590.0	163230.0	75800.0	164930.0	66200.0	76090.0	121890.0	73680.0	50240.0
394.0	52290.0	72550.0	64530.0	85210.0	58490.0	118790.0	200130.0	86030.0	209940.0	78920.0	83970.0	154850.0	82450.0	51640.0
395.0	53670.0	81210.0	67390.0	101410.0	68520.0	134810.0	247360.0	101300.0	260640.0	95540.0	91340.0	190100.0	95490.0	53380.0
396.0	58270.0	96170.0	70600.0	120330.0	78440.0	157810.0	296930.0	122110.0	324500.0	119170.0	102900.0	244750.0	112010.0	56690.0
397.0	66280.0	112580.0	77040.0	142370.0	96580.0	189190.0	353190.0	149770.0	395340.0	145080.0	117570.0	298850.0	132800.0	59890.0
398.0	75860.0	136380.0	83830.0	169980.0	115000.0	223190.0	409420.0	186350.0	457770.0	179670.0	138930.0	360410.0	161100.0	64110.0
399.0	89710.0	166710.0	96150.0	208120.0	143100.0	268470.0	478110.0	238060.0	529840.0	221160.0	163760.0	435930.0	197910.0	69000.0
400.0	105790.0	201970.0	111470.0	241990.0	178670.0	316000.0	529800.0	290890.0	601320.0	276040.0	197350.0	506360.0	238970.0	75110.0
401.0	131700.0	248520.0	133210.0	290170.0	219970.0	382120.0	594600.0	366250.0	680080.0	339910.0	244070.0	591480.0	300300.0	82310.0
402.0	161800.0	305520.0	159310.0	335300.0	270700.0	447370.0	650570.0	453570.0	754840.0	413190.0	294810.0	675400.0	368640.0	93330.0
403.0	197090.0	376550.0	190730.0	388770.0	332610.0	521610.0	708180.0	553480.0	819480.0	495740.0	354750.0	757330.0	446730.0	102850.0
404.0	246640.0	456970.0	235320.0	457730.0	401420.0	608440.0	779660.0	668980.0	893200.0	597110.0	425400.0	843640.0	548570.0	117020.0
405.0	305060.0	548230.0	283670.0	521320.0	477950.0	691040.0	840630.0	803870.0	964900.0	697640.0	511780.0	941990.0	655290.0	130310.0
406.0	378140.0	650770.0	335620.0	604430.0	560280.0	776300.0	913150.0	944250.0	1049050.0	821180.0	596940.0	1037480.0	776600.0	145720.0
407.0	457130.0	754000.0	395470.0	673990.0	643560.0	856580.0	996550.0	1084490.0	1126760.0	927550.0	690340.0	1133590.0	897630.0	162850.0
408.0	549230.0	883790.0	472350.0	758780.0	735040.0	941580.0	1072960.0	1232970.0	1226500.0	1052520.0	790940.0	1248790.0	1036110.0	179220.0
409.0	650260.0	990170.0	548410.0	832540.0	809030.0	1011920.0	1148850.0	1361250.0	1304150.0	1162200.0	884160.0	1334860.0	1165380.0	198660.0
410.0	753820.0	1106140.0	636130.0	913660.0	888060.0	1074220.0	1237400.0	1492110.0	1399690.0	1266460.0	976930.0	1443070.0	1292050.0	216160.0
411.0	868760.0	1215390.0	721860.0	992550.0	951670.0	1126130.0	1318600.0	1603500.0	1492180.0	1350820.0	1062750.0	1522620.0	1414360.0	240200.0
412.0	978770.0	1313160.0	807130.0	1068210.0	1012700.0	1161010.0	1394620.0	1699520.0	1566560.0	1437030.0	1129700.0	1601010.0	1526580.0	256400.0
413.0	1101140.0	1417130.0	900250.0	1149680.0	1067450.0	1197950.0	1466500.0	1781020.0	1642160.0	1504180.0	1205190.0	1667720.0	1622430.0	281280.0
414.0	1211640.0	1490200.0	986690.0	1222720.0	1115550.0	1222080.0	1525220.0	1839550.0	1695610.0	1560380.0	1253590.0	1716690.0	1710640.0	305180.0
415.0	1314700.0	1552960.0	1084040.0	1285590.0	1150830.0	1236820.0	1596010.0	1884630.0	1753170.0	1600120.0	1289130.0	1751400.0	1779660.0	329060.0
416.0	1400680.0	1617220.0	1154690.0	1343800.0	1178500.0	1247640.0	1639130.0	1916790.0	1798950.0	1620420.0	1326680.0	1779280.0	1840520.0	357250.0
417.0	1497720.0	1655760.0	1227680.0	1396690.0	1207500.0	1252350.0	1676050.0	1941610.0	1835550.0	1647500.0	1342830.0	1791020.0	1879950.0	387760.0
418.0	1555180.0	1691050.0	1281890.0	1442440.0	1223540.0	1251840.0	1718880.0	1946340.0	1840290.0	1656510.0	1346580.0	1792960.0	1903180.0	416620.0
419.0	1612210.0	1708120.0	1326360.0	1467820.0	1241820.0	1256900.0	1730830.0	1936500.0	1858740.0	1654500.0	1347180.0	1798900.0	1912520.0	448770.0
420.0	1645860.0	1710300.0	1349330.0	1492220.0	1236930.0	1241490.0	1742240.0	1917990.0	1859810.0	1647190.0	1335270.0	1778760.0	1918260.0	472860.0
421.0	1666110.0	1703460.0	1357410.0	1497250.0	1235470.0	1231870.0	1745740.0	1888050.0	1846920.0	1619040.0	1317430.0	1753880.0	1898660.0	488330.0
422.0	1663240.0	1668280.0	1358470.0	1491340.0	1220850.0	1218910.0	1735550.0	1854000.0	1821260.0	1587070.0	1291740.0	1732250.0	1860360.0	498240.0
423.0	1640460.0	1638780.0	1338190.0	1470630.0	1199790.0	1192940.0	1705520.0	1816000.0	1786200.0	1560200.0	1261200.0	1696110.0	1839170.0	496240.0
424.0	1605800.0	1602030.0	1304030.0	1425790.0	1169120.0	1162310.0	1670730.0	1760160.0	1746360.0	1516230.0	1222440.0	1664350.0	1780540.0	489790.0
425.0	1560950.0	1546100.0	1262300.0	1391360.0	1136150.0	1137880.0	1624080.0	1703460.0	1700880.0	1474600.0	1183360.0	1614390.0	1733610.0	468820.0
426.0	1488180.0	1486020.0	1208320.0	1336760.0	1092050.0	1098930.0	1567190.0	1665370.0	1641410.0	1420790.0	1140640.0	1572190.0	1672080.0	440450.0
427.0	1439100.0	1433430.0	1156350.0	1290480.0	1061890.0	1068810.0	1512800.0	1616220.0	1592880.0	1373350.0	1096710.0	1523060.0	1619180.0	413800.0
428.0	1371820.0	1376350.0	1104040.0	1229630.0	1011770.0	1042960.0	1463470.0	1575190.0	1530980.0	1330380.0	1058670.0	1486240.0	1566260.0	380470.0
429.0	1320960.0	1338950.0	1060920.0	1190400.0	991070.0	1020340.0	1416350.0	1543070.0	1487120.0	1305900.0	1036480.0	1447270.0	1528040.0	351530.0
430.0	1270310.0	1301410.0	1014780.0	1155950.0	966750.0	1000850.0	1367420.0	1515240.0	1451780.0	1280640.0	1005830.0	1425870.0	1503970.0	322490.0
431.0	1237780.0	1275320.0	980580.0	1127420.0	945600.0	996320.0	1331460.0	1508840.0	1423500.0	1270900.0	997320.0	1401400.0	1479130.0	302260.0
432.0	1210280.0	1264210.0	967730.0	1107340.0	942480.0	990210.0	1313950.0	1514360.0	1405790.0	1256280.0	1003810.0	1395440.0	1476340.0	287160.0
433.0	1203790.0	1265800.0	963450.0	1092150.0	938000.0	984530.0	1298640.0	1512010.0	1391550.0	1270240.0	1006600.0	1394520.0	1479000.0	272920.0
434.0	1204110.0	1271400.0	956060.0	1080290.0	938920.0	986230.0	1297540.0	1534250.0	1391680.0	1256110.0	1017160.0	1406820.0	1485670.0	268660.0
435.0	1214890.0	1279060.0	960980.0	1086590.0	942990.0	994260.0	1287420.0	1548130.0	1398200.0	1283260.0	1034510.0	1410660.0	1506460.0	263990.0
436.0	1233410.0	1306220.0	973470.0	1093880.0	949750.0	983580.0	1294910.0	1557620.0	1392970.0	1284260.0	1049620.0	1413130.0	1522390.0	262420.0
437.0	1251920.0	1311890.0	985870.0	1102910.0	952960.0	989220.0	1290560.0	1571130.0	1396670.0	1292510.0	1062860.0	1418580.0	1530500.0	262180.0
438.0	1277940.0	1330230.0	1010900.0	1097810.0	962560.0	985170.0	1294730.0	1574980.0	1404690.0	1301430.0	1069610.0	1418410.0	1553690.0	262530.0
439.0	1302100.0	1331690.0	1020320.0	1108900.0	962910.0	965270.0	1286630.0	1564670.0	1402120.0	1296570.0	1072100.0	1408310.0	1557780.0	263620.0
440.0	1326420.0	1335710.0	1042130.0	1112760.0	947280.0	952960.0	1291740.0	1568310.0	1391790.0	1282500.0	1071320.0	1399760.0	1553820.0	262190.0
441.0	1331540.0	1323220.0	1044840.0	1113980.0	936770.0	929680.0	1274280.0	1537030.0	1370330.0	1269840.0	1059010.0	1374070.0	1552910.0	261480.0
442.0	1350300.0	1318110.0	1055560.0	1112550.0	923730.0	910380.0	1261260.0	1512830.0	1360340.0	1247900.0	1041870.0	1349660.0	1539270.0	260040.0
443.0	1346910.0	1297930.0	1056570.0	1093230.0	900900.0	883500.0	1241600.0	1481550.0	1325910.0	1211490.0	1022500.0	1317190.0	1516780.0	258280.0
444.0	1338930.0	1269300.0	1058300.0	1088590.0	880650.0	854780.0	1215150.0	1437190.0	1300430.0	1175470.0	982750.0	1273980.0	1489640.0	254030.0
445.0	1327970.0	1244870.0	1046760.0	1065200.0	855860.0	825870.0	1193650.0	1393560.0	1258200.0	1140040.0	960630.0	1236340.0	1449200.0	251460.0
446.0	1306740.0	1210610.0	1029080.0	1035490.0	826910.0	785950.0	1155350.0	1339240.0	1222930.0	1097740.0	923050.0	1187520.0	1412520.0	245340.0
447.0	1280060.0	1171560.0	1007290.0	1014710.0	791320.0	757750.0	1114720.0	1290000.0	1176260.0	1051080.0	886470.0	1132050.0	1364330.0	240080.0
448.0	1246200.0	1130710.0	980310.0	977980.0	761530.0	718810.0	1074610.0	1237790.0	1127520.0	1007060.0	849470.0	1090490.0	1316090.0	229830.0
449.0	1209920.0	1075480.0	953510.0	942460.0	731210.0	688370.0	1030310.0	1176430.0	1072150.0	960550.0	811180.0	1037390.0	1266110.0	222550.0
450.0	1169580.0	1030850.0	921300.0	905330.0	702270.0	654890.0	993850.0	1121000.0	1029100.0	915990.0	769980.0	998350.0	1218240.0	214970.0
451.0	1120890.0	990020.0	884770.0	872570.0	670030.0	630510.0	949840.0	1084540.0	983290.0	866640.0	734200.0	944270.0	1151200.0	206450.0
452.0	1078350.0	948030.0	846950.0	831530.0	644280.0	600290.0	917050.0	1034400.0	934390.0	833960.0	704750.0	905320.0	1111520.0	202050.0
453.0	1030070.0	903090.0	815450.0	791220.0	612300.0	577220.0	869320.0	986480.0	891640.0	798660.0	669590.0	864430.0	1056850.0	194610.0
454.0	986870.0	861490.0	782960.0	764660.0	587870.0	555210.0	841650.0	944810.0	862090.0	759070.0	639580.0	835990.0	1022150.0	187800.0
455.0	944400.0	823050.0	743340.0	729970.0	566170.0	530470.0	795360.0	903320.0	818680.0	726980.0	610270.0	796120.0	978190.0	181550.0
456.0	903660.0	786750.0	711870.0	700190.0	539440.0	513650.0	769670.0	869000.0	785110.0	703840.0	591370.0	769260.0	931410.0	176480.0
457.0	866320.0	754840.0	682110.0	670800.0	519640.0	497280.0	731870.0	832040.0	754080.0	674090.0	567570.0	738300.0	892580.0	172010.0
458.0	828430.0	725940.0	652070.0	643610.0	496150.0	484330.0	703160.0	811330.0	727950.0	648770.0	548080.0	711490.0	858420.0	165750.0
459.0	791440.0	694530.0	625250.0	614690.0	487110.0	469980.0	674400.0	788730.0	701580.0	627040.0	532310.0	691120.0	837410.0	162100.0
460.0	763290.0	674840.0	603900.0	587910.0	471410.0	455770.0	649210.0	760120.0	680440.0	607410.0	516620.0	671730.0	810980.0	158340.0
461.0	738060.0	653550.0	579680.0	572390.0	462660.0	444710.0	634140.0	743730.0	657250.0	601990.0	503470.0	651030.0	786060.0	152560.0
462.0	713880.0	638910.0	561490.0	553890.0	449170.0	430570.0	613380.0	727730.0	633030.0	577800.0	494710.0	639590.0	761990.0	147620.0
463.0	693770.0	621310.0	540420.0	539220.0	433910.0	421550.0	596270.0	710560.0	623470.0	564090.0	482410.0	625010.0	746750.0	144420.0
464.0	680050.0	604890.0	526750.0	518080.0	423580.0	411460.0	578990.0	694170.0	603770.0	552400.0	474410.0	612490.0	730150.0	141270.0
465.0	666180.0	593740.0	512620.0	507120.0	417440.0	402240.0	565620.0	678580.0	588610.0	546690.0	466130.0	597910.0	717830.0	139740.0
466.0	652350.0	580580.0	504800.0	501770.0	403970.0	395130.0	552310.0	662880.0	577030.0	528190.0	456510.0	583680.0	696500.0	138130.0
467.0	639080.0	572490.0	493810.0	489190.0	399420.0	385460.0	538480.0	650090.0	556980.0	523050.0	449060.0	571500.0	684780.0	135890.0
468.0	632320.0	561730.0	486850.0	479590.0	390370.0	373670.0	528220.0	633930.0	546900.0	514560.0	439660.0	559000.0	670530.0	133540.0
469.0	619520.0	545210.0	479830.0	469300.0	380000.0	359490.0	518570.0	619150.0	537620.0	492420.0	431550.0	547800.0	654480.0	131470.0
470.0	611990.0	538460.0	473950.0	461690.0	367300.0	349450.0	497800.0	604470.0	522090.0	485310.0	424050.0	530430.0	645630.0	129800.0
471.0	599180.0	523970.0	464980.0	451030.0	361960.0	338770.0	488090.0	588280.0	506540.0	470570.0	412600.0	513730.0	631570.0	126550.0
472.0	593460.0	510640.0	456530.0	439620.0	349580.0	327820.0	476990.0	566760.0	495960.0	453770.0	397240.0	496240.0	612520.0	124960.0
473.0	577540.0	496210.0	448570.0	430440.0	342040.0	316770.0	464820.0	554070.0	482260.0	441240.0	385010.0	478160.0	590830.0	122030.0
474.0	568790.0	485870.0	437120.0	419560.0	329360.0	307160.0	448080.0	533160.0	458470.0	424000.0	374120.0	458540.0	579490.0	120070.0
475.0	553240.0	465580.0	427620.0	407070.0	315380.0	292810.0	431740.0	511650.0	445220.0	406090.0	358320.0	443280.0	559330.0	120520.0
476.0	535230.0	448810.0	419910.0	392870.0	303640.0	282450.0	419900.0	492100.0	430450.0	394830.0	345610.0	427440.0	545430.0	115760.0
477.0	516520.0	432760.0	403540.0	383100.0	291820.0	271360.0	401240.0	469030.0	411070.0	379340.0	330770.0	407390.0	517570.0	110450.0
478.0	508640.0	414700.0	392140.0	368010.0	280620.0	258520.0	386350.0	449770.0	394780.0	360630.0	319660.0	390000.0	497900.0	111400.0
479.0	487560.0	400300.0	377390.0	352150.0	265770.0	246890.0	371290.0	433140.0	376310.0	343170.0	301460.0	370950.0	477320.0	107070.0
480.0	469630.0	383950.0	367450.0	338580.0	258600.0	237310.0	353180.0	408620.0	357270.0	324960.0	291710.0	353490.0	457750.0	104380.0
481.0	452960.0	364080.0	346480.0	326670.0	244010.0	223990.0	338160.0	392780.0	347120.0	310870.0	275140.0	338350.0	439270.0	101340.0
482.0	431940.0	345040.0	337550.0	308380.0	233460.0	213950.0	324420.0	372990.0	327970.0	297420.0	263480.0	319610.0	424150.0	97360.0
483.0	414700.0	332310.0	322330.0	301100.0	225020.0	205250.0	306130.0	353910.0	314330.0	278490.0	248420.0	305820.0	398500.0	93660.0
484.0	388780.0	316860.0	307770.0	285310.0	213290.0	196850.0	296210.0	338100.0	298180.0	268040.0	235160.0	288370.0	377080.0	92190.0
485.0	373290.0	299080.0	294180.0	269620.0	204500.0	186990.0	282570.0	323330.0	283290.0	255240.0	223680.0	278540.0	363890.0	90500.0
486.0	359880.0	284620.0	278710.0	258980.0	194080.0	183870.0	269020.0	307710.0	269050.0	244230.0	215120.0	262030.0	346690.0	86800.0
487.0	341470.0	275800.0	268380.0	247580.0	183650.0	175450.0	254240.0	291990.0	258780.0	231530.0	204980.0	253580.0	329120.0	82430.0
488.0	327480.0	258970.0	255640.0	234700.0	178580.0	166580.0	244000.0	276440.0	245830.0	220990.0	197930.0	239930.0	314480.0	81200.0
489.0	313420.0	249260.0	240910.0	225810.0	168970.0	161830.0	234080.0	269380.0	233710.0	215130.0	187860.0	232900.0	303520.0	78110.0
490.0	295650.0	236150.0	230100.0	213350.0	161300.0	154010.0	225060.0	257960.0	226030.0	203800.0	182370.0	225540.0	286430.0	76110.0
491.0	282660.0	225430.0	220520.0	204100.0	156330.0	149210.0	212680.0	247830.0	218670.0	193610.0	174830.0	212330.0	275600.0	74620.0
492.0	272450.0	220230.0	214200.0	196970.0	151650.0	144390.0	204180.0	235560.0	207470.0	188590.0	171270.0	205100.0	265240.0	71860.0
493.0	260370.0	211540.0	205540.0	186630.0	146020.0	140140.0	196700.0	231650.0	197530.0	179830.0	162350.0	199600.0	255990.0	70590.0
494.0	250820.0	204370.0	197180.0	179980.0	140770.0	136320.0	190820.0	222610.0	191330.0	172380.0	157810.0	192870.0	250200.0	69450.0
495.0	243960.0	196180.0	189110.0	173930.0	133700.0	130550.0	185440.0	213930.0	184860.0	167620.0	154380.0	186090.0	237010.0	68190.0
496.0	233760.0	190050.0	180750.0	169910.0	132190.0	125850.0	174910.0	207490.0	177830.0	164340.0	150560.0	177980.0	231610.0	66430.0
497.0	226150.0	182890.0	177470.0	163940.0	126170.0	123880.0	171520.0	202030.0	172350.0	157610.0	143840.0	174120.0	222190.0	64410.0
498.0	216270.0	177110.0	169650.0	159010.0	125900.0	120990.0	167280.0	193910.0	166080.0	154760.0	140100.0	168270.0	213360.0	63960.0
499.0	211060.0	172130.0	165840.0	155280.0	119460.0	118500.0	161230.0	188360.0	160780.0	148760.0	136580.0	162610.0	207530.0	62300.0
500.0	206780.0	165280.0	160870.0	149830.0	114940.0	116040.0	157130.0	185050.0	157380.0	144250.0	134330.0	157730.0	202360.0	60000.0
501.0	199700.0	163260.0	153990.0	142950.0	111500.0	109460.0	150410.0	180720.0	153710.0	140520.0	129440.0	154060.0	197410.0	58650.0
502.0	193780.0	157030.0	152880.0	137390.0	107730.0	107160.0	146780.0	173180.0	148700.0	134580.0	127030.0	146620.0	192070.0	58300.0
503.0	187180.0	152860.0	147780.0	135590.0	105110.0	105730.0	141880.0	167360.0	143930.0	131690.0	124460.0	144290.0	183100.0	57760.0
504.0	183500.0	146500.0	143710.0	132240.0	101890.0	101090.0	137460.0	161490.0	140310.0	128030.0	120070.0	140440.0	179050.0	57970.0
505.0	178470.0	142880.0	138940.0	126880.0	98640.0	99230.0	134610.0	153970.0	133090.0	121640.0	115710.0	134950.0	173810.0	56650.0
506.0	172690.0	138350.0	134720.0	123280.0	96610.0	97120.0	130350.0	152460.0	126750.0	116740.0	111610.0	129730.0	168290.0	53840.0
507.0	166900.0	133160.0	132370.0	118630.0	89740.0	92180.0	123030.0	144320.0	124440.0	114250.0	109280.0	122120.0	161970.0	53670.0
508.0	161680.0	129710.0	128360.0	114930.0	89550.0	90740.0	119700.0	139170.0	120890.0	111850.0	104190.0	120130.0	156040.0	51850.0
509.0	157830.0	122810.0	123670.0	114940.0	85630.0	84700.0	119070.0	134430.0	115770.0	104930.0	100220.0	114500.0	150590.0	50640.0
510.0	152030.0	118860.0	118690.0	104660.0	80440.0	82480.0	114380.0	129320.0	111590.0	101840.0	97350.0	110770.0	145840.0	48500.0
511.0	146030.0	115090.0	116210.0	104070.0	79390.0	81550.0	107070.0	124020.0	106480.0	96670.0	94290.0	106130.0	137750.0	48730.0
512.0	141680.0	112780.0	112720.0	100890.0	77430.0	75680.0	103800.0	120450.0	103500.0	92560.0	89240.0	99750.0	134960.0	47920.0
513.0	135880.0	105470.0	109600.0	95710.0	73360.0	73410.0	100280.0	114980.0	99020.0	88750.0	86390.0	98260.0	126880.0	46190.0
514.0	128400.0	102040.0	103040.0	91020.0	70890.0	70570.0	97020.0	108860.0	95530.0	86490.0	83120.0	92430.0	121740.0	45150.0
515.0	125170.0	98040.0	100630.0	89280.0	67760.0	68730.0	92570.0	104880.0	89190.0	81550.0	79780.0	86770.0	117790.0	43930.0
516.0	119960.0	92680.0	98150.0	85370.0	64660.0	67020.0	89620.0	100410.0	88010.0	77200.0	76510.0	85290.0	114420.0	42110.0
517.0	114700.0	89270.0	91800.0	82340.0	61390.0	63060.0	85160.0	95010.0	81530.0	75010.0	74090.0	81480.0	106770.0	41890.0
518.0	110600.0	85990.0	90630.0	80490.0	58080.0	62860.0	80240.0	91250.0	77850.0	71980.0	70700.0	78630.0	103770.0	41630.0
519.0	102290.0	81640.0	85830.0	75200.0	57550.0	60610.0	79260.0	86420.0	74720.0	68880.0	67280.0	73540.0	98710.0	40140.0
520.0	101140.0	79090.0	82880.0	73190.0	54390.0	57900.0	76520.0	84100.0	73060.0	65950.0	65310.0	72160.0	94480.0	38680.0
521.0	96080.0	75460.0	79130.0	68780.0	54240.0	55750.0	72760.0	80690.0	70860.0	62210.0	61960.0	67080.0	89420.0	38750.0
522.0	91630.0	70520.0	76780.0	65120.0	51140.0	53360.0	69930.0	77370.0	66930.0	59370.0	61420.0	62310.0	88330.0	38090.0
523.0	89350.0	69760.0	72390.0	64070.0	48040.0	51840.0	65690.0	74540.0	64360.0	55550.0	57290.0	61140.0	83570.0	35790.0
524.0	85440.0	67150.0	69820.0	61030.0	47310.0	50970.0	66690.0	70570.0	62730.0	54270.0	56600.0	58450.0	80540.0	35720.0
525.0	81400.0	63750.0	68190.0	60420.0	45540.0	48660.0	62460.0	69050.0	59650.0	52760.0	54190.0	56380.0	76290.0	34900.0
526.0	78350.0	61390.0	65380.0	56440.0	42930.0	48450.0	59930.0	65590.0	56450.0	51280.0	52890.0	54970.0	71400.0	35170.0
527.0	74010.0	58530.0	62330.0	55560.0	42180.0	47420.0	56430.0	63880.0	54600.0	47660.0	51930.0	51920.0	70630.0	33300.0
528.0	73040.0	56740.0	60370.0	53270.0	40940.0	45830.0	55820.0	61640.0	51610.0	46370.0	49440.0	49720.0	67490.0	32520.0
529.0	68590.0	54900.0	57870.0	51420.0	39750.0	44960.0	52070.0	59300.0	49900.0	46120.0	49040.0	48390.0	65750.0	32020.0
530.0	65240.0	53860.0	57020.0	49400.0	38460.0	42010.0	51130.0	57110.0	48280.0	42600.0	46980.0	46810.0	62090.0	32180.0
531.0	64940.0	51200.0	55400.0	47530.0	36290.0	41350.0	49240.0	55810.0	47290.0	42140.0	45790.0	44740.0	59290.0	30680.0
532.0	60440.0	48800.0	53240.0	45360.0	35270.0	41440.0	46770.0	52650.0	45950.0	40170.0	44390.0	44500.0	58990.0	30580.0
533.0	59560.0	46570.0	50950.0	43430.0	34520.0	39760.0	46140.0	50960.0	44680.0	40680.0	41700.0	42720.0	55810.0	29910.0
534.0	57920.0	46300.0	50320.0	42880.0	33980.0	39280.0	45110.0	50080.0	44150.0	37790.0	41090.0	41280.0	54730.0	29080.0
535.0	55080.0	44390.0	48230.0	40720.0	32720.0	38220.0	42520.0	49760.0	41400.0	36940.0	39640.0	39090.0	53980.0	28720.0
536.0	52350.0	45140.0	45460.0	41400.0	31600.0	38130.0	42560.0	46630.0	39820.0	35350.0	40490.0	38530.0	51340.0	28580.0
537.0	52070.0	42490.0	45010.0	38770.0	30290.0	37050.0	42620.0	46170.0	38110.0	34540.0	40160.0	37610.0	49070.0	28400.0
538.0	49380.0	41490.0	44490.0	36430.0	28540.0	36660.0	41050.0	44320.0	38700.0	33610.0	37750.0	36300.0	48730.0	25390.0
539.0	48720.0	40770.0	42750.0	36200.0	29370.0	34190.0	39620.0	43430.0	36840.0	32980.0	37580.0	35430.0	47270.0	27140.0
540.0	46220.0	39170.0	41760.0	34910.0	28510.0	34880.0	38930.0	40880.0	36720.0	30450.0	35840.0	34270.0	44550.0	26370.0
541.0	44950.0	37980.0	41860.0	34930.0	27770.0	34460.0	37910.0	40520.0	35750.0	30310.0	35430.0	34090.0	43950.0	25510.0
542.0	43960.0	37660.0	40570.0	32970.0	26870.0	32610.0	36810.0	39450.0	35360.0	29890.0	33800.0	31220.0	42660.0	24810.0
543.0	42060.0	36610.0	39310.0	31290.0	26320.0	32720.0	36050.0	37810.0	32950.0	30290.0	33970.0	31360.0	41420.0	24510.0
544.0	42330.0	34160.0	37460.0	30930.0	25730.0	31730.0	34490.0	37410.0	32040.0	28240.0	33400.0	30840.0	40520.0	24410.0
545.0	41010.0	34180.0	37190.0	30700.0	25560.0	31360.0	33400.0	36020.0	31500.0	27700.0	32500.0	30040.0	38590.0	24940.0
546.0	39220.0	33910.0	35870.0	30170.0	23910.0	30640.0	33510.0	35440.0	30750.0	26880.0	31680.0	28440.0	38560.0	22990.0
547.0	38880.0	32250.0	34880.0	29990.0	23790.0	29780.0	32680.0	34740.0	30310.0	25830.0	32100.0	27200.0	36930.0	23620.0
548.0	37770.0	31100.0	35860.0	29920.0	22420.0	29620.0	31940.0	34000.0	29280.0	26470.0	32020.0	26660.0	35490.0	22460.0
549.0	37400.0	30110.0	35720.0	27850.0	22270.0	29370.0	30410.0	32630.0	28200.0	24510.0	30620.0	25870.0	34960.0	23300.0
550.0	34290.0	30350.0	33710.0	27630.0	22450.0	28610.0	29750.0	32610.0	27430.0	23700.0	28830.0	25010.0	35070.0	21670.0
551.0	34110.0	28900.0	32470.0	25650.0	20510.0	27980.0	29140.0	30320.0	26840.0	22710.0	28870.0	24910.0	33080.0	20980.0
552.0	32180.0	27870.0	31340.0	24760.0	21410.0	26950.0	29720.0	29340.0	25830.0	23290.0	28790.0	24020.0	31640.0	21160.0
553.0	31870.0	27420.0	31420.0	25270.0	19560.0	27320.0	27970.0	30200.0	25910.0	21560.0	27250.0	23100.0	30700.0	20920.0
554.0	31350.0	26470.0	30590.0	24920.0	19460.0	25910.0	27790.0	28750.0	24950.0	21620.0	27090.0	22500.0	29720.0	20040.0
555.0	31240.0	26210.0	29920.0	23230.0	19560.0	26690.0	26470.0	28130.0	25260.0	20090.0	27050.0	22140.0	29050.0	19820.0
556.0	29530.0	25970.0	28970.0	22790.0	18570.0	25220.0	25930.0	27140.0	24430.0	19460.0	26170.0	20630.0	27800.0	20310.0
557.0	28420.0	24630.0	28510.0	22140.0	17920.0	24330.0	25650.0	26620.0	22680.0	18610.0	25380.0	20260.0	27210.0	20040.0
558.0	28120.0	22980.0	28030.0	21940.0	18430.0	24360.0	24540.0	26180.0	22010.0	19220.0	24950.0	19150.0	27390.0	19980.0
559.0	27200.0	23220.0	27560.0	20290.0	16760.0	23350.0	23940.0	25710.0	21900.0	18280.0	25070.0	18320.0	26240.0	18710.0
560.0	25960.0	22260.0	27250.0	20520.0	16720.0	22690.0	23620.0	23950.0	20520.0	18470.0	24030.0	18610.0	26320.0	18460.0
561.0	25940.0	22840.0	26170.0	20290.0	15700.0	23490.0	23530.0	23530.0	20890.0	16330.0	24420.0	18220.0	24530.0	18300.0
562.0	24520.0	22060.0	25950.0	19990.0	15570.0	22390.0	22610.0	23110.0	19980.0	16600.0	23120.0	16910.0	24240.0	18390.0
563.0	24030.0	21730.0	25930.0	19060.0	15880.0	23090.0	23040.0	22910.0	18660.0	16650.0	23410.0	17360.0	22860.0	17920.0
564.0	22550.0	21280.0	24820.0	18350.0	15860.0	21650.0	21380.0	22610.0	19560.0	16160.0	22810.0	16560.0	22170.0	17150.0
565.0	23790.0	20520.0	25140.0	18760.0	14340.0	21870.0	21380.0	21490.0	18560.0	14960.0	22640.0	15800.0	22420.0	17000.0
566.0	21750.0	20210.0	23690.0	17460.0	15240.0	21670.0	20020.0	21010.0	18320.0	14680.0	21200.0	15610.0	22000.0	16320.0
567.0	21610.0	19490.0	24450.0	16590.0	15130.0	22560.0	20490.0	21330.0	18050.0	14320.0	20720.0	15170.0	20800.0	16650.0
568.0	21250.0	19440.0	22450.0	16030.0	13950.0	21320.0	20080.0	20160.0	17690.0	14190.0	21730.0	14530.0	20750.0	15850.0
569.0	20440.0	18530.0	23450.0	16240.0	13880.0	20740.0	19080.0	20300.0	18060.0	13740.0	21840.0	14850.0	19630.0	16130.0
570.0	19890.0	18760.0	22120.0	15660.0	14280.0	20620.0	19830.0	19930.0	17650.0	13530.0	20620.0	14470.0	19060.0	15680.0
571.0	19890.0	17550.0	21640.0	15720.0	14180.0	20160.0	18960.0	18510.0	16770.0	13650.0	20600.0	14660.0	18770.0	15450.0
572.0	19210.0	18030.0	21400.0	15110.0	12990.0	20610.0	18940.0	19030.0	16410.0	13380.0	20600.0	13850.0	18730.0	15830.0
573.0	18230.0	16860.0	21550.0	14580.0	13030.0	20800.0	18490.0	17570.0	16090.0	12790.0	19980.0	12900.0	18610.0	15230.0
574.0	18150.0	17800.0	21190.0	14110.0	12670.0	20200.0	18590.0	17930.0	15560.0	12330.0	19250.0	13790.0	18240.0	14950.0
575.0	17530.0	17090.0	21030.0	14520.0	13040.0	19190.0	17880.0	17820.0	14720.0	12010.0	19640.0	12870.0	17420.0	15760.0
576.0	18090.0	16680.0	20400.0	14260.0	12880.0	19330.0	17390.0	17530.0	14990.0	11630.0	19190.0	12040.0	17190.0	14440.0
577.0	17270.0	15650.0	19140.0	13830.0	12350.0	19240.0	16880.0	16990.0	14360.0	11800.0	19150.0	12310.0	17520.0	14570.0
578.0	17190.0	16540.0	20120.0	13820.0	11730.0	19720.0	16450.0	16720.0	13870.0	10840.0	19290.0	12030.0	16440.0	14290.0
579.0	16520.0	16500.0	19510.0	13390.0	11990.0	18590.0	16880.0	16030.0	14310.0	10910.0	19400.0	11580.0	15850.0	13960.0
580.0	15680.0	14880.0	19950.0	12730.0	10540.0	19900.0	16760.0	15690.0	14100.0	11370.0	18110.0	11340.0	16190.0	14000.0
581.0	16450.0	15300.0	19500.0	12500.0	11800.0	18590.0	16020.0	15580.0	13940.0	10640.0	18780.0	10950.0	15520.0	13330.0
582.0	15680.0	14610.0	18550.0	12000.0	11630.0	18200.0	15850.0	16680.0	13580.0	10550.0	17970.0	10560.0	14850.0	13540.0
583.0	15950.0	15190.0	19040.0	12220.0	11370.0	17820.0	16290.0	16100.0	13610.0	10160.0	18720.0	10320.0	15880.0	13230.0
584.0	14350.0	14680.0	19070.0	12490.0	10810.0	17740.0	15510.0	15640.0	13200.0	10290.0	18390.0	10560.0	14830.0	13650.0
585.0	15330.0	13990.0	18400.0	11570.0	10730.0	18200.0	15210.0	14770.0	12440.0	9860.0	17890.0	10660.0	15180.0	12430.0
586.0	15580.0	14230.0	18600.0	11470.0	10610.0	18620.0	14950.0	14810.0	12570.0	9890.0	18050.0	9900.0	14700.0	12490.0
587.0	13890.0	13710.0	18140.0	10880.0	11510.0	17820.0	15210.0	14060.0	11720.0	9150.0	17270.0	10020.0	14650.0	12760.0
588.0	14230.0	13920.0	17840.0	10810.0	10350.0	16630.0	15200.0	14760.0	12400.0	9260.0	17140.0	9560.0	13950.0	12550.0
589.0	14020.0	14180.0	17580.0	11310.0	10700.0	17960.0	14320.0	14080.0	12130.0	9340.0	16950.0	9830.0	13780.0	12200.0
590.0	14400.0	13980.0	17130.0	11000.0	9870.0	18450.0	14480.0	14120.0	11780.0	9180.0	17080.0	9340.0	13410.0	11990.0
591.0	13980.0	13140.0	17580.0	11270.0	9820.0	17340.0	13900.0	13890.0	12090.0	8610.0	17500.0	9160.0	13310.0	11600.0
592.0	12790.0	13590.0	17120.0	10650.0	10000.0	16830.0	14060.0	13920.0	11840.0	8900.0	16550.0	9200.0	13080.0	11650.0
593.0	12610.0	12970.0	17600.0	10470.0	9440.0	16500.0	14160.0	13440.0	11770.0	9080.0	16670.0	9540.0	12660.0	11010.0
594.0	13310.0	12810.0	17670.0	10140.0	10190.0	17520.0	13520.0	13710.0	11250.0	8140.0	16890.0	8970.0	12630.0	12110.0
595.0	12510.0	12420.0	17130.0	9810.0	9750.0	16180.0	13390.0	13430.0	11040.0	8110.0	16090.0	9070.0	12310.0	11410.0
596.0	12400.0	12950.0	16650.0	10380.0	9400.0	16190.0	13490.0	12650.0	11450.0	8230.0	16100.0	9130.0	12420.0	11230.0
597.0	12380.0	12050.0	16520.0	9640.0	9640.0	16000.0	13440.0	12880.0	11210.0	7940.0	16300.0	8460.0	12150.0	11190.0
598.0	12360.0	12530.0	15400.0	10060.0	10080.0	16320.0	13250.0	12380.0	10850.0	7830.0	15420.0	8130.0	12400.0	11500.0
599.0	11830.0	11460.0	15930.0	9230.0	9560.0	16730.0	13930.0	12670.0	10650.0	8180.0	16260.0	8370.0	11940.0	11000.0
600.0	12460.0	12100.0	16280.0	9080.0	9670.0	15820.0	13180.0	12210.0	10730.0	7570.0	15920.0	8250.0	11680.0	10900.0
