# Supplementary material for: Interrogating the structure and function of the human voltage-gated proton channel (hHv1) with a fluorescent noncanonical amino acid
Source: eLife. 2026 Apr 28;15:RP110161. doi: 10.7554/eLife.110161 (PMC13124150; doi:10.7554/eLife.110161)
Supplement: Figure 6—source data 1. [file elife-110161-fig6-data1.zip › Spectra0_370Blank.csv]

Wavelength (nm)	Acd	A18Acd	Q56Acd	M91Acd	V103Acd	C107Acd	K125Acd	Y134Acd	F159Acd	K169Acd	F195Acd	I217Acd	F247Acd	No TAG
380.0	748030.0	750520.0	739000.0	327300.0	407500.0	790800.0	726070.0	805570.0	431200.0	301080.0	933000.0	363720.0	411930.0	414930.0
381.0	274930.0	296510.0	350540.0	136900.0	165780.0	362600.0	290990.0	320210.0	199880.0	126140.0	418660.0	152930.0	171430.0	176760.0
382.0	161430.0	176190.0	204840.0	85700.0	101680.0	210020.0	176010.0	184110.0	130780.0	80320.0	246270.0	99600.0	102180.0	109750.0
383.0	102540.0	110520.0	134340.0	59420.0	67670.0	135280.0	107550.0	112760.0	95020.0	55370.0	149040.0	69740.0	68880.0	75260.0
384.0	71100.0	76720.0	97110.0	44870.0	50180.0	98370.0	72540.0	73410.0	76920.0	44680.0	103710.0	54540.0	50830.0	59610.0
385.0	59190.0	62550.0	82230.0	40980.0	44190.0	84640.0	62340.0	60010.0	68070.0	37500.0	87220.0	48750.0	44740.0	50960.0
386.0	52820.0	57490.0	73900.0	36550.0	39790.0	76420.0	53530.0	53120.0	64060.0	35780.0	78800.0	44260.0	38620.0	49250.0
387.0	48350.0	51840.0	70640.0	35960.0	37870.0	71230.0	51760.0	50130.0	60880.0	33520.0	71950.0	42790.0	38320.0	47430.0
388.0	46870.0	51820.0	65920.0	34680.0	36850.0	66520.0	48160.0	47200.0	59140.0	32730.0	67960.0	42250.0	35740.0	44960.0
389.0	45190.0	47940.0	61790.0	34320.0	36560.0	64420.0	45250.0	46240.0	58800.0	31330.0	63460.0	42100.0	34760.0	44800.0
390.0	42470.0	49310.0	58710.0	33900.0	35970.0	61890.0	43050.0	44440.0	56450.0	32340.0	62520.0	41490.0	35120.0	45030.0
391.0	43360.0	46860.0	57110.0	33750.0	34760.0	60380.0	43720.0	42440.0	55270.0	31100.0	59180.0	40690.0	34650.0	43700.0
392.0	40990.0	46230.0	54690.0	33830.0	35300.0	57110.0	42100.0	43150.0	54590.0	32190.0	56710.0	41400.0	33120.0	45630.0
393.0	39640.0	45940.0	53390.0	33260.0	34380.0	57360.0	41610.0	44090.0	53150.0	31530.0	56020.0	40070.0	35190.0	43660.0
394.0	38620.0	44390.0	52700.0	32080.0	35430.0	56080.0	41410.0	41580.0	55880.0	31430.0	54160.0	40590.0	33750.0	44810.0
395.0	39460.0	44390.0	51260.0	33750.0	33230.0	53380.0	39700.0	41090.0	53980.0	31270.0	53140.0	40730.0	33560.0	44210.0
396.0	38340.0	43140.0	52060.0	33230.0	33710.0	51390.0	39520.0	40030.0	54210.0	31320.0	52740.0	41690.0	33570.0	45590.0
397.0	38500.0	44580.0	51050.0	34130.0	34370.0	53260.0	40820.0	40480.0	54960.0	31770.0	51990.0	41950.0	33370.0	46160.0
398.0	37010.0	44260.0	51740.0	34650.0	34010.0	52440.0	39430.0	42000.0	53160.0	31120.0	52590.0	42670.0	33200.0	48440.0
399.0	38450.0	47300.0	50900.0	36100.0	34540.0	52910.0	38960.0	41840.0	55240.0	32130.0	52760.0	41200.0	34220.0	49680.0
400.0	38090.0	47060.0	53920.0	35530.0	35050.0	54760.0	40150.0	42790.0	57080.0	32840.0	54980.0	42510.0	35230.0	49510.0
401.0	39330.0	47830.0	54830.0	37580.0	36790.0	57040.0	41420.0	44710.0	60020.0	32870.0	57910.0	43280.0	36230.0	51140.0
402.0	40130.0	52210.0	59260.0	40230.0	38890.0	56220.0	42640.0	46750.0	62690.0	34250.0	61040.0	46040.0	39120.0	54210.0
403.0	41260.0	53580.0	61010.0	41970.0	39660.0	58620.0	44250.0	49060.0	66530.0	35480.0	62880.0	46520.0	40910.0	55580.0
404.0	43360.0	56210.0	64980.0	44600.0	42350.0	63550.0	45810.0	51290.0	69200.0	37920.0	66870.0	49970.0	43520.0	57740.0
405.0	45580.0	60000.0	69540.0	45870.0	42770.0	64630.0	49610.0	52630.0	70980.0	37890.0	71640.0	49770.0	42770.0	61930.0
406.0	44850.0	63110.0	69060.0	48300.0	46100.0	65910.0	48730.0	55870.0	70710.0	38720.0	73550.0	51100.0	46180.0	64140.0
407.0	45600.0	63820.0	67760.0	50020.0	45590.0	65560.0	49290.0	56130.0	71640.0	39270.0	72660.0	52990.0	47170.0	65940.0
408.0	45280.0	68150.0	66460.0	50800.0	46270.0	64900.0	51620.0	57770.0	70090.0	41080.0	72230.0	53060.0	48780.0	66830.0
409.0	47230.0	70190.0	65660.0	53600.0	47510.0	60850.0	50280.0	60690.0	70970.0	41980.0	70010.0	53090.0	50380.0	68900.0
410.0	47830.0	70200.0	65770.0	56570.0	49590.0	59580.0	52300.0	62040.0	72430.0	44810.0	69600.0	55990.0	52550.0	71920.0
411.0	48970.0	74870.0	67680.0	59540.0	53180.0	61290.0	56110.0	64890.0	75760.0	47050.0	71540.0	59940.0	56150.0	78400.0
412.0	54830.0	81120.0	70300.0	68650.0	59400.0	64750.0	60650.0	71600.0	84450.0	55830.0	76530.0	63800.0	62050.0	85770.0
413.0	63330.0	93490.0	79220.0	80620.0	67880.0	73900.0	68160.0	78390.0	93920.0	66700.0	83710.0	73050.0	71590.0	95190.0
414.0	75640.0	104970.0	89650.0	92360.0	81360.0	82060.0	82710.0	94280.0	105920.0	81180.0	95670.0	87310.0	84940.0	109140.0
415.0	94400.0	126230.0	106480.0	113430.0	101250.0	98900.0	100300.0	113830.0	127290.0	100460.0	112850.0	104180.0	105020.0	127440.0
416.0	120210.0	146320.0	124420.0	136120.0	122280.0	120560.0	123750.0	134960.0	146920.0	124120.0	134090.0	128450.0	125080.0	150520.0
417.0	147290.0	177100.0	147530.0	162870.0	149630.0	145610.0	152450.0	162210.0	171990.0	150560.0	154130.0	153500.0	151590.0	176260.0
418.0	174340.0	206800.0	171920.0	190460.0	175650.0	165520.0	182430.0	190930.0	200370.0	181800.0	181820.0	183890.0	179310.0	200550.0
419.0	207670.0	238820.0	196890.0	223710.0	205530.0	197160.0	215590.0	223750.0	227530.0	214200.0	207820.0	214080.0	209740.0	234130.0
420.0	234680.0	265950.0	219440.0	249600.0	231510.0	215350.0	240040.0	254450.0	257330.0	241810.0	231140.0	238890.0	235600.0	260560.0
421.0	261080.0	287570.0	236830.0	272740.0	251930.0	236500.0	268770.0	276710.0	278790.0	267640.0	247160.0	261310.0	258640.0	280570.0
422.0	279210.0	302400.0	248080.0	287070.0	269910.0	249490.0	282370.0	292970.0	290340.0	284000.0	259500.0	271920.0	272850.0	297640.0
423.0	288680.0	309890.0	252010.0	294630.0	274000.0	255540.0	290220.0	298500.0	296140.0	286340.0	265180.0	281410.0	277670.0	301090.0
424.0	286280.0	305690.0	244790.0	289750.0	269880.0	248910.0	283090.0	298070.0	291860.0	287380.0	256620.0	280040.0	273100.0	296260.0
425.0	268540.0	294510.0	231350.0	274830.0	260890.0	237770.0	274950.0	288370.0	279160.0	273560.0	245180.0	265510.0	260330.0	282860.0
426.0	250390.0	270860.0	210760.0	255150.0	235780.0	217440.0	251460.0	266330.0	259140.0	251850.0	226080.0	246870.0	240210.0	262930.0
427.0	223770.0	241080.0	189290.0	227440.0	211740.0	191740.0	223350.0	234950.0	235500.0	223330.0	204250.0	220680.0	213620.0	236450.0
428.0	191330.0	212320.0	165120.0	195960.0	181030.0	167620.0	194820.0	207340.0	203100.0	193240.0	177670.0	193060.0	184630.0	206450.0
429.0	162750.0	184500.0	140550.0	170770.0	154650.0	144120.0	163810.0	176760.0	178470.0	161320.0	153010.0	163260.0	158780.0	181780.0
430.0	131920.0	155090.0	119510.0	140550.0	127310.0	118600.0	132450.0	146510.0	149620.0	133750.0	128210.0	135390.0	129830.0	157150.0
431.0	108510.0	132130.0	102220.0	119460.0	106410.0	101150.0	111550.0	125010.0	129200.0	110220.0	109740.0	113510.0	107180.0	134450.0
432.0	87820.0	112920.0	84940.0	98960.0	87980.0	83770.0	88810.0	105600.0	111180.0	90700.0	94770.0	95020.0	89380.0	115710.0
433.0	73490.0	99260.0	76550.0	85390.0	74730.0	71980.0	78260.0	90790.0	99690.0	75140.0	84120.0	82270.0	78700.0	103010.0
434.0	62510.0	90650.0	67270.0	76450.0	65740.0	65530.0	66350.0	79720.0	90140.0	66210.0	76360.0	72450.0	69620.0	93550.0
435.0	54560.0	81930.0	63540.0	71570.0	58460.0	58820.0	61530.0	73590.0	85450.0	60260.0	72590.0	68330.0	63540.0	88890.0
436.0	50990.0	76880.0	60410.0	66840.0	57300.0	56070.0	56660.0	68200.0	81520.0	54910.0	66680.0	64460.0	60430.0	83330.0
437.0	49120.0	76480.0	58330.0	66660.0	54300.0	54280.0	54680.0	67170.0	82060.0	53820.0	66100.0	61680.0	57840.0	82690.0
438.0	46360.0	74620.0	56660.0	63950.0	53750.0	52440.0	51850.0	66640.0	79130.0	51370.0	64940.0	59640.0	55710.0	80880.0
439.0	45620.0	71580.0	55480.0	63860.0	51150.0	52170.0	51380.0	64290.0	77550.0	50730.0	64160.0	58900.0	55160.0	79920.0
440.0	44680.0	72920.0	54830.0	62710.0	50790.0	50460.0	50040.0	63590.0	77870.0	48940.0	64030.0	56900.0	54450.0	79310.0
441.0	43220.0	71210.0	54090.0	61690.0	49880.0	49480.0	49630.0	62520.0	75940.0	48300.0	62080.0	57560.0	53180.0	78560.0
442.0	43340.0	70180.0	53630.0	61040.0	47130.0	50050.0	48320.0	61040.0	74650.0	48840.0	62330.0	55410.0	53090.0	78010.0
443.0	42850.0	69410.0	52570.0	61150.0	48980.0	50470.0	48930.0	60950.0	74490.0	45550.0	61360.0	55160.0	51810.0	78020.0
444.0	42430.0	67060.0	52630.0	60130.0	47720.0	48300.0	47260.0	58990.0	73800.0	47010.0	60530.0	55050.0	50750.0	77170.0
445.0	41520.0	67600.0	52910.0	60250.0	47320.0	48140.0	46950.0	58910.0	73440.0	47140.0	59450.0	53790.0	50080.0	76710.0
446.0	42980.0	66310.0	51000.0	57910.0	46600.0	49000.0	47080.0	59510.0	73340.0	45110.0	59980.0	52720.0	50960.0	73480.0
447.0	41220.0	64980.0	50530.0	57300.0	46100.0	46380.0	47070.0	57640.0	71120.0	45290.0	56950.0	52100.0	49760.0	73910.0
448.0	41690.0	63720.0	48050.0	56720.0	46630.0	45620.0	45350.0	56860.0	71680.0	44490.0	57630.0	52200.0	47160.0	73060.0
449.0	41020.0	61870.0	49260.0	56430.0	43700.0	46150.0	43940.0	55960.0	67990.0	44410.0	55330.0	51480.0	46790.0	71730.0
450.0	40770.0	62060.0	47890.0	55770.0	45070.0	46180.0	44440.0	56190.0	68520.0	43810.0	52860.0	51810.0	47010.0	70680.0
451.0	40780.0	60870.0	46450.0	52520.0	42400.0	45800.0	44050.0	54420.0	68350.0	44180.0	55030.0	50250.0	46950.0	70830.0
452.0	38900.0	59030.0	47990.0	54150.0	42240.0	45440.0	44270.0	55170.0	68380.0	42380.0	53960.0	50790.0	44330.0	69830.0
453.0	39140.0	61160.0	46790.0	52380.0	42580.0	45230.0	43080.0	53880.0	67350.0	43150.0	53200.0	51020.0	45200.0	67010.0
454.0	38920.0	59060.0	46230.0	51400.0	42360.0	44270.0	43950.0	53660.0	67000.0	42880.0	53330.0	49560.0	45050.0	67850.0
455.0	38890.0	57510.0	44860.0	51900.0	42880.0	44750.0	42840.0	52360.0	66160.0	41220.0	50990.0	49640.0	44140.0	67710.0
456.0	38880.0	57780.0	45550.0	50440.0	42190.0	45450.0	43440.0	52690.0	65400.0	42210.0	51580.0	49560.0	43640.0	65970.0
457.0	37330.0	56440.0	43860.0	50070.0	41720.0	43650.0	41870.0	51920.0	64810.0	41470.0	48870.0	48380.0	42900.0	65760.0
458.0	37720.0	53920.0	44070.0	48710.0	42200.0	43560.0	42160.0	51250.0	62870.0	41420.0	48610.0	46670.0	43120.0	64360.0
459.0	38250.0	53980.0	42220.0	49880.0	40670.0	42440.0	41840.0	50810.0	63810.0	39080.0	48070.0	48000.0	42380.0	64130.0
460.0	37780.0	53260.0	42620.0	46840.0	39620.0	42430.0	41060.0	49890.0	62900.0	38920.0	48700.0	47670.0	41840.0	63660.0
461.0	35840.0	52110.0	42470.0	47760.0	39610.0	41600.0	41380.0	47690.0	63470.0	39550.0	47240.0	47080.0	40300.0	62140.0
462.0	36190.0	52350.0	41550.0	46390.0	37280.0	40700.0	40460.0	48840.0	61510.0	38350.0	46770.0	45560.0	40340.0	61140.0
463.0	34880.0	51650.0	41100.0	44650.0	38300.0	40050.0	39540.0	47930.0	60540.0	38520.0	46160.0	43760.0	38780.0	60530.0
464.0	34220.0	50980.0	39730.0	44240.0	36620.0	39820.0	38720.0	46690.0	59700.0	37600.0	45610.0	44370.0	38800.0	58540.0
465.0	33710.0	49370.0	40520.0	44510.0	37150.0	39280.0	39060.0	47510.0	58690.0	38530.0	43310.0	43750.0	36970.0	60300.0
466.0	34300.0	49960.0	38210.0	43740.0	37810.0	38820.0	38680.0	46780.0	59370.0	36310.0	44940.0	43080.0	37510.0	57190.0
467.0	33940.0	48080.0	38210.0	42870.0	37780.0	38740.0	39110.0	44970.0	58360.0	37100.0	43370.0	42460.0	36690.0	56300.0
468.0	33900.0	47340.0	38010.0	42140.0	36020.0	38390.0	38550.0	45710.0	57800.0	35240.0	42200.0	42260.0	37350.0	57540.0
469.0	34040.0	46910.0	39050.0	43180.0	34910.0	38160.0	38260.0	45250.0	57630.0	35740.0	42010.0	41230.0	36030.0	55550.0
470.0	34160.0	47950.0	36590.0	41770.0	34240.0	37660.0	36240.0	42800.0	56650.0	35590.0	43650.0	41290.0	36580.0	55850.0
471.0	31760.0	46280.0	36950.0	42280.0	34660.0	36560.0	36520.0	43650.0	56370.0	35070.0	41420.0	40860.0	35370.0	55600.0
472.0	33630.0	45350.0	37320.0	40400.0	34250.0	37550.0	35650.0	43080.0	54750.0	34910.0	41150.0	41110.0	34980.0	54510.0
473.0	32560.0	45990.0	35930.0	39470.0	32790.0	36490.0	36440.0	42700.0	54670.0	34940.0	41050.0	40050.0	34650.0	52900.0
474.0	32400.0	44130.0	36500.0	39010.0	33040.0	37720.0	35730.0	43230.0	53270.0	34180.0	39250.0	39020.0	34500.0	54090.0
475.0	30470.0	42430.0	35840.0	39000.0	31720.0	35600.0	35050.0	41060.0	55030.0	33530.0	39280.0	39590.0	33020.0	52590.0
476.0	31530.0	42670.0	34740.0	37910.0	32550.0	36100.0	34390.0	40400.0	52900.0	32220.0	40100.0	38580.0	33710.0	52930.0
477.0	30760.0	43060.0	35550.0	35980.0	31450.0	35420.0	34690.0	39510.0	51780.0	33130.0	38500.0	38710.0	32780.0	51210.0
478.0	29890.0	42310.0	33420.0	36900.0	32290.0	35520.0	33870.0	39580.0	51590.0	31740.0	38020.0	36610.0	31720.0	51050.0
479.0	30170.0	42070.0	34290.0	36790.0	31640.0	34890.0	33810.0	39840.0	52110.0	33040.0	37600.0	37720.0	33170.0	50150.0
480.0	29710.0	39500.0	32570.0	36510.0	30630.0	35590.0	33890.0	39050.0	52750.0	30960.0	37070.0	36470.0	31500.0	49980.0
481.0	29940.0	39650.0	33730.0	36150.0	29850.0	33880.0	31060.0	39010.0	51780.0	31370.0	36430.0	36630.0	30240.0	48720.0
482.0	29170.0	38930.0	33800.0	34620.0	30340.0	33720.0	32590.0	38870.0	50530.0	30410.0	36410.0	34940.0	29760.0	48400.0
483.0	29040.0	38910.0	32610.0	34980.0	29180.0	33350.0	33000.0	38090.0	49250.0	30400.0	35370.0	34500.0	31110.0	47980.0
484.0	29130.0	39270.0	32590.0	34090.0	29500.0	34220.0	31820.0	37830.0	49080.0	29280.0	35880.0	33630.0	29850.0	47380.0
485.0	27950.0	38000.0	31760.0	33160.0	28200.0	33810.0	30670.0	36480.0	49830.0	30320.0	35160.0	35090.0	28890.0	46270.0
486.0	28500.0	36650.0	32260.0	32460.0	28450.0	32390.0	31120.0	35450.0	48080.0	29210.0	35320.0	33420.0	28440.0	44560.0
487.0	28000.0	37370.0	32040.0	33210.0	28220.0	32410.0	30690.0	36810.0	48470.0	30000.0	35020.0	33660.0	28930.0	46160.0
488.0	28160.0	36940.0	31230.0	32700.0	27570.0	32950.0	31610.0	34020.0	46580.0	28500.0	32850.0	32810.0	27910.0	43120.0
489.0	28140.0	35940.0	30820.0	31800.0	27680.0	31850.0	30030.0	35800.0	47260.0	28440.0	33080.0	33120.0	28090.0	43320.0
490.0	27460.0	34610.0	30290.0	31500.0	27010.0	31530.0	30750.0	34340.0	47270.0	28180.0	33200.0	32130.0	27840.0	43570.0
491.0	27540.0	35210.0	29460.0	30980.0	27180.0	31250.0	29300.0	34920.0	45380.0	28310.0	32990.0	32940.0	26360.0	42510.0
492.0	27780.0	34840.0	29720.0	29490.0	26040.0	31310.0	30390.0	32310.0	44680.0	27860.0	32940.0	32600.0	26340.0	42080.0
493.0	26610.0	34090.0	28670.0	29950.0	25860.0	30000.0	28750.0	33100.0	44330.0	27440.0	31100.0	31190.0	26410.0	41620.0
494.0	26180.0	32880.0	29660.0	29900.0	26210.0	30120.0	28440.0	33440.0	45490.0	26340.0	32790.0	30630.0	25730.0	41540.0
495.0	25470.0	32050.0	28350.0	28440.0	25890.0	30630.0	29150.0	32220.0	43990.0	26210.0	32360.0	29690.0	25620.0	40930.0
496.0	26320.0	32120.0	28480.0	28330.0	25240.0	30730.0	27790.0	32160.0	44500.0	24350.0	31710.0	30430.0	25940.0	40470.0
497.0	25280.0	32350.0	28200.0	27450.0	24300.0	29380.0	29000.0	31960.0	42770.0	25230.0	30660.0	29350.0	25560.0	39590.0
498.0	26070.0	32460.0	28870.0	27660.0	24510.0	30310.0	27360.0	30900.0	42590.0	25590.0	29620.0	30320.0	25320.0	39110.0
499.0	24520.0	32090.0	29470.0	27780.0	23800.0	30360.0	27080.0	30530.0	43160.0	24800.0	30450.0	29680.0	24410.0	38780.0
500.0	25200.0	31550.0	29100.0	27030.0	23480.0	30560.0	26810.0	29960.0	41860.0	24950.0	30370.0	28600.0	24380.0	38610.0
501.0	24570.0	31600.0	28800.0	28210.0	23720.0	28840.0	28140.0	30340.0	41470.0	24980.0	30370.0	28970.0	24700.0	38120.0
502.0	25490.0	30990.0	28310.0	26410.0	23530.0	31100.0	27850.0	30520.0	43050.0	23840.0	29980.0	27630.0	22580.0	39830.0
503.0	25180.0	29490.0	27880.0	25730.0	23080.0	28630.0	27020.0	29880.0	40920.0	23440.0	29870.0	27150.0	22930.0	37420.0
504.0	23370.0	29530.0	27740.0	26450.0	21780.0	29640.0	27050.0	29020.0	40250.0	24110.0	30900.0	27010.0	23570.0	36460.0
505.0	24920.0	28980.0	27180.0	26190.0	23630.0	29460.0	25900.0	30020.0	39920.0	23860.0	29800.0	27580.0	22710.0	36220.0
506.0	24190.0	28950.0	27620.0	24440.0	22010.0	29060.0	25340.0	29440.0	39650.0	23020.0	28530.0	26820.0	22460.0	35730.0
507.0	22700.0	28390.0	27020.0	24740.0	21610.0	28900.0	25410.0	28630.0	37760.0	22540.0	28600.0	26300.0	21170.0	34920.0
508.0	23240.0	28130.0	26140.0	22870.0	21440.0	28170.0	25090.0	28040.0	38590.0	22480.0	28560.0	25540.0	22210.0	34400.0
509.0	22820.0	28030.0	25940.0	23070.0	20300.0	26580.0	24900.0	26800.0	36740.0	21980.0	27530.0	25620.0	21400.0	32560.0
510.0	23060.0	27540.0	25290.0	22970.0	20840.0	27370.0	24920.0	26720.0	35960.0	21380.0	27810.0	25270.0	21460.0	32910.0
511.0	22200.0	26700.0	25200.0	22890.0	21220.0	27300.0	24440.0	26620.0	36210.0	21340.0	26510.0	25310.0	20470.0	31720.0
512.0	20910.0	26790.0	24670.0	22600.0	20190.0	25740.0	23910.0	26110.0	35850.0	20590.0	25640.0	24810.0	19550.0	31640.0
513.0	21240.0	25800.0	22950.0	22180.0	19330.0	26490.0	23990.0	25090.0	34570.0	21400.0	25580.0	23170.0	19350.0	31790.0
514.0	22220.0	25990.0	24400.0	21550.0	19740.0	25840.0	23010.0	25370.0	34680.0	21210.0	25020.0	23740.0	19470.0	30490.0
515.0	21060.0	25960.0	23610.0	21160.0	19290.0	26230.0	23440.0	24800.0	34400.0	19180.0	24630.0	22990.0	19450.0	30680.0
516.0	20330.0	24880.0	23990.0	20210.0	19320.0	24140.0	23460.0	24930.0	33450.0	19270.0	25410.0	23060.0	19290.0	29280.0
517.0	20680.0	24320.0	23220.0	20870.0	18180.0	25060.0	22110.0	25470.0	33920.0	19100.0	24950.0	23360.0	18490.0	29740.0
518.0	19860.0	24150.0	22780.0	20170.0	18670.0	24120.0	22260.0	23600.0	33230.0	19860.0	25660.0	20980.0	18740.0	28550.0
519.0	20740.0	23540.0	22930.0	20570.0	18360.0	24520.0	22170.0	24050.0	32730.0	18060.0	24230.0	22360.0	17980.0	29090.0
520.0	19680.0	23980.0	22830.0	19220.0	18490.0	25160.0	22550.0	23240.0	32460.0	18460.0	23910.0	21130.0	17560.0	28480.0
521.0	19730.0	22290.0	21710.0	19800.0	16980.0	24230.0	21860.0	22790.0	32040.0	18690.0	23490.0	20660.0	17260.0	27590.0
522.0	19340.0	22410.0	21990.0	20220.0	17700.0	24560.0	21040.0	22260.0	31410.0	17480.0	23530.0	21410.0	17720.0	27420.0
523.0	17980.0	22650.0	22910.0	18220.0	16810.0	23540.0	20410.0	23360.0	31400.0	17170.0	23080.0	21120.0	17310.0	27160.0
524.0	19180.0	22600.0	22270.0	19390.0	17090.0	24250.0	20120.0	21870.0	29020.0	16580.0	22810.0	20690.0	16740.0	26190.0
525.0	19000.0	21590.0	22340.0	18040.0	16060.0	22400.0	20230.0	21590.0	30830.0	17060.0	23260.0	20570.0	16730.0	27150.0
526.0	18480.0	21190.0	20270.0	18440.0	16400.0	23260.0	21390.0	21650.0	30010.0	17260.0	22520.0	20090.0	15940.0	26410.0
527.0	18350.0	21090.0	21080.0	17780.0	16780.0	22720.0	19980.0	22110.0	29490.0	17020.0	22110.0	19500.0	15900.0	25540.0
528.0	17630.0	20970.0	21750.0	17830.0	16000.0	22700.0	20870.0	21610.0	29090.0	16870.0	21750.0	19230.0	15630.0	23840.0
529.0	17620.0	21130.0	21290.0	17200.0	16790.0	22040.0	20020.0	21500.0	28480.0	15970.0	22820.0	18920.0	15840.0	23670.0
530.0	17610.0	20370.0	20030.0	16780.0	15610.0	22960.0	19860.0	20720.0	27800.0	16010.0	22090.0	19470.0	15210.0	25080.0
531.0	17580.0	20780.0	21300.0	16220.0	15470.0	21890.0	19100.0	20920.0	27660.0	15540.0	21590.0	18180.0	14830.0	24310.0
532.0	17460.0	19550.0	19700.0	15740.0	16090.0	21730.0	19450.0	19680.0	27600.0	15130.0	21280.0	17550.0	14910.0	23660.0
533.0	16430.0	20280.0	20390.0	16080.0	15320.0	21560.0	19380.0	18920.0	26860.0	14420.0	20770.0	18710.0	14490.0	22620.0
534.0	16710.0	20420.0	19320.0	16210.0	14690.0	21660.0	18000.0	19100.0	27610.0	15340.0	20430.0	17760.0	15480.0	22370.0
535.0	16430.0	19270.0	19960.0	15980.0	14540.0	20950.0	18640.0	19210.0	27390.0	15300.0	21080.0	17690.0	15010.0	22870.0
536.0	16640.0	18610.0	19350.0	16410.0	14740.0	20830.0	17960.0	18470.0	26640.0	14950.0	20420.0	17180.0	14580.0	22480.0
537.0	16100.0	18720.0	18870.0	14980.0	14510.0	20460.0	17790.0	18660.0	26460.0	13970.0	20900.0	17320.0	14240.0	21930.0
538.0	15740.0	18890.0	20010.0	15990.0	13990.0	21280.0	17870.0	18410.0	25220.0	14910.0	20390.0	16190.0	15000.0	21650.0
539.0	16610.0	19160.0	19230.0	14520.0	14010.0	20350.0	18020.0	18580.0	24270.0	14570.0	19540.0	16490.0	14010.0	20550.0
540.0	14840.0	18380.0	18810.0	14010.0	13620.0	19030.0	17750.0	18650.0	26010.0	13460.0	20290.0	16180.0	14170.0	21250.0
541.0	15450.0	17970.0	18800.0	14090.0	14120.0	19380.0	16360.0	18250.0	24620.0	14040.0	20110.0	15840.0	13960.0	20280.0
542.0	15730.0	18150.0	18740.0	13710.0	13190.0	20130.0	16960.0	17860.0	24250.0	13110.0	19610.0	16070.0	13170.0	19860.0
543.0	15260.0	17330.0	19150.0	14470.0	13190.0	20210.0	17460.0	17730.0	24720.0	13020.0	19800.0	15350.0	13420.0	20130.0
544.0	14860.0	16610.0	18510.0	13560.0	13070.0	19960.0	16740.0	16880.0	23880.0	12830.0	18930.0	16880.0	12810.0	19860.0
545.0	14820.0	17010.0	18160.0	12860.0	12970.0	19240.0	16950.0	16720.0	24120.0	13420.0	19810.0	14900.0	13190.0	18890.0
546.0	15280.0	16780.0	18210.0	13300.0	12620.0	19150.0	16390.0	16280.0	23840.0	12560.0	19300.0	14650.0	12620.0	19220.0
547.0	14470.0	16370.0	18340.0	13920.0	13540.0	19950.0	15820.0	16980.0	23270.0	12300.0	18850.0	15250.0	12190.0	18250.0
548.0	15210.0	16500.0	17960.0	12810.0	12120.0	18740.0	16400.0	16670.0	22780.0	12710.0	18310.0	14640.0	12030.0	18690.0
549.0	14900.0	17320.0	18000.0	13220.0	12320.0	19180.0	15920.0	16490.0	22840.0	11660.0	18450.0	14530.0	12310.0	18130.0
550.0	14480.0	16500.0	18250.0	11970.0	12330.0	19230.0	15440.0	16350.0	21860.0	11740.0	19340.0	14050.0	12010.0	18120.0
551.0	14520.0	15540.0	18110.0	12630.0	12430.0	18870.0	16040.0	15880.0	21550.0	12210.0	17540.0	14090.0	11530.0	17430.0
552.0	13780.0	15590.0	17640.0	12050.0	11730.0	18540.0	16270.0	15670.0	22410.0	11110.0	18040.0	14170.0	11590.0	17170.0
553.0	12980.0	16570.0	17800.0	11660.0	12090.0	18550.0	15280.0	15520.0	21600.0	11130.0	18030.0	14170.0	11110.0	17090.0
554.0	14010.0	16290.0	17150.0	12510.0	12140.0	17840.0	14610.0	14840.0	21720.0	11700.0	18440.0	13680.0	11230.0	17040.0
555.0	13000.0	15570.0	17410.0	11970.0	11350.0	18540.0	15490.0	15130.0	20940.0	10830.0	17590.0	12890.0	11660.0	17360.0
556.0	12950.0	15190.0	17480.0	11680.0	11710.0	18000.0	14920.0	16380.0	22110.0	11180.0	16800.0	13650.0	10610.0	16590.0
557.0	13270.0	15430.0	17750.0	11310.0	10960.0	17660.0	13930.0	15430.0	21070.0	10780.0	17390.0	12930.0	11230.0	16070.0
558.0	13160.0	15180.0	16300.0	10650.0	10860.0	17170.0	14590.0	15040.0	20420.0	10900.0	16480.0	13180.0	11090.0	15990.0
559.0	12930.0	14960.0	16210.0	10620.0	11240.0	17640.0	14920.0	14760.0	20370.0	11100.0	17910.0	13560.0	10460.0	15580.0
560.0	13570.0	14100.0	16920.0	11570.0	10780.0	16430.0	15110.0	15200.0	19590.0	10090.0	16970.0	12410.0	10660.0	15570.0
561.0	12610.0	14230.0	17340.0	10650.0	10520.0	17490.0	14460.0	14580.0	20460.0	10580.0	17760.0	12350.0	10740.0	15890.0
562.0	12670.0	14470.0	16730.0	10500.0	10620.0	16560.0	14730.0	13850.0	20320.0	10880.0	16060.0	12700.0	10610.0	15460.0
563.0	12790.0	14110.0	17230.0	10930.0	10550.0	16840.0	14330.0	14050.0	19230.0	10100.0	17070.0	12360.0	10770.0	15550.0
564.0	13310.0	13910.0	17400.0	10300.0	10540.0	16750.0	13540.0	14100.0	19660.0	10090.0	16540.0	11710.0	9790.0	14840.0
565.0	12760.0	14670.0	16870.0	10260.0	10820.0	16820.0	14080.0	13840.0	19990.0	9840.0	17130.0	11910.0	10140.0	14480.0
566.0	12510.0	13980.0	16400.0	10590.0	10620.0	16870.0	13540.0	13160.0	19090.0	9810.0	17390.0	11590.0	10150.0	14710.0
567.0	12370.0	13820.0	16930.0	10160.0	9940.0	16460.0	13480.0	14140.0	19580.0	9530.0	16760.0	12160.0	10510.0	14660.0
568.0	12560.0	13820.0	15480.0	9590.0	10170.0	17820.0	13860.0	13480.0	17500.0	9290.0	16250.0	11400.0	10840.0	14560.0
569.0	12150.0	13280.0	16010.0	10030.0	10250.0	16680.0	13080.0	13560.0	19000.0	9770.0	16310.0	11460.0	9700.0	13790.0
570.0	11390.0	13280.0	16160.0	10290.0	9920.0	17040.0	13830.0	13130.0	19010.0	8960.0	16390.0	11120.0	9930.0	13710.0
571.0	11770.0	13270.0	15990.0	9660.0	10070.0	16720.0	12650.0	12820.0	17530.0	9260.0	16170.0	11420.0	9790.0	13450.0
572.0	11550.0	13360.0	15640.0	9640.0	9360.0	16350.0	12760.0	13180.0	18060.0	9160.0	16420.0	11170.0	9440.0	14060.0
573.0	12070.0	13510.0	16340.0	9660.0	9350.0	15970.0	13140.0	12260.0	17780.0	9060.0	15800.0	10890.0	9000.0	13680.0
574.0	11330.0	13230.0	15790.0	8780.0	9200.0	16290.0	13280.0	13060.0	17590.0	9090.0	15520.0	10250.0	9000.0	13000.0
575.0	11850.0	13340.0	15880.0	9050.0	9650.0	16100.0	13100.0	12830.0	17340.0	9060.0	15880.0	11300.0	8740.0	12620.0
576.0	11530.0	13320.0	16380.0	9120.0	9440.0	16200.0	12710.0	12960.0	17590.0	8270.0	15720.0	11130.0	9490.0	12630.0
577.0	11340.0	12830.0	15530.0	9000.0	9450.0	15040.0	12380.0	11680.0	17860.0	8560.0	15160.0	10740.0	8720.0	12520.0
578.0	11620.0	12860.0	15450.0	9070.0	9180.0	15570.0	13100.0	12240.0	17010.0	8900.0	15550.0	10540.0	8810.0	12690.0
579.0	11130.0	12130.0	16890.0	8880.0	9180.0	16050.0	12530.0	11890.0	16930.0	8650.0	15370.0	10720.0	9110.0	12510.0
580.0	10810.0	11730.0	15750.0	8890.0	8490.0	14920.0	12470.0	11980.0	16740.0	8230.0	15970.0	10650.0	8780.0	12480.0
581.0	10880.0	12740.0	15450.0	8610.0	8730.0	15360.0	11700.0	12260.0	17120.0	7680.0	15070.0	10680.0	8350.0	11830.0
582.0	11310.0	11980.0	15220.0	8220.0	8770.0	15900.0	12620.0	12130.0	16550.0	8010.0	15500.0	9810.0	8450.0	11050.0
583.0	10480.0	11810.0	15860.0	8280.0	8620.0	15520.0	12690.0	12040.0	16450.0	7970.0	15130.0	10280.0	8550.0	11860.0
584.0	11140.0	11780.0	15840.0	9130.0	9020.0	15810.0	12100.0	11390.0	16180.0	8420.0	15760.0	10070.0	9110.0	11730.0
585.0	10650.0	11830.0	15340.0	8660.0	7870.0	15490.0	11110.0	12850.0	16680.0	7770.0	15760.0	9470.0	8460.0	11610.0
586.0	10290.0	11570.0	15580.0	7920.0	8780.0	15450.0	12090.0	11420.0	15320.0	7520.0	15820.0	9570.0	7800.0	11410.0
587.0	10940.0	11600.0	15140.0	8140.0	8730.0	14790.0	11570.0	11520.0	16050.0	7860.0	15700.0	9420.0	8040.0	11510.0
588.0	9980.0	11490.0	15410.0	8060.0	8550.0	15430.0	11590.0	11450.0	16550.0	7270.0	15350.0	9500.0	8490.0	11650.0
589.0	10430.0	10950.0	15490.0	7780.0	8420.0	14690.0	11800.0	11310.0	15630.0	7990.0	14640.0	9470.0	8130.0	10470.0
590.0	10650.0	11760.0	15030.0	7940.0	8110.0	14720.0	12000.0	11730.0	15080.0	7140.0	15490.0	9320.0	7930.0	10120.0
591.0	10270.0	11010.0	14380.0	8060.0	8730.0	14430.0	11410.0	10360.0	15400.0	7020.0	15490.0	8610.0	8230.0	10750.0
592.0	10670.0	11040.0	15510.0	7340.0	8490.0	14400.0	11270.0	10890.0	15710.0	7600.0	15200.0	9460.0	7960.0	10610.0
593.0	9750.0	11430.0	15050.0	8270.0	8210.0	15010.0	11380.0	10390.0	15110.0	7260.0	15290.0	9010.0	8010.0	10530.0
594.0	10300.0	10840.0	15020.0	7480.0	8010.0	14350.0	11010.0	10590.0	15260.0	7220.0	15040.0	8960.0	7090.0	9960.0
595.0	10220.0	10490.0	14190.0	7610.0	7930.0	13860.0	10890.0	11250.0	15100.0	6860.0	14150.0	8880.0	7990.0	10000.0
596.0	9770.0	10700.0	14170.0	7450.0	7490.0	14000.0	10850.0	10500.0	14540.0	6830.0	14280.0	8750.0	7620.0	9690.0
597.0	10090.0	10860.0	14360.0	7110.0	7680.0	13680.0	11070.0	10750.0	14480.0	7300.0	14260.0	8670.0	7820.0	10330.0
598.0	9920.0	10620.0	14390.0	7250.0	7920.0	13780.0	10460.0	10470.0	15200.0	6910.0	14150.0	8650.0	7910.0	10120.0
599.0	9700.0	10690.0	14790.0	6950.0	8010.0	14600.0	10760.0	9590.0	14600.0	7170.0	14710.0	8680.0	7370.0	9720.0
600.0	9310.0	10410.0	14970.0	6760.0	8060.0	14920.0	10660.0	10550.0	15000.0	7110.0	14370.0	8750.0	8110.0	9510.0
