# Supplementary material for: Interrogating the structure and function of the human voltage-gated proton channel (hHv1) with a fluorescent noncanonical amino acid
Source: eLife. 2026 Apr 28;15:RP110161. doi: 10.7554/eLife.110161 (PMC13124150; doi:10.7554/eLife.110161)
Supplement: Figure 6—source data 1. [file elife-110161-fig6-data1.zip › Spectra1_280.csv]

Wavelength (nm)	Acd	A18Acd	Q56Acd	M91Acd	V103Acd	C107Acd	K125Acd	Y134Acd	F159Acd	K169Acd	F195Acd	I217Acd	F247Acd	No TAG
290.0	80510.0	71150.0	69890.0	87720.0	65610.0	101670.0	100810.0	66680.0	84270.0	65300.0	85210.0	66830.0	92140.0	88420.0
291.0	41860.0	45540.0	49380.0	53660.0	41500.0	64430.0	58190.0	38520.0	53250.0	42070.0	48300.0	41390.0	57250.0	67460.0
292.0	31470.0	39290.0	46260.0	45700.0	35990.0	57930.0	50790.0	34480.0	46930.0	36020.0	40830.0	34560.0	46910.0	67970.0
293.0	26430.0	38800.0	45410.0	44520.0	34420.0	55920.0	48660.0	33220.0	45990.0	35440.0	37060.0	33480.0	42490.0	70770.0
294.0	24600.0	39210.0	49960.0	45690.0	34870.0	58500.0	49820.0	33510.0	48720.0	36790.0	37970.0	34530.0	41860.0	77650.0
295.0	24600.0	42450.0	53950.0	49660.0	39590.0	62060.0	54140.0	36090.0	52480.0	39000.0	38820.0	36320.0	45150.0	87180.0
296.0	26970.0	46860.0	60230.0	54340.0	41650.0	70260.0	59440.0	39960.0	55870.0	41760.0	43650.0	39540.0	49590.0	100180.0
297.0	30130.0	53420.0	68010.0	60880.0	47360.0	76880.0	65720.0	46060.0	63030.0	46820.0	49210.0	44350.0	55390.0	113600.0
298.0	31980.0	59530.0	77660.0	69810.0	53130.0	84620.0	74870.0	51030.0	71550.0	54550.0	54130.0	51460.0	63140.0	128130.0
299.0	36490.0	67690.0	86460.0	79390.0	58430.0	96480.0	83770.0	58310.0	81990.0	61860.0	62940.0	57570.0	69000.0	147660.0
300.0	43580.0	81760.0	101630.0	93290.0	68230.0	110290.0	98110.0	70950.0	95760.0	71090.0	72500.0	65830.0	83150.0	171850.0
301.0	53110.0	95100.0	115900.0	108150.0	83010.0	128390.0	113110.0	83690.0	109550.0	84050.0	85800.0	78890.0	94150.0	197930.0
302.0	64200.0	113060.0	135030.0	127900.0	100570.0	150770.0	134950.0	102400.0	128760.0	98670.0	103100.0	94090.0	111140.0	231340.0
303.0	82010.0	135390.0	159870.0	150180.0	119950.0	171730.0	156620.0	124870.0	154680.0	121000.0	123550.0	113440.0	136340.0	266610.0
304.0	103540.0	164540.0	192460.0	177490.0	148630.0	208510.0	188350.0	150780.0	185520.0	146680.0	150300.0	140850.0	161320.0	308810.0
305.0	126050.0	194530.0	222950.0	209660.0	176130.0	238290.0	222510.0	180150.0	215300.0	171110.0	176930.0	169030.0	191860.0	352140.0
306.0	147130.0	223660.0	251460.0	243310.0	202710.0	270530.0	252440.0	211450.0	250670.0	200710.0	203660.0	195100.0	217990.0	404530.0
307.0	168280.0	252880.0	286300.0	272580.0	227300.0	302240.0	288270.0	245080.0	283680.0	227330.0	234650.0	225250.0	244570.0	446290.0
308.0	184290.0	277700.0	313440.0	297130.0	251620.0	329570.0	313190.0	269190.0	312510.0	248200.0	259290.0	246420.0	269430.0	487960.0
309.0	197920.0	301650.0	332990.0	317790.0	268870.0	356460.0	335690.0	290030.0	333180.0	266310.0	274800.0	264340.0	288990.0	529710.0
310.0	198100.0	311690.0	349250.0	333690.0	278720.0	372990.0	348040.0	298670.0	349460.0	277400.0	283630.0	270810.0	297570.0	566160.0
311.0	194920.0	314090.0	354650.0	333850.0	282470.0	374600.0	353970.0	304520.0	349250.0	276110.0	286660.0	270180.0	300010.0	585380.0
312.0	183740.0	309940.0	357570.0	330510.0	270430.0	377190.0	349630.0	299620.0	350490.0	271280.0	278670.0	263380.0	295490.0	611720.0
313.0	164600.0	297170.0	350460.0	330180.0	257840.0	369470.0	343660.0	292510.0	346200.0	260980.0	270280.0	253260.0	286570.0	627040.0
314.0	148410.0	286770.0	342330.0	316210.0	248030.0	364360.0	331990.0	280230.0	332820.0	252210.0	254780.0	238330.0	275320.0	642140.0
315.0	126040.0	274230.0	333240.0	308220.0	236230.0	359220.0	326250.0	270720.0	327310.0	238900.0	246230.0	225320.0	270210.0	663430.0
316.0	109410.0	267050.0	325850.0	307530.0	224280.0	355050.0	321360.0	266210.0	324940.0	230530.0	233430.0	215250.0	262170.0	678330.0
317.0	95650.0	257530.0	332490.0	302780.0	217740.0	353260.0	319820.0	259560.0	321190.0	224900.0	229180.0	208770.0	259510.0	706260.0
318.0	85040.0	256420.0	332520.0	309090.0	211760.0	358280.0	324650.0	260100.0	324840.0	221650.0	223420.0	206380.0	257590.0	726720.0
319.0	78060.0	260020.0	337330.0	309470.0	210140.0	363900.0	327710.0	266080.0	332600.0	226490.0	226500.0	204420.0	259980.0	758380.0
320.0	75090.0	261220.0	344810.0	316200.0	213330.0	373930.0	334720.0	274140.0	337970.0	230150.0	229880.0	207510.0	267240.0	791720.0
321.0	70480.0	269500.0	355390.0	325620.0	218380.0	381080.0	343130.0	282080.0	345820.0	233230.0	228620.0	209280.0	274450.0	817790.0
322.0	68730.0	271490.0	367910.0	336970.0	224140.0	394560.0	358850.0	285590.0	360000.0	239440.0	236620.0	213950.0	279280.0	854380.0
323.0	67180.0	280180.0	379020.0	345710.0	228500.0	402270.0	362350.0	300730.0	366570.0	242740.0	245120.0	220580.0	285840.0	879520.0
324.0	65240.0	287080.0	383230.0	353670.0	234020.0	418530.0	372230.0	306740.0	377960.0	250400.0	249970.0	226040.0	293960.0	911460.0
325.0	65340.0	293800.0	394270.0	362690.0	240310.0	427810.0	386900.0	317900.0	388780.0	254280.0	256740.0	231480.0	299630.0	940870.0
326.0	64640.0	297310.0	405900.0	373390.0	244360.0	436870.0	391950.0	324100.0	400520.0	262290.0	261980.0	236540.0	309720.0	970290.0
327.0	65240.0	306190.0	414720.0	379890.0	248170.0	447560.0	396550.0	337950.0	407040.0	268860.0	266090.0	241290.0	314690.0	992410.0
328.0	64980.0	308960.0	424540.0	391180.0	256580.0	453690.0	406470.0	344980.0	420030.0	271290.0	275710.0	248580.0	321420.0	1012820.0
329.0	65590.0	315370.0	432470.0	395100.0	258420.0	463680.0	417830.0	351880.0	426550.0	276000.0	279500.0	249330.0	329050.0	1041260.0
330.0	64120.0	313830.0	437510.0	403470.0	263780.0	473520.0	424360.0	357330.0	432240.0	279790.0	284950.0	253150.0	330920.0	1058470.0
331.0	64010.0	319740.0	444060.0	409770.0	268940.0	479970.0	435180.0	366630.0	444040.0	285150.0	290030.0	255060.0	338510.0	1086080.0
332.0	64070.0	325420.0	454720.0	417640.0	271100.0	486210.0	435970.0	376740.0	452310.0	287930.0	293790.0	263220.0	345300.0	1100350.0
333.0	62950.0	328250.0	455220.0	423240.0	268360.0	493220.0	443320.0	376280.0	456060.0	291810.0	297480.0	265780.0	350490.0	1117110.0
334.0	61450.0	327110.0	456970.0	430170.0	275030.0	494350.0	448490.0	384870.0	462030.0	292440.0	296620.0	269840.0	351990.0	1131480.0
335.0	61770.0	334050.0	460490.0	430120.0	275590.0	498030.0	454330.0	385950.0	471680.0	296780.0	301290.0	271890.0	352360.0	1143680.0
336.0	60980.0	332230.0	468190.0	434250.0	274240.0	498530.0	457510.0	388550.0	471150.0	297590.0	302480.0	274200.0	355040.0	1158260.0
337.0	59730.0	335510.0	468190.0	437060.0	275720.0	505490.0	458140.0	395110.0	473280.0	298910.0	308780.0	278510.0	358170.0	1167600.0
338.0	56790.0	333420.0	470820.0	434520.0	279300.0	508610.0	461140.0	392490.0	475770.0	300060.0	307240.0	275830.0	356100.0	1174680.0
339.0	56780.0	333240.0	474310.0	436460.0	275090.0	510680.0	462930.0	400110.0	479760.0	301320.0	309290.0	275150.0	357440.0	1174760.0
340.0	56630.0	334430.0	471080.0	437490.0	278940.0	512200.0	463170.0	396260.0	480810.0	297690.0	309660.0	275170.0	357330.0	1180960.0
341.0	54420.0	336230.0	469740.0	437910.0	280400.0	510760.0	463600.0	399000.0	486080.0	298810.0	311100.0	277030.0	359290.0	1184240.0
342.0	54330.0	334210.0	472530.0	434770.0	277110.0	514140.0	468720.0	398760.0	479300.0	300680.0	312410.0	277880.0	357080.0	1193820.0
343.0	54010.0	332560.0	470720.0	440850.0	278960.0	509300.0	468790.0	402790.0	484660.0	299670.0	312710.0	275630.0	355570.0	1188270.0
344.0	53090.0	334470.0	470290.0	433470.0	276470.0	512370.0	464500.0	402600.0	482910.0	299460.0	307770.0	277600.0	358450.0	1196110.0
345.0	52130.0	325580.0	468390.0	430990.0	275520.0	511090.0	461840.0	400590.0	486580.0	294860.0	311480.0	276580.0	356470.0	1191180.0
346.0	52490.0	329970.0	466460.0	431650.0	275650.0	511430.0	461410.0	405180.0	481980.0	295790.0	309560.0	275060.0	357290.0	1190260.0
347.0	52180.0	326110.0	461870.0	432700.0	272340.0	506840.0	459070.0	401930.0	482620.0	296200.0	306320.0	275680.0	354490.0	1179940.0
348.0	51820.0	322070.0	459070.0	425000.0	269130.0	508940.0	456650.0	401370.0	477330.0	293380.0	306690.0	274110.0	351090.0	1174060.0
349.0	49510.0	320610.0	455020.0	423390.0	269710.0	504090.0	452930.0	394790.0	474710.0	291070.0	304910.0	272610.0	346190.0	1165150.0
350.0	48950.0	315300.0	450380.0	419330.0	265650.0	495030.0	450010.0	397940.0	477050.0	288380.0	300650.0	274560.0	344480.0	1160650.0
351.0	48840.0	313450.0	448680.0	413120.0	265060.0	496440.0	450530.0	390950.0	471590.0	286490.0	297030.0	265660.0	342210.0	1150480.0
352.0	46970.0	310070.0	440010.0	410040.0	263840.0	488250.0	443850.0	384680.0	471640.0	284810.0	295640.0	263750.0	338130.0	1143980.0
353.0	47070.0	303980.0	429910.0	404680.0	253700.0	481400.0	437630.0	384480.0	464120.0	276880.0	296970.0	263710.0	335700.0	1122800.0
354.0	45670.0	299610.0	427850.0	399140.0	251990.0	476730.0	431800.0	379270.0	459760.0	276200.0	288920.0	256260.0	332650.0	1106680.0
355.0	45960.0	296880.0	420690.0	395980.0	248820.0	475400.0	425160.0	375770.0	448270.0	272010.0	286000.0	253500.0	323250.0	1103590.0
356.0	44040.0	288090.0	417520.0	389360.0	244760.0	464380.0	417090.0	373560.0	450960.0	263160.0	283560.0	251460.0	317120.0	1092800.0
357.0	43320.0	286220.0	405860.0	378170.0	243490.0	458270.0	411930.0	363440.0	441020.0	262870.0	275440.0	248840.0	313750.0	1064470.0
358.0	42650.0	280890.0	401610.0	376020.0	237810.0	451740.0	410470.0	358530.0	433870.0	259010.0	275510.0	244860.0	311770.0	1055810.0
359.0	41510.0	274050.0	395590.0	368060.0	234790.0	445940.0	397700.0	353320.0	428180.0	253580.0	267910.0	239880.0	304370.0	1032520.0
360.0	41590.0	271990.0	388580.0	359930.0	230250.0	441150.0	391670.0	343120.0	423980.0	248750.0	265230.0	236110.0	293840.0	1012270.0
361.0	41360.0	263950.0	375520.0	353800.0	224610.0	433520.0	386970.0	340450.0	414540.0	243420.0	260520.0	232370.0	289270.0	1000500.0
362.0	41010.0	259680.0	371880.0	346040.0	220360.0	425570.0	373240.0	332060.0	408300.0	237360.0	255370.0	227180.0	283760.0	979530.0
363.0	38450.0	252950.0	361240.0	333530.0	219770.0	413410.0	369250.0	322880.0	403960.0	234110.0	251860.0	225220.0	276190.0	962920.0
364.0	39620.0	248610.0	356540.0	327250.0	212720.0	405930.0	364660.0	320450.0	393210.0	231440.0	245650.0	215930.0	270390.0	938540.0
365.0	39840.0	241480.0	346650.0	323440.0	205700.0	400200.0	355470.0	315270.0	386220.0	223730.0	245130.0	213050.0	265290.0	917670.0
366.0	38520.0	235020.0	340570.0	319610.0	202920.0	389710.0	343530.0	304720.0	379100.0	220510.0	231960.0	209550.0	262160.0	901610.0
367.0	37020.0	230610.0	332880.0	309280.0	197260.0	384300.0	336950.0	299550.0	364460.0	212300.0	228640.0	204550.0	256890.0	878030.0
368.0	37270.0	223050.0	324090.0	296210.0	192510.0	373500.0	323740.0	293230.0	358700.0	208690.0	226910.0	196360.0	248260.0	857900.0
369.0	35580.0	216850.0	315680.0	292740.0	187070.0	364150.0	320250.0	283610.0	349930.0	204390.0	219880.0	194470.0	240670.0	840280.0
370.0	35150.0	211950.0	305450.0	282270.0	180960.0	358750.0	310610.0	276970.0	343830.0	196700.0	213320.0	189140.0	234110.0	815810.0
371.0	35150.0	206690.0	293310.0	276110.0	176900.0	346070.0	299180.0	272600.0	333310.0	192580.0	206380.0	183860.0	227280.0	792180.0
372.0	34300.0	201020.0	289840.0	267830.0	174240.0	338820.0	296190.0	262580.0	324400.0	186840.0	202500.0	179110.0	225150.0	764260.0
373.0	34210.0	197080.0	279580.0	261690.0	165250.0	332770.0	286180.0	254640.0	318390.0	179660.0	198880.0	171470.0	217770.0	745370.0
374.0	34530.0	190320.0	273680.0	251670.0	164390.0	322090.0	279860.0	249450.0	311180.0	176730.0	191760.0	166780.0	210030.0	728980.0
375.0	33280.0	183610.0	263760.0	247690.0	158570.0	315170.0	273220.0	242450.0	299050.0	168010.0	186700.0	163110.0	207790.0	704800.0
376.0	32600.0	177150.0	257600.0	236770.0	151730.0	302520.0	263150.0	228630.0	293970.0	165590.0	182420.0	160300.0	197810.0	683060.0
377.0	33600.0	171560.0	248330.0	229650.0	147980.0	296210.0	254000.0	227230.0	283650.0	160670.0	176600.0	155040.0	191230.0	667840.0
378.0	31910.0	168760.0	242470.0	221460.0	145630.0	289490.0	247250.0	219580.0	273410.0	155870.0	170280.0	151870.0	186530.0	634850.0
379.0	31680.0	163810.0	231040.0	212440.0	143220.0	278760.0	238550.0	212620.0	269600.0	150500.0	167050.0	146170.0	179810.0	622840.0
380.0	32220.0	158360.0	225740.0	209110.0	132630.0	269290.0	231960.0	208210.0	262110.0	144390.0	160520.0	142340.0	175610.0	602720.0
381.0	31650.0	151060.0	221500.0	204220.0	130290.0	265400.0	223960.0	202710.0	250970.0	143110.0	156550.0	136540.0	167800.0	580430.0
382.0	31290.0	146120.0	213390.0	197130.0	128140.0	256210.0	217500.0	194750.0	245560.0	136970.0	151290.0	134400.0	164160.0	568070.0
383.0	29620.0	142080.0	206080.0	190750.0	125930.0	249390.0	210520.0	187360.0	241170.0	132500.0	148080.0	129690.0	157860.0	546980.0
384.0	30140.0	135670.0	200690.0	185010.0	121430.0	244300.0	208370.0	181010.0	230450.0	128800.0	141460.0	127040.0	153190.0	530160.0
385.0	29920.0	134360.0	191370.0	177750.0	115970.0	237810.0	200050.0	177700.0	228310.0	123190.0	138160.0	124760.0	149850.0	512100.0
386.0	29670.0	132460.0	187270.0	172500.0	112360.0	232240.0	193610.0	170550.0	225790.0	121870.0	135410.0	121580.0	144910.0	495400.0
387.0	30410.0	127090.0	182710.0	168320.0	109980.0	222620.0	193510.0	167410.0	221600.0	117450.0	131320.0	118010.0	138910.0	478830.0
388.0	28090.0	123550.0	177480.0	162360.0	108080.0	224770.0	188390.0	162580.0	218520.0	115280.0	129090.0	115320.0	135900.0	462460.0
389.0	29450.0	119920.0	169340.0	161410.0	105460.0	217940.0	190860.0	160080.0	214230.0	113100.0	124240.0	115190.0	131500.0	446670.0
390.0	30830.0	118490.0	163860.0	159920.0	101520.0	213840.0	188600.0	153640.0	219120.0	108630.0	121970.0	114560.0	126960.0	431570.0
391.0	30190.0	115630.0	158020.0	156630.0	102360.0	211430.0	193740.0	152040.0	220810.0	106280.0	121150.0	115770.0	124810.0	412250.0
392.0	28920.0	114290.0	153840.0	155710.0	100450.0	211060.0	199880.0	150010.0	233300.0	109950.0	119750.0	121640.0	119440.0	398200.0
393.0	30310.0	113770.0	152780.0	160980.0	99470.0	211930.0	210500.0	148280.0	244660.0	107210.0	116530.0	127590.0	116870.0	381250.0
394.0	29920.0	116140.0	146780.0	161210.0	99410.0	217830.0	226450.0	153570.0	263290.0	109720.0	114200.0	138210.0	115310.0	371140.0
395.0	31070.0	118540.0	143860.0	167050.0	98760.0	221130.0	245750.0	155570.0	288990.0	110440.0	117350.0	147450.0	111510.0	355480.0
396.0	32050.0	124110.0	144130.0	174340.0	104440.0	236240.0	267650.0	164790.0	317430.0	115270.0	121270.0	166530.0	110940.0	345210.0
397.0	33490.0	133460.0	141650.0	184850.0	111750.0	249910.0	291110.0	176240.0	353730.0	122490.0	124200.0	185930.0	112270.0	333810.0
398.0	34690.0	141750.0	138620.0	197640.0	121450.0	270030.0	315860.0	195930.0	388990.0	129380.0	130480.0	206370.0	114570.0	322050.0
399.0	38440.0	158180.0	147650.0	215920.0	135160.0	297320.0	341020.0	214470.0	425180.0	140700.0	141370.0	231200.0	118290.0	315010.0
400.0	44180.0	176030.0	151110.0	234340.0	149920.0	322740.0	370340.0	243690.0	460640.0	154090.0	156000.0	256650.0	122220.0	310060.0
401.0	48070.0	206330.0	159750.0	259230.0	174260.0	363040.0	395720.0	284730.0	496020.0	173550.0	173090.0	281870.0	131180.0	303040.0
402.0	53960.0	237690.0	169190.0	284310.0	200340.0	401570.0	424160.0	329270.0	533700.0	192210.0	195640.0	309620.0	142050.0	300920.0
403.0	64220.0	274210.0	185330.0	312550.0	229960.0	444480.0	449530.0	382400.0	566300.0	215230.0	219080.0	330370.0	152730.0	298640.0
404.0	75810.0	320160.0	202650.0	348850.0	268940.0	497220.0	480200.0	446270.0	600100.0	243290.0	251290.0	357200.0	169750.0	304940.0
405.0	85460.0	374870.0	229150.0	384830.0	306130.0	548700.0	503880.0	516680.0	636040.0	269320.0	287230.0	382700.0	186910.0	301480.0
406.0	100170.0	434690.0	261260.0	424430.0	353370.0	600600.0	543910.0	589400.0	673830.0	300860.0	329860.0	410210.0	203660.0	304930.0
407.0	116570.0	496460.0	298830.0	463770.0	395070.0	651950.0	568550.0	670030.0	708490.0	333650.0	368200.0	435810.0	221230.0	310750.0
408.0	136660.0	563010.0	337660.0	513990.0	440970.0	706340.0	607520.0	752740.0	749560.0	367810.0	414670.0	466530.0	247650.0	317040.0
409.0	157670.0	628850.0	385650.0	556510.0	484600.0	746950.0	647180.0	823720.0	792860.0	393480.0	462130.0	490140.0	265020.0	321940.0
410.0	182800.0	700390.0	433970.0	598180.0	522720.0	780580.0	676510.0	889280.0	824300.0	422870.0	506160.0	510630.0	288870.0	327660.0
411.0	203610.0	762500.0	486670.0	642790.0	561110.0	812400.0	712940.0	949200.0	865800.0	445880.0	547380.0	538330.0	307650.0	332840.0
412.0	227000.0	824790.0	535630.0	678970.0	584980.0	839900.0	740870.0	997250.0	896030.0	467080.0	586960.0	556100.0	322640.0	335670.0
413.0	248000.0	880700.0	589010.0	721370.0	611200.0	852780.0	767510.0	1034640.0	932830.0	482810.0	614860.0	566130.0	337020.0	341460.0
414.0	267380.0	915620.0	638240.0	753110.0	622730.0	863620.0	793330.0	1053120.0	955770.0	487620.0	636690.0	577440.0	351150.0	343420.0
415.0	284630.0	954120.0	679890.0	786390.0	635090.0	857980.0	808380.0	1060120.0	970030.0	489740.0	646920.0	580090.0	355920.0	347410.0
416.0	300100.0	975700.0	710780.0	801720.0	641920.0	851800.0	820940.0	1069700.0	982030.0	498950.0	653230.0	579660.0	360280.0	344410.0
417.0	308820.0	985220.0	735830.0	821240.0	640620.0	835530.0	819800.0	1068040.0	977500.0	492520.0	649170.0	577780.0	358660.0	340310.0
418.0	320150.0	984110.0	756950.0	829540.0	632960.0	822610.0	820060.0	1049880.0	982610.0	489380.0	647610.0	570570.0	359360.0	338840.0
419.0	328000.0	977220.0	765590.0	830070.0	623470.0	803310.0	821860.0	1023640.0	966060.0	473830.0	628820.0	557140.0	354620.0	333310.0
420.0	327310.0	962710.0	778540.0	827850.0	609040.0	781460.0	815000.0	1000160.0	953700.0	467480.0	616120.0	547510.0	346830.0	324600.0
421.0	327460.0	941470.0	768930.0	819260.0	597950.0	757080.0	800350.0	965840.0	942160.0	452490.0	597080.0	536290.0	340320.0	316080.0
422.0	322850.0	909180.0	756930.0	801280.0	580530.0	732730.0	781460.0	937100.0	922090.0	441090.0	580540.0	525260.0	334780.0	305750.0
423.0	318970.0	892440.0	745340.0	787120.0	563020.0	721350.0	775920.0	906410.0	902720.0	422440.0	559380.0	509370.0	323380.0	299070.0
424.0	311370.0	860980.0	731600.0	770440.0	548670.0	703090.0	755930.0	884080.0	883070.0	413930.0	540660.0	503580.0	313740.0	289160.0
425.0	306810.0	841170.0	709520.0	748960.0	542110.0	690160.0	735460.0	857660.0	868890.0	405120.0	527770.0	492850.0	306570.0	284450.0
426.0	296580.0	818650.0	686430.0	732670.0	524390.0	682030.0	724430.0	844300.0	844400.0	400780.0	512400.0	486720.0	301950.0	278220.0
427.0	290140.0	796530.0	672800.0	718970.0	521120.0	675530.0	701320.0	834140.0	825630.0	390730.0	504080.0	480050.0	299450.0	263760.0
428.0	285360.0	777950.0	652770.0	704730.0	511290.0	669150.0	694490.0	827890.0	813880.0	387500.0	495900.0	474380.0	293700.0	265690.0
429.0	277410.0	772180.0	638840.0	691330.0	514540.0	670820.0	682060.0	819850.0	802390.0	391890.0	491400.0	473370.0	288530.0	261600.0
430.0	276480.0	763670.0	616490.0	682010.0	514220.0	672050.0	667620.0	822950.0	788260.0	390190.0	488630.0	467710.0	288100.0	255430.0
431.0	276390.0	760740.0	612720.0	679120.0	514360.0	674650.0	662860.0	829820.0	781410.0	390250.0	497970.0	467320.0	290780.0	256450.0
432.0	277200.0	764050.0	604500.0	674090.0	516800.0	686980.0	660360.0	839540.0	778320.0	398120.0	505230.0	468390.0	291690.0	254100.0
433.0	275670.0	775810.0	606590.0	670010.0	522560.0	687470.0	659650.0	852340.0	775440.0	396290.0	512610.0	477300.0	294420.0	253030.0
434.0	277880.0	783360.0	611510.0	667440.0	531680.0	687340.0	656430.0	870210.0	773020.0	402680.0	525020.0	474910.0	298360.0	255880.0
435.0	282490.0	792470.0	612610.0	670360.0	539990.0	691660.0	655960.0	875130.0	775300.0	408150.0	528780.0	477110.0	306880.0	250100.0
436.0	287040.0	802420.0	622800.0	676940.0	538710.0	693260.0	662770.0	892020.0	777010.0	410670.0	532900.0	478320.0	306580.0	254100.0
437.0	292600.0	806210.0	630220.0	680940.0	545690.0	693190.0	663800.0	895380.0	776110.0	413010.0	540520.0	475200.0	308600.0	255390.0
438.0	299920.0	821840.0	640390.0	690080.0	542650.0	681870.0	661750.0	896630.0	769510.0	415890.0	554850.0	475580.0	314070.0	253500.0
439.0	301850.0	825000.0	653450.0	690100.0	543970.0	677020.0	659690.0	893610.0	772950.0	413250.0	550170.0	469570.0	310740.0	253600.0
440.0	303930.0	817040.0	656550.0	692500.0	539530.0	667860.0	656830.0	886030.0	768480.0	407060.0	549600.0	470820.0	316860.0	256010.0
441.0	308580.0	825270.0	661940.0	690280.0	534350.0	652920.0	650050.0	878390.0	758010.0	407030.0	542040.0	461100.0	316950.0	253090.0
442.0	312010.0	813110.0	670750.0	682040.0	524000.0	634090.0	640850.0	857530.0	749530.0	399900.0	539600.0	453380.0	312020.0	249800.0
443.0	313500.0	804240.0	672250.0	684730.0	515830.0	621020.0	634820.0	841510.0	735450.0	385920.0	529890.0	442450.0	307680.0	245940.0
444.0	309720.0	785520.0	673190.0	676430.0	498720.0	600040.0	619620.0	810440.0	717800.0	380040.0	513090.0	426850.0	303480.0	245870.0
445.0	308860.0	772120.0	665070.0	669610.0	490120.0	577530.0	604950.0	785630.0	692120.0	367940.0	498540.0	416170.0	298620.0	237770.0
446.0	303750.0	755510.0	659840.0	648640.0	469070.0	557260.0	587910.0	758150.0	672600.0	355420.0	486520.0	401700.0	290260.0	235850.0
447.0	296400.0	724260.0	640420.0	634030.0	454710.0	537200.0	568920.0	724250.0	655100.0	345030.0	467520.0	384870.0	281310.0	228870.0
448.0	292250.0	704050.0	622980.0	617880.0	437690.0	514840.0	553020.0	701550.0	626130.0	330140.0	449130.0	374170.0	279020.0	225070.0
449.0	286120.0	671180.0	610200.0	599010.0	421880.0	488960.0	530670.0	669790.0	600110.0	318480.0	426450.0	355540.0	266000.0	220220.0
450.0	281130.0	646690.0	585390.0	579820.0	406370.0	473380.0	510930.0	640350.0	580680.0	308140.0	410580.0	345020.0	260280.0	212080.0
451.0	269910.0	615760.0	565450.0	552830.0	392800.0	452680.0	489180.0	612880.0	553210.0	296110.0	391820.0	330110.0	249300.0	207960.0
452.0	263540.0	587830.0	549000.0	532480.0	375720.0	429100.0	470810.0	585840.0	532620.0	282000.0	375790.0	317650.0	248620.0	204840.0
453.0	253080.0	561770.0	527400.0	515190.0	359550.0	417750.0	455650.0	557360.0	511360.0	273710.0	358640.0	307440.0	236480.0	198220.0
454.0	246810.0	541160.0	508530.0	494810.0	341670.0	405340.0	437080.0	541330.0	486380.0	267300.0	347470.0	298770.0	231530.0	192730.0
455.0	239900.0	515280.0	487320.0	471610.0	333270.0	389790.0	421120.0	518230.0	470450.0	260360.0	332870.0	286830.0	226350.0	188700.0
456.0	229890.0	500460.0	462660.0	457550.0	320940.0	380390.0	408150.0	499900.0	448500.0	254510.0	323480.0	278730.0	221520.0	186530.0
457.0	225670.0	481200.0	441920.0	444360.0	312060.0	365570.0	390110.0	482230.0	434980.0	243530.0	314570.0	272470.0	216000.0	185310.0
458.0	219360.0	462200.0	424700.0	420960.0	304900.0	358760.0	375890.0	467210.0	416340.0	237810.0	304290.0	267460.0	210880.0	179850.0
459.0	211930.0	446210.0	414030.0	409740.0	293240.0	350510.0	368340.0	452790.0	408070.0	234250.0	295700.0	256140.0	205440.0	178030.0
460.0	206140.0	431570.0	392180.0	398400.0	286350.0	341820.0	350920.0	443100.0	392970.0	229660.0	291250.0	251400.0	202930.0	175740.0
461.0	204010.0	412380.0	380630.0	382980.0	280400.0	333320.0	342350.0	430390.0	382790.0	226200.0	286100.0	248370.0	200870.0	173230.0
462.0	197020.0	405930.0	372070.0	372880.0	272870.0	325810.0	334150.0	421360.0	371880.0	219100.0	280460.0	239570.0	198330.0	170750.0
463.0	198190.0	399200.0	358860.0	367170.0	270780.0	324490.0	326670.0	413650.0	361640.0	216970.0	276840.0	239690.0	195990.0	169410.0
464.0	193390.0	385140.0	350460.0	355150.0	263070.0	314520.0	319540.0	405940.0	353780.0	214930.0	271500.0	235500.0	195940.0	168670.0
465.0	191870.0	380180.0	344140.0	347790.0	260240.0	308480.0	311950.0	397900.0	347380.0	211760.0	266390.0	232440.0	194200.0	166330.0
466.0	187520.0	371810.0	337730.0	343350.0	253730.0	301200.0	307250.0	390530.0	338260.0	209420.0	267290.0	230450.0	193640.0	168940.0
467.0	188720.0	364110.0	331410.0	335450.0	247770.0	298040.0	302460.0	385770.0	335940.0	205370.0	262650.0	225400.0	192980.0	166680.0
468.0	185790.0	363670.0	330220.0	332500.0	245670.0	293130.0	298520.0	372430.0	326140.0	204230.0	258880.0	219540.0	189510.0	167650.0
469.0	186480.0	357370.0	324370.0	327300.0	241400.0	283630.0	289960.0	368240.0	319950.0	200380.0	254740.0	216410.0	188980.0	166740.0
470.0	184560.0	349310.0	319030.0	322190.0	237220.0	278760.0	285530.0	364110.0	313410.0	198800.0	254680.0	214580.0	189310.0	166510.0
471.0	183300.0	340810.0	314010.0	317970.0	230090.0	273060.0	284660.0	352690.0	307390.0	196900.0	247920.0	208790.0	186550.0	164540.0
472.0	181190.0	332710.0	310970.0	310190.0	228020.0	263080.0	276470.0	337530.0	301790.0	190880.0	243140.0	205550.0	185160.0	164650.0
473.0	181870.0	328040.0	303940.0	309300.0	221920.0	258770.0	270070.0	330680.0	292450.0	189370.0	236940.0	200280.0	185360.0	163660.0
474.0	180140.0	318260.0	302390.0	301500.0	217190.0	252100.0	261190.0	322730.0	283550.0	187070.0	232670.0	195250.0	185430.0	163440.0
475.0	176920.0	308100.0	297050.0	294770.0	210710.0	243370.0	257860.0	312230.0	275370.0	180640.0	225660.0	190200.0	179640.0	162940.0
476.0	174140.0	300810.0	290480.0	289250.0	208420.0	238140.0	250340.0	301640.0	267070.0	178400.0	218960.0	188680.0	179660.0	159410.0
477.0	174150.0	291990.0	285550.0	284320.0	196540.0	228450.0	243840.0	289770.0	259130.0	176650.0	213190.0	183640.0	177250.0	156800.0
478.0	170190.0	281330.0	274860.0	272850.0	196990.0	224520.0	239010.0	280690.0	249840.0	174250.0	207030.0	179510.0	176230.0	159830.0
479.0	167710.0	271830.0	266640.0	270250.0	189630.0	217700.0	231020.0	275380.0	241250.0	170330.0	203600.0	175980.0	174000.0	157120.0
480.0	163570.0	262080.0	258220.0	260230.0	183840.0	208570.0	223600.0	260710.0	233430.0	164120.0	195900.0	167960.0	171570.0	154300.0
481.0	161110.0	249850.0	253430.0	252270.0	178330.0	205360.0	218500.0	253410.0	227440.0	162870.0	192690.0	168810.0	170430.0	157040.0
482.0	161140.0	240800.0	244720.0	244880.0	175770.0	199970.0	214160.0	242250.0	219240.0	157500.0	186550.0	162030.0	168830.0	154130.0
483.0	156140.0	231510.0	235460.0	241540.0	167210.0	193270.0	206440.0	233870.0	209840.0	157140.0	180330.0	160930.0	167910.0	153530.0
484.0	153050.0	225670.0	229270.0	233760.0	164340.0	186780.0	202420.0	225610.0	205080.0	154440.0	176290.0	155860.0	164970.0	153400.0
485.0	151360.0	214930.0	223140.0	225990.0	158990.0	183360.0	194650.0	220830.0	199290.0	152150.0	169310.0	153730.0	165710.0	153080.0
486.0	152930.0	207330.0	214530.0	222560.0	157350.0	177380.0	187620.0	208450.0	189990.0	150310.0	168080.0	151220.0	164850.0	151420.0
487.0	148320.0	196500.0	207900.0	213710.0	149930.0	176260.0	184790.0	202040.0	185790.0	147150.0	162230.0	148720.0	160600.0	150930.0
488.0	145620.0	194770.0	200870.0	207560.0	145680.0	171450.0	181520.0	198280.0	178820.0	144990.0	160140.0	145950.0	160610.0	150780.0
489.0	142740.0	187560.0	192330.0	205100.0	141680.0	168860.0	174660.0	192070.0	176400.0	145020.0	157850.0	142730.0	157690.0	150940.0
490.0	141040.0	181310.0	186440.0	199720.0	144270.0	164040.0	170820.0	185750.0	169870.0	144490.0	153230.0	138870.0	158330.0	150530.0
491.0	139200.0	176170.0	182030.0	191420.0	139260.0	162160.0	167450.0	182760.0	167230.0	142710.0	151350.0	139670.0	156490.0	151730.0
492.0	138890.0	169780.0	177830.0	189840.0	135970.0	158600.0	166140.0	178010.0	164320.0	140290.0	148700.0	137520.0	158320.0	150910.0
493.0	135110.0	165570.0	169120.0	185870.0	135230.0	156020.0	160070.0	174300.0	158500.0	137410.0	148690.0	136020.0	157640.0	149100.0
494.0	134390.0	160560.0	167580.0	181080.0	133550.0	155560.0	158890.0	170360.0	154180.0	140090.0	145330.0	134440.0	153890.0	150720.0
495.0	133230.0	159460.0	164030.0	180590.0	130340.0	151350.0	157480.0	165200.0	152750.0	136780.0	144290.0	133530.0	157310.0	150990.0
496.0	131390.0	156340.0	158090.0	176230.0	127250.0	149090.0	154600.0	161600.0	151570.0	136040.0	143090.0	136810.0	155250.0	148250.0
497.0	132890.0	152010.0	155490.0	172740.0	127790.0	147700.0	152300.0	160240.0	148320.0	137710.0	142140.0	132600.0	154390.0	149660.0
498.0	127910.0	148750.0	152370.0	171660.0	125260.0	147190.0	151300.0	156860.0	144910.0	137340.0	137960.0	131210.0	154260.0	147690.0
499.0	129300.0	146320.0	151150.0	170430.0	123400.0	143940.0	148540.0	154620.0	139970.0	134550.0	139040.0	130280.0	155070.0	149620.0
500.0	127060.0	142560.0	147350.0	166120.0	124790.0	141310.0	146850.0	152530.0	138650.0	134230.0	137420.0	130510.0	155730.0	150820.0
501.0	128490.0	138660.0	146130.0	165440.0	119560.0	142970.0	146150.0	150870.0	138180.0	133300.0	135310.0	127600.0	154310.0	149740.0
502.0	126380.0	137500.0	143050.0	160380.0	119330.0	139400.0	143160.0	148510.0	135860.0	130380.0	135500.0	129410.0	155950.0	146940.0
503.0	127890.0	134990.0	139170.0	160840.0	118900.0	136540.0	142000.0	142480.0	134140.0	130560.0	134610.0	124800.0	153250.0	149480.0
504.0	124010.0	134020.0	136620.0	160670.0	115220.0	135150.0	140210.0	141500.0	131020.0	129130.0	131700.0	123680.0	152540.0	146220.0
505.0	125640.0	129230.0	135040.0	157440.0	116130.0	132420.0	137930.0	137950.0	130440.0	129890.0	129840.0	124410.0	154300.0	148680.0
506.0	123260.0	126520.0	133050.0	154130.0	112410.0	131750.0	135310.0	137330.0	126110.0	128390.0	128010.0	122660.0	152940.0	147950.0
507.0	123130.0	125100.0	130250.0	153040.0	112940.0	131200.0	133780.0	132200.0	125070.0	128470.0	130450.0	122610.0	152310.0	148920.0
508.0	123110.0	120340.0	130700.0	153400.0	109000.0	127910.0	132220.0	133320.0	122200.0	126570.0	127390.0	121310.0	151930.0	147660.0
509.0	120940.0	118900.0	125060.0	150060.0	109960.0	127730.0	132320.0	129350.0	120850.0	125740.0	124020.0	117770.0	150700.0	145980.0
510.0	120860.0	118480.0	126510.0	147670.0	109440.0	125840.0	129280.0	124880.0	117380.0	125160.0	122620.0	119350.0	152110.0	147910.0
511.0	120210.0	114240.0	124610.0	145210.0	109100.0	123940.0	128600.0	123740.0	116930.0	124570.0	121520.0	119720.0	149170.0	146760.0
512.0	119020.0	113290.0	121100.0	143460.0	106180.0	121520.0	126870.0	120060.0	113860.0	122300.0	120730.0	115240.0	148210.0	144020.0
513.0	118940.0	110610.0	116410.0	141240.0	103320.0	120130.0	124270.0	119720.0	111680.0	122370.0	120820.0	116310.0	149080.0	145160.0
514.0	117890.0	107340.0	115350.0	139320.0	102380.0	118930.0	122040.0	116930.0	110730.0	120770.0	117140.0	113670.0	149220.0	142520.0
515.0	116650.0	106630.0	114260.0	138770.0	99890.0	117770.0	121600.0	114670.0	107720.0	121420.0	115820.0	112650.0	148850.0	142130.0
516.0	115810.0	104290.0	111480.0	134700.0	100050.0	116830.0	119220.0	110990.0	106050.0	118650.0	112960.0	112830.0	145130.0	143360.0
517.0	114140.0	101610.0	110010.0	133760.0	98230.0	115800.0	118500.0	108670.0	102370.0	120840.0	110570.0	109900.0	146610.0	145920.0
518.0	114350.0	101490.0	108230.0	135050.0	96440.0	113710.0	118880.0	106820.0	103680.0	118560.0	111400.0	109690.0	144180.0	141540.0
519.0	112780.0	96170.0	107490.0	130580.0	95220.0	111710.0	114150.0	106840.0	101490.0	117840.0	110670.0	108620.0	144130.0	141100.0
520.0	112050.0	95530.0	105250.0	128760.0	94940.0	110620.0	113850.0	105020.0	99190.0	116860.0	108870.0	106620.0	142840.0	141020.0
521.0	109960.0	92770.0	103380.0	128300.0	94200.0	108180.0	111740.0	103540.0	99750.0	115630.0	107810.0	107160.0	142670.0	139920.0
522.0	110530.0	91440.0	100660.0	125790.0	94550.0	108500.0	109840.0	100360.0	96950.0	113600.0	105930.0	105730.0	142580.0	140300.0
523.0	106560.0	89670.0	95800.0	122620.0	91360.0	105580.0	109130.0	98260.0	94000.0	114710.0	105400.0	103560.0	142890.0	137980.0
524.0	108400.0	88990.0	95830.0	122090.0	91060.0	107390.0	107780.0	96490.0	92620.0	112780.0	103850.0	105550.0	143330.0	138520.0
525.0	107760.0	87390.0	95650.0	118230.0	89750.0	105610.0	109180.0	93140.0	91360.0	113110.0	103290.0	103710.0	139560.0	138060.0
526.0	106660.0	83760.0	92910.0	118780.0	89430.0	105310.0	105780.0	93770.0	91540.0	113810.0	101790.0	103950.0	138360.0	135030.0
527.0	106080.0	84890.0	90500.0	116450.0	88020.0	101380.0	105390.0	92460.0	88760.0	112020.0	102070.0	103090.0	139870.0	135110.0
528.0	104390.0	83010.0	88730.0	117510.0	87790.0	100390.0	104610.0	91620.0	89320.0	109660.0	99800.0	100660.0	137670.0	136040.0
529.0	104550.0	81440.0	89650.0	116790.0	86310.0	98700.0	104200.0	93370.0	87670.0	107510.0	99350.0	100210.0	139230.0	135200.0
530.0	101960.0	80160.0	89480.0	115950.0	85380.0	100020.0	101710.0	91170.0	87000.0	110860.0	97590.0	98670.0	135890.0	133290.0
531.0	101670.0	77520.0	84570.0	113610.0	85120.0	99130.0	102690.0	88070.0	86010.0	110940.0	97870.0	100100.0	136910.0	133120.0
532.0	102540.0	78710.0	86010.0	112970.0	85480.0	100040.0	101480.0	88520.0	85550.0	109420.0	96430.0	99900.0	136910.0	132030.0
533.0	102590.0	77720.0	83800.0	110970.0	83660.0	98090.0	99330.0	87260.0	83500.0	109050.0	95440.0	98650.0	134890.0	131200.0
534.0	101140.0	76680.0	83480.0	111180.0	84240.0	98360.0	100240.0	86240.0	83510.0	109080.0	96930.0	96930.0	133740.0	131210.0
535.0	99420.0	75020.0	82640.0	110110.0	81990.0	96960.0	100370.0	85210.0	82250.0	106300.0	97490.0	96780.0	133600.0	131010.0
536.0	100100.0	75050.0	82280.0	108890.0	82590.0	95440.0	96990.0	85070.0	82470.0	106760.0	94870.0	98660.0	133760.0	131110.0
537.0	98940.0	74060.0	79760.0	110410.0	81890.0	95030.0	98780.0	85270.0	80680.0	104870.0	94850.0	98640.0	130970.0	132010.0
538.0	100950.0	75080.0	83090.0	108170.0	81510.0	95660.0	98670.0	84600.0	81800.0	103930.0	94560.0	97220.0	134370.0	129870.0
539.0	101390.0	74780.0	82000.0	109310.0	83200.0	94710.0	99200.0	84180.0	83230.0	108300.0	97200.0	98200.0	135870.0	131570.0
540.0	103740.0	77300.0	81430.0	110640.0	85500.0	98690.0	101320.0	87430.0	84980.0	109330.0	97280.0	101800.0	138840.0	132170.0
