# Supplementary material for: Interrogating the structure and function of the human voltage-gated proton channel (hHv1) with a fluorescent noncanonical amino acid
Source: eLife. 2026 Apr 28;15:RP110161. doi: 10.7554/eLife.110161 (PMC13124150; doi:10.7554/eLife.110161)
Supplement: Figure 6—source data 1. [file elife-110161-fig6-data1.zip › Spectra1_280Blank.csv]

Wavelength (nm)	Acd	A18Acd	Q56Acd	M91Acd	V103Acd	C107Acd	K125Acd	Y134Acd	F159Acd	K169Acd	F195Acd	I217Acd	F247Acd	No TAG
290.0	71460.0	61320.0	57310.0	68280.0	61310.0	80530.0	87030.0	57580.0	68980.0	67410.0	73190.0	61310.0	80060.0	56150.0
291.0	34660.0	31640.0	31900.0	36290.0	33720.0	40560.0	44580.0	33020.0	35700.0	33350.0	36020.0	31910.0	43540.0	32620.0
292.0	25500.0	24390.0	25310.0	26580.0	24480.0	31680.0	32940.0	25450.0	28100.0	25620.0	26550.0	25120.0	29450.0	24860.0
293.0	21920.0	21590.0	23920.0	22780.0	22180.0	25890.0	28010.0	25340.0	24830.0	21640.0	22820.0	21710.0	24800.0	21340.0
294.0	20370.0	20730.0	22730.0	21910.0	21070.0	24920.0	26210.0	23460.0	24310.0	19220.0	21780.0	20800.0	21450.0	20890.0
295.0	19970.0	21570.0	23130.0	22320.0	21310.0	25880.0	26110.0	23980.0	24250.0	19800.0	22570.0	21260.0	21660.0	21690.0
296.0	21800.0	22200.0	25200.0	24390.0	22390.0	26680.0	28270.0	26970.0	26200.0	20840.0	23210.0	22330.0	23060.0	23200.0
297.0	23090.0	24370.0	27370.0	24980.0	25580.0	29130.0	30410.0	29300.0	28830.0	22780.0	25560.0	23870.0	24700.0	25020.0
298.0	26010.0	27770.0	30700.0	28920.0	27570.0	31700.0	33010.0	31490.0	33060.0	24440.0	28860.0	26980.0	27500.0	28140.0
299.0	30090.0	32430.0	34080.0	33730.0	30680.0	36170.0	37790.0	34630.0	35230.0	28880.0	32320.0	31190.0	30290.0	32670.0
300.0	36590.0	38740.0	41150.0	39260.0	38500.0	44130.0	44620.0	42380.0	43480.0	35550.0	41920.0	36300.0	38520.0	39620.0
301.0	45570.0	48120.0	48060.0	48540.0	47410.0	52810.0	55040.0	52080.0	53980.0	44330.0	49280.0	45830.0	46670.0	48090.0
302.0	57630.0	61590.0	61360.0	61460.0	59970.0	66580.0	68790.0	63460.0	65860.0	56690.0	62560.0	58630.0	58770.0	60310.0
303.0	73490.0	79180.0	77970.0	80090.0	76360.0	83860.0	84410.0	80810.0	83720.0	73360.0	77630.0	75360.0	74580.0	77060.0
304.0	95520.0	101270.0	100410.0	100170.0	97880.0	106930.0	108020.0	102600.0	106180.0	94210.0	101880.0	95280.0	94380.0	98320.0
305.0	117540.0	126470.0	122760.0	123950.0	121280.0	127180.0	131270.0	126850.0	131120.0	117400.0	122970.0	121370.0	117650.0	119110.0
306.0	141450.0	151270.0	147740.0	147350.0	146850.0	149330.0	155180.0	149470.0	155250.0	139800.0	146280.0	143010.0	139660.0	141910.0
307.0	162220.0	171850.0	166410.0	170490.0	166470.0	172900.0	180850.0	173460.0	180350.0	160210.0	170550.0	164730.0	162110.0	163390.0
308.0	178870.0	193920.0	185370.0	185890.0	185280.0	194480.0	197230.0	190550.0	197600.0	178090.0	188860.0	182390.0	177600.0	180160.0
309.0	190690.0	204350.0	196510.0	199100.0	197760.0	204230.0	208200.0	201530.0	212440.0	187310.0	200510.0	193360.0	186210.0	189530.0
310.0	193430.0	207350.0	201900.0	196350.0	198680.0	205840.0	212500.0	207440.0	215180.0	189500.0	205600.0	196140.0	188400.0	188580.0
311.0	190420.0	200390.0	191620.0	195370.0	193030.0	199820.0	206150.0	197220.0	209020.0	183230.0	195960.0	190130.0	181320.0	186290.0
312.0	178310.0	187420.0	181010.0	179240.0	181180.0	187820.0	193460.0	185340.0	197190.0	171390.0	184580.0	179360.0	169020.0	172420.0
313.0	159650.0	171670.0	161370.0	164260.0	160800.0	171150.0	172370.0	167410.0	175960.0	152260.0	165890.0	160600.0	148640.0	157030.0
314.0	137580.0	148030.0	144450.0	143050.0	142150.0	151070.0	152610.0	145630.0	156050.0	134630.0	144290.0	139990.0	131610.0	138630.0
315.0	121480.0	126990.0	122460.0	120840.0	122320.0	129160.0	130340.0	126060.0	135600.0	113560.0	128770.0	121700.0	117350.0	120680.0
316.0	102630.0	109650.0	107720.0	107120.0	102680.0	111480.0	115470.0	107980.0	119470.0	99730.0	110870.0	102940.0	100500.0	106060.0
317.0	88540.0	93700.0	92360.0	92350.0	87900.0	99200.0	100090.0	94500.0	103450.0	85890.0	96720.0	87990.0	85860.0	91650.0
318.0	79300.0	82830.0	83540.0	84860.0	80430.0	90600.0	88010.0	83560.0	93340.0	75800.0	85360.0	78380.0	75890.0	83650.0
319.0	73310.0	75360.0	76180.0	77220.0	74160.0	82290.0	83220.0	77510.0	84820.0	68500.0	78620.0	70030.0	70420.0	76890.0
320.0	67170.0	71410.0	71840.0	74530.0	66670.0	81150.0	78440.0	71920.0	80560.0	65790.0	73400.0	67180.0	67560.0	72260.0
321.0	64290.0	66730.0	70310.0	70870.0	64770.0	75750.0	77300.0	70300.0	77360.0	61640.0	71250.0	63830.0	65240.0	71070.0
322.0	63400.0	65020.0	65880.0	70960.0	62250.0	72870.0	71920.0	67110.0	75640.0	61980.0	69950.0	61830.0	64850.0	68230.0
323.0	60740.0	63810.0	65430.0	68520.0	61120.0	72790.0	71300.0	66160.0	74660.0	58990.0	69240.0	60960.0	63090.0	67870.0
324.0	61380.0	63640.0	63980.0	69330.0	60550.0	72820.0	71580.0	65660.0	75580.0	57840.0	66550.0	58960.0	60890.0	68580.0
325.0	59550.0	62730.0	63930.0	66260.0	58490.0	71520.0	69120.0	65470.0	71960.0	55870.0	66440.0	57750.0	59090.0	67140.0
326.0	60480.0	60790.0	61280.0	65790.0	58680.0	69890.0	68900.0	63670.0	70110.0	54340.0	65520.0	57180.0	59890.0	67390.0
327.0	57840.0	60200.0	63250.0	68080.0	57780.0	71440.0	68630.0	65020.0	71180.0	54210.0	67310.0	53880.0	59370.0	67180.0
328.0	57990.0	60110.0	60970.0	65070.0	58110.0	69890.0	66790.0	62260.0	70310.0	54870.0	65990.0	54340.0	59340.0	65750.0
329.0	59660.0	59290.0	61850.0	67430.0	58160.0	69720.0	69270.0	63340.0	69020.0	53780.0	65790.0	54780.0	58930.0	65570.0
330.0	58920.0	60430.0	62800.0	65920.0	56040.0	68970.0	66640.0	62410.0	70070.0	52970.0	66420.0	53740.0	59370.0	65400.0
331.0	57570.0	57140.0	61830.0	66880.0	57100.0	70010.0	68090.0	62180.0	69780.0	52440.0	65950.0	51580.0	57340.0	64980.0
332.0	58260.0	57480.0	61630.0	66050.0	56450.0	69010.0	67720.0	62350.0	69600.0	51660.0	66570.0	51410.0	58640.0	66080.0
333.0	57690.0	56520.0	60270.0	65760.0	55380.0	69420.0	63890.0	59510.0	67770.0	49840.0	65650.0	51800.0	57650.0	65450.0
334.0	55310.0	53900.0	59570.0	67000.0	53280.0	67040.0	65120.0	61830.0	66330.0	49340.0	64920.0	49980.0	57490.0	63630.0
335.0	54210.0	54270.0	59290.0	63230.0	53020.0	68470.0	62960.0	59420.0	67460.0	46820.0	64830.0	48740.0	54070.0	64320.0
336.0	55230.0	51930.0	57200.0	63530.0	52770.0	65920.0	64060.0	59370.0	65590.0	47600.0	63000.0	46500.0	53390.0	61360.0
337.0	53800.0	49630.0	55980.0	62050.0	51110.0	65160.0	61080.0	59330.0	65330.0	45630.0	61280.0	45170.0	53310.0	62370.0
338.0	52090.0	50440.0	56040.0	61750.0	50560.0	64630.0	60380.0	56200.0	64800.0	44600.0	61250.0	45510.0	51260.0	61610.0
339.0	51540.0	48720.0	53220.0	59610.0	48900.0	63310.0	60210.0	54420.0	63160.0	43080.0	58660.0	44810.0	50590.0	59440.0
340.0	50850.0	48230.0	52770.0	59320.0	47880.0	61410.0	58050.0	54040.0	63730.0	42950.0	57910.0	42850.0	49160.0	58050.0
341.0	48680.0	46970.0	52520.0	56910.0	47750.0	62920.0	56720.0	52790.0	60530.0	41090.0	57120.0	43190.0	48640.0	58880.0
342.0	48010.0	45820.0	51580.0	56810.0	46470.0	60730.0	53780.0	51500.0	61600.0	40500.0	56470.0	40330.0	49220.0	58580.0
343.0	47780.0	45770.0	51130.0	56720.0	46630.0	62120.0	55120.0	51590.0	60400.0	41470.0	55550.0	40480.0	47180.0	58760.0
344.0	47870.0	43790.0	49290.0	55190.0	43940.0	60360.0	54920.0	50820.0	61280.0	39630.0	54530.0	38720.0	46930.0	58260.0
345.0	47200.0	44600.0	50730.0	53560.0	43860.0	59540.0	53520.0	51160.0	59860.0	37790.0	54210.0	37950.0	46570.0	57260.0
346.0	45670.0	41660.0	48620.0	55000.0	43810.0	60430.0	53360.0	48370.0	59700.0	37160.0	53610.0	38050.0	44850.0	56580.0
347.0	43450.0	40580.0	47570.0	55010.0	42790.0	60490.0	51580.0	48460.0	58720.0	36320.0	53790.0	37960.0	45210.0	57410.0
348.0	44990.0	41600.0	47540.0	52350.0	42060.0	58560.0	51520.0	48870.0	57710.0	35940.0	52340.0	35890.0	43730.0	55700.0
349.0	43240.0	39870.0	47540.0	52610.0	40630.0	58040.0	50380.0	46290.0	56850.0	34250.0	51490.0	34110.0	42910.0	56200.0
350.0	42830.0	38930.0	46670.0	50650.0	40680.0	58820.0	50590.0	45500.0	57780.0	34690.0	51760.0	33300.0	41150.0	56680.0
351.0	41690.0	39130.0	44570.0	50820.0	38450.0	58380.0	48150.0	43410.0	56300.0	33390.0	50120.0	34080.0	41520.0	56350.0
352.0	40810.0	37210.0	44930.0	49200.0	37840.0	58840.0	47430.0	44510.0	57090.0	32410.0	49650.0	31690.0	41030.0	56200.0
353.0	40510.0	36790.0	44310.0	47370.0	37120.0	57660.0	48610.0	44300.0	55890.0	30890.0	47440.0	32520.0	39190.0	56620.0
354.0	39680.0	36190.0	43390.0	46340.0	36600.0	57940.0	45830.0	41660.0	54650.0	31520.0	47790.0	31110.0	39720.0	55330.0
355.0	38440.0	34410.0	43230.0	46240.0	36230.0	56870.0	45020.0	41400.0	53860.0	29990.0	47660.0	29910.0	37970.0	54120.0
356.0	37650.0	34660.0	42780.0	44040.0	34940.0	57330.0	42850.0	40800.0	54590.0	29640.0	44670.0	29780.0	37850.0	53790.0
357.0	37720.0	33730.0	40830.0	43760.0	34840.0	56820.0	43610.0	40260.0	52880.0	28360.0	43970.0	29590.0	37700.0	54280.0
358.0	35340.0	32420.0	41540.0	42980.0	33900.0	55940.0	41110.0	39420.0	52150.0	28220.0	43500.0	27290.0	37080.0	52380.0
359.0	35560.0	31710.0	40150.0	43470.0	32330.0	56770.0	40420.0	36650.0	52830.0	27220.0	43820.0	28000.0	36030.0	53620.0
360.0	35090.0	32120.0	40870.0	40870.0	31840.0	57230.0	40130.0	36870.0	52340.0	26400.0	42850.0	27620.0	34190.0	52680.0
361.0	35630.0	30210.0	40930.0	40690.0	31700.0	56840.0	40300.0	37120.0	51830.0	26830.0	41820.0	25960.0	34000.0	53420.0
362.0	34270.0	30320.0	39270.0	40510.0	31550.0	54880.0	40070.0	35870.0	51310.0	25000.0	43120.0	26180.0	32490.0	53520.0
363.0	33070.0	29440.0	38970.0	38820.0	30970.0	57230.0	39700.0	34650.0	50000.0	25840.0	40320.0	26460.0	32780.0	52640.0
364.0	33670.0	29620.0	37940.0	38690.0	29880.0	55760.0	37660.0	36440.0	49530.0	24610.0	41540.0	24950.0	32000.0	54610.0
365.0	31620.0	28740.0	38070.0	37240.0	28540.0	56820.0	36850.0	34060.0	51020.0	24960.0	39590.0	24540.0	32410.0	53350.0
366.0	31310.0	27910.0	36900.0	36430.0	28430.0	55960.0	36280.0	33320.0	50300.0	24590.0	39550.0	24060.0	30010.0	53510.0
367.0	29860.0	26720.0	37210.0	36630.0	27730.0	56330.0	36540.0	33350.0	49890.0	23250.0	37840.0	23540.0	31510.0	52560.0
368.0	31900.0	26810.0	36080.0	35620.0	27490.0	55320.0	33660.0	33220.0	49690.0	23920.0	37890.0	23580.0	30690.0	51590.0
369.0	30680.0	26240.0	36960.0	34770.0	27050.0	55590.0	35830.0	31400.0	47850.0	23480.0	36750.0	23230.0	29740.0	52740.0
370.0	29130.0	26190.0	35590.0	33840.0	26230.0	55430.0	34060.0	32420.0	48290.0	22250.0	36300.0	22130.0	29490.0	51660.0
371.0	28710.0	26300.0	36320.0	33250.0	25360.0	54730.0	33690.0	30500.0	48570.0	22450.0	35230.0	22330.0	28900.0	52080.0
372.0	28410.0	25250.0	35890.0	31780.0	25520.0	54740.0	33700.0	30510.0	46420.0	21370.0	34730.0	22070.0	28420.0	51430.0
373.0	27830.0	25450.0	36360.0	33090.0	24370.0	55600.0	32560.0	30300.0	46650.0	22090.0	33750.0	20840.0	28110.0	52040.0
374.0	27150.0	24280.0	35600.0	32450.0	24550.0	54820.0	32720.0	28870.0	46610.0	21560.0	34670.0	21110.0	28030.0	50810.0
375.0	27530.0	24560.0	35430.0	31530.0	24110.0	55350.0	32940.0	28200.0	47010.0	20400.0	34260.0	20580.0	27580.0	51930.0
376.0	26820.0	23560.0	34340.0	30660.0	24470.0	55170.0	32350.0	27750.0	47930.0	20560.0	32230.0	20760.0	27150.0	51500.0
377.0	27250.0	23270.0	35220.0	30900.0	23350.0	54340.0	30960.0	28850.0	45250.0	20110.0	33050.0	21470.0	26630.0	51820.0
378.0	27160.0	23270.0	35020.0	30610.0	23580.0	54990.0	31430.0	27960.0	45330.0	20460.0	32180.0	20750.0	26300.0	50750.0
379.0	25590.0	23430.0	35150.0	28950.0	22990.0	54300.0	30850.0	26930.0	45330.0	20650.0	31790.0	20850.0	26170.0	51800.0
380.0	25810.0	23810.0	34240.0	29230.0	22480.0	55360.0	30970.0	27880.0	46150.0	20450.0	31660.0	19340.0	25850.0	50970.0
381.0	25250.0	23100.0	33740.0	28690.0	23060.0	55220.0	29790.0	27120.0	44960.0	20390.0	31190.0	20680.0	25960.0	50710.0
382.0	24860.0	23260.0	34780.0	28660.0	22030.0	54880.0	29530.0	26450.0	44080.0	20480.0	30980.0	19700.0	27140.0	51140.0
383.0	25630.0	22800.0	34590.0	29290.0	22520.0	53760.0	28990.0	27000.0	44470.0	19970.0	30530.0	19270.0	25220.0	48910.0
384.0	25210.0	22590.0	34150.0	28140.0	22040.0	55740.0	28490.0	26640.0	43720.0	20480.0	30240.0	18640.0	24860.0	49920.0
385.0	23800.0	22380.0	33780.0	27700.0	21610.0	53820.0	29780.0	26170.0	44150.0	19690.0	29320.0	19130.0	24780.0	49170.0
386.0	23670.0	22420.0	33430.0	27860.0	20990.0	52080.0	28740.0	25820.0	41180.0	19680.0	30460.0	18390.0	25010.0	50210.0
387.0	24280.0	21520.0	33090.0	27390.0	20620.0	52360.0	28020.0	25910.0	43470.0	20890.0	29920.0	18860.0	25030.0	48730.0
388.0	24270.0	21720.0	33150.0	26630.0	21690.0	51970.0	28660.0	25910.0	43400.0	20650.0	28980.0	19180.0	24490.0	49240.0
389.0	23170.0	23030.0	33280.0	26210.0	20570.0	51630.0	27350.0	24950.0	41750.0	19730.0	28390.0	18140.0	25050.0	49310.0
390.0	23790.0	22170.0	32900.0	26780.0	20920.0	51490.0	27570.0	24240.0	42100.0	18780.0	29610.0	17810.0	23890.0	48330.0
391.0	23400.0	21550.0	32770.0	26310.0	21380.0	52630.0	28010.0	24010.0	40890.0	18580.0	27760.0	19340.0	23820.0	49090.0
392.0	22790.0	21370.0	32420.0	26750.0	21270.0	49930.0	27290.0	25100.0	41950.0	20140.0	27570.0	18820.0	24140.0	48190.0
393.0	22530.0	20750.0	31580.0	25320.0	20630.0	51000.0	27690.0	23960.0	42370.0	19020.0	27600.0	17530.0	24690.0	46880.0
394.0	22740.0	21160.0	32010.0	27040.0	20980.0	50030.0	26990.0	23850.0	39360.0	18500.0	27260.0	17990.0	24370.0	46260.0
395.0	23130.0	20590.0	31730.0	25240.0	20760.0	48060.0	27150.0	24810.0	39760.0	19390.0	27810.0	18650.0	24030.0	47500.0
396.0	22700.0	20620.0	30390.0	25050.0	19950.0	47920.0	26650.0	22770.0	38880.0	18830.0	27440.0	18370.0	24510.0	46010.0
397.0	21690.0	20220.0	31120.0	25780.0	20100.0	49010.0	27000.0	23770.0	37970.0	18850.0	28060.0	17870.0	23690.0	45270.0
398.0	22790.0	20790.0	31280.0	25360.0	19740.0	49100.0	26900.0	22870.0	38240.0	19430.0	26580.0	18020.0	23670.0	45670.0
399.0	23940.0	20080.0	31070.0	24560.0	19460.0	49100.0	25580.0	23160.0	37840.0	19110.0	25890.0	16950.0	23420.0	45320.0
400.0	21940.0	21130.0	31360.0	25210.0	19840.0	47820.0	26360.0	23410.0	38230.0	19370.0	26570.0	18190.0	23620.0	45310.0
401.0	21960.0	21270.0	30250.0	25010.0	20400.0	47440.0	26070.0	21710.0	38470.0	19720.0	27080.0	17510.0	24590.0	45310.0
402.0	22620.0	20280.0	29910.0	24860.0	19900.0	47260.0	26320.0	22350.0	37530.0	19370.0	26470.0	17150.0	24620.0	44060.0
403.0	21920.0	20670.0	30500.0	25140.0	19930.0	48310.0	25670.0	22380.0	37640.0	19530.0	26550.0	17830.0	24270.0	45400.0
404.0	22680.0	20720.0	31180.0	25720.0	19920.0	48260.0	25740.0	22580.0	36620.0	20580.0	25380.0	19020.0	24900.0	45850.0
405.0	22560.0	20510.0	29250.0	24900.0	19500.0	47350.0	26120.0	22410.0	37850.0	20210.0	25320.0	18710.0	24780.0	45520.0
406.0	22080.0	20740.0	30470.0	24550.0	20360.0	47380.0	26290.0	22180.0	38230.0	20350.0	26430.0	18220.0	25030.0	46170.0
407.0	22990.0	21040.0	30000.0	24920.0	20250.0	48420.0	26260.0	22330.0	37400.0	20510.0	25410.0	18720.0	24650.0	45380.0
408.0	22660.0	21450.0	31580.0	23640.0	20230.0	48250.0	26070.0	22110.0	38300.0	21400.0	26170.0	19540.0	25560.0	47030.0
409.0	22800.0	21030.0	30450.0	24150.0	21490.0	47570.0	26730.0	23490.0	36700.0	21600.0	26680.0	19450.0	26160.0	45300.0
410.0	22890.0	21780.0	30320.0	25820.0	20820.0	47250.0	27690.0	23310.0	36340.0	20650.0	26600.0	19020.0	26260.0	45390.0
411.0	23800.0	20730.0	30060.0	25660.0	20300.0	47740.0	26860.0	23190.0	36330.0	21940.0	26180.0	19980.0	26780.0	45780.0
412.0	23840.0	21100.0	30200.0	25680.0	20540.0	46600.0	26810.0	21800.0	35590.0	21300.0	26500.0	19520.0	27100.0	44820.0
413.0	23790.0	20860.0	29630.0	25800.0	20580.0	47800.0	27990.0	23720.0	36100.0	21980.0	27550.0	20500.0	27610.0	45020.0
414.0	23390.0	21280.0	30290.0	25820.0	21010.0	46470.0	27690.0	23500.0	36450.0	22240.0	26420.0	20510.0	27450.0	44980.0
415.0	25050.0	22100.0	29350.0	24810.0	22120.0	47180.0	28230.0	23350.0	36990.0	23230.0	27140.0	20560.0	29040.0	45360.0
416.0	23620.0	22160.0	31220.0	25440.0	21760.0	46850.0	28780.0	23330.0	38180.0	23620.0	26690.0	21390.0	27720.0	45670.0
417.0	24620.0	21700.0	30830.0	25940.0	22450.0	46290.0	27460.0	23870.0	37460.0	23650.0	26820.0	21240.0	29180.0	46410.0
418.0	24180.0	22240.0	30390.0	26440.0	21490.0	46390.0	28580.0	24520.0	37750.0	24450.0	27620.0	21860.0	29130.0	46670.0
419.0	25180.0	22720.0	31090.0	25910.0	22120.0	47560.0	29100.0	24050.0	36340.0	24730.0	28170.0	22310.0	30840.0	45490.0
420.0	26200.0	22310.0	32000.0	26530.0	22060.0	46700.0	28720.0	24990.0	37250.0	24730.0	27070.0	22640.0	29910.0	45640.0
421.0	24630.0	21820.0	29780.0	26940.0	22820.0	46680.0	30570.0	24540.0	36470.0	25000.0	28890.0	21470.0	31390.0	46840.0
422.0	25960.0	22280.0	32160.0	26870.0	23830.0	46880.0	30370.0	23790.0	36230.0	25900.0	27780.0	23360.0	32280.0	47680.0
423.0	26600.0	22370.0	29820.0	28370.0	23050.0	45850.0	30330.0	24980.0	36590.0	25670.0	29130.0	23760.0	32680.0	47800.0
424.0	27200.0	22650.0	30590.0	26990.0	23940.0	46380.0	31030.0	26860.0	37470.0	26930.0	29350.0	23620.0	32570.0	48370.0
425.0	25700.0	23490.0	30740.0	28140.0	24640.0	47660.0	31290.0	24820.0	37690.0	26440.0	29580.0	23870.0	34570.0	47650.0
426.0	26910.0	24690.0	31240.0	26810.0	24630.0	47620.0	31800.0	25650.0	37680.0	29050.0	29130.0	24120.0	35030.0	50510.0
427.0	28350.0	24010.0	32980.0	28510.0	24370.0	48320.0	32530.0	25490.0	36880.0	28840.0	30000.0	26320.0	34520.0	49640.0
428.0	28420.0	23930.0	31710.0	28330.0	24730.0	47470.0	32010.0	25850.0	36910.0	28800.0	31520.0	25400.0	36430.0	49350.0
429.0	27510.0	23440.0	31830.0	29750.0	25320.0	48050.0	33910.0	25010.0	36570.0	29160.0	31030.0	26830.0	38420.0	50480.0
430.0	29850.0	23880.0	32370.0	28860.0	26200.0	49620.0	33960.0	27260.0	37860.0	30240.0	32510.0	27430.0	38370.0	50280.0
431.0	29740.0	24480.0	32650.0	30400.0	26660.0	48330.0	34280.0	26980.0	38890.0	31040.0	33550.0	27930.0	40390.0	50920.0
432.0	29600.0	25080.0	34230.0	30640.0	26920.0	49470.0	34780.0	26640.0	37880.0	31700.0	31670.0	29150.0	40430.0	52410.0
433.0	30340.0	25090.0	33810.0	31500.0	27330.0	49670.0	34610.0	26990.0	39180.0	32850.0	33680.0	29260.0	40720.0	52420.0
434.0	29860.0	24570.0	35270.0	30870.0	27330.0	50460.0	34830.0	27550.0	39310.0	33970.0	33010.0	28980.0	41920.0	52880.0
435.0	31660.0	26870.0	33940.0	32540.0	28080.0	49920.0	36140.0	29080.0	40530.0	34470.0	34080.0	30000.0	42960.0	53710.0
436.0	32430.0	26440.0	33930.0	31480.0	28360.0	49790.0	37280.0	28750.0	39810.0	35630.0	34530.0	29690.0	43820.0	54260.0
437.0	32590.0	26890.0	33590.0	33110.0	28750.0	50820.0	37990.0	28820.0	40250.0	35930.0	35250.0	31990.0	46890.0	56130.0
438.0	34180.0	26480.0	35160.0	33820.0	30120.0	51150.0	38310.0	29350.0	39370.0	36370.0	36800.0	32110.0	46780.0	56490.0
439.0	33660.0	27330.0	35710.0	32430.0	29950.0	53470.0	41670.0	29880.0	40850.0	38350.0	36070.0	33230.0	48210.0	56830.0
440.0	33930.0	27350.0	35250.0	34560.0	30770.0	51960.0	40140.0	30470.0	40550.0	39120.0	38220.0	34120.0	48780.0	57920.0
441.0	35140.0	28880.0	36610.0	34750.0	31290.0	51240.0	40910.0	31900.0	41370.0	40350.0	37910.0	35120.0	49180.0	58030.0
442.0	36140.0	27900.0	35560.0	34750.0	32360.0	54560.0	41310.0	31580.0	41630.0	40100.0	38360.0	36440.0	50980.0	59350.0
443.0	37000.0	29830.0	36820.0	36350.0	32340.0	54130.0	42950.0	30930.0	41100.0	42870.0	38630.0	36600.0	53530.0	60230.0
444.0	38090.0	29630.0	37100.0	36350.0	33770.0	54070.0	42830.0	32750.0	42000.0	42990.0	39700.0	37340.0	54660.0	61750.0
445.0	38140.0	29060.0	37560.0	37280.0	33130.0	54250.0	45660.0	33020.0	42570.0	43200.0	39800.0	38800.0	54810.0	61350.0
446.0	38480.0	29750.0	38230.0	37310.0	34670.0	56470.0	46230.0	33230.0	42980.0	44570.0	41720.0	39290.0	59080.0	63800.0
447.0	39690.0	30390.0	37830.0	39440.0	35990.0	55920.0	47070.0	32860.0	43930.0	46390.0	41760.0	39430.0	59030.0	64220.0
448.0	40660.0	31230.0	39530.0	38630.0	36150.0	58090.0	47590.0	33340.0	43470.0	47220.0	42130.0	40310.0	61940.0	63680.0
449.0	42680.0	32050.0	40880.0	40780.0	35960.0	57400.0	47830.0	34330.0	43890.0	47380.0	43120.0	42910.0	61300.0	64740.0
450.0	42150.0	32400.0	39450.0	41520.0	37520.0	59350.0	50820.0	35590.0	45350.0	49470.0	45110.0	41990.0	62920.0	67460.0
451.0	44700.0	32830.0	40200.0	41990.0	39140.0	59160.0	50030.0	35750.0	46970.0	50610.0	45590.0	42870.0	65320.0	69040.0
452.0	44450.0	32870.0	40620.0	41040.0	37370.0	59650.0	51750.0	37630.0	46230.0	53100.0	47100.0	44130.0	66850.0	69690.0
453.0	45510.0	33320.0	41140.0	43800.0	39740.0	59520.0	52490.0	36710.0	47300.0	53000.0	47160.0	45270.0	70450.0	72670.0
454.0	45140.0	33600.0	42950.0	43700.0	40610.0	61100.0	52920.0	37870.0	48230.0	54230.0	47120.0	48020.0	69870.0	70790.0
455.0	46760.0	34670.0	41760.0	43890.0	41590.0	61690.0	55290.0	39300.0	46860.0	55100.0	48920.0	49230.0	70620.0	72850.0
456.0	48060.0	34590.0	42740.0	44950.0	42110.0	65090.0	55530.0	39370.0	48180.0	55890.0	49180.0	49910.0	74660.0	75870.0
457.0	47650.0	35180.0	44970.0	46270.0	42140.0	66110.0	57860.0	40280.0	50860.0	57490.0	50920.0	49300.0	75720.0	76540.0
458.0	49080.0	36520.0	44970.0	47380.0	43700.0	63890.0	58570.0	40740.0	49450.0	58920.0	50940.0	50880.0	77380.0	76460.0
459.0	49910.0	37430.0	45110.0	48310.0	44460.0	64750.0	58680.0	40990.0	50360.0	61750.0	53260.0	53110.0	79830.0	79270.0
460.0	52250.0	37270.0	44730.0	48970.0	46420.0	67430.0	60470.0	41170.0	52420.0	62570.0	52400.0	53790.0	80650.0	81160.0
461.0	51910.0	38100.0	46270.0	49520.0	46340.0	67340.0	60320.0	42990.0	51630.0	63480.0	54770.0	53490.0	82430.0	81650.0
462.0	52310.0	38260.0	46520.0	50660.0	47330.0	68230.0	60580.0	43060.0	51090.0	63060.0	54690.0	55650.0	83260.0	82440.0
463.0	52640.0	39250.0	46980.0	50480.0	47190.0	67380.0	61850.0	42890.0	51330.0	65610.0	55740.0	57040.0	85770.0	81440.0
464.0	54640.0	38680.0	47730.0	51020.0	48720.0	68840.0	63760.0	45210.0	52890.0	67100.0	56570.0	58300.0	86360.0	84290.0
465.0	54660.0	39740.0	46680.0	51330.0	47630.0	69380.0	64910.0	44650.0	54800.0	67970.0	56960.0	59270.0	88230.0	86380.0
466.0	56040.0	39150.0	47930.0	53500.0	49930.0	71090.0	65930.0	46720.0	52690.0	68910.0	58490.0	59160.0	89460.0	87830.0
467.0	56570.0	39770.0	48590.0	53800.0	50560.0	69130.0	67540.0	46630.0	54440.0	70340.0	59830.0	61310.0	92320.0	88700.0
468.0	57090.0	40630.0	50280.0	53670.0	51030.0	71450.0	68780.0	46100.0	55630.0	69770.0	59390.0	60740.0	94580.0	88180.0
469.0	58890.0	41460.0	50240.0	55350.0	51300.0	71850.0	68800.0	48600.0	55550.0	72750.0	60410.0	62360.0	95730.0	90460.0
470.0	59880.0	42840.0	51400.0	55920.0	52970.0	72310.0	70330.0	47540.0	56970.0	72460.0	61760.0	62320.0	97810.0	91360.0
471.0	60770.0	42950.0	51120.0	56440.0	54140.0	73850.0	70270.0	48800.0	55250.0	75590.0	63480.0	63040.0	99350.0	95520.0
472.0	60510.0	43600.0	51880.0	56920.0	54910.0	74050.0	72760.0	50080.0	57170.0	76900.0	63580.0	64310.0	99500.0	92750.0
473.0	61150.0	43340.0	51270.0	58210.0	54840.0	75860.0	74290.0	49740.0	57140.0	79230.0	64290.0	65210.0	100520.0	96470.0
474.0	63430.0	43640.0	53110.0	59390.0	55300.0	75460.0	74660.0	51330.0	58200.0	80210.0	65340.0	67030.0	104500.0	96790.0
475.0	63060.0	45640.0	52200.0	60020.0	56450.0	76760.0	75260.0	51230.0	58900.0	81580.0	65570.0	69130.0	106010.0	96640.0
476.0	65210.0	45100.0	53720.0	61100.0	57970.0	77660.0	75700.0	53540.0	60740.0	81480.0	66660.0	69220.0	106820.0	98470.0
477.0	66290.0	45540.0	54470.0	61640.0	57610.0	79540.0	78260.0	54060.0	60380.0	83300.0	66600.0	70170.0	107630.0	99800.0
478.0	66670.0	46640.0	55120.0	61950.0	60310.0	80050.0	78910.0	54130.0	61490.0	82930.0	68600.0	70690.0	112190.0	102830.0
479.0	68590.0	47740.0	55320.0	65150.0	60460.0	79360.0	79870.0	54540.0	63200.0	86760.0	69290.0	72450.0	111860.0	104230.0
480.0	67770.0	46920.0	56850.0	63690.0	60690.0	80280.0	81010.0	55960.0	61320.0	87310.0	69450.0	73740.0	116280.0	105720.0
481.0	69390.0	48570.0	57300.0	63720.0	61850.0	82990.0	82750.0	55460.0	62170.0	87110.0	71490.0	74370.0	117710.0	107810.0
482.0	69830.0	47970.0	58220.0	64230.0	61560.0	83100.0	81900.0	57590.0	64130.0	88550.0	72400.0	76600.0	117170.0	106850.0
483.0	71730.0	50200.0	57450.0	65250.0	64690.0	84560.0	84570.0	58010.0	64950.0	89110.0	73710.0	76870.0	120930.0	107110.0
484.0	71770.0	49510.0	57980.0	67400.0	65110.0	84570.0	86170.0	57860.0	65660.0	89350.0	74090.0	79770.0	121190.0	109360.0
485.0	73010.0	50920.0	59180.0	67970.0	64980.0	86990.0	87840.0	58870.0	64980.0	92230.0	74740.0	79760.0	123110.0	110280.0
486.0	71800.0	51040.0	59550.0	68540.0	66500.0	85990.0	88520.0	58630.0	65640.0	93530.0	75260.0	81610.0	124020.0	112880.0
487.0	74780.0	51810.0	60850.0	69660.0	67110.0	86750.0	89340.0	60810.0	64810.0	95760.0	76320.0	81930.0	126580.0	114490.0
488.0	75300.0	50300.0	60590.0	68480.0	67880.0	87190.0	90740.0	60290.0	65840.0	97340.0	77330.0	82040.0	128550.0	114470.0
489.0	75380.0	52730.0	62010.0	72070.0	68480.0	85780.0	89850.0	60730.0	66920.0	95840.0	78420.0	84060.0	130630.0	116180.0
490.0	76540.0	52960.0	63440.0	72490.0	68550.0	89320.0	91240.0	61160.0	66930.0	99240.0	78990.0	82870.0	130960.0	117720.0
491.0	78040.0	51040.0	63500.0	73020.0	69520.0	89930.0	93150.0	61460.0	67630.0	99560.0	79350.0	82320.0	131760.0	118530.0
492.0	77020.0	53410.0	63640.0	72510.0	69850.0	89630.0	95130.0	64170.0	68390.0	101800.0	79740.0	86800.0	128680.0	120950.0
493.0	78630.0	54320.0	62490.0	73390.0	69760.0	89340.0	94260.0	62710.0	69840.0	101340.0	80350.0	87010.0	135180.0	120010.0
494.0	78160.0	54840.0	63240.0	73890.0	71760.0	91830.0	94790.0	62940.0	70050.0	101800.0	80670.0	87820.0	135120.0	121440.0
495.0	78760.0	54150.0	65080.0	73760.0	72170.0	90710.0	95990.0	63380.0	70930.0	102010.0	81500.0	88820.0	134620.0	120060.0
496.0	79370.0	54570.0	64890.0	74300.0	72550.0	92480.0	97120.0	64400.0	70270.0	104570.0	81930.0	88070.0	137960.0	121440.0
497.0	78190.0	56880.0	63670.0	75170.0	71120.0	91630.0	97210.0	65350.0	69950.0	103560.0	82050.0	90260.0	138220.0	122460.0
498.0	79690.0	56450.0	65220.0	76310.0	73370.0	93850.0	98640.0	65400.0	72070.0	105290.0	82790.0	88330.0	139610.0	123030.0
499.0	81440.0	55590.0	65330.0	77420.0	75190.0	94490.0	98020.0	64090.0	70900.0	106720.0	82860.0	90980.0	139960.0	124030.0
500.0	81940.0	55920.0	65900.0	76630.0	74940.0	92510.0	98370.0	66360.0	70920.0	107310.0	83920.0	90130.0	142970.0	125810.0
501.0	80520.0	57680.0	67450.0	76670.0	74290.0	94620.0	99890.0	66570.0	69750.0	106570.0	84090.0	93910.0	140470.0	125620.0
502.0	84240.0	55610.0	66200.0	76940.0	75020.0	93720.0	100350.0	67140.0	71350.0	107110.0	84570.0	91390.0	142320.0	125610.0
503.0	84160.0	57290.0	64960.0	78150.0	75530.0	94220.0	99840.0	68050.0	72570.0	108930.0	84150.0	91470.0	143980.0	127850.0
504.0	84220.0	57680.0	65090.0	76170.0	73540.0	94800.0	100640.0	67160.0	71540.0	107900.0	84950.0	93840.0	143090.0	124490.0
505.0	85220.0	56430.0	66110.0	78120.0	75920.0	95110.0	102290.0	65620.0	72420.0	109300.0	87520.0	94540.0	143110.0	125350.0
506.0	84220.0	56210.0	67260.0	78680.0	76450.0	95380.0	101090.0	68090.0	72220.0	108900.0	86460.0	93870.0	145180.0	126500.0
507.0	85090.0	57410.0	67990.0	76110.0	77790.0	95690.0	101850.0	68270.0	73520.0	109510.0	85390.0	93330.0	146300.0	127020.0
508.0	85710.0	58410.0	66990.0	77690.0	76390.0	96000.0	102900.0	66970.0	71910.0	111320.0	85920.0	94700.0	146600.0	129060.0
509.0	85360.0	57390.0	68310.0	79160.0	76560.0	96950.0	101310.0	67250.0	73370.0	109920.0	85030.0	94220.0	150180.0	128460.0
510.0	83370.0	57150.0	66620.0	79660.0	74830.0	96060.0	102410.0	67100.0	73210.0	111130.0	86890.0	96380.0	147900.0	128700.0
511.0	86680.0	58040.0	66720.0	77330.0	77800.0	95160.0	102200.0	68190.0	73350.0	110890.0	85120.0	94350.0	147840.0	130460.0
512.0	85510.0	58430.0	66860.0	79060.0	76480.0	95660.0	102690.0	67460.0	72700.0	113540.0	87800.0	94920.0	146850.0	128660.0
513.0	85180.0	58000.0	66090.0	78730.0	78230.0	95950.0	102170.0	68430.0	72060.0	112710.0	86960.0	94670.0	146450.0	128120.0
514.0	86620.0	58480.0	67130.0	77880.0	78430.0	95500.0	102180.0	67730.0	72770.0	112300.0	88450.0	94900.0	149620.0	130640.0
515.0	84140.0	58040.0	68210.0	79150.0	77140.0	95590.0	103930.0	67410.0	72820.0	111350.0	86450.0	96550.0	150480.0	131680.0
516.0	85800.0	58220.0	66470.0	78960.0	75740.0	98390.0	104030.0	69340.0	73830.0	112230.0	86440.0	94040.0	148320.0	127410.0
517.0	84820.0	58850.0	66880.0	79290.0	76990.0	95760.0	103000.0	68680.0	71560.0	112570.0	87670.0	96580.0	148340.0	130920.0
518.0	84710.0	58010.0	66530.0	77410.0	77750.0	94270.0	104950.0	68630.0	71680.0	111380.0	86830.0	95800.0	151280.0	127830.0
519.0	85440.0	58390.0	66990.0	77590.0	77260.0	96020.0	103230.0	67540.0	72790.0	112990.0	88160.0	95080.0	147450.0	131270.0
520.0	85250.0	58670.0	66730.0	77970.0	77440.0	93800.0	103180.0	67260.0	73690.0	111500.0	87590.0	94680.0	148340.0	127830.0
521.0	84240.0	57310.0	67850.0	78880.0	76160.0	93630.0	104180.0	67910.0	71630.0	112430.0	84580.0	96370.0	147800.0	128260.0
522.0	83760.0	59790.0	66350.0	77550.0	76370.0	93020.0	100640.0	67480.0	72930.0	111260.0	87200.0	94480.0	145120.0	128150.0
523.0	85450.0	56270.0	65400.0	76430.0	78230.0	94770.0	103450.0	68880.0	72770.0	110560.0	85840.0	94420.0	146390.0	128050.0
524.0	84440.0	58450.0	66610.0	79020.0	77190.0	92720.0	102080.0	67690.0	70290.0	110480.0	86340.0	92170.0	149850.0	128640.0
525.0	84560.0	57110.0	66780.0	77350.0	76970.0	94930.0	101030.0	68870.0	70860.0	110300.0	85440.0	94640.0	149250.0	127240.0
526.0	85880.0	56900.0	65110.0	78010.0	76420.0	92570.0	102780.0	67560.0	71850.0	111160.0	86490.0	93060.0	146300.0	127020.0
527.0	82590.0	57510.0	67090.0	76660.0	77320.0	93590.0	101810.0	68050.0	70140.0	111670.0	86530.0	95560.0	146510.0	128610.0
528.0	83420.0	56950.0	65800.0	76890.0	76980.0	92590.0	101590.0	67700.0	71220.0	111470.0	85250.0	95320.0	146210.0	125890.0
529.0	83080.0	56660.0	65560.0	78060.0	75900.0	93230.0	101830.0	67060.0	71230.0	110200.0	83840.0	95020.0	146200.0	126880.0
530.0	84210.0	56260.0	67250.0	77630.0	75750.0	91740.0	101090.0	66990.0	71850.0	109230.0	84870.0	95110.0	145570.0	124690.0
531.0	83680.0	55930.0	64820.0	77840.0	77270.0	92680.0	99310.0	66910.0	70820.0	110110.0	85230.0	94100.0	143590.0	126170.0
532.0	82190.0	56900.0	65830.0	77260.0	76520.0	93590.0	102880.0	67370.0	71540.0	109030.0	85610.0	95050.0	144490.0	123900.0
533.0	83090.0	57290.0	65400.0	76900.0	76320.0	92460.0	101790.0	67610.0	70530.0	108880.0	85260.0	94060.0	144230.0	125160.0
534.0	82790.0	56820.0	66510.0	75510.0	75710.0	91900.0	101120.0	66920.0	70150.0	111410.0	84610.0	93670.0	143710.0	124220.0
535.0	83130.0	56370.0	64360.0	76700.0	75630.0	92110.0	100440.0	66630.0	70410.0	109100.0	82800.0	93040.0	144420.0	123630.0
536.0	81560.0	57410.0	66970.0	77580.0	75700.0	91200.0	101400.0	65300.0	68290.0	106790.0	83410.0	92810.0	143810.0	121920.0
537.0	83840.0	58020.0	65040.0	78930.0	76290.0	91650.0	101280.0	68750.0	69940.0	108260.0	84580.0	92750.0	142170.0	121990.0
538.0	82200.0	57640.0	66210.0	77600.0	76540.0	90640.0	101440.0	67080.0	70610.0	112110.0	85200.0	93580.0	143050.0	123050.0
539.0	84210.0	58260.0	66620.0	77390.0	77670.0	92150.0	102330.0	69030.0	72360.0	108410.0	86320.0	95040.0	144930.0	124010.0
540.0	86710.0	61050.0	69910.0	80360.0	81940.0	93710.0	105500.0	71940.0	72510.0	111850.0	88330.0	98180.0	148390.0	127760.0
