# Supplementary material for: Interrogating the structure and function of the human voltage-gated proton channel (hHv1) with a fluorescent noncanonical amino acid
Source: eLife. 2026 Apr 28;15:RP110161. doi: 10.7554/eLife.110161 (PMC13124150; doi:10.7554/eLife.110161)
Supplement: Figure 6—source data 1. [file elife-110161-fig6-data1.zip › Spectra1_370.csv]

Wavelength (nm)	Acd	A18Acd	Q56Acd	M91Acd	V103Acd	C107Acd	K125Acd	Y134Acd	F159Acd	K169Acd	F195Acd	I217Acd	F247Acd	No TAG
380.0	452180.0	344290.0	201770.0	468110.0	213540.0	341390.0	399970.0	212440.0	444000.0	219930.0	498870.0	233250.0	328540.0	227120.0
381.0	155330.0	114760.0	79310.0	170990.0	82600.0	130700.0	131590.0	82370.0	144500.0	91000.0	165890.0	90280.0	134330.0	99890.0
382.0	93950.0	71470.0	55010.0	103310.0	53660.0	85010.0	80560.0	53250.0	93350.0	57140.0	100510.0	58230.0	83470.0	68010.0
383.0	60160.0	47170.0	41460.0	65660.0	38430.0	60750.0	54450.0	37640.0	66680.0	39400.0	64040.0	40480.0	53700.0	50320.0
384.0	41460.0	36340.0	34220.0	44300.0	29320.0	48260.0	41400.0	31420.0	50560.0	30020.0	43630.0	30180.0	37700.0	40530.0
385.0	32670.0	30020.0	32120.0	36400.0	26190.0	45220.0	36350.0	27660.0	46710.0	26620.0	34800.0	27810.0	31970.0	37900.0
386.0	30290.0	29060.0	30660.0	35400.0	25220.0	44830.0	36290.0	27250.0	47850.0	25430.0	33430.0	26580.0	30610.0	36670.0
387.0	30260.0	27710.0	30990.0	34680.0	24710.0	46070.0	38260.0	27810.0	49510.0	25550.0	32970.0	28050.0	28930.0	38030.0
388.0	29860.0	28530.0	31710.0	35980.0	25020.0	47750.0	42970.0	30010.0	56560.0	25610.0	32270.0	28240.0	29170.0	39030.0
389.0	31280.0	28580.0	33300.0	37500.0	25510.0	51930.0	49480.0	31510.0	63240.0	26990.0	32570.0	32420.0	28290.0	39710.0
390.0	32120.0	30240.0	34280.0	40620.0	27860.0	56240.0	60560.0	33690.0	74060.0	28210.0	34280.0	36210.0	29890.0	39520.0
391.0	33390.0	32280.0	35610.0	45760.0	29040.0	61880.0	74970.0	38030.0	90480.0	30380.0	36400.0	42730.0	30250.0	43490.0
392.0	36080.0	35740.0	36950.0	53510.0	31110.0	70350.0	93160.0	42340.0	111520.0	35540.0	39390.0	52420.0	32390.0	45250.0
393.0	37670.0	39920.0	39020.0	61310.0	36570.0	81410.0	116750.0	50150.0	142420.0	38170.0	43010.0	63420.0	34500.0	46260.0
394.0	41760.0	47290.0	42060.0	73500.0	41240.0	95740.0	144050.0	59900.0	177210.0	44980.0	49480.0	77370.0	37450.0	47400.0
395.0	46230.0	52070.0	45840.0	86120.0	47210.0	110900.0	178840.0	73590.0	219080.0	54000.0	54780.0	95210.0	41460.0	49960.0
396.0	53270.0	63110.0	50720.0	104710.0	57490.0	132970.0	215440.0	90520.0	269490.0	64000.0	63540.0	121950.0	46580.0	55310.0
397.0	61620.0	76200.0	55760.0	126300.0	69900.0	158260.0	252820.0	116310.0	325160.0	77190.0	75910.0	145770.0	54460.0	57480.0
398.0	73990.0	93060.0	66830.0	147460.0	86040.0	188230.0	294930.0	148990.0	385570.0	94510.0	91490.0	174790.0	66270.0	64270.0
399.0	93030.0	114880.0	77510.0	184520.0	109510.0	227750.0	341220.0	188760.0	445900.0	115520.0	109700.0	212620.0	78700.0	71040.0
400.0	114160.0	141620.0	90890.0	215140.0	133370.0	268340.0	381900.0	236820.0	504940.0	139560.0	133630.0	244860.0	93900.0	80690.0
401.0	145270.0	179390.0	112100.0	258770.0	169820.0	328440.0	428270.0	305420.0	566620.0	171950.0	168770.0	286690.0	115020.0	90990.0
402.0	182450.0	221490.0	136650.0	301240.0	211800.0	384980.0	474810.0	377230.0	627890.0	206770.0	204210.0	325890.0	137630.0	101890.0
403.0	229940.0	267890.0	166480.0	351520.0	258580.0	451500.0	510120.0	466970.0	685530.0	250550.0	251190.0	367170.0	169090.0	119990.0
404.0	295500.0	331210.0	206260.0	415420.0	317950.0	528080.0	566910.0	565720.0	749420.0	297320.0	308630.0	410450.0	204160.0	137070.0
405.0	365140.0	397530.0	251770.0	477100.0	376310.0	598290.0	616130.0	678910.0	817300.0	343970.0	363870.0	457070.0	238390.0	156030.0
406.0	458560.0	475480.0	312580.0	542360.0	448720.0	683260.0	670480.0	803480.0	878870.0	406680.0	437940.0	508120.0	286610.0	179500.0
407.0	554920.0	552670.0	378970.0	615300.0	511600.0	760760.0	719160.0	925940.0	951720.0	461490.0	509780.0	556130.0	327220.0	200910.0
408.0	675620.0	639890.0	450260.0	696190.0	590130.0	842580.0	789910.0	1057800.0	1032810.0	521580.0	594220.0	607110.0	378670.0	228960.0
409.0	803910.0	727010.0	533640.0	767970.0	660250.0	903080.0	840620.0	1174860.0	1103430.0	571380.0	672370.0	658340.0	423530.0	252850.0
410.0	945120.0	820600.0	625630.0	841720.0	724630.0	964380.0	909410.0	1287980.0	1187230.0	626540.0	753150.0	704290.0	472550.0	275700.0
411.0	1089210.0	904830.0	721080.0	917240.0	786400.0	1011100.0	975120.0	1386660.0	1257950.0	676980.0	823130.0	750690.0	519530.0	307730.0
412.0	1224870.0	983760.0	814070.0	994290.0	829880.0	1053850.0	1025380.0	1473380.0	1329380.0	717420.0	890880.0	791280.0	558790.0	333610.0
413.0	1375290.0	1059290.0	916970.0	1065440.0	884310.0	1092910.0	1079890.0	1545910.0	1402390.0	758440.0	958640.0	824440.0	599030.0	358440.0
414.0	1503840.0	1121140.0	1007210.0	1130640.0	920340.0	1113590.0	1133280.0	1605420.0	1452200.0	785360.0	1007330.0	856840.0	635600.0	389660.0
415.0	1626490.0	1177580.0	1099040.0	1195190.0	949880.0	1139340.0	1176610.0	1643040.0	1503770.0	815370.0	1049670.0	879720.0	671100.0	416380.0
416.0	1737950.0	1227260.0	1178250.0	1248610.0	983800.0	1154090.0	1219500.0	1676330.0	1539470.0	836950.0	1074350.0	901910.0	701340.0	441730.0
417.0	1824360.0	1264940.0	1256080.0	1297810.0	999920.0	1171730.0	1253520.0	1683630.0	1572630.0	849150.0	1097940.0	922080.0	732950.0	471470.0
418.0	1897210.0	1283610.0	1306880.0	1335600.0	1016590.0	1168220.0	1267640.0	1687390.0	1586950.0	862160.0	1114040.0	933080.0	751090.0	493000.0
419.0	1959370.0	1301150.0	1364890.0	1369140.0	1027100.0	1172300.0	1291290.0	1678210.0	1608820.0	864540.0	1116440.0	943130.0	769020.0	516810.0
420.0	1979560.0	1314400.0	1388580.0	1388980.0	1037810.0	1165340.0	1307240.0	1650950.0	1607300.0	868810.0	1120460.0	941130.0	778940.0	534320.0
421.0	1996470.0	1305240.0	1404590.0	1389740.0	1028230.0	1149120.0	1308660.0	1626360.0	1589770.0	866240.0	1107470.0	947350.0	785000.0	545560.0
422.0	1985960.0	1296470.0	1405560.0	1377120.0	1023730.0	1143580.0	1303420.0	1600620.0	1582110.0	860510.0	1092580.0	939280.0	782990.0	550000.0
423.0	1964560.0	1272300.0	1392910.0	1362310.0	1005800.0	1114260.0	1283220.0	1564410.0	1561680.0	843300.0	1063460.0	926100.0	770860.0	548740.0
424.0	1916050.0	1229450.0	1362280.0	1326240.0	983980.0	1095860.0	1248540.0	1524340.0	1523160.0	821990.0	1036850.0	903660.0	749500.0	532610.0
425.0	1852140.0	1193070.0	1326500.0	1287480.0	949010.0	1065700.0	1228350.0	1470180.0	1485730.0	794190.0	1000780.0	879250.0	725180.0	513360.0
426.0	1789180.0	1142370.0	1271800.0	1242640.0	924220.0	1039060.0	1173990.0	1429810.0	1437090.0	764570.0	965420.0	845090.0	692160.0	490480.0
427.0	1726300.0	1096200.0	1220330.0	1204360.0	884810.0	1006500.0	1133600.0	1394590.0	1387010.0	734260.0	921200.0	812440.0	661100.0	461900.0
428.0	1650460.0	1062460.0	1165890.0	1152530.0	852310.0	985780.0	1086290.0	1352070.0	1334440.0	704960.0	885940.0	782310.0	632290.0	430420.0
429.0	1593600.0	1022150.0	1120420.0	1114250.0	828500.0	958310.0	1050620.0	1329470.0	1294750.0	675790.0	857510.0	748790.0	604950.0	408890.0
430.0	1555760.0	992310.0	1066690.0	1080900.0	803270.0	941770.0	1017900.0	1312760.0	1249880.0	662620.0	828860.0	728500.0	575190.0	387440.0
431.0	1516050.0	974680.0	1040040.0	1051870.0	788110.0	930340.0	992210.0	1306980.0	1234260.0	648790.0	817130.0	710660.0	561610.0	367160.0
432.0	1506350.0	958240.0	1016770.0	1028930.0	781870.0	924120.0	976870.0	1306640.0	1209900.0	641520.0	810130.0	702240.0	550990.0	350970.0
433.0	1497290.0	955900.0	1003330.0	1021240.0	774570.0	923110.0	961860.0	1312330.0	1205510.0	633220.0	813290.0	693910.0	548170.0	346240.0
434.0	1508910.0	961640.0	1000110.0	1020430.0	780690.0	912950.0	950970.0	1320760.0	1190570.0	636280.0	821250.0	696020.0	545270.0	342420.0
435.0	1512240.0	964820.0	1006590.0	1013570.0	780770.0	917390.0	952930.0	1339410.0	1198150.0	639540.0	827310.0	700120.0	548800.0	340280.0
436.0	1541740.0	976480.0	1014760.0	1019180.0	785500.0	918700.0	953010.0	1345850.0	1201540.0	640500.0	837800.0	699130.0	556210.0	343630.0
437.0	1569970.0	998010.0	1034110.0	1022150.0	793120.0	917210.0	956190.0	1357990.0	1202140.0	644400.0	857970.0	702680.0	560140.0	343600.0
438.0	1606220.0	1003040.0	1045320.0	1029120.0	788640.0	909200.0	954820.0	1363240.0	1203660.0	640720.0	858220.0	700440.0	560870.0	343720.0
439.0	1626590.0	1002880.0	1069670.0	1033710.0	792210.0	907680.0	949130.0	1358090.0	1198610.0	645480.0	865850.0	697050.0	563150.0	347250.0
440.0	1659490.0	1009340.0	1083260.0	1032010.0	785470.0	887440.0	950260.0	1346400.0	1198020.0	639900.0	869110.0	690570.0	565260.0	347150.0
441.0	1670260.0	1002690.0	1090260.0	1041680.0	780650.0	869400.0	940200.0	1337200.0	1183710.0	628180.0	861130.0	677830.0	558160.0	344800.0
442.0	1679870.0	997850.0	1107840.0	1034890.0	762200.0	855160.0	927390.0	1309080.0	1162670.0	618640.0	844750.0	661380.0	554870.0	344980.0
443.0	1693640.0	982380.0	1107840.0	1027100.0	744770.0	832500.0	907480.0	1277200.0	1141980.0	601090.0	832140.0	640740.0	547130.0	341810.0
444.0	1692830.0	964770.0	1104330.0	1021620.0	726540.0	804740.0	891400.0	1243110.0	1120910.0	578370.0	807880.0	627270.0	536310.0	336550.0
445.0	1666430.0	941950.0	1101840.0	998650.0	700560.0	778590.0	868260.0	1197660.0	1094180.0	569400.0	783430.0	602310.0	523070.0	327790.0
446.0	1644610.0	919030.0	1092850.0	972640.0	687440.0	747180.0	847800.0	1159640.0	1057460.0	544340.0	754010.0	582370.0	510080.0	324280.0
447.0	1610850.0	882140.0	1063550.0	945030.0	659730.0	712130.0	814020.0	1111370.0	1012840.0	522780.0	729490.0	558150.0	490540.0	312470.0
448.0	1568890.0	843830.0	1034900.0	919010.0	637500.0	682430.0	792480.0	1069030.0	974700.0	497280.0	697800.0	530860.0	472850.0	303500.0
449.0	1512870.0	817820.0	1005020.0	888870.0	608360.0	656340.0	753460.0	1016820.0	939690.0	477800.0	658940.0	512630.0	456980.0	291270.0
450.0	1467570.0	779300.0	977910.0	855240.0	581700.0	626840.0	724640.0	973290.0	894870.0	454720.0	629480.0	482840.0	434840.0	281540.0
451.0	1404540.0	748190.0	942600.0	814410.0	552790.0	590570.0	695940.0	921030.0	858930.0	430820.0	609920.0	463690.0	416690.0	273060.0
452.0	1348430.0	715150.0	904050.0	785790.0	529090.0	575590.0	663330.0	883570.0	818490.0	412250.0	568120.0	441340.0	402580.0	265230.0
453.0	1289940.0	679230.0	872240.0	752720.0	507950.0	544940.0	638700.0	848080.0	776970.0	394010.0	545990.0	423040.0	382670.0	253550.0
454.0	1242100.0	649140.0	828040.0	717270.0	484340.0	526670.0	607360.0	806090.0	744650.0	375980.0	523300.0	404730.0	366800.0	243060.0
455.0	1181560.0	620020.0	791770.0	687400.0	460110.0	508600.0	581900.0	776930.0	713990.0	362900.0	499350.0	387180.0	349690.0	233370.0
456.0	1133970.0	598360.0	765560.0	654290.0	449770.0	493740.0	555780.0	745080.0	680410.0	347550.0	479910.0	374980.0	336780.0	226210.0
457.0	1082030.0	566130.0	724210.0	629690.0	431490.0	477560.0	531000.0	723030.0	654500.0	337820.0	460540.0	361560.0	322180.0	217150.0
458.0	1038470.0	547630.0	688860.0	599780.0	416400.0	461200.0	513600.0	691430.0	629710.0	322660.0	444890.0	348450.0	309960.0	209250.0
459.0	997980.0	531950.0	662290.0	578240.0	403840.0	446730.0	493540.0	671210.0	606880.0	315570.0	432210.0	341870.0	302920.0	202990.0
460.0	956260.0	509360.0	636920.0	554940.0	391410.0	436810.0	481060.0	649260.0	584130.0	302800.0	419700.0	331430.0	291460.0	201980.0
461.0	924370.0	491700.0	614070.0	536790.0	379940.0	421000.0	462690.0	634420.0	571080.0	293310.0	402780.0	315280.0	284570.0	195500.0
462.0	896000.0	477470.0	594370.0	517750.0	368400.0	411830.0	446710.0	617600.0	550420.0	287230.0	399000.0	310630.0	274030.0	190120.0
463.0	867740.0	465600.0	575510.0	503640.0	360450.0	401980.0	431190.0	605800.0	543610.0	283310.0	389340.0	304100.0	267030.0	183580.0
464.0	848100.0	457280.0	555750.0	485390.0	353900.0	397000.0	422940.0	590940.0	526760.0	277700.0	387450.0	299210.0	261880.0	182750.0
465.0	827240.0	444450.0	544230.0	475770.0	344700.0	389940.0	412080.0	582930.0	514620.0	274570.0	375030.0	286710.0	256630.0	178590.0
466.0	815260.0	438510.0	534070.0	466490.0	336640.0	377060.0	407640.0	567670.0	501150.0	267540.0	370830.0	285970.0	251820.0	179250.0
467.0	803570.0	431210.0	525240.0	451380.0	330230.0	367600.0	396180.0	555280.0	490690.0	261200.0	365370.0	278190.0	246420.0	171080.0
468.0	792580.0	419240.0	515580.0	444490.0	319190.0	357570.0	381450.0	547870.0	478060.0	251930.0	357320.0	275260.0	244590.0	169410.0
469.0	781790.0	412640.0	507030.0	433650.0	311860.0	349440.0	376640.0	535080.0	468030.0	248780.0	350030.0	264940.0	236910.0	167770.0
470.0	764740.0	404170.0	498440.0	425170.0	303720.0	340930.0	367740.0	519800.0	457660.0	243030.0	340440.0	260410.0	231680.0	164450.0
471.0	746550.0	392520.0	491550.0	412530.0	296080.0	327890.0	354750.0	502730.0	443290.0	232330.0	331260.0	252460.0	228080.0	160960.0
472.0	736340.0	380690.0	482340.0	408170.0	287040.0	316730.0	348470.0	484380.0	432670.0	225880.0	325010.0	247330.0	221980.0	159630.0
473.0	726740.0	368910.0	472950.0	397890.0	274200.0	306680.0	339390.0	471090.0	420770.0	220410.0	313670.0	235070.0	213170.0	152790.0
474.0	701670.0	361930.0	466410.0	387190.0	267630.0	294620.0	328290.0	455210.0	402520.0	215620.0	301630.0	226300.0	208620.0	154010.0
475.0	691610.0	351280.0	449660.0	376910.0	259220.0	287910.0	312570.0	436590.0	390990.0	203160.0	293380.0	216830.0	200970.0	147420.0
476.0	672850.0	338080.0	441890.0	368590.0	249640.0	274210.0	302640.0	418060.0	380920.0	196880.0	281760.0	207280.0	194030.0	145800.0
477.0	649980.0	325020.0	426760.0	351510.0	238470.0	262600.0	291370.0	395060.0	361530.0	188760.0	270090.0	197940.0	188740.0	140380.0
478.0	628450.0	311110.0	412670.0	340100.0	233840.0	254410.0	285950.0	384450.0	346570.0	176700.0	254960.0	190360.0	180690.0	136630.0
479.0	607210.0	300800.0	401450.0	327460.0	219580.0	241600.0	268300.0	362700.0	331620.0	170040.0	248480.0	181050.0	175330.0	130830.0
480.0	583070.0	285530.0	389040.0	314840.0	209750.0	230950.0	256380.0	345730.0	319760.0	163350.0	233670.0	172600.0	167170.0	127410.0
481.0	557290.0	274490.0	367570.0	301650.0	201150.0	223870.0	248580.0	331700.0	304640.0	155070.0	223610.0	168270.0	158430.0	123330.0
482.0	532760.0	259150.0	354400.0	286410.0	191360.0	210650.0	240690.0	315470.0	289600.0	148290.0	211120.0	159210.0	151410.0	119560.0
483.0	511740.0	246770.0	341530.0	276030.0	181770.0	205540.0	225580.0	299540.0	272480.0	139200.0	201060.0	150830.0	148150.0	114800.0
484.0	490330.0	234880.0	332440.0	261100.0	175420.0	195150.0	213880.0	286100.0	260820.0	132240.0	191700.0	141590.0	137540.0	109760.0
485.0	466060.0	223660.0	310300.0	247010.0	166220.0	187040.0	206090.0	270340.0	246830.0	129170.0	179850.0	135910.0	131180.0	107080.0
486.0	441520.0	213270.0	299370.0	235140.0	157370.0	176350.0	195380.0	262400.0	236590.0	122630.0	174780.0	128880.0	128620.0	103140.0
487.0	417630.0	203420.0	280750.0	223630.0	149570.0	171190.0	185120.0	242990.0	227610.0	115200.0	164710.0	124110.0	120800.0	99180.0
488.0	399490.0	194390.0	268110.0	214840.0	143250.0	165790.0	178020.0	230510.0	218960.0	110950.0	156500.0	117990.0	117080.0	96340.0
489.0	384880.0	181670.0	257160.0	206750.0	137790.0	158810.0	169540.0	224340.0	209050.0	106990.0	152240.0	114010.0	109420.0	94950.0
490.0	364310.0	176690.0	244220.0	193880.0	131510.0	153440.0	161710.0	215360.0	198900.0	102430.0	146390.0	108430.0	104290.0	89860.0
491.0	346550.0	167500.0	236230.0	185720.0	126670.0	148550.0	154120.0	203230.0	190790.0	99520.0	140390.0	103030.0	101700.0	88230.0
492.0	334240.0	160710.0	223880.0	178050.0	120450.0	145520.0	147290.0	197620.0	184470.0	96270.0	134310.0	100300.0	97510.0	86330.0
493.0	323270.0	155280.0	215650.0	171680.0	116830.0	139750.0	142610.0	186870.0	179050.0	90390.0	130000.0	97600.0	95220.0	84620.0
494.0	308020.0	149140.0	204190.0	163690.0	112240.0	134510.0	138310.0	183580.0	167960.0	87370.0	124590.0	93610.0	91190.0	81110.0
495.0	294700.0	141690.0	198550.0	155810.0	109130.0	129870.0	131940.0	177390.0	162610.0	86630.0	119880.0	91390.0	87820.0	79300.0
496.0	286170.0	139070.0	191000.0	151690.0	106520.0	127210.0	127940.0	171470.0	159610.0	82190.0	116520.0	86510.0	87780.0	77240.0
497.0	271950.0	133630.0	184560.0	146220.0	102460.0	124870.0	123840.0	166370.0	153930.0	80110.0	113410.0	85710.0	83980.0	77780.0
498.0	264440.0	128350.0	175590.0	142120.0	96720.0	119120.0	120190.0	158610.0	149070.0	77100.0	111040.0	81530.0	81010.0	73370.0
499.0	256450.0	125090.0	172340.0	139090.0	95680.0	115450.0	115290.0	155000.0	144870.0	74380.0	107630.0	81900.0	78530.0	73130.0
500.0	249450.0	121830.0	167460.0	132050.0	92890.0	114040.0	113030.0	148470.0	138130.0	71890.0	105170.0	78190.0	77480.0	70800.0
501.0	240340.0	119420.0	160760.0	127660.0	89370.0	109470.0	108240.0	145230.0	134520.0	69700.0	101360.0	75480.0	74910.0	70780.0
502.0	234600.0	113020.0	156790.0	123010.0	86380.0	105080.0	105420.0	141030.0	131300.0	67300.0	97380.0	73010.0	72930.0	66240.0
503.0	223910.0	110100.0	151760.0	119660.0	83880.0	102140.0	100350.0	137250.0	129150.0	65270.0	96940.0	70780.0	68830.0	65960.0
504.0	218810.0	105380.0	145600.0	117020.0	79450.0	99770.0	97590.0	130040.0	124790.0	64670.0	92410.0	68140.0	67220.0	64920.0
505.0	210700.0	105030.0	142030.0	112720.0	76720.0	97310.0	94030.0	125400.0	119560.0	61100.0	90450.0	66340.0	66820.0	64240.0
506.0	207060.0	98510.0	135160.0	105580.0	73300.0	93970.0	93510.0	120070.0	113920.0	58320.0	87310.0	63900.0	62680.0	62530.0
507.0	198230.0	99160.0	135700.0	105570.0	72430.0	89190.0	89320.0	115330.0	110260.0	56920.0	83930.0	62040.0	61120.0	58380.0
508.0	195680.0	92390.0	128730.0	102530.0	69890.0	87880.0	85380.0	110840.0	107400.0	55890.0	80280.0	58030.0	59950.0	59240.0
509.0	188200.0	90260.0	126170.0	97820.0	66200.0	83640.0	82250.0	108790.0	103050.0	52760.0	77310.0	57670.0	57030.0	56470.0
510.0	177540.0	85150.0	121820.0	94410.0	65520.0	83170.0	78560.0	104390.0	98990.0	51530.0	73060.0	54830.0	57070.0	55470.0
511.0	172440.0	84100.0	118980.0	91810.0	60760.0	78370.0	74620.0	97910.0	95520.0	49370.0	71250.0	51190.0	53800.0	55030.0
512.0	166940.0	78090.0	111760.0	86790.0	59000.0	75250.0	73840.0	93120.0	90810.0	45620.0	68090.0	50860.0	51520.0	52110.0
513.0	161100.0	76270.0	108110.0	85540.0	57550.0	74330.0	69290.0	92890.0	88210.0	45740.0	65290.0	47290.0	49380.0	52250.0
514.0	151390.0	73410.0	104680.0	82550.0	54640.0	70300.0	67450.0	86770.0	84770.0	43320.0	61330.0	45170.0	48560.0	50030.0
515.0	148530.0	70920.0	98940.0	77740.0	52510.0	67710.0	64830.0	83010.0	81540.0	40210.0	60500.0	43420.0	45820.0	49260.0
516.0	139760.0	67520.0	97060.0	73720.0	50030.0	66490.0	61640.0	78500.0	76580.0	37910.0	56400.0	41940.0	45500.0	45480.0
517.0	133970.0	62470.0	94700.0	70640.0	46770.0	63130.0	57730.0	75360.0	73670.0	38660.0	54940.0	40340.0	41910.0	47770.0
518.0	128390.0	61280.0	87840.0	68540.0	45480.0	61410.0	55850.0	71460.0	71440.0	36900.0	51830.0	38920.0	42000.0	44190.0
519.0	121570.0	60060.0	83910.0	64840.0	43870.0	60440.0	53720.0	66820.0	66940.0	34920.0	49230.0	36920.0	40190.0	44720.0
520.0	115580.0	55640.0	81940.0	61840.0	42430.0	57880.0	51150.0	64610.0	65210.0	33090.0	46740.0	34580.0	38090.0	42250.0
521.0	111330.0	54230.0	76740.0	59770.0	40220.0	55270.0	50310.0	60950.0	63970.0	32430.0	44930.0	33540.0	35760.0	40950.0
522.0	107920.0	51270.0	75940.0	57500.0	38210.0	54050.0	48190.0	58810.0	58900.0	31150.0	44160.0	32320.0	34400.0	40910.0
523.0	101030.0	48090.0	69960.0	54680.0	37430.0	51980.0	46380.0	57430.0	57790.0	29990.0	42040.0	30590.0	34100.0	38580.0
524.0	94840.0	45330.0	68450.0	52590.0	35300.0	51250.0	43440.0	53720.0	53790.0	28660.0	41060.0	29200.0	32740.0	38230.0
525.0	92630.0	45170.0	63770.0	51540.0	33230.0	47600.0	41650.0	50400.0	53940.0	27710.0	38840.0	28070.0	31020.0	37030.0
526.0	88000.0	41660.0	62110.0	47220.0	32110.0	46730.0	40150.0	49550.0	51300.0	26190.0	37400.0	27340.0	30710.0	34930.0
527.0	82880.0	40580.0	60240.0	46200.0	30820.0	44830.0	38230.0	48880.0	49670.0	25010.0	36840.0	26160.0	28490.0	35040.0
528.0	79220.0	38920.0	55980.0	43580.0	30220.0	43140.0	38370.0	44440.0	47760.0	24700.0	34690.0	26170.0	28280.0	34350.0
529.0	75920.0	37160.0	54810.0	42980.0	28860.0	41540.0	35210.0	42760.0	44820.0	22230.0	33160.0	24530.0	27140.0	33230.0
530.0	73390.0	35520.0	52550.0	40480.0	28540.0	40300.0	33690.0	41300.0	42910.0	22690.0	33330.0	24130.0	26810.0	31760.0
531.0	69920.0	33460.0	50650.0	38560.0	26770.0	39770.0	32520.0	39530.0	42040.0	21580.0	30590.0	23200.0	25210.0	32000.0
532.0	67320.0	33260.0	48770.0	37370.0	25660.0	38230.0	32140.0	38280.0	39390.0	20970.0	29940.0	21920.0	24670.0	31720.0
533.0	64810.0	31880.0	46810.0	35660.0	25010.0	37110.0	30770.0	38270.0	39350.0	20670.0	29670.0	21700.0	23890.0	30930.0
534.0	61190.0	30370.0	44640.0	34080.0	23330.0	36840.0	30030.0	34830.0	38410.0	19580.0	28790.0	20370.0	22960.0	28660.0
535.0	60070.0	29630.0	43510.0	33470.0	23410.0	36680.0	28450.0	33750.0	36880.0	18920.0	27170.0	19710.0	22350.0	28900.0
536.0	55740.0	27990.0	41130.0	31660.0	21620.0	35470.0	27660.0	32970.0	35380.0	19260.0	26640.0	19510.0	22460.0	28780.0
537.0	55660.0	27910.0	40490.0	30760.0	21970.0	33590.0	26330.0	31350.0	33060.0	18430.0	25520.0	18700.0	21970.0	27900.0
538.0	52990.0	26560.0	39370.0	31050.0	21220.0	34060.0	25740.0	32210.0	33590.0	17390.0	24990.0	18460.0	20200.0	26410.0
539.0	50310.0	25480.0	37830.0	28990.0	20340.0	32690.0	24880.0	29060.0	33510.0	16780.0	24690.0	17960.0	19860.0	27070.0
540.0	50740.0	24930.0	37050.0	27950.0	19740.0	31850.0	24040.0	29100.0	32030.0	16080.0	23470.0	17310.0	19720.0	25470.0
541.0	49270.0	23650.0	35290.0	27940.0	19580.0	30310.0	23490.0	28420.0	31050.0	15660.0	22120.0	16960.0	18690.0	25060.0
542.0	46850.0	23550.0	34420.0	26990.0	18870.0	29250.0	22930.0	27320.0	29240.0	16000.0	22470.0	16330.0	18890.0	24380.0
543.0	44670.0	23180.0	32180.0	25140.0	17600.0	28910.0	22270.0	26430.0	28720.0	15790.0	20840.0	16140.0	17160.0	25150.0
544.0	44340.0	22050.0	33610.0	24930.0	17670.0	27150.0	22320.0	25090.0	27650.0	15160.0	21390.0	15940.0	18130.0	23980.0
545.0	41930.0	21060.0	31490.0	24280.0	17870.0	27880.0	20230.0	24970.0	27650.0	14340.0	21570.0	14820.0	16800.0	23440.0
546.0	41480.0	21130.0	30180.0	23820.0	16540.0	26910.0	20850.0	24090.0	25980.0	13660.0	19930.0	14520.0	16290.0	22780.0
547.0	40350.0	20400.0	30180.0	24750.0	15860.0	26240.0	19420.0	22780.0	26060.0	13520.0	19400.0	14240.0	16700.0	23460.0
548.0	37320.0	19980.0	27760.0	22450.0	15480.0	25450.0	20170.0	22310.0	25420.0	13070.0	19580.0	13560.0	15670.0	22050.0
549.0	36380.0	18800.0	26760.0	21190.0	14800.0	25630.0	19440.0	21190.0	25100.0	13020.0	18050.0	13570.0	15340.0	21670.0
550.0	35640.0	17810.0	26280.0	21790.0	14870.0	24860.0	18310.0	20390.0	23890.0	12280.0	17760.0	12460.0	15760.0	21240.0
551.0	33990.0	17760.0	26560.0	19950.0	14480.0	24260.0	17870.0	20310.0	22930.0	12700.0	17350.0	12630.0	14770.0	20860.0
552.0	32880.0	17020.0	25290.0	20730.0	13980.0	22990.0	17480.0	19280.0	21850.0	11610.0	16600.0	12570.0	14380.0	20580.0
553.0	31390.0	16920.0	25590.0	19250.0	13330.0	23070.0	16320.0	17890.0	22560.0	11720.0	16630.0	11830.0	14180.0	20270.0
554.0	31110.0	16540.0	24140.0	18420.0	12780.0	21990.0	16560.0	18500.0	21490.0	10990.0	15780.0	11300.0	14090.0	19490.0
555.0	29750.0	15500.0	23390.0	18560.0	12650.0	21090.0	15790.0	18160.0	19970.0	10820.0	15080.0	11280.0	13410.0	19210.0
556.0	28090.0	15270.0	22140.0	17900.0	11820.0	21000.0	15530.0	16910.0	20280.0	10520.0	15540.0	10540.0	13200.0	18970.0
557.0	27860.0	14780.0	21630.0	17130.0	11320.0	19620.0	15110.0	15810.0	19400.0	10720.0	14320.0	10340.0	13390.0	18780.0
558.0	27580.0	14910.0	20630.0	17000.0	11160.0	21060.0	14720.0	16060.0	19060.0	9560.0	13830.0	10720.0	13300.0	18230.0
559.0	25340.0	14100.0	19680.0	16410.0	11210.0	19930.0	14470.0	15400.0	18530.0	9530.0	13700.0	10160.0	13060.0	18080.0
560.0	24880.0	13400.0	19990.0	15970.0	10470.0	18770.0	13640.0	14570.0	17330.0	9640.0	13150.0	10010.0	11620.0	17200.0
561.0	24040.0	13030.0	18020.0	15010.0	10450.0	19000.0	13510.0	13960.0	17090.0	9010.0	13200.0	9810.0	12030.0	16820.0
562.0	21850.0	12420.0	18040.0	15200.0	10000.0	18360.0	13300.0	13240.0	16280.0	8780.0	12410.0	9600.0	11370.0	16520.0
563.0	22050.0	12520.0	17180.0	14540.0	9150.0	17970.0	12480.0	12560.0	16920.0	8970.0	12850.0	8300.0	11130.0	17020.0
564.0	20720.0	11430.0	16280.0	14050.0	9270.0	16820.0	12340.0	12450.0	16560.0	9190.0	11920.0	8860.0	10910.0	15980.0
565.0	20630.0	11560.0	16760.0	13680.0	8780.0	16600.0	11940.0	12210.0	15280.0	8200.0	11370.0	8930.0	10940.0	15830.0
566.0	19670.0	10640.0	15600.0	12960.0	8880.0	16820.0	11710.0	11190.0	15080.0	8160.0	10930.0	8910.0	9980.0	14940.0
567.0	19750.0	11230.0	14850.0	13020.0	8850.0	16290.0	11380.0	11410.0	14350.0	8040.0	11420.0	7990.0	9620.0	15260.0
568.0	18590.0	10230.0	15360.0	12620.0	8790.0	16530.0	10480.0	11290.0	13730.0	7660.0	11030.0	7950.0	10120.0	14540.0
569.0	17410.0	10020.0	14700.0	12260.0	8250.0	15900.0	10580.0	11280.0	13950.0	7040.0	10660.0	7580.0	9660.0	15230.0
570.0	17430.0	10120.0	14650.0	11530.0	8430.0	15410.0	10490.0	10480.0	13430.0	7080.0	10350.0	7140.0	9800.0	14040.0
571.0	16040.0	9730.0	13670.0	11040.0	8000.0	14530.0	9830.0	9760.0	13740.0	6940.0	10220.0	7560.0	9400.0	14100.0
572.0	15810.0	9440.0	12980.0	11260.0	7730.0	15090.0	9960.0	9860.0	12320.0	7150.0	10040.0	7030.0	8860.0	13570.0
573.0	16160.0	9140.0	12890.0	10970.0	7680.0	13670.0	9330.0	9620.0	12010.0	6760.0	9430.0	6920.0	9000.0	13030.0
574.0	15410.0	9240.0	12780.0	10890.0	7390.0	14470.0	9620.0	9030.0	11810.0	6460.0	9290.0	7300.0	8880.0	13670.0
575.0	14830.0	8770.0	12490.0	10160.0	7530.0	14080.0	9450.0	8910.0	11730.0	6900.0	9290.0	7440.0	8210.0	12900.0
576.0	13660.0	8490.0	11900.0	10560.0	6940.0	13420.0	9380.0	9480.0	11010.0	6500.0	9020.0	6410.0	8390.0	12640.0
577.0	14480.0	8270.0	12300.0	9960.0	6800.0	13160.0	8950.0	8970.0	10930.0	6370.0	9350.0	6710.0	8650.0	12600.0
578.0	13500.0	7970.0	11660.0	9560.0	6710.0	12070.0	8200.0	8250.0	11430.0	6370.0	9100.0	6110.0	8230.0	12560.0
579.0	12700.0	8720.0	10720.0	9750.0	6530.0	12580.0	8720.0	8880.0	11210.0	6320.0	8430.0	6560.0	7890.0	12710.0
580.0	13650.0	7920.0	10900.0	9880.0	6390.0	12430.0	8390.0	8040.0	10290.0	6100.0	8010.0	6000.0	8320.0	11430.0
581.0	12530.0	7030.0	10790.0	9620.0	6800.0	12310.0	7870.0	8070.0	10250.0	6010.0	8970.0	6210.0	7780.0	11730.0
582.0	12070.0	7140.0	10020.0	8400.0	6200.0	11850.0	7720.0	7970.0	10380.0	5580.0	7960.0	5600.0	7620.0	11200.0
583.0	11660.0	7430.0	10090.0	8800.0	6370.0	11600.0	7800.0	7430.0	10410.0	5600.0	7840.0	5600.0	7680.0	11270.0
584.0	11810.0	7460.0	9220.0	8940.0	6110.0	11250.0	7610.0	7350.0	10090.0	5700.0	7260.0	5380.0	7100.0	10610.0
585.0	11450.0	7460.0	9820.0	8530.0	5970.0	10660.0	7830.0	7270.0	9800.0	5300.0	7920.0	5390.0	7410.0	11190.0
586.0	10520.0	7170.0	9270.0	8580.0	5860.0	11650.0	7710.0	6910.0	9710.0	5700.0	7860.0	5430.0	7420.0	10780.0
587.0	10890.0	6730.0	8850.0	8300.0	5910.0	11400.0	7220.0	7050.0	9490.0	5200.0	7190.0	5390.0	7510.0	10940.0
588.0	10120.0	6730.0	8860.0	8040.0	5540.0	10550.0	7030.0	6620.0	8920.0	5250.0	7810.0	5270.0	7730.0	10770.0
589.0	10870.0	6870.0	8180.0	8130.0	5790.0	10330.0	6620.0	6590.0	8800.0	5460.0	7320.0	5370.0	6680.0	9820.0
590.0	9690.0	6650.0	9040.0	7630.0	5680.0	10600.0	7110.0	6770.0	8830.0	5280.0	6860.0	4970.0	6860.0	9650.0
591.0	9930.0	6220.0	8070.0	7660.0	5350.0	10170.0	6820.0	6330.0	8910.0	5130.0	6700.0	5620.0	6790.0	9850.0
592.0	9620.0	6170.0	7530.0	7730.0	5600.0	9940.0	7010.0	6040.0	8410.0	5100.0	6970.0	5270.0	6420.0	9110.0
593.0	9280.0	6130.0	8160.0	7150.0	5600.0	9720.0	6980.0	5990.0	8580.0	5130.0	7060.0	5010.0	6470.0	9740.0
594.0	9320.0	6060.0	7560.0	7290.0	5510.0	9290.0	6550.0	5820.0	8430.0	4650.0	6500.0	5470.0	6660.0	8990.0
595.0	8930.0	6440.0	7320.0	7290.0	4750.0	9950.0	6490.0	5950.0	8580.0	5100.0	6320.0	5090.0	6330.0	9040.0
596.0	8770.0	5820.0	7430.0	7360.0	5420.0	9390.0	6150.0	5950.0	7810.0	5140.0	6880.0	4760.0	6600.0	9370.0
597.0	8800.0	5650.0	7230.0	7020.0	4770.0	9390.0	6060.0	5850.0	7800.0	4760.0	6480.0	4680.0	6350.0	8860.0
598.0	8390.0	5710.0	7090.0	6840.0	4870.0	9190.0	5800.0	5690.0	7540.0	4390.0	6120.0	4600.0	5780.0	8910.0
599.0	8130.0	5230.0	7290.0	7240.0	4910.0	8870.0	5790.0	5260.0	8060.0	4860.0	5920.0	4870.0	6250.0	8580.0
600.0	8240.0	5240.0	7050.0	6440.0	5070.0	9030.0	5730.0	5460.0	7680.0	4390.0	6250.0	4340.0	6100.0	8260.0
