# Supplementary material for: Interrogating the structure and function of the human voltage-gated proton channel (hHv1) with a fluorescent noncanonical amino acid
Source: eLife. 2026 Apr 28;15:RP110161. doi: 10.7554/eLife.110161 (PMC13124150; doi:10.7554/eLife.110161)
Supplement: Figure 6—source data 1. [file elife-110161-fig6-data1.zip › Spectra1_370Blank.csv]

Wavelength (nm)	Acd	A18Acd	Q56Acd	M91Acd	V103Acd	C107Acd	K125Acd	Y134Acd	F159Acd	K169Acd	F195Acd	I217Acd	F247Acd	No TAG
380.0	509410.0	329330.0	215510.0	428600.0	239580.0	329980.0	279040.0	216440.0	434020.0	296940.0	413950.0	261060.0	333740.0	210120.0
381.0	175130.0	106940.0	87150.0	157490.0	86010.0	123230.0	97680.0	78120.0	139960.0	113340.0	134380.0	100350.0	139990.0	90940.0
382.0	102900.0	66740.0	57110.0	96380.0	55220.0	78540.0	61410.0	50440.0	87180.0	70800.0	81190.0	62430.0	83180.0	57550.0
383.0	63000.0	45210.0	41930.0	61220.0	38450.0	55800.0	41870.0	37350.0	59080.0	44570.0	52520.0	42240.0	53720.0	40130.0
384.0	40890.0	31960.0	33160.0	39190.0	28180.0	41610.0	30310.0	28830.0	44030.0	32370.0	36200.0	28190.0	35390.0	30130.0
385.0	34460.0	27010.0	30280.0	32200.0	24290.0	38240.0	25650.0	24080.0	37490.0	26720.0	29020.0	25650.0	31180.0	27550.0
386.0	30750.0	23990.0	28550.0	28120.0	23100.0	36520.0	24900.0	22590.0	35070.0	24750.0	26460.0	22910.0	28350.0	26760.0
387.0	28230.0	23380.0	27780.0	26490.0	22060.0	36030.0	23980.0	21430.0	33740.0	23480.0	25300.0	22190.0	26920.0	25530.0
388.0	26360.0	22380.0	27830.0	25700.0	20420.0	35650.0	22740.0	22140.0	33400.0	21920.0	24550.0	21620.0	26700.0	24000.0
389.0	26270.0	22410.0	28140.0	26490.0	20430.0	36170.0	23740.0	21130.0	34300.0	22470.0	24410.0	21250.0	26760.0	24910.0
390.0	25810.0	23370.0	29050.0	26350.0	20800.0	36960.0	23290.0	21060.0	32740.0	22080.0	23240.0	21220.0	25270.0	24790.0
391.0	26070.0	21940.0	28910.0	26040.0	19770.0	37640.0	24230.0	21150.0	35070.0	22190.0	23180.0	21410.0	25710.0	24600.0
392.0	25110.0	21890.0	29650.0	24690.0	20950.0	38860.0	23410.0	22420.0	34600.0	21800.0	22770.0	21230.0	25740.0	25700.0
393.0	25030.0	22420.0	29740.0	24670.0	20420.0	38240.0	24200.0	21050.0	34570.0	20890.0	22860.0	20790.0	24610.0	25790.0
394.0	24150.0	21940.0	30010.0	25590.0	20110.0	39790.0	23390.0	22470.0	34440.0	21600.0	23490.0	20780.0	25040.0	25820.0
395.0	24490.0	21820.0	29730.0	24380.0	20310.0	39730.0	23960.0	21710.0	35000.0	21650.0	23590.0	20880.0	25400.0	26380.0
396.0	25110.0	22790.0	29490.0	24890.0	20180.0	40100.0	23450.0	21670.0	34940.0	21790.0	23420.0	20780.0	25080.0	26670.0
397.0	24800.0	22700.0	29520.0	24370.0	20090.0	41890.0	23680.0	21180.0	36160.0	21790.0	23230.0	20970.0	24700.0	26370.0
398.0	25560.0	21910.0	29260.0	24640.0	19670.0	41080.0	23660.0	22710.0	34450.0	21260.0	23830.0	20280.0	25080.0	27070.0
399.0	25330.0	21570.0	31600.0	24990.0	20540.0	42580.0	24970.0	21750.0	36110.0	20940.0	23130.0	20920.0	25040.0	27110.0
400.0	25560.0	22310.0	32300.0	24500.0	21490.0	42640.0	25770.0	23400.0	37700.0	21770.0	22820.0	21580.0	26070.0	27620.0
401.0	26090.0	23370.0	31900.0	25590.0	22230.0	44290.0	27300.0	22590.0	38170.0	22780.0	24640.0	22670.0	25940.0	28420.0
402.0	27460.0	24220.0	34090.0	26620.0	22800.0	45580.0	26330.0	23780.0	39720.0	23580.0	25450.0	21690.0	26410.0	30580.0
403.0	27710.0	24460.0	34140.0	26800.0	23110.0	47610.0	28770.0	24730.0	40690.0	24450.0	25630.0	23010.0	28520.0	31960.0
404.0	29220.0	25750.0	36080.0	27410.0	23910.0	48770.0	28550.0	25000.0	41290.0	24420.0	26400.0	23840.0	28070.0	32080.0
405.0	30250.0	25970.0	36460.0	28780.0	25600.0	49360.0	29800.0	26300.0	42290.0	25900.0	26930.0	24710.0	29410.0	33590.0
406.0	29710.0	27720.0	37530.0	29440.0	25400.0	49250.0	31560.0	25860.0	44800.0	25230.0	27570.0	24930.0	29780.0	33740.0
407.0	31350.0	27310.0	37620.0	30430.0	26180.0	49840.0	31840.0	27110.0	45720.0	27860.0	27570.0	25240.0	30470.0	34220.0
408.0	31410.0	28300.0	38140.0	30940.0	26750.0	51850.0	33840.0	27800.0	47030.0	27100.0	29540.0	26750.0	32580.0	36490.0
409.0	34340.0	31140.0	40140.0	33150.0	28080.0	54580.0	34650.0	29430.0	46360.0	29410.0	31060.0	27800.0	32960.0	38080.0
410.0	35180.0	31920.0	43450.0	32530.0	29490.0	55150.0	37180.0	30500.0	49670.0	31270.0	32230.0	29130.0	35030.0	39900.0
411.0	38750.0	35100.0	45650.0	37010.0	32390.0	59400.0	39620.0	34860.0	54520.0	32940.0	36900.0	32380.0	37080.0	42240.0
412.0	42050.0	41640.0	49410.0	43350.0	38010.0	64590.0	45490.0	40220.0	59080.0	38760.0	40300.0	38400.0	43040.0	47010.0
413.0	51450.0	50750.0	58810.0	51010.0	47260.0	72630.0	52790.0	49740.0	67790.0	46240.0	50960.0	47200.0	51050.0	54900.0
414.0	60690.0	59810.0	68590.0	61470.0	56200.0	82710.0	65880.0	59800.0	79450.0	55000.0	60380.0	58430.0	59400.0	66640.0
415.0	77890.0	75750.0	85100.0	76860.0	73420.0	99860.0	82270.0	74270.0	94050.0	71160.0	77090.0	73940.0	75010.0	79570.0
416.0	95070.0	94430.0	101810.0	95640.0	92560.0	118100.0	102180.0	95130.0	114840.0	88000.0	95070.0	91620.0	94090.0	99080.0
417.0	118540.0	122270.0	122720.0	116450.0	114230.0	141420.0	121250.0	116170.0	137840.0	109020.0	119270.0	115870.0	113510.0	120990.0
418.0	140250.0	145310.0	150750.0	141810.0	141150.0	166050.0	147930.0	141570.0	163730.0	132930.0	143530.0	138690.0	138510.0	144390.0
419.0	167740.0	174540.0	174700.0	167550.0	163250.0	190060.0	174370.0	168350.0	192480.0	158680.0	172150.0	166760.0	163570.0	165450.0
420.0	190510.0	195550.0	194720.0	187170.0	186750.0	212270.0	196640.0	191870.0	214470.0	178330.0	195080.0	187760.0	185140.0	188430.0
421.0	208400.0	220040.0	216080.0	207340.0	208450.0	231270.0	217920.0	209620.0	236860.0	200220.0	215070.0	205770.0	202400.0	204980.0
422.0	219500.0	233240.0	227510.0	220280.0	222890.0	243740.0	231780.0	225900.0	250050.0	209520.0	230570.0	223140.0	215060.0	218980.0
423.0	228420.0	238230.0	234280.0	223630.0	226040.0	249890.0	234840.0	232290.0	257510.0	215000.0	235350.0	226690.0	219890.0	222040.0
424.0	222320.0	237480.0	230720.0	223500.0	224460.0	248300.0	233900.0	227490.0	257870.0	216740.0	234180.0	221100.0	214540.0	219670.0
425.0	214450.0	226700.0	222510.0	211990.0	213390.0	239460.0	223370.0	215710.0	244480.0	201360.0	223520.0	214030.0	206410.0	211170.0
426.0	192970.0	210480.0	206300.0	192820.0	195920.0	223260.0	205860.0	196410.0	227480.0	182010.0	205870.0	194950.0	186910.0	189740.0
427.0	175410.0	183800.0	185670.0	172100.0	173770.0	200530.0	184100.0	174120.0	206100.0	163620.0	183380.0	171780.0	167170.0	173480.0
428.0	149720.0	159650.0	158810.0	147050.0	148920.0	175800.0	156040.0	152880.0	175630.0	140530.0	156640.0	148740.0	140130.0	148830.0
429.0	127240.0	132770.0	135090.0	124430.0	127660.0	151390.0	133730.0	124040.0	155050.0	118110.0	133100.0	124790.0	119940.0	125020.0
430.0	102610.0	109750.0	112870.0	102150.0	100280.0	129850.0	108610.0	102340.0	126420.0	94930.0	104750.0	97930.0	98290.0	103320.0
431.0	83120.0	87050.0	91840.0	82110.0	82270.0	111140.0	90470.0	85350.0	107880.0	77570.0	86750.0	80070.0	79160.0	87620.0
432.0	66740.0	69620.0	76360.0	66860.0	64950.0	94170.0	73270.0	67590.0	91090.0	61730.0	69590.0	62150.0	65320.0	71290.0
433.0	57390.0	58170.0	67880.0	54720.0	54830.0	83820.0	62550.0	55420.0	78190.0	52290.0	56300.0	52430.0	54370.0	62150.0
434.0	47960.0	48340.0	57550.0	45920.0	45950.0	78530.0	52770.0	49070.0	67050.0	43360.0	49620.0	44310.0	46930.0	54380.0
435.0	44340.0	42750.0	53000.0	42140.0	40750.0	70060.0	47540.0	42060.0	62230.0	37880.0	42940.0	38410.0	42590.0	49420.0
436.0	39150.0	39180.0	48470.0	38480.0	36340.0	67360.0	44800.0	38980.0	58730.0	36180.0	38830.0	35840.0	39200.0	46960.0
437.0	37660.0	36680.0	46160.0	36090.0	33800.0	66130.0	42790.0	36710.0	56270.0	32950.0	37520.0	33670.0	38470.0	45930.0
438.0	37320.0	34350.0	45310.0	36040.0	32790.0	64340.0	39780.0	36790.0	55450.0	31480.0	35400.0	32230.0	36960.0	44180.0
439.0	35760.0	34850.0	45060.0	34340.0	33530.0	62030.0	39460.0	34880.0	54220.0	31580.0	34440.0	31930.0	34810.0	42250.0
440.0	35460.0	33910.0	44470.0	35070.0	31810.0	60430.0	39370.0	32500.0	51990.0	30790.0	34980.0	30890.0	35020.0	42970.0
441.0	35000.0	32980.0	43480.0	34280.0	32050.0	61610.0	39070.0	32190.0	52140.0	29480.0	32440.0	29730.0	33800.0	41430.0
442.0	33690.0	32770.0	42380.0	33380.0	30000.0	61910.0	38390.0	31600.0	51030.0	29630.0	32780.0	29640.0	34740.0	40490.0
443.0	32660.0	31730.0	43360.0	32890.0	30610.0	59870.0	36160.0	31970.0	52240.0	28650.0	31080.0	29150.0	32410.0	40000.0
444.0	32820.0	30830.0	41640.0	32290.0	29970.0	58860.0	37190.0	31300.0	49800.0	27230.0	31090.0	28940.0	33020.0	40050.0
445.0	31890.0	30790.0	40840.0	31980.0	27820.0	59750.0	36500.0	30770.0	49690.0	27150.0	31130.0	27750.0	32820.0	39230.0
446.0	32240.0	29420.0	40120.0	31230.0	29990.0	58130.0	35210.0	30430.0	48870.0	26540.0	30330.0	27040.0	31480.0	38810.0
447.0	31370.0	29330.0	40360.0	31360.0	28620.0	58540.0	35860.0	29920.0	47370.0	28280.0	30880.0	26400.0	31400.0	39350.0
448.0	31250.0	28960.0	41070.0	30850.0	28480.0	58510.0	34880.0	29320.0	47270.0	26630.0	29930.0	27200.0	31740.0	38200.0
449.0	29890.0	28970.0	40250.0	31020.0	27790.0	56410.0	35450.0	29510.0	46810.0	25690.0	30300.0	26380.0	31620.0	37720.0
450.0	30310.0	28560.0	39760.0	31100.0	27080.0	56040.0	34600.0	29830.0	46730.0	26550.0	29540.0	26610.0	31160.0	38090.0
451.0	29000.0	28920.0	38680.0	29480.0	26480.0	56590.0	34180.0	28480.0	46840.0	25380.0	30140.0	26580.0	30610.0	37290.0
452.0	30700.0	28320.0	39070.0	30040.0	26440.0	56740.0	32590.0	28660.0	47020.0	26170.0	29410.0	25410.0	30100.0	37380.0
453.0	29240.0	28250.0	40060.0	28650.0	26770.0	56740.0	33140.0	28800.0	45520.0	25520.0	29180.0	25440.0	30080.0	36830.0
454.0	29770.0	28700.0	39040.0	28740.0	26530.0	54320.0	32810.0	28830.0	45310.0	24260.0	29700.0	26400.0	29710.0	37910.0
455.0	28710.0	27720.0	37800.0	27900.0	26460.0	55800.0	33500.0	27680.0	43950.0	24640.0	28440.0	25180.0	30150.0	35900.0
456.0	29130.0	27930.0	38100.0	28200.0	25540.0	54870.0	32500.0	26970.0	44620.0	23900.0	28940.0	24710.0	29720.0	37430.0
457.0	29520.0	27090.0	37000.0	28200.0	24970.0	54620.0	32280.0	27310.0	45000.0	24640.0	27490.0	24540.0	29430.0	37280.0
458.0	28520.0	26930.0	37450.0	28020.0	25210.0	54320.0	32060.0	28050.0	45100.0	23750.0	28510.0	23740.0	27870.0	36310.0
459.0	28550.0	26060.0	36480.0	28810.0	25060.0	54240.0	31180.0	26450.0	43290.0	23700.0	26740.0	24130.0	28530.0	35570.0
460.0	27820.0	27240.0	37230.0	28560.0	24710.0	51750.0	31230.0	26580.0	42480.0	23390.0	27240.0	23800.0	28010.0	35290.0
461.0	28140.0	26680.0	35490.0	27170.0	24150.0	51320.0	30620.0	25910.0	41340.0	23700.0	26830.0	23780.0	28140.0	34460.0
462.0	27470.0	25690.0	34940.0	27710.0	23860.0	52040.0	30260.0	25370.0	41990.0	23460.0	25340.0	23080.0	26590.0	34130.0
463.0	27840.0	24340.0	34410.0	26210.0	23770.0	51270.0	29810.0	25430.0	40510.0	21670.0	25620.0	22440.0	26320.0	33400.0
464.0	26600.0	24060.0	33960.0	26640.0	22410.0	50740.0	28830.0	24760.0	41440.0	22170.0	26100.0	22420.0	26770.0	33030.0
465.0	25660.0	23990.0	34250.0	25170.0	22580.0	50990.0	29110.0	25430.0	39360.0	22650.0	25170.0	22150.0	26330.0	34320.0
466.0	26260.0	23800.0	33400.0	26020.0	23460.0	49590.0	28120.0	23720.0	40300.0	21790.0	26110.0	21570.0	26480.0	31940.0
467.0	25730.0	24240.0	33130.0	25810.0	22750.0	49860.0	28850.0	23730.0	39790.0	22910.0	25260.0	21670.0	25760.0	31830.0
468.0	25080.0	23250.0	32550.0	23600.0	22120.0	48820.0	27370.0	23680.0	38690.0	21610.0	25340.0	21730.0	26110.0	31960.0
469.0	25270.0	22460.0	32420.0	25470.0	21790.0	47380.0	28060.0	22990.0	38110.0	22660.0	23510.0	20900.0	26330.0	32220.0
470.0	24620.0	22050.0	33160.0	24020.0	21830.0	48730.0	27800.0	22720.0	38160.0	20150.0	24770.0	20670.0	25680.0	31890.0
471.0	24570.0	22780.0	31820.0	24370.0	21620.0	48080.0	26830.0	21990.0	37780.0	21010.0	24300.0	20340.0	24600.0	31280.0
472.0	23590.0	22720.0	30700.0	23940.0	21650.0	45270.0	27320.0	22370.0	37080.0	20170.0	23180.0	21060.0	25360.0	31870.0
473.0	24020.0	21910.0	31340.0	23740.0	20540.0	46760.0	25660.0	21690.0	35400.0	19400.0	23220.0	20320.0	24350.0	30570.0
474.0	23780.0	21650.0	30490.0	23420.0	20150.0	45110.0	26050.0	21320.0	36800.0	20300.0	22550.0	19790.0	24860.0	30250.0
475.0	23180.0	20950.0	30220.0	23090.0	20200.0	45860.0	26330.0	21700.0	34790.0	19910.0	22980.0	19400.0	23900.0	29810.0
476.0	22650.0	21270.0	29740.0	22550.0	19490.0	45630.0	24610.0	21860.0	34370.0	19690.0	21960.0	18830.0	24080.0	29470.0
477.0	22710.0	21120.0	28820.0	23090.0	18890.0	43720.0	25830.0	20840.0	33950.0	18870.0	21700.0	19120.0	23260.0	29680.0
478.0	22580.0	19830.0	29550.0	21590.0	19900.0	44400.0	24920.0	21080.0	35210.0	20030.0	21440.0	18940.0	23500.0	28610.0
479.0	21960.0	21080.0	28380.0	21290.0	19850.0	43200.0	24250.0	20780.0	34680.0	18460.0	21430.0	17980.0	22940.0	29370.0
480.0	21710.0	19530.0	28970.0	21240.0	18240.0	43100.0	23120.0	20490.0	33670.0	18180.0	21170.0	18370.0	22730.0	28770.0
481.0	22180.0	19750.0	28490.0	21110.0	18650.0	43290.0	23590.0	20190.0	33340.0	18450.0	19960.0	17820.0	22110.0	27050.0
482.0	21100.0	19490.0	28310.0	20880.0	18600.0	41300.0	23090.0	19710.0	33190.0	17800.0	20910.0	18470.0	22010.0	27900.0
483.0	21010.0	18810.0	28690.0	20660.0	18260.0	41870.0	22820.0	19830.0	33210.0	17810.0	19720.0	17390.0	21820.0	27520.0
484.0	20930.0	18840.0	27950.0	20310.0	17790.0	41890.0	22260.0	18840.0	32420.0	18330.0	19420.0	16880.0	22010.0	27760.0
485.0	20140.0	19460.0	26090.0	20390.0	17630.0	41440.0	21820.0	18480.0	31620.0	17560.0	20020.0	17250.0	21200.0	26220.0
486.0	20790.0	17960.0	26820.0	20290.0	17570.0	41770.0	22380.0	19260.0	31150.0	16920.0	19150.0	16960.0	20450.0	26630.0
487.0	20670.0	18470.0	26550.0	20670.0	17240.0	40840.0	21680.0	18770.0	31180.0	17250.0	19400.0	16750.0	21830.0	25610.0
488.0	20780.0	17780.0	26110.0	19250.0	17010.0	40660.0	21490.0	18230.0	29840.0	17380.0	19880.0	17010.0	20190.0	26210.0
489.0	19200.0	17140.0	25450.0	20210.0	16960.0	39750.0	20940.0	17850.0	30340.0	17040.0	19520.0	15870.0	20610.0	25810.0
490.0	19170.0	17490.0	25430.0	20070.0	17080.0	37810.0	20830.0	18110.0	29050.0	16430.0	18470.0	15670.0	19340.0	25010.0
491.0	18820.0	16750.0	24690.0	18530.0	16140.0	37130.0	20160.0	17570.0	29110.0	15940.0	18970.0	16270.0	19120.0	25050.0
492.0	18870.0	16810.0	24970.0	18530.0	15700.0	37170.0	20810.0	18020.0	29600.0	16460.0	18570.0	15520.0	19190.0	25280.0
493.0	19570.0	17260.0	25460.0	18180.0	15710.0	37030.0	19450.0	17430.0	28650.0	15870.0	18420.0	14780.0	19040.0	24210.0
494.0	19100.0	16690.0	24780.0	18120.0	15190.0	36920.0	20200.0	17390.0	28780.0	15800.0	17500.0	15360.0	19570.0	24680.0
495.0	18430.0	15910.0	24440.0	18020.0	15070.0	36160.0	20050.0	16790.0	27360.0	15610.0	17230.0	15560.0	19460.0	23470.0
496.0	18270.0	16700.0	23750.0	17910.0	15320.0	34840.0	18890.0	16220.0	27220.0	14800.0	16400.0	14660.0	18670.0	22280.0
497.0	17440.0	16400.0	22980.0	17150.0	14950.0	36320.0	18960.0	16050.0	26870.0	15160.0	17210.0	15170.0	18830.0	23550.0
498.0	17700.0	15420.0	23430.0	17380.0	14460.0	34890.0	17690.0	16180.0	25710.0	14200.0	16300.0	14230.0	18380.0	23450.0
499.0	18170.0	14820.0	23210.0	16440.0	14920.0	34520.0	17640.0	16800.0	25840.0	14790.0	17300.0	13890.0	17350.0	23290.0
500.0	17120.0	14760.0	22730.0	16620.0	13820.0	34180.0	18280.0	15820.0	25520.0	15070.0	16050.0	14200.0	17540.0	21750.0
501.0	16750.0	14890.0	21490.0	16680.0	14460.0	33130.0	18240.0	15910.0	25330.0	14450.0	16450.0	14700.0	17770.0	22510.0
502.0	16580.0	15130.0	21260.0	17340.0	14400.0	33180.0	17510.0	14830.0	23930.0	14680.0	16410.0	13560.0	17710.0	21540.0
503.0	17230.0	14280.0	21460.0	16000.0	14070.0	32060.0	16960.0	15160.0	24490.0	13780.0	15730.0	13510.0	17370.0	22410.0
504.0	16530.0	13870.0	21550.0	16440.0	13300.0	32250.0	16690.0	14420.0	23660.0	14200.0	16020.0	13310.0	17270.0	20500.0
505.0	16040.0	14350.0	20570.0	16140.0	13870.0	30740.0	16910.0	14520.0	24220.0	13760.0	15820.0	12910.0	17330.0	20430.0
506.0	15240.0	13800.0	20930.0	16380.0	12990.0	30630.0	15960.0	14600.0	22440.0	13740.0	15780.0	13620.0	17420.0	20940.0
507.0	15930.0	13410.0	20710.0	15910.0	12450.0	29470.0	15960.0	13840.0	22640.0	13380.0	15360.0	12100.0	16990.0	20120.0
508.0	15750.0	13570.0	18550.0	15840.0	12900.0	29930.0	15480.0	13830.0	23380.0	12770.0	14700.0	11940.0	16570.0	20540.0
509.0	15510.0	13050.0	17680.0	15500.0	12170.0	30040.0	15660.0	13910.0	22700.0	13000.0	14950.0	11110.0	15680.0	20200.0
510.0	14940.0	13020.0	19570.0	15000.0	12280.0	28150.0	15230.0	13460.0	22600.0	12800.0	14270.0	12110.0	15640.0	19280.0
511.0	14580.0	12560.0	18780.0	14360.0	11630.0	28630.0	14690.0	12860.0	21480.0	11840.0	13870.0	11230.0	15270.0	19120.0
512.0	14570.0	12460.0	17810.0	14530.0	12750.0	27640.0	14600.0	12850.0	20870.0	12410.0	12910.0	11990.0	15690.0	19160.0
513.0	13860.0	11780.0	17500.0	13670.0	11700.0	27060.0	13900.0	12190.0	21450.0	11420.0	12970.0	11000.0	14660.0	18230.0
514.0	12990.0	11710.0	17510.0	12750.0	11520.0	27520.0	13910.0	12750.0	21230.0	12020.0	13400.0	11320.0	14670.0	18690.0
515.0	13930.0	11740.0	17130.0	13130.0	11020.0	26090.0	14090.0	12390.0	19910.0	12130.0	13490.0	10750.0	14490.0	17900.0
516.0	13390.0	11550.0	16310.0	13030.0	10910.0	25840.0	13590.0	12170.0	19640.0	11440.0	12140.0	10690.0	14010.0	17950.0
517.0	13210.0	11400.0	16830.0	13640.0	10070.0	26100.0	13240.0	12050.0	20020.0	10690.0	12700.0	10850.0	13750.0	16920.0
518.0	12680.0	11060.0	16380.0	13300.0	10490.0	25400.0	13320.0	11680.0	19440.0	10770.0	12500.0	10200.0	13690.0	16650.0
519.0	12510.0	10780.0	15600.0	12690.0	10260.0	24840.0	12600.0	11260.0	19700.0	10470.0	12140.0	9760.0	13840.0	17420.0
520.0	13140.0	10820.0	16130.0	12860.0	10770.0	24980.0	12900.0	11610.0	19230.0	10480.0	11830.0	10050.0	13160.0	16580.0
521.0	12600.0	10960.0	16150.0	12120.0	10360.0	23870.0	12730.0	11780.0	17240.0	10030.0	11840.0	10280.0	12730.0	16770.0
522.0	12500.0	10720.0	15660.0	12050.0	10070.0	23810.0	11950.0	11190.0	17710.0	10480.0	11580.0	10150.0	13040.0	15270.0
523.0	11940.0	10240.0	14900.0	11920.0	9410.0	23340.0	12830.0	11160.0	18350.0	10330.0	11820.0	9750.0	12870.0	16280.0
524.0	11450.0	9730.0	15300.0	11970.0	9790.0	23420.0	11740.0	10900.0	17630.0	9650.0	11760.0	8890.0	12660.0	15970.0
525.0	11280.0	9980.0	14310.0	11220.0	10050.0	22000.0	11840.0	10850.0	17650.0	9720.0	11120.0	9560.0	12290.0	15500.0
526.0	12060.0	9450.0	14540.0	11600.0	9320.0	21700.0	11600.0	10680.0	16500.0	9950.0	10700.0	9400.0	13000.0	15450.0
527.0	11640.0	9630.0	14470.0	11720.0	9890.0	21090.0	10990.0	10020.0	16610.0	9340.0	10650.0	8990.0	12610.0	15370.0
528.0	11050.0	9170.0	14220.0	11780.0	9150.0	20560.0	10640.0	10250.0	16210.0	9190.0	10750.0	8910.0	12420.0	15180.0
529.0	10970.0	9600.0	13330.0	10840.0	9030.0	20690.0	11380.0	10270.0	16450.0	9190.0	10090.0	8370.0	11670.0	14340.0
530.0	11070.0	9020.0	13480.0	10950.0	8990.0	20910.0	10670.0	9540.0	16300.0	8850.0	10010.0	8600.0	11840.0	14550.0
531.0	11530.0	8870.0	14100.0	10580.0	9360.0	20320.0	10780.0	9830.0	15950.0	8870.0	10820.0	8760.0	11400.0	14120.0
532.0	10220.0	8860.0	13050.0	10440.0	8760.0	20130.0	9900.0	9150.0	14360.0	9000.0	9910.0	8100.0	11530.0	13870.0
533.0	10360.0	9410.0	11660.0	10600.0	8400.0	19690.0	8910.0	9320.0	14940.0	8760.0	9430.0	7300.0	11610.0	14050.0
534.0	10380.0	8230.0	12600.0	10380.0	8180.0	19500.0	10360.0	9600.0	14640.0	8810.0	9800.0	7920.0	10850.0	13320.0
535.0	10060.0	8680.0	12200.0	10340.0	8080.0	19450.0	9700.0	9080.0	13930.0	8770.0	10060.0	7740.0	10770.0	13350.0
536.0	10070.0	8840.0	11900.0	10660.0	8330.0	19020.0	9280.0	8840.0	14250.0	8500.0	9510.0	8040.0	10880.0	13510.0
537.0	10110.0	8040.0	12120.0	10090.0	8200.0	19000.0	9420.0	8480.0	14290.0	8170.0	9200.0	7750.0	10620.0	12830.0
538.0	9770.0	8610.0	11910.0	9970.0	7550.0	17930.0	9420.0	8260.0	13850.0	8130.0	8980.0	8000.0	10860.0	12910.0
539.0	10020.0	7950.0	11510.0	9630.0	7460.0	17770.0	9170.0	8630.0	14180.0	8570.0	9370.0	7990.0	10160.0	12760.0
540.0	9620.0	8050.0	11060.0	9040.0	7480.0	17380.0	9330.0	8890.0	13430.0	8270.0	8930.0	7090.0	10610.0	12160.0
541.0	9900.0	8110.0	11100.0	8940.0	7620.0	16900.0	8710.0	8360.0	13790.0	7740.0	8780.0	7290.0	10300.0	11890.0
542.0	9650.0	7930.0	11670.0	9490.0	7500.0	17180.0	8860.0	8130.0	13010.0	7540.0	8870.0	7090.0	9760.0	11920.0
543.0	9170.0	7560.0	11120.0	9140.0	6990.0	15710.0	8470.0	8200.0	12430.0	7710.0	8480.0	7020.0	10120.0	11750.0
544.0	8840.0	7290.0	11370.0	9790.0	7290.0	16350.0	8310.0	8470.0	12630.0	7730.0	8230.0	7150.0	9670.0	11220.0
545.0	9030.0	6990.0	11150.0	8830.0	6530.0	16270.0	8660.0	7780.0	12630.0	7460.0	8470.0	7160.0	9160.0	11810.0
546.0	8140.0	7520.0	10790.0	9420.0	7160.0	16000.0	7880.0	7490.0	12160.0	7550.0	7990.0	7080.0	9570.0	10950.0
547.0	8610.0	7160.0	10860.0	8460.0	6570.0	15560.0	7930.0	7950.0	11870.0	7250.0	8400.0	6730.0	10030.0	10450.0
548.0	9470.0	6640.0	10120.0	8820.0	6800.0	15880.0	7910.0	7930.0	11790.0	7580.0	8570.0	6680.0	10040.0	10550.0
549.0	8590.0	6570.0	10350.0	8510.0	7020.0	15040.0	7320.0	7390.0	10920.0	7380.0	8120.0	6860.0	8880.0	11120.0
550.0	8880.0	6880.0	10240.0	8420.0	6540.0	14770.0	7870.0	7630.0	11900.0	7390.0	7710.0	6830.0	9050.0	10330.0
551.0	8690.0	6420.0	9790.0	8110.0	6260.0	14940.0	7310.0	7460.0	10690.0	7250.0	7570.0	6370.0	8670.0	9920.0
552.0	8610.0	6880.0	9500.0	8250.0	6070.0	14230.0	7580.0	7030.0	11520.0	7530.0	7170.0	6200.0	9100.0	10550.0
553.0	8170.0	7030.0	9910.0	7810.0	6350.0	13870.0	7370.0	7340.0	10670.0	6550.0	7260.0	5950.0	8820.0	9880.0
554.0	8160.0	6850.0	9580.0	7840.0	5730.0	13780.0	7750.0	7040.0	10390.0	6620.0	7340.0	5890.0	8640.0	9990.0
555.0	8180.0	6340.0	8320.0	7670.0	6220.0	13960.0	7290.0	6630.0	10710.0	6360.0	7150.0	6410.0	8230.0	9370.0
556.0	8140.0	6500.0	8730.0	8160.0	6120.0	13660.0	7220.0	6840.0	10440.0	6840.0	7220.0	5780.0	8130.0	9380.0
557.0	8190.0	6020.0	9350.0	7760.0	6350.0	13390.0	7000.0	6760.0	10790.0	6640.0	7130.0	6150.0	7930.0	9670.0
558.0	7290.0	5760.0	8590.0	6770.0	5610.0	12770.0	7090.0	6830.0	10170.0	6040.0	6930.0	5780.0	7830.0	9120.0
559.0	7530.0	5820.0	8710.0	7620.0	5660.0	13000.0	6620.0	7070.0	9860.0	6560.0	6990.0	6130.0	8130.0	9060.0
560.0	7690.0	6090.0	7860.0	7480.0	5440.0	12280.0	6940.0	6690.0	10140.0	6450.0	6600.0	5380.0	8250.0	9670.0
561.0	7650.0	5130.0	8520.0	7240.0	5850.0	12950.0	6430.0	6880.0	9470.0	6000.0	6790.0	5190.0	7930.0	9430.0
562.0	7300.0	5350.0	8410.0	7090.0	5550.0	12300.0	6630.0	6450.0	10090.0	6550.0	6690.0	5370.0	7640.0	8900.0
563.0	6840.0	5960.0	8170.0	7310.0	5450.0	12250.0	6170.0	6270.0	9500.0	6060.0	6380.0	5780.0	8070.0	8380.0
564.0	7340.0	5430.0	8170.0	6750.0	4940.0	11910.0	6350.0	6600.0	9630.0	5910.0	6320.0	5720.0	7690.0	8370.0
565.0	6870.0	5170.0	8460.0	7020.0	5010.0	11180.0	6040.0	5890.0	9070.0	5890.0	6220.0	5440.0	7650.0	8660.0
566.0	7160.0	5670.0	7390.0	6740.0	5060.0	11930.0	6590.0	6260.0	8580.0	6080.0	6590.0	5480.0	7350.0	8840.0
567.0	7640.0	5690.0	7720.0	7100.0	5490.0	11490.0	6080.0	6270.0	9070.0	5680.0	6250.0	5020.0	7610.0	8420.0
568.0	6350.0	5160.0	7420.0	6400.0	5220.0	10790.0	5720.0	6180.0	8220.0	5590.0	5870.0	5410.0	7930.0	8500.0
569.0	6140.0	5620.0	7530.0	7010.0	5100.0	10870.0	5770.0	5920.0	8490.0	5820.0	5940.0	4810.0	7450.0	7970.0
570.0	6670.0	5440.0	7260.0	6110.0	4780.0	10590.0	5770.0	6020.0	7880.0	5530.0	6240.0	5010.0	7360.0	8000.0
571.0	6490.0	4660.0	6450.0	6310.0	5030.0	10740.0	5810.0	5880.0	8060.0	5460.0	6210.0	4920.0	7100.0	7700.0
572.0	6900.0	5440.0	7110.0	6560.0	4960.0	10830.0	5300.0	5790.0	8400.0	5480.0	6050.0	4630.0	7190.0	7940.0
573.0	6380.0	5080.0	6840.0	6360.0	4750.0	10020.0	5280.0	5970.0	8090.0	5420.0	5480.0	5010.0	6740.0	7900.0
574.0	6660.0	5430.0	6700.0	6230.0	4740.0	9780.0	5540.0	5790.0	8490.0	5430.0	5680.0	5180.0	6980.0	7040.0
575.0	6250.0	4880.0	6870.0	6350.0	4940.0	9460.0	5480.0	5820.0	7670.0	5130.0	5800.0	4660.0	6730.0	7600.0
576.0	6570.0	4730.0	6870.0	6600.0	4680.0	10340.0	5230.0	5760.0	7690.0	5250.0	5590.0	4890.0	6820.0	7460.0
577.0	6110.0	4570.0	6420.0	6100.0	4530.0	9130.0	5520.0	5980.0	7840.0	5540.0	5480.0	4690.0	6920.0	7280.0
578.0	6140.0	4680.0	6380.0	6130.0	4620.0	9160.0	5810.0	5860.0	7800.0	5130.0	5150.0	4920.0	6570.0	7090.0
579.0	6410.0	4580.0	6200.0	5560.0	4400.0	9770.0	5060.0	5250.0	7360.0	5230.0	5180.0	4600.0	6960.0	6750.0
580.0	5910.0	4510.0	5870.0	5720.0	4190.0	9620.0	5050.0	5350.0	7300.0	4840.0	5430.0	4450.0	6660.0	7080.0
581.0	5840.0	4280.0	6610.0	5640.0	4510.0	8830.0	4820.0	5490.0	7280.0	4970.0	5290.0	4160.0	6230.0	6680.0
582.0	6260.0	4520.0	5980.0	5720.0	4230.0	9260.0	5060.0	5020.0	7070.0	4910.0	5230.0	4400.0	6020.0	6600.0
583.0	5580.0	4320.0	6050.0	5830.0	4580.0	8830.0	4870.0	5180.0	7050.0	4970.0	5330.0	4530.0	6720.0	6480.0
584.0	5790.0	4340.0	6250.0	5590.0	4050.0	8540.0	4570.0	4950.0	6580.0	4980.0	5740.0	4400.0	6150.0	6830.0
585.0	5740.0	4710.0	5920.0	5390.0	4530.0	8660.0	4440.0	5160.0	7080.0	4870.0	5430.0	4450.0	6240.0	6220.0
586.0	5500.0	4400.0	5730.0	5280.0	4150.0	8190.0	4710.0	5150.0	6610.0	4590.0	5470.0	4590.0	6220.0	6510.0
587.0	5780.0	4180.0	5890.0	5390.0	4030.0	8000.0	4620.0	5380.0	7260.0	5070.0	4450.0	4140.0	5850.0	6550.0
588.0	5080.0	4390.0	5910.0	5680.0	3880.0	8360.0	4490.0	4970.0	6920.0	4680.0	4970.0	4240.0	6140.0	6240.0
589.0	5430.0	3820.0	5470.0	5510.0	3790.0	8200.0	4630.0	4950.0	6740.0	4590.0	5590.0	4480.0	6090.0	5540.0
590.0	6170.0	4090.0	5800.0	5530.0	3840.0	7920.0	4770.0	4940.0	6750.0	4650.0	4490.0	4000.0	5790.0	6310.0
591.0	5800.0	4390.0	5410.0	5410.0	4060.0	7750.0	4340.0	4860.0	6560.0	4300.0	4810.0	3700.0	5760.0	5790.0
592.0	5710.0	3880.0	5400.0	5630.0	4230.0	7630.0	4060.0	4930.0	5930.0	4560.0	5000.0	3990.0	5960.0	6050.0
593.0	5510.0	4040.0	5370.0	5190.0	3680.0	7250.0	4160.0	4570.0	5740.0	4880.0	4490.0	3760.0	5830.0	5920.0
594.0	5530.0	3790.0	5060.0	5260.0	4000.0	7400.0	4350.0	4680.0	6060.0	4270.0	4750.0	4130.0	5420.0	5940.0
595.0	5480.0	4180.0	5270.0	4980.0	3460.0	8010.0	4260.0	4970.0	6150.0	4240.0	4710.0	3870.0	5720.0	6020.0
596.0	5200.0	4060.0	5630.0	5260.0	3530.0	6910.0	4390.0	4650.0	5410.0	4620.0	4790.0	3790.0	5060.0	5620.0
597.0	5220.0	3930.0	5010.0	5220.0	4090.0	6960.0	4140.0	4550.0	5330.0	4300.0	4430.0	3730.0	5190.0	5660.0
598.0	5410.0	4260.0	5220.0	5110.0	3790.0	6830.0	4070.0	4170.0	5740.0	4280.0	4480.0	3650.0	5490.0	5460.0
599.0	5040.0	3620.0	4950.0	5030.0	3870.0	7020.0	4050.0	4010.0	5690.0	4380.0	4410.0	3560.0	5490.0	5220.0
600.0	4800.0	3880.0	5250.0	4920.0	3390.0	6610.0	4190.0	4110.0	5510.0	4170.0	4430.0	3940.0	5290.0	5770.0
