# Supplementary material for: Interrogating the structure and function of the human voltage-gated proton channel (hHv1) with a fluorescent noncanonical amino acid
Source: eLife. 2026 Apr 28;15:RP110161. doi: 10.7554/eLife.110161 (PMC13124150; doi:10.7554/eLife.110161)
Supplement: Figure 6—source data 1. [file elife-110161-fig6-data1.zip › Spectra2_280.csv]

Wavelength (nm)	Acd	A18Acd	Q56Acd	M91Acd	V103Acd	C107Acd	K125Acd	Y134Acd	F159Acd	K169Acd	F195Acd	I217Acd	F247Acd	No TAG
290.0	56990.0	68800.0	69770.0	93540.0	63990.0	75190.0	70300.0	62400.0	68850.0	67360.0	66080.0	68240.0	90510.0	105490.0
291.0	33290.0	43740.0	47970.0	58470.0	40990.0	53940.0	47490.0	37930.0	45750.0	45410.0	42030.0	44160.0	58680.0	70720.0
292.0	25330.0	38970.0	44670.0	48530.0	35560.0	54160.0	43290.0	32810.0	39170.0	38890.0	37240.0	38890.0	50690.0	66870.0
293.0	22250.0	37940.0	45290.0	45080.0	35150.0	54530.0	44780.0	30000.0	39240.0	38440.0	34440.0	36940.0	48740.0	67970.0
294.0	21910.0	39610.0	48330.0	45540.0	35950.0	60340.0	47500.0	32020.0	40690.0	39490.0	35040.0	39020.0	49020.0	73180.0
295.0	23650.0	42290.0	50450.0	49480.0	38380.0	66310.0	51990.0	34020.0	43220.0	43300.0	37160.0	42250.0	53810.0	83160.0
296.0	24750.0	47090.0	58270.0	54080.0	42480.0	73200.0	55120.0	37390.0	46820.0	46380.0	40900.0	44310.0	59480.0	95480.0
297.0	25650.0	52700.0	63060.0	60860.0	47630.0	81450.0	63630.0	41710.0	52390.0	53390.0	44970.0	49640.0	64310.0	110420.0
298.0	28990.0	58680.0	70840.0	66150.0	52180.0	88330.0	68830.0	46900.0	58590.0	57720.0	51310.0	55080.0	74240.0	124000.0
299.0	33220.0	68180.0	81210.0	77680.0	59730.0	101430.0	78910.0	54200.0	68870.0	64720.0	57580.0	63790.0	83020.0	142670.0
300.0	41010.0	78410.0	92840.0	90560.0	70160.0	114040.0	90260.0	63910.0	77680.0	77580.0	65630.0	72360.0	95650.0	164230.0
301.0	49400.0	91540.0	107570.0	102760.0	83750.0	130930.0	106920.0	78190.0	93950.0	89350.0	79720.0	85760.0	111850.0	195490.0
302.0	61020.0	110530.0	125440.0	120870.0	98400.0	151680.0	124970.0	94640.0	109380.0	108000.0	95300.0	101930.0	128700.0	224970.0
303.0	76640.0	132030.0	150070.0	146850.0	117130.0	178030.0	148970.0	117530.0	130830.0	125530.0	115310.0	121920.0	151040.0	262560.0
304.0	97410.0	161420.0	179650.0	175410.0	145780.0	207570.0	181840.0	142750.0	160650.0	153750.0	140790.0	151360.0	181260.0	306600.0
305.0	115610.0	193150.0	210680.0	205370.0	173920.0	241700.0	209780.0	174580.0	193680.0	180130.0	164910.0	174750.0	212310.0	351080.0
306.0	141290.0	221890.0	241770.0	232010.0	200080.0	272710.0	240590.0	203680.0	219700.0	208350.0	193000.0	201350.0	243560.0	398790.0
307.0	160360.0	251070.0	273940.0	263760.0	230500.0	307890.0	276130.0	231520.0	251430.0	235850.0	217330.0	231060.0	267630.0	445190.0
308.0	176740.0	283320.0	295530.0	287590.0	253360.0	333000.0	303380.0	261140.0	274100.0	260470.0	238820.0	252280.0	297260.0	492800.0
309.0	185600.0	300090.0	318390.0	308700.0	268890.0	360750.0	327310.0	276280.0	299250.0	275710.0	253140.0	269370.0	317710.0	532660.0
310.0	191460.0	310370.0	331100.0	319540.0	273730.0	370350.0	342620.0	288870.0	305230.0	287250.0	260170.0	275220.0	330650.0	564930.0
311.0	183650.0	309850.0	334350.0	325800.0	275880.0	377750.0	343560.0	290550.0	312450.0	289640.0	267400.0	279660.0	335170.0	589860.0
312.0	172680.0	309260.0	334040.0	323190.0	269370.0	376790.0	340220.0	287650.0	305870.0	286580.0	256420.0	273660.0	333370.0	614260.0
313.0	153490.0	294730.0	325520.0	316530.0	260340.0	378250.0	335740.0	277670.0	297410.0	279760.0	248920.0	265920.0	330420.0	634770.0
314.0	136230.0	284010.0	315660.0	305970.0	244620.0	371180.0	325890.0	271060.0	286710.0	264300.0	236150.0	252100.0	319080.0	648570.0
315.0	116150.0	272170.0	306340.0	298200.0	230980.0	365540.0	313310.0	257550.0	280150.0	254190.0	222580.0	242400.0	312610.0	661000.0
316.0	101830.0	261150.0	301840.0	296050.0	220410.0	358100.0	307290.0	249690.0	272290.0	247480.0	212630.0	235680.0	312100.0	681190.0
317.0	88570.0	255230.0	298700.0	291680.0	212130.0	357580.0	307100.0	247140.0	268260.0	240930.0	203890.0	228350.0	311310.0	700460.0
318.0	80200.0	253420.0	298860.0	296640.0	210360.0	361510.0	310810.0	244930.0	270110.0	241610.0	204600.0	231100.0	314270.0	732330.0
319.0	73140.0	256080.0	300810.0	300090.0	209910.0	369480.0	310220.0	252520.0	271880.0	244310.0	205570.0	228800.0	321110.0	761930.0
320.0	69600.0	261590.0	305090.0	305130.0	214300.0	380690.0	318850.0	256650.0	281540.0	246830.0	209290.0	232220.0	329980.0	787740.0
321.0	65380.0	263410.0	316340.0	311550.0	216960.0	392950.0	327590.0	265810.0	289280.0	255850.0	211250.0	238990.0	341200.0	823870.0
322.0	63080.0	270540.0	324690.0	321800.0	222320.0	397370.0	337470.0	271230.0	292350.0	262300.0	216860.0	246330.0	351260.0	850890.0
323.0	61850.0	276270.0	332590.0	328810.0	224540.0	413560.0	351000.0	283450.0	301270.0	267150.0	225010.0	251330.0	357560.0	876480.0
324.0	61140.0	282140.0	343710.0	341590.0	230060.0	420360.0	359210.0	287240.0	305730.0	276740.0	228040.0	256180.0	370800.0	911140.0
325.0	61090.0	290630.0	350500.0	349620.0	234970.0	433650.0	367210.0	296880.0	321410.0	283040.0	233410.0	266110.0	385050.0	942960.0
326.0	58920.0	296840.0	356040.0	355720.0	238440.0	444510.0	377330.0	303570.0	328160.0	289400.0	239290.0	270270.0	390220.0	964620.0
327.0	60780.0	301560.0	363760.0	360100.0	245670.0	455670.0	386380.0	312510.0	335970.0	296110.0	242400.0	278860.0	406140.0	987860.0
328.0	60450.0	308850.0	374220.0	371310.0	246840.0	465810.0	396850.0	321030.0	345810.0	304180.0	252230.0	284220.0	418430.0	1014940.0
329.0	58470.0	313640.0	379330.0	374790.0	255010.0	470660.0	399850.0	329720.0	349980.0	302970.0	255170.0	290730.0	424280.0	1043390.0
330.0	60110.0	316330.0	383880.0	380650.0	258900.0	477060.0	408510.0	332900.0	355290.0	310920.0	260570.0	294890.0	433590.0	1057600.0
331.0	58540.0	320880.0	392730.0	387150.0	263290.0	492730.0	415680.0	339690.0	362890.0	316510.0	265300.0	300290.0	440480.0	1079070.0
332.0	57000.0	323570.0	397520.0	397210.0	265110.0	493690.0	422700.0	346200.0	371980.0	322010.0	272310.0	303380.0	447720.0	1100900.0
333.0	57500.0	328840.0	396850.0	399940.0	266940.0	505370.0	428430.0	350070.0	376230.0	323520.0	273470.0	309430.0	459230.0	1110800.0
334.0	56000.0	331770.0	402140.0	399200.0	267880.0	506970.0	434810.0	355350.0	378120.0	323040.0	275300.0	312420.0	460630.0	1124840.0
335.0	56050.0	333170.0	404150.0	402900.0	271310.0	514550.0	431480.0	361270.0	380230.0	330430.0	276750.0	317550.0	462520.0	1143630.0
336.0	54790.0	331710.0	406520.0	402320.0	273840.0	520070.0	438280.0	362800.0	386560.0	331990.0	277680.0	315920.0	468770.0	1151960.0
337.0	53260.0	334430.0	408360.0	410100.0	272150.0	519300.0	444200.0	368590.0	389850.0	331940.0	278180.0	319730.0	469690.0	1156440.0
338.0	53440.0	332610.0	411160.0	407690.0	275220.0	523980.0	448930.0	367420.0	388340.0	337630.0	285260.0	323140.0	473470.0	1164140.0
339.0	51200.0	336330.0	413100.0	411310.0	272960.0	525910.0	446090.0	370540.0	393900.0	338490.0	282650.0	326020.0	469760.0	1175710.0
340.0	49990.0	332540.0	411270.0	409870.0	273080.0	525710.0	446900.0	370370.0	395620.0	336450.0	281130.0	327500.0	474590.0	1177730.0
341.0	49950.0	337370.0	408820.0	407550.0	276050.0	526010.0	444130.0	377640.0	394350.0	336750.0	285640.0	324970.0	478000.0	1183110.0
342.0	49300.0	333990.0	409830.0	412340.0	274660.0	528100.0	447130.0	373060.0	397080.0	337840.0	282610.0	324350.0	476750.0	1179660.0
343.0	48080.0	330690.0	409810.0	409460.0	272550.0	526000.0	450410.0	373470.0	397580.0	339650.0	283860.0	327090.0	477480.0	1185200.0
344.0	47850.0	332120.0	408260.0	403080.0	273770.0	531740.0	448830.0	370790.0	393910.0	334720.0	284890.0	326380.0	475490.0	1188180.0
345.0	47700.0	329440.0	403310.0	404430.0	274280.0	526330.0	444050.0	369860.0	395610.0	334420.0	281850.0	327160.0	479610.0	1181370.0
346.0	46260.0	327170.0	403410.0	403620.0	270500.0	523130.0	446940.0	371780.0	392630.0	334070.0	283980.0	328430.0	474470.0	1178750.0
347.0	45870.0	323750.0	400650.0	404900.0	269250.0	522420.0	443580.0	375660.0	394450.0	335640.0	281770.0	326090.0	475380.0	1174060.0
348.0	46060.0	324470.0	396180.0	395120.0	270600.0	517990.0	439020.0	366580.0	389920.0	326770.0	279250.0	324410.0	469980.0	1165940.0
349.0	45230.0	321940.0	394500.0	398190.0	266980.0	517010.0	435900.0	368280.0	390930.0	326280.0	276940.0	323590.0	465960.0	1163790.0
350.0	43500.0	318250.0	393970.0	394660.0	263700.0	512190.0	431820.0	363440.0	383900.0	327130.0	278280.0	324420.0	460820.0	1150200.0
351.0	42250.0	312920.0	390010.0	392930.0	261410.0	505440.0	429540.0	361500.0	379850.0	322620.0	274630.0	317670.0	456300.0	1137810.0
352.0	42230.0	309640.0	381040.0	384390.0	258610.0	500400.0	426560.0	355400.0	379230.0	318970.0	273100.0	316010.0	452890.0	1130680.0
353.0	41060.0	307470.0	380050.0	379610.0	255530.0	495780.0	418440.0	354760.0	373060.0	317620.0	268880.0	311870.0	446350.0	1118750.0
354.0	40860.0	301630.0	374370.0	376970.0	252400.0	490610.0	418370.0	349210.0	369280.0	315310.0	265950.0	308990.0	436700.0	1105310.0
355.0	39010.0	296730.0	367300.0	371030.0	250420.0	484430.0	409700.0	345270.0	368460.0	310240.0	262750.0	304110.0	436340.0	1089420.0
356.0	39330.0	292400.0	363870.0	366450.0	244140.0	478060.0	407170.0	341910.0	360830.0	303760.0	259390.0	300060.0	428990.0	1072980.0
357.0	38420.0	285660.0	358840.0	359970.0	239250.0	470570.0	396440.0	340590.0	352540.0	305420.0	254590.0	299330.0	420340.0	1051670.0
358.0	37800.0	278540.0	351000.0	352240.0	235340.0	461300.0	391210.0	326450.0	348250.0	295290.0	252230.0	293020.0	416330.0	1036240.0
359.0	36810.0	275370.0	339560.0	345780.0	233330.0	457670.0	382360.0	323140.0	343890.0	290920.0	247280.0	288190.0	410290.0	1024960.0
360.0	35510.0	268810.0	335930.0	341070.0	227240.0	447100.0	374900.0	320320.0	336750.0	286810.0	245200.0	283960.0	399210.0	1002360.0
361.0	36830.0	264790.0	334220.0	329880.0	223230.0	440090.0	365760.0	314250.0	330960.0	281630.0	241970.0	281680.0	392130.0	981360.0
362.0	35460.0	258450.0	323000.0	327380.0	217680.0	428770.0	363540.0	311210.0	323510.0	275870.0	235090.0	276950.0	381910.0	960010.0
363.0	34210.0	253580.0	312800.0	319580.0	215060.0	422590.0	353940.0	301400.0	319180.0	272040.0	231520.0	268630.0	369720.0	944440.0
364.0	33720.0	247510.0	305120.0	312920.0	209030.0	416590.0	342600.0	296930.0	313020.0	265750.0	227990.0	262710.0	367580.0	921770.0
365.0	34130.0	240350.0	301400.0	304420.0	207230.0	405640.0	338690.0	287270.0	305290.0	262250.0	221980.0	260760.0	357800.0	900410.0
366.0	33260.0	235650.0	295490.0	299140.0	200170.0	396880.0	328950.0	283820.0	296100.0	254350.0	217180.0	255230.0	349200.0	883460.0
367.0	32210.0	229220.0	290060.0	291720.0	194230.0	388690.0	321290.0	275970.0	289940.0	251550.0	211460.0	251140.0	339470.0	851740.0
368.0	31450.0	224460.0	282400.0	283020.0	191030.0	378780.0	316300.0	270610.0	284550.0	242930.0	205970.0	242630.0	329490.0	836030.0
369.0	31900.0	219890.0	273680.0	277520.0	186110.0	367290.0	303920.0	261410.0	278890.0	235860.0	203890.0	237070.0	322260.0	808110.0
370.0	31880.0	210540.0	269920.0	269410.0	181850.0	356340.0	298140.0	253010.0	269990.0	227270.0	196980.0	230020.0	313310.0	788560.0
371.0	30740.0	205530.0	257510.0	259310.0	176620.0	345760.0	288240.0	247340.0	263860.0	225440.0	193860.0	225570.0	305230.0	771110.0
372.0	30420.0	201880.0	254800.0	252670.0	171950.0	340890.0	282140.0	239380.0	256360.0	217650.0	186730.0	220180.0	293470.0	743130.0
373.0	29420.0	196480.0	244450.0	247510.0	164980.0	333960.0	275900.0	232270.0	248800.0	212460.0	181510.0	212340.0	286840.0	724320.0
374.0	28850.0	187700.0	236430.0	240950.0	162730.0	321770.0	266070.0	230410.0	242980.0	206810.0	175880.0	205610.0	278130.0	701000.0
375.0	29870.0	180810.0	230370.0	232550.0	156780.0	314240.0	256350.0	219280.0	234250.0	199450.0	173140.0	202700.0	271670.0	674310.0
376.0	27750.0	176420.0	225130.0	225320.0	150510.0	306190.0	250670.0	213600.0	229320.0	197400.0	169340.0	199710.0	266580.0	659270.0
377.0	27650.0	171000.0	218190.0	220950.0	145360.0	297070.0	243490.0	211460.0	220210.0	191870.0	163050.0	191920.0	253040.0	634070.0
378.0	27620.0	165320.0	210920.0	214950.0	142610.0	285040.0	235780.0	203040.0	214410.0	182490.0	160210.0	185430.0	245970.0	610180.0
379.0	27480.0	160010.0	205220.0	206690.0	140660.0	281750.0	228310.0	196840.0	207530.0	178410.0	156620.0	180640.0	240250.0	597080.0
380.0	27320.0	157430.0	197780.0	200120.0	134930.0	268930.0	218930.0	190200.0	204130.0	173770.0	148710.0	174930.0	230350.0	571410.0
381.0	27260.0	152470.0	196470.0	194540.0	132160.0	262980.0	214740.0	183970.0	195850.0	165720.0	145970.0	172390.0	224270.0	554030.0
382.0	26920.0	147490.0	184260.0	188930.0	127500.0	254510.0	206410.0	176890.0	190410.0	164320.0	142570.0	167570.0	220500.0	541990.0
383.0	26950.0	142680.0	179270.0	182470.0	125260.0	246670.0	200070.0	174840.0	189330.0	160530.0	136790.0	164870.0	211660.0	517270.0
384.0	25740.0	137410.0	175500.0	176030.0	118630.0	241220.0	197030.0	164920.0	180190.0	152460.0	135660.0	159590.0	205770.0	500950.0
385.0	25740.0	134350.0	168160.0	172310.0	116340.0	234470.0	192010.0	163580.0	175210.0	151380.0	129970.0	156970.0	198300.0	479620.0
386.0	25630.0	126350.0	162970.0	168160.0	112410.0	228600.0	187150.0	157370.0	174120.0	144980.0	127360.0	153200.0	192590.0	466890.0
387.0	25930.0	126650.0	159740.0	164800.0	110190.0	221220.0	183090.0	154430.0	170360.0	139360.0	122610.0	149440.0	186250.0	448540.0
388.0	27050.0	122030.0	155310.0	160200.0	109760.0	218350.0	180870.0	150760.0	166820.0	135990.0	122310.0	148400.0	182030.0	427790.0
389.0	25290.0	121090.0	149880.0	159020.0	103850.0	211580.0	179640.0	146550.0	167490.0	132360.0	117320.0	145770.0	175170.0	418000.0
390.0	25160.0	119350.0	144560.0	154830.0	101510.0	208600.0	179360.0	143300.0	166400.0	132380.0	114730.0	146930.0	169770.0	399680.0
391.0	25450.0	118430.0	141850.0	153090.0	99970.0	205980.0	182460.0	140870.0	174320.0	127940.0	111280.0	146920.0	164650.0	381760.0
392.0	26130.0	113270.0	133300.0	153620.0	102970.0	205760.0	187930.0	138600.0	178340.0	126390.0	110320.0	152530.0	160650.0	366930.0
393.0	25290.0	116020.0	134810.0	152070.0	97790.0	209110.0	199350.0	140230.0	190840.0	127480.0	110110.0	158520.0	153420.0	352530.0
394.0	26850.0	113390.0	128340.0	154970.0	98980.0	212940.0	213660.0	139310.0	206050.0	126290.0	109360.0	171230.0	151610.0	344750.0
395.0	26540.0	118190.0	125660.0	162450.0	100390.0	222020.0	231880.0	143800.0	229700.0	130750.0	110480.0	187570.0	149660.0	325950.0
396.0	27360.0	123070.0	125100.0	171160.0	106870.0	232770.0	251390.0	152930.0	255810.0	134980.0	114200.0	207160.0	150390.0	313880.0
397.0	29210.0	131330.0	124180.0	180200.0	114850.0	250220.0	274530.0	163150.0	281940.0	141590.0	118660.0	231730.0	149730.0	301490.0
398.0	30870.0	144960.0	125020.0	193450.0	122640.0	269220.0	298550.0	180100.0	313510.0	152590.0	123740.0	255830.0	152580.0	293940.0
399.0	33910.0	159200.0	125700.0	210420.0	135390.0	295220.0	327320.0	200560.0	345370.0	165390.0	135140.0	289190.0	155090.0	285180.0
400.0	35960.0	181130.0	130830.0	229070.0	151930.0	326340.0	349490.0	230800.0	375240.0	181570.0	147860.0	313510.0	163550.0	279840.0
401.0	41310.0	205330.0	137700.0	252980.0	172560.0	360990.0	370540.0	266800.0	404180.0	201720.0	162320.0	342600.0	173920.0	273150.0
402.0	46810.0	237620.0	147530.0	279960.0	201630.0	404230.0	405320.0	314660.0	433880.0	220540.0	181450.0	369770.0	186840.0	272730.0
403.0	54680.0	274540.0	159430.0	306600.0	230450.0	450570.0	429500.0	365250.0	456620.0	249530.0	209010.0	400710.0	202820.0	271510.0
404.0	62090.0	323500.0	179600.0	339110.0	269320.0	500360.0	458090.0	428680.0	493640.0	279180.0	238910.0	437690.0	221650.0	271120.0
405.0	72080.0	373030.0	200160.0	376030.0	308710.0	550470.0	482090.0	490030.0	518490.0	308890.0	271080.0	457840.0	239640.0	272790.0
406.0	86070.0	434980.0	227470.0	414770.0	352580.0	609180.0	514580.0	565560.0	548010.0	346860.0	309990.0	495440.0	272720.0	278120.0
407.0	99700.0	496620.0	258650.0	452380.0	394550.0	664820.0	539290.0	640610.0	575770.0	377470.0	345990.0	527630.0	292560.0	281180.0
408.0	119050.0	566040.0	296710.0	495860.0	443410.0	715150.0	576350.0	718870.0	604150.0	418140.0	391410.0	559370.0	322530.0	287480.0
409.0	133830.0	632450.0	332520.0	540570.0	479490.0	756400.0	611650.0	788350.0	640870.0	447900.0	435740.0	588640.0	346500.0	296300.0
410.0	157760.0	701030.0	374850.0	584590.0	524240.0	804550.0	647090.0	856020.0	674560.0	480790.0	473100.0	622390.0	374810.0	300590.0
411.0	172420.0	765400.0	421680.0	621850.0	556200.0	829130.0	678670.0	913840.0	704700.0	505410.0	509140.0	645890.0	398340.0	305040.0
412.0	191200.0	818550.0	462260.0	656500.0	580930.0	852550.0	710780.0	961210.0	731660.0	530760.0	545390.0	662710.0	417640.0	316700.0
413.0	210430.0	882430.0	511620.0	698930.0	606160.0	870580.0	733390.0	991450.0	758700.0	550710.0	570110.0	679190.0	437000.0	319050.0
414.0	227580.0	915910.0	546820.0	726960.0	625220.0	874840.0	756890.0	1021400.0	767790.0	557450.0	587590.0	695560.0	451370.0	323030.0
415.0	240490.0	952180.0	583490.0	752330.0	629500.0	872570.0	777200.0	1032740.0	785480.0	562700.0	603750.0	699440.0	461400.0	318890.0
416.0	255870.0	972040.0	615870.0	777620.0	637890.0	866550.0	787910.0	1038310.0	789440.0	571700.0	611030.0	689770.0	471340.0	319320.0
417.0	260310.0	984110.0	641360.0	792590.0	633580.0	847190.0	791860.0	1030670.0	797200.0	562100.0	603940.0	687970.0	468380.0	319320.0
418.0	268670.0	983020.0	653460.0	804750.0	626190.0	831820.0	789630.0	1013400.0	789430.0	552460.0	600800.0	679750.0	467470.0	315440.0
419.0	275230.0	978950.0	662450.0	801800.0	619740.0	813220.0	794560.0	987680.0	781890.0	544050.0	584080.0	670040.0	460470.0	306900.0
420.0	279030.0	961980.0	668180.0	796150.0	610690.0	797740.0	781830.0	965920.0	770220.0	531480.0	567140.0	655180.0	453710.0	301520.0
421.0	278350.0	939980.0	659770.0	790820.0	589710.0	758470.0	773500.0	937480.0	752710.0	516350.0	554990.0	640180.0	443410.0	295240.0
422.0	274010.0	915770.0	658700.0	774290.0	574860.0	746280.0	758910.0	912210.0	746800.0	503180.0	537980.0	627830.0	427700.0	284870.0
423.0	265890.0	890380.0	643570.0	758750.0	566430.0	727850.0	744290.0	885570.0	728310.0	487530.0	520080.0	611030.0	422520.0	277970.0
424.0	263430.0	866080.0	629130.0	744730.0	544450.0	713800.0	725150.0	859600.0	711720.0	478770.0	504640.0	597570.0	406990.0	268640.0
425.0	257800.0	840760.0	614540.0	722050.0	532590.0	694520.0	713360.0	835210.0	701050.0	458560.0	484920.0	594170.0	397250.0	262050.0
426.0	248440.0	813900.0	596770.0	713660.0	522790.0	682780.0	693320.0	815770.0	687890.0	456010.0	475370.0	578080.0	386520.0	255250.0
427.0	246340.0	798540.0	577560.0	692360.0	516040.0	679500.0	676620.0	810050.0	670540.0	451720.0	468170.0	573840.0	378380.0	248350.0
428.0	239500.0	784020.0	563130.0	681390.0	509050.0	681310.0	664100.0	795620.0	659110.0	444180.0	460020.0	569730.0	378200.0	241730.0
429.0	238960.0	769200.0	551910.0	672060.0	504580.0	676260.0	653860.0	795120.0	649340.0	441640.0	455440.0	565000.0	371760.0	238970.0
430.0	234830.0	761590.0	536200.0	662210.0	508100.0	683130.0	645940.0	795940.0	637080.0	440380.0	457650.0	563060.0	370160.0	234080.0
431.0	232320.0	766400.0	528790.0	658470.0	511370.0	686250.0	645010.0	808690.0	633070.0	448760.0	460950.0	561940.0	373790.0	231900.0
432.0	232320.0	769400.0	527920.0	654230.0	514700.0	684200.0	631260.0	815660.0	631420.0	450890.0	471800.0	567590.0	373650.0	230510.0
433.0	233980.0	772400.0	524640.0	651910.0	523760.0	693160.0	628790.0	827050.0	626550.0	451720.0	476590.0	568790.0	380430.0	231620.0
434.0	238890.0	783820.0	526360.0	654610.0	527270.0	700480.0	632660.0	842780.0	634210.0	460820.0	488550.0	570860.0	380000.0	230580.0
435.0	241530.0	794140.0	529940.0	652630.0	533180.0	704530.0	630850.0	850360.0	633610.0	464210.0	493940.0	567310.0	385990.0	229690.0
436.0	243050.0	799580.0	541920.0	663790.0	537590.0	703890.0	636280.0	864090.0	637350.0	467300.0	500920.0	573360.0	392970.0	235030.0
437.0	248870.0	811510.0	545770.0	663990.0	542870.0	700590.0	633580.0	864840.0	630070.0	465540.0	506410.0	574880.0	391340.0	233010.0
438.0	251340.0	812460.0	554560.0	667420.0	541090.0	692730.0	629780.0	870180.0	636670.0	472360.0	515250.0	570690.0	400130.0	234930.0
439.0	256440.0	826550.0	563160.0	669370.0	539500.0	682730.0	633710.0	873980.0	626890.0	472660.0	516440.0	570100.0	399440.0	233350.0
440.0	257750.0	828170.0	569520.0	673500.0	534660.0	676990.0	630940.0	860380.0	622890.0	459610.0	512180.0	562330.0	397330.0	233350.0
441.0	265150.0	825910.0	578380.0	677570.0	534520.0	660570.0	626570.0	845700.0	619900.0	458570.0	504110.0	549130.0	397890.0	231370.0
442.0	265470.0	816570.0	580220.0	671870.0	520280.0	636910.0	620500.0	833240.0	610230.0	449560.0	502570.0	547140.0	393680.0	228560.0
443.0	267900.0	809830.0	583720.0	663190.0	509830.0	624670.0	601480.0	808270.0	594770.0	439740.0	491860.0	533140.0	383980.0	225420.0
444.0	265190.0	791100.0	586040.0	661770.0	499280.0	603020.0	594750.0	792080.0	579480.0	429720.0	481110.0	510040.0	381330.0	225100.0
445.0	263690.0	773830.0	577010.0	650850.0	485230.0	584030.0	578150.0	760270.0	568580.0	420680.0	468890.0	499150.0	369440.0	219390.0
446.0	263920.0	748800.0	570460.0	636530.0	468900.0	558630.0	561590.0	736860.0	553190.0	406330.0	449830.0	482320.0	364130.0	213990.0
447.0	259620.0	723830.0	559220.0	622680.0	455090.0	538090.0	542040.0	704260.0	533400.0	389410.0	436200.0	464840.0	346900.0	207710.0
448.0	252370.0	697950.0	544130.0	606580.0	434880.0	510270.0	523350.0	675450.0	511760.0	372480.0	421130.0	443620.0	342330.0	203240.0
449.0	246400.0	669560.0	529100.0	586810.0	418570.0	496470.0	502510.0	643470.0	490880.0	358170.0	403000.0	430230.0	328420.0	197120.0
450.0	240600.0	646260.0	511450.0	563180.0	401030.0	467710.0	483820.0	624190.0	473410.0	347680.0	387560.0	418320.0	312930.0	191610.0
451.0	235270.0	616630.0	495690.0	543500.0	387040.0	447070.0	466040.0	593380.0	453400.0	337460.0	372240.0	397080.0	303020.0	183130.0
452.0	224740.0	592020.0	477650.0	521410.0	372360.0	432170.0	446010.0	565120.0	440500.0	318900.0	355390.0	385680.0	294340.0	182360.0
453.0	221900.0	565780.0	455370.0	503050.0	357690.0	416160.0	424510.0	538680.0	417470.0	308640.0	340080.0	371590.0	285740.0	176650.0
454.0	214830.0	538930.0	435030.0	487580.0	343740.0	398960.0	413790.0	524470.0	404700.0	301990.0	330410.0	358820.0	275450.0	169790.0
455.0	207570.0	516740.0	423280.0	467630.0	328880.0	386460.0	391830.0	500390.0	389020.0	294700.0	319940.0	352410.0	267760.0	164710.0
456.0	204480.0	495530.0	405760.0	447470.0	318530.0	375660.0	377100.0	481600.0	377160.0	283300.0	308170.0	339370.0	262250.0	163340.0
457.0	198350.0	475210.0	387830.0	434560.0	312560.0	362420.0	365970.0	465330.0	366570.0	272020.0	301470.0	332370.0	252470.0	158100.0
458.0	194530.0	455510.0	370570.0	420470.0	302420.0	352980.0	350520.0	453860.0	352640.0	267260.0	290650.0	321690.0	246990.0	155030.0
459.0	186160.0	441500.0	363560.0	407730.0	293980.0	345370.0	340330.0	440780.0	342630.0	263250.0	282600.0	310600.0	242830.0	152710.0
460.0	184740.0	426030.0	342740.0	397100.0	287420.0	334670.0	325210.0	425660.0	331430.0	257690.0	279240.0	308260.0	234920.0	150230.0
461.0	179880.0	414000.0	335180.0	385560.0	280040.0	330100.0	317340.0	420800.0	319610.0	249720.0	274760.0	301130.0	233660.0	150240.0
462.0	178440.0	403960.0	326210.0	373640.0	277300.0	318400.0	302940.0	408880.0	316920.0	248670.0	268060.0	292990.0	227550.0	145910.0
463.0	172950.0	388810.0	312690.0	363530.0	266460.0	314210.0	298840.0	401370.0	308090.0	245060.0	265610.0	291020.0	224230.0	144760.0
464.0	173480.0	386200.0	307500.0	361430.0	263670.0	308600.0	290700.0	395350.0	300910.0	238510.0	263570.0	284780.0	219860.0	141770.0
465.0	172500.0	372200.0	302060.0	347620.0	261020.0	304180.0	285590.0	384480.0	296340.0	236320.0	260630.0	281370.0	219230.0	143180.0
466.0	171470.0	367070.0	298380.0	346810.0	253970.0	294790.0	278260.0	378630.0	291490.0	234650.0	257200.0	279070.0	219150.0	143050.0
467.0	170520.0	363500.0	294640.0	338440.0	251330.0	287850.0	269490.0	372130.0	289740.0	233170.0	255710.0	273100.0	216420.0	141060.0
468.0	168360.0	353610.0	289460.0	332550.0	246870.0	279290.0	268150.0	365900.0	282050.0	231350.0	251230.0	269200.0	211230.0	140740.0
469.0	168750.0	350370.0	286360.0	330740.0	241270.0	273540.0	262350.0	360990.0	277410.0	225850.0	251000.0	266560.0	211080.0	139350.0
470.0	167920.0	342410.0	280610.0	327830.0	236190.0	270420.0	254230.0	352220.0	272430.0	225650.0	246780.0	260830.0	207320.0	139330.0
471.0	166910.0	337050.0	278900.0	324530.0	231860.0	261750.0	252280.0	340050.0	267120.0	221150.0	243480.0	255000.0	207410.0	138800.0
472.0	167250.0	329420.0	274770.0	322480.0	228540.0	254840.0	243460.0	331090.0	263650.0	216850.0	240650.0	252500.0	203710.0	136790.0
473.0	165040.0	322130.0	270740.0	316900.0	223530.0	246170.0	235260.0	321370.0	256760.0	213740.0	232490.0	247070.0	203000.0	137880.0
474.0	163160.0	307710.0	269350.0	307210.0	220220.0	240800.0	233110.0	316940.0	252180.0	205820.0	229970.0	244040.0	199550.0	134040.0
475.0	164840.0	301620.0	262000.0	302740.0	209980.0	229870.0	225120.0	303100.0	246340.0	205920.0	220590.0	238710.0	197760.0	134820.0
476.0	160400.0	291520.0	252980.0	300010.0	206040.0	226530.0	218470.0	292980.0	243300.0	200580.0	218630.0	229850.0	192390.0	133190.0
477.0	159830.0	283720.0	252040.0	293350.0	200810.0	214290.0	212290.0	282060.0	233050.0	194730.0	213760.0	225370.0	190650.0	131770.0
478.0	156690.0	276070.0	242110.0	284570.0	195360.0	209500.0	206430.0	269760.0	226370.0	189790.0	207010.0	220010.0	185410.0	132050.0
479.0	155260.0	264730.0	238100.0	279650.0	190410.0	201310.0	197870.0	261090.0	219450.0	186650.0	206570.0	213940.0	182660.0	128560.0
480.0	153660.0	253660.0	229750.0	270010.0	184760.0	196650.0	192720.0	252840.0	215420.0	183030.0	199170.0	212920.0	177580.0	127090.0
481.0	150390.0	242610.0	225130.0	266850.0	178150.0	191330.0	184090.0	243330.0	210480.0	179380.0	194000.0	206740.0	173920.0	127080.0
482.0	152200.0	234500.0	217910.0	260010.0	175220.0	182490.0	175370.0	235920.0	201850.0	172900.0	189370.0	202420.0	173590.0	126760.0
483.0	148010.0	225170.0	211700.0	253900.0	166660.0	177450.0	171060.0	224430.0	198990.0	171420.0	183990.0	197000.0	169040.0	125810.0
484.0	145970.0	217030.0	202930.0	247620.0	164210.0	170990.0	166330.0	217670.0	192440.0	171050.0	183460.0	194160.0	167720.0	123330.0
485.0	145620.0	205450.0	197730.0	241770.0	159440.0	166860.0	161140.0	207130.0	189640.0	162880.0	174090.0	190460.0	165910.0	122020.0
486.0	143600.0	200210.0	190850.0	236160.0	156620.0	161950.0	153950.0	205840.0	183660.0	163330.0	174320.0	189310.0	162580.0	123560.0
487.0	140190.0	195500.0	186170.0	230610.0	153540.0	158060.0	148370.0	195750.0	178000.0	159440.0	169030.0	185090.0	159760.0	122140.0
488.0	140660.0	186370.0	180040.0	223620.0	151010.0	153230.0	144040.0	190850.0	176400.0	157840.0	166860.0	180710.0	156700.0	121330.0
489.0	138640.0	176680.0	176340.0	220800.0	147840.0	149740.0	137990.0	185480.0	173400.0	155880.0	164110.0	177630.0	157100.0	122030.0
490.0	135080.0	176580.0	168230.0	215200.0	143690.0	148250.0	134890.0	180420.0	166660.0	155700.0	162480.0	175890.0	154690.0	119380.0
491.0	135040.0	166200.0	164140.0	212170.0	140420.0	142470.0	130970.0	177140.0	165890.0	155790.0	159200.0	173950.0	151070.0	117480.0
492.0	133310.0	162030.0	160560.0	205170.0	138320.0	142870.0	128080.0	172760.0	166370.0	150680.0	160660.0	172360.0	152110.0	118290.0
493.0	132770.0	156650.0	155670.0	208510.0	136170.0	138620.0	125230.0	167830.0	158110.0	150210.0	156640.0	171170.0	151000.0	119620.0
494.0	132530.0	153590.0	150670.0	200380.0	133090.0	136570.0	121600.0	162520.0	160980.0	149630.0	157370.0	168150.0	149760.0	118540.0
495.0	131450.0	148730.0	149970.0	197570.0	131750.0	135590.0	117570.0	160190.0	157580.0	147490.0	152150.0	167770.0	149490.0	117890.0
496.0	133480.0	143970.0	145560.0	196980.0	128630.0	133040.0	114240.0	157530.0	153950.0	148070.0	153600.0	169880.0	144710.0	118670.0
497.0	130690.0	141920.0	144580.0	198470.0	127810.0	129110.0	113160.0	153810.0	149970.0	146180.0	151420.0	167610.0	144670.0	118530.0
498.0	130200.0	136590.0	139780.0	191160.0	127530.0	126060.0	111250.0	153740.0	151070.0	145280.0	150690.0	163060.0	145070.0	116360.0
499.0	131640.0	133480.0	137570.0	191320.0	124150.0	124720.0	109840.0	149320.0	150530.0	143450.0	151680.0	165220.0	145210.0	117950.0
500.0	126330.0	133500.0	136040.0	187180.0	122700.0	123600.0	106990.0	148420.0	149570.0	143340.0	149450.0	164630.0	144000.0	118070.0
501.0	127400.0	132190.0	134000.0	184380.0	121130.0	121580.0	105050.0	146850.0	146500.0	143820.0	148780.0	160790.0	142060.0	117140.0
502.0	127000.0	127840.0	132860.0	184420.0	120090.0	119430.0	104300.0	140380.0	146560.0	142010.0	145540.0	161760.0	143430.0	117310.0
503.0	127550.0	124450.0	129790.0	183680.0	118460.0	115530.0	101110.0	140320.0	143020.0	142830.0	144800.0	157940.0	139340.0	114760.0
504.0	127560.0	122210.0	126390.0	182780.0	117660.0	115530.0	100810.0	137340.0	141350.0	139250.0	144310.0	158180.0	140760.0	119620.0
505.0	129130.0	122180.0	125450.0	179760.0	115920.0	113480.0	96840.0	134940.0	141160.0	137920.0	143730.0	155930.0	138670.0	116800.0
506.0	126930.0	119460.0	123780.0	176940.0	114620.0	112820.0	95600.0	132260.0	139740.0	140560.0	142290.0	155300.0	141400.0	115060.0
507.0	126120.0	115980.0	120750.0	175510.0	113240.0	108950.0	94770.0	128680.0	139450.0	136140.0	141830.0	156740.0	136660.0	116630.0
508.0	125740.0	112140.0	119460.0	173010.0	111770.0	109550.0	91150.0	128210.0	137990.0	132810.0	138870.0	153010.0	138980.0	115550.0
509.0	123900.0	108770.0	118870.0	174270.0	108970.0	107160.0	88970.0	125840.0	132780.0	135210.0	140580.0	150460.0	136410.0	115440.0
510.0	122180.0	108810.0	115040.0	174000.0	108190.0	104290.0	88850.0	123660.0	132060.0	132310.0	138180.0	151670.0	137270.0	112940.0
511.0	123050.0	107830.0	114010.0	171490.0	107300.0	103190.0	87430.0	120330.0	134080.0	130870.0	136380.0	151470.0	136840.0	113510.0
512.0	120740.0	102480.0	114340.0	169110.0	105840.0	101250.0	85540.0	118310.0	131150.0	131820.0	136640.0	148420.0	134070.0	116330.0
513.0	123060.0	99850.0	112300.0	167050.0	104540.0	98680.0	84290.0	117900.0	130490.0	130420.0	132860.0	147830.0	132160.0	112200.0
514.0	122210.0	96920.0	107200.0	165270.0	102980.0	96790.0	80260.0	112530.0	126680.0	130260.0	133300.0	144220.0	130400.0	111320.0
515.0	119920.0	94870.0	108170.0	162070.0	101760.0	97100.0	79560.0	111580.0	126170.0	129130.0	131640.0	142430.0	130990.0	110590.0
516.0	120380.0	95710.0	106660.0	159810.0	100090.0	95430.0	78260.0	107890.0	124650.0	128160.0	129030.0	143420.0	129160.0	109950.0
517.0	119710.0	90710.0	101990.0	156470.0	99450.0	94330.0	76220.0	106710.0	122640.0	125810.0	127690.0	141820.0	128520.0	110480.0
518.0	118150.0	90510.0	102180.0	157400.0	98310.0	92720.0	75000.0	103200.0	120380.0	125330.0	127420.0	140600.0	127780.0	109770.0
519.0	117940.0	86250.0	99300.0	154720.0	97160.0	92220.0	73290.0	103350.0	120760.0	123220.0	128940.0	136790.0	125630.0	110120.0
520.0	119690.0	85470.0	100250.0	153700.0	97320.0	88170.0	71410.0	101110.0	121390.0	124130.0	122930.0	137490.0	125700.0	107430.0
521.0	114770.0	83720.0	95370.0	150070.0	94350.0	85500.0	71050.0	99380.0	119320.0	121670.0	127070.0	136140.0	126110.0	107180.0
522.0	114150.0	81420.0	93820.0	146730.0	94490.0	86370.0	69520.0	96610.0	116200.0	122750.0	121620.0	134810.0	123160.0	107900.0
523.0	113990.0	78580.0	93630.0	145960.0	92740.0	85930.0	67500.0	96190.0	112880.0	121030.0	120280.0	134360.0	122730.0	107580.0
524.0	113400.0	77130.0	94430.0	147770.0	91160.0	84020.0	65880.0	94530.0	112680.0	121220.0	120180.0	133210.0	122510.0	105430.0
525.0	110990.0	74760.0	90380.0	145300.0	91420.0	83610.0	67830.0	93690.0	113300.0	116860.0	120310.0	129910.0	120180.0	104850.0
526.0	109720.0	74800.0	89100.0	144620.0	89190.0	82860.0	64580.0	90700.0	113650.0	115730.0	119470.0	130940.0	122230.0	103750.0
527.0	111610.0	73340.0	88620.0	143780.0	90110.0	82170.0	63790.0	89080.0	113200.0	115780.0	120550.0	130360.0	118530.0	105510.0
528.0	111680.0	72450.0	88080.0	140960.0	89370.0	81320.0	63180.0	88000.0	109330.0	117780.0	116900.0	130260.0	118860.0	103530.0
529.0	110440.0	71410.0	87580.0	141010.0	88740.0	79310.0	61840.0	84860.0	109940.0	117020.0	115870.0	129840.0	121050.0	103240.0
530.0	110150.0	69100.0	84240.0	139370.0	88020.0	80570.0	61820.0	87130.0	108510.0	116170.0	114590.0	127170.0	119500.0	103400.0
531.0	109170.0	68110.0	84840.0	136190.0	88220.0	79880.0	61710.0	88900.0	108030.0	113890.0	115670.0	127880.0	116850.0	103610.0
532.0	108880.0	68600.0	83770.0	137760.0	87030.0	78080.0	61010.0	85700.0	106170.0	112700.0	113860.0	126210.0	117060.0	103950.0
533.0	109030.0	67280.0	82150.0	134240.0	85640.0	78130.0	59280.0	85720.0	107850.0	113120.0	113400.0	124590.0	117610.0	103320.0
534.0	107530.0	66700.0	81250.0	135320.0	86190.0	79260.0	60360.0	83410.0	106690.0	112880.0	112940.0	126190.0	114500.0	103050.0
535.0	108610.0	65260.0	79710.0	132660.0	85000.0	75540.0	58840.0	80160.0	105670.0	111370.0	111070.0	125060.0	116110.0	103130.0
536.0	105350.0	65860.0	80070.0	133100.0	84470.0	77150.0	58750.0	80380.0	104980.0	111800.0	111910.0	123610.0	116000.0	99940.0
537.0	104960.0	64180.0	81740.0	133700.0	86270.0	75920.0	60120.0	82200.0	104780.0	109220.0	111650.0	122440.0	113600.0	100320.0
538.0	103870.0	63170.0	78770.0	132360.0	84190.0	76530.0	59120.0	80080.0	104770.0	109870.0	112090.0	123130.0	113420.0	102730.0
539.0	107110.0	65960.0	78480.0	132540.0	85330.0	76770.0	59170.0	83130.0	104950.0	112010.0	112070.0	123150.0	116430.0	101620.0
540.0	108300.0	68540.0	80380.0	136330.0	87080.0	79590.0	60450.0	83890.0	105890.0	114240.0	114430.0	125960.0	117650.0	106210.0
