# Supplementary material for: Interrogating the structure and function of the human voltage-gated proton channel (hHv1) with a fluorescent noncanonical amino acid
Source: eLife. 2026 Apr 28;15:RP110161. doi: 10.7554/eLife.110161 (PMC13124150; doi:10.7554/eLife.110161)
Supplement: Figure 6—source data 1. [file elife-110161-fig6-data1.zip › Spectra2_280Blank.csv]

Wavelength (nm)	Acd	A18Acd	Q56Acd	M91Acd	V103Acd	C107Acd	K125Acd	Y134Acd	F159Acd	K169Acd	F195Acd	I217Acd	F247Acd	No TAG
290.0	54930.0	59470.0	55680.0	79320.0	66200.0	75960.0	56980.0	62520.0	66100.0	56700.0	61120.0	57240.0	83180.0	73920.0
291.0	29590.0	31100.0	32080.0	41660.0	35060.0	38960.0	31080.0	33680.0	33900.0	31860.0	33030.0	33550.0	42800.0	35570.0
292.0	23000.0	24020.0	26470.0	29100.0	26890.0	29790.0	25380.0	26200.0	26370.0	24690.0	26580.0	25710.0	32050.0	27190.0
293.0	20580.0	22620.0	25130.0	24230.0	23580.0	25470.0	23590.0	22490.0	22920.0	22130.0	22430.0	20760.0	25500.0	20920.0
294.0	18610.0	21300.0	24810.0	21650.0	21690.0	23430.0	22080.0	22140.0	21490.0	21370.0	20950.0	20810.0	23130.0	19200.0
295.0	19230.0	21660.0	24620.0	21990.0	22770.0	24210.0	23900.0	23070.0	21490.0	21710.0	21380.0	21740.0	23490.0	19110.0
296.0	20410.0	22710.0	27100.0	22450.0	24010.0	25460.0	25190.0	23790.0	22480.0	22060.0	23030.0	22910.0	23740.0	19840.0
297.0	22020.0	24720.0	28020.0	24570.0	25740.0	27470.0	27590.0	24620.0	24900.0	24670.0	24460.0	25900.0	26160.0	22370.0
298.0	25310.0	28350.0	32490.0	27440.0	29140.0	29930.0	30180.0	28520.0	28390.0	28880.0	27250.0	27630.0	27840.0	24630.0
299.0	28150.0	31340.0	36050.0	31890.0	31670.0	35390.0	33530.0	33570.0	32440.0	31850.0	31790.0	31510.0	33040.0	28830.0
300.0	34190.0	39630.0	42060.0	37630.0	39820.0	41010.0	42200.0	38590.0	38580.0	36500.0	37980.0	38300.0	39130.0	36870.0
301.0	42920.0	47350.0	51820.0	47020.0	46480.0	51070.0	51050.0	46640.0	47300.0	46440.0	47240.0	46290.0	47780.0	43930.0
302.0	54500.0	62070.0	64490.0	58840.0	59000.0	61420.0	63380.0	60020.0	61170.0	58560.0	58580.0	57530.0	59980.0	58280.0
303.0	70530.0	77530.0	80120.0	75370.0	75550.0	78860.0	79990.0	75740.0	77250.0	75760.0	74440.0	74740.0	76990.0	73350.0
304.0	91630.0	100230.0	103320.0	97160.0	98630.0	99400.0	101580.0	98980.0	98530.0	95060.0	95480.0	96040.0	96080.0	94940.0
305.0	111660.0	123020.0	125360.0	119030.0	120110.0	122490.0	127140.0	123620.0	123090.0	116490.0	117340.0	115980.0	117520.0	118820.0
306.0	134640.0	148780.0	148830.0	141620.0	141590.0	145300.0	151700.0	145730.0	142880.0	139840.0	139960.0	140300.0	140540.0	140470.0
307.0	156550.0	169310.0	169580.0	162020.0	166330.0	168540.0	173050.0	167070.0	169790.0	162820.0	161370.0	161320.0	161990.0	164030.0
308.0	171760.0	191750.0	186400.0	177530.0	183680.0	184450.0	194120.0	186590.0	181750.0	177540.0	176070.0	179490.0	179870.0	180160.0
309.0	181760.0	201850.0	198420.0	189930.0	196170.0	196820.0	204550.0	196810.0	195940.0	188560.0	187120.0	188220.0	190310.0	194180.0
310.0	183200.0	202360.0	202310.0	192390.0	197140.0	199340.0	209070.0	199420.0	197700.0	190750.0	190320.0	192080.0	188860.0	192140.0
311.0	175330.0	200150.0	195740.0	183750.0	192890.0	192870.0	202030.0	194850.0	194940.0	186350.0	183860.0	185860.0	184020.0	192990.0
312.0	166290.0	187520.0	180430.0	173200.0	178850.0	180320.0	189000.0	180310.0	180550.0	168330.0	172540.0	172360.0	172610.0	175400.0
313.0	148490.0	166820.0	164260.0	156140.0	159960.0	160740.0	169400.0	158760.0	162000.0	154160.0	155040.0	155390.0	154320.0	160030.0
314.0	129930.0	147070.0	143040.0	135190.0	141660.0	143400.0	150740.0	143040.0	141000.0	134970.0	135890.0	138010.0	133020.0	140340.0
315.0	111790.0	125810.0	124380.0	117550.0	117760.0	124440.0	127400.0	119240.0	120530.0	115360.0	115480.0	118170.0	115020.0	119760.0
316.0	95480.0	106750.0	106670.0	99260.0	103490.0	106280.0	108870.0	102920.0	103500.0	100180.0	100160.0	101410.0	101710.0	102700.0
317.0	82890.0	93340.0	91950.0	87790.0	88000.0	92120.0	94400.0	87090.0	89670.0	86380.0	85460.0	88080.0	88410.0	88680.0
318.0	73950.0	82620.0	81110.0	78880.0	77160.0	82440.0	83590.0	76600.0	78570.0	77310.0	78770.0	78570.0	79690.0	79510.0
319.0	66850.0	75960.0	77200.0	70920.0	70930.0	74940.0	76720.0	70180.0	75110.0	69730.0	71650.0	72210.0	75550.0	72090.0
320.0	63820.0	70190.0	72020.0	68350.0	66220.0	71620.0	72270.0	64670.0	69020.0	65230.0	66730.0	69070.0	71530.0	68020.0
321.0	59820.0	66510.0	70290.0	64240.0	62450.0	66460.0	69880.0	63360.0	66550.0	63510.0	64230.0	65420.0	68740.0	65650.0
322.0	57410.0	64280.0	70040.0	62630.0	61380.0	65140.0	67070.0	60760.0	63050.0	61240.0	61790.0	63150.0	68680.0	63240.0
323.0	56920.0	64740.0	69200.0	60640.0	59950.0	64100.0	65630.0	58380.0	61960.0	60840.0	60720.0	62220.0	68480.0	61190.0
324.0	55840.0	61940.0	65830.0	59740.0	58400.0	62430.0	65720.0	57880.0	59680.0	60610.0	60010.0	62750.0	68840.0	59980.0
325.0	55170.0	62320.0	67720.0	58960.0	56120.0	60970.0	65090.0	56960.0	60500.0	58330.0	60120.0	60740.0	69440.0	58110.0
326.0	54510.0	61250.0	66070.0	57080.0	54840.0	61530.0	62200.0	56090.0	60040.0	58540.0	58000.0	59880.0	68660.0	56960.0
327.0	54900.0	60850.0	65560.0	57360.0	56030.0	61110.0	62190.0	55300.0	58230.0	57680.0	58310.0	61340.0	69860.0	56680.0
328.0	54200.0	61340.0	65750.0	56490.0	54700.0	60530.0	60560.0	54330.0	58220.0	58380.0	56770.0	58640.0	72020.0	56640.0
329.0	54180.0	59330.0	66020.0	57010.0	55180.0	60550.0	61310.0	55350.0	56870.0	56950.0	57720.0	57510.0	73830.0	54290.0
330.0	53190.0	59170.0	66200.0	56870.0	54240.0	58870.0	61610.0	53860.0	58300.0	57740.0	58520.0	59890.0	71460.0	52330.0
331.0	52370.0	59180.0	65410.0	55350.0	52670.0	58270.0	60480.0	53260.0	58740.0	57620.0	56730.0	59140.0	74750.0	53020.0
332.0	52170.0	57900.0	64780.0	55050.0	53380.0	58020.0	58850.0	52370.0	56890.0	55140.0	57170.0	58290.0	74500.0	53100.0
333.0	49970.0	56600.0	64150.0	55030.0	51890.0	56810.0	58670.0	51630.0	55530.0	54210.0	55660.0	55770.0	73440.0	49900.0
334.0	49550.0	56640.0	65270.0	52740.0	51260.0	56550.0	57080.0	49580.0	56220.0	53580.0	54680.0	56120.0	75750.0	49550.0
335.0	48370.0	55770.0	63320.0	52720.0	49950.0	56490.0	58970.0	49740.0	54010.0	53590.0	53920.0	56140.0	74270.0	46630.0
336.0	48780.0	54110.0	62940.0	51500.0	48620.0	55570.0	54980.0	47830.0	53640.0	51520.0	51740.0	55730.0	74380.0	47720.0
337.0	48220.0	53330.0	60170.0	50140.0	47680.0	53150.0	54490.0	46310.0	52450.0	51610.0	52690.0	54290.0	72120.0	45970.0
338.0	47500.0	53480.0	60370.0	50470.0	46240.0	52300.0	53300.0	46400.0	52120.0	50370.0	51280.0	53790.0	71020.0	45170.0
339.0	45330.0	51510.0	59320.0	48380.0	46360.0	51680.0	52200.0	44610.0	49910.0	48110.0	51190.0	52260.0	71760.0	43830.0
340.0	45050.0	49550.0	58660.0	46820.0	44370.0	50350.0	51150.0	44500.0	49810.0	48280.0	49290.0	50970.0	69900.0	43590.0
341.0	42870.0	48590.0	59310.0	47240.0	43810.0	49940.0	50820.0	42620.0	49100.0	47090.0	49290.0	49780.0	69470.0	41300.0
342.0	43960.0	47330.0	57060.0	45630.0	43300.0	48180.0	50380.0	41970.0	47290.0	45590.0	48260.0	49990.0	69070.0	40860.0
343.0	43600.0	46910.0	56340.0	46150.0	41970.0	48510.0	47080.0	40850.0	47150.0	46300.0	47500.0	51090.0	67160.0	40390.0
344.0	41510.0	47280.0	54720.0	42620.0	41830.0	47900.0	47460.0	40710.0	47000.0	44870.0	46230.0	47770.0	68110.0	38830.0
345.0	40110.0	45810.0	55370.0	43860.0	40670.0	48060.0	46340.0	41480.0	46240.0	44110.0	44700.0	47600.0	68420.0	38920.0
346.0	40300.0	44630.0	55580.0	42920.0	40500.0	46230.0	46110.0	39330.0	45380.0	43170.0	44690.0	47980.0	66730.0	37850.0
347.0	41020.0	42440.0	54110.0	42580.0	39970.0	46500.0	44790.0	38340.0	43680.0	43900.0	45300.0	46570.0	65980.0	37840.0
348.0	38950.0	43240.0	52600.0	40870.0	38540.0	45500.0	44650.0	36900.0	43470.0	43510.0	44160.0	47130.0	65510.0	35260.0
349.0	39090.0	41780.0	54030.0	41190.0	37870.0	44680.0	42390.0	36530.0	43640.0	42290.0	43040.0	45240.0	64840.0	34230.0
350.0	37500.0	41210.0	52500.0	40690.0	37210.0	43470.0	42730.0	36950.0	42110.0	42340.0	41520.0	45390.0	61970.0	33840.0
351.0	36130.0	40860.0	52870.0	39400.0	36600.0	44430.0	41370.0	34910.0	41030.0	39880.0	42400.0	46480.0	60450.0	33290.0
352.0	35230.0	38330.0	50290.0	38430.0	35540.0	42500.0	39930.0	33630.0	41800.0	40810.0	41790.0	45050.0	61910.0	32690.0
353.0	34510.0	37480.0	51630.0	38120.0	34100.0	41950.0	38930.0	32680.0	39780.0	39560.0	40150.0	44310.0	60590.0	31920.0
354.0	35500.0	38760.0	50890.0	37240.0	33960.0	41700.0	37680.0	33650.0	39820.0	40190.0	40640.0	41800.0	58550.0	31120.0
355.0	32910.0	34870.0	49570.0	36720.0	33280.0	41610.0	36750.0	31250.0	38200.0	40350.0	40780.0	42650.0	58600.0	29740.0
356.0	32910.0	35620.0	47830.0	35110.0	32530.0	42220.0	36360.0	32140.0	37640.0	37960.0	39300.0	41430.0	56670.0	29490.0
357.0	32980.0	35450.0	47610.0	35510.0	30910.0	40530.0	36950.0	29540.0	37120.0	38600.0	37980.0	40610.0	55780.0	29000.0
358.0	29910.0	34580.0	47460.0	34070.0	30640.0	38620.0	35060.0	29470.0	35600.0	39350.0	37870.0	40130.0	55610.0	27730.0
359.0	31140.0	33040.0	45810.0	32130.0	30550.0	39820.0	35120.0	30650.0	35280.0	37370.0	38840.0	40350.0	52510.0	28490.0
360.0	30350.0	32880.0	46070.0	33850.0	30400.0	38970.0	34860.0	27990.0	35270.0	37640.0	37270.0	39800.0	53520.0	25780.0
361.0	28910.0	31760.0	45420.0	32750.0	28950.0	39390.0	33080.0	29170.0	34610.0	36900.0	38570.0	39400.0	50970.0	25830.0
362.0	29150.0	30560.0	46400.0	32930.0	29190.0	39790.0	32990.0	27600.0	33690.0	38250.0	36730.0	38680.0	51290.0	25970.0
363.0	28270.0	31240.0	45510.0	31670.0	27660.0	39080.0	31460.0	27530.0	33590.0	36940.0	36620.0	39360.0	49940.0	25830.0
364.0	28040.0	30290.0	44370.0	31660.0	26920.0	39870.0	32230.0	26340.0	32480.0	36290.0	36360.0	38580.0	49210.0	24490.0
365.0	28180.0	29300.0	44230.0	31180.0	26610.0	38230.0	31440.0	26440.0	31990.0	35530.0	36030.0	37430.0	47930.0	23460.0
366.0	28910.0	27460.0	44740.0	30700.0	26930.0	37570.0	29550.0	26800.0	31110.0	36010.0	35530.0	38240.0	47080.0	24860.0
367.0	27270.0	27870.0	42620.0	30680.0	26450.0	38420.0	29490.0	24710.0	31200.0	35640.0	35290.0	36910.0	46170.0	23710.0
368.0	26340.0	28620.0	42460.0	29140.0	25870.0	36750.0	28390.0	24830.0	30450.0	33990.0	34590.0	36830.0	45830.0	23440.0
369.0	26560.0	27430.0	42160.0	28940.0	25460.0	36420.0	28280.0	23550.0	30210.0	34810.0	33130.0	36810.0	43160.0	22780.0
370.0	26790.0	26210.0	40090.0	29720.0	25110.0	35670.0	26720.0	23660.0	30470.0	32490.0	33250.0	35730.0	43490.0	22910.0
371.0	25480.0	25650.0	40180.0	28790.0	24850.0	35280.0	25510.0	22910.0	29780.0	32160.0	31800.0	35760.0	43560.0	23000.0
372.0	25790.0	25210.0	39690.0	29060.0	24880.0	35240.0	26350.0	23600.0	28610.0	31760.0	32220.0	36160.0	42350.0	21030.0
373.0	25080.0	26220.0	40300.0	28000.0	23340.0	35120.0	25790.0	22540.0	28300.0	32930.0	32700.0	35020.0	41840.0	21560.0
374.0	24030.0	24870.0	39260.0	27460.0	24930.0	35410.0	24810.0	23480.0	28390.0	32160.0	32650.0	34780.0	39730.0	20700.0
375.0	24340.0	24590.0	39620.0	26660.0	23940.0	35280.0	25040.0	22160.0	28270.0	32450.0	31770.0	34510.0	39170.0	21130.0
376.0	23830.0	23760.0	40330.0	28170.0	23460.0	35280.0	24820.0	21840.0	28320.0	31360.0	32400.0	34860.0	39590.0	20410.0
377.0	22790.0	24430.0	39530.0	27090.0	24070.0	35200.0	23690.0	22280.0	28030.0	31560.0	31940.0	34120.0	38940.0	20650.0
378.0	23220.0	24040.0	38930.0	26770.0	23210.0	35170.0	24610.0	22050.0	27360.0	30570.0	31290.0	34140.0	37720.0	20820.0
379.0	22520.0	22950.0	37210.0	26640.0	22350.0	34200.0	25170.0	22530.0	26940.0	31240.0	31090.0	34530.0	38000.0	19930.0
380.0	23760.0	23160.0	36700.0	26650.0	21990.0	33970.0	24750.0	21750.0	27240.0	30620.0	29900.0	33150.0	37530.0	20070.0
381.0	23610.0	23310.0	37090.0	26080.0	23520.0	34420.0	23690.0	20640.0	26740.0	30510.0	30360.0	34160.0	37010.0	19910.0
382.0	21390.0	23450.0	37880.0	26410.0	22210.0	32870.0	24100.0	21020.0	26210.0	30730.0	29770.0	33240.0	35780.0	19570.0
383.0	21940.0	21780.0	36420.0	26370.0	22140.0	33540.0	22810.0	20020.0	27160.0	30410.0	30650.0	32720.0	36460.0	20040.0
384.0	22480.0	22350.0	37820.0	24930.0	22690.0	32930.0	22730.0	19900.0	26320.0	29970.0	29660.0	32560.0	35320.0	19110.0
385.0	22040.0	22110.0	37100.0	25150.0	21960.0	33220.0	22540.0	20040.0	26010.0	29240.0	29650.0	33200.0	35440.0	18850.0
386.0	21980.0	22040.0	35770.0	24860.0	21590.0	32290.0	22550.0	20750.0	25900.0	27750.0	28570.0	32770.0	35930.0	18960.0
387.0	22090.0	23140.0	35730.0	25780.0	20680.0	31680.0	21520.0	20030.0	25740.0	28020.0	29910.0	31960.0	34780.0	18810.0
388.0	21680.0	21080.0	35600.0	24820.0	21850.0	31920.0	22620.0	20310.0	26080.0	27600.0	27720.0	31900.0	33800.0	18660.0
389.0	20920.0	21330.0	35470.0	25460.0	21020.0	31830.0	21530.0	19690.0	24660.0	27710.0	27940.0	32220.0	34620.0	18830.0
390.0	20960.0	20960.0	35590.0	24270.0	21160.0	31740.0	21650.0	19880.0	24970.0	27800.0	27520.0	31840.0	34180.0	18420.0
391.0	21350.0	21370.0	35420.0	24140.0	20550.0	30730.0	22270.0	20180.0	25110.0	28190.0	26650.0	31780.0	34340.0	18510.0
392.0	20840.0	22300.0	34900.0	24220.0	20350.0	31660.0	21460.0	19250.0	24870.0	27390.0	27670.0	30390.0	33110.0	18080.0
393.0	21290.0	21110.0	34690.0	25320.0	21030.0	30430.0	21060.0	19600.0	24650.0	26990.0	25890.0	31710.0	32550.0	18020.0
394.0	20620.0	21060.0	35380.0	24730.0	21100.0	30850.0	20900.0	18780.0	24910.0	25410.0	25750.0	29790.0	33280.0	19320.0
395.0	20480.0	21380.0	33700.0	23560.0	20510.0	30560.0	21010.0	19370.0	24110.0	26900.0	26040.0	30200.0	31920.0	18550.0
396.0	20890.0	20900.0	33790.0	24010.0	21190.0	30180.0	20710.0	19220.0	23900.0	26790.0	26060.0	30950.0	33160.0	18530.0
397.0	19810.0	20890.0	33060.0	24610.0	20240.0	29240.0	20450.0	19180.0	23910.0	26180.0	26140.0	30390.0	33500.0	18960.0
398.0	20640.0	20350.0	32900.0	23700.0	19470.0	30670.0	20440.0	19010.0	24850.0	25780.0	26180.0	29730.0	32280.0	18340.0
399.0	20750.0	20920.0	33010.0	23360.0	20710.0	29580.0	20710.0	18140.0	24210.0	25340.0	25690.0	30270.0	32990.0	17310.0
400.0	20100.0	20230.0	33050.0	23200.0	20120.0	29680.0	20070.0	18500.0	24050.0	26210.0	25400.0	30230.0	33080.0	18580.0
401.0	20290.0	19980.0	32230.0	23320.0	19950.0	29340.0	20810.0	19640.0	23780.0	25810.0	25270.0	29320.0	33020.0	18290.0
402.0	20260.0	18940.0	32080.0	24560.0	20230.0	28470.0	19850.0	19380.0	23880.0	25080.0	26180.0	30210.0	34440.0	18290.0
403.0	20440.0	19650.0	31780.0	23830.0	19180.0	29830.0	20150.0	18120.0	23570.0	25480.0	25850.0	29340.0	34130.0	18750.0
404.0	21320.0	20740.0	31050.0	24190.0	19990.0	29980.0	20320.0	19090.0	24300.0	25910.0	25250.0	30590.0	33910.0	19000.0
405.0	21030.0	20870.0	32360.0	24410.0	20530.0	29140.0	19520.0	19800.0	23930.0	24940.0	25900.0	30540.0	34370.0	18280.0
406.0	20890.0	20260.0	32010.0	25810.0	21070.0	29110.0	19660.0	18900.0	24480.0	25300.0	26160.0	29930.0	35040.0	19080.0
407.0	20970.0	20430.0	31990.0	25220.0	20590.0	29750.0	19740.0	19230.0	24080.0	26720.0	26980.0	30610.0	35290.0	18290.0
408.0	20940.0	19730.0	31270.0	25860.0	20730.0	28550.0	19720.0	19060.0	24730.0	26650.0	25470.0	29860.0	35800.0	19130.0
409.0	20640.0	20240.0	31340.0	24270.0	21100.0	28600.0	20090.0	20290.0	23650.0	26490.0	26200.0	30080.0	34840.0	19720.0
410.0	21050.0	20560.0	32230.0	25480.0	21310.0	28820.0	20040.0	20060.0	24840.0	25740.0	25820.0	30780.0	36510.0	19590.0
411.0	21960.0	19900.0	31440.0	25190.0	21150.0	29460.0	20080.0	19530.0	24280.0	26050.0	25910.0	31430.0	36940.0	19670.0
412.0	21560.0	20850.0	31580.0	26510.0	21310.0	29140.0	20190.0	19880.0	25650.0	26350.0	26290.0	31550.0	37480.0	19030.0
413.0	22190.0	19890.0	32380.0	25310.0	22340.0	29740.0	20140.0	20320.0	25510.0	26190.0	27360.0	31330.0	37580.0	20920.0
414.0	22980.0	21370.0	31980.0	26980.0	22360.0	28330.0	20300.0	19930.0	26030.0	27750.0	27310.0	31330.0	38200.0	20510.0
415.0	22390.0	20890.0	31800.0	27160.0	22430.0	28990.0	20250.0	20230.0	26290.0	28140.0	27910.0	31680.0	39480.0	21230.0
416.0	22720.0	20860.0	32490.0	27550.0	22020.0	29940.0	21000.0	20380.0	25360.0	27840.0	27570.0	32020.0	38820.0	21280.0
417.0	23260.0	21720.0	32090.0	29280.0	23220.0	29470.0	19950.0	21050.0	26680.0	27320.0	27070.0	31330.0	39600.0	21510.0
418.0	23670.0	22180.0	32650.0	28540.0	23060.0	29880.0	21910.0	20680.0	27160.0	28090.0	26910.0	32900.0	39650.0	22130.0
419.0	23360.0	21100.0	31610.0	29010.0	23370.0	30080.0	21670.0	21200.0	28280.0	28070.0	27570.0	32800.0	41200.0	22370.0
420.0	23390.0	21770.0	32500.0	29100.0	23140.0	29450.0	20670.0	21500.0	27870.0	28240.0	27720.0	33180.0	41320.0	22250.0
421.0	23960.0	21750.0	32230.0	30340.0	23770.0	29040.0	21520.0	21990.0	27380.0	28700.0	29000.0	33600.0	41180.0	23160.0
422.0	24290.0	21160.0	33280.0	29770.0	23700.0	29780.0	20650.0	21690.0	27430.0	28970.0	29000.0	34600.0	42080.0	22920.0
423.0	26190.0	22190.0	32560.0	31370.0	23680.0	30380.0	21730.0	22240.0	28750.0	29330.0	29550.0	33830.0	42250.0	23600.0
424.0	26150.0	22110.0	32220.0	31450.0	24470.0	29600.0	22010.0	22370.0	28690.0	29230.0	28990.0	34690.0	43370.0	24420.0
425.0	26900.0	22850.0	31780.0	31310.0	24490.0	30890.0	21960.0	22790.0	29160.0	30810.0	29240.0	35650.0	44330.0	25620.0
426.0	27520.0	22760.0	32520.0	32390.0	24990.0	30560.0	21600.0	24000.0	28880.0	31890.0	30500.0	36390.0	44470.0	25410.0
427.0	27900.0	22650.0	32530.0	32700.0	24080.0	29930.0	20990.0	23550.0	30210.0	30760.0	30810.0	35360.0	45910.0	26640.0
428.0	27120.0	23490.0	31990.0	32280.0	25860.0	30030.0	22540.0	23380.0	31390.0	33060.0	32530.0	36660.0	45660.0	26210.0
429.0	28350.0	23830.0	33760.0	35100.0	25580.0	31220.0	23030.0	24040.0	30810.0	31580.0	32410.0	37500.0	45930.0	27160.0
430.0	28360.0	23720.0	33530.0	33990.0	25910.0	31240.0	22090.0	23770.0	32720.0	32540.0	32650.0	37950.0	45850.0	27910.0
431.0	29820.0	24800.0	33920.0	35910.0	26820.0	31260.0	22770.0	24440.0	32440.0	33020.0	33890.0	38270.0	47250.0	28040.0
432.0	29000.0	24350.0	34870.0	36370.0	27370.0	30380.0	23200.0	25300.0	33190.0	35110.0	34490.0	39180.0	48140.0	28220.0
433.0	30490.0	23280.0	35640.0	36400.0	27200.0	30850.0	23310.0	25290.0	33970.0	35480.0	34590.0	40020.0	49270.0	29350.0
434.0	30740.0	24500.0	33930.0	38230.0	27830.0	32280.0	24150.0	26390.0	34550.0	36140.0	35360.0	40940.0	51110.0	30340.0
435.0	32250.0	25050.0	35180.0	38720.0	28960.0	32620.0	24310.0	26050.0	35900.0	37480.0	35860.0	41950.0	52010.0	30890.0
436.0	31630.0	25380.0	35380.0	38720.0	28960.0	33020.0	23840.0	26670.0	35200.0	36490.0	37470.0	41290.0	51700.0	32380.0
437.0	32970.0	25240.0	34960.0	40270.0	29000.0	34290.0	24900.0	27670.0	36310.0	38480.0	36810.0	41640.0	52670.0	31810.0
438.0	33680.0	25890.0	35510.0	42560.0	29830.0	32420.0	23890.0	28180.0	37660.0	39600.0	38050.0	44620.0	54650.0	35060.0
439.0	35660.0	26230.0	36400.0	42000.0	30200.0	34510.0	25230.0	28760.0	38230.0	40920.0	40560.0	44400.0	56370.0	33550.0
440.0	35800.0	27030.0	35950.0	43250.0	31260.0	34810.0	24810.0	27690.0	37440.0	40890.0	39320.0	44980.0	57660.0	34660.0
441.0	37010.0	26910.0	37240.0	44520.0	31870.0	33980.0	25840.0	29820.0	38700.0	41910.0	41090.0	45910.0	57320.0	35710.0
442.0	36540.0	27620.0	38120.0	46300.0	32500.0	34790.0	25850.0	30530.0	40070.0	43000.0	41700.0	48040.0	58260.0	35860.0
443.0	38740.0	26670.0	37660.0	45980.0	33200.0	35100.0	25720.0	29590.0	39230.0	43180.0	42380.0	48780.0	59440.0	38620.0
444.0	38940.0	27610.0	38670.0	48480.0	34320.0	35930.0	26180.0	31170.0	40770.0	44470.0	43900.0	49740.0	59990.0	37810.0
445.0	39590.0	27450.0	38180.0	48660.0	35090.0	35400.0	26570.0	30840.0	42850.0	44800.0	43840.0	50770.0	61500.0	39440.0
446.0	41160.0	27970.0	39380.0	50670.0	34710.0	35330.0	27000.0	32390.0	42490.0	46190.0	46160.0	52640.0	61770.0	40420.0
447.0	41860.0	27790.0	39020.0	50340.0	36160.0	37350.0	27860.0	31790.0	44850.0	47600.0	46290.0	51710.0	62990.0	41800.0
448.0	43790.0	29780.0	39710.0	51170.0	36530.0	36070.0	27930.0	32760.0	44780.0	47890.0	47400.0	54370.0	66520.0	43460.0
449.0	43660.0	29160.0	40070.0	53560.0	36660.0	37300.0	28230.0	34370.0	46090.0	50030.0	48360.0	54510.0	68860.0	44260.0
450.0	45850.0	29450.0	39770.0	54950.0	37510.0	38250.0	28020.0	33140.0	46390.0	50130.0	49740.0	56040.0	69350.0	45200.0
451.0	45970.0	29670.0	40080.0	56020.0	38370.0	39180.0	28370.0	35510.0	47940.0	51710.0	51380.0	58290.0	68950.0	45630.0
452.0	48040.0	30080.0	42920.0	56520.0	38470.0	39480.0	28660.0	35900.0	49250.0	51610.0	51460.0	59450.0	68750.0	46480.0
453.0	47630.0	32010.0	43180.0	59000.0	39520.0	40210.0	30240.0	37090.0	50650.0	54010.0	52310.0	59660.0	71160.0	47450.0
454.0	49330.0	31810.0	41840.0	59980.0	40970.0	39930.0	29890.0	37710.0	50910.0	54140.0	54700.0	62490.0	73070.0	49330.0
455.0	50970.0	31980.0	42930.0	60640.0	41690.0	42190.0	29930.0	37660.0	53320.0	55940.0	55070.0	62320.0	73520.0	49120.0
456.0	52510.0	32310.0	43420.0	61850.0	41840.0	42230.0	30750.0	37720.0	53040.0	56750.0	56800.0	63590.0	76900.0	52560.0
457.0	53250.0	33630.0	44230.0	64900.0	44010.0	42560.0	31220.0	39840.0	54000.0	58550.0	58610.0	64150.0	77580.0	52300.0
458.0	53660.0	32840.0	45090.0	64820.0	43450.0	43270.0	31270.0	40560.0	55660.0	60490.0	59720.0	66060.0	78880.0	52490.0
459.0	55500.0	34150.0	45430.0	67940.0	45510.0	43190.0	33320.0	40580.0	56230.0	60480.0	60410.0	68160.0	80850.0	55250.0
460.0	56730.0	34480.0	45800.0	66640.0	46390.0	43890.0	32850.0	40270.0	58890.0	63060.0	61260.0	68850.0	81580.0	56130.0
461.0	57050.0	35310.0	45730.0	68690.0	46420.0	44270.0	32770.0	42730.0	58340.0	63100.0	61470.0	67990.0	83520.0	57270.0
462.0	58690.0	34510.0	47200.0	69860.0	47420.0	44010.0	33380.0	43560.0	59210.0	64130.0	63990.0	71280.0	86080.0	58180.0
463.0	59180.0	35480.0	46760.0	70890.0	47720.0	45590.0	33550.0	42870.0	59440.0	64500.0	65240.0	71070.0	83970.0	59720.0
464.0	60740.0	35900.0	47980.0	73530.0	48880.0	46130.0	34260.0	44340.0	61040.0	65690.0	67020.0	73740.0	88270.0	58850.0
465.0	60730.0	34880.0	48010.0	75380.0	48960.0	45470.0	33700.0	44630.0	62220.0	67710.0	65970.0	74640.0	89060.0	60280.0
466.0	62550.0	36460.0	48490.0	75540.0	50530.0	45380.0	35000.0	45070.0	62460.0	68310.0	67940.0	75360.0	90230.0	62900.0
467.0	62580.0	36810.0	49890.0	75440.0	51640.0	47420.0	34590.0	45400.0	64020.0	69210.0	67990.0	77320.0	90480.0	63090.0
468.0	64730.0	37530.0	49250.0	77770.0	51470.0	47100.0	34710.0	45560.0	64160.0	70700.0	70730.0	78110.0	93170.0	63350.0
469.0	65620.0	37360.0	50400.0	79410.0	51890.0	46960.0	36110.0	46970.0	65980.0	69860.0	69240.0	78410.0	92960.0	65720.0
470.0	66670.0	37080.0	50710.0	80390.0	52950.0	47620.0	35270.0	46940.0	67850.0	72450.0	70700.0	80570.0	96390.0	65110.0
471.0	69140.0	40060.0	53060.0	81290.0	53160.0	49150.0	35430.0	48180.0	69550.0	73220.0	74320.0	81770.0	96990.0	68900.0
472.0	69690.0	39610.0	50790.0	82690.0	53710.0	48830.0	36540.0	48280.0	70620.0	74690.0	74220.0	82960.0	99030.0	68540.0
473.0	69490.0	38990.0	53130.0	85220.0	55250.0	49810.0	36490.0	49060.0	70090.0	75820.0	76110.0	83410.0	99150.0	69370.0
474.0	69560.0	39060.0	52270.0	86390.0	56180.0	50090.0	37360.0	50590.0	70640.0	79560.0	76360.0	85950.0	100460.0	69580.0
475.0	72100.0	40190.0	52800.0	86620.0	56700.0	51510.0	36960.0	50720.0	71490.0	77420.0	77550.0	86980.0	103450.0	71210.0
476.0	71980.0	40880.0	54380.0	88670.0	57890.0	50750.0	37840.0	51290.0	73800.0	80140.0	77070.0	88370.0	103470.0	71920.0
477.0	75150.0	41450.0	54690.0	91750.0	59870.0	52530.0	37430.0	52250.0	74560.0	79510.0	81520.0	89380.0	106160.0	73390.0
478.0	75540.0	42350.0	56060.0	91760.0	60240.0	52120.0	39340.0	53370.0	75410.0	81870.0	80600.0	90390.0	106360.0	73870.0
479.0	76560.0	42780.0	54670.0	93210.0	59610.0	52570.0	39640.0	51430.0	75390.0	82900.0	83680.0	91220.0	109250.0	76160.0
480.0	76740.0	43270.0	56360.0	94270.0	60610.0	54240.0	39570.0	54400.0	77010.0	84230.0	84560.0	92500.0	109260.0	76440.0
481.0	78660.0	43250.0	56750.0	95490.0	61110.0	55760.0	39580.0	54070.0	77040.0	85220.0	85880.0	93610.0	112710.0	79050.0
482.0	80400.0	43240.0	57820.0	96750.0	63330.0	55510.0	40460.0	56380.0	80780.0	87000.0	86030.0	94620.0	113330.0	78630.0
483.0	81370.0	43140.0	57580.0	97610.0	64100.0	55210.0	40330.0	55980.0	80340.0	88030.0	87210.0	96660.0	113800.0	81380.0
484.0	82440.0	44980.0	58760.0	98370.0	63490.0	55950.0	39980.0	58060.0	81340.0	88010.0	88450.0	97910.0	117070.0	81080.0
485.0	82450.0	44700.0	58730.0	100530.0	64130.0	56670.0	40600.0	56550.0	82430.0	89150.0	91410.0	99430.0	118280.0	82060.0
486.0	83950.0	46730.0	59700.0	103620.0	66130.0	56820.0	43230.0	58360.0	84600.0	91390.0	90640.0	101910.0	118140.0	83540.0
487.0	85060.0	46170.0	61780.0	103670.0	66350.0	56540.0	41410.0	59070.0	84730.0	92710.0	91300.0	100330.0	121850.0	84800.0
488.0	84980.0	47440.0	60130.0	104780.0	66050.0	58750.0	42470.0	59990.0	87320.0	94460.0	93350.0	103870.0	120450.0	86080.0
489.0	87120.0	47420.0	60830.0	104840.0	68950.0	57930.0	42730.0	61330.0	87950.0	94600.0	94250.0	104700.0	123320.0	85200.0
490.0	87720.0	47590.0	60650.0	105040.0	69490.0	59100.0	43570.0	60590.0	85950.0	94740.0	95480.0	107380.0	124110.0	87820.0
491.0	89400.0	49370.0	61920.0	108290.0	68890.0	58520.0	44100.0	61620.0	88010.0	95040.0	93980.0	106610.0	125320.0	88140.0
492.0	91280.0	46940.0	62940.0	110390.0	70230.0	59740.0	43770.0	61560.0	90120.0	97820.0	95720.0	107380.0	126640.0	89080.0
493.0	91360.0	47080.0	62750.0	107590.0	70960.0	58940.0	44220.0	62830.0	89710.0	98220.0	99590.0	108820.0	127650.0	89630.0
494.0	91970.0	48910.0	63210.0	110590.0	71500.0	61130.0	43740.0	63490.0	90180.0	99010.0	97260.0	106820.0	129340.0	90340.0
495.0	91680.0	48790.0	62900.0	113230.0	72900.0	61170.0	45210.0	63290.0	91010.0	99070.0	98610.0	110700.0	129170.0	90780.0
496.0	92860.0	48190.0	64510.0	112910.0	72620.0	60380.0	45690.0	64310.0	94600.0	101700.0	100110.0	111130.0	130340.0	94150.0
497.0	94550.0	48880.0	64030.0	111810.0	72460.0	62490.0	45680.0	63800.0	92950.0	102600.0	101060.0	109220.0	132570.0	92470.0
498.0	95330.0	50460.0	65090.0	113910.0	74030.0	61810.0	44380.0	61920.0	92190.0	102000.0	100940.0	113570.0	132800.0	91960.0
499.0	94140.0	50530.0	65640.0	115450.0	74240.0	62150.0	45990.0	64410.0	94110.0	103150.0	101010.0	112390.0	132920.0	93300.0
500.0	95830.0	49580.0	65700.0	115300.0	73770.0	63190.0	45300.0	66310.0	94720.0	102260.0	102350.0	112930.0	133340.0	94900.0
501.0	96150.0	49420.0	66400.0	115350.0	74230.0	63900.0	45140.0	63970.0	95350.0	103800.0	101970.0	112200.0	134070.0	94620.0
502.0	97130.0	50340.0	65510.0	117470.0	73870.0	62740.0	45930.0	64910.0	94180.0	103700.0	103250.0	115120.0	135480.0	97090.0
503.0	97710.0	51220.0	65420.0	115020.0	73970.0	62230.0	46430.0	66980.0	96130.0	104240.0	104720.0	116470.0	136170.0	96020.0
504.0	98650.0	51570.0	66570.0	116080.0	75060.0	63940.0	46370.0	65470.0	95530.0	105910.0	104410.0	114980.0	135810.0	94770.0
505.0	97630.0	51840.0	67480.0	116900.0	75810.0	63880.0	46100.0	66330.0	96030.0	104790.0	106190.0	115220.0	137310.0	97100.0
506.0	98850.0	50930.0	67200.0	117490.0	74720.0	62900.0	45710.0	66760.0	97110.0	106560.0	106720.0	117350.0	137940.0	95360.0
507.0	98090.0	50850.0	66760.0	118160.0	76800.0	63870.0	47300.0	68380.0	99540.0	105360.0	103620.0	115390.0	138400.0	97310.0
508.0	98170.0	51210.0	66450.0	118920.0	75760.0	63680.0	46580.0	67350.0	98070.0	105270.0	106100.0	118170.0	137290.0	96470.0
509.0	99630.0	51560.0	65480.0	119300.0	76510.0	63750.0	46410.0	68020.0	98280.0	108500.0	106680.0	117340.0	137280.0	96530.0
510.0	100670.0	52670.0	66830.0	118930.0	75980.0	63610.0	48120.0	68070.0	98610.0	107880.0	108290.0	115090.0	136250.0	97820.0
511.0	98880.0	51440.0	68020.0	119500.0	75750.0	63820.0	46070.0	66610.0	99940.0	105230.0	107430.0	117080.0	138840.0	97530.0
512.0	99640.0	49560.0	68410.0	120020.0	77680.0	64240.0	45880.0	68750.0	98470.0	106200.0	108260.0	118910.0	138690.0	97340.0
513.0	99230.0	51690.0	68140.0	120970.0	77300.0	64580.0	46300.0	65940.0	98030.0	107810.0	107360.0	116810.0	138390.0	99350.0
514.0	100380.0	50700.0	66210.0	120830.0	77340.0	66110.0	47300.0	67640.0	98960.0	110310.0	106450.0	119360.0	138790.0	99020.0
515.0	98660.0	50770.0	67770.0	120180.0	77360.0	64260.0	46480.0	67010.0	98710.0	107970.0	105750.0	116520.0	140030.0	97580.0
516.0	100180.0	51910.0	65760.0	119850.0	77760.0	64140.0	47290.0	70030.0	100260.0	106440.0	108780.0	117160.0	139730.0	96850.0
517.0	98750.0	52710.0	66400.0	121220.0	75840.0	64000.0	47500.0	70410.0	98640.0	107050.0	105720.0	118130.0	141180.0	99360.0
518.0	99000.0	50580.0	67450.0	122480.0	77360.0	64230.0	46040.0	68770.0	98400.0	107990.0	106500.0	117170.0	141530.0	100560.0
519.0	100840.0	51830.0	65000.0	120780.0	76110.0	64690.0	46070.0	68850.0	98880.0	107840.0	106380.0	117760.0	138800.0	98910.0
520.0	99800.0	52020.0	67120.0	119650.0	76960.0	63830.0	47020.0	69640.0	99330.0	108450.0	107300.0	118630.0	138860.0	98610.0
521.0	100480.0	51210.0	65970.0	121710.0	76720.0	65270.0	46150.0	66780.0	97260.0	107470.0	106600.0	115510.0	138240.0	97760.0
522.0	99330.0	50500.0	65760.0	120060.0	76670.0	61940.0	45380.0	67800.0	96340.0	105810.0	106240.0	115940.0	137570.0	98110.0
523.0	99650.0	50360.0	66120.0	119100.0	76730.0	63370.0	45310.0	68330.0	98830.0	106440.0	108000.0	115920.0	138500.0	96180.0
524.0	98820.0	50920.0	66110.0	120830.0	75820.0	63650.0	46040.0	68150.0	98170.0	107300.0	107020.0	116830.0	137580.0	97110.0
525.0	99910.0	50080.0	65540.0	119670.0	76300.0	63070.0	46870.0	66050.0	99600.0	106800.0	103790.0	117320.0	137420.0	96470.0
526.0	100110.0	50560.0	65130.0	120270.0	77600.0	62130.0	44590.0	68480.0	97250.0	106300.0	107770.0	116070.0	137920.0	97240.0
527.0	97590.0	50460.0	66720.0	119270.0	76670.0	63150.0	46280.0	67600.0	97760.0	106580.0	104860.0	117840.0	135930.0	95260.0
528.0	98620.0	50920.0	66000.0	118530.0	74920.0	62730.0	46530.0	67450.0	98710.0	104580.0	105600.0	116760.0	135510.0	96630.0
529.0	100730.0	50420.0	65630.0	118860.0	75940.0	63040.0	46130.0	66730.0	97550.0	104980.0	105950.0	115920.0	135950.0	95680.0
530.0	97930.0	51540.0	65440.0	118900.0	77960.0	64740.0	46810.0	67700.0	96320.0	107250.0	104410.0	113770.0	137750.0	95330.0
531.0	99230.0	50740.0	64410.0	117820.0	75810.0	61970.0	45420.0	68290.0	96440.0	105940.0	105050.0	114650.0	135440.0	96010.0
532.0	97120.0	49980.0	65430.0	117790.0	79070.0	62230.0	46380.0	68330.0	99310.0	104050.0	104970.0	114330.0	134690.0	94510.0
533.0	98260.0	50460.0	65880.0	119100.0	77940.0	61730.0	45660.0	69220.0	98540.0	106780.0	104910.0	115120.0	135070.0	96240.0
534.0	97340.0	50580.0	67030.0	116350.0	75840.0	63080.0	46880.0	66370.0	96260.0	104520.0	104360.0	114240.0	134430.0	95130.0
535.0	97360.0	50840.0	65350.0	117710.0	76990.0	62850.0	45180.0	68410.0	96740.0	103560.0	103860.0	113800.0	134250.0	94510.0
536.0	98520.0	51830.0	64770.0	117500.0	75910.0	62940.0	45180.0	67270.0	95680.0	104590.0	104880.0	114540.0	132340.0	94390.0
537.0	97400.0	49580.0	64700.0	118260.0	76590.0	63740.0	45170.0	67700.0	95670.0	103650.0	104140.0	112940.0	131280.0	95920.0
538.0	97920.0	52920.0	65000.0	116950.0	77170.0	64060.0	48000.0	66010.0	96370.0	105020.0	104910.0	112970.0	134140.0	95510.0
539.0	99670.0	52770.0	67440.0	118530.0	78390.0	65100.0	48230.0	69940.0	98980.0	106060.0	105010.0	112550.0	134240.0	96780.0
540.0	99840.0	55260.0	69050.0	120090.0	79680.0	66190.0	49470.0	71180.0	98940.0	107890.0	108870.0	113730.0	138800.0	97900.0
