# Supplementary material for: Interrogating the structure and function of the human voltage-gated proton channel (hHv1) with a fluorescent noncanonical amino acid
Source: eLife. 2026 Apr 28;15:RP110161. doi: 10.7554/eLife.110161 (PMC13124150; doi:10.7554/eLife.110161)
Supplement: Figure 6—source data 1. [file elife-110161-fig6-data1.zip › Spectra2_370.csv]

Wavelength (nm)	Acd	A18Acd	Q56Acd	M91Acd	V103Acd	C107Acd	K125Acd	Y134Acd	F159Acd	K169Acd	F195Acd	I217Acd	F247Acd	No TAG
380.0	210660.0	293430.0	207930.0	336630.0	216820.0	206220.0	266440.0	207960.0	236720.0	228490.0	223170.0	226750.0	331660.0	515860.0
381.0	89050.0	98260.0	80720.0	138430.0	83680.0	84130.0	95670.0	81760.0	93650.0	92390.0	92440.0	95100.0	136070.0	178470.0
382.0	54070.0	62610.0	55580.0	87310.0	53280.0	58680.0	60940.0	52600.0	60770.0	61020.0	60480.0	62460.0	84890.0	108880.0
383.0	38420.0	43120.0	42380.0	56000.0	38050.0	46010.0	44640.0	38320.0	44600.0	41850.0	41370.0	45920.0	55900.0	66660.0
384.0	29420.0	33180.0	33010.0	40170.0	29650.0	38150.0	36200.0	29800.0	35710.0	33430.0	31840.0	35960.0	39720.0	43460.0
385.0	25940.0	28970.0	30690.0	33990.0	26080.0	37090.0	31820.0	26740.0	33580.0	29160.0	29320.0	34070.0	33780.0	34730.0
386.0	25270.0	27840.0	29150.0	33890.0	24990.0	37190.0	33890.0	25750.0	34260.0	27520.0	27690.0	34060.0	31160.0	31500.0
387.0	24400.0	26810.0	29100.0	34030.0	25300.0	38300.0	35340.0	26880.0	37270.0	28080.0	27870.0	35050.0	31530.0	29170.0
388.0	23320.0	26860.0	28900.0	35840.0	25470.0	41190.0	39260.0	27410.0	41630.0	29020.0	27430.0	36960.0	31260.0	28900.0
389.0	25540.0	28510.0	30700.0	37670.0	26330.0	44250.0	46210.0	29180.0	46670.0	30550.0	27500.0	40920.0	31010.0	28630.0
390.0	26050.0	30080.0	32530.0	40720.0	28040.0	50160.0	55150.0	31890.0	56890.0	32710.0	30270.0	46460.0	32980.0	28530.0
391.0	27810.0	31790.0	32230.0	45770.0	30530.0	54670.0	67990.0	35850.0	71300.0	34960.0	32160.0	55920.0	34270.0	28520.0
392.0	29260.0	34440.0	33670.0	50950.0	33280.0	64200.0	84320.0	40900.0	91010.0	39700.0	35860.0	67440.0	37160.0	29390.0
393.0	31390.0	38850.0	36890.0	61290.0	37250.0	73380.0	108020.0	46320.0	111870.0	44360.0	38950.0	81620.0	41080.0	31080.0
394.0	35690.0	46180.0	39200.0	73090.0	42080.0	89720.0	134190.0	57890.0	144980.0	53110.0	43230.0	99110.0	44540.0	31460.0
395.0	39180.0	53990.0	42000.0	86750.0	48860.0	105660.0	163770.0	70930.0	180200.0	60450.0	48360.0	122770.0	50460.0	33480.0
396.0	45280.0	63580.0	45920.0	107560.0	58250.0	126520.0	200110.0	88370.0	225490.0	73350.0	58970.0	151490.0	58800.0	37080.0
397.0	55560.0	76690.0	51610.0	121460.0	72580.0	154380.0	238060.0	111250.0	272620.0	90190.0	69230.0	185490.0	69360.0	39450.0
398.0	62090.0	95220.0	60350.0	150410.0	90020.0	186170.0	274930.0	140400.0	320940.0	106780.0	83490.0	224030.0	82200.0	44970.0
399.0	79210.0	116720.0	69230.0	178820.0	112300.0	227370.0	317380.0	178800.0	372180.0	130420.0	102970.0	263250.0	101930.0	50830.0
400.0	97700.0	141840.0	81540.0	211460.0	139630.0	272610.0	359390.0	227300.0	423770.0	160270.0	124520.0	309260.0	122120.0	58170.0
401.0	124230.0	181180.0	100230.0	253160.0	172060.0	330350.0	401360.0	290170.0	473350.0	194330.0	154910.0	355800.0	150630.0	67330.0
402.0	155370.0	220480.0	118170.0	296320.0	215240.0	387490.0	444500.0	361390.0	528030.0	235330.0	189130.0	405000.0	185400.0	78940.0
403.0	197090.0	270230.0	146450.0	346350.0	264100.0	453000.0	493330.0	445890.0	577340.0	279280.0	230330.0	453510.0	224150.0	92880.0
404.0	252280.0	335650.0	182320.0	404320.0	319330.0	532770.0	531140.0	543990.0	626560.0	336330.0	283050.0	511120.0	269830.0	108840.0
405.0	306870.0	400680.0	221190.0	466980.0	385710.0	606740.0	579920.0	653140.0	678460.0	389710.0	338590.0	568750.0	322330.0	128470.0
406.0	388200.0	481980.0	270440.0	534660.0	456540.0	689980.0	634760.0	771470.0	734250.0	453710.0	400710.0	625210.0	375000.0	150750.0
407.0	472080.0	557070.0	320040.0	606620.0	524860.0	770350.0	682080.0	888970.0	802170.0	511290.0	472610.0	683340.0	440890.0	168200.0
408.0	577360.0	644180.0	388680.0	674910.0	593300.0	847170.0	746370.0	1016900.0	865550.0	581730.0	551810.0	753190.0	504550.0	193590.0
409.0	684240.0	738480.0	457130.0	745430.0	664290.0	918800.0	803980.0	1120910.0	920250.0	643180.0	622100.0	810000.0	569870.0	222520.0
410.0	797850.0	830270.0	539470.0	826610.0	735810.0	979140.0	864420.0	1237690.0	994870.0	700530.0	699010.0	868250.0	630000.0	248540.0
411.0	924040.0	918330.0	619820.0	896660.0	791350.0	1039230.0	918110.0	1335710.0	1055690.0	753240.0	759450.0	920490.0	686650.0	272760.0
412.0	1039330.0	997410.0	701410.0	965070.0	838480.0	1076180.0	973370.0	1414420.0	1109020.0	794420.0	823460.0	973310.0	744830.0	303250.0
413.0	1150810.0	1065220.0	786390.0	1032020.0	887480.0	1110220.0	1029540.0	1487560.0	1169010.0	840010.0	886560.0	1006360.0	799250.0	329300.0
414.0	1271070.0	1139830.0	872390.0	1094050.0	928500.0	1137630.0	1078960.0	1539590.0	1215120.0	870180.0	926450.0	1048720.0	841620.0	354550.0
415.0	1381520.0	1189760.0	950830.0	1162580.0	962990.0	1154150.0	1133070.0	1595900.0	1258230.0	895480.0	966500.0	1061310.0	885110.0	385940.0
416.0	1471560.0	1234610.0	1033120.0	1204930.0	988970.0	1173170.0	1163840.0	1605290.0	1291340.0	914670.0	990960.0	1084530.0	920850.0	411190.0
417.0	1547170.0	1270430.0	1095240.0	1258530.0	1007780.0	1179950.0	1196720.0	1621170.0	1318520.0	934680.0	1013160.0	1101980.0	949830.0	436330.0
418.0	1615260.0	1305600.0	1149400.0	1297940.0	1025260.0	1181890.0	1230450.0	1620220.0	1338030.0	944250.0	1025060.0	1111280.0	973140.0	462710.0
419.0	1657340.0	1325010.0	1193440.0	1317300.0	1037660.0	1179420.0	1243600.0	1621160.0	1351750.0	951700.0	1026060.0	1113650.0	988270.0	487520.0
420.0	1681570.0	1329700.0	1217340.0	1333900.0	1042370.0	1173640.0	1261880.0	1598810.0	1359390.0	956380.0	1039280.0	1111090.0	995240.0	509330.0
421.0	1691250.0	1318560.0	1238820.0	1344080.0	1040290.0	1163530.0	1267130.0	1578460.0	1351450.0	947710.0	1025800.0	1105960.0	996250.0	522010.0
422.0	1678560.0	1304570.0	1241240.0	1335120.0	1027590.0	1150050.0	1252620.0	1547830.0	1340230.0	936940.0	1003880.0	1092230.0	984660.0	527000.0
423.0	1657930.0	1282170.0	1230640.0	1309840.0	1014330.0	1129850.0	1242300.0	1512520.0	1323610.0	924370.0	987430.0	1071000.0	968940.0	519020.0
424.0	1614640.0	1246390.0	1199770.0	1287460.0	987020.0	1101180.0	1215340.0	1464550.0	1292820.0	893140.0	957330.0	1047150.0	945550.0	510500.0
425.0	1569020.0	1205210.0	1163480.0	1245710.0	960540.0	1072570.0	1183990.0	1428700.0	1254210.0	861760.0	916560.0	1022370.0	919460.0	496300.0
426.0	1512550.0	1158380.0	1128320.0	1206000.0	922320.0	1042390.0	1143100.0	1382370.0	1210490.0	836580.0	888680.0	986590.0	875560.0	465280.0
427.0	1451460.0	1123420.0	1070760.0	1161250.0	889050.0	1015580.0	1101320.0	1345190.0	1170490.0	810650.0	849150.0	953680.0	847110.0	437660.0
428.0	1394680.0	1068880.0	1025370.0	1116920.0	856310.0	994780.0	1054820.0	1305600.0	1122090.0	774410.0	815500.0	922360.0	808300.0	412730.0
429.0	1344470.0	1040130.0	982380.0	1076180.0	829230.0	960230.0	1008950.0	1277980.0	1081670.0	747640.0	788290.0	897120.0	781920.0	382630.0
430.0	1303820.0	999090.0	944020.0	1039740.0	813950.0	948510.0	977390.0	1267020.0	1043910.0	727740.0	766460.0	871620.0	752660.0	354810.0
431.0	1284100.0	979620.0	906900.0	1021060.0	792960.0	934830.0	951140.0	1253620.0	1022210.0	715390.0	751600.0	858360.0	741370.0	336770.0
432.0	1260740.0	975880.0	885860.0	995830.0	783910.0	928610.0	931680.0	1251750.0	1010270.0	708140.0	748710.0	845620.0	732520.0	321620.0
433.0	1253550.0	970960.0	870310.0	992150.0	786710.0	930370.0	914870.0	1254330.0	995450.0	711730.0	748920.0	850060.0	724110.0	312730.0
434.0	1255220.0	971740.0	865400.0	980900.0	782810.0	927980.0	913070.0	1273720.0	1000090.0	706060.0	754650.0	850530.0	731510.0	305630.0
435.0	1271090.0	973930.0	861270.0	985130.0	787290.0	932020.0	912690.0	1280640.0	997680.0	709710.0	765760.0	847110.0	733980.0	304460.0
436.0	1290920.0	994910.0	880140.0	988030.0	799240.0	927210.0	912760.0	1298440.0	989760.0	715260.0	777250.0	848750.0	743860.0	303170.0
437.0	1317490.0	996420.0	889530.0	988430.0	792250.0	924820.0	908520.0	1302960.0	996470.0	721510.0	786760.0	858110.0	750220.0	307310.0
438.0	1343990.0	1011940.0	911400.0	994950.0	799650.0	917460.0	914220.0	1317160.0	995980.0	721400.0	796920.0	857300.0	755930.0	310530.0
439.0	1368480.0	1018130.0	921750.0	1006000.0	797350.0	910870.0	913690.0	1309860.0	997750.0	715260.0	802010.0	846990.0	755260.0	312460.0
440.0	1383510.0	1016180.0	936000.0	1002740.0	789300.0	900540.0	906010.0	1294070.0	983930.0	709990.0	797800.0	842830.0	759000.0	312480.0
441.0	1404280.0	1012560.0	943800.0	1009840.0	784190.0	880840.0	899900.0	1289780.0	981360.0	707570.0	791030.0	827230.0	749090.0	316400.0
442.0	1408860.0	1014720.0	951020.0	1000080.0	771700.0	857060.0	891050.0	1258980.0	968810.0	691490.0	780430.0	811250.0	739600.0	311280.0
443.0	1412440.0	994850.0	957140.0	990540.0	755200.0	835340.0	874080.0	1232630.0	947590.0	674950.0	765390.0	791610.0	730360.0	306710.0
444.0	1412690.0	976050.0	954790.0	981090.0	732830.0	807850.0	859410.0	1195960.0	923730.0	656700.0	748270.0	768190.0	720230.0	302090.0
445.0	1394490.0	955110.0	946340.0	968080.0	710910.0	784260.0	832540.0	1168600.0	897180.0	629790.0	723810.0	740680.0	698630.0	297060.0
446.0	1380020.0	924750.0	940610.0	945290.0	692660.0	744530.0	810560.0	1111830.0	869680.0	609230.0	696150.0	714770.0	680370.0	287590.0
447.0	1340950.0	892260.0	919160.0	916830.0	667680.0	716220.0	782070.0	1071330.0	843120.0	583100.0	668110.0	679850.0	659380.0	279520.0
448.0	1305650.0	862270.0	895910.0	889790.0	635220.0	688350.0	755360.0	1024410.0	804600.0	559410.0	639750.0	650480.0	629300.0	270530.0
449.0	1264490.0	825810.0	868930.0	852560.0	609240.0	656320.0	724850.0	978130.0	768780.0	532620.0	608190.0	621720.0	603780.0	263160.0
450.0	1223210.0	789290.0	839630.0	822520.0	584140.0	627550.0	695810.0	928630.0	739130.0	508890.0	582370.0	594350.0	585990.0	252480.0
451.0	1163350.0	754310.0	812560.0	788700.0	557760.0	599150.0	666700.0	891880.0	703540.0	485840.0	552550.0	567370.0	553600.0	239630.0
452.0	1126770.0	720970.0	778020.0	761830.0	536450.0	570350.0	640160.0	853640.0	675890.0	467840.0	525130.0	542720.0	538050.0	231860.0
453.0	1073750.0	687150.0	748950.0	722210.0	515200.0	549640.0	606220.0	816040.0	637090.0	442380.0	502690.0	519160.0	509830.0	222650.0
454.0	1033720.0	661200.0	715910.0	695400.0	489610.0	527220.0	583650.0	781520.0	611540.0	424190.0	485000.0	495200.0	489140.0	213820.0
455.0	988790.0	626490.0	686060.0	664930.0	469210.0	507110.0	561690.0	745960.0	586280.0	408010.0	457480.0	477830.0	470970.0	203160.0
456.0	944770.0	603360.0	658760.0	634710.0	453850.0	489090.0	536200.0	718880.0	559930.0	391070.0	443030.0	458380.0	455730.0	196140.0
457.0	904790.0	572250.0	632570.0	610160.0	432220.0	469520.0	511030.0	689780.0	539210.0	376440.0	424850.0	444640.0	434840.0	187430.0
458.0	865200.0	553010.0	594520.0	582200.0	419690.0	454800.0	490840.0	666700.0	518760.0	366240.0	406700.0	431950.0	414420.0	182230.0
459.0	832130.0	534920.0	574380.0	559070.0	407510.0	443470.0	476070.0	645980.0	498170.0	352540.0	399150.0	415880.0	402100.0	172210.0
460.0	805600.0	510170.0	552090.0	536710.0	393920.0	431520.0	454260.0	627320.0	476310.0	340500.0	383690.0	405400.0	387370.0	166930.0
461.0	768570.0	495340.0	530420.0	517730.0	379540.0	417440.0	443910.0	612960.0	463670.0	333970.0	373480.0	391650.0	377160.0	162870.0
462.0	746320.0	486660.0	510450.0	502360.0	372860.0	409600.0	429970.0	595560.0	451600.0	322500.0	365430.0	382500.0	364170.0	157180.0
463.0	721950.0	468360.0	495940.0	487360.0	365310.0	402180.0	416870.0	581760.0	436490.0	317620.0	358980.0	377710.0	355290.0	153530.0
464.0	708660.0	461880.0	479860.0	469710.0	350360.0	388390.0	404270.0	571990.0	429230.0	310270.0	349810.0	364950.0	351830.0	151490.0
465.0	692070.0	454900.0	469430.0	461410.0	348150.0	380470.0	395520.0	558270.0	414460.0	306850.0	347870.0	357170.0	342680.0	147900.0
466.0	680850.0	445110.0	464020.0	448230.0	339300.0	372640.0	387320.0	544860.0	411240.0	300490.0	342350.0	352760.0	338980.0	147560.0
467.0	664620.0	433980.0	451330.0	440360.0	331090.0	369450.0	377510.0	529980.0	403100.0	290460.0	329660.0	342210.0	329210.0	141700.0
468.0	658680.0	425310.0	445780.0	430570.0	325310.0	353180.0	368780.0	525970.0	392640.0	287110.0	332150.0	336960.0	326430.0	138230.0
469.0	649520.0	413640.0	435160.0	421840.0	316300.0	344160.0	359100.0	505110.0	382180.0	281710.0	322760.0	326980.0	311370.0	136410.0
470.0	635760.0	405460.0	430730.0	415990.0	309060.0	333090.0	347970.0	502450.0	372520.0	271890.0	309230.0	316770.0	309540.0	134490.0
471.0	627310.0	399160.0	421770.0	403990.0	299760.0	326780.0	342040.0	481890.0	363170.0	263410.0	308890.0	309270.0	300860.0	133770.0
472.0	613190.0	385600.0	413880.0	395290.0	290080.0	313530.0	331370.0	466800.0	355200.0	254730.0	299170.0	298270.0	293410.0	128730.0
473.0	605930.0	377870.0	409080.0	384500.0	282020.0	302990.0	320900.0	446380.0	340930.0	249840.0	288010.0	288580.0	287550.0	125990.0
474.0	590820.0	361040.0	395880.0	374400.0	271050.0	294810.0	310930.0	436770.0	328330.0	239760.0	281890.0	277380.0	276680.0	123600.0
475.0	579700.0	350420.0	387930.0	361460.0	261380.0	281510.0	300490.0	417290.0	317690.0	230140.0	266990.0	269770.0	266940.0	120270.0
476.0	563100.0	340470.0	379010.0	352820.0	255080.0	269180.0	288410.0	405170.0	305660.0	218960.0	257250.0	255130.0	259050.0	116670.0
477.0	540950.0	330320.0	368830.0	341900.0	240570.0	258480.0	280390.0	386150.0	295810.0	215150.0	245620.0	247480.0	249670.0	110160.0
478.0	521290.0	315520.0	361100.0	332900.0	230960.0	248110.0	270350.0	369320.0	280860.0	204460.0	236900.0	236140.0	241920.0	110370.0
479.0	503650.0	301900.0	343140.0	313400.0	224420.0	234180.0	259240.0	351300.0	267030.0	193290.0	224270.0	222710.0	230770.0	106160.0
480.0	485470.0	287190.0	334410.0	300720.0	213890.0	224660.0	245680.0	332260.0	255080.0	185420.0	215260.0	213460.0	219780.0	100480.0
481.0	465140.0	273910.0	317170.0	292010.0	204910.0	215140.0	235660.0	316680.0	246800.0	179370.0	204900.0	202240.0	211590.0	95390.0
482.0	444430.0	259880.0	306570.0	274240.0	194790.0	201650.0	225700.0	303230.0	231520.0	168510.0	190010.0	196300.0	202940.0	90770.0
483.0	425720.0	252300.0	291470.0	265260.0	184550.0	194520.0	213050.0	283240.0	220160.0	160530.0	184550.0	183430.0	192130.0	87730.0
484.0	405800.0	239920.0	282850.0	253100.0	175060.0	184950.0	206840.0	272810.0	209640.0	155010.0	178540.0	176930.0	185780.0	84800.0
485.0	389300.0	223380.0	267400.0	241540.0	168210.0	178120.0	196020.0	258760.0	201590.0	145280.0	169520.0	167200.0	176490.0	82640.0
486.0	369000.0	214740.0	257460.0	232220.0	160380.0	172670.0	186200.0	246390.0	192180.0	141410.0	160410.0	165700.0	168560.0	79230.0
487.0	352830.0	205270.0	243760.0	217330.0	153600.0	163740.0	174380.0	232960.0	180160.0	135440.0	152270.0	152510.0	159690.0	74750.0
488.0	332550.0	198160.0	232910.0	208030.0	145480.0	157100.0	167630.0	226370.0	173210.0	127110.0	146450.0	145370.0	152760.0	72420.0
489.0	320510.0	186070.0	223120.0	198390.0	138390.0	148070.0	161240.0	214480.0	164880.0	122750.0	139610.0	142830.0	147000.0	69780.0
490.0	304570.0	176250.0	212890.0	189830.0	133450.0	145170.0	155230.0	206660.0	156070.0	118360.0	133570.0	139330.0	139100.0	67770.0
491.0	291610.0	169530.0	201350.0	181220.0	129140.0	139080.0	146890.0	197420.0	153250.0	113480.0	126390.0	130080.0	135660.0	62570.0
492.0	277980.0	162670.0	193290.0	174190.0	121630.0	136330.0	138910.0	188210.0	143690.0	111060.0	124360.0	127170.0	130130.0	61790.0
493.0	267140.0	154990.0	186280.0	168880.0	118600.0	128000.0	134720.0	180360.0	139130.0	106640.0	120070.0	122800.0	125950.0	61250.0
494.0	255350.0	153480.0	179600.0	159430.0	113880.0	124350.0	129270.0	175090.0	132670.0	102030.0	115130.0	119650.0	118090.0	58570.0
495.0	244890.0	145340.0	172510.0	153460.0	109230.0	122460.0	125770.0	170030.0	131860.0	99570.0	113760.0	113540.0	116210.0	55780.0
496.0	236410.0	137160.0	164620.0	147890.0	108140.0	116930.0	121410.0	160740.0	125410.0	95840.0	110580.0	110290.0	113760.0	55070.0
497.0	227250.0	136650.0	159840.0	143640.0	103010.0	115750.0	117220.0	156000.0	122690.0	92760.0	104330.0	106790.0	110510.0	52600.0
498.0	222440.0	131000.0	153630.0	140010.0	99540.0	109390.0	113350.0	151040.0	118130.0	90970.0	103730.0	103290.0	105050.0	51950.0
499.0	214290.0	127970.0	148770.0	134300.0	96500.0	108050.0	107010.0	148540.0	110770.0	88680.0	99360.0	101500.0	99700.0	50040.0
500.0	207250.0	120070.0	142610.0	129720.0	95210.0	103590.0	105220.0	142590.0	110100.0	84610.0	97610.0	96970.0	98520.0	48710.0
501.0	197760.0	117510.0	138000.0	126580.0	90800.0	99620.0	101040.0	136970.0	109270.0	82440.0	94060.0	95270.0	96570.0	47150.0
502.0	194160.0	115390.0	134760.0	120640.0	85660.0	96560.0	98440.0	132660.0	102630.0	81760.0	91640.0	91980.0	93390.0	46410.0
503.0	192280.0	111260.0	131410.0	119310.0	85150.0	93760.0	93340.0	129690.0	101150.0	76960.0	89490.0	88640.0	91340.0	45440.0
504.0	184390.0	106360.0	125830.0	114170.0	83120.0	91290.0	92690.0	126360.0	96800.0	75690.0	86740.0	86280.0	89740.0	44680.0
505.0	175930.0	104750.0	124890.0	110620.0	78080.0	88250.0	89890.0	122960.0	93370.0	73560.0	82080.0	82780.0	86410.0	42750.0
506.0	172180.0	100260.0	119860.0	107970.0	75760.0	85250.0	85650.0	117260.0	91690.0	71500.0	80680.0	80890.0	82910.0	42700.0
507.0	166380.0	95260.0	116820.0	102950.0	73660.0	83980.0	81890.0	111790.0	86750.0	67390.0	77420.0	76760.0	78730.0	40630.0
508.0	161910.0	93410.0	112490.0	99570.0	70570.0	79980.0	78760.0	106310.0	84330.0	64340.0	73330.0	75390.0	77060.0	39070.0
509.0	152390.0	90170.0	108210.0	97520.0	67680.0	75550.0	75170.0	103640.0	79780.0	64960.0	70830.0	71170.0	74450.0	37810.0
510.0	150620.0	87090.0	104850.0	93100.0	66570.0	72870.0	74150.0	98270.0	77840.0	62310.0	69440.0	69210.0	71960.0	36640.0
511.0	143220.0	83510.0	100950.0	90340.0	61860.0	70170.0	71520.0	92450.0	74350.0	58000.0	67060.0	66680.0	68600.0	35180.0
512.0	139070.0	80340.0	97910.0	87870.0	60150.0	68220.0	68230.0	90760.0	71030.0	56010.0	64230.0	63010.0	67540.0	33950.0
513.0	131770.0	77200.0	95730.0	84530.0	57530.0	65900.0	66710.0	86670.0	68520.0	52890.0	62680.0	59990.0	64630.0	34340.0
514.0	126690.0	73400.0	91580.0	79280.0	57200.0	62790.0	62570.0	79650.0	64560.0	51320.0	57870.0	57740.0	59030.0	33300.0
515.0	123190.0	70900.0	86410.0	78860.0	53020.0	60570.0	59390.0	78780.0	61990.0	50690.0	56580.0	55740.0	58560.0	32040.0
516.0	117530.0	66660.0	81620.0	72740.0	50660.0	57930.0	58070.0	74190.0	58290.0	47840.0	54220.0	54360.0	56400.0	31510.0
517.0	113110.0	63420.0	80790.0	72100.0	47790.0	54390.0	54680.0	70360.0	56290.0	45580.0	50810.0	51240.0	55320.0	30100.0
518.0	106040.0	60200.0	77750.0	69110.0	46190.0	53740.0	52280.0	66730.0	54810.0	43680.0	48160.0	49020.0	52310.0	28960.0
519.0	101560.0	59020.0	74300.0	64000.0	44190.0	48800.0	48730.0	64320.0	51920.0	43230.0	46330.0	46670.0	50070.0	27880.0
520.0	97920.0	57020.0	71210.0	60160.0	43030.0	48470.0	48460.0	60240.0	49210.0	40370.0	44990.0	45950.0	47310.0	25770.0
521.0	90860.0	51690.0	68470.0	59690.0	40700.0	46690.0	45520.0	58900.0	48630.0	37980.0	43320.0	44400.0	45260.0	25400.0
522.0	87860.0	49280.0	64290.0	57810.0	39500.0	44540.0	44430.0	55530.0	45600.0	37640.0	42400.0	42400.0	44180.0	25320.0
523.0	82990.0	48240.0	62640.0	52350.0	37980.0	44390.0	43160.0	54350.0	43180.0	35210.0	39950.0	40760.0	42800.0	24290.0
524.0	80750.0	45640.0	58650.0	51190.0	36880.0	41280.0	39930.0	49580.0	41670.0	34260.0	37390.0	39060.0	40820.0	23030.0
525.0	77250.0	44990.0	54960.0	49560.0	34250.0	39870.0	37050.0	48850.0	39990.0	33010.0	37120.0	37310.0	40230.0	22730.0
526.0	70740.0	41630.0	53380.0	48130.0	31920.0	39820.0	36880.0	45930.0	38090.0	31680.0	35400.0	36130.0	38200.0	20750.0
527.0	70440.0	39940.0	53690.0	46440.0	32140.0	37300.0	36240.0	44140.0	36010.0	31160.0	33740.0	33660.0	35940.0	20050.0
528.0	66860.0	39140.0	49640.0	44600.0	29240.0	35740.0	34600.0	42340.0	34290.0	30000.0	31620.0	33000.0	34500.0	20810.0
529.0	63730.0	37180.0	48100.0	41850.0	29800.0	35320.0	33350.0	41220.0	33890.0	29110.0	31730.0	31650.0	32690.0	19110.0
530.0	60250.0	36110.0	45920.0	39560.0	28520.0	34360.0	31030.0	40140.0	32240.0	27610.0	30410.0	30820.0	31480.0	19970.0
531.0	58980.0	34080.0	43270.0	39280.0	27700.0	33330.0	30300.0	38010.0	31400.0	26730.0	28910.0	30580.0	31130.0	19450.0
532.0	56960.0	32190.0	41830.0	37650.0	25860.0	31400.0	29070.0	35240.0	30020.0	25800.0	27570.0	29460.0	29910.0	18690.0
533.0	53230.0	31110.0	41120.0	36690.0	26110.0	31120.0	28100.0	34060.0	29600.0	25760.0	26910.0	26960.0	29620.0	17750.0
534.0	50170.0	31100.0	39490.0	34940.0	24500.0	29920.0	26460.0	34520.0	26860.0	24130.0	27010.0	26290.0	29170.0	17380.0
535.0	49500.0	29520.0	37390.0	34220.0	23770.0	29180.0	26420.0	32760.0	27160.0	23060.0	25780.0	25370.0	28300.0	16630.0
536.0	49430.0	28470.0	36180.0	32630.0	22730.0	28040.0	25260.0	31290.0	26910.0	23180.0	24720.0	25670.0	27040.0	16570.0
537.0	46930.0	28540.0	34710.0	32350.0	22360.0	27750.0	25310.0	30650.0	25030.0	21550.0	24740.0	24920.0	27030.0	16380.0
538.0	44520.0	27030.0	33810.0	31280.0	21520.0	27090.0	23130.0	29120.0	24900.0	21710.0	23610.0	24300.0	24620.0	16320.0
539.0	43650.0	25950.0	32580.0	30280.0	21240.0	26720.0	22130.0	29030.0	24290.0	20800.0	21730.0	23670.0	24960.0	15420.0
540.0	41670.0	24230.0	31470.0	28140.0	19910.0	24790.0	22130.0	26960.0	23540.0	19810.0	22160.0	22520.0	23590.0	15140.0
541.0	40070.0	24320.0	31400.0	27520.0	19550.0	25200.0	22100.0	26600.0	22510.0	19330.0	21620.0	22240.0	24120.0	14950.0
542.0	39390.0	22820.0	29770.0	27290.0	18640.0	23470.0	21090.0	25040.0	22140.0	19280.0	21830.0	22200.0	22310.0	14620.0
543.0	37040.0	23760.0	29530.0	25900.0	18450.0	23650.0	20310.0	24500.0	21320.0	18850.0	20880.0	21310.0	21820.0	14300.0
544.0	35680.0	22830.0	28160.0	26560.0	17320.0	22390.0	19670.0	24720.0	20430.0	18440.0	20460.0	20210.0	21480.0	13920.0
545.0	34680.0	20490.0	27280.0	24450.0	17670.0	22080.0	18730.0	23470.0	19170.0	18020.0	19330.0	20310.0	21240.0	13130.0
546.0	32930.0	20890.0	26250.0	24650.0	17640.0	21560.0	18670.0	22380.0	19620.0	18290.0	19340.0	18730.0	20340.0	13100.0
547.0	33420.0	19530.0	26080.0	23200.0	15120.0	20490.0	18300.0	21270.0	18950.0	17300.0	18600.0	19110.0	20380.0	12470.0
548.0	31440.0	19520.0	24200.0	22740.0	15550.0	20740.0	17240.0	21590.0	17370.0	16980.0	17660.0	18300.0	19840.0	13070.0
549.0	30370.0	18740.0	23880.0	22790.0	15890.0	20060.0	17080.0	19560.0	17890.0	16660.0	16890.0	17070.0	18800.0	12310.0
550.0	29190.0	18160.0	23400.0	22300.0	14520.0	19630.0	15680.0	19860.0	16510.0	15400.0	16760.0	17000.0	18190.0	11970.0
551.0	28170.0	16750.0	23370.0	20920.0	14340.0	18080.0	15540.0	18560.0	16940.0	14760.0	16940.0	16890.0	17840.0	12500.0
552.0	26610.0	17200.0	22590.0	20320.0	13880.0	18520.0	15100.0	17540.0	16230.0	14710.0	15190.0	16950.0	17780.0	11850.0
553.0	25670.0	16650.0	20990.0	20600.0	13480.0	17610.0	14800.0	17650.0	15660.0	14520.0	14810.0	16150.0	16680.0	11930.0
554.0	25330.0	15750.0	20740.0	19450.0	13060.0	16920.0	14080.0	16930.0	15230.0	14060.0	15270.0	14930.0	16310.0	11400.0
555.0	24460.0	14890.0	19460.0	18120.0	12620.0	16270.0	13690.0	16070.0	14870.0	13530.0	14510.0	14590.0	16450.0	11150.0
556.0	23370.0	14380.0	18850.0	17840.0	12400.0	16400.0	13370.0	15610.0	14770.0	13380.0	14070.0	14950.0	15770.0	10470.0
557.0	22720.0	13880.0	19170.0	17420.0	11780.0	14730.0	12950.0	15050.0	13450.0	12780.0	13960.0	14300.0	15000.0	10530.0
558.0	21750.0	13790.0	18400.0	17370.0	11900.0	14770.0	13480.0	13730.0	13540.0	12550.0	13150.0	14130.0	15160.0	10110.0
559.0	21100.0	13540.0	17940.0	17150.0	11000.0	14760.0	12190.0	14730.0	13060.0	12440.0	12440.0	13260.0	13960.0	10110.0
560.0	20270.0	12540.0	16290.0	16060.0	11240.0	14580.0	12280.0	13280.0	11820.0	11880.0	12350.0	12480.0	14410.0	10170.0
561.0	19400.0	12330.0	15860.0	15730.0	10680.0	14600.0	11400.0	13260.0	12480.0	11270.0	12090.0	12310.0	13560.0	10270.0
562.0	18890.0	12210.0	16560.0	15580.0	9980.0	13130.0	11540.0	12390.0	11260.0	11040.0	11920.0	12610.0	13290.0	9130.0
563.0	18090.0	11760.0	15870.0	15080.0	9890.0	13050.0	11330.0	12200.0	10890.0	10940.0	11900.0	11410.0	12850.0	9670.0
564.0	17890.0	10850.0	15170.0	14320.0	9730.0	14280.0	10650.0	12020.0	11260.0	10130.0	10980.0	11310.0	12650.0	9680.0
565.0	17340.0	11280.0	13800.0	13970.0	9560.0	12500.0	10710.0	11510.0	10760.0	10290.0	11440.0	11560.0	12910.0	8720.0
566.0	16370.0	10520.0	13650.0	12740.0	9290.0	13060.0	9510.0	11380.0	10380.0	10390.0	10460.0	10960.0	11560.0	8890.0
567.0	15470.0	10450.0	12970.0	12920.0	9010.0	11860.0	10080.0	10830.0	9680.0	10190.0	10120.0	10470.0	11730.0	8410.0
568.0	15700.0	10570.0	13080.0	13250.0	8720.0	11630.0	9610.0	10670.0	9820.0	9440.0	10120.0	10480.0	11250.0	8450.0
569.0	14410.0	10430.0	12920.0	12440.0	8650.0	11720.0	8800.0	10080.0	9790.0	9890.0	9660.0	9560.0	11100.0	8410.0
570.0	13900.0	9210.0	12220.0	12410.0	8410.0	11230.0	9170.0	10050.0	8960.0	9210.0	9790.0	10060.0	11450.0	8720.0
571.0	13300.0	9350.0	12470.0	11450.0	8340.0	11200.0	8530.0	9500.0	9350.0	9250.0	10240.0	9480.0	11130.0	8670.0
572.0	12470.0	9000.0	11770.0	12340.0	7850.0	10540.0	8560.0	9290.0	8980.0	8820.0	9080.0	9600.0	10900.0	8130.0
573.0	13520.0	9090.0	10900.0	11390.0	7750.0	10460.0	8590.0	9270.0	8410.0	8150.0	8820.0	9420.0	9970.0	8030.0
574.0	12390.0	8210.0	11360.0	11560.0	7390.0	10760.0	8070.0	8850.0	8740.0	8740.0	8390.0	9300.0	9900.0	7850.0
575.0	11920.0	9200.0	11140.0	10540.0	7390.0	10210.0	8170.0	8630.0	8190.0	8450.0	9150.0	8840.0	9970.0	7990.0
576.0	11530.0	8390.0	10330.0	10240.0	7420.0	9450.0	7870.0	8350.0	8290.0	7970.0	8600.0	8670.0	9190.0	7300.0
577.0	11200.0	8320.0	10220.0	10520.0	7080.0	9640.0	7480.0	7590.0	7750.0	8200.0	7810.0	8740.0	9920.0	7000.0
578.0	11160.0	7530.0	9990.0	10410.0	7390.0	9510.0	7440.0	8030.0	7760.0	8110.0	8640.0	8620.0	9150.0	7170.0
579.0	11150.0	7370.0	9350.0	10300.0	7300.0	8790.0	7690.0	7700.0	6950.0	7990.0	7880.0	7750.0	9390.0	7310.0
580.0	9930.0	7740.0	9470.0	9470.0	6560.0	8670.0	7370.0	7610.0	7670.0	7050.0	7960.0	8160.0	8980.0	6530.0
581.0	9850.0	7210.0	9560.0	9730.0	6620.0	8310.0	6480.0	7380.0	7260.0	7760.0	7250.0	8380.0	8950.0	6430.0
582.0	10660.0	7070.0	9690.0	9890.0	6510.0	8750.0	6730.0	7310.0	7710.0	7750.0	7850.0	7720.0	8420.0	6780.0
583.0	9180.0	7030.0	8530.0	9300.0	6000.0	8220.0	7200.0	6430.0	6630.0	7200.0	6970.0	7670.0	8570.0	7050.0
584.0	9010.0	6850.0	8440.0	9460.0	6410.0	8130.0	6580.0	7010.0	6410.0	7230.0	7140.0	7730.0	8020.0	7080.0
585.0	9220.0	6370.0	8770.0	9300.0	6270.0	7910.0	6120.0	6720.0	7130.0	6950.0	6800.0	7280.0	7840.0	7020.0
586.0	9040.0	7090.0	8360.0	8780.0	5940.0	7890.0	6380.0	6540.0	6460.0	6820.0	6900.0	7090.0	8320.0	7040.0
587.0	8570.0	6940.0	7680.0	8750.0	5880.0	8060.0	6410.0	6390.0	6690.0	6940.0	6570.0	7230.0	7730.0	6390.0
588.0	8060.0	6660.0	7790.0	8630.0	5700.0	7870.0	5790.0	7150.0	6490.0	6590.0	7030.0	6970.0	8040.0	6840.0
589.0	8420.0	6210.0	7840.0	8420.0	5480.0	7230.0	6070.0	6380.0	6310.0	6380.0	7210.0	7190.0	7510.0	5910.0
590.0	8010.0	5880.0	7870.0	8350.0	5750.0	7300.0	6030.0	6430.0	6020.0	6370.0	6470.0	6440.0	8090.0	6070.0
591.0	8180.0	6460.0	7750.0	8040.0	5400.0	7560.0	5820.0	6060.0	5750.0	6180.0	6560.0	6620.0	7530.0	6260.0
592.0	7440.0	6260.0	7340.0	7930.0	5610.0	6580.0	5750.0	6190.0	5730.0	6100.0	6370.0	6520.0	7310.0	6140.0
593.0	7560.0	5960.0	7160.0	7850.0	5020.0	7520.0	5400.0	5690.0	5780.0	6110.0	6360.0	6340.0	7430.0	6700.0
594.0	7770.0	5560.0	6840.0	7820.0	5360.0	6730.0	5560.0	5410.0	6140.0	6440.0	5950.0	6410.0	7070.0	5870.0
595.0	7260.0	5810.0	7260.0	7310.0	5180.0	6900.0	5380.0	5690.0	6050.0	6170.0	5700.0	6580.0	6470.0	6220.0
596.0	7170.0	5420.0	6640.0	7340.0	5160.0	6830.0	5230.0	5740.0	4970.0	5880.0	5410.0	6170.0	7000.0	5940.0
597.0	7060.0	5540.0	6630.0	7540.0	5120.0	6800.0	5140.0	5110.0	5340.0	6080.0	6140.0	6200.0	7000.0	5980.0
598.0	6750.0	5910.0	6730.0	7560.0	5430.0	6340.0	4730.0	5120.0	5420.0	5990.0	5880.0	6010.0	6870.0	5370.0
599.0	6510.0	5500.0	6310.0	6670.0	4830.0	6160.0	4970.0	5210.0	4730.0	5530.0	5690.0	5610.0	6780.0	5930.0
600.0	6580.0	5550.0	5910.0	7300.0	5020.0	6370.0	4800.0	5380.0	5600.0	5310.0	5330.0	5810.0	6780.0	5810.0
