# Supplementary material for: Interrogating the structure and function of the human voltage-gated proton channel (hHv1) with a fluorescent noncanonical amino acid
Source: eLife. 2026 Apr 28;15:RP110161. doi: 10.7554/eLife.110161 (PMC13124150; doi:10.7554/eLife.110161)
Supplement: Figure 6—source data 1. [file elife-110161-fig6-data1.zip › Spectra2_370Blank.csv]

Wavelength (nm)	Acd	A18Acd	Q56Acd	M91Acd	V103Acd	C107Acd	K125Acd	Y134Acd	F159Acd	K169Acd	F195Acd	I217Acd	F247Acd	No TAG
380.0	210680.0	304230.0	198750.0	315090.0	276610.0	286090.0	268690.0	233320.0	249990.0	227170.0	243810.0	241210.0	347100.0	486640.0
381.0	87310.0	101240.0	78670.0	131110.0	106610.0	95710.0	91910.0	88550.0	100010.0	93380.0	102240.0	93570.0	144330.0	169760.0
382.0	55580.0	62470.0	51290.0	78390.0	65580.0	62970.0	59040.0	57500.0	64150.0	58780.0	63250.0	61420.0	86240.0	100610.0
383.0	37900.0	42410.0	38790.0	49740.0	43870.0	45140.0	40210.0	39520.0	44490.0	40030.0	42440.0	44430.0	54390.0	62240.0
384.0	27830.0	31660.0	31040.0	34770.0	32150.0	34970.0	30260.0	29280.0	33940.0	29100.0	31520.0	34140.0	39520.0	40030.0
385.0	25830.0	26420.0	27490.0	29760.0	27570.0	30290.0	25290.0	26100.0	29180.0	25620.0	28310.0	29950.0	31150.0	32680.0
386.0	23110.0	24450.0	26940.0	27890.0	24750.0	28570.0	23540.0	23960.0	26090.0	23460.0	25910.0	29310.0	29400.0	28840.0
387.0	22510.0	23420.0	27830.0	25610.0	25360.0	28120.0	22850.0	23150.0	26300.0	23870.0	24650.0	29030.0	28550.0	26370.0
388.0	20850.0	22350.0	27080.0	25300.0	24540.0	27290.0	22080.0	22640.0	24460.0	22400.0	23020.0	27680.0	27030.0	26420.0
389.0	20920.0	22640.0	26590.0	25220.0	24060.0	27240.0	22550.0	21250.0	25350.0	22440.0	23640.0	28340.0	25770.0	25530.0
390.0	21650.0	23830.0	26650.0	25520.0	23850.0	28600.0	21390.0	22140.0	24830.0	21930.0	23600.0	28450.0	26430.0	23440.0
391.0	20980.0	23280.0	27510.0	24810.0	23250.0	28130.0	21120.0	21770.0	24950.0	22020.0	22910.0	29660.0	25470.0	24730.0
392.0	21550.0	22770.0	28450.0	24520.0	22970.0	28680.0	21550.0	20920.0	24230.0	21020.0	23020.0	30120.0	26240.0	23500.0
393.0	22510.0	22610.0	29070.0	24380.0	22820.0	28420.0	21360.0	21650.0	24660.0	21620.0	23170.0	29840.0	26030.0	25250.0
394.0	21160.0	21760.0	27600.0	23790.0	23460.0	29030.0	21860.0	20490.0	25870.0	22690.0	23130.0	30560.0	26130.0	23960.0
395.0	21910.0	22140.0	28530.0	23520.0	23160.0	29740.0	22080.0	21310.0	25420.0	22440.0	24500.0	30070.0	25330.0	23630.0
396.0	20890.0	21510.0	29200.0	23750.0	22680.0	28960.0	21390.0	21280.0	24790.0	22210.0	23640.0	31250.0	26090.0	22270.0
397.0	21030.0	21960.0	28960.0	24240.0	23320.0	28990.0	21650.0	21690.0	24540.0	22870.0	22660.0	30440.0	26750.0	22730.0
398.0	20260.0	22770.0	28270.0	24680.0	22880.0	29000.0	21310.0	21300.0	25190.0	21680.0	23260.0	30790.0	26910.0	22300.0
399.0	22620.0	22580.0	29580.0	24130.0	24030.0	30300.0	21700.0	21190.0	25650.0	22580.0	24020.0	32100.0	26890.0	23530.0
400.0	22030.0	23220.0	30250.0	25490.0	23520.0	30760.0	21760.0	22030.0	25710.0	22710.0	23810.0	31490.0	28470.0	22640.0
401.0	23290.0	24200.0	31350.0	25770.0	23660.0	30340.0	23790.0	23370.0	26800.0	24180.0	25320.0	33820.0	30750.0	23100.0
402.0	24060.0	25030.0	30640.0	26320.0	25030.0	32130.0	24640.0	23230.0	27050.0	25150.0	25750.0	35160.0	29800.0	23990.0
403.0	23710.0	25320.0	31670.0	28290.0	24670.0	33090.0	24660.0	24130.0	28240.0	25240.0	26530.0	37260.0	30500.0	25600.0
404.0	24760.0	26240.0	32320.0	28260.0	26580.0	34180.0	26020.0	25280.0	30340.0	25790.0	26340.0	38280.0	33570.0	26860.0
405.0	26050.0	27700.0	34160.0	29640.0	26530.0	34140.0	26290.0	25010.0	29940.0	26650.0	27970.0	37770.0	33690.0	25620.0
406.0	26920.0	27130.0	33780.0	29640.0	28290.0	36600.0	26700.0	26230.0	30920.0	27150.0	28500.0	39940.0	35280.0	27640.0
407.0	27920.0	29020.0	34580.0	30560.0	27400.0	35330.0	26780.0	26820.0	30700.0	27500.0	29170.0	40000.0	36770.0	28330.0
408.0	27560.0	29110.0	36730.0	32200.0	30420.0	36910.0	28170.0	27320.0	31860.0	27550.0	30540.0	41000.0	38150.0	28050.0
409.0	28200.0	29560.0	37560.0	32960.0	30760.0	37530.0	29080.0	29620.0	32550.0	30270.0	32260.0	41340.0	41180.0	29250.0
410.0	30070.0	32280.0	40420.0	34750.0	32540.0	40820.0	31440.0	30490.0	34300.0	32010.0	33040.0	45710.0	41980.0	30980.0
411.0	33570.0	36040.0	43050.0	38340.0	36540.0	45080.0	34740.0	34620.0	38400.0	35900.0	36360.0	48530.0	46830.0	34980.0
412.0	39110.0	42540.0	47640.0	43570.0	40640.0	49390.0	39980.0	39100.0	42720.0	40240.0	40690.0	53600.0	50950.0	38980.0
413.0	46530.0	51160.0	56590.0	51640.0	48460.0	56560.0	48250.0	46950.0	51250.0	47750.0	48630.0	63260.0	60260.0	47010.0
414.0	55440.0	61630.0	67620.0	61380.0	59350.0	67670.0	60630.0	58060.0	61860.0	58020.0	59490.0	74380.0	70130.0	59950.0
415.0	72160.0	78070.0	84030.0	78310.0	74530.0	84820.0	76890.0	73730.0	77760.0	73810.0	74580.0	87870.0	84640.0	74320.0
416.0	87600.0	98120.0	101670.0	96130.0	94130.0	102700.0	95960.0	92800.0	98720.0	91630.0	93310.0	107160.0	103450.0	92930.0
417.0	110940.0	121470.0	124520.0	118960.0	116030.0	126730.0	121710.0	115820.0	119640.0	113180.0	115220.0	128790.0	123010.0	116300.0
418.0	134470.0	144610.0	146480.0	139340.0	139490.0	148590.0	145780.0	139930.0	144680.0	138220.0	135940.0	152760.0	149900.0	139140.0
419.0	155430.0	175280.0	174530.0	167530.0	166030.0	173940.0	174180.0	165040.0	171750.0	162760.0	160730.0	183140.0	173000.0	166550.0
420.0	175510.0	201400.0	196880.0	184750.0	191940.0	194030.0	196420.0	186970.0	195210.0	182900.0	181830.0	200660.0	193810.0	184320.0
421.0	199530.0	218020.0	214480.0	204730.0	207750.0	213050.0	218880.0	209600.0	210500.0	202200.0	204710.0	221090.0	209880.0	207830.0
422.0	207840.0	236730.0	227220.0	216800.0	223700.0	226280.0	234780.0	218610.0	223800.0	209910.0	214190.0	235740.0	226100.0	220340.0
423.0	212430.0	239390.0	232840.0	222860.0	229290.0	233370.0	239260.0	228310.0	229050.0	218910.0	218310.0	242080.0	231420.0	226060.0
424.0	209060.0	235180.0	232030.0	216670.0	226530.0	230260.0	238000.0	226190.0	229160.0	217690.0	215910.0	237510.0	224650.0	220700.0
425.0	199980.0	226490.0	222370.0	205490.0	215090.0	217470.0	225670.0	215820.0	220260.0	207600.0	207620.0	226120.0	214280.0	209900.0
426.0	181010.0	205990.0	201240.0	190590.0	199140.0	204480.0	207850.0	197140.0	198530.0	191500.0	188050.0	210370.0	198860.0	194160.0
427.0	161670.0	186420.0	181300.0	170250.0	174730.0	183920.0	184190.0	173220.0	182070.0	168720.0	170830.0	188310.0	176300.0	174780.0
428.0	138210.0	160100.0	157230.0	142210.0	151120.0	159160.0	156680.0	148680.0	152270.0	144340.0	144580.0	164160.0	152180.0	146560.0
429.0	113040.0	133810.0	135030.0	122130.0	127430.0	133100.0	129980.0	126670.0	128660.0	122410.0	123080.0	139800.0	130910.0	123630.0
430.0	95550.0	110000.0	109510.0	99310.0	102870.0	110460.0	106900.0	100790.0	104660.0	98730.0	98270.0	116190.0	108620.0	99390.0
431.0	76950.0	87520.0	92090.0	82610.0	84290.0	89960.0	86910.0	80170.0	85410.0	80620.0	81190.0	97980.0	90620.0	80650.0
432.0	63810.0	71840.0	76380.0	67160.0	66690.0	75410.0	70810.0	65060.0	69970.0	66230.0	65730.0	80720.0	75090.0	65480.0
433.0	51610.0	58630.0	64220.0	55340.0	55760.0	64080.0	57690.0	53420.0	59440.0	55240.0	55270.0	70970.0	67250.0	53370.0
434.0	45280.0	49810.0	55680.0	48090.0	45930.0	57340.0	47280.0	45370.0	49980.0	47840.0	47400.0	61700.0	56960.0	45130.0
435.0	39840.0	43820.0	51390.0	43940.0	42590.0	51620.0	41950.0	39950.0	42950.0	41780.0	42550.0	55310.0	53150.0	40440.0
436.0	36360.0	40610.0	47400.0	41400.0	37760.0	47710.0	39690.0	36750.0	41100.0	38040.0	40060.0	52270.0	50120.0	36450.0
437.0	34080.0	37820.0	45040.0	39560.0	35360.0	46290.0	35180.0	34320.0	39100.0	36320.0	37440.0	51130.0	47620.0	35360.0
438.0	32730.0	36570.0	43740.0	38900.0	34620.0	44870.0	35300.0	33300.0	37760.0	36750.0	35430.0	47920.0	46220.0	32700.0
439.0	32530.0	35010.0	43320.0	37520.0	32980.0	44510.0	33650.0	32890.0	37690.0	35800.0	36560.0	47870.0	46790.0	31620.0
440.0	32850.0	35340.0	42430.0	36820.0	33390.0	43800.0	31440.0	31660.0	35480.0	34820.0	34450.0	45210.0	45950.0	31070.0
441.0	31580.0	33940.0	40490.0	36870.0	32720.0	42870.0	32440.0	31630.0	34940.0	33090.0	33900.0	46310.0	44220.0	30980.0
442.0	30460.0	33010.0	40120.0	34720.0	31370.0	42810.0	32020.0	29990.0	35060.0	33380.0	34180.0	45070.0	43880.0	31010.0
443.0	30600.0	33000.0	41420.0	34730.0	31190.0	40760.0	31630.0	30590.0	34010.0	33400.0	33390.0	44280.0	43450.0	29870.0
444.0	29670.0	33100.0	40440.0	33880.0	29850.0	41010.0	30140.0	29180.0	33300.0	32730.0	33070.0	44910.0	42710.0	29860.0
445.0	28900.0	32580.0	40300.0	33700.0	29480.0	41340.0	30270.0	29210.0	32970.0	31970.0	32520.0	43480.0	43070.0	28780.0
446.0	29140.0	30980.0	38200.0	33740.0	28600.0	40860.0	30240.0	29160.0	33090.0	31540.0	32380.0	42800.0	41630.0	28710.0
447.0	27830.0	31090.0	38590.0	32740.0	28970.0	38530.0	29360.0	27950.0	33180.0	31440.0	30700.0	42230.0	40380.0	27720.0
448.0	28160.0	30150.0	38750.0	33170.0	29550.0	39460.0	29790.0	28490.0	32220.0	31230.0	31080.0	41630.0	40320.0	27640.0
449.0	27290.0	29700.0	36940.0	32720.0	28040.0	38910.0	29190.0	26840.0	31120.0	29110.0	32040.0	41750.0	40740.0	26540.0
450.0	27660.0	28670.0	38430.0	32630.0	27810.0	38370.0	27720.0	27060.0	31280.0	30670.0	30310.0	40950.0	40060.0	27050.0
451.0	26660.0	28800.0	37440.0	31930.0	28310.0	37780.0	28420.0	27130.0	30490.0	29880.0	30380.0	40450.0	37940.0	27030.0
452.0	26790.0	29780.0	36550.0	32160.0	27590.0	37060.0	27630.0	27440.0	30940.0	30110.0	30000.0	40830.0	39360.0	26390.0
453.0	26570.0	29040.0	36630.0	29830.0	25940.0	37600.0	27190.0	26930.0	30770.0	28620.0	29220.0	39660.0	38570.0	26110.0
454.0	25850.0	28800.0	36200.0	30440.0	27280.0	38160.0	27520.0	25160.0	29920.0	30190.0	29910.0	40860.0	38870.0	25950.0
455.0	25340.0	28570.0	36910.0	30330.0	27580.0	36610.0	26380.0	26590.0	29700.0	29290.0	28960.0	39630.0	37390.0	26710.0
456.0	26300.0	28390.0	35630.0	31250.0	26630.0	35440.0	26650.0	25820.0	29450.0	29450.0	28680.0	38620.0	36710.0	25280.0
457.0	26170.0	27560.0	34720.0	30020.0	26140.0	36550.0	25700.0	24650.0	29160.0	29160.0	29390.0	38230.0	36150.0	25890.0
458.0	25180.0	27980.0	34730.0	29510.0	26390.0	35450.0	26460.0	25330.0	29470.0	27400.0	27840.0	39040.0	35340.0	24810.0
459.0	24910.0	27300.0	33920.0	29590.0	25680.0	35880.0	25710.0	25100.0	29240.0	27630.0	29110.0	37930.0	35880.0	25200.0
460.0	24620.0	26500.0	34410.0	28700.0	25290.0	35070.0	25580.0	25190.0	28240.0	27940.0	27910.0	36930.0	34800.0	25080.0
461.0	23620.0	26000.0	32620.0	28990.0	24870.0	34500.0	25660.0	24430.0	27600.0	28250.0	27810.0	37280.0	35130.0	24540.0
462.0	25420.0	26230.0	33460.0	28380.0	24190.0	35020.0	24440.0	23890.0	26300.0	27140.0	27970.0	35640.0	34140.0	24040.0
463.0	23980.0	25660.0	32230.0	28330.0	25380.0	33290.0	24720.0	23570.0	26920.0	26130.0	26920.0	35390.0	33280.0	22740.0
464.0	23350.0	25200.0	32340.0	27870.0	23820.0	31750.0	24510.0	24110.0	26250.0	26250.0	27320.0	34320.0	32920.0	22500.0
465.0	22840.0	24080.0	32150.0	27040.0	24350.0	32400.0	24720.0	23650.0	26160.0	25940.0	26630.0	34940.0	32090.0	23050.0
466.0	23580.0	23950.0	31940.0	26620.0	23550.0	32180.0	23480.0	22450.0	26120.0	26480.0	26700.0	34040.0	31470.0	23170.0
467.0	21750.0	23880.0	31920.0	26020.0	23410.0	31620.0	23580.0	22520.0	24880.0	25080.0	25120.0	33690.0	30700.0	22370.0
468.0	23070.0	23730.0	30640.0	26870.0	22740.0	32040.0	23390.0	21380.0	24640.0	25400.0	25640.0	33190.0	30480.0	21700.0
469.0	21850.0	23390.0	31690.0	25040.0	21570.0	30550.0	22390.0	22150.0	24700.0	24660.0	25050.0	33010.0	29090.0	22350.0
470.0	22010.0	23250.0	30710.0	26710.0	22310.0	30850.0	22130.0	21650.0	24540.0	24820.0	25170.0	32560.0	31620.0	20980.0
471.0	21590.0	24030.0	30100.0	25480.0	21490.0	30200.0	21540.0	20990.0	23640.0	24000.0	24170.0	30570.0	29620.0	21730.0
472.0	21830.0	22650.0	29210.0	24700.0	21340.0	30020.0	22020.0	22140.0	24790.0	23720.0	24580.0	31150.0	28640.0	21230.0
473.0	20920.0	21030.0	29100.0	23740.0	21500.0	29790.0	21080.0	21380.0	24240.0	23980.0	23920.0	30150.0	28980.0	21700.0
474.0	20830.0	20780.0	29190.0	24180.0	20430.0	29510.0	20350.0	19860.0	23690.0	23930.0	22540.0	30430.0	28660.0	20320.0
475.0	20620.0	21610.0	28760.0	24670.0	21210.0	29510.0	20170.0	20150.0	23140.0	23360.0	23690.0	30810.0	28560.0	21070.0
476.0	19920.0	21690.0	28480.0	24700.0	20080.0	27930.0	20490.0	20600.0	23050.0	22640.0	22880.0	30020.0	27320.0	20220.0
477.0	19500.0	21700.0	27350.0	23630.0	20660.0	29160.0	19980.0	19250.0	22410.0	23190.0	23210.0	29650.0	27730.0	20090.0
478.0	19880.0	20960.0	27700.0	23770.0	19720.0	28050.0	20300.0	19460.0	22880.0	22380.0	21490.0	28600.0	25900.0	19930.0
479.0	19480.0	21460.0	27310.0	23280.0	20380.0	27270.0	19470.0	19590.0	22100.0	21510.0	22910.0	28780.0	28280.0	19580.0
480.0	19440.0	20660.0	25800.0	23410.0	20220.0	27380.0	19900.0	18590.0	21470.0	21090.0	21750.0	27860.0	25840.0	19330.0
481.0	18940.0	19600.0	26800.0	22240.0	19210.0	27500.0	18370.0	18740.0	20990.0	21340.0	20690.0	28150.0	25440.0	19820.0
482.0	19360.0	19560.0	26520.0	22000.0	19150.0	26690.0	18240.0	18640.0	20510.0	21420.0	21810.0	27530.0	26030.0	18820.0
483.0	18520.0	19920.0	25680.0	22620.0	18690.0	26040.0	18460.0	18420.0	20690.0	20490.0	21320.0	26430.0	24850.0	18010.0
484.0	19150.0	19280.0	25980.0	21630.0	18490.0	26110.0	18870.0	17600.0	19970.0	20340.0	21620.0	27020.0	24820.0	18620.0
485.0	18640.0	19180.0	25450.0	22190.0	17850.0	25290.0	18280.0	18170.0	20530.0	20750.0	20190.0	26470.0	25860.0	18360.0
486.0	18220.0	18060.0	25130.0	21260.0	18270.0	26070.0	18120.0	18180.0	20260.0	21010.0	20570.0	26290.0	24980.0	17570.0
487.0	18570.0	18230.0	23650.0	21830.0	17800.0	24950.0	18430.0	16930.0	20040.0	20200.0	20740.0	24900.0	23970.0	17750.0
488.0	17570.0	18510.0	25230.0	20090.0	17150.0	24380.0	17180.0	16470.0	20340.0	19310.0	19750.0	24660.0	24210.0	17720.0
489.0	16680.0	18000.0	23900.0	20510.0	16680.0	24250.0	17060.0	17270.0	18940.0	19290.0	19830.0	24800.0	22670.0	18330.0
490.0	16980.0	17840.0	23920.0	20260.0	17330.0	24600.0	16700.0	15950.0	18480.0	18840.0	20060.0	24880.0	23180.0	16810.0
491.0	17420.0	17550.0	23270.0	19700.0	16940.0	23660.0	16920.0	16090.0	17720.0	19030.0	20670.0	23390.0	23120.0	16590.0
492.0	16660.0	17310.0	22180.0	19410.0	16490.0	22650.0	16800.0	15490.0	18530.0	19140.0	18740.0	23580.0	22750.0	16320.0
493.0	16320.0	16640.0	22940.0	19630.0	16410.0	23150.0	15700.0	16480.0	18520.0	18660.0	18590.0	23680.0	20970.0	16740.0
494.0	16010.0	16340.0	22870.0	18190.0	15320.0	23330.0	15630.0	15490.0	18820.0	18150.0	19500.0	22440.0	22170.0	15990.0
495.0	15880.0	17100.0	21790.0	18530.0	16860.0	22410.0	16050.0	15290.0	17680.0	18520.0	19350.0	23090.0	22540.0	15500.0
496.0	16110.0	15500.0	21920.0	18440.0	15590.0	22220.0	15940.0	14960.0	17320.0	17170.0	17990.0	21650.0	21620.0	16970.0
497.0	15220.0	16580.0	21420.0	19150.0	15720.0	22420.0	14720.0	14770.0	16460.0	17860.0	18220.0	22300.0	20640.0	15730.0
498.0	15130.0	15340.0	21340.0	17660.0	15460.0	21620.0	15180.0	15150.0	16320.0	17710.0	17160.0	21690.0	20830.0	14970.0
499.0	15400.0	15910.0	20230.0	19190.0	14710.0	20620.0	14250.0	14030.0	16880.0	16770.0	17740.0	21270.0	19880.0	15430.0
500.0	15150.0	14910.0	21440.0	18060.0	14880.0	20460.0	14760.0	14640.0	16040.0	17570.0	17280.0	21430.0	20520.0	15160.0
501.0	14780.0	15120.0	20160.0	17460.0	14250.0	20680.0	14940.0	14600.0	17120.0	17400.0	16890.0	21040.0	19740.0	14920.0
502.0	14730.0	14160.0	20310.0	17100.0	14420.0	19560.0	14310.0	13700.0	16410.0	16360.0	16720.0	21130.0	19070.0	15380.0
503.0	14640.0	14330.0	19710.0	17960.0	14650.0	19960.0	14170.0	14230.0	16060.0	16660.0	16890.0	20740.0	18230.0	14200.0
504.0	14040.0	14900.0	20000.0	16790.0	13320.0	19470.0	13590.0	13930.0	15730.0	15950.0	16890.0	19920.0	18480.0	14750.0
505.0	14010.0	14150.0	18810.0	16120.0	13170.0	19110.0	13790.0	12660.0	14300.0	15970.0	16810.0	18940.0	18620.0	14170.0
506.0	14120.0	14470.0	19180.0	16970.0	13650.0	18860.0	13500.0	12960.0	15180.0	15790.0	16420.0	19310.0	18410.0	14380.0
507.0	13940.0	13300.0	17600.0	16380.0	13120.0	18700.0	13080.0	12740.0	15410.0	15090.0	16160.0	18310.0	17890.0	13310.0
508.0	12950.0	13920.0	18050.0	16110.0	12580.0	17990.0	13360.0	12600.0	15330.0	14540.0	15400.0	18200.0	17950.0	12940.0
509.0	13430.0	12330.0	17610.0	15570.0	13270.0	18190.0	12260.0	12300.0	14590.0	15810.0	14970.0	17740.0	16660.0	13320.0
510.0	13570.0	12040.0	18070.0	15430.0	12930.0	17630.0	12220.0	11460.0	13940.0	14580.0	15410.0	17670.0	17540.0	12680.0
511.0	12650.0	12980.0	17270.0	15810.0	12030.0	17520.0	12170.0	11390.0	13840.0	14000.0	14810.0	17280.0	16920.0	13430.0
512.0	12280.0	11800.0	17770.0	15440.0	11690.0	17380.0	11410.0	12460.0	13500.0	13550.0	14180.0	16990.0	16570.0	12890.0
513.0	12730.0	12160.0	17210.0	14570.0	11830.0	16810.0	11860.0	12000.0	13520.0	13620.0	14410.0	17150.0	16050.0	12470.0
514.0	12870.0	11580.0	15460.0	14260.0	11390.0	16070.0	11930.0	11440.0	13400.0	13710.0	14060.0	16210.0	15720.0	12190.0
515.0	11770.0	12010.0	14860.0	14300.0	11120.0	16000.0	11270.0	11400.0	14150.0	13250.0	13090.0	16230.0	16080.0	12620.0
516.0	11750.0	11990.0	15440.0	14230.0	11280.0	15590.0	11080.0	10550.0	12710.0	13210.0	13440.0	15660.0	14930.0	11500.0
517.0	11880.0	11400.0	15390.0	12380.0	10800.0	15620.0	10860.0	10510.0	12500.0	13170.0	13320.0	16200.0	15160.0	11270.0
518.0	11520.0	10830.0	14990.0	13900.0	11180.0	15380.0	10840.0	10410.0	12730.0	12740.0	13120.0	16490.0	15070.0	11240.0
519.0	11470.0	11300.0	15390.0	13510.0	10590.0	14430.0	10050.0	10670.0	11880.0	12830.0	13340.0	15390.0	14010.0	11480.0
520.0	10820.0	10310.0	15420.0	13270.0	10800.0	14950.0	10500.0	10020.0	11940.0	12870.0	12730.0	13940.0	14280.0	10860.0
521.0	10250.0	10510.0	14670.0	13330.0	10470.0	14830.0	10070.0	10110.0	11930.0	12350.0	12090.0	14290.0	14390.0	11330.0
522.0	11200.0	10450.0	14610.0	13050.0	10850.0	14390.0	10070.0	10300.0	11300.0	11940.0	11630.0	14750.0	13930.0	11380.0
523.0	10970.0	9740.0	14400.0	12570.0	9870.0	14040.0	9770.0	10090.0	11380.0	11920.0	11610.0	13910.0	14150.0	10770.0
524.0	10300.0	10130.0	13850.0	12790.0	9900.0	13810.0	9280.0	9360.0	10960.0	11630.0	12350.0	13650.0	12980.0	10420.0
525.0	10300.0	10370.0	13170.0	12630.0	10010.0	13050.0	9510.0	9500.0	11740.0	11810.0	11020.0	13100.0	13140.0	10630.0
526.0	10220.0	9750.0	13490.0	12040.0	9700.0	13330.0	9400.0	9490.0	10580.0	11180.0	11170.0	13130.0	12460.0	10530.0
527.0	10290.0	9850.0	13750.0	12460.0	9630.0	13080.0	9080.0	9510.0	11200.0	11420.0	11980.0	13210.0	13580.0	10580.0
528.0	9750.0	9100.0	12890.0	11480.0	9370.0	12370.0	8760.0	8700.0	10510.0	10790.0	11420.0	13360.0	13120.0	9730.0
529.0	9310.0	9210.0	12810.0	11420.0	9320.0	12450.0	9280.0	8690.0	10590.0	11080.0	11260.0	12200.0	12740.0	9680.0
530.0	10050.0	9370.0	13000.0	10920.0	9310.0	12300.0	9080.0	9010.0	10420.0	11090.0	11370.0	12610.0	12660.0	10050.0
531.0	10030.0	8540.0	12400.0	10890.0	8670.0	12310.0	8630.0	9110.0	9700.0	10220.0	10890.0	11940.0	11570.0	9690.0
532.0	9920.0	8550.0	12060.0	10640.0	8850.0	12360.0	9200.0	7950.0	10280.0	10360.0	10800.0	12470.0	11620.0	9130.0
533.0	9250.0	9370.0	11270.0	10840.0	8830.0	12460.0	8430.0	8180.0	10360.0	9840.0	10620.0	12050.0	12040.0	9050.0
534.0	9140.0	8570.0	11650.0	10750.0	9150.0	10970.0	8780.0	8760.0	9890.0	9390.0	10160.0	12310.0	12150.0	8870.0
535.0	9220.0	8320.0	11470.0	10800.0	8080.0	10950.0	8060.0	7960.0	9990.0	9380.0	10450.0	11460.0	11610.0	8730.0
536.0	8550.0	7980.0	11830.0	10720.0	8270.0	11220.0	8040.0	8320.0	9770.0	9510.0	10030.0	10550.0	11420.0	9330.0
537.0	8480.0	8310.0	11460.0	10770.0	8720.0	11120.0	7660.0	8400.0	9710.0	9690.0	10000.0	11250.0	11780.0	9110.0
538.0	7850.0	8160.0	10530.0	10080.0	8090.0	11900.0	8460.0	7490.0	9100.0	9510.0	10030.0	11160.0	10980.0	8840.0
539.0	8160.0	7510.0	10650.0	10230.0	7980.0	11170.0	7870.0	7550.0	8920.0	9040.0	10590.0	10920.0	10310.0	8490.0
540.0	7980.0	7680.0	10070.0	10180.0	7590.0	10640.0	7680.0	8000.0	8810.0	9290.0	9710.0	11170.0	10810.0	8350.0
541.0	7800.0	7400.0	10160.0	9730.0	7940.0	10180.0	7230.0	7030.0	8340.0	9110.0	9300.0	10740.0	10670.0	8560.0
542.0	8600.0	7720.0	9740.0	10560.0	7510.0	10150.0	7240.0	6720.0	8730.0	9030.0	9380.0	9760.0	10680.0	8230.0
543.0	8220.0	7210.0	10620.0	9020.0	7790.0	10690.0	7560.0	6790.0	8420.0	8690.0	8320.0	10420.0	10300.0	8510.0
544.0	8070.0	7170.0	10210.0	8960.0	7660.0	10380.0	6770.0	7410.0	8820.0	8050.0	9310.0	10200.0	10330.0	8200.0
545.0	8330.0	7090.0	9850.0	9680.0	7860.0	10320.0	6270.0	6600.0	8500.0	8060.0	9150.0	9070.0	10340.0	7910.0
546.0	7050.0	7060.0	9450.0	8660.0	7280.0	9670.0	6650.0	7050.0	8110.0	8820.0	9120.0	9210.0	10060.0	8000.0
547.0	6900.0	6680.0	9650.0	9450.0	6770.0	9300.0	6600.0	6830.0	8070.0	8450.0	8960.0	9040.0	9900.0	8120.0
548.0	7690.0	6750.0	8790.0	9000.0	6700.0	9630.0	6330.0	6500.0	8380.0	7810.0	8380.0	9730.0	9350.0	7800.0
549.0	7310.0	7040.0	9250.0	8630.0	7200.0	8920.0	6530.0	6450.0	7920.0	8100.0	8530.0	9330.0	9660.0	7610.0
550.0	7130.0	6300.0	8760.0	8860.0	7440.0	9370.0	6740.0	6480.0	7480.0	8010.0	8950.0	8470.0	9440.0	7570.0
551.0	7090.0	6310.0	8470.0	8590.0	6650.0	8980.0	6500.0	6640.0	7470.0	7850.0	8430.0	8910.0	9170.0	7350.0
552.0	6860.0	6670.0	8380.0	8650.0	6530.0	8970.0	6500.0	6570.0	7480.0	7800.0	8100.0	8080.0	9340.0	7340.0
553.0	6430.0	6380.0	8400.0	8830.0	6170.0	8180.0	5630.0	6380.0	7610.0	7690.0	7620.0	8390.0	9040.0	7270.0
554.0	6890.0	6140.0	8220.0	8460.0	6710.0	8380.0	5680.0	5630.0	7300.0	7340.0	7860.0	8170.0	9060.0	7200.0
555.0	6700.0	6480.0	7570.0	8270.0	6430.0	8720.0	5680.0	6350.0	7660.0	7240.0	7600.0	7810.0	9050.0	7050.0
556.0	6930.0	5770.0	7960.0	7850.0	6630.0	8270.0	5950.0	6160.0	7330.0	7130.0	7790.0	7780.0	8930.0	7300.0
557.0	6620.0	6180.0	8180.0	7890.0	5990.0	7930.0	5920.0	6150.0	7120.0	7030.0	8020.0	7830.0	8430.0	6960.0
558.0	6620.0	5870.0	7700.0	7610.0	6180.0	7600.0	6020.0	5680.0	7230.0	7120.0	7670.0	7990.0	8960.0	6960.0
559.0	6540.0	5630.0	8120.0	7470.0	6090.0	8030.0	5700.0	5770.0	6750.0	6990.0	7290.0	7330.0	8270.0	6550.0
560.0	6480.0	5350.0	7570.0	7550.0	5950.0	7880.0	5570.0	5800.0	6910.0	6620.0	7220.0	7510.0	8620.0	6620.0
561.0	5970.0	5470.0	7460.0	7410.0	6370.0	7580.0	5520.0	5800.0	6790.0	6690.0	7210.0	6850.0	7930.0	6280.0
562.0	6150.0	5620.0	7240.0	7500.0	6380.0	6870.0	5260.0	5520.0	6840.0	6530.0	6930.0	7350.0	7990.0	6330.0
563.0	6000.0	5400.0	7240.0	7200.0	5750.0	7240.0	5150.0	5640.0	6700.0	6400.0	6670.0	7290.0	7530.0	6960.0
564.0	5900.0	5320.0	7130.0	7210.0	5830.0	7420.0	5220.0	4960.0	6570.0	6840.0	6580.0	6640.0	8030.0	6450.0
565.0	5810.0	5190.0	6800.0	7500.0	5860.0	7080.0	4880.0	5310.0	6480.0	6510.0	6570.0	7030.0	7630.0	6620.0
566.0	5680.0	5730.0	6820.0	7080.0	5490.0	7180.0	5440.0	4700.0	6140.0	6580.0	6850.0	6850.0	7630.0	6410.0
567.0	5650.0	5130.0	6810.0	6800.0	5810.0	6610.0	5130.0	5190.0	6180.0	6150.0	6740.0	6950.0	7650.0	6180.0
568.0	6040.0	5380.0	6560.0	7510.0	5280.0	6930.0	5360.0	5000.0	6140.0	5880.0	6240.0	6630.0	7340.0	6470.0
569.0	5360.0	5370.0	6860.0	7150.0	5250.0	6970.0	5090.0	5200.0	6390.0	6270.0	6190.0	6360.0	7560.0	6280.0
570.0	5700.0	5150.0	6840.0	6600.0	5740.0	6380.0	5070.0	5430.0	6390.0	5950.0	6200.0	6470.0	6570.0	6150.0
571.0	5630.0	5000.0	6720.0	7040.0	5400.0	6870.0	4690.0	4580.0	6010.0	6380.0	6140.0	6380.0	7260.0	6180.0
572.0	5230.0	5580.0	6380.0	6540.0	5160.0	6240.0	5070.0	5260.0	6060.0	6180.0	6170.0	6350.0	6810.0	5720.0
573.0	5380.0	5090.0	5460.0	6770.0	5080.0	6650.0	4800.0	4870.0	5490.0	5680.0	5810.0	5700.0	7860.0	5900.0
574.0	5380.0	4860.0	6490.0	6840.0	5120.0	6930.0	4350.0	5120.0	5660.0	5760.0	5750.0	6090.0	6500.0	5910.0
575.0	5190.0	4760.0	5790.0	6470.0	5180.0	6670.0	4630.0	4700.0	5920.0	5640.0	5560.0	6200.0	6990.0	6280.0
576.0	5350.0	4820.0	6240.0	6500.0	4940.0	5750.0	4680.0	4790.0	5970.0	5220.0	6110.0	5670.0	7010.0	5920.0
577.0	5070.0	4170.0	5730.0	6200.0	4660.0	6170.0	4340.0	4490.0	5340.0	5900.0	6360.0	5420.0	6610.0	6060.0
578.0	4820.0	4600.0	6200.0	6230.0	4700.0	6210.0	4740.0	4460.0	5860.0	5530.0	6250.0	5850.0	6640.0	5520.0
579.0	5460.0	4470.0	5770.0	6060.0	4960.0	5750.0	4270.0	4660.0	5200.0	5470.0	5460.0	5500.0	6720.0	5690.0
580.0	4820.0	4080.0	5710.0	6210.0	5230.0	5820.0	4410.0	4540.0	5240.0	5460.0	5880.0	5310.0	6330.0	5770.0
581.0	4890.0	4560.0	5640.0	5950.0	4740.0	5610.0	4720.0	4180.0	5460.0	5340.0	5660.0	5040.0	6940.0	5730.0
582.0	4620.0	4330.0	5390.0	6010.0	5180.0	5520.0	4450.0	4330.0	5300.0	5130.0	5540.0	4770.0	6730.0	5270.0
583.0	4850.0	5100.0	4880.0	5940.0	4290.0	5710.0	4330.0	3970.0	4950.0	5270.0	5140.0	5460.0	6450.0	5300.0
584.0	5090.0	4750.0	5510.0	6120.0	4820.0	5550.0	3750.0	4180.0	5430.0	5080.0	5440.0	5440.0	6330.0	5580.0
585.0	4810.0	4000.0	5440.0	5620.0	4380.0	5400.0	3910.0	4360.0	5260.0	4960.0	5410.0	5020.0	6080.0	4990.0
586.0	4770.0	4300.0	5600.0	6060.0	4700.0	5180.0	4020.0	4160.0	4920.0	5170.0	5280.0	5270.0	6260.0	5650.0
587.0	4500.0	4120.0	5120.0	5970.0	4450.0	5050.0	4200.0	3770.0	5030.0	4560.0	5480.0	5300.0	6260.0	5550.0
588.0	4590.0	4200.0	5420.0	5770.0	4720.0	5070.0	4240.0	4150.0	4720.0	5030.0	4980.0	5220.0	6440.0	5490.0
589.0	4450.0	4130.0	4710.0	5770.0	4510.0	5310.0	3760.0	3830.0	5390.0	4760.0	4970.0	4460.0	6060.0	5400.0
590.0	4310.0	3960.0	4780.0	5440.0	4520.0	4470.0	3880.0	4130.0	5170.0	4760.0	4870.0	4940.0	5960.0	4950.0
591.0	4870.0	4080.0	4720.0	5160.0	4150.0	5240.0	3750.0	3980.0	4710.0	4350.0	5570.0	4810.0	5670.0	5360.0
592.0	4430.0	4000.0	4990.0	5210.0	4380.0	4860.0	3760.0	4250.0	5090.0	5040.0	4750.0	4350.0	5670.0	5060.0
593.0	4060.0	3860.0	5160.0	5080.0	4450.0	4820.0	3790.0	4200.0	4760.0	4740.0	4910.0	4930.0	5810.0	4860.0
594.0	3960.0	3970.0	4660.0	5110.0	4280.0	4650.0	3730.0	3910.0	5070.0	4390.0	4820.0	4800.0	6060.0	5380.0
595.0	4190.0	3630.0	4620.0	5270.0	4490.0	5260.0	3510.0	4020.0	4580.0	4370.0	4650.0	4600.0	6050.0	5020.0
596.0	4240.0	4130.0	4900.0	5690.0	4310.0	4960.0	3710.0	4120.0	4740.0	4290.0	5080.0	4560.0	5420.0	5010.0
597.0	3640.0	3770.0	4630.0	5100.0	3940.0	4220.0	3620.0	3490.0	4150.0	4380.0	5100.0	4380.0	5450.0	4520.0
598.0	3930.0	3840.0	4770.0	5180.0	4300.0	4390.0	4000.0	3950.0	4380.0	4390.0	4580.0	3970.0	5550.0	4930.0
599.0	4000.0	3890.0	4610.0	5250.0	4290.0	4470.0	3420.0	3770.0	4530.0	4280.0	4870.0	4550.0	5720.0	4520.0
600.0	4010.0	3760.0	4370.0	5170.0	4040.0	4650.0	3780.0	3770.0	4850.0	4060.0	4530.0	4430.0	5570.0	4870.0
