# Supplementary material for: Interrogating the structure and function of the human voltage-gated proton channel (hHv1) with a fluorescent noncanonical amino acid
Source: eLife. 2026 Apr 28;15:RP110161. doi: 10.7554/eLife.110161 (PMC13124150; doi:10.7554/eLife.110161)
Supplement: Figure 6—source data 1. [file elife-110161-fig6-data1.zip › Spectra3_280.csv]

Wavelength (nm)	Acd	A18Acd	Q56Acd	M91Acd	V103Acd	C107Acd	K125Acd	Y134Acd	F159Acd	K169Acd	F195Acd	I217Acd	F247Acd	No TAG
290.0	55440.0	68050.0	72570.0	69510.0	68730.0	75800.0	71450.0	61740.0	84150.0	69480.0	75680.0	67800.0	105670.0	81920.0
291.0	31870.0	41460.0	50820.0	46520.0	40080.0	54080.0	49320.0	38660.0	50920.0	45690.0	43430.0	45030.0	67410.0	63780.0
292.0	26140.0	37850.0	47010.0	41540.0	35610.0	51100.0	45360.0	32980.0	42820.0	40200.0	36650.0	40090.0	58090.0	61490.0
293.0	22180.0	36550.0	49830.0	41970.0	34390.0	53270.0	43430.0	30980.0	41820.0	38810.0	35780.0	38500.0	55110.0	65880.0
294.0	20910.0	37370.0	52260.0	42900.0	35030.0	57070.0	45380.0	31240.0	41120.0	40130.0	36320.0	39640.0	56300.0	70980.0
295.0	21760.0	41110.0	57780.0	46390.0	38070.0	61470.0	50330.0	33330.0	45300.0	43170.0	37540.0	42550.0	60400.0	80510.0
296.0	22680.0	45100.0	63800.0	50850.0	41130.0	69010.0	56870.0	37070.0	50070.0	47200.0	41080.0	46710.0	65940.0	91910.0
297.0	25890.0	49610.0	70590.0	56760.0	46360.0	76980.0	62360.0	40970.0	55390.0	52180.0	45310.0	51120.0	74070.0	105400.0
298.0	27880.0	56350.0	77790.0	65470.0	51280.0	83220.0	69730.0	46750.0	62460.0	57740.0	50550.0	58050.0	83480.0	117110.0
299.0	32160.0	64240.0	88960.0	73150.0	58170.0	95470.0	78850.0	53350.0	70630.0	66550.0	57940.0	64460.0	93850.0	137040.0
300.0	38210.0	72550.0	103880.0	85610.0	68670.0	110180.0	90590.0	63420.0	83140.0	76360.0	68480.0	76260.0	109590.0	158630.0
301.0	44710.0	88460.0	119300.0	100050.0	78470.0	126800.0	106590.0	77250.0	97230.0	87120.0	80130.0	89080.0	127150.0	183320.0
302.0	59550.0	107350.0	136090.0	118470.0	95910.0	145320.0	125060.0	94380.0	113620.0	104540.0	96340.0	101230.0	144650.0	213380.0
303.0	73790.0	123720.0	162550.0	141100.0	113970.0	172690.0	146610.0	115750.0	138300.0	126680.0	115310.0	121470.0	171130.0	247910.0
304.0	95750.0	151520.0	193070.0	166980.0	139690.0	202740.0	179750.0	142280.0	164200.0	150270.0	141420.0	149710.0	201810.0	292400.0
305.0	117890.0	179950.0	222050.0	197370.0	168770.0	233310.0	209530.0	170630.0	193530.0	179200.0	167930.0	174600.0	237330.0	335050.0
306.0	138710.0	205910.0	258000.0	222710.0	196800.0	265840.0	237860.0	199880.0	225970.0	204000.0	199840.0	202190.0	267400.0	377210.0
307.0	158950.0	234830.0	289250.0	250600.0	223000.0	298480.0	271050.0	226330.0	254840.0	233230.0	226680.0	228570.0	303270.0	427290.0
308.0	173820.0	260500.0	318890.0	276370.0	246180.0	324010.0	299950.0	254050.0	278100.0	254960.0	248160.0	252680.0	329610.0	468120.0
309.0	184180.0	277950.0	341550.0	294150.0	263290.0	345960.0	321070.0	273390.0	301050.0	270920.0	263290.0	266270.0	353490.0	504560.0
310.0	187140.0	288610.0	356070.0	309100.0	268460.0	364140.0	334030.0	281200.0	313070.0	279460.0	272840.0	277390.0	373210.0	536430.0
311.0	181670.0	286970.0	358300.0	311000.0	271650.0	367040.0	338110.0	286950.0	319080.0	281940.0	273920.0	277910.0	379440.0	560610.0
312.0	169000.0	280860.0	357810.0	310320.0	264200.0	368890.0	334090.0	281170.0	313970.0	277970.0	266180.0	272180.0	377800.0	578170.0
313.0	149060.0	272050.0	351310.0	300440.0	252580.0	361880.0	326680.0	269300.0	302410.0	268050.0	259700.0	260030.0	376940.0	599690.0
314.0	131960.0	258050.0	342470.0	290360.0	238580.0	356960.0	320300.0	259230.0	293320.0	256900.0	238010.0	248760.0	374490.0	610080.0
315.0	113960.0	249530.0	335310.0	284530.0	226660.0	350300.0	310120.0	250760.0	285760.0	244270.0	232500.0	240760.0	369970.0	627690.0
316.0	98280.0	240510.0	330150.0	281710.0	213860.0	347990.0	310430.0	243100.0	279240.0	236390.0	218620.0	232510.0	371200.0	645170.0
317.0	84620.0	232490.0	326390.0	272520.0	208310.0	347560.0	306000.0	237340.0	275490.0	233970.0	212800.0	225700.0	371600.0	668090.0
318.0	74340.0	228300.0	329140.0	276710.0	203680.0	353210.0	309050.0	241710.0	277960.0	231410.0	210490.0	220640.0	384240.0	692920.0
319.0	71460.0	228810.0	332410.0	279870.0	204610.0	355400.0	316920.0	240890.0	278450.0	235510.0	210250.0	225280.0	389630.0	718450.0
320.0	66340.0	232470.0	341610.0	281910.0	207000.0	365750.0	320360.0	247910.0	289050.0	236410.0	214650.0	231840.0	405330.0	742550.0
321.0	62350.0	237810.0	351920.0	291360.0	211700.0	376030.0	329170.0	252380.0	293170.0	243760.0	218110.0	237530.0	418190.0	773850.0
322.0	62200.0	243010.0	355870.0	301500.0	213860.0	383860.0	339740.0	258730.0	305390.0	249460.0	224640.0	243830.0	425460.0	804860.0
323.0	59810.0	250660.0	367750.0	306530.0	220460.0	395620.0	352480.0	271860.0	309980.0	252410.0	230100.0	252680.0	448450.0	831790.0
324.0	59150.0	252510.0	379890.0	315960.0	223750.0	402570.0	359350.0	278990.0	317910.0	262460.0	234880.0	257870.0	457290.0	858270.0
325.0	58030.0	261040.0	387750.0	320980.0	229810.0	417310.0	371420.0	286720.0	328620.0	269750.0	240750.0	265230.0	467880.0	883650.0
326.0	57750.0	260960.0	393490.0	330150.0	232110.0	425930.0	381540.0	294050.0	339230.0	273460.0	245510.0	271730.0	477530.0	910830.0
327.0	57290.0	269950.0	401060.0	335550.0	239840.0	436600.0	385630.0	302080.0	344000.0	282110.0	249130.0	274640.0	493840.0	935030.0
328.0	56640.0	276400.0	411800.0	343740.0	241130.0	449010.0	394020.0	306740.0	354750.0	287290.0	255580.0	281060.0	503850.0	958180.0
329.0	57680.0	280380.0	414170.0	350320.0	248490.0	456030.0	407830.0	315910.0	365480.0	292880.0	263200.0	289350.0	511350.0	984660.0
330.0	55000.0	280370.0	425550.0	359450.0	251290.0	459970.0	416150.0	322650.0	363800.0	296300.0	266340.0	296450.0	523180.0	1001730.0
331.0	56130.0	285520.0	430840.0	360600.0	256100.0	468450.0	422790.0	326660.0	375210.0	302370.0	270690.0	299570.0	532510.0	1017730.0
332.0	56030.0	289360.0	434100.0	366650.0	258480.0	478280.0	428680.0	331980.0	381360.0	306210.0	274590.0	304600.0	542310.0	1041480.0
333.0	54880.0	290080.0	437530.0	374510.0	262360.0	480810.0	433930.0	336380.0	387640.0	312340.0	277550.0	309540.0	551030.0	1050650.0
334.0	54070.0	296090.0	441480.0	378520.0	260350.0	489010.0	437880.0	342790.0	390480.0	315440.0	279590.0	315870.0	556760.0	1072500.0
335.0	52390.0	297600.0	442770.0	375550.0	263340.0	490270.0	446970.0	344650.0	394920.0	311580.0	283220.0	318370.0	563790.0	1076030.0
336.0	53650.0	298590.0	446990.0	380290.0	265070.0	498410.0	448730.0	349550.0	397780.0	318080.0	286250.0	317070.0	564750.0	1090140.0
337.0	50110.0	296190.0	448190.0	382600.0	264970.0	497700.0	450170.0	353080.0	400530.0	320020.0	286960.0	324270.0	571240.0	1099800.0
338.0	51030.0	297850.0	451540.0	381740.0	265290.0	501350.0	454700.0	356040.0	403260.0	319160.0	289310.0	323940.0	570090.0	1106510.0
339.0	49740.0	299470.0	450380.0	380670.0	268890.0	500640.0	453640.0	353550.0	406040.0	323990.0	290330.0	326800.0	576660.0	1111910.0
340.0	47860.0	300730.0	451550.0	381760.0	265020.0	499750.0	454690.0	355390.0	405860.0	325090.0	289440.0	324030.0	576480.0	1119600.0
341.0	48050.0	301130.0	451960.0	383140.0	268060.0	499260.0	457230.0	358330.0	411060.0	320940.0	292350.0	328520.0	575550.0	1117850.0
342.0	47650.0	294560.0	455540.0	381630.0	267100.0	501520.0	455300.0	356330.0	408540.0	322910.0	291270.0	329670.0	576040.0	1117860.0
343.0	47260.0	297860.0	452680.0	382770.0	268860.0	500210.0	454600.0	357750.0	402950.0	321860.0	289260.0	328060.0	583930.0	1120360.0
344.0	46190.0	298040.0	447840.0	379790.0	268550.0	504460.0	455460.0	358330.0	410120.0	319580.0	289420.0	331070.0	577590.0	1117880.0
345.0	45040.0	296510.0	446920.0	379880.0	268470.0	503630.0	454530.0	360710.0	409500.0	321530.0	288290.0	327840.0	578230.0	1122030.0
346.0	44470.0	293730.0	443530.0	379340.0	264410.0	499620.0	451600.0	358180.0	406870.0	321300.0	290500.0	328990.0	578890.0	1116910.0
347.0	44730.0	292880.0	435180.0	376510.0	260170.0	499630.0	449080.0	356300.0	409200.0	318940.0	289730.0	331570.0	574380.0	1106900.0
348.0	43280.0	291290.0	439390.0	373070.0	261680.0	496590.0	447640.0	360390.0	402850.0	316810.0	288340.0	325770.0	569270.0	1106990.0
349.0	44160.0	289360.0	435390.0	370900.0	260640.0	491060.0	447570.0	350940.0	402030.0	316620.0	288490.0	325570.0	567410.0	1097700.0
350.0	42340.0	284770.0	433950.0	372230.0	258160.0	484960.0	442530.0	353010.0	400110.0	310970.0	284680.0	323340.0	561180.0	1089670.0
351.0	42710.0	277560.0	425360.0	360820.0	253880.0	486380.0	440190.0	351440.0	394050.0	310180.0	281370.0	321010.0	556850.0	1082250.0
352.0	40990.0	278960.0	425030.0	359740.0	253520.0	478120.0	432830.0	344740.0	389650.0	306130.0	281050.0	319620.0	552560.0	1069730.0
353.0	40080.0	276340.0	415580.0	355340.0	248750.0	470900.0	431420.0	342810.0	388250.0	305530.0	276670.0	317250.0	548420.0	1059680.0
354.0	41490.0	271310.0	410120.0	350000.0	247320.0	466510.0	423710.0	337640.0	381780.0	299940.0	270840.0	312650.0	539930.0	1040710.0
355.0	38200.0	266890.0	400630.0	345480.0	243090.0	461560.0	419510.0	332160.0	380250.0	295630.0	270280.0	308520.0	533250.0	1038820.0
356.0	38200.0	264770.0	394840.0	336920.0	240480.0	455270.0	411040.0	327530.0	373260.0	294520.0	268400.0	304410.0	523620.0	1014320.0
357.0	36910.0	258100.0	387330.0	334590.0	235080.0	446170.0	406000.0	323250.0	364410.0	288260.0	261190.0	299330.0	518590.0	1004510.0
358.0	36570.0	253610.0	384300.0	327560.0	230920.0	439990.0	398120.0	317330.0	360760.0	284040.0	258380.0	297580.0	508430.0	980040.0
359.0	36470.0	249060.0	379180.0	321590.0	223540.0	432710.0	395390.0	315290.0	357250.0	280120.0	254770.0	293860.0	499210.0	967730.0
360.0	35610.0	244580.0	369910.0	317870.0	222230.0	427540.0	383530.0	307110.0	351230.0	277120.0	250400.0	288830.0	492240.0	946460.0
361.0	35460.0	240940.0	363280.0	312370.0	217560.0	418070.0	373280.0	305050.0	342550.0	269420.0	247140.0	284260.0	481430.0	928940.0
362.0	36020.0	234100.0	357170.0	303670.0	213890.0	409860.0	369060.0	296620.0	341060.0	263390.0	241030.0	283350.0	472910.0	914630.0
363.0	34740.0	227740.0	345660.0	297390.0	210430.0	398390.0	362020.0	290660.0	333230.0	260910.0	235420.0	275410.0	462030.0	894960.0
364.0	35290.0	224820.0	339570.0	289690.0	203590.0	393390.0	353360.0	281770.0	322710.0	251620.0	231070.0	270140.0	447900.0	873640.0
365.0	33470.0	217550.0	333870.0	278310.0	200130.0	381810.0	346720.0	280730.0	317810.0	252150.0	228280.0	264720.0	440230.0	854360.0
366.0	34280.0	214110.0	322100.0	278520.0	196020.0	372070.0	336200.0	274670.0	313030.0	243460.0	220750.0	257430.0	431050.0	837220.0
367.0	31260.0	209460.0	314100.0	269640.0	192120.0	366940.0	329080.0	266460.0	302310.0	237640.0	217350.0	251200.0	421950.0	807840.0
368.0	32340.0	201590.0	306170.0	262100.0	183330.0	356060.0	320430.0	259550.0	294110.0	233580.0	214430.0	250490.0	409660.0	789270.0
369.0	30790.0	199330.0	296300.0	256870.0	182930.0	349200.0	314750.0	254290.0	288850.0	228360.0	206490.0	241610.0	402210.0	769280.0
370.0	30590.0	191110.0	290680.0	248200.0	176860.0	338670.0	306300.0	244530.0	281490.0	220000.0	199220.0	236160.0	391600.0	747750.0
371.0	30320.0	189890.0	285500.0	239930.0	172250.0	330410.0	294220.0	241010.0	275100.0	214270.0	194580.0	232420.0	379330.0	732550.0
372.0	28500.0	183370.0	275650.0	235580.0	168580.0	320710.0	287390.0	235770.0	266230.0	210570.0	191590.0	227370.0	365910.0	710420.0
373.0	29280.0	178410.0	264550.0	224150.0	160330.0	312860.0	278470.0	226450.0	258690.0	205730.0	185200.0	219590.0	355050.0	686390.0
374.0	29160.0	173750.0	258400.0	221780.0	157210.0	303010.0	270470.0	225080.0	249810.0	197000.0	182630.0	209990.0	349070.0	661500.0
375.0	29130.0	169250.0	250910.0	214690.0	153260.0	297180.0	262450.0	213830.0	245640.0	192460.0	176100.0	209910.0	337140.0	645540.0
376.0	28110.0	164340.0	244430.0	210590.0	146930.0	286590.0	254030.0	208040.0	235850.0	188030.0	169890.0	204490.0	329560.0	624730.0
377.0	28030.0	159050.0	236590.0	199790.0	143620.0	277720.0	247360.0	203550.0	231410.0	183000.0	166390.0	198780.0	317530.0	610070.0
378.0	27680.0	154620.0	227900.0	194850.0	141600.0	270730.0	238630.0	194970.0	225390.0	179200.0	161980.0	190730.0	306700.0	586110.0
379.0	26960.0	148080.0	221620.0	191830.0	134790.0	262190.0	232790.0	189010.0	216880.0	174710.0	159300.0	186390.0	301460.0	568170.0
380.0	26810.0	144370.0	216310.0	181500.0	133390.0	253710.0	223100.0	184700.0	207950.0	170280.0	154160.0	183650.0	288060.0	548990.0
381.0	26380.0	141590.0	207810.0	178740.0	128840.0	247140.0	220670.0	181420.0	201400.0	163870.0	148610.0	178410.0	276480.0	527680.0
382.0	25570.0	136710.0	200660.0	171030.0	122680.0	243670.0	210710.0	175040.0	196940.0	160530.0	141940.0	172250.0	268410.0	512680.0
383.0	26600.0	134230.0	197940.0	166490.0	120890.0	232170.0	206090.0	166980.0	190590.0	155590.0	142550.0	169140.0	262320.0	496950.0
384.0	26760.0	131540.0	188460.0	161610.0	118190.0	226020.0	199930.0	163770.0	185170.0	149970.0	137090.0	165330.0	253550.0	474360.0
385.0	25880.0	125940.0	180500.0	156110.0	114580.0	216830.0	197250.0	157420.0	182160.0	147260.0	134960.0	161180.0	248140.0	461080.0
386.0	25430.0	121290.0	173150.0	153580.0	110450.0	214390.0	188920.0	151880.0	175630.0	141710.0	126870.0	158000.0	240140.0	442430.0
387.0	26480.0	119570.0	169180.0	149780.0	107010.0	208700.0	185430.0	150530.0	175280.0	139280.0	125540.0	154630.0	229010.0	429810.0
388.0	25790.0	118080.0	164380.0	143720.0	105160.0	202350.0	183950.0	146320.0	169640.0	135540.0	122200.0	152120.0	224370.0	415880.0
389.0	25200.0	113760.0	157490.0	143330.0	104020.0	198400.0	182900.0	142160.0	172170.0	134070.0	118770.0	152980.0	216920.0	400140.0
390.0	25440.0	111450.0	151700.0	140180.0	99340.0	196720.0	185400.0	138970.0	172390.0	130110.0	115190.0	151340.0	210690.0	383330.0
391.0	25400.0	110670.0	148230.0	136370.0	99120.0	192570.0	184480.0	138180.0	178680.0	127600.0	111330.0	153420.0	204950.0	367980.0
392.0	25190.0	105670.0	145540.0	137100.0	97680.0	191060.0	193300.0	136330.0	187740.0	128040.0	111270.0	157690.0	198590.0	349670.0
393.0	25200.0	109400.0	140790.0	140310.0	96590.0	196160.0	201760.0	136250.0	199850.0	127740.0	109520.0	162820.0	193650.0	337180.0
394.0	25210.0	110670.0	135920.0	141810.0	97330.0	198120.0	215690.0	138710.0	213060.0	131110.0	110110.0	177860.0	189610.0	325410.0
395.0	26830.0	111180.0	136160.0	149980.0	101130.0	208750.0	232430.0	143030.0	234800.0	130580.0	110320.0	190680.0	185660.0	315860.0
396.0	26770.0	120200.0	134350.0	155510.0	105190.0	220100.0	256890.0	147850.0	262140.0	136530.0	114260.0	207510.0	189710.0	300880.0
397.0	27570.0	126560.0	132090.0	165500.0	110510.0	237510.0	278860.0	157620.0	290350.0	142280.0	120180.0	230270.0	188180.0	293550.0
398.0	28960.0	135620.0	131480.0	175710.0	118620.0	254740.0	304080.0	174590.0	320100.0	151430.0	126270.0	253340.0	192220.0	280320.0
399.0	31020.0	153650.0	135060.0	191100.0	133800.0	281600.0	333530.0	194390.0	354310.0	162260.0	134950.0	278330.0	199810.0	271460.0
400.0	33780.0	168390.0	140310.0	210480.0	151260.0	313830.0	355800.0	222210.0	384620.0	177760.0	148180.0	309940.0	209540.0	268920.0
401.0	37400.0	195910.0	148530.0	231910.0	172140.0	349400.0	383480.0	259000.0	422800.0	196600.0	167450.0	338090.0	227580.0	263260.0
402.0	42140.0	224040.0	157110.0	256600.0	197670.0	389210.0	412050.0	295370.0	453330.0	217190.0	183960.0	368960.0	249610.0	258530.0
403.0	46220.0	259930.0	172550.0	282460.0	229080.0	437380.0	436840.0	345150.0	478420.0	243670.0	208100.0	395210.0	272090.0	261080.0
404.0	54750.0	300900.0	192880.0	312910.0	266930.0	487230.0	462280.0	406020.0	514350.0	270440.0	242630.0	424250.0	309000.0	261200.0
405.0	64670.0	347740.0	216850.0	344830.0	302950.0	538170.0	488530.0	466620.0	542350.0	301950.0	276070.0	446810.0	339610.0	263800.0
406.0	72420.0	401230.0	246270.0	382430.0	348870.0	596080.0	518280.0	541390.0	569110.0	334850.0	315920.0	484500.0	383740.0	264020.0
407.0	83960.0	455400.0	285470.0	417490.0	390510.0	645530.0	549070.0	601430.0	603450.0	367730.0	357930.0	516710.0	424950.0	267510.0
408.0	96810.0	521740.0	323240.0	455860.0	433280.0	691590.0	585430.0	676200.0	642930.0	402560.0	402680.0	545670.0	469090.0	274850.0
409.0	112490.0	574000.0	368410.0	496230.0	476780.0	747220.0	623300.0	741240.0	675490.0	431380.0	447570.0	573410.0	514350.0	281470.0
410.0	125920.0	631250.0	417610.0	534190.0	518180.0	787530.0	652320.0	805940.0	716890.0	462710.0	490830.0	606270.0	560620.0	285370.0
411.0	140180.0	690550.0	466280.0	573930.0	553270.0	814470.0	688330.0	854840.0	742040.0	484600.0	530590.0	624310.0	599640.0	294850.0
412.0	153530.0	739300.0	515880.0	606620.0	581240.0	837750.0	716820.0	903980.0	773060.0	507710.0	561970.0	648630.0	631850.0	299480.0
413.0	170480.0	788100.0	570630.0	640100.0	604720.0	852000.0	747140.0	941310.0	798660.0	522090.0	592440.0	664110.0	664890.0	301380.0
414.0	180050.0	821530.0	612600.0	669940.0	621590.0	857330.0	767960.0	962340.0	822510.0	535170.0	610650.0	677730.0	683840.0	308040.0
415.0	195620.0	852490.0	657230.0	696220.0	629110.0	854750.0	787890.0	975430.0	835300.0	537280.0	623300.0	671180.0	700860.0	307380.0
416.0	202570.0	865310.0	691210.0	715960.0	633920.0	848100.0	795240.0	976940.0	841970.0	539410.0	630340.0	676070.0	714040.0	303700.0
417.0	211180.0	875800.0	718890.0	728460.0	628010.0	828350.0	809090.0	971400.0	848840.0	537130.0	629140.0	667310.0	713700.0	305870.0
418.0	219520.0	879780.0	736020.0	741160.0	626040.0	815490.0	807100.0	953730.0	838120.0	534020.0	620400.0	659050.0	718080.0	301800.0
419.0	219950.0	867910.0	749820.0	739120.0	617940.0	792420.0	806650.0	930190.0	837510.0	521790.0	612480.0	649630.0	702480.0	296390.0
420.0	221170.0	854120.0	750580.0	737370.0	598640.0	770390.0	795400.0	910290.0	822550.0	508030.0	592850.0	633910.0	693340.0	288000.0
421.0	219730.0	836580.0	745820.0	722690.0	580530.0	752940.0	785050.0	882760.0	809190.0	489520.0	577930.0	624140.0	676370.0	277700.0
422.0	217730.0	816460.0	743500.0	715070.0	572200.0	732140.0	765830.0	856120.0	802820.0	481810.0	553730.0	608520.0	664870.0	270260.0
423.0	217260.0	792070.0	730010.0	705880.0	557650.0	713040.0	752800.0	827120.0	780720.0	466150.0	545050.0	594020.0	643850.0	265520.0
424.0	210970.0	770810.0	712930.0	682760.0	541620.0	694430.0	740170.0	806260.0	764520.0	454260.0	521940.0	579170.0	623950.0	255060.0
425.0	208570.0	747760.0	689920.0	669270.0	526860.0	683870.0	716750.0	790840.0	748610.0	452380.0	508470.0	573960.0	604570.0	248960.0
426.0	202160.0	724700.0	673110.0	656980.0	517860.0	672150.0	703910.0	769810.0	729850.0	440840.0	496230.0	565630.0	593580.0	243870.0
427.0	197290.0	707940.0	654680.0	637580.0	512490.0	663270.0	688580.0	757170.0	715430.0	428520.0	485150.0	556820.0	577790.0	238610.0
428.0	192130.0	700950.0	633720.0	624750.0	502900.0	660310.0	671990.0	749130.0	704750.0	426650.0	479510.0	549190.0	570020.0	228980.0
429.0	190680.0	693680.0	620440.0	617600.0	504540.0	665320.0	661650.0	753350.0	691780.0	425960.0	471340.0	549360.0	566230.0	229800.0
430.0	190930.0	682090.0	606770.0	609980.0	504010.0	667050.0	655510.0	754850.0	685190.0	425300.0	469900.0	542730.0	563130.0	224560.0
431.0	187700.0	686000.0	598100.0	602270.0	507210.0	674570.0	644260.0	760690.0	680790.0	430970.0	479180.0	547090.0	566730.0	224490.0
432.0	187420.0	687540.0	598210.0	599240.0	515600.0	676160.0	645170.0	769510.0	671300.0	435280.0	485460.0	545820.0	572590.0	223360.0
433.0	190560.0	691330.0	591010.0	594230.0	517480.0	685070.0	642660.0	784120.0	668540.0	434480.0	488950.0	546820.0	575870.0	220110.0
434.0	190090.0	703480.0	590960.0	599450.0	529020.0	691540.0	641010.0	795520.0	668340.0	443380.0	497230.0	545320.0	582580.0	222270.0
435.0	194660.0	706000.0	594640.0	603510.0	532780.0	687800.0	643320.0	804550.0	668710.0	442130.0	508940.0	553930.0	591540.0	222540.0
436.0	197300.0	719260.0	602860.0	605960.0	531150.0	687130.0	642440.0	810220.0	671970.0	451230.0	517000.0	553450.0	592220.0	223150.0
437.0	199610.0	723050.0	615390.0	606570.0	536720.0	681500.0	637670.0	818570.0	669180.0	446500.0	524070.0	554860.0	604430.0	226430.0
438.0	207680.0	737790.0	627350.0	613150.0	541100.0	684690.0	645120.0	816750.0	672610.0	450160.0	528560.0	554300.0	608680.0	224800.0
439.0	207540.0	740340.0	630640.0	619250.0	537380.0	677970.0	639220.0	811310.0	672750.0	449260.0	531920.0	546510.0	604860.0	226560.0
440.0	209940.0	740700.0	641270.0	614200.0	537260.0	665550.0	638420.0	815760.0	665200.0	446910.0	529880.0	540890.0	609680.0	224370.0
441.0	215560.0	742170.0	652090.0	616270.0	526950.0	647840.0	628750.0	803390.0	655270.0	439170.0	525660.0	537670.0	608200.0	220430.0
442.0	214410.0	733830.0	654660.0	616220.0	517430.0	636160.0	626920.0	787330.0	644750.0	437780.0	519510.0	521910.0	600970.0	220250.0
443.0	213840.0	724120.0	652270.0	607590.0	508330.0	611240.0	609350.0	762970.0	633550.0	427580.0	506000.0	513100.0	588430.0	217440.0
444.0	216370.0	706800.0	651440.0	603250.0	496380.0	595690.0	603310.0	740320.0	617770.0	413600.0	495600.0	499760.0	577500.0	211970.0
445.0	217630.0	692380.0	644970.0	596910.0	486030.0	567520.0	586920.0	723550.0	602010.0	402490.0	478980.0	480940.0	565640.0	208320.0
446.0	214480.0	673920.0	639460.0	581400.0	463690.0	548400.0	569780.0	694030.0	583150.0	391370.0	461190.0	465500.0	549370.0	206070.0
447.0	209720.0	650710.0	622430.0	565700.0	452460.0	527160.0	553780.0	660910.0	562990.0	377770.0	446920.0	447510.0	530630.0	201090.0
448.0	205490.0	625320.0	613820.0	548630.0	432560.0	502150.0	533930.0	639980.0	542660.0	362540.0	428390.0	433930.0	520820.0	196480.0
449.0	200840.0	600400.0	589800.0	538610.0	417290.0	484180.0	515350.0	613280.0	525400.0	347210.0	410830.0	413660.0	500120.0	189460.0
450.0	200500.0	576730.0	574720.0	512320.0	401990.0	462730.0	495830.0	585850.0	498790.0	334600.0	391520.0	401030.0	482760.0	185030.0
451.0	192510.0	556630.0	549080.0	496880.0	389570.0	441810.0	471020.0	562000.0	477760.0	321760.0	374410.0	383900.0	460430.0	182700.0
452.0	186330.0	534480.0	533910.0	474990.0	372520.0	423890.0	452850.0	531850.0	461350.0	310180.0	361920.0	366930.0	450160.0	176020.0
453.0	183350.0	507350.0	512210.0	456610.0	357860.0	405770.0	435240.0	507570.0	441080.0	301430.0	342220.0	357140.0	430720.0	170060.0
454.0	178790.0	491940.0	491090.0	440730.0	343920.0	393730.0	421950.0	491450.0	424080.0	293050.0	329950.0	344530.0	416910.0	168940.0
455.0	174520.0	468660.0	470580.0	423630.0	329290.0	376070.0	402420.0	473440.0	407370.0	283510.0	315200.0	335120.0	401540.0	164140.0
456.0	169150.0	453140.0	447870.0	407540.0	322270.0	362330.0	388580.0	458300.0	398460.0	273520.0	308340.0	326120.0	391190.0	160900.0
457.0	165480.0	435660.0	431450.0	393000.0	312720.0	355750.0	373380.0	441550.0	378490.0	269930.0	294940.0	311640.0	372650.0	156000.0
458.0	163080.0	421600.0	408980.0	382190.0	302210.0	344380.0	361300.0	427570.0	366760.0	262550.0	291720.0	305670.0	360220.0	154240.0
459.0	157890.0	405020.0	401750.0	368510.0	296300.0	336450.0	348510.0	416110.0	354450.0	254900.0	281770.0	301540.0	353880.0	149650.0
460.0	155100.0	397260.0	377550.0	355600.0	288140.0	327230.0	339690.0	407620.0	339940.0	249620.0	276680.0	290980.0	345550.0	151320.0
461.0	153880.0	386370.0	366770.0	342660.0	284590.0	323660.0	326930.0	394980.0	332300.0	245810.0	266480.0	287760.0	339010.0	144810.0
462.0	151150.0	371860.0	354330.0	338120.0	274650.0	316910.0	320240.0	387800.0	321490.0	241930.0	265190.0	280250.0	335100.0	145500.0
463.0	150310.0	368350.0	343210.0	328870.0	268850.0	305450.0	312990.0	380620.0	316290.0	238940.0	260510.0	279180.0	328510.0	145950.0
464.0	148540.0	358590.0	334670.0	320850.0	267290.0	302820.0	303160.0	372800.0	312940.0	236350.0	258410.0	272490.0	323070.0	142510.0
465.0	144360.0	351790.0	329450.0	316580.0	257740.0	295680.0	299070.0	365440.0	302580.0	230990.0	251830.0	267960.0	318000.0	144730.0
466.0	147560.0	344900.0	322400.0	310460.0	258000.0	288150.0	291040.0	356890.0	298270.0	228390.0	252450.0	262250.0	317380.0	143160.0
467.0	147590.0	341530.0	314500.0	304960.0	251590.0	283710.0	285150.0	354400.0	291190.0	226500.0	247740.0	260260.0	310810.0	140290.0
468.0	146720.0	335650.0	311140.0	303240.0	249290.0	277300.0	281750.0	345460.0	288460.0	224360.0	241360.0	255690.0	305050.0	141200.0
469.0	145440.0	330650.0	306700.0	297690.0	242480.0	268270.0	274820.0	339720.0	281720.0	222530.0	237350.0	251200.0	297710.0	140220.0
470.0	145770.0	327280.0	303190.0	293410.0	241110.0	262900.0	272300.0	332770.0	278160.0	218990.0	233890.0	247420.0	298550.0	140490.0
471.0	145820.0	321670.0	299380.0	287010.0	232900.0	255400.0	265550.0	320300.0	270160.0	211910.0	231260.0	245450.0	294330.0	139400.0
472.0	142960.0	315310.0	297420.0	281780.0	226800.0	248660.0	257120.0	314290.0	266450.0	211300.0	224370.0	239740.0	288820.0	138610.0
473.0	145240.0	304700.0	287420.0	279770.0	225520.0	245000.0	254850.0	306150.0	256710.0	210490.0	219950.0	232440.0	285620.0	140280.0
474.0	142700.0	299270.0	283770.0	278810.0	218040.0	233320.0	247720.0	297940.0	251490.0	200020.0	213970.0	229760.0	280040.0	136190.0
475.0	139830.0	289090.0	275900.0	268250.0	213080.0	225590.0	239570.0	289610.0	245770.0	200230.0	208910.0	224500.0	274380.0	136270.0
476.0	140670.0	283410.0	275090.0	265710.0	207840.0	219690.0	233210.0	282530.0	237540.0	199310.0	204300.0	215360.0	269090.0	134480.0
477.0	143410.0	276220.0	265450.0	261530.0	203770.0	209530.0	228650.0	267970.0	229830.0	190060.0	195580.0	210250.0	264270.0	132680.0
478.0	139160.0	269510.0	260020.0	253780.0	198330.0	203920.0	223390.0	258850.0	225450.0	187440.0	188570.0	205180.0	256760.0	134520.0
479.0	136060.0	262130.0	249330.0	246290.0	191410.0	197270.0	213270.0	250250.0	214430.0	183730.0	187320.0	202900.0	253180.0	131860.0
480.0	136000.0	252540.0	246510.0	239400.0	186240.0	191020.0	207940.0	243050.0	208940.0	180730.0	177980.0	196580.0	246930.0	129200.0
481.0	136590.0	245160.0	235400.0	237210.0	180950.0	183830.0	201700.0	231780.0	203190.0	174960.0	173170.0	189090.0	241850.0	133030.0
482.0	136560.0	233750.0	225530.0	229900.0	178150.0	176910.0	194660.0	226340.0	195950.0	172730.0	168670.0	187850.0	237150.0	131170.0
483.0	132380.0	227110.0	217850.0	221650.0	171220.0	170190.0	189960.0	217300.0	191860.0	168600.0	163660.0	186130.0	231800.0	130800.0
484.0	131350.0	219590.0	211120.0	218010.0	169090.0	166460.0	183450.0	206620.0	184960.0	166220.0	159170.0	179050.0	226440.0	129690.0
485.0	130220.0	213270.0	202600.0	211360.0	164590.0	161590.0	177230.0	202840.0	180040.0	161750.0	157740.0	179590.0	222760.0	127650.0
486.0	128100.0	207050.0	194990.0	206640.0	159430.0	156780.0	172300.0	196700.0	173030.0	162440.0	150840.0	171270.0	216470.0	129980.0
487.0	127210.0	202630.0	188220.0	201850.0	159140.0	154510.0	166210.0	189220.0	166630.0	159020.0	149050.0	170020.0	212190.0	125780.0
488.0	126130.0	197100.0	181610.0	196400.0	153640.0	149600.0	162560.0	183290.0	165460.0	156050.0	146230.0	167260.0	210560.0	126090.0
489.0	126060.0	190450.0	173960.0	193570.0	150070.0	145070.0	156980.0	178770.0	158500.0	152690.0	139790.0	165870.0	206170.0	124560.0
490.0	124880.0	187650.0	167740.0	188540.0	148550.0	143690.0	154890.0	174050.0	157870.0	151500.0	138710.0	162230.0	203560.0	126640.0
491.0	127410.0	180430.0	163330.0	184250.0	145040.0	141660.0	153040.0	171020.0	151300.0	150490.0	135940.0	162750.0	202310.0	126010.0
492.0	123520.0	175920.0	156790.0	181260.0	141990.0	138430.0	147780.0	164590.0	150590.0	151240.0	131680.0	159100.0	196470.0	125620.0
493.0	126310.0	175360.0	149970.0	176870.0	139200.0	136130.0	143980.0	163000.0	148090.0	148570.0	131250.0	156720.0	193320.0	126170.0
494.0	124510.0	170430.0	147540.0	176690.0	139270.0	132440.0	139630.0	158270.0	141760.0	147850.0	127870.0	156120.0	192360.0	126050.0
495.0	122140.0	168160.0	142500.0	172430.0	137560.0	129910.0	138470.0	158160.0	139790.0	145900.0	125910.0	152240.0	191220.0	125590.0
496.0	122140.0	166920.0	138120.0	167110.0	132450.0	129690.0	136020.0	153060.0	137190.0	145790.0	126100.0	152850.0	188540.0	125600.0
497.0	122200.0	160890.0	136230.0	167190.0	133040.0	127220.0	134670.0	150130.0	137360.0	143910.0	122910.0	153520.0	187000.0	124920.0
498.0	121430.0	160680.0	133950.0	164400.0	132880.0	126310.0	132110.0	148570.0	132810.0	141480.0	124150.0	149300.0	186300.0	124530.0
499.0	119850.0	158160.0	130170.0	161540.0	129090.0	121700.0	132220.0	145020.0	133700.0	141640.0	121200.0	147740.0	184350.0	125700.0
500.0	119980.0	154370.0	126110.0	159510.0	127050.0	121070.0	127120.0	144040.0	128280.0	140960.0	120110.0	150310.0	183210.0	125520.0
501.0	123710.0	153390.0	125180.0	160300.0	126760.0	119730.0	125690.0	140250.0	129040.0	141190.0	117580.0	147100.0	182320.0	126490.0
502.0	121670.0	150120.0	119760.0	156880.0	126590.0	118390.0	122640.0	138170.0	125970.0	139310.0	117830.0	146500.0	179710.0	124660.0
503.0	120890.0	147020.0	117110.0	156920.0	126810.0	115990.0	121850.0	134510.0	125070.0	139670.0	115120.0	146110.0	176320.0	125770.0
504.0	121100.0	146310.0	117290.0	154660.0	124050.0	112750.0	120650.0	134650.0	122670.0	138030.0	115090.0	143110.0	176950.0	125870.0
505.0	119190.0	146290.0	114490.0	152510.0	121240.0	111960.0	118890.0	130700.0	121300.0	135530.0	111510.0	143220.0	176910.0	126170.0
506.0	120450.0	138620.0	113610.0	151940.0	119370.0	108950.0	118360.0	128350.0	119890.0	135240.0	112470.0	140980.0	175580.0	124480.0
507.0	119470.0	140920.0	109570.0	150260.0	119030.0	108790.0	115980.0	126850.0	119630.0	134950.0	111790.0	138950.0	172500.0	124450.0
508.0	120900.0	138120.0	109310.0	148110.0	117650.0	105820.0	115360.0	125680.0	117870.0	133430.0	110000.0	137620.0	170170.0	123020.0
509.0	117270.0	136260.0	105240.0	148010.0	117710.0	102090.0	113060.0	120450.0	113620.0	133280.0	107450.0	138350.0	170330.0	125460.0
510.0	117880.0	134880.0	103640.0	146220.0	114410.0	102140.0	111830.0	118940.0	113980.0	130710.0	105110.0	136520.0	167560.0	123900.0
511.0	117290.0	133510.0	101890.0	144560.0	114740.0	100770.0	109370.0	118270.0	111960.0	130400.0	105010.0	134020.0	168060.0	123470.0
512.0	116720.0	129110.0	99800.0	143420.0	112140.0	98210.0	107000.0	114200.0	111380.0	131080.0	103400.0	131880.0	165360.0	122440.0
513.0	116210.0	126790.0	98550.0	142130.0	110270.0	98140.0	107090.0	113040.0	107860.0	127900.0	101370.0	132810.0	164420.0	123100.0
514.0	116250.0	124280.0	95970.0	140690.0	108820.0	97530.0	103370.0	112930.0	105990.0	126390.0	99380.0	131160.0	161330.0	121650.0
515.0	116010.0	126240.0	95340.0	137560.0	108370.0	94520.0	101330.0	108720.0	105440.0	127120.0	99600.0	130420.0	159290.0	123710.0
516.0	115460.0	122780.0	90950.0	134400.0	107440.0	93970.0	102440.0	107680.0	102450.0	125810.0	97100.0	127970.0	158450.0	119410.0
517.0	115500.0	120170.0	89210.0	134050.0	107090.0	92470.0	100940.0	105260.0	101450.0	123750.0	96190.0	125550.0	158430.0	121530.0
518.0	112180.0	116290.0	85860.0	131530.0	103710.0	90090.0	98330.0	104080.0	98240.0	126110.0	94080.0	125570.0	155710.0	119820.0
519.0	113760.0	117120.0	86530.0	129770.0	105410.0	88190.0	95660.0	103470.0	96350.0	123500.0	93180.0	123570.0	155330.0	118270.0
520.0	113040.0	116800.0	82990.0	128510.0	100670.0	87550.0	95150.0	101940.0	93480.0	121320.0	92620.0	124080.0	151900.0	119570.0
521.0	110090.0	111620.0	80020.0	127460.0	100030.0	87560.0	93790.0	96790.0	95310.0	120710.0	90830.0	123210.0	150590.0	118340.0
522.0	111890.0	110570.0	82420.0	126010.0	100930.0	86160.0	90800.0	95490.0	93190.0	119740.0	90710.0	121460.0	149370.0	117870.0
523.0	108550.0	109270.0	77520.0	123080.0	96920.0	83610.0	91990.0	94600.0	93170.0	120800.0	88400.0	120340.0	147380.0	117600.0
524.0	110270.0	109620.0	74030.0	124400.0	99220.0	82190.0	91090.0	93380.0	91980.0	117190.0	87660.0	120530.0	148320.0	116590.0
525.0	109960.0	107570.0	73730.0	121300.0	95820.0	81890.0	88090.0	91530.0	88980.0	116840.0	86600.0	118190.0	145900.0	117590.0
526.0	108050.0	104270.0	72780.0	122560.0	96690.0	81450.0	90270.0	91120.0	89160.0	117300.0	86050.0	117360.0	147060.0	116030.0
527.0	108650.0	105210.0	71080.0	121350.0	94970.0	80850.0	87250.0	89790.0	87980.0	116440.0	85010.0	115150.0	144410.0	113190.0
528.0	107980.0	100780.0	69600.0	117510.0	94110.0	78300.0	82780.0	89620.0	88540.0	116030.0	85590.0	114940.0	143180.0	113480.0
529.0	105440.0	101380.0	68710.0	116570.0	93920.0	79070.0	85320.0	87160.0	88010.0	115130.0	83850.0	112990.0	143640.0	113360.0
530.0	105030.0	100770.0	68290.0	116480.0	93440.0	78980.0	84830.0	88040.0	86620.0	114530.0	81770.0	113130.0	141320.0	115720.0
531.0	106220.0	99830.0	66590.0	113690.0	91790.0	77130.0	84040.0	86630.0	84450.0	113100.0	82260.0	111990.0	138910.0	112120.0
532.0	105710.0	100530.0	66870.0	114880.0	92190.0	77930.0	82620.0	86280.0	85640.0	114370.0	80460.0	112200.0	139640.0	111860.0
533.0	106650.0	99490.0	66690.0	113070.0	90980.0	75520.0	83570.0	84990.0	82170.0	111400.0	81590.0	110640.0	139530.0	112490.0
534.0	105810.0	96880.0	65270.0	112950.0	90580.0	75060.0	80650.0	83200.0	84230.0	110080.0	80290.0	111420.0	136410.0	113350.0
535.0	102660.0	95290.0	62600.0	113310.0	90120.0	75560.0	81350.0	83650.0	81190.0	112120.0	80570.0	109370.0	136830.0	112940.0
536.0	104460.0	95010.0	61830.0	111670.0	91630.0	74730.0	78950.0	82820.0	80650.0	112150.0	79010.0	110700.0	135430.0	112910.0
537.0	103420.0	93510.0	62440.0	109550.0	88360.0	73420.0	79490.0	83690.0	81620.0	109870.0	79390.0	109010.0	135060.0	112890.0
538.0	104400.0	94690.0	62360.0	111490.0	89350.0	74480.0	79800.0	81450.0	82590.0	113990.0	78660.0	108520.0	135890.0	111920.0
539.0	103880.0	96540.0	63890.0	111390.0	89970.0	74600.0	80810.0	83110.0	83930.0	112730.0	80780.0	110760.0	138350.0	113470.0
540.0	106360.0	98790.0	63690.0	111960.0	92010.0	77890.0	82820.0	86160.0	83970.0	116180.0	82950.0	113190.0	140120.0	114100.0
