# Supplementary material for: Interrogating the structure and function of the human voltage-gated proton channel (hHv1) with a fluorescent noncanonical amino acid
Source: eLife. 2026 Apr 28;15:RP110161. doi: 10.7554/eLife.110161 (PMC13124150; doi:10.7554/eLife.110161)
Supplement: Figure 6—source data 1. [file elife-110161-fig6-data1.zip › Spectra3_280Blank.csv]

Wavelength (nm)	Acd	A18Acd	Q56Acd	M91Acd	V103Acd	C107Acd	K125Acd	Y134Acd	F159Acd	K169Acd	F195Acd	I217Acd	F247Acd	No TAG
290.0	62370.0	57440.0	57230.0	58260.0	56860.0	58680.0	57620.0	57900.0	70170.0	56940.0	66090.0	57130.0	83940.0	57670.0
291.0	32580.0	32520.0	33160.0	31320.0	31320.0	33030.0	32570.0	32530.0	34740.0	32350.0	34250.0	33410.0	43840.0	32000.0
292.0	23660.0	24280.0	27260.0	24570.0	25050.0	27550.0	26840.0	26550.0	26840.0	25610.0	26440.0	26000.0	32310.0	24150.0
293.0	20060.0	21880.0	25290.0	21690.0	21970.0	26040.0	24220.0	23030.0	23790.0	22110.0	22910.0	23450.0	26510.0	20410.0
294.0	19120.0	21260.0	25350.0	21130.0	21270.0	26470.0	23650.0	22800.0	21930.0	21710.0	21940.0	22740.0	24260.0	18280.0
295.0	19110.0	22380.0	25780.0	21380.0	21030.0	25730.0	23820.0	23660.0	22200.0	20890.0	21280.0	23320.0	23890.0	19860.0
296.0	20130.0	23370.0	28640.0	21270.0	23330.0	27050.0	25230.0	24920.0	23690.0	22990.0	22750.0	25030.0	25380.0	20540.0
297.0	21140.0	26030.0	30580.0	24660.0	24410.0	30340.0	27540.0	27030.0	26610.0	25020.0	25490.0	27460.0	28740.0	22170.0
298.0	23600.0	27970.0	32550.0	26490.0	27350.0	32250.0	31290.0	30390.0	27570.0	26270.0	27360.0	29540.0	30820.0	24890.0
299.0	28120.0	31450.0	38170.0	30980.0	30420.0	36030.0	34070.0	34070.0	32840.0	30640.0	31880.0	34680.0	33990.0	28270.0
300.0	34500.0	38000.0	44050.0	37940.0	36100.0	43090.0	40740.0	39840.0	39410.0	37410.0	38970.0	40140.0	40680.0	35840.0
301.0	41950.0	46110.0	52370.0	45250.0	46160.0	52120.0	48670.0	48960.0	47420.0	46230.0	47020.0	48460.0	51270.0	44250.0
302.0	54660.0	57750.0	64540.0	57320.0	58700.0	64610.0	61910.0	60680.0	60110.0	56480.0	59160.0	60490.0	62090.0	56520.0
303.0	69700.0	74600.0	83340.0	73950.0	74090.0	80880.0	78480.0	76350.0	77340.0	72900.0	76940.0	77450.0	79140.0	70970.0
304.0	91970.0	96390.0	105090.0	93180.0	96220.0	102970.0	100490.0	98730.0	101290.0	92790.0	97760.0	97120.0	99520.0	91550.0
305.0	113090.0	118600.0	125760.0	114790.0	119040.0	124440.0	121990.0	121740.0	121680.0	115460.0	120750.0	117860.0	121550.0	113210.0
306.0	135920.0	141390.0	150640.0	137150.0	140720.0	147980.0	147220.0	145140.0	145950.0	138510.0	142730.0	141510.0	141220.0	135450.0
307.0	152920.0	163230.0	172570.0	154110.0	164110.0	169660.0	168340.0	168150.0	169060.0	159830.0	167140.0	163260.0	167290.0	155100.0
308.0	171140.0	182750.0	189900.0	171550.0	178810.0	186500.0	186240.0	186090.0	183410.0	176450.0	185130.0	178160.0	179870.0	173980.0
309.0	181140.0	192350.0	203670.0	185640.0	190830.0	198960.0	195960.0	196120.0	198950.0	185970.0	194170.0	190730.0	189240.0	182240.0
310.0	182910.0	197510.0	204750.0	184420.0	193400.0	198560.0	199780.0	197900.0	201640.0	185340.0	198030.0	190080.0	193920.0	182320.0
311.0	175350.0	188890.0	198070.0	179190.0	191090.0	196010.0	192090.0	195220.0	196320.0	181300.0	190140.0	187930.0	185990.0	177810.0
312.0	163270.0	179320.0	186730.0	167950.0	176390.0	181970.0	177030.0	180030.0	186130.0	169280.0	179870.0	172920.0	173030.0	166700.0
313.0	146270.0	156830.0	168870.0	148980.0	153930.0	161440.0	161870.0	160390.0	164960.0	150940.0	161670.0	153900.0	155250.0	149150.0
314.0	130400.0	137220.0	146990.0	130780.0	137490.0	142990.0	140870.0	140310.0	142700.0	127900.0	142530.0	134400.0	136510.0	131480.0
315.0	109760.0	116650.0	126940.0	113120.0	116670.0	124170.0	119680.0	120250.0	124070.0	112650.0	120430.0	118270.0	118600.0	112910.0
316.0	92840.0	100820.0	108060.0	96980.0	98710.0	107410.0	101500.0	101780.0	104450.0	98410.0	104790.0	100180.0	100990.0	99280.0
317.0	78290.0	84300.0	92320.0	83410.0	82240.0	91030.0	88780.0	87560.0	90380.0	83780.0	89570.0	87920.0	91010.0	84450.0
318.0	69440.0	75920.0	82280.0	76010.0	74550.0	80850.0	78500.0	76710.0	79840.0	76030.0	79010.0	80020.0	79710.0	76980.0
319.0	64970.0	69100.0	75260.0	69130.0	67100.0	73160.0	71660.0	70360.0	72920.0	67220.0	73520.0	71800.0	73960.0	70370.0
320.0	60590.0	64730.0	69970.0	65110.0	63950.0	67860.0	67840.0	66230.0	69050.0	63260.0	67870.0	68870.0	70490.0	66620.0
321.0	57310.0	61160.0	67520.0	60640.0	60930.0	67490.0	64030.0	64220.0	64940.0	62370.0	64550.0	66280.0	66540.0	62320.0
322.0	55300.0	61370.0	63870.0	59280.0	58510.0	65980.0	61750.0	60780.0	62870.0	60600.0	63980.0	64480.0	65870.0	60260.0
323.0	54870.0	58830.0	62330.0	60110.0	56450.0	62030.0	61460.0	59950.0	61450.0	57940.0	62480.0	62350.0	64260.0	59760.0
324.0	52230.0	56790.0	62090.0	59320.0	56350.0	62130.0	61410.0	59230.0	60250.0	57340.0	62390.0	63010.0	63410.0	57370.0
325.0	52100.0	58820.0	60400.0	57610.0	54880.0	60780.0	60270.0	59810.0	59150.0	56560.0	62720.0	61400.0	61620.0	58540.0
326.0	50760.0	54490.0	59260.0	55920.0	54100.0	59730.0	59500.0	57710.0	59180.0	54810.0	61080.0	63880.0	61470.0	57230.0
327.0	49950.0	55860.0	58310.0	56550.0	54360.0	60280.0	59070.0	58780.0	58050.0	55200.0	59470.0	61370.0	62400.0	56110.0
328.0	49120.0	56250.0	58330.0	56110.0	52770.0	59560.0	58480.0	58350.0	58180.0	56530.0	61620.0	63860.0	59550.0	54260.0
329.0	49190.0	54230.0	56400.0	56560.0	53260.0	57200.0	57400.0	57860.0	56300.0	55100.0	60680.0	63250.0	61960.0	54560.0
330.0	47660.0	54080.0	57990.0	57780.0	52330.0	56670.0	58200.0	58850.0	57610.0	54790.0	59500.0	62970.0	60630.0	53030.0
331.0	47950.0	54150.0	56850.0	57180.0	52330.0	58300.0	57600.0	57110.0	56750.0	53730.0	58940.0	62730.0	60410.0	53840.0
332.0	46380.0	54350.0	55600.0	55480.0	51380.0	56330.0	57770.0	56710.0	56850.0	53000.0	58980.0	63740.0	60660.0	52930.0
333.0	45800.0	50800.0	54680.0	56060.0	50080.0	55480.0	56950.0	56570.0	55600.0	52940.0	58600.0	63230.0	59690.0	52490.0
334.0	44930.0	51380.0	52850.0	55060.0	49230.0	54510.0	56970.0	55630.0	55170.0	51670.0	58440.0	62030.0	59570.0	52160.0
335.0	44570.0	52270.0	52560.0	53370.0	48310.0	54490.0	55560.0	54180.0	53450.0	51790.0	57000.0	61790.0	57270.0	50780.0
336.0	43690.0	49890.0	50770.0	51550.0	47530.0	52310.0	54180.0	54400.0	54510.0	50200.0	57350.0	61600.0	56920.0	50380.0
337.0	41080.0	49890.0	49800.0	51870.0	46140.0	52800.0	55030.0	51830.0	51370.0	47860.0	54910.0	61120.0	56140.0	47920.0
338.0	40830.0	49770.0	49880.0	50110.0	45350.0	50560.0	52160.0	51410.0	50060.0	50190.0	55410.0	61190.0	54180.0	47910.0
339.0	40420.0	45370.0	47930.0	50320.0	44940.0	48720.0	51950.0	49940.0	48650.0	48300.0	53710.0	60070.0	55250.0	45240.0
340.0	38510.0	46740.0	46940.0	50310.0	43870.0	49850.0	50530.0	50210.0	49970.0	46400.0	52270.0	58190.0	52810.0	45360.0
341.0	37360.0	46920.0	45400.0	48570.0	42740.0	47990.0	50210.0	50410.0	47780.0	46500.0	52230.0	59440.0	53230.0	43870.0
342.0	37320.0	44210.0	46400.0	47950.0	41750.0	46480.0	50650.0	49160.0	48990.0	45530.0	50900.0	57580.0	51770.0	43300.0
343.0	36210.0	45100.0	43310.0	47000.0	41430.0	45860.0	49240.0	47170.0	46550.0	43750.0	50170.0	55840.0	50650.0	44140.0
344.0	35110.0	44760.0	42570.0	45590.0	40440.0	46260.0	48740.0	45730.0	46760.0	44000.0	48770.0	56780.0	52630.0	42330.0
345.0	35880.0	43220.0	43670.0	45610.0	40820.0	44470.0	49410.0	46000.0	44130.0	44500.0	48900.0	56900.0	52400.0	42110.0
346.0	35010.0	42870.0	42340.0	44770.0	38410.0	44530.0	46450.0	46880.0	45000.0	42410.0	46760.0	56480.0	50250.0	40930.0
347.0	34180.0	43390.0	41440.0	44600.0	38770.0	44330.0	45270.0	44880.0	43960.0	42340.0	47210.0	55410.0	49520.0	40000.0
348.0	33840.0	40660.0	40960.0	45340.0	37160.0	43360.0	44540.0	46320.0	43370.0	41640.0	46840.0	55200.0	50250.0	40420.0
349.0	31770.0	40520.0	40010.0	41890.0	36310.0	42380.0	44320.0	44860.0	42170.0	42020.0	45810.0	55320.0	48100.0	39280.0
350.0	30990.0	40890.0	39760.0	43540.0	35150.0	41360.0	43870.0	42850.0	43310.0	41390.0	45670.0	53360.0	47760.0	38120.0
351.0	29900.0	38530.0	38870.0	42350.0	35040.0	39630.0	43090.0	42520.0	40460.0	40330.0	44240.0	53410.0	46680.0	37770.0
352.0	29230.0	39590.0	38460.0	39550.0	35100.0	40300.0	41210.0	41310.0	40940.0	40380.0	43120.0	53130.0	45880.0	37230.0
353.0	29660.0	37450.0	38090.0	40080.0	34780.0	40260.0	39920.0	39560.0	39950.0	38940.0	42760.0	51910.0	45130.0	35690.0
354.0	28990.0	36590.0	37270.0	38800.0	32650.0	38780.0	39180.0	39620.0	38540.0	39110.0	42920.0	52680.0	44600.0	34620.0
355.0	28850.0	36030.0	36240.0	38170.0	32580.0	38080.0	38660.0	38660.0	38480.0	38920.0	42700.0	52280.0	45040.0	34600.0
356.0	27880.0	35420.0	36330.0	38160.0	31670.0	37880.0	37590.0	38090.0	37560.0	37900.0	41800.0	51370.0	42560.0	33900.0
357.0	27010.0	35390.0	36010.0	36910.0	30780.0	37710.0	37230.0	37600.0	37680.0	37420.0	40960.0	50050.0	42300.0	33840.0
358.0	26060.0	33670.0	34280.0	36630.0	30520.0	37410.0	35550.0	35960.0	36000.0	38200.0	40000.0	50510.0	42000.0	32960.0
359.0	25680.0	32420.0	35600.0	35610.0	30460.0	36400.0	35920.0	36330.0	37580.0	37410.0	40140.0	49400.0	42410.0	32370.0
360.0	25190.0	32460.0	34350.0	33910.0	29620.0	36020.0	34060.0	35190.0	35370.0	37220.0	39710.0	49650.0	43590.0	31770.0
361.0	24730.0	32560.0	34320.0	33670.0	28730.0	37910.0	34610.0	34330.0	35800.0	37410.0	39300.0	47530.0	42320.0	30060.0
362.0	24560.0	32220.0	35210.0	33260.0	28130.0	34570.0	33570.0	33090.0	34660.0	35750.0	38680.0	48270.0	40760.0	31370.0
363.0	24360.0	31020.0	33400.0	33170.0	26850.0	34760.0	33710.0	33610.0	33340.0	34930.0	37400.0	47560.0	41110.0	31680.0
364.0	23600.0	30640.0	32770.0	32740.0	26040.0	35470.0	33050.0	31660.0	33000.0	36400.0	37270.0	45630.0	41020.0	29900.0
365.0	23920.0	30180.0	32180.0	31870.0	25940.0	35710.0	31940.0	32100.0	32620.0	34810.0	35340.0	46170.0	39450.0	29770.0
366.0	23200.0	31540.0	32860.0	31710.0	26030.0	33470.0	31260.0	32020.0	33060.0	34670.0	34500.0	46480.0	38390.0	28690.0
367.0	22390.0	30340.0	31470.0	29610.0	26470.0	34520.0	29820.0	31020.0	31830.0	34690.0	35430.0	45800.0	39710.0	29520.0
368.0	21720.0	30110.0	31580.0	29770.0	25680.0	33840.0	28550.0	31430.0	31560.0	33490.0	33710.0	44780.0	38490.0	28530.0
369.0	21590.0	30390.0	30780.0	29670.0	24560.0	32870.0	29760.0	30490.0	31080.0	33150.0	33480.0	43710.0	37700.0	28680.0
370.0	21270.0	29000.0	31470.0	29580.0	24770.0	32840.0	28220.0	29280.0	30570.0	32950.0	32520.0	44800.0	37710.0	28210.0
371.0	21760.0	27790.0	30400.0	29620.0	23530.0	32230.0	28530.0	28460.0	30220.0	32950.0	33480.0	44510.0	36650.0	28060.0
372.0	21150.0	28750.0	30320.0	27980.0	24200.0	31420.0	28420.0	28460.0	28730.0	31780.0	32080.0	43230.0	36630.0	26970.0
373.0	20580.0	28530.0	29590.0	28420.0	22840.0	32490.0	27850.0	28000.0	28990.0	31990.0	32590.0	43350.0	36400.0	26850.0
374.0	20540.0	27710.0	29300.0	27280.0	22880.0	32150.0	27190.0	27600.0	29300.0	32480.0	31260.0	42650.0	34920.0	26080.0
375.0	19670.0	27940.0	29840.0	27670.0	22920.0	31930.0	26530.0	26970.0	29270.0	32360.0	30950.0	42160.0	35810.0	26860.0
376.0	19930.0	26840.0	29370.0	26420.0	22860.0	31380.0	25690.0	26470.0	28820.0	31570.0	31660.0	41520.0	35930.0	26260.0
377.0	19300.0	28060.0	28600.0	25880.0	22360.0	31450.0	26920.0	26630.0	28440.0	31160.0	30870.0	41180.0	34780.0	25240.0
378.0	19560.0	27450.0	27660.0	25340.0	23140.0	29800.0	25280.0	26010.0	28060.0	30530.0	29330.0	40280.0	36100.0	24950.0
379.0	19390.0	25700.0	28520.0	27210.0	22660.0	30750.0	26030.0	25480.0	27760.0	30450.0	30230.0	40780.0	33200.0	25140.0
380.0	20230.0	26620.0	29130.0	25740.0	20810.0	30340.0	24340.0	25230.0	27730.0	32080.0	31440.0	40000.0	33260.0	25720.0
381.0	19570.0	26220.0	28670.0	25270.0	21010.0	30000.0	25410.0	24540.0	26420.0	29740.0	30030.0	39250.0	34500.0	24380.0
382.0	18100.0	26590.0	27630.0	25370.0	21320.0	30810.0	23820.0	25500.0	26440.0	31020.0	29840.0	39820.0	33870.0	25650.0
383.0	18460.0	26550.0	27830.0	24790.0	20790.0	30940.0	24760.0	25490.0	27060.0	30370.0	29610.0	39050.0	32510.0	24620.0
384.0	18720.0	25800.0	27910.0	24700.0	21160.0	30430.0	23290.0	24260.0	26880.0	30030.0	28840.0	38780.0	33320.0	24720.0
385.0	18880.0	25850.0	27950.0	24570.0	20660.0	30810.0	24080.0	25250.0	25130.0	29640.0	28180.0	38250.0	32810.0	24070.0
386.0	18370.0	25520.0	27260.0	23310.0	20930.0	30150.0	24370.0	24820.0	24910.0	29110.0	29170.0	39850.0	31540.0	24170.0
387.0	19250.0	26680.0	27830.0	23950.0	20330.0	29630.0	23740.0	23970.0	25370.0	29370.0	29290.0	38660.0	32320.0	24480.0
388.0	18290.0	25310.0	26410.0	23840.0	20790.0	29690.0	23420.0	24230.0	25550.0	29680.0	27090.0	38360.0	32200.0	24400.0
389.0	18060.0	26110.0	27640.0	23140.0	20410.0	29500.0	23260.0	23580.0	25060.0	28260.0	27400.0	37160.0	31600.0	22880.0
390.0	18180.0	25230.0	26550.0	22530.0	20350.0	29190.0	23170.0	24320.0	24850.0	28850.0	26800.0	36890.0	30100.0	23200.0
391.0	18080.0	25670.0	26350.0	23060.0	19960.0	29130.0	22180.0	23570.0	24860.0	27930.0	26440.0	36470.0	30650.0	23070.0
392.0	17640.0	25280.0	25040.0	23300.0	20120.0	28400.0	23440.0	23540.0	24930.0	28410.0	25140.0	36290.0	29880.0	23620.0
393.0	18450.0	26190.0	25640.0	23100.0	21010.0	28310.0	23300.0	22650.0	25710.0	27940.0	26060.0	36050.0	30070.0	22650.0
394.0	18150.0	24870.0	25890.0	22030.0	20040.0	27420.0	22530.0	22900.0	24840.0	26980.0	25760.0	35650.0	30280.0	22260.0
395.0	17360.0	25060.0	24810.0	22190.0	20310.0	27610.0	22520.0	21160.0	24380.0	27920.0	25200.0	36750.0	30590.0	23240.0
396.0	18170.0	24350.0	25450.0	21330.0	19800.0	26990.0	21000.0	21660.0	24080.0	27200.0	25620.0	35730.0	30150.0	23020.0
397.0	17930.0	23370.0	25950.0	21590.0	19920.0	28030.0	21760.0	22390.0	24350.0	27220.0	24390.0	35180.0	30030.0	22780.0
398.0	17760.0	24250.0	25350.0	21860.0	19870.0	28000.0	21160.0	22400.0	23360.0	27490.0	25430.0	35120.0	29010.0	23430.0
399.0	17830.0	24930.0	25100.0	22050.0	19480.0	27380.0	21270.0	23250.0	23650.0	27860.0	24900.0	34980.0	28500.0	22250.0
400.0	18050.0	24700.0	24170.0	21970.0	20260.0	27600.0	21810.0	22830.0	23630.0	27140.0	25330.0	34460.0	29720.0	21720.0
401.0	17740.0	25120.0	25220.0	22290.0	19360.0	26610.0	21320.0	22710.0	23460.0	26300.0	24760.0	33460.0	28570.0	22450.0
402.0	18410.0	23630.0	24890.0	21490.0	19390.0	26480.0	20860.0	21680.0	23020.0	26630.0	25310.0	34720.0	28330.0	22830.0
403.0	17990.0	23780.0	24230.0	21300.0	20200.0	26100.0	21850.0	22990.0	22910.0	27140.0	25600.0	33570.0	29490.0	22510.0
404.0	18160.0	25210.0	23970.0	21170.0	19140.0	26710.0	21510.0	22080.0	23320.0	28180.0	25340.0	34800.0	28970.0	22500.0
405.0	19110.0	24370.0	23750.0	22260.0	20100.0	26700.0	22240.0	22730.0	24240.0	28670.0	24440.0	34060.0	30220.0	22500.0
406.0	19110.0	23980.0	23860.0	22040.0	19510.0	27020.0	21400.0	23420.0	23420.0	27570.0	25020.0	33720.0	30000.0	22940.0
407.0	19020.0	24220.0	24490.0	21480.0	20510.0	27380.0	22240.0	22610.0	24060.0	27420.0	24540.0	33330.0	29520.0	23650.0
408.0	18780.0	25380.0	23670.0	22290.0	20990.0	27730.0	22550.0	22870.0	23350.0	27850.0	24260.0	34240.0	29840.0	22680.0
409.0	19420.0	24080.0	24400.0	21910.0	20250.0	27700.0	22320.0	23360.0	23360.0	28180.0	24080.0	33580.0	30080.0	22860.0
410.0	19980.0	25220.0	24040.0	22970.0	20900.0	26230.0	23140.0	23340.0	23410.0	27360.0	25130.0	33690.0	30580.0	24860.0
411.0	19580.0	24020.0	24840.0	22140.0	21150.0	26840.0	22450.0	23560.0	23710.0	28290.0	24530.0	33990.0	32510.0	23430.0
412.0	20300.0	26470.0	24450.0	22760.0	20570.0	26310.0	22140.0	23330.0	23910.0	28190.0	25250.0	33640.0	31350.0	23200.0
413.0	20350.0	24880.0	24620.0	23050.0	21220.0	27810.0	23360.0	23450.0	22790.0	28190.0	25260.0	34830.0	30790.0	24030.0
414.0	20410.0	24580.0	23730.0	23070.0	22360.0	26790.0	22420.0	24030.0	23590.0	29430.0	24950.0	35780.0	32050.0	24050.0
415.0	19720.0	25280.0	24660.0	24250.0	20910.0	26840.0	22930.0	24930.0	23570.0	29350.0	24970.0	35590.0	32200.0	24800.0
416.0	20980.0	25130.0	24860.0	23750.0	23170.0	27580.0	23450.0	24890.0	23830.0	30280.0	24930.0	34930.0	33110.0	24320.0
417.0	20730.0	25330.0	25660.0	24690.0	22330.0	27400.0	23780.0	24900.0	25370.0	29260.0	26040.0	34420.0	32820.0	26090.0
418.0	21460.0	25340.0	26050.0	24800.0	22730.0	27670.0	23480.0	24900.0	23740.0	29590.0	25300.0	35630.0	33220.0	24840.0
419.0	22190.0	26420.0	25200.0	24190.0	22960.0	27280.0	23930.0	24290.0	25600.0	30720.0	26010.0	35950.0	34080.0	26180.0
420.0	22850.0	27370.0	25710.0	25390.0	23150.0	28030.0	23520.0	24630.0	25310.0	30140.0	26210.0	34900.0	34150.0	26270.0
421.0	22740.0	26020.0	24700.0	26000.0	22470.0	28500.0	24520.0	25480.0	25310.0	30540.0	25490.0	36090.0	35020.0	26830.0
422.0	23240.0	27110.0	26120.0	26360.0	23850.0	28390.0	23720.0	25760.0	25100.0	31080.0	25440.0	35070.0	34740.0	26730.0
423.0	23370.0	26320.0	24540.0	26750.0	23510.0	28460.0	24050.0	26170.0	25530.0	30590.0	26310.0	36690.0	35000.0	26980.0
424.0	24450.0	27070.0	24400.0	27120.0	24570.0	28320.0	25020.0	25720.0	26490.0	31820.0	27780.0	36310.0	36480.0	28540.0
425.0	24200.0	29040.0	25110.0	27300.0	24700.0	28740.0	24480.0	26120.0	27310.0	31350.0	27230.0	36710.0	36070.0	28440.0
426.0	25770.0	27290.0	26400.0	28150.0	24810.0	28110.0	25880.0	26480.0	26380.0	32870.0	26580.0	36330.0	36580.0	29780.0
427.0	25370.0	27810.0	24630.0	27210.0	25690.0	28850.0	25620.0	27250.0	26890.0	33870.0	27530.0	36760.0	37940.0	29120.0
428.0	27140.0	27760.0	25330.0	28920.0	25050.0	28650.0	25850.0	26960.0	27890.0	33540.0	27930.0	38670.0	37710.0	30350.0
429.0	27420.0	29630.0	25740.0	29270.0	26600.0	29810.0	26070.0	26650.0	27770.0	35110.0	29050.0	38880.0	38980.0	30090.0
430.0	27770.0	28760.0	25540.0	30520.0	27120.0	30340.0	27540.0	28670.0	27440.0	34740.0	29890.0	38590.0	39870.0	31370.0
431.0	28070.0	29320.0	26620.0	30690.0	26560.0	29020.0	27630.0	28610.0	28030.0	35980.0	28630.0	39320.0	40080.0	32530.0
432.0	30410.0	31290.0	26620.0	31790.0	27430.0	30550.0	26790.0	28520.0	29600.0	34620.0	28610.0	39400.0	39960.0	31900.0
433.0	29490.0	31350.0	27120.0	31180.0	27620.0	30510.0	27380.0	28180.0	29840.0	36820.0	30530.0	40330.0	41760.0	32890.0
434.0	31270.0	31110.0	26140.0	32500.0	29510.0	29870.0	28760.0	28860.0	30200.0	36880.0	29340.0	40810.0	41880.0	33990.0
435.0	31170.0	31560.0	27210.0	32960.0	29450.0	31490.0	29030.0	29190.0	29940.0	38540.0	30940.0	42960.0	42650.0	34800.0
436.0	31370.0	31980.0	26570.0	33640.0	29630.0	31680.0	29000.0	29100.0	30760.0	38990.0	30980.0	42760.0	43300.0	35890.0
437.0	33020.0	32350.0	27260.0	34560.0	29610.0	31740.0	29430.0	30410.0	30940.0	39240.0	31530.0	43620.0	44460.0	37100.0
438.0	33260.0	32700.0	27740.0	35300.0	31750.0	31400.0	30840.0	30320.0	32580.0	40270.0	32010.0	43430.0	46520.0	37630.0
439.0	34370.0	32610.0	28150.0	36220.0	32140.0	33650.0	30580.0	30860.0	31200.0	41620.0	32970.0	43540.0	47700.0	37510.0
440.0	35540.0	34910.0	29180.0	36430.0	32410.0	32160.0	30610.0	30320.0	32890.0	43310.0	33330.0	43640.0	48920.0	39250.0
441.0	35140.0	35220.0	28320.0	37690.0	33260.0	33030.0	31230.0	33030.0	33380.0	41690.0	33330.0	45370.0	49010.0	40730.0
442.0	37500.0	35710.0	27880.0	38520.0	34260.0	32580.0	32470.0	32270.0	33230.0	42700.0	34610.0	47030.0	51010.0	42500.0
443.0	37840.0	36190.0	29280.0	39750.0	34580.0	34120.0	32520.0	33830.0	33570.0	44860.0	34800.0	45950.0	50890.0	42300.0
444.0	37990.0	37030.0	28780.0	40840.0	34780.0	34370.0	33410.0	32930.0	34450.0	44020.0	35080.0	47210.0	53590.0	44310.0
445.0	40750.0	36940.0	29220.0	41420.0	36230.0	35090.0	34490.0	34400.0	34420.0	46260.0	36930.0	47730.0	54080.0	45530.0
446.0	40940.0	37540.0	29090.0	41700.0	37270.0	34820.0	32810.0	35270.0	35690.0	46010.0	36260.0	49890.0	52620.0	46060.0
447.0	43090.0	40090.0	30440.0	42610.0	37730.0	36860.0	34710.0	35210.0	36030.0	47770.0	36820.0	49880.0	55420.0	46280.0
448.0	43760.0	39650.0	29840.0	43050.0	37740.0	36170.0	36150.0	36200.0	37800.0	49920.0	38230.0	51850.0	56650.0	48130.0
449.0	45460.0	39470.0	29810.0	44930.0	38340.0	37150.0	36190.0	36740.0	37170.0	49180.0	37730.0	52890.0	58610.0	49110.0
450.0	45460.0	41100.0	30690.0	46160.0	39240.0	38620.0	36650.0	37390.0	38860.0	50870.0	39870.0	53570.0	58020.0	49910.0
451.0	46250.0	41030.0	30860.0	47170.0	41130.0	38020.0	36710.0	38150.0	38620.0	50780.0	38960.0	54930.0	60660.0	49590.0
452.0	48360.0	41720.0	32280.0	47980.0	40230.0	37650.0	37480.0	39500.0	39700.0	53220.0	40450.0	54970.0	60310.0	52020.0
453.0	48840.0	42400.0	32430.0	48700.0	41250.0	38500.0	38710.0	39210.0	41020.0	53280.0	42020.0	56010.0	62760.0	53660.0
454.0	49640.0	45080.0	31880.0	50510.0	43060.0	39590.0	37740.0	39430.0	42360.0	53600.0	42190.0	56310.0	65010.0	54860.0
455.0	51830.0	45150.0	32060.0	50870.0	44450.0	38970.0	38540.0	38450.0	42710.0	56280.0	42700.0	58950.0	66060.0	55120.0
456.0	52940.0	45690.0	33020.0	52480.0	44610.0	40940.0	40220.0	41590.0	44020.0	56980.0	44140.0	58270.0	67150.0	57900.0
457.0	54170.0	47300.0	32940.0	52760.0	45320.0	40050.0	41590.0	41070.0	44650.0	57970.0	43390.0	59510.0	69110.0	57000.0
458.0	55540.0	47050.0	32310.0	56110.0	47930.0	40560.0	40330.0	42290.0	44400.0	59520.0	44570.0	62650.0	71420.0	60610.0
459.0	55580.0	47870.0	32920.0	56750.0	47440.0	41950.0	41520.0	43660.0	45560.0	59220.0	45500.0	64610.0	71810.0	60530.0
460.0	56520.0	49520.0	34540.0	56250.0	47370.0	43110.0	43710.0	42660.0	46770.0	62820.0	45190.0	62350.0	73620.0	63150.0
461.0	58820.0	49490.0	34670.0	58170.0	48620.0	41550.0	43400.0	44200.0	45740.0	62320.0	47100.0	63620.0	73010.0	62830.0
462.0	59690.0	49550.0	34120.0	58810.0	49800.0	43240.0	45530.0	45810.0	46690.0	64070.0	48580.0	65140.0	75690.0	64370.0
463.0	60520.0	51570.0	34600.0	59980.0	50650.0	43810.0	44550.0	45330.0	46860.0	64340.0	47940.0	65870.0	76880.0	66670.0
464.0	61530.0	52080.0	35370.0	61810.0	51510.0	44200.0	45590.0	45250.0	47160.0	66520.0	48310.0	66000.0	78290.0	65670.0
465.0	62190.0	52860.0	34990.0	62920.0	51920.0	43580.0	45700.0	45520.0	48910.0	65850.0	48720.0	66490.0	79110.0	68230.0
466.0	63970.0	51120.0	35530.0	63290.0	51710.0	45090.0	45710.0	46150.0	49920.0	66530.0	49610.0	68860.0	79990.0	69600.0
467.0	65050.0	54550.0	35530.0	64150.0	54260.0	44650.0	46400.0	47040.0	51210.0	68830.0	50790.0	68500.0	83170.0	70880.0
468.0	66740.0	54670.0	35900.0	67490.0	55630.0	45750.0	48560.0	47240.0	51170.0	69590.0	50960.0	70880.0	81870.0	72020.0
469.0	67250.0	55970.0	36360.0	66650.0	56060.0	47230.0	48100.0	49220.0	53020.0	70660.0	52260.0	71860.0	84370.0	73340.0
470.0	66880.0	56390.0	36590.0	68210.0	55000.0	46430.0	49530.0	50340.0	52210.0	71360.0	51880.0	72410.0	85140.0	74110.0
471.0	69280.0	56960.0	37780.0	69120.0	57780.0	46590.0	49890.0	51420.0	51840.0	71860.0	54550.0	74330.0	86670.0	75640.0
472.0	69710.0	57620.0	38910.0	68690.0	57290.0	49070.0	51140.0	52220.0	53830.0	74950.0	53940.0	74390.0	88380.0	76460.0
473.0	70060.0	57620.0	38030.0	71390.0	59370.0	48090.0	50630.0	51860.0	54840.0	74570.0	55300.0	76430.0	88780.0	77120.0
474.0	73440.0	59450.0	38760.0	73070.0	59500.0	48430.0	51890.0	50160.0	56150.0	76480.0	56140.0	79130.0	92710.0	77730.0
475.0	75480.0	60720.0	38290.0	73230.0	60080.0	49650.0	51940.0	52820.0	55500.0	77650.0	56090.0	78880.0	90830.0	81250.0
476.0	75320.0	61560.0	39440.0	75330.0	60600.0	50240.0	52680.0	53410.0	56640.0	78860.0	57920.0	79380.0	94550.0	81550.0
477.0	76050.0	62090.0	39060.0	74090.0	60550.0	50150.0	54110.0	53680.0	57210.0	79450.0	57480.0	80910.0	94480.0	81900.0
478.0	77530.0	62670.0	39700.0	76720.0	64380.0	52260.0	54220.0	54930.0	58920.0	80620.0	59190.0	79730.0	95000.0	84210.0
479.0	79070.0	64040.0	38890.0	77540.0	63570.0	52480.0	56240.0	55320.0	58610.0	80840.0	58820.0	82650.0	96480.0	86450.0
480.0	78940.0	63670.0	39730.0	79450.0	65290.0	50960.0	56130.0	56530.0	62210.0	82710.0	59950.0	83240.0	97570.0	85360.0
481.0	79330.0	65710.0	40370.0	79590.0	67510.0	53240.0	56330.0	58320.0	59920.0	85090.0	61170.0	84570.0	99420.0	88130.0
482.0	82390.0	65990.0	40440.0	82930.0	68060.0	52820.0	57460.0	56970.0	60370.0	84250.0	61050.0	84510.0	102750.0	88840.0
483.0	84190.0	68210.0	40690.0	82870.0	67290.0	53170.0	58040.0	58440.0	62490.0	86290.0	61790.0	88000.0	102120.0	89010.0
484.0	84590.0	68510.0	41950.0	83640.0	68960.0	53930.0	60080.0	59760.0	63610.0	87480.0	62850.0	88780.0	104380.0	92040.0
485.0	86420.0	68460.0	41150.0	84650.0	69590.0	53610.0	59660.0	59230.0	62290.0	89400.0	63370.0	87030.0	105770.0	91630.0
486.0	89470.0	68980.0	42460.0	85330.0	70750.0	56300.0	59420.0	59630.0	63320.0	90400.0	63570.0	89680.0	107390.0	94830.0
487.0	88450.0	70890.0	42720.0	86390.0	70730.0	55080.0	62020.0	62310.0	63920.0	90790.0	65120.0	90340.0	109920.0	96030.0
488.0	90830.0	72560.0	43270.0	87180.0	72480.0	55720.0	61830.0	61640.0	64370.0	92540.0	66430.0	90980.0	109950.0	97960.0
489.0	91180.0	72100.0	42620.0	89720.0	72090.0	57630.0	60740.0	63520.0	66060.0	90810.0	66270.0	93010.0	110340.0	97090.0
490.0	91850.0	74020.0	43320.0	90300.0	73780.0	58250.0	62660.0	62220.0	65970.0	93960.0	67130.0	94520.0	115610.0	96160.0
491.0	93880.0	73730.0	42970.0	90520.0	75170.0	57950.0	63970.0	64270.0	66700.0	93130.0	66910.0	95970.0	114190.0	100010.0
492.0	92490.0	73590.0	44750.0	92010.0	74950.0	59610.0	63840.0	62670.0	68180.0	95330.0	68830.0	97290.0	114790.0	98950.0
493.0	94030.0	74010.0	43780.0	91330.0	74550.0	58260.0	65200.0	63870.0	67880.0	96600.0	67610.0	95030.0	115300.0	101440.0
494.0	94260.0	75710.0	44970.0	91140.0	75880.0	59110.0	63520.0	64770.0	69470.0	96880.0	67350.0	98300.0	116570.0	101460.0
495.0	95920.0	76340.0	44130.0	94670.0	74600.0	59440.0	64830.0	64580.0	67520.0	96590.0	68980.0	97330.0	118330.0	104520.0
496.0	94390.0	77710.0	45730.0	93800.0	79400.0	59440.0	66070.0	66010.0	68740.0	98980.0	68600.0	96700.0	115760.0	104360.0
497.0	97450.0	74740.0	44690.0	93180.0	76880.0	60380.0	65620.0	65450.0	70330.0	99330.0	70340.0	97420.0	120230.0	104500.0
498.0	96470.0	76580.0	45800.0	95840.0	79830.0	62420.0	67340.0	65980.0	70800.0	98400.0	70740.0	99170.0	118200.0	105330.0
499.0	96310.0	77310.0	45450.0	95570.0	78620.0	59660.0	68970.0	66810.0	69520.0	99860.0	71120.0	99400.0	119720.0	107600.0
500.0	98340.0	79330.0	47070.0	96580.0	79690.0	61620.0	66910.0	67420.0	70540.0	98960.0	70920.0	99450.0	122900.0	106060.0
501.0	98480.0	77440.0	45250.0	97440.0	80950.0	63310.0	68020.0	66200.0	71280.0	101080.0	71080.0	101270.0	123330.0	106850.0
502.0	99370.0	77980.0	46610.0	95280.0	79670.0	61480.0	67480.0	68030.0	70150.0	101690.0	72630.0	101440.0	122910.0	105710.0
503.0	98890.0	78810.0	46860.0	98680.0	79500.0	62020.0	67510.0	67570.0	72150.0	101960.0	72680.0	100510.0	122710.0	107770.0
504.0	99380.0	80560.0	45650.0	98260.0	81760.0	63330.0	69010.0	69150.0	72490.0	101580.0	71910.0	100530.0	122910.0	110210.0
505.0	100040.0	80630.0	47630.0	101310.0	80830.0	62670.0	70020.0	68250.0	71690.0	103850.0	71630.0	102380.0	124160.0	108790.0
506.0	101990.0	80710.0	45730.0	100070.0	80840.0	61970.0	67430.0	69150.0	74440.0	103560.0	71520.0	101460.0	122070.0	110670.0
507.0	101090.0	81070.0	46460.0	100930.0	81290.0	62490.0	68670.0	68660.0	72630.0	102550.0	73960.0	105420.0	124160.0	110470.0
508.0	102900.0	80530.0	47480.0	99290.0	81250.0	60590.0	68990.0	69580.0	73010.0	102690.0	73270.0	103060.0	125330.0	109390.0
509.0	102490.0	80810.0	47010.0	99020.0	83200.0	62970.0	70550.0	67890.0	74940.0	103480.0	74610.0	103510.0	127680.0	112020.0
510.0	104340.0	78850.0	47320.0	100010.0	81640.0	62160.0	70250.0	68810.0	74300.0	106270.0	72110.0	106450.0	125850.0	111290.0
511.0	104540.0	80340.0	45230.0	101430.0	81550.0	62630.0	68880.0	69290.0	72210.0	104180.0	73740.0	104710.0	124460.0	112380.0
512.0	104710.0	82180.0	46730.0	101310.0	85180.0	61960.0	68860.0	69740.0	71900.0	104940.0	73870.0	103770.0	125310.0	111480.0
513.0	104710.0	81530.0	45650.0	101520.0	83960.0	62840.0	68110.0	70500.0	72430.0	102530.0	73150.0	105930.0	126260.0	112670.0
514.0	103580.0	82470.0	46140.0	101410.0	84010.0	62150.0	70150.0	70060.0	74260.0	103350.0	73020.0	107970.0	127280.0	111890.0
515.0	102210.0	81610.0	45580.0	101740.0	83370.0	63270.0	68940.0	70040.0	71940.0	104780.0	72110.0	103820.0	127260.0	114420.0
516.0	103850.0	81590.0	46260.0	101080.0	83170.0	63190.0	70350.0	68900.0	73440.0	102910.0	73650.0	104160.0	125370.0	111360.0
517.0	103630.0	81270.0	45180.0	102650.0	85340.0	62990.0	68630.0	70140.0	72690.0	102990.0	72900.0	106090.0	127870.0	111810.0
518.0	103760.0	82160.0	46780.0	102140.0	83710.0	63310.0	69210.0	68310.0	72470.0	104480.0	72460.0	104140.0	129740.0	112300.0
519.0	99440.0	81580.0	44910.0	101460.0	82280.0	61860.0	70110.0	67940.0	73760.0	103650.0	72880.0	104240.0	126460.0	110930.0
520.0	102440.0	82500.0	46530.0	100210.0	83500.0	61060.0	69890.0	69490.0	74040.0	103950.0	72230.0	103850.0	128590.0	110620.0
521.0	101890.0	81030.0	47390.0	100990.0	82270.0	63620.0	69000.0	68210.0	72400.0	104020.0	73200.0	102660.0	126560.0	110730.0
522.0	105410.0	80290.0	44740.0	101320.0	82810.0	60300.0	69350.0	69360.0	71710.0	103240.0	73220.0	104070.0	125320.0	111360.0
523.0	103010.0	81770.0	44950.0	101440.0	83160.0	61810.0	69770.0	68470.0	70800.0	104240.0	70740.0	103990.0	126230.0	110380.0
524.0	102140.0	78780.0	45200.0	99130.0	83360.0	60480.0	68950.0	67540.0	72460.0	103180.0	70890.0	101870.0	124940.0	110170.0
525.0	101680.0	80650.0	45210.0	100400.0	80900.0	62990.0	68840.0	67810.0	70330.0	101890.0	70600.0	102560.0	124080.0	110440.0
526.0	103810.0	80200.0	46090.0	100530.0	82630.0	62420.0	69610.0	69300.0	72050.0	102320.0	71990.0	102400.0	125380.0	111510.0
527.0	100850.0	80280.0	46470.0	100970.0	83340.0	63000.0	69570.0	69070.0	72580.0	102620.0	71060.0	102680.0	125650.0	110280.0
528.0	103240.0	80310.0	44750.0	101740.0	81970.0	62680.0	68420.0	69940.0	70950.0	103290.0	71590.0	101210.0	124500.0	109660.0
529.0	104200.0	80360.0	45450.0	100030.0	82470.0	62700.0	68560.0	69570.0	71470.0	102240.0	70990.0	102460.0	125330.0	111670.0
530.0	101200.0	81720.0	44790.0	101800.0	82020.0	62830.0	69390.0	70030.0	72270.0	102260.0	72150.0	101370.0	123940.0	110800.0
531.0	102420.0	81110.0	46630.0	97220.0	81540.0	63440.0	67350.0	68650.0	72250.0	101820.0	71260.0	101930.0	124940.0	110520.0
532.0	103150.0	80600.0	45020.0	99940.0	81570.0	60820.0	67520.0	68770.0	70890.0	100510.0	72080.0	102140.0	124290.0	107470.0
533.0	102060.0	83740.0	44980.0	99720.0	83020.0	59890.0	67340.0	68000.0	72630.0	101200.0	70180.0	100620.0	126290.0	110200.0
534.0	101310.0	81390.0	45220.0	98600.0	82690.0	61660.0	69500.0	68520.0	69610.0	101540.0	70890.0	98490.0	125250.0	109730.0
535.0	101780.0	80620.0	46060.0	99860.0	83130.0	62140.0	68810.0	68860.0	71830.0	100140.0	71670.0	102050.0	121960.0	109480.0
536.0	103020.0	80630.0	45460.0	99300.0	80930.0	62060.0	68290.0	68380.0	72230.0	100420.0	68630.0	100890.0	122290.0	108550.0
537.0	100980.0	79800.0	46730.0	96840.0	81890.0	61370.0	69760.0	70630.0	71050.0	99250.0	72020.0	100500.0	122500.0	108090.0
538.0	100670.0	78400.0	45660.0	99120.0	81830.0	62010.0	69980.0	67440.0	72760.0	101170.0	71560.0	99560.0	122770.0	106950.0
539.0	102450.0	81450.0	47500.0	99830.0	84540.0	63250.0	71820.0	71470.0	72140.0	102130.0	72200.0	102360.0	125250.0	109530.0
540.0	104960.0	84300.0	49310.0	101230.0	85970.0	65280.0	72260.0	72330.0	75890.0	103720.0	75390.0	102250.0	126690.0	113890.0
