# Supplementary material for: Interrogating the structure and function of the human voltage-gated proton channel (hHv1) with a fluorescent noncanonical amino acid
Source: eLife. 2026 Apr 28;15:RP110161. doi: 10.7554/eLife.110161 (PMC13124150; doi:10.7554/eLife.110161)
Supplement: Figure 6—source data 1. [file elife-110161-fig6-data1.zip › Spectra3_370.csv]

Wavelength (nm)	Acd	A18Acd	Q56Acd	M91Acd	V103Acd	C107Acd	K125Acd	Y134Acd	F159Acd	K169Acd	F195Acd	I217Acd	F247Acd	No TAG
380.0	217300.0	217170.0	275850.0	214420.0	240170.0	197340.0	204220.0	206650.0	441010.0	264040.0	420280.0	216050.0	380320.0	214900.0
381.0	87390.0	85770.0	95970.0	91500.0	88270.0	79850.0	80950.0	80030.0	144230.0	117000.0	138610.0	93280.0	153880.0	89700.0
382.0	55590.0	55860.0	63000.0	56390.0	57990.0	54060.0	53380.0	52050.0	88590.0	79280.0	85340.0	60280.0	94110.0	58140.0
383.0	39660.0	40250.0	44720.0	40560.0	40260.0	41440.0	39790.0	38190.0	60390.0	58150.0	55780.0	44760.0	59930.0	40770.0
384.0	29730.0	30990.0	35570.0	30670.0	30870.0	34560.0	32070.0	30570.0	43370.0	46080.0	37780.0	36310.0	42840.0	30060.0
385.0	25380.0	28010.0	31650.0	27350.0	26290.0	33320.0	30700.0	26720.0	38000.0	43570.0	33280.0	34160.0	37070.0	26970.0
386.0	23570.0	26340.0	29890.0	27890.0	25350.0	32920.0	31780.0	26430.0	38490.0	41190.0	30910.0	35150.0	35130.0	26100.0
387.0	23570.0	27120.0	29830.0	27520.0	24770.0	33830.0	34650.0	27510.0	40900.0	40450.0	28660.0	35290.0	35110.0	25930.0
388.0	23860.0	26160.0	30270.0	29080.0	24760.0	36420.0	39180.0	27520.0	44320.0	41450.0	30970.0	39190.0	35150.0	25410.0
389.0	24450.0	28370.0	30630.0	31280.0	27110.0	38980.0	43780.0	29360.0	51980.0	43120.0	30590.0	42570.0	37200.0	25570.0
390.0	24730.0	29580.0	30630.0	33980.0	27430.0	44360.0	54960.0	32400.0	60780.0	45810.0	31540.0	47050.0	38070.0	25940.0
391.0	26290.0	31660.0	32200.0	39570.0	29450.0	50360.0	70000.0	35790.0	76490.0	47930.0	33430.0	57190.0	39300.0	26350.0
392.0	27880.0	34970.0	34950.0	45170.0	32340.0	57890.0	86220.0	40700.0	95720.0	54520.0	36160.0	68940.0	43200.0	28040.0
393.0	29120.0	38320.0	36520.0	52940.0	36910.0	68820.0	105690.0	46210.0	118090.0	58780.0	39620.0	81190.0	47210.0	29370.0
394.0	31920.0	44920.0	39310.0	63180.0	41230.0	81430.0	134880.0	58170.0	149910.0	67140.0	44830.0	99910.0	53770.0	32270.0
395.0	34000.0	52970.0	41740.0	77560.0	48760.0	98310.0	164780.0	68160.0	187510.0	76960.0	51810.0	122180.0	61000.0	33420.0
396.0	39700.0	62340.0	46000.0	93050.0	58600.0	120050.0	202650.0	85650.0	230770.0	90960.0	61110.0	149060.0	73380.0	35660.0
397.0	45880.0	73650.0	51590.0	112280.0	70610.0	147460.0	241660.0	107950.0	279090.0	105110.0	71550.0	185550.0	89470.0	39500.0
398.0	54320.0	89000.0	60180.0	135560.0	87050.0	178980.0	281840.0	133080.0	331080.0	129640.0	87410.0	216790.0	109610.0	43560.0
399.0	64530.0	109880.0	71300.0	164520.0	109090.0	212910.0	327800.0	169780.0	383440.0	152080.0	107150.0	256340.0	138780.0	50900.0
400.0	81470.0	136410.0	86390.0	196740.0	132680.0	260410.0	373320.0	217200.0	438110.0	180270.0	128530.0	303860.0	166850.0	59080.0
401.0	101450.0	167800.0	104150.0	233660.0	171020.0	319390.0	414640.0	276960.0	490580.0	216600.0	158660.0	346940.0	211390.0	68710.0
402.0	126860.0	207370.0	127660.0	276110.0	209720.0	373530.0	449610.0	343060.0	546690.0	259190.0	195090.0	398200.0	257600.0	79040.0
403.0	158760.0	249200.0	158760.0	316200.0	259040.0	441420.0	495400.0	422520.0	594560.0	309060.0	238470.0	445600.0	318000.0	91080.0
404.0	199580.0	303080.0	195670.0	378880.0	316210.0	518800.0	544970.0	516730.0	651810.0	365350.0	296780.0	501180.0	386840.0	108630.0
405.0	248220.0	367550.0	238860.0	429950.0	377770.0	592980.0	592910.0	616520.0	703260.0	423880.0	355220.0	549010.0	462180.0	126940.0
406.0	310380.0	438440.0	296050.0	492880.0	446790.0	676710.0	649120.0	732100.0	764410.0	490850.0	423620.0	606310.0	551300.0	147990.0
407.0	375360.0	506010.0	357240.0	558110.0	510990.0	747020.0	702060.0	839260.0	828970.0	548460.0	494670.0	663800.0	641080.0	169880.0
408.0	455140.0	589280.0	429220.0	629830.0	585710.0	828310.0	767270.0	959510.0	903020.0	618810.0	573130.0	731260.0	740560.0	193930.0
409.0	534960.0	669310.0	506790.0	689920.0	650330.0	898270.0	823210.0	1063220.0	957880.0	679740.0	647130.0	786340.0	833590.0	219040.0
410.0	634180.0	745040.0	600400.0	762670.0	717880.0	959400.0	884480.0	1176370.0	1030650.0	739160.0	728640.0	847900.0	932060.0	246890.0
411.0	723370.0	822170.0	693260.0	834660.0	773090.0	1012370.0	940090.0	1264180.0	1097870.0	798120.0	793080.0	893910.0	1023510.0	268960.0
412.0	818280.0	894240.0	783120.0	891450.0	824830.0	1057730.0	997000.0	1337610.0	1163750.0	838340.0	861490.0	938310.0	1100170.0	296700.0
413.0	919180.0	959670.0	878750.0	963140.0	868610.0	1098600.0	1054170.0	1407120.0	1220070.0	876760.0	913670.0	986920.0	1185120.0	325210.0
414.0	1004860.0	1008860.0	975090.0	1021120.0	909090.0	1117880.0	1094980.0	1461930.0	1271550.0	906820.0	967650.0	1007400.0	1247650.0	350550.0
415.0	1096670.0	1070070.0	1067700.0	1076010.0	945630.0	1137100.0	1147670.0	1495380.0	1314430.0	936830.0	1005500.0	1037750.0	1300990.0	377450.0
416.0	1168980.0	1115300.0	1140980.0	1128510.0	973740.0	1146210.0	1181190.0	1520150.0	1356040.0	957660.0	1038370.0	1057380.0	1344740.0	405070.0
417.0	1241280.0	1139580.0	1222340.0	1175840.0	992270.0	1149810.0	1220730.0	1539330.0	1376720.0	975220.0	1053070.0	1068860.0	1384900.0	424770.0
418.0	1291280.0	1167030.0	1282010.0	1202090.0	1014050.0	1159650.0	1236810.0	1539980.0	1404760.0	982810.0	1076040.0	1083010.0	1402880.0	457170.0
419.0	1339040.0	1182630.0	1331980.0	1235060.0	1015930.0	1158430.0	1260660.0	1536820.0	1418530.0	988820.0	1079170.0	1081700.0	1413760.0	475620.0
420.0	1363650.0	1185390.0	1361380.0	1246760.0	1023590.0	1149930.0	1271980.0	1522940.0	1424180.0	988700.0	1082120.0	1076220.0	1410980.0	494290.0
421.0	1362450.0	1185140.0	1379880.0	1256160.0	1025570.0	1141760.0	1270500.0	1496870.0	1417790.0	977470.0	1074290.0	1074010.0	1407130.0	505950.0
422.0	1367060.0	1171790.0	1376640.0	1246630.0	1015070.0	1133050.0	1267610.0	1471320.0	1404130.0	972670.0	1058680.0	1065070.0	1392690.0	510610.0
423.0	1351260.0	1158080.0	1367900.0	1226530.0	997470.0	1114690.0	1247210.0	1434870.0	1386910.0	958060.0	1033850.0	1048730.0	1358640.0	505680.0
424.0	1317850.0	1117670.0	1338070.0	1199710.0	974500.0	1088620.0	1223860.0	1394590.0	1343310.0	932120.0	1008410.0	1012960.0	1325060.0	495870.0
425.0	1271010.0	1083200.0	1295850.0	1166260.0	944650.0	1060120.0	1188590.0	1359200.0	1309370.0	908400.0	967770.0	1000930.0	1285840.0	474020.0
426.0	1227100.0	1039210.0	1248050.0	1121400.0	909970.0	1023890.0	1148810.0	1315840.0	1262320.0	873330.0	929330.0	973010.0	1244370.0	451220.0
427.0	1175620.0	1002470.0	1197420.0	1082200.0	882690.0	993270.0	1107010.0	1273000.0	1221620.0	842540.0	894360.0	931610.0	1202210.0	418580.0
428.0	1121430.0	960220.0	1142040.0	1037130.0	843830.0	962720.0	1068190.0	1238160.0	1181490.0	815030.0	856050.0	903980.0	1157250.0	392910.0
429.0	1090440.0	929220.0	1091120.0	999710.0	821760.0	945570.0	1026060.0	1213350.0	1138040.0	791670.0	832060.0	880120.0	1125040.0	367210.0
430.0	1041270.0	901170.0	1051820.0	965050.0	794980.0	925990.0	988730.0	1195040.0	1098310.0	776530.0	805970.0	852360.0	1096990.0	347530.0
431.0	1014550.0	883360.0	1023640.0	946550.0	782190.0	917170.0	961090.0	1188690.0	1075020.0	757650.0	790990.0	837690.0	1084010.0	330530.0
432.0	1002410.0	872560.0	990550.0	927430.0	771210.0	906850.0	947750.0	1180930.0	1056870.0	756830.0	783510.0	824370.0	1076320.0	315020.0
433.0	998700.0	865310.0	982800.0	919580.0	773940.0	905280.0	931840.0	1189710.0	1045360.0	753130.0	783440.0	822490.0	1074880.0	304940.0
434.0	997890.0	869980.0	976860.0	911590.0	771050.0	911510.0	929610.0	1207760.0	1042890.0	754470.0	791580.0	823350.0	1086600.0	302220.0
435.0	1010040.0	880710.0	975670.0	915470.0	767630.0	911780.0	930910.0	1212560.0	1039210.0	761880.0	802690.0	824260.0	1095050.0	300160.0
436.0	1018400.0	889590.0	985050.0	917390.0	773700.0	904050.0	923950.0	1230540.0	1035550.0	759950.0	817140.0	829640.0	1104820.0	302530.0
437.0	1038450.0	895780.0	998580.0	918050.0	782200.0	907040.0	931760.0	1235920.0	1043300.0	767660.0	825060.0	830080.0	1113500.0	303550.0
438.0	1065190.0	901230.0	1018410.0	928260.0	782330.0	900470.0	928210.0	1239890.0	1041360.0	768670.0	831720.0	828790.0	1129960.0	304320.0
439.0	1078360.0	904800.0	1039990.0	928010.0	780620.0	891050.0	929610.0	1232570.0	1043260.0	764310.0	838050.0	828920.0	1129750.0	307490.0
440.0	1092130.0	911920.0	1053630.0	931610.0	781020.0	880250.0	924710.0	1230840.0	1041790.0	757420.0	834640.0	812290.0	1130450.0	308060.0
441.0	1110440.0	903710.0	1069650.0	930260.0	768620.0	862810.0	913450.0	1221620.0	1029010.0	750710.0	827440.0	801480.0	1119000.0	308990.0
442.0	1117280.0	891500.0	1067870.0	925960.0	756330.0	836800.0	902690.0	1195260.0	1022040.0	737910.0	819050.0	788380.0	1111090.0	306000.0
443.0	1115140.0	883010.0	1070800.0	917930.0	742130.0	816000.0	890260.0	1162310.0	995340.0	721550.0	807310.0	769970.0	1101000.0	301890.0
444.0	1112710.0	866500.0	1075240.0	904660.0	716640.0	790750.0	871320.0	1127400.0	975210.0	699650.0	782260.0	739790.0	1077040.0	300840.0
445.0	1099220.0	844730.0	1065970.0	889670.0	700490.0	767280.0	848890.0	1091960.0	947290.0	678050.0	755410.0	717650.0	1053170.0	290370.0
446.0	1082200.0	823130.0	1050050.0	873290.0	673880.0	734010.0	822730.0	1055280.0	911340.0	658040.0	731600.0	692330.0	1025210.0	284750.0
447.0	1058570.0	795000.0	1039440.0	846750.0	650480.0	698100.0	794860.0	1016220.0	882250.0	628940.0	698920.0	664540.0	993390.0	272330.0
448.0	1031860.0	763960.0	1005510.0	821070.0	630410.0	672500.0	768860.0	968860.0	844790.0	602160.0	674680.0	634440.0	953550.0	266270.0
449.0	1001890.0	733210.0	979450.0	790140.0	600590.0	644720.0	738150.0	927430.0	811590.0	578140.0	636630.0	604860.0	922890.0	257960.0
450.0	962200.0	700860.0	951900.0	761770.0	575270.0	609010.0	709370.0	881830.0	779950.0	556650.0	610090.0	580670.0	882160.0	248360.0
451.0	929550.0	670340.0	917360.0	734260.0	547090.0	580320.0	672800.0	844170.0	737920.0	528810.0	579890.0	553900.0	838370.0	237360.0
452.0	891270.0	636630.0	875100.0	697110.0	526050.0	560070.0	648820.0	805610.0	703310.0	506220.0	552370.0	530920.0	809520.0	227400.0
453.0	851520.0	608340.0	845470.0	668030.0	504260.0	534130.0	616640.0	763910.0	670020.0	484560.0	532430.0	504610.0	769580.0	218470.0
454.0	821480.0	583860.0	811590.0	637760.0	482880.0	512690.0	591560.0	735990.0	651310.0	464880.0	504050.0	486660.0	734320.0	207810.0
455.0	783000.0	559940.0	770050.0	612200.0	463240.0	490430.0	568720.0	702110.0	614550.0	447380.0	487950.0	469350.0	702350.0	199950.0
456.0	738130.0	537940.0	740230.0	584630.0	443290.0	477650.0	545480.0	674210.0	590260.0	429520.0	461070.0	451320.0	680690.0	191160.0
457.0	710680.0	508690.0	708160.0	557930.0	423180.0	457090.0	522310.0	653580.0	566400.0	416010.0	447080.0	433610.0	651920.0	185660.0
458.0	681050.0	494940.0	674100.0	534740.0	414200.0	445320.0	498520.0	633190.0	539850.0	406590.0	429430.0	420740.0	627810.0	176910.0
459.0	649680.0	476580.0	646380.0	514860.0	395570.0	432670.0	484440.0	609740.0	527600.0	394450.0	417060.0	406860.0	602770.0	171300.0
460.0	628370.0	455780.0	620180.0	495920.0	387360.0	419530.0	463380.0	591550.0	502020.0	382210.0	404830.0	392630.0	581990.0	167070.0
461.0	607780.0	446710.0	595100.0	477210.0	378050.0	409500.0	450940.0	575540.0	488960.0	369040.0	389940.0	384990.0	566720.0	160600.0
462.0	591280.0	435160.0	575590.0	461640.0	366370.0	397620.0	434800.0	562840.0	476140.0	362340.0	385600.0	374210.0	548680.0	156760.0
463.0	573720.0	420560.0	557470.0	451250.0	362760.0	390910.0	422880.0	553910.0	460440.0	357790.0	376740.0	367770.0	537870.0	154440.0
464.0	558660.0	414760.0	535080.0	434870.0	345870.0	378460.0	412950.0	536120.0	451200.0	342990.0	368720.0	359350.0	528120.0	150560.0
465.0	545340.0	402780.0	525980.0	422950.0	340870.0	371330.0	401900.0	525620.0	439590.0	338530.0	360710.0	347260.0	517780.0	145690.0
466.0	539820.0	391820.0	517930.0	417390.0	331370.0	361910.0	393570.0	521220.0	430440.0	332150.0	355720.0	342990.0	504850.0	145230.0
467.0	529600.0	389700.0	509310.0	402910.0	321350.0	351860.0	382840.0	507720.0	417870.0	326660.0	348700.0	337430.0	491550.0	140650.0
468.0	518950.0	380680.0	498790.0	395050.0	316740.0	347190.0	374990.0	495110.0	412160.0	319930.0	344490.0	327550.0	486220.0	139890.0
469.0	510140.0	369100.0	490690.0	386380.0	313700.0	333910.0	364000.0	484220.0	402960.0	312060.0	336430.0	320170.0	474730.0	138380.0
470.0	504360.0	362830.0	481980.0	381410.0	295940.0	324350.0	356210.0	467150.0	390530.0	301230.0	328610.0	309430.0	458730.0	133050.0
471.0	495100.0	350370.0	474680.0	371560.0	292780.0	311080.0	345940.0	458200.0	382070.0	299500.0	317220.0	303100.0	452460.0	130540.0
472.0	484330.0	343680.0	464210.0	361730.0	284280.0	300680.0	337350.0	437040.0	370030.0	287620.0	314200.0	291100.0	446080.0	129120.0
473.0	476180.0	332660.0	458050.0	354970.0	276320.0	291650.0	329570.0	426360.0	360530.0	276020.0	299410.0	279980.0	430140.0	127600.0
474.0	465770.0	325010.0	448720.0	345750.0	268240.0	281160.0	318590.0	409710.0	344180.0	268610.0	289470.0	276730.0	416420.0	121940.0
475.0	455110.0	314040.0	434180.0	335730.0	252390.0	272370.0	305880.0	393480.0	333020.0	259240.0	279980.0	262130.0	401050.0	119230.0
476.0	441730.0	305230.0	424900.0	322630.0	244000.0	260640.0	295480.0	380410.0	323140.0	251930.0	271250.0	251550.0	393880.0	114940.0
477.0	428980.0	293900.0	414140.0	311830.0	238810.0	246070.0	283830.0	364540.0	306280.0	237880.0	260970.0	243210.0	373390.0	112120.0
478.0	415620.0	280190.0	401230.0	303530.0	226940.0	236130.0	270650.0	348100.0	297060.0	231850.0	246310.0	229500.0	360830.0	107000.0
479.0	400990.0	270340.0	382170.0	287500.0	214610.0	226530.0	262560.0	336750.0	281470.0	223810.0	237420.0	222700.0	344730.0	105030.0
480.0	386060.0	257700.0	370030.0	277310.0	209690.0	214210.0	249910.0	313020.0	269350.0	211480.0	225000.0	209210.0	331050.0	101660.0
481.0	370980.0	243550.0	358060.0	267540.0	197700.0	205400.0	236860.0	302690.0	256740.0	203040.0	212170.0	200220.0	317520.0	97390.0
482.0	355630.0	234330.0	344360.0	254910.0	188180.0	197840.0	226560.0	288650.0	244830.0	193960.0	203350.0	189960.0	302100.0	92330.0
483.0	336160.0	221820.0	329800.0	238670.0	178940.0	188940.0	214310.0	271460.0	233810.0	186000.0	195250.0	180830.0	287400.0	88190.0
484.0	319960.0	212960.0	313510.0	230580.0	173970.0	179700.0	205960.0	257710.0	218670.0	179070.0	185260.0	172210.0	275960.0	85140.0
485.0	305220.0	205090.0	300230.0	219360.0	161970.0	173040.0	195860.0	244690.0	213240.0	171510.0	174310.0	166480.0	258550.0	81160.0
486.0	291680.0	194340.0	286960.0	207930.0	154310.0	161510.0	187760.0	236210.0	198710.0	164920.0	170670.0	158480.0	251610.0	80170.0
487.0	278170.0	184420.0	273270.0	202200.0	148100.0	155170.0	176740.0	223360.0	192570.0	157840.0	160600.0	152230.0	237670.0	75310.0
488.0	265160.0	173550.0	260890.0	189470.0	142250.0	149540.0	168410.0	214450.0	182300.0	150800.0	149300.0	144860.0	226810.0	72890.0
489.0	251190.0	167330.0	248670.0	184110.0	134410.0	139530.0	161450.0	203560.0	174200.0	144310.0	144610.0	139630.0	214570.0	69720.0
490.0	244620.0	159890.0	236080.0	173250.0	130140.0	138690.0	155220.0	192010.0	165850.0	138500.0	139820.0	136430.0	207210.0	66460.0
491.0	230520.0	151390.0	227220.0	165630.0	124250.0	132340.0	149990.0	186240.0	159520.0	134540.0	134350.0	130390.0	196110.0	63310.0
492.0	220900.0	146960.0	217550.0	155600.0	120610.0	127130.0	141630.0	179510.0	154480.0	129130.0	128500.0	121920.0	190710.0	62280.0
493.0	210930.0	141180.0	208590.0	151640.0	114920.0	123290.0	138020.0	171730.0	145500.0	127230.0	123260.0	119880.0	183390.0	59660.0
494.0	203370.0	136820.0	196960.0	144890.0	111890.0	117970.0	133090.0	166260.0	139820.0	119140.0	122240.0	116150.0	175650.0	57990.0
495.0	197930.0	130390.0	189280.0	139100.0	107940.0	115080.0	126620.0	161440.0	134200.0	118290.0	117190.0	111420.0	170210.0	57040.0
496.0	185680.0	126040.0	181150.0	133550.0	104100.0	111870.0	122240.0	155760.0	131650.0	114450.0	116150.0	107590.0	165380.0	53960.0
497.0	179640.0	123800.0	177100.0	128340.0	101980.0	109420.0	119350.0	151800.0	126310.0	109710.0	108550.0	105710.0	158440.0	52800.0
498.0	172090.0	120350.0	170760.0	125840.0	98040.0	104250.0	114510.0	144870.0	120470.0	109670.0	106210.0	102270.0	153550.0	52500.0
499.0	168440.0	114880.0	164610.0	120870.0	96000.0	101040.0	109160.0	143170.0	118310.0	105000.0	103490.0	100010.0	149340.0	49820.0
500.0	164690.0	110780.0	158660.0	115640.0	91930.0	98620.0	107670.0	138420.0	114910.0	102430.0	100590.0	97320.0	144240.0	49400.0
501.0	159170.0	108000.0	153770.0	112190.0	88670.0	95210.0	103270.0	133380.0	110680.0	98990.0	97160.0	94460.0	141320.0	46880.0
502.0	155390.0	102230.0	148350.0	107950.0	85260.0	93460.0	100320.0	129960.0	110030.0	95840.0	93740.0	93180.0	135490.0	47190.0
503.0	149840.0	99780.0	146990.0	105490.0	82120.0	90660.0	96650.0	124140.0	104230.0	92910.0	91830.0	89600.0	133100.0	45870.0
504.0	145250.0	98260.0	140540.0	101070.0	78190.0	86570.0	94280.0	120940.0	102440.0	90090.0	90110.0	85240.0	128380.0	45310.0
505.0	141540.0	93970.0	137300.0	98690.0	77070.0	84440.0	90390.0	116450.0	97860.0	86900.0	86600.0	83410.0	123090.0	43420.0
506.0	137850.0	91380.0	131740.0	95290.0	74420.0	80740.0	87390.0	111570.0	92560.0	83830.0	82750.0	79250.0	119900.0	41480.0
507.0	131400.0	89290.0	126320.0	91760.0	69770.0	77430.0	84820.0	106520.0	89920.0	82410.0	78010.0	76690.0	115010.0	40930.0
508.0	127310.0	83160.0	122910.0	90390.0	67840.0	74350.0	81560.0	103830.0	87570.0	79410.0	77400.0	72150.0	110840.0	38910.0
509.0	123100.0	83270.0	119390.0	87360.0	65010.0	71900.0	78940.0	97600.0	83500.0	76240.0	73140.0	70180.0	107400.0	37660.0
510.0	118390.0	79080.0	116380.0	83190.0	64420.0	69300.0	74870.0	95420.0	80070.0	74270.0	70750.0	68150.0	101610.0	38210.0
511.0	115400.0	75580.0	112450.0	81490.0	61730.0	66460.0	71570.0	91580.0	76610.0	72600.0	69710.0	65700.0	101050.0	36700.0
512.0	109750.0	72570.0	106770.0	77450.0	58340.0	62520.0	68910.0	86570.0	73640.0	67930.0	65100.0	63610.0	96610.0	33550.0
513.0	105540.0	70770.0	106120.0	75420.0	56770.0	59790.0	66600.0	83980.0	70230.0	67550.0	62680.0	60500.0	91200.0	33840.0
514.0	102040.0	66700.0	99820.0	71010.0	54600.0	58740.0	64690.0	77960.0	66410.0	62830.0	60490.0	58400.0	88080.0	32880.0
515.0	97520.0	63110.0	95830.0	69070.0	52590.0	54690.0	61570.0	76680.0	65420.0	60050.0	57940.0	56510.0	86060.0	31540.0
516.0	94880.0	60330.0	92590.0	65430.0	48990.0	54000.0	58170.0	72560.0	62450.0	57420.0	55380.0	52400.0	79370.0	30240.0
517.0	89070.0	60310.0	87990.0	61930.0	47530.0	50790.0	54900.0	69050.0	57250.0	56820.0	53090.0	49410.0	76740.0	30070.0
518.0	86250.0	56930.0	84660.0	58950.0	45030.0	48610.0	53170.0	64800.0	57560.0	54390.0	49840.0	48810.0	73170.0	27960.0
519.0	81130.0	53630.0	80990.0	57830.0	43090.0	47930.0	51340.0	61790.0	54120.0	52490.0	48690.0	46190.0	72260.0	26490.0
520.0	77320.0	51620.0	76320.0	54880.0	41700.0	46560.0	48780.0	59360.0	53240.0	51680.0	46780.0	44060.0	67580.0	26580.0
521.0	73010.0	49340.0	74260.0	52410.0	38480.0	42240.0	46290.0	57500.0	49940.0	49500.0	43470.0	43950.0	64920.0	26560.0
522.0	71400.0	47120.0	71070.0	48950.0	37190.0	41860.0	44630.0	54410.0	46260.0	46800.0	41670.0	42440.0	63520.0	25530.0
523.0	68160.0	44300.0	66590.0	47740.0	35820.0	40910.0	42930.0	49860.0	45260.0	45280.0	40640.0	40180.0	57630.0	23490.0
524.0	65630.0	42190.0	65260.0	47200.0	35340.0	38550.0	39380.0	48150.0	43450.0	44550.0	39450.0	37970.0	58510.0	23310.0
525.0	60590.0	40970.0	61780.0	43380.0	33480.0	38020.0	37860.0	47820.0	42180.0	43050.0	37300.0	36630.0	54550.0	22340.0
526.0	58890.0	39030.0	57100.0	42470.0	32410.0	35190.0	37350.0	45800.0	40130.0	41810.0	33660.0	34930.0	53030.0	22740.0
527.0	54430.0	37790.0	56790.0	40680.0	30550.0	35070.0	36080.0	43640.0	38960.0	40090.0	34270.0	34080.0	50490.0	20950.0
528.0	52240.0	35950.0	54020.0	37270.0	29090.0	33120.0	33850.0	40690.0	35840.0	38690.0	32710.0	33440.0	47890.0	20050.0
529.0	50420.0	34240.0	51510.0	36650.0	27470.0	31960.0	32660.0	39890.0	36140.0	36990.0	31080.0	31800.0	46050.0	19340.0
530.0	48230.0	32900.0	49370.0	35110.0	27360.0	31050.0	31850.0	37620.0	33720.0	36220.0	31090.0	30990.0	43760.0	20020.0
531.0	46810.0	32140.0	47450.0	33600.0	26430.0	29840.0	29920.0	36280.0	33120.0	34570.0	29920.0	29830.0	43300.0	19110.0
532.0	45270.0	31280.0	44800.0	32270.0	24570.0	28760.0	29010.0	35090.0	31310.0	33880.0	28020.0	28340.0	41820.0	18780.0
533.0	44100.0	29810.0	45250.0	30990.0	24060.0	27780.0	26880.0	34380.0	30880.0	32680.0	26600.0	27560.0	40130.0	17110.0
534.0	41150.0	29070.0	42320.0	29460.0	22880.0	27960.0	27570.0	32090.0	29480.0	31830.0	27350.0	27010.0	39650.0	17650.0
535.0	39090.0	27810.0	40800.0	28810.0	23730.0	26640.0	26150.0	31420.0	27270.0	30570.0	25730.0	25580.0	37200.0	16470.0
536.0	38100.0	26450.0	37930.0	28920.0	22290.0	26110.0	25800.0	30510.0	27370.0	29660.0	25830.0	25730.0	36050.0	15850.0
537.0	36970.0	25590.0	37470.0	26530.0	21410.0	25060.0	24800.0	29350.0	26720.0	28740.0	23760.0	24540.0	35060.0	15870.0
538.0	36070.0	25500.0	35840.0	26280.0	20770.0	22970.0	23650.0	28590.0	26070.0	27930.0	24450.0	25250.0	33360.0	15920.0
539.0	34460.0	24070.0	34990.0	25850.0	19880.0	22980.0	23690.0	27280.0	24310.0	28130.0	22120.0	23550.0	33640.0	15360.0
540.0	33560.0	24260.0	33790.0	24600.0	19320.0	23120.0	22640.0	27780.0	24660.0	26410.0	21200.0	23110.0	32290.0	15570.0
541.0	31900.0	22060.0	32180.0	23850.0	18520.0	22490.0	22020.0	25210.0	22860.0	26690.0	21850.0	22250.0	30420.0	14610.0
542.0	32420.0	22150.0	31100.0	22460.0	17730.0	20810.0	21040.0	25150.0	21620.0	26230.0	20980.0	21260.0	29580.0	14600.0
543.0	30000.0	22150.0	30150.0	23090.0	18430.0	20030.0	20680.0	23790.0	22690.0	25630.0	20170.0	20090.0	29690.0	14400.0
544.0	28110.0	20330.0	29460.0	21960.0	18210.0	20280.0	19270.0	23760.0	21610.0	24570.0	19960.0	20310.0	28730.0	13510.0
545.0	28150.0	20490.0	29980.0	21580.0	16630.0	19260.0	18930.0	22740.0	21220.0	23340.0	20490.0	19500.0	27630.0	13420.0
546.0	27930.0	19530.0	27480.0	20800.0	16430.0	20000.0	17950.0	22030.0	20700.0	23080.0	19260.0	19270.0	26500.0	13170.0
547.0	26540.0	19460.0	26780.0	19470.0	15850.0	18510.0	18100.0	21250.0	19420.0	22200.0	18560.0	18800.0	25960.0	12330.0
548.0	24680.0	18190.0	25280.0	19580.0	15150.0	18160.0	16910.0	21030.0	18870.0	22490.0	17720.0	18590.0	25350.0	12790.0
549.0	25410.0	18160.0	25190.0	19030.0	14690.0	17590.0	16760.0	20330.0	17910.0	20530.0	17340.0	18670.0	24880.0	12980.0
550.0	24280.0	17300.0	23950.0	18410.0	13410.0	16820.0	16080.0	19440.0	18240.0	20900.0	16160.0	17520.0	23250.0	12330.0
551.0	23550.0	16810.0	25020.0	18360.0	13990.0	16250.0	15280.0	18760.0	16840.0	20170.0	15740.0	16230.0	23410.0	11640.0
552.0	22560.0	16120.0	23760.0	17260.0	13500.0	15640.0	15110.0	17710.0	17140.0	19470.0	16630.0	15650.0	22440.0	11610.0
553.0	21300.0	15930.0	22690.0	16510.0	13560.0	15900.0	15230.0	17290.0	15940.0	19790.0	15540.0	15810.0	22370.0	10880.0
554.0	21610.0	15700.0	22270.0	16850.0	13510.0	15230.0	14190.0	16030.0	15620.0	19030.0	14470.0	15060.0	20800.0	11110.0
555.0	20430.0	14170.0	20900.0	15630.0	12900.0	14910.0	13950.0	15720.0	15220.0	18930.0	14460.0	14820.0	20220.0	10100.0
556.0	19600.0	14280.0	20240.0	15010.0	11810.0	14960.0	13050.0	16390.0	14440.0	18900.0	13800.0	13770.0	20280.0	10600.0
557.0	18960.0	14150.0	19220.0	14410.0	10960.0	13810.0	13110.0	15670.0	14030.0	17510.0	13870.0	14530.0	19860.0	10540.0
558.0	18160.0	13690.0	18840.0	14150.0	11530.0	12820.0	11860.0	14380.0	13730.0	16670.0	13040.0	14160.0	18450.0	9810.0
559.0	18100.0	13340.0	18640.0	13540.0	10780.0	12570.0	12090.0	13900.0	13690.0	16980.0	12350.0	13120.0	18230.0	10340.0
560.0	16480.0	12100.0	17450.0	13100.0	11020.0	13100.0	11690.0	13190.0	12240.0	17010.0	12630.0	12810.0	17940.0	9650.0
561.0	16520.0	12340.0	16930.0	12820.0	10280.0	12540.0	11150.0	12430.0	12730.0	16260.0	12600.0	12820.0	17270.0	9550.0
562.0	15790.0	12340.0	16720.0	12960.0	10250.0	12020.0	11080.0	12930.0	12700.0	16220.0	11760.0	12140.0	17090.0	9200.0
563.0	15200.0	11580.0	16160.0	12290.0	9880.0	11490.0	10360.0	12210.0	11770.0	15880.0	11250.0	12340.0	15610.0	9170.0
564.0	14280.0	11680.0	15270.0	11060.0	9170.0	11530.0	10720.0	11390.0	11800.0	15240.0	10560.0	10990.0	16160.0	8490.0
565.0	14370.0	10760.0	15270.0	11760.0	9120.0	11500.0	10440.0	11600.0	11650.0	14500.0	10610.0	11870.0	14940.0	8490.0
566.0	13360.0	10380.0	15030.0	11150.0	9160.0	10980.0	10370.0	11050.0	10450.0	15220.0	10610.0	11090.0	14690.0	8910.0
567.0	13350.0	10610.0	14380.0	10700.0	8510.0	10450.0	10010.0	11270.0	10830.0	13920.0	10480.0	10680.0	14430.0	8750.0
568.0	13100.0	9710.0	13340.0	10420.0	8610.0	10180.0	9430.0	10750.0	10010.0	13830.0	9640.0	11000.0	14190.0	8190.0
569.0	12840.0	9590.0	13560.0	9410.0	8490.0	9790.0	9070.0	9540.0	9560.0	14710.0	9950.0	10420.0	14340.0	8270.0
570.0	12590.0	9960.0	13450.0	10030.0	8140.0	10190.0	8760.0	10160.0	9740.0	13030.0	9170.0	9690.0	13740.0	7800.0
571.0	12230.0	9230.0	12560.0	9550.0	8020.0	10740.0	8460.0	9440.0	9500.0	12540.0	9790.0	9290.0	12710.0	8300.0
572.0	11140.0	8840.0	12440.0	9110.0	7640.0	9320.0	8310.0	9220.0	9330.0	12380.0	9020.0	9100.0	12800.0	7260.0
573.0	10840.0	9250.0	12000.0	9280.0	7550.0	9050.0	8590.0	9540.0	9230.0	11780.0	8840.0	9480.0	12590.0	7350.0
574.0	11610.0	8470.0	11550.0	8180.0	7340.0	9000.0	8020.0	9050.0	9000.0	12670.0	8460.0	8890.0	12410.0	7440.0
575.0	10450.0	8520.0	11860.0	9010.0	7800.0	9090.0	7710.0	8790.0	8440.0	12000.0	8510.0	8690.0	12420.0	7260.0
576.0	9940.0	8580.0	11040.0	8700.0	7320.0	8430.0	7730.0	8650.0	8610.0	12050.0	8910.0	8860.0	11880.0	6860.0
577.0	9810.0	7760.0	10110.0	8340.0	6800.0	8770.0	7990.0	8220.0	8290.0	11780.0	8160.0	8580.0	11610.0	7100.0
578.0	10100.0	7860.0	9970.0	8010.0	6650.0	8110.0	7150.0	8530.0	8510.0	10930.0	8030.0	8610.0	10980.0	6850.0
579.0	9490.0	7550.0	9310.0	7920.0	6730.0	8030.0	7170.0	8190.0	8830.0	11940.0	8020.0	8490.0	10810.0	6740.0
580.0	9450.0	7620.0	9170.0	7810.0	6390.0	7820.0	6860.0	8140.0	7770.0	11850.0	7870.0	7740.0	10520.0	6890.0
581.0	8680.0	6900.0	8860.0	7780.0	6540.0	8000.0	6610.0	7460.0	8170.0	11010.0	7250.0	7790.0	10980.0	6690.0
582.0	8650.0	7020.0	8950.0	7710.0	6720.0	7760.0	6440.0	7130.0	7890.0	10980.0	7060.0	8040.0	10360.0	6610.0
583.0	8360.0	7000.0	8810.0	7520.0	6390.0	7670.0	6410.0	7250.0	7540.0	10890.0	7000.0	8010.0	10400.0	6560.0
584.0	8190.0	6760.0	8460.0	7400.0	6230.0	7720.0	6390.0	6860.0	7340.0	10450.0	6930.0	7730.0	9840.0	6070.0
585.0	8490.0	6530.0	8300.0	6780.0	5890.0	7950.0	6120.0	6600.0	7520.0	10570.0	6960.0	7470.0	9940.0	6230.0
586.0	7650.0	6580.0	7810.0	6360.0	5860.0	7510.0	5760.0	6430.0	7020.0	10050.0	6850.0	6870.0	9900.0	6380.0
587.0	7470.0	6310.0	8130.0	6690.0	5750.0	6520.0	6000.0	6670.0	7110.0	10170.0	6510.0	6940.0	9380.0	6020.0
588.0	7980.0	6980.0	7920.0	6700.0	5750.0	7260.0	6000.0	6700.0	7360.0	9500.0	6380.0	6990.0	8960.0	5840.0
589.0	7370.0	6110.0	7700.0	6350.0	5580.0	6740.0	6030.0	6310.0	7510.0	10510.0	6910.0	6800.0	9420.0	5670.0
590.0	7660.0	6230.0	7280.0	6390.0	5330.0	6590.0	6120.0	6160.0	6620.0	10120.0	6630.0	6650.0	9280.0	5770.0
591.0	7400.0	5880.0	7060.0	6050.0	5700.0	6560.0	5350.0	5960.0	6600.0	9750.0	6060.0	6410.0	8910.0	5500.0
592.0	7310.0	5970.0	7110.0	6360.0	5400.0	6550.0	5630.0	5920.0	6370.0	9370.0	6590.0	6650.0	8540.0	5920.0
593.0	6580.0	5330.0	6560.0	5970.0	4910.0	6500.0	5280.0	6070.0	6710.0	9340.0	6250.0	6100.0	8430.0	5450.0
594.0	7270.0	5520.0	6870.0	6130.0	5430.0	5890.0	5490.0	5670.0	6030.0	8970.0	6250.0	6100.0	7710.0	5960.0
595.0	6290.0	5780.0	7140.0	6100.0	5260.0	5910.0	5260.0	5430.0	6390.0	9400.0	6040.0	6090.0	8160.0	5440.0
596.0	6340.0	5450.0	6620.0	5660.0	5010.0	6060.0	5430.0	5590.0	5560.0	8610.0	6010.0	5480.0	7840.0	5130.0
597.0	6130.0	5130.0	7310.0	6400.0	5330.0	5880.0	4900.0	5440.0	6040.0	8970.0	5430.0	5980.0	8490.0	4990.0
598.0	6000.0	5190.0	6060.0	6070.0	4810.0	5760.0	5070.0	5100.0	5830.0	8500.0	6010.0	5770.0	8350.0	5410.0
599.0	5220.0	5030.0	6460.0	5770.0	4730.0	5540.0	4910.0	5540.0	5710.0	8640.0	4930.0	5820.0	7350.0	5380.0
600.0	6090.0	5470.0	6470.0	5950.0	4480.0	5320.0	5260.0	5330.0	5930.0	8780.0	5510.0	5800.0	8060.0	5350.0
