# Supplementary material for: Interrogating the structure and function of the human voltage-gated proton channel (hHv1) with a fluorescent noncanonical amino acid
Source: eLife. 2026 Apr 28;15:RP110161. doi: 10.7554/eLife.110161 (PMC13124150; doi:10.7554/eLife.110161)
Supplement: Figure 6—source data 1. [file elife-110161-fig6-data1.zip › Spectra3_370Blank.csv]

Wavelength (nm)	Acd	A18Acd	Q56Acd	M91Acd	V103Acd	C107Acd	K125Acd	Y134Acd	F159Acd	K169Acd	F195Acd	I217Acd	F247Acd	No TAG
380.0	263550.0	242750.0	257580.0	201750.0	225000.0	216410.0	200820.0	208850.0	427540.0	221410.0	427740.0	213220.0	337500.0	227290.0
381.0	104290.0	90240.0	88730.0	87310.0	87350.0	81770.0	77990.0	79190.0	138450.0	90180.0	140060.0	88850.0	133360.0	94290.0
382.0	63680.0	59540.0	58080.0	56170.0	56060.0	53780.0	50310.0	51380.0	84310.0	56330.0	83520.0	58100.0	80670.0	59270.0
383.0	42510.0	40390.0	41910.0	39520.0	40330.0	40970.0	34760.0	36110.0	55050.0	38510.0	53010.0	41800.0	52840.0	39870.0
384.0	30970.0	31080.0	32920.0	29550.0	29790.0	31260.0	26510.0	26560.0	37440.0	28320.0	36940.0	31600.0	36680.0	29280.0
385.0	25500.0	25230.0	28170.0	24710.0	25670.0	27740.0	23460.0	23650.0	29800.0	23870.0	30280.0	29030.0	31180.0	25820.0
386.0	23650.0	24840.0	26950.0	23650.0	23730.0	27770.0	22290.0	21980.0	27480.0	22960.0	26700.0	28930.0	28480.0	23460.0
387.0	22600.0	24030.0	26080.0	21870.0	23680.0	25720.0	21820.0	21560.0	25790.0	22650.0	24820.0	28200.0	28400.0	22200.0
388.0	21430.0	23690.0	25230.0	21010.0	22720.0	26070.0	20200.0	21230.0	25750.0	21090.0	25440.0	27250.0	26470.0	21260.0
389.0	21900.0	22800.0	26120.0	21120.0	22180.0	26380.0	19890.0	20140.0	25600.0	20250.0	25280.0	27130.0	25710.0	22080.0
390.0	21530.0	22350.0	25490.0	21140.0	22020.0	25790.0	20920.0	20690.0	24360.0	21390.0	24670.0	28180.0	26690.0	21190.0
391.0	21260.0	22440.0	26380.0	20570.0	21680.0	26120.0	19800.0	21130.0	25780.0	21650.0	23540.0	28520.0	26110.0	22050.0
392.0	20460.0	23230.0	25180.0	20840.0	22480.0	27530.0	20920.0	21650.0	24990.0	20920.0	24000.0	27590.0	26730.0	21500.0
393.0	21080.0	22650.0	25910.0	21030.0	21470.0	26920.0	20870.0	20230.0	25210.0	21700.0	24020.0	28360.0	25920.0	21320.0
394.0	20790.0	22430.0	27080.0	20370.0	21930.0	27000.0	21060.0	20970.0	25380.0	21010.0	23360.0	27520.0	27130.0	20650.0
395.0	20730.0	22400.0	26060.0	21010.0	21750.0	27180.0	21010.0	21410.0	24700.0	22100.0	23530.0	28420.0	25270.0	21870.0
396.0	20440.0	22000.0	26330.0	20960.0	21280.0	26660.0	20210.0	21160.0	26310.0	21260.0	22730.0	28020.0	25630.0	21210.0
397.0	21250.0	23560.0	26070.0	20730.0	22350.0	27740.0	20360.0	21120.0	25450.0	20750.0	23280.0	28630.0	26940.0	20170.0
398.0	21020.0	22890.0	27240.0	20420.0	21860.0	26890.0	20200.0	22170.0	24070.0	21640.0	22940.0	30550.0	25870.0	20920.0
399.0	20890.0	23850.0	27460.0	20680.0	21910.0	28410.0	21080.0	22210.0	25810.0	21660.0	24060.0	29540.0	26740.0	22240.0
400.0	20670.0	23410.0	27290.0	21840.0	22270.0	27850.0	21620.0	22810.0	26380.0	21890.0	24290.0	30590.0	26000.0	21700.0
401.0	22120.0	24360.0	29640.0	22500.0	24530.0	29210.0	22310.0	23440.0	27050.0	22920.0	25850.0	32470.0	27940.0	22150.0
402.0	22550.0	24310.0	29060.0	22230.0	24030.0	28950.0	23600.0	24720.0	28250.0	23810.0	26440.0	33340.0	28340.0	22800.0
403.0	23670.0	25460.0	31450.0	23450.0	24790.0	29960.0	23830.0	25920.0	28850.0	25180.0	26480.0	34430.0	29570.0	23320.0
404.0	23840.0	26240.0	30990.0	23680.0	26110.0	30830.0	24490.0	26350.0	29310.0	25490.0	27500.0	35390.0	30810.0	24270.0
405.0	24910.0	27100.0	31950.0	24560.0	26820.0	31940.0	25680.0	26250.0	30210.0	25850.0	28490.0	36150.0	33740.0	24270.0
406.0	24480.0	28860.0	32030.0	25330.0	27170.0	32250.0	26440.0	27420.0	31190.0	27810.0	29070.0	36620.0	33010.0	25710.0
407.0	25390.0	27940.0	32500.0	24740.0	27430.0	31730.0	26830.0	27920.0	30870.0	27730.0	29400.0	38100.0	34090.0	26450.0
408.0	26590.0	29680.0	33120.0	26680.0	28330.0	33190.0	26410.0	28010.0	31940.0	28550.0	30930.0	39080.0	36130.0	26570.0
409.0	27490.0	30290.0	33640.0	27070.0	29830.0	34830.0	29300.0	30490.0	33260.0	28660.0	31620.0	39650.0	38240.0	27760.0
410.0	28660.0	32180.0	38070.0	30400.0	31270.0	37560.0	31600.0	32450.0	34890.0	31700.0	32230.0	42410.0	40060.0	28700.0
411.0	32740.0	36200.0	40480.0	32220.0	34240.0	40350.0	34760.0	36120.0	40510.0	34480.0	36480.0	46400.0	42270.0	32820.0
412.0	36830.0	41990.0	46650.0	37490.0	39730.0	47040.0	39120.0	41130.0	43720.0	39850.0	42620.0	49680.0	47030.0	37030.0
413.0	44720.0	50390.0	54740.0	46040.0	48440.0	55270.0	49110.0	50970.0	51820.0	47150.0	49620.0	59040.0	57350.0	45230.0
414.0	56090.0	60400.0	66050.0	55510.0	58000.0	65760.0	59680.0	60160.0	62970.0	58470.0	61790.0	70280.0	66090.0	54740.0
415.0	71390.0	75370.0	81770.0	70310.0	76610.0	80910.0	78040.0	78320.0	81050.0	72470.0	76710.0	85690.0	81190.0	68980.0
416.0	88350.0	94310.0	101540.0	89320.0	94360.0	98900.0	94330.0	96250.0	98250.0	91690.0	94700.0	103570.0	98760.0	87610.0
417.0	109340.0	117020.0	125190.0	108980.0	116580.0	121730.0	118180.0	118070.0	121980.0	113520.0	118630.0	125960.0	120290.0	108230.0
418.0	133450.0	141670.0	148010.0	129750.0	140030.0	145690.0	141190.0	141270.0	146530.0	136670.0	144330.0	145230.0	145540.0	131460.0
419.0	157080.0	164810.0	175090.0	157350.0	167270.0	170950.0	167290.0	171060.0	175150.0	161170.0	170030.0	170730.0	168920.0	155780.0
420.0	177290.0	191200.0	197680.0	174500.0	186200.0	193550.0	190640.0	192640.0	197750.0	181260.0	192140.0	195560.0	190200.0	175340.0
421.0	195920.0	209540.0	220750.0	195360.0	209310.0	213770.0	210120.0	211650.0	217240.0	200050.0	212650.0	210130.0	212120.0	195340.0
422.0	208000.0	221890.0	234000.0	207580.0	220790.0	224830.0	221420.0	226310.0	229810.0	210830.0	225420.0	225640.0	219870.0	205020.0
423.0	211300.0	231670.0	239510.0	210550.0	225590.0	233240.0	228660.0	233250.0	239410.0	214930.0	231130.0	227390.0	224250.0	210230.0
424.0	207850.0	223620.0	237980.0	209690.0	223630.0	228910.0	225610.0	227790.0	235390.0	214670.0	229460.0	226890.0	222990.0	207910.0
425.0	198170.0	216500.0	226710.0	197720.0	213860.0	219860.0	218070.0	220660.0	223160.0	204170.0	218670.0	215910.0	213050.0	198460.0
426.0	181440.0	195460.0	209120.0	182320.0	193920.0	201920.0	195480.0	199140.0	204600.0	188990.0	201090.0	200920.0	197840.0	179780.0
427.0	162720.0	173790.0	186500.0	161370.0	174040.0	181560.0	176110.0	179070.0	184660.0	170050.0	183120.0	181240.0	173600.0	161300.0
428.0	138790.0	149850.0	161930.0	135720.0	150630.0	157230.0	152090.0	154620.0	159480.0	142630.0	153060.0	153880.0	152060.0	137980.0
429.0	114190.0	125580.0	134630.0	115720.0	124380.0	133470.0	124680.0	125890.0	134740.0	120690.0	130370.0	131110.0	129510.0	115960.0
430.0	92980.0	101350.0	112690.0	92700.0	101270.0	106880.0	102000.0	105640.0	108840.0	97380.0	106610.0	111040.0	105820.0	90910.0
431.0	76580.0	84150.0	92320.0	73460.0	82470.0	90820.0	82780.0	85250.0	89220.0	81700.0	85440.0	91340.0	89050.0	74340.0
432.0	60200.0	67810.0	73320.0	61230.0	66370.0	73680.0	67470.0	69460.0	70660.0	63250.0	69830.0	74950.0	70810.0	59580.0
433.0	49400.0	55870.0	64000.0	50240.0	55600.0	62260.0	56000.0	58630.0	61390.0	54570.0	57370.0	64790.0	60730.0	50950.0
434.0	41820.0	48050.0	54140.0	43360.0	45100.0	54410.0	46030.0	49350.0	50210.0	47330.0	50590.0	57250.0	54040.0	43310.0
435.0	38170.0	42150.0	49500.0	37190.0	41460.0	49350.0	40900.0	44340.0	45350.0	42250.0	43530.0	53040.0	48230.0	37280.0
436.0	33950.0	38850.0	45580.0	35780.0	37500.0	45890.0	38870.0	41390.0	42640.0	38340.0	39940.0	48430.0	46070.0	34780.0
437.0	32680.0	37920.0	43060.0	33960.0	36480.0	43460.0	37260.0	37590.0	39230.0	36210.0	38840.0	47130.0	44150.0	33480.0
438.0	31440.0	35990.0	42720.0	31290.0	34370.0	42810.0	35380.0	36530.0	38150.0	34710.0	35530.0	45930.0	42970.0	31040.0
439.0	31130.0	33710.0	40900.0	31760.0	33810.0	41600.0	33630.0	37440.0	36990.0	32910.0	37320.0	44480.0	41980.0	30830.0
440.0	30080.0	33600.0	39610.0	30810.0	32460.0	40320.0	33160.0	36020.0	36070.0	33200.0	35410.0	44610.0	42230.0	30190.0
441.0	28810.0	33240.0	38170.0	29450.0	31590.0	40410.0	31790.0	33490.0	35690.0	34160.0	33530.0	42770.0	40550.0	30320.0
442.0	28680.0	32750.0	38870.0	29680.0	31380.0	39730.0	32380.0	33840.0	35290.0	31600.0	33620.0	42960.0	40200.0	29530.0
443.0	27880.0	32600.0	38050.0	29220.0	30400.0	39040.0	32260.0	34100.0	34810.0	31220.0	34580.0	41330.0	40000.0	28640.0
444.0	28250.0	31030.0	37540.0	28760.0	28650.0	39060.0	31420.0	32820.0	33590.0	31110.0	32730.0	41470.0	40320.0	28330.0
445.0	27980.0	32180.0	37720.0	28260.0	29270.0	39210.0	31520.0	33200.0	33920.0	31170.0	32480.0	40110.0	37560.0	28100.0
446.0	26490.0	30990.0	36490.0	28020.0	29760.0	38780.0	30120.0	31330.0	33040.0	30540.0	32490.0	39090.0	37680.0	26900.0
447.0	27540.0	30110.0	36710.0	27580.0	29600.0	36750.0	29520.0	31630.0	32410.0	30730.0	31710.0	39940.0	37170.0	26880.0
448.0	26070.0	29310.0	35460.0	27030.0	28250.0	38400.0	29520.0	30780.0	31520.0	29590.0	31020.0	39080.0	36990.0	27460.0
449.0	26320.0	29470.0	36130.0	26470.0	28040.0	36800.0	27800.0	31380.0	31050.0	28640.0	30720.0	38800.0	36480.0	26650.0
450.0	26670.0	28580.0	35640.0	26320.0	27960.0	36510.0	29100.0	30900.0	32430.0	30020.0	30630.0	39020.0	36320.0	26720.0
451.0	24880.0	28830.0	34100.0	26700.0	27710.0	37390.0	28050.0	30210.0	31480.0	28310.0	29900.0	36930.0	35660.0	25820.0
452.0	25470.0	28580.0	34460.0	25220.0	27630.0	35330.0	28380.0	30060.0	30110.0	28690.0	29300.0	37860.0	35040.0	25380.0
453.0	25230.0	29260.0	33760.0	25670.0	28680.0	34670.0	27730.0	30050.0	29830.0	28950.0	28840.0	37340.0	34610.0	25840.0
454.0	25570.0	28680.0	34160.0	26200.0	26470.0	35190.0	28310.0	29490.0	29600.0	26970.0	30130.0	37850.0	34620.0	24480.0
455.0	23970.0	27310.0	33490.0	24670.0	26070.0	34610.0	27160.0	29650.0	29500.0	28300.0	29140.0	35770.0	34260.0	26680.0
456.0	24070.0	27620.0	33170.0	23920.0	26690.0	34930.0	27080.0	29880.0	29290.0	27990.0	29310.0	36300.0	35150.0	24620.0
457.0	24070.0	26800.0	32840.0	24040.0	27210.0	34170.0	28320.0	28080.0	29410.0	28070.0	28500.0	35910.0	32200.0	24950.0
458.0	24060.0	25990.0	31990.0	25220.0	26070.0	34190.0	26190.0	28100.0	29100.0	27470.0	27870.0	35540.0	33500.0	25130.0
459.0	22750.0	27290.0	31800.0	24330.0	25060.0	33320.0	25940.0	27500.0	28890.0	26880.0	29230.0	35040.0	32730.0	25080.0
460.0	23310.0	26380.0	32520.0	24370.0	25600.0	32900.0	26170.0	28010.0	28130.0	25580.0	27870.0	35170.0	32330.0	24520.0
461.0	23570.0	26060.0	31490.0	24200.0	25890.0	32830.0	25010.0	26460.0	27710.0	26480.0	26860.0	34820.0	31630.0	23510.0
462.0	22170.0	25460.0	30590.0	23700.0	25080.0	33160.0	24840.0	26740.0	26980.0	26850.0	28110.0	33720.0	30130.0	23800.0
463.0	21680.0	24810.0	31600.0	22610.0	23630.0	32110.0	24580.0	26450.0	26670.0	25800.0	25820.0	33490.0	30020.0	22830.0
464.0	21840.0	24370.0	29070.0	22330.0	23850.0	30870.0	23910.0	25480.0	26320.0	25990.0	27160.0	32440.0	30340.0	23190.0
465.0	21080.0	24040.0	30810.0	23080.0	24420.0	31140.0	25210.0	25350.0	26590.0	25410.0	25350.0	32280.0	30510.0	22120.0
466.0	21460.0	24350.0	28410.0	22390.0	23380.0	30250.0	23660.0	24690.0	26070.0	25300.0	26560.0	31740.0	28690.0	22190.0
467.0	21590.0	24210.0	29140.0	22340.0	23280.0	29960.0	23240.0	24950.0	25620.0	25160.0	26270.0	31330.0	29890.0	22270.0
468.0	20320.0	23230.0	28310.0	22120.0	23620.0	29340.0	22440.0	24530.0	24850.0	25110.0	26130.0	31340.0	28830.0	22150.0
469.0	20490.0	23550.0	28210.0	21050.0	22340.0	30340.0	23160.0	24670.0	25470.0	24580.0	24910.0	30160.0	29650.0	22210.0
470.0	21160.0	22950.0	28580.0	20380.0	21090.0	28910.0	22280.0	23130.0	24290.0	24190.0	24760.0	30230.0	28070.0	21470.0
471.0	21100.0	23250.0	26840.0	20900.0	22080.0	28480.0	23050.0	23660.0	25060.0	23580.0	23580.0	30880.0	28310.0	20320.0
472.0	20170.0	22490.0	28080.0	21300.0	21500.0	27460.0	21410.0	23620.0	24290.0	22640.0	24620.0	30150.0	28010.0	20930.0
473.0	20260.0	21900.0	26620.0	20010.0	20980.0	27760.0	20240.0	22360.0	24030.0	23150.0	24040.0	30110.0	26810.0	21300.0
474.0	18840.0	21690.0	26060.0	19900.0	22140.0	28290.0	21310.0	23050.0	23410.0	22790.0	23480.0	29130.0	26660.0	19690.0
475.0	19630.0	21730.0	26660.0	19710.0	21400.0	27690.0	21240.0	22760.0	23430.0	22020.0	24070.0	27230.0	27050.0	20140.0
476.0	18410.0	21380.0	26300.0	19580.0	20460.0	26610.0	21390.0	22310.0	23450.0	21950.0	23520.0	27960.0	26170.0	19800.0
477.0	18450.0	21370.0	25750.0	20260.0	21250.0	26680.0	20590.0	22040.0	22600.0	22060.0	21940.0	27260.0	25490.0	19250.0
478.0	18590.0	20710.0	26070.0	19620.0	19600.0	26650.0	20260.0	21050.0	22250.0	22260.0	22620.0	27200.0	26160.0	19520.0
479.0	17930.0	20310.0	24970.0	18710.0	20390.0	25180.0	19230.0	20780.0	22470.0	21640.0	22350.0	26730.0	25360.0	18530.0
480.0	17990.0	20630.0	25400.0	18590.0	19800.0	25790.0	19390.0	21080.0	21060.0	21570.0	22530.0	25430.0	25060.0	18900.0
481.0	17760.0	19490.0	24110.0	18630.0	19210.0	25860.0	19710.0	20370.0	21470.0	20650.0	20820.0	26040.0	24220.0	19220.0
482.0	18160.0	20930.0	24500.0	18520.0	18600.0	25570.0	19040.0	20320.0	21590.0	20880.0	21520.0	26050.0	24170.0	17960.0
483.0	17230.0	19600.0	23160.0	18260.0	18610.0	24960.0	18750.0	19920.0	20290.0	21200.0	21150.0	24960.0	24500.0	18310.0
484.0	17360.0	19540.0	23460.0	17150.0	18090.0	23780.0	18160.0	20530.0	20110.0	20040.0	21110.0	24630.0	23870.0	17530.0
485.0	17110.0	18690.0	23610.0	17180.0	18060.0	24190.0	18730.0	18780.0	20970.0	19490.0	20090.0	24170.0	23910.0	17910.0
486.0	16870.0	18780.0	23120.0	17540.0	17130.0	23970.0	17970.0	19190.0	19490.0	19930.0	19880.0	23610.0	23910.0	17030.0
487.0	16280.0	19440.0	21630.0	17010.0	18360.0	23450.0	17580.0	20120.0	19550.0	19830.0	19910.0	24000.0	22540.0	17350.0
488.0	16100.0	18350.0	22340.0	16240.0	17460.0	22830.0	18020.0	18740.0	19080.0	19190.0	19920.0	23290.0	22910.0	17070.0
489.0	15760.0	17550.0	22130.0	16580.0	16950.0	23640.0	17550.0	18780.0	18850.0	19130.0	20030.0	24280.0	21860.0	16190.0
490.0	15570.0	17470.0	22100.0	16850.0	16190.0	22380.0	16980.0	17730.0	19970.0	18920.0	20020.0	22790.0	21770.0	17040.0
491.0	14910.0	16940.0	21670.0	16460.0	16160.0	22820.0	16990.0	17650.0	19150.0	18730.0	19810.0	23170.0	21650.0	16680.0
492.0	15340.0	16930.0	21590.0	16250.0	16140.0	22380.0	16820.0	18150.0	19190.0	18220.0	18870.0	22810.0	20660.0	15450.0
493.0	15760.0	16750.0	20040.0	15880.0	16470.0	22090.0	16490.0	17020.0	17280.0	17980.0	19010.0	22460.0	20820.0	15660.0
494.0	15380.0	16540.0	20210.0	15800.0	16280.0	21910.0	15910.0	17460.0	18060.0	17910.0	18510.0	22020.0	19870.0	14950.0
495.0	14780.0	16110.0	19750.0	15710.0	15880.0	21040.0	16110.0	16970.0	18200.0	17800.0	18580.0	20910.0	20010.0	15550.0
496.0	14470.0	16180.0	19730.0	15010.0	14840.0	20250.0	16610.0	16740.0	17420.0	17530.0	17740.0	20910.0	20040.0	14950.0
497.0	14860.0	16230.0	19140.0	15870.0	15230.0	20230.0	16130.0	15890.0	17310.0	16680.0	17450.0	21310.0	19900.0	14540.0
498.0	14450.0	16250.0	19230.0	15110.0	14940.0	20160.0	14830.0	16030.0	16190.0	16730.0	17410.0	20910.0	19420.0	14630.0
499.0	14480.0	15830.0	19000.0	14460.0	14860.0	19980.0	15220.0	15420.0	16620.0	16790.0	16900.0	19880.0	19160.0	14470.0
500.0	13870.0	15910.0	18590.0	14860.0	14500.0	19580.0	14690.0	15690.0	16970.0	16170.0	17300.0	19800.0	18150.0	14550.0
501.0	14210.0	15600.0	18120.0	14430.0	14990.0	19030.0	14810.0	15190.0	15660.0	15580.0	16240.0	19560.0	18010.0	14390.0
502.0	13340.0	15730.0	18060.0	13620.0	14010.0	19700.0	14310.0	15360.0	15780.0	15080.0	17020.0	19760.0	18770.0	14390.0
503.0	13830.0	14450.0	17490.0	14230.0	14750.0	19700.0	13700.0	14660.0	15670.0	15500.0	15940.0	18770.0	18320.0	14190.0
504.0	13400.0	14350.0	17450.0	13900.0	13760.0	17650.0	13370.0	14810.0	15570.0	15950.0	16430.0	18280.0	17560.0	13780.0
505.0	12540.0	13570.0	17180.0	14110.0	13750.0	18250.0	13420.0	13970.0	15450.0	15080.0	15980.0	18860.0	17770.0	13320.0
506.0	13210.0	13690.0	17190.0	13140.0	13010.0	17740.0	13540.0	13400.0	15550.0	15440.0	15380.0	18710.0	17740.0	12700.0
507.0	12410.0	13310.0	16230.0	13560.0	13240.0	17420.0	12780.0	13550.0	14840.0	14410.0	15220.0	17660.0	17460.0	12990.0
508.0	12340.0	13550.0	16780.0	13180.0	13460.0	17230.0	12840.0	13710.0	14350.0	14060.0	14240.0	17770.0	17160.0	12870.0
509.0	12580.0	13120.0	16370.0	12880.0	12720.0	17340.0	13030.0	13390.0	14090.0	14070.0	14050.0	17260.0	16620.0	12580.0
510.0	11880.0	12750.0	16010.0	12650.0	12400.0	16300.0	12010.0	13410.0	14270.0	13740.0	14250.0	17290.0	16020.0	12480.0
511.0	11040.0	13090.0	15830.0	11910.0	12350.0	17090.0	11810.0	13600.0	13660.0	13790.0	13920.0	16350.0	15660.0	12920.0
512.0	11530.0	13040.0	15260.0	12720.0	12000.0	16480.0	11600.0	12330.0	12940.0	13890.0	12960.0	16380.0	15220.0	12010.0
513.0	10850.0	12560.0	14840.0	11490.0	12150.0	15800.0	11720.0	12580.0	12700.0	13710.0	14470.0	15890.0	15340.0	11570.0
514.0	10800.0	11730.0	14980.0	12030.0	11390.0	15610.0	11210.0	12200.0	13350.0	12980.0	13340.0	15680.0	15200.0	11470.0
515.0	11380.0	12720.0	14940.0	11520.0	11660.0	15630.0	11390.0	11780.0	13350.0	12430.0	13190.0	16380.0	14750.0	11620.0
516.0	10050.0	11780.0	14270.0	11440.0	11250.0	15130.0	10850.0	11330.0	12960.0	12680.0	13150.0	15190.0	14430.0	11480.0
517.0	10430.0	11320.0	14350.0	11590.0	10960.0	14820.0	10960.0	11620.0	12260.0	12350.0	13260.0	14990.0	13990.0	11900.0
518.0	9530.0	11810.0	14110.0	10840.0	10600.0	15170.0	10220.0	11390.0	12400.0	12740.0	12460.0	14760.0	13950.0	11490.0
519.0	10280.0	11300.0	13560.0	11300.0	10340.0	14180.0	11180.0	11390.0	12230.0	12510.0	12890.0	14110.0	13960.0	11110.0
520.0	9900.0	10840.0	13090.0	10680.0	10460.0	14450.0	10120.0	11070.0	11670.0	11700.0	11860.0	14640.0	13860.0	11000.0
521.0	9830.0	11030.0	12840.0	10890.0	10420.0	13700.0	10600.0	10640.0	11970.0	12120.0	11920.0	14140.0	13740.0	9890.0
522.0	9680.0	10990.0	13020.0	10210.0	10480.0	13950.0	9920.0	10460.0	11220.0	12090.0	12290.0	13510.0	13280.0	10390.0
523.0	9470.0	10250.0	12910.0	10220.0	10550.0	13210.0	10060.0	10430.0	11850.0	11260.0	11840.0	13660.0	13180.0	10500.0
524.0	9960.0	10200.0	12230.0	10190.0	9830.0	12950.0	9540.0	9890.0	11540.0	11480.0	11680.0	13350.0	13400.0	9630.0
525.0	9530.0	9850.0	11830.0	9840.0	9890.0	13070.0	9130.0	9320.0	11190.0	10860.0	11620.0	12950.0	12600.0	9980.0
526.0	9270.0	10000.0	12080.0	9920.0	9450.0	12470.0	9220.0	9700.0	10450.0	10580.0	10900.0	12740.0	12250.0	10070.0
527.0	9050.0	9700.0	11450.0	9830.0	9840.0	12500.0	9580.0	9440.0	10130.0	11530.0	10560.0	12660.0	12850.0	9850.0
528.0	8880.0	9620.0	11420.0	9830.0	9190.0	12080.0	8990.0	9100.0	10190.0	11040.0	10660.0	12080.0	13020.0	9570.0
529.0	8790.0	9780.0	10780.0	9200.0	9080.0	12410.0	8730.0	8970.0	10290.0	10540.0	10320.0	12360.0	11710.0	9260.0
530.0	8870.0	9290.0	11670.0	9440.0	8970.0	11810.0	8490.0	8790.0	10290.0	10320.0	10600.0	11360.0	10940.0	9820.0
531.0	8690.0	9280.0	11230.0	9210.0	9170.0	11600.0	8520.0	9260.0	10880.0	10890.0	10890.0	11110.0	11250.0	9620.0
532.0	8440.0	9570.0	10510.0	8900.0	8360.0	12030.0	8670.0	8970.0	9890.0	10210.0	10350.0	11980.0	11730.0	8720.0
533.0	8710.0	9110.0	11130.0	9110.0	8650.0	11960.0	8410.0	9210.0	9950.0	9390.0	10510.0	11460.0	10870.0	8540.0
534.0	8260.0	8770.0	10010.0	9030.0	8610.0	11060.0	8140.0	8600.0	9200.0	9620.0	10330.0	11860.0	11270.0	8650.0
535.0	7920.0	8800.0	10290.0	8600.0	8780.0	10760.0	7750.0	8550.0	9320.0	9670.0	10150.0	11130.0	10850.0	9200.0
536.0	8470.0	8580.0	10130.0	8170.0	7660.0	10730.0	7820.0	8810.0	9090.0	9410.0	10240.0	10930.0	10480.0	8540.0
537.0	8030.0	8500.0	9880.0	8270.0	8110.0	11240.0	7850.0	7640.0	9040.0	9040.0	9690.0	10390.0	10020.0	8120.0
538.0	7700.0	8770.0	9850.0	7850.0	8430.0	11120.0	7650.0	8040.0	9200.0	9310.0	9460.0	11370.0	10820.0	8210.0
539.0	8070.0	8300.0	10140.0	8280.0	8230.0	10070.0	7420.0	8220.0	9470.0	9350.0	9490.0	10530.0	10780.0	8250.0
540.0	7690.0	8090.0	9480.0	8160.0	7280.0	10450.0	7290.0	7890.0	8970.0	9120.0	9570.0	10070.0	10420.0	8420.0
541.0	7400.0	8040.0	9400.0	8030.0	8130.0	9720.0	7220.0	7730.0	8320.0	8390.0	8680.0	10080.0	9980.0	7730.0
542.0	7200.0	8190.0	9310.0	7730.0	7860.0	10180.0	7580.0	7510.0	8340.0	8770.0	9040.0	10120.0	9880.0	7780.0
543.0	7640.0	7620.0	8640.0	7750.0	7970.0	9520.0	6540.0	7150.0	8080.0	8370.0	8930.0	9760.0	10160.0	7830.0
544.0	7500.0	7170.0	8570.0	7580.0	7710.0	9550.0	6740.0	7640.0	8580.0	8340.0	8800.0	10100.0	9280.0	7660.0
545.0	7450.0	7230.0	8740.0	7000.0	7170.0	9260.0	7010.0	7090.0	7940.0	8340.0	8800.0	10110.0	9290.0	7720.0
546.0	7180.0	7340.0	8520.0	7940.0	7280.0	9060.0	6600.0	6710.0	7940.0	8400.0	8440.0	9690.0	9830.0	7670.0
547.0	6840.0	7070.0	8790.0	6940.0	6800.0	8970.0	6520.0	6810.0	8310.0	7900.0	7960.0	9270.0	9430.0	7690.0
548.0	6500.0	6670.0	8480.0	7380.0	7180.0	8710.0	6530.0	6580.0	8430.0	7400.0	8410.0	9030.0	9460.0	7810.0
549.0	6950.0	7240.0	8390.0	7000.0	7070.0	9100.0	6580.0	7280.0	7530.0	8330.0	7770.0	8880.0	9140.0	7370.0
550.0	6800.0	7160.0	7510.0	6880.0	6590.0	8560.0	6220.0	7350.0	7630.0	7790.0	7710.0	7780.0	8900.0	7240.0
551.0	6550.0	6840.0	8120.0	7080.0	6070.0	8160.0	6140.0	6750.0	7540.0	7170.0	7720.0	8670.0	8290.0	7000.0
552.0	6640.0	7020.0	8210.0	6800.0	6310.0	8830.0	6600.0	6910.0	7120.0	7270.0	7730.0	8930.0	8360.0	6760.0
553.0	6570.0	6990.0	8220.0	6430.0	7060.0	8110.0	5840.0	6470.0	7000.0	7490.0	7300.0	8210.0	8640.0	7010.0
554.0	6590.0	6480.0	7220.0	6560.0	6740.0	7710.0	5920.0	6100.0	6850.0	7270.0	8200.0	8680.0	8480.0	6800.0
555.0	6690.0	6850.0	7500.0	6220.0	6230.0	8410.0	5780.0	6140.0	6940.0	7140.0	7970.0	7810.0	8190.0	7210.0
556.0	6340.0	6330.0	7040.0	6700.0	6340.0	8100.0	5800.0	5790.0	6870.0	7290.0	6700.0	8020.0	8030.0	6830.0
557.0	6070.0	6300.0	6850.0	6380.0	5900.0	7780.0	5540.0	6020.0	7080.0	7080.0	7240.0	7840.0	8130.0	6440.0
558.0	5960.0	6240.0	6780.0	6320.0	6160.0	7830.0	5570.0	5850.0	6480.0	6430.0	6810.0	7870.0	7860.0	6660.0
559.0	5870.0	6190.0	7440.0	7070.0	5830.0	7540.0	5600.0	5540.0	6510.0	6290.0	7220.0	7070.0	7900.0	6450.0
560.0	6000.0	6590.0	7110.0	6080.0	6160.0	7410.0	5640.0	5800.0	6740.0	6620.0	6940.0	7760.0	7970.0	6260.0
561.0	6290.0	5710.0	6600.0	6350.0	5660.0	7180.0	5660.0	5820.0	6920.0	6630.0	7440.0	7790.0	7380.0	6270.0
562.0	6200.0	6390.0	6820.0	6270.0	6040.0	7360.0	5350.0	5520.0	6320.0	6430.0	6490.0	6930.0	7690.0	6080.0
563.0	5660.0	5940.0	6780.0	5960.0	5840.0	7310.0	5410.0	5310.0	6220.0	6250.0	6750.0	6880.0	7750.0	5670.0
564.0	5290.0	5930.0	6510.0	5920.0	5870.0	6990.0	5010.0	5390.0	6350.0	6530.0	6840.0	7320.0	7330.0	5800.0
565.0	5470.0	5820.0	6490.0	6260.0	5550.0	7110.0	4970.0	5390.0	6080.0	6240.0	6510.0	6970.0	7470.0	5940.0
566.0	5180.0	5480.0	6530.0	6160.0	5870.0	6670.0	4910.0	5020.0	6090.0	5980.0	6120.0	6830.0	7690.0	5600.0
567.0	5830.0	5680.0	6360.0	5900.0	6590.0	6480.0	5030.0	5260.0	6130.0	6240.0	6720.0	6020.0	7270.0	5850.0
568.0	5540.0	5780.0	6250.0	5620.0	5490.0	6660.0	5020.0	5200.0	5800.0	6100.0	6630.0	6540.0	6840.0	5520.0
569.0	5250.0	4780.0	6110.0	5630.0	5990.0	6420.0	4690.0	4580.0	5750.0	6000.0	6090.0	6580.0	7190.0	5760.0
570.0	5880.0	5670.0	6040.0	5880.0	6040.0	6230.0	4820.0	5040.0	5950.0	5430.0	6110.0	6390.0	7060.0	5730.0
571.0	5290.0	5750.0	5990.0	5270.0	5520.0	6920.0	4390.0	4910.0	5670.0	5740.0	6540.0	6260.0	7080.0	5660.0
572.0	5380.0	5150.0	5650.0	5820.0	5390.0	6490.0	4920.0	5200.0	5620.0	5640.0	5870.0	6140.0	6540.0	5370.0
573.0	5090.0	5340.0	5910.0	5550.0	5410.0	6250.0	4380.0	5110.0	5440.0	5700.0	5570.0	6140.0	6730.0	5300.0
574.0	4940.0	4880.0	5320.0	4640.0	4860.0	6160.0	4570.0	5090.0	5770.0	5850.0	5600.0	6150.0	6790.0	5430.0
575.0	5220.0	5140.0	5800.0	5430.0	5190.0	6050.0	4110.0	5110.0	5440.0	5720.0	5500.0	6150.0	6590.0	5540.0
576.0	5210.0	4850.0	5530.0	5050.0	5410.0	6020.0	3930.0	4420.0	4990.0	4870.0	5420.0	5820.0	6400.0	5610.0
577.0	5360.0	5110.0	5110.0	5350.0	4960.0	5720.0	4260.0	4490.0	5410.0	5080.0	5720.0	5700.0	6590.0	5050.0
578.0	4950.0	4850.0	5370.0	5130.0	5100.0	5870.0	4350.0	4550.0	5410.0	5320.0	5850.0	5850.0	5940.0	5640.0
579.0	4930.0	4790.0	5430.0	5080.0	4820.0	5890.0	4150.0	4460.0	5570.0	4990.0	5210.0	5860.0	6390.0	5380.0
580.0	4800.0	5000.0	5300.0	5160.0	4700.0	5590.0	4080.0	4320.0	4950.0	5080.0	5770.0	5530.0	6390.0	4960.0
581.0	4680.0	4510.0	5230.0	4960.0	5020.0	5350.0	4540.0	4430.0	5200.0	5100.0	5730.0	5300.0	6480.0	5010.0
582.0	4760.0	4740.0	5000.0	5020.0	4520.0	5650.0	3870.0	4330.0	5050.0	5130.0	5530.0	5760.0	5930.0	4660.0
583.0	4660.0	4860.0	5090.0	4600.0	4750.0	5700.0	3720.0	4360.0	4940.0	4770.0	5720.0	5440.0	6100.0	4820.0
584.0	5080.0	3960.0	4720.0	4910.0	4940.0	5360.0	4040.0	3960.0	4940.0	4790.0	5420.0	5560.0	6100.0	5060.0
585.0	4550.0	4630.0	4940.0	4820.0	4410.0	5020.0	3650.0	4080.0	4870.0	4640.0	5020.0	4810.0	5770.0	5280.0
586.0	4660.0	4240.0	4940.0	4560.0	4710.0	5030.0	3830.0	4280.0	4710.0	5040.0	5160.0	4990.0	5460.0	5120.0
587.0	4760.0	4290.0	4920.0	4980.0	4610.0	5020.0	4170.0	4280.0	4750.0	4770.0	4980.0	5090.0	5990.0	4330.0
588.0	4580.0	4410.0	4620.0	4600.0	4440.0	4980.0	3980.0	4070.0	5150.0	4870.0	5210.0	4940.0	5450.0	4560.0
589.0	4540.0	4320.0	4490.0	4630.0	4690.0	4900.0	3660.0	3860.0	4520.0	4760.0	5070.0	4850.0	5680.0	4650.0
590.0	4050.0	4410.0	4770.0	4700.0	4720.0	4670.0	3890.0	3870.0	4750.0	4240.0	4550.0	4960.0	5580.0	4750.0
591.0	4280.0	4070.0	4940.0	4300.0	4210.0	4940.0	4180.0	3800.0	4680.0	4350.0	4490.0	4600.0	5670.0	4630.0
592.0	4430.0	4320.0	4590.0	4110.0	4600.0	4860.0	3810.0	3880.0	4400.0	4450.0	4630.0	4780.0	5070.0	4790.0
593.0	4400.0	4290.0	4500.0	4470.0	4230.0	4490.0	3690.0	3940.0	4430.0	4280.0	4800.0	4620.0	5300.0	4430.0
594.0	4670.0	3840.0	4700.0	4560.0	4120.0	4510.0	3910.0	3550.0	4380.0	3990.0	4810.0	4660.0	5340.0	4340.0
595.0	4180.0	4270.0	4220.0	4130.0	3990.0	4820.0	3720.0	3930.0	4440.0	4060.0	4400.0	4560.0	5560.0	4420.0
596.0	4450.0	3990.0	3940.0	4350.0	4180.0	4270.0	3550.0	3530.0	4560.0	4450.0	4750.0	4590.0	5320.0	4460.0
597.0	4240.0	4240.0	4290.0	4250.0	4040.0	4790.0	3500.0	3490.0	4310.0	3620.0	4240.0	4610.0	4840.0	4190.0
598.0	4060.0	4550.0	4110.0	4150.0	4240.0	4540.0	3450.0	3460.0	4340.0	4050.0	4220.0	4500.0	5650.0	4430.0
599.0	4380.0	4210.0	4350.0	4190.0	3720.0	4870.0	2950.0	3570.0	4270.0	3950.0	4360.0	4370.0	5730.0	4160.0
600.0	4070.0	4180.0	3930.0	4160.0	4080.0	4480.0	3690.0	3360.0	4370.0	4490.0	4460.0	4210.0	5170.0	4110.0
