# Supplementary material for: Interrogating the structure and function of the human voltage-gated proton channel (hHv1) with a fluorescent noncanonical amino acid
Source: eLife. 2026 Apr 28;15:RP110161. doi: 10.7554/eLife.110161 (PMC13124150; doi:10.7554/eLife.110161)
Supplement: Figure 6—source data 1. [file elife-110161-fig6-data1.zip › SpectraZn0_280.csv]

2.900000000000000000e+02	1.145000000000000000e+05	2.405000000000000000e+05	1.741200000000000000e+05	2.328800000000000000e+05	1.600900000000000000e+05	1.984900000000000000e+05	2.046500000000000000e+05	1.611100000000000000e+05	2.418900000000000000e+05	1.950300000000000000e+05	1.371100000000000000e+05	1.478400000000000000e+05	1.837500000000000000e+05	2.345100000000000000e+05
2.910000000000000000e+02	6.411000000000000000e+04	1.287400000000000000e+05	1.034300000000000000e+05	1.355000000000000000e+05	9.572000000000000000e+04	1.266900000000000000e+05	1.175600000000000000e+05	9.822000000000000000e+04	1.321300000000000000e+05	1.200500000000000000e+05	9.326000000000000000e+04	9.137000000000000000e+04	1.147300000000000000e+05	1.481200000000000000e+05
2.920000000000000000e+02	4.882000000000000000e+04	9.710000000000000000e+04	8.528000000000000000e+04	1.083800000000000000e+05	7.192000000000000000e+04	1.010200000000000000e+05	9.297000000000000000e+04	8.263000000000000000e+04	1.045800000000000000e+05	9.656000000000000000e+04	8.052000000000000000e+04	7.445000000000000000e+04	8.820000000000000000e+04	1.168600000000000000e+05
2.930000000000000000e+02	4.312000000000000000e+04	8.803000000000000000e+04	8.102000000000000000e+04	1.034600000000000000e+05	6.178000000000000000e+04	8.959000000000000000e+04	8.194000000000000000e+04	7.521000000000000000e+04	9.147000000000000000e+04	9.040000000000000000e+04	7.562000000000000000e+04	6.713000000000000000e+04	7.993000000000000000e+04	1.054300000000000000e+05
2.940000000000000000e+02	4.233000000000000000e+04	8.286000000000000000e+04	8.257000000000000000e+04	1.026900000000000000e+05	6.033000000000000000e+04	8.837000000000000000e+04	8.073000000000000000e+04	7.605000000000000000e+04	8.931000000000000000e+04	8.945000000000000000e+04	7.705000000000000000e+04	6.849000000000000000e+04	7.866000000000000000e+04	1.054400000000000000e+05
2.950000000000000000e+02	4.393000000000000000e+04	8.699000000000000000e+04	8.789000000000000000e+04	1.071400000000000000e+05	6.284000000000000000e+04	9.450000000000000000e+04	8.537000000000000000e+04	7.922000000000000000e+04	9.356000000000000000e+04	9.409000000000000000e+04	8.351000000000000000e+04	7.276000000000000000e+04	8.611000000000000000e+04	1.099800000000000000e+05
2.960000000000000000e+02	4.481000000000000000e+04	9.395000000000000000e+04	9.576000000000000000e+04	1.136500000000000000e+05	6.638000000000000000e+04	1.010500000000000000e+05	8.954000000000000000e+04	8.480000000000000000e+04	9.863000000000000000e+04	1.009500000000000000e+05	8.984000000000000000e+04	7.964000000000000000e+04	9.311000000000000000e+04	1.182900000000000000e+05
2.970000000000000000e+02	4.817000000000000000e+04	1.014700000000000000e+05	1.045900000000000000e+05	1.239200000000000000e+05	7.145000000000000000e+04	1.107900000000000000e+05	9.944000000000000000e+04	9.176000000000000000e+04	1.070200000000000000e+05	1.084300000000000000e+05	9.455000000000000000e+04	8.689000000000000000e+04	1.027800000000000000e+05	1.284300000000000000e+05
2.980000000000000000e+02	5.207000000000000000e+04	1.128600000000000000e+05	1.119300000000000000e+05	1.369400000000000000e+05	7.816000000000000000e+04	1.205400000000000000e+05	1.102500000000000000e+05	1.012900000000000000e+05	1.159200000000000000e+05	1.220200000000000000e+05	1.026800000000000000e+05	9.705000000000000000e+04	1.101400000000000000e+05	1.415400000000000000e+05
2.990000000000000000e+02	5.707000000000000000e+04	1.212800000000000000e+05	1.283700000000000000e+05	1.481700000000000000e+05	8.654000000000000000e+04	1.329100000000000000e+05	1.198000000000000000e+05	1.101600000000000000e+05	1.256700000000000000e+05	1.305700000000000000e+05	1.140700000000000000e+05	1.088000000000000000e+05	1.244200000000000000e+05	1.575800000000000000e+05
3.000000000000000000e+02	6.565000000000000000e+04	1.418600000000000000e+05	1.436700000000000000e+05	1.651800000000000000e+05	9.951000000000000000e+04	1.483000000000000000e+05	1.380500000000000000e+05	1.248200000000000000e+05	1.399600000000000000e+05	1.501900000000000000e+05	1.281500000000000000e+05	1.244600000000000000e+05	1.417000000000000000e+05	1.744800000000000000e+05
3.010000000000000000e+02	7.802000000000000000e+04	1.595100000000000000e+05	1.624700000000000000e+05	1.871000000000000000e+05	1.139200000000000000e+05	1.655900000000000000e+05	1.537000000000000000e+05	1.444000000000000000e+05	1.622600000000000000e+05	1.685600000000000000e+05	1.450500000000000000e+05	1.451600000000000000e+05	1.624300000000000000e+05	1.952500000000000000e+05
3.020000000000000000e+02	9.442000000000000000e+04	1.856700000000000000e+05	1.872500000000000000e+05	2.099300000000000000e+05	1.343800000000000000e+05	1.884700000000000000e+05	1.786400000000000000e+05	1.653500000000000000e+05	1.844700000000000000e+05	1.923400000000000000e+05	1.650500000000000000e+05	1.679600000000000000e+05	1.865000000000000000e+05	2.207800000000000000e+05
3.030000000000000000e+02	1.172200000000000000e+05	2.143800000000000000e+05	2.170200000000000000e+05	2.459800000000000000e+05	1.564200000000000000e+05	2.181800000000000000e+05	2.074700000000000000e+05	1.932100000000000000e+05	2.140000000000000000e+05	2.220700000000000000e+05	1.923800000000000000e+05	1.993700000000000000e+05	2.182900000000000000e+05	2.536100000000000000e+05
3.040000000000000000e+02	1.449100000000000000e+05	2.537000000000000000e+05	2.534700000000000000e+05	2.870900000000000000e+05	1.886200000000000000e+05	2.546000000000000000e+05	2.468500000000000000e+05	2.306100000000000000e+05	2.466500000000000000e+05	2.611100000000000000e+05	2.272500000000000000e+05	2.350000000000000000e+05	2.493100000000000000e+05	2.940000000000000000e+05
3.050000000000000000e+02	1.726100000000000000e+05	2.915700000000000000e+05	2.967100000000000000e+05	3.208000000000000000e+05	2.221000000000000000e+05	2.883600000000000000e+05	2.823800000000000000e+05	2.670000000000000000e+05	2.842000000000000000e+05	2.975200000000000000e+05	2.604200000000000000e+05	2.766900000000000000e+05	2.896200000000000000e+05	3.282900000000000000e+05
3.060000000000000000e+02	2.024300000000000000e+05	3.328100000000000000e+05	3.333600000000000000e+05	3.664100000000000000e+05	2.486100000000000000e+05	3.241500000000000000e+05	3.254100000000000000e+05	3.053000000000000000e+05	3.204300000000000000e+05	3.376000000000000000e+05	2.969700000000000000e+05	3.129300000000000000e+05	3.276500000000000000e+05	3.687900000000000000e+05
3.070000000000000000e+02	2.278800000000000000e+05	3.694200000000000000e+05	3.705800000000000000e+05	4.008000000000000000e+05	2.770800000000000000e+05	3.590700000000000000e+05	3.610600000000000000e+05	3.400100000000000000e+05	3.589000000000000000e+05	3.754500000000000000e+05	3.290200000000000000e+05	3.512400000000000000e+05	3.621300000000000000e+05	4.110400000000000000e+05
3.080000000000000000e+02	2.481100000000000000e+05	3.974300000000000000e+05	4.019700000000000000e+05	4.431100000000000000e+05	2.974900000000000000e+05	3.883000000000000000e+05	3.900700000000000000e+05	3.686800000000000000e+05	3.813600000000000000e+05	4.092500000000000000e+05	3.526200000000000000e+05	3.870100000000000000e+05	3.897000000000000000e+05	4.414200000000000000e+05
3.090000000000000000e+02	2.641600000000000000e+05	4.210900000000000000e+05	4.278100000000000000e+05	4.638900000000000000e+05	3.139600000000000000e+05	4.113600000000000000e+05	4.180200000000000000e+05	3.931000000000000000e+05	4.078500000000000000e+05	4.338500000000000000e+05	3.726200000000000000e+05	4.089800000000000000e+05	4.142800000000000000e+05	4.642200000000000000e+05
3.100000000000000000e+02	2.633800000000000000e+05	4.310600000000000000e+05	4.407200000000000000e+05	4.761900000000000000e+05	3.166500000000000000e+05	4.177000000000000000e+05	4.296400000000000000e+05	3.992100000000000000e+05	4.171800000000000000e+05	4.401000000000000000e+05	3.801900000000000000e+05	4.160200000000000000e+05	4.215200000000000000e+05	4.807000000000000000e+05
3.110000000000000000e+02	2.577300000000000000e+05	4.266000000000000000e+05	4.390900000000000000e+05	4.775900000000000000e+05	3.074900000000000000e+05	4.169900000000000000e+05	4.269000000000000000e+05	4.000000000000000000e+05	4.163000000000000000e+05	4.452400000000000000e+05	3.749900000000000000e+05	4.149700000000000000e+05	4.253500000000000000e+05	4.865300000000000000e+05
3.120000000000000000e+02	2.425200000000000000e+05	4.235200000000000000e+05	4.363100000000000000e+05	4.704600000000000000e+05	2.993300000000000000e+05	4.132600000000000000e+05	4.255400000000000000e+05	3.878300000000000000e+05	4.093300000000000000e+05	4.303800000000000000e+05	3.668000000000000000e+05	4.135200000000000000e+05	4.235100000000000000e+05	4.817700000000000000e+05
3.130000000000000000e+02	2.147000000000000000e+05	4.046400000000000000e+05	4.231300000000000000e+05	4.560000000000000000e+05	2.837100000000000000e+05	4.025500000000000000e+05	4.121700000000000000e+05	3.735000000000000000e+05	3.922600000000000000e+05	4.140200000000000000e+05	3.484800000000000000e+05	4.003200000000000000e+05	4.157700000000000000e+05	4.847400000000000000e+05
3.140000000000000000e+02	1.923200000000000000e+05	3.907300000000000000e+05	4.077100000000000000e+05	4.366500000000000000e+05	2.644800000000000000e+05	3.975300000000000000e+05	3.891900000000000000e+05	3.556500000000000000e+05	3.782000000000000000e+05	3.954500000000000000e+05	3.293800000000000000e+05	3.794000000000000000e+05	4.062900000000000000e+05	4.806500000000000000e+05
3.150000000000000000e+02	1.679000000000000000e+05	3.766100000000000000e+05	3.928400000000000000e+05	4.243300000000000000e+05	2.487600000000000000e+05	3.848300000000000000e+05	3.751800000000000000e+05	3.334100000000000000e+05	3.628500000000000000e+05	3.762800000000000000e+05	3.112500000000000000e+05	3.675100000000000000e+05	3.990200000000000000e+05	4.688800000000000000e+05
3.160000000000000000e+02	1.462100000000000000e+05	3.625700000000000000e+05	3.835700000000000000e+05	4.139500000000000000e+05	2.378600000000000000e+05	3.752700000000000000e+05	3.646300000000000000e+05	3.254700000000000000e+05	3.516900000000000000e+05	3.615200000000000000e+05	2.992300000000000000e+05	3.539300000000000000e+05	3.988800000000000000e+05	4.707900000000000000e+05
3.170000000000000000e+02	1.286600000000000000e+05	3.549300000000000000e+05	3.820000000000000000e+05	4.037300000000000000e+05	2.289400000000000000e+05	3.754500000000000000e+05	3.588300000000000000e+05	3.138600000000000000e+05	3.445400000000000000e+05	3.494000000000000000e+05	2.851200000000000000e+05	3.477100000000000000e+05	3.990600000000000000e+05	4.688300000000000000e+05
3.180000000000000000e+02	1.166200000000000000e+05	3.552700000000000000e+05	3.782300000000000000e+05	4.022600000000000000e+05	2.273700000000000000e+05	3.793600000000000000e+05	3.581200000000000000e+05	3.112200000000000000e+05	3.427400000000000000e+05	3.445300000000000000e+05	2.819000000000000000e+05	3.461400000000000000e+05	3.993200000000000000e+05	4.812500000000000000e+05
3.190000000000000000e+02	1.087600000000000000e+05	3.539900000000000000e+05	3.793900000000000000e+05	4.006500000000000000e+05	2.271100000000000000e+05	3.834300000000000000e+05	3.582200000000000000e+05	3.108100000000000000e+05	3.473400000000000000e+05	3.399900000000000000e+05	2.831900000000000000e+05	3.479300000000000000e+05	4.075200000000000000e+05	4.898500000000000000e+05
3.200000000000000000e+02	1.015800000000000000e+05	3.565400000000000000e+05	3.850400000000000000e+05	4.066300000000000000e+05	2.247600000000000000e+05	3.856300000000000000e+05	3.603400000000000000e+05	3.109200000000000000e+05	3.489900000000000000e+05	3.441100000000000000e+05	2.785700000000000000e+05	3.501900000000000000e+05	4.172600000000000000e+05	4.990600000000000000e+05
3.210000000000000000e+02	9.838000000000000000e+04	3.641900000000000000e+05	3.882700000000000000e+05	4.101200000000000000e+05	2.247200000000000000e+05	3.936400000000000000e+05	3.663500000000000000e+05	3.178800000000000000e+05	3.534700000000000000e+05	3.508700000000000000e+05	2.864200000000000000e+05	3.616100000000000000e+05	4.253500000000000000e+05	5.075900000000000000e+05
3.220000000000000000e+02	9.505000000000000000e+04	3.671500000000000000e+05	3.993600000000000000e+05	4.154200000000000000e+05	2.304200000000000000e+05	4.004300000000000000e+05	3.761300000000000000e+05	3.191600000000000000e+05	3.598600000000000000e+05	3.521700000000000000e+05	2.899100000000000000e+05	3.653200000000000000e+05	4.333400000000000000e+05	5.249300000000000000e+05
3.230000000000000000e+02	9.302000000000000000e+04	3.695400000000000000e+05	4.021400000000000000e+05	4.250700000000000000e+05	2.301700000000000000e+05	4.110900000000000000e+05	3.791300000000000000e+05	3.285400000000000000e+05	3.665100000000000000e+05	3.539400000000000000e+05	2.934500000000000000e+05	3.719000000000000000e+05	4.452100000000000000e+05	5.347000000000000000e+05
3.240000000000000000e+02	9.033000000000000000e+04	3.744100000000000000e+05	4.080900000000000000e+05	4.293800000000000000e+05	2.334700000000000000e+05	4.170600000000000000e+05	3.886000000000000000e+05	3.334200000000000000e+05	3.705500000000000000e+05	3.617400000000000000e+05	2.966300000000000000e+05	3.751000000000000000e+05	4.533100000000000000e+05	5.525400000000000000e+05
3.250000000000000000e+02	8.988000000000000000e+04	3.825800000000000000e+05	4.167500000000000000e+05	4.352300000000000000e+05	2.363100000000000000e+05	4.271600000000000000e+05	3.947900000000000000e+05	3.365700000000000000e+05	3.812100000000000000e+05	3.650300000000000000e+05	2.958500000000000000e+05	3.838900000000000000e+05	4.630300000000000000e+05	5.650400000000000000e+05
3.260000000000000000e+02	8.947000000000000000e+04	3.846500000000000000e+05	4.243600000000000000e+05	4.401300000000000000e+05	2.373600000000000000e+05	4.330700000000000000e+05	3.988900000000000000e+05	3.370500000000000000e+05	3.845000000000000000e+05	3.707200000000000000e+05	3.037500000000000000e+05	3.889000000000000000e+05	4.684100000000000000e+05	5.719800000000000000e+05
3.270000000000000000e+02	8.829000000000000000e+04	3.895200000000000000e+05	4.275500000000000000e+05	4.492900000000000000e+05	2.403400000000000000e+05	4.391100000000000000e+05	4.055900000000000000e+05	3.428200000000000000e+05	3.905100000000000000e+05	3.754000000000000000e+05	3.097400000000000000e+05	3.974000000000000000e+05	4.808600000000000000e+05	5.795800000000000000e+05
3.280000000000000000e+02	8.626000000000000000e+04	3.944100000000000000e+05	4.329800000000000000e+05	4.508500000000000000e+05	2.412400000000000000e+05	4.454400000000000000e+05	4.190700000000000000e+05	3.506600000000000000e+05	3.952500000000000000e+05	3.808200000000000000e+05	3.092400000000000000e+05	4.029000000000000000e+05	4.877000000000000000e+05	5.930500000000000000e+05
3.290000000000000000e+02	8.626000000000000000e+04	3.962800000000000000e+05	4.420100000000000000e+05	4.554500000000000000e+05	2.439900000000000000e+05	4.503100000000000000e+05	4.149900000000000000e+05	3.523400000000000000e+05	3.995100000000000000e+05	3.858300000000000000e+05	3.119200000000000000e+05	4.086100000000000000e+05	4.926300000000000000e+05	6.010500000000000000e+05
3.300000000000000000e+02	8.578000000000000000e+04	3.926400000000000000e+05	4.435600000000000000e+05	4.630300000000000000e+05	2.443400000000000000e+05	4.541100000000000000e+05	4.228400000000000000e+05	3.577600000000000000e+05	4.063100000000000000e+05	3.879400000000000000e+05	3.148800000000000000e+05	4.129300000000000000e+05	4.991200000000000000e+05	6.081500000000000000e+05
3.310000000000000000e+02	8.328000000000000000e+04	4.067500000000000000e+05	4.448400000000000000e+05	4.670900000000000000e+05	2.470000000000000000e+05	4.570700000000000000e+05	4.266400000000000000e+05	3.590600000000000000e+05	4.114500000000000000e+05	3.890500000000000000e+05	3.175700000000000000e+05	4.158300000000000000e+05	5.034100000000000000e+05	6.133500000000000000e+05
3.320000000000000000e+02	8.299000000000000000e+04	4.040900000000000000e+05	4.464900000000000000e+05	4.716600000000000000e+05	2.477200000000000000e+05	4.625800000000000000e+05	4.335200000000000000e+05	3.632700000000000000e+05	4.122300000000000000e+05	3.917200000000000000e+05	3.181000000000000000e+05	4.222700000000000000e+05	5.098800000000000000e+05	6.223400000000000000e+05
3.330000000000000000e+02	8.161000000000000000e+04	4.073200000000000000e+05	4.503300000000000000e+05	4.704000000000000000e+05	2.463200000000000000e+05	4.693100000000000000e+05	4.340600000000000000e+05	3.697400000000000000e+05	4.175300000000000000e+05	3.953100000000000000e+05	3.184700000000000000e+05	4.274600000000000000e+05	5.134000000000000000e+05	6.331400000000000000e+05
3.340000000000000000e+02	7.945000000000000000e+04	4.026800000000000000e+05	4.499600000000000000e+05	4.714800000000000000e+05	2.467100000000000000e+05	4.718500000000000000e+05	4.381900000000000000e+05	3.720200000000000000e+05	4.148400000000000000e+05	3.935500000000000000e+05	3.202100000000000000e+05	4.292800000000000000e+05	5.141700000000000000e+05	6.347200000000000000e+05
3.350000000000000000e+02	7.913000000000000000e+04	4.079000000000000000e+05	4.512900000000000000e+05	4.745800000000000000e+05	2.475600000000000000e+05	4.734800000000000000e+05	4.372000000000000000e+05	3.694600000000000000e+05	4.194300000000000000e+05	3.906400000000000000e+05	3.205100000000000000e+05	4.275900000000000000e+05	5.146800000000000000e+05	6.290400000000000000e+05
3.360000000000000000e+02	7.747000000000000000e+04	4.055800000000000000e+05	4.547600000000000000e+05	4.746000000000000000e+05	2.462500000000000000e+05	4.740300000000000000e+05	4.373400000000000000e+05	3.687900000000000000e+05	4.221000000000000000e+05	3.984900000000000000e+05	3.170200000000000000e+05	4.302000000000000000e+05	5.156100000000000000e+05	6.336500000000000000e+05
3.370000000000000000e+02	7.581000000000000000e+04	4.047500000000000000e+05	4.513500000000000000e+05	4.722400000000000000e+05	2.426200000000000000e+05	4.709700000000000000e+05	4.408000000000000000e+05	3.682100000000000000e+05	4.206400000000000000e+05	3.918300000000000000e+05	3.173900000000000000e+05	4.291200000000000000e+05	5.170900000000000000e+05	6.329700000000000000e+05
3.380000000000000000e+02	7.405000000000000000e+04	4.035200000000000000e+05	4.481200000000000000e+05	4.728400000000000000e+05	2.416600000000000000e+05	4.708600000000000000e+05	4.371900000000000000e+05	3.676100000000000000e+05	4.199500000000000000e+05	3.917000000000000000e+05	3.181200000000000000e+05	4.312000000000000000e+05	5.208500000000000000e+05	6.362200000000000000e+05
3.390000000000000000e+02	7.300000000000000000e+04	3.997300000000000000e+05	4.465300000000000000e+05	4.692900000000000000e+05	2.382300000000000000e+05	4.733100000000000000e+05	4.416800000000000000e+05	3.648700000000000000e+05	4.129200000000000000e+05	3.907200000000000000e+05	3.140900000000000000e+05	4.315700000000000000e+05	5.181600000000000000e+05	6.336500000000000000e+05
3.400000000000000000e+02	6.917000000000000000e+04	3.983000000000000000e+05	4.490200000000000000e+05	4.660100000000000000e+05	2.413800000000000000e+05	4.706500000000000000e+05	4.371600000000000000e+05	3.645100000000000000e+05	4.129000000000000000e+05	3.886300000000000000e+05	3.184100000000000000e+05	4.296600000000000000e+05	5.172800000000000000e+05	6.368100000000000000e+05
3.410000000000000000e+02	6.882000000000000000e+04	3.973800000000000000e+05	4.431400000000000000e+05	4.667100000000000000e+05	2.385900000000000000e+05	4.690700000000000000e+05	4.319800000000000000e+05	3.642800000000000000e+05	4.108100000000000000e+05	3.856500000000000000e+05	3.148300000000000000e+05	4.316400000000000000e+05	5.170700000000000000e+05	6.365800000000000000e+05
3.420000000000000000e+02	6.780000000000000000e+04	3.973600000000000000e+05	4.399900000000000000e+05	4.627900000000000000e+05	2.382600000000000000e+05	4.732400000000000000e+05	4.319300000000000000e+05	3.616100000000000000e+05	4.157700000000000000e+05	3.831900000000000000e+05	3.105700000000000000e+05	4.272600000000000000e+05	5.138300000000000000e+05	6.310300000000000000e+05
3.430000000000000000e+02	6.908000000000000000e+04	3.944100000000000000e+05	4.374300000000000000e+05	4.571100000000000000e+05	2.348700000000000000e+05	4.682800000000000000e+05	4.335900000000000000e+05	3.572400000000000000e+05	4.096300000000000000e+05	3.829400000000000000e+05	3.106900000000000000e+05	4.306300000000000000e+05	5.114700000000000000e+05	6.316200000000000000e+05
3.440000000000000000e+02	6.656000000000000000e+04	3.884400000000000000e+05	4.336600000000000000e+05	4.551700000000000000e+05	2.364500000000000000e+05	4.638200000000000000e+05	4.308600000000000000e+05	3.538800000000000000e+05	4.132800000000000000e+05	3.829800000000000000e+05	3.115700000000000000e+05	4.246800000000000000e+05	5.127100000000000000e+05	6.268900000000000000e+05
3.450000000000000000e+02	6.657000000000000000e+04	3.858300000000000000e+05	4.336700000000000000e+05	4.551100000000000000e+05	2.331200000000000000e+05	4.606000000000000000e+05	4.271900000000000000e+05	3.573400000000000000e+05	4.101600000000000000e+05	3.784300000000000000e+05	3.093500000000000000e+05	4.256900000000000000e+05	5.066300000000000000e+05	6.235900000000000000e+05
3.460000000000000000e+02	6.517000000000000000e+04	3.811900000000000000e+05	4.283900000000000000e+05	4.534500000000000000e+05	2.287200000000000000e+05	4.556200000000000000e+05	4.260000000000000000e+05	3.535800000000000000e+05	3.993700000000000000e+05	3.794700000000000000e+05	3.045400000000000000e+05	4.245700000000000000e+05	5.010700000000000000e+05	6.216400000000000000e+05
3.470000000000000000e+02	6.410000000000000000e+04	3.781100000000000000e+05	4.236500000000000000e+05	4.444100000000000000e+05	2.261600000000000000e+05	4.558700000000000000e+05	4.237800000000000000e+05	3.536100000000000000e+05	3.997200000000000000e+05	3.738700000000000000e+05	3.012600000000000000e+05	4.180700000000000000e+05	5.019000000000000000e+05	6.197000000000000000e+05
3.480000000000000000e+02	6.270000000000000000e+04	3.774100000000000000e+05	4.213500000000000000e+05	4.450100000000000000e+05	2.289200000000000000e+05	4.508700000000000000e+05	4.209500000000000000e+05	3.493300000000000000e+05	3.989000000000000000e+05	3.705100000000000000e+05	3.044200000000000000e+05	4.143600000000000000e+05	4.953200000000000000e+05	6.143900000000000000e+05
3.490000000000000000e+02	6.270000000000000000e+04	3.702500000000000000e+05	4.136200000000000000e+05	4.338900000000000000e+05	2.221600000000000000e+05	4.501900000000000000e+05	4.128500000000000000e+05	3.428600000000000000e+05	3.902600000000000000e+05	3.657500000000000000e+05	2.959400000000000000e+05	4.117600000000000000e+05	4.924100000000000000e+05	6.057700000000000000e+05
3.500000000000000000e+02	6.195000000000000000e+04	3.677700000000000000e+05	4.093000000000000000e+05	4.293900000000000000e+05	2.199200000000000000e+05	4.406200000000000000e+05	4.084200000000000000e+05	3.424500000000000000e+05	3.909700000000000000e+05	3.638200000000000000e+05	2.936800000000000000e+05	4.081800000000000000e+05	4.869500000000000000e+05	6.021300000000000000e+05
3.510000000000000000e+02	5.967000000000000000e+04	3.663800000000000000e+05	4.022200000000000000e+05	4.244800000000000000e+05	2.160300000000000000e+05	4.363900000000000000e+05	4.070300000000000000e+05	3.336500000000000000e+05	3.822900000000000000e+05	3.570000000000000000e+05	2.891800000000000000e+05	4.038200000000000000e+05	4.780800000000000000e+05	5.967500000000000000e+05
3.520000000000000000e+02	5.802000000000000000e+04	3.566600000000000000e+05	3.960700000000000000e+05	4.160100000000000000e+05	2.177400000000000000e+05	4.282000000000000000e+05	3.990500000000000000e+05	3.305600000000000000e+05	3.771100000000000000e+05	3.499600000000000000e+05	2.843500000000000000e+05	3.993000000000000000e+05	4.753000000000000000e+05	5.863100000000000000e+05
3.530000000000000000e+02	5.603000000000000000e+04	3.538300000000000000e+05	3.898200000000000000e+05	4.126600000000000000e+05	2.126700000000000000e+05	4.198500000000000000e+05	3.971500000000000000e+05	3.243400000000000000e+05	3.741000000000000000e+05	3.445000000000000000e+05	2.826200000000000000e+05	3.965500000000000000e+05	4.694000000000000000e+05	5.821800000000000000e+05
3.540000000000000000e+02	5.740000000000000000e+04	3.481500000000000000e+05	3.822300000000000000e+05	4.078000000000000000e+05	2.075800000000000000e+05	4.171800000000000000e+05	3.851000000000000000e+05	3.228900000000000000e+05	3.688900000000000000e+05	3.406300000000000000e+05	2.798900000000000000e+05	3.868100000000000000e+05	4.597900000000000000e+05	5.721700000000000000e+05
3.550000000000000000e+02	5.605000000000000000e+04	3.396100000000000000e+05	3.746100000000000000e+05	4.001300000000000000e+05	2.032500000000000000e+05	4.113900000000000000e+05	3.817500000000000000e+05	3.134200000000000000e+05	3.656700000000000000e+05	3.365400000000000000e+05	2.768300000000000000e+05	3.807500000000000000e+05	4.514800000000000000e+05	5.601400000000000000e+05
3.560000000000000000e+02	5.481000000000000000e+04	3.381100000000000000e+05	3.740400000000000000e+05	3.981200000000000000e+05	2.012800000000000000e+05	4.033300000000000000e+05	3.730500000000000000e+05	3.096700000000000000e+05	3.606500000000000000e+05	3.295400000000000000e+05	2.688800000000000000e+05	3.770100000000000000e+05	4.482200000000000000e+05	5.532000000000000000e+05
3.570000000000000000e+02	5.419000000000000000e+04	3.291300000000000000e+05	3.647000000000000000e+05	3.860600000000000000e+05	1.982500000000000000e+05	3.964400000000000000e+05	3.675000000000000000e+05	3.012600000000000000e+05	3.496400000000000000e+05	3.232300000000000000e+05	2.633400000000000000e+05	3.666500000000000000e+05	4.391700000000000000e+05	5.425000000000000000e+05
3.580000000000000000e+02	5.255000000000000000e+04	3.219500000000000000e+05	3.531900000000000000e+05	3.790800000000000000e+05	1.927400000000000000e+05	3.918200000000000000e+05	3.627100000000000000e+05	2.994000000000000000e+05	3.432100000000000000e+05	3.155100000000000000e+05	2.588300000000000000e+05	3.675900000000000000e+05	4.252200000000000000e+05	5.388900000000000000e+05
3.590000000000000000e+02	5.232000000000000000e+04	3.167600000000000000e+05	3.465500000000000000e+05	3.708900000000000000e+05	1.919600000000000000e+05	3.835900000000000000e+05	3.553100000000000000e+05	2.938800000000000000e+05	3.416400000000000000e+05	3.080600000000000000e+05	2.566100000000000000e+05	3.564300000000000000e+05	4.201700000000000000e+05	5.210500000000000000e+05
3.600000000000000000e+02	5.130000000000000000e+04	3.098300000000000000e+05	3.388900000000000000e+05	3.635400000000000000e+05	1.868000000000000000e+05	3.745600000000000000e+05	3.516700000000000000e+05	2.869000000000000000e+05	3.357400000000000000e+05	3.028000000000000000e+05	2.484300000000000000e+05	3.503900000000000000e+05	4.137600000000000000e+05	5.137800000000000000e+05
3.610000000000000000e+02	5.065000000000000000e+04	3.019100000000000000e+05	3.302100000000000000e+05	3.563100000000000000e+05	1.808600000000000000e+05	3.613400000000000000e+05	3.417800000000000000e+05	2.819400000000000000e+05	3.269800000000000000e+05	2.971400000000000000e+05	2.453800000000000000e+05	3.440800000000000000e+05	4.047000000000000000e+05	4.975800000000000000e+05
3.620000000000000000e+02	5.005000000000000000e+04	2.939700000000000000e+05	3.277200000000000000e+05	3.497600000000000000e+05	1.791500000000000000e+05	3.600500000000000000e+05	3.324200000000000000e+05	2.756200000000000000e+05	3.206500000000000000e+05	2.962900000000000000e+05	2.419600000000000000e+05	3.349300000000000000e+05	3.962400000000000000e+05	4.935300000000000000e+05
3.630000000000000000e+02	4.971000000000000000e+04	2.882500000000000000e+05	3.180300000000000000e+05	3.399000000000000000e+05	1.755200000000000000e+05	3.479700000000000000e+05	3.211400000000000000e+05	2.712700000000000000e+05	3.113700000000000000e+05	2.896500000000000000e+05	2.344300000000000000e+05	3.291700000000000000e+05	3.892600000000000000e+05	4.818900000000000000e+05
3.640000000000000000e+02	4.906000000000000000e+04	2.835000000000000000e+05	3.084800000000000000e+05	3.358600000000000000e+05	1.721000000000000000e+05	3.439600000000000000e+05	3.151000000000000000e+05	2.664200000000000000e+05	3.059000000000000000e+05	2.812000000000000000e+05	2.310200000000000000e+05	3.257000000000000000e+05	3.819000000000000000e+05	4.636700000000000000e+05
3.650000000000000000e+02	4.844000000000000000e+04	2.756800000000000000e+05	2.963800000000000000e+05	3.282100000000000000e+05	1.671100000000000000e+05	3.356600000000000000e+05	3.093200000000000000e+05	2.582100000000000000e+05	2.972000000000000000e+05	2.739300000000000000e+05	2.212400000000000000e+05	3.165100000000000000e+05	3.687000000000000000e+05	4.575200000000000000e+05
3.660000000000000000e+02	4.895000000000000000e+04	2.671900000000000000e+05	2.924100000000000000e+05	3.189800000000000000e+05	1.671000000000000000e+05	3.293600000000000000e+05	3.045100000000000000e+05	2.516500000000000000e+05	2.941400000000000000e+05	2.674400000000000000e+05	2.201000000000000000e+05	3.090400000000000000e+05	3.605900000000000000e+05	4.501600000000000000e+05
3.670000000000000000e+02	4.703000000000000000e+04	2.619200000000000000e+05	2.854700000000000000e+05	3.093700000000000000e+05	1.608600000000000000e+05	3.198600000000000000e+05	2.979000000000000000e+05	2.446200000000000000e+05	2.844900000000000000e+05	2.611000000000000000e+05	2.118300000000000000e+05	2.999600000000000000e+05	3.537500000000000000e+05	4.359900000000000000e+05
3.680000000000000000e+02	4.650000000000000000e+04	2.579700000000000000e+05	2.784600000000000000e+05	3.017600000000000000e+05	1.550400000000000000e+05	3.111100000000000000e+05	2.881900000000000000e+05	2.379100000000000000e+05	2.811000000000000000e+05	2.540500000000000000e+05	2.087400000000000000e+05	2.944500000000000000e+05	3.420000000000000000e+05	4.275200000000000000e+05
3.690000000000000000e+02	4.651000000000000000e+04	2.497000000000000000e+05	2.728600000000000000e+05	2.954000000000000000e+05	1.535200000000000000e+05	2.991600000000000000e+05	2.822000000000000000e+05	2.351700000000000000e+05	2.689800000000000000e+05	2.474500000000000000e+05	2.024200000000000000e+05	2.848600000000000000e+05	3.330800000000000000e+05	4.141200000000000000e+05
3.700000000000000000e+02	4.480000000000000000e+04	2.425100000000000000e+05	2.605400000000000000e+05	2.898900000000000000e+05	1.502600000000000000e+05	2.940200000000000000e+05	2.725800000000000000e+05	2.247500000000000000e+05	2.637200000000000000e+05	2.391200000000000000e+05	1.993600000000000000e+05	2.782900000000000000e+05	3.241900000000000000e+05	4.024600000000000000e+05
3.710000000000000000e+02	4.537000000000000000e+04	2.384500000000000000e+05	2.546100000000000000e+05	2.777300000000000000e+05	1.441400000000000000e+05	2.862200000000000000e+05	2.707300000000000000e+05	2.199000000000000000e+05	2.567400000000000000e+05	2.372600000000000000e+05	1.938900000000000000e+05	2.721300000000000000e+05	3.167800000000000000e+05	3.923600000000000000e+05
3.720000000000000000e+02	4.414000000000000000e+04	2.294500000000000000e+05	2.440800000000000000e+05	2.746500000000000000e+05	1.411900000000000000e+05	2.774200000000000000e+05	2.572000000000000000e+05	2.150300000000000000e+05	2.469700000000000000e+05	2.295500000000000000e+05	1.884700000000000000e+05	2.654500000000000000e+05	3.077500000000000000e+05	3.825300000000000000e+05
3.730000000000000000e+02	4.354000000000000000e+04	2.260900000000000000e+05	2.394600000000000000e+05	2.643000000000000000e+05	1.376700000000000000e+05	2.681500000000000000e+05	2.532500000000000000e+05	2.114800000000000000e+05	2.473900000000000000e+05	2.197600000000000000e+05	1.811400000000000000e+05	2.564300000000000000e+05	2.966100000000000000e+05	3.673600000000000000e+05
3.740000000000000000e+02	4.271000000000000000e+04	2.192400000000000000e+05	2.331200000000000000e+05	2.559600000000000000e+05	1.342300000000000000e+05	2.595000000000000000e+05	2.457900000000000000e+05	2.015700000000000000e+05	2.378400000000000000e+05	2.191300000000000000e+05	1.784100000000000000e+05	2.483900000000000000e+05	2.886100000000000000e+05	3.572200000000000000e+05
3.750000000000000000e+02	4.139000000000000000e+04	2.150700000000000000e+05	2.267400000000000000e+05	2.482800000000000000e+05	1.316700000000000000e+05	2.531900000000000000e+05	2.392200000000000000e+05	1.973200000000000000e+05	2.307900000000000000e+05	2.099900000000000000e+05	1.728600000000000000e+05	2.443000000000000000e+05	2.807300000000000000e+05	3.492000000000000000e+05
3.760000000000000000e+02	4.132000000000000000e+04	2.062400000000000000e+05	2.184500000000000000e+05	2.425000000000000000e+05	1.289100000000000000e+05	2.452000000000000000e+05	2.321300000000000000e+05	1.901000000000000000e+05	2.269100000000000000e+05	2.044200000000000000e+05	1.683300000000000000e+05	2.363400000000000000e+05	2.751700000000000000e+05	3.381700000000000000e+05
3.770000000000000000e+02	4.123000000000000000e+04	2.029600000000000000e+05	2.124500000000000000e+05	2.346600000000000000e+05	1.256000000000000000e+05	2.379400000000000000e+05	2.255300000000000000e+05	1.886500000000000000e+05	2.204900000000000000e+05	2.011300000000000000e+05	1.644700000000000000e+05	2.290000000000000000e+05	2.645900000000000000e+05	3.288800000000000000e+05
3.780000000000000000e+02	4.016000000000000000e+04	1.975900000000000000e+05	2.059500000000000000e+05	2.322000000000000000e+05	1.208000000000000000e+05	2.302900000000000000e+05	2.175300000000000000e+05	1.816900000000000000e+05	2.146300000000000000e+05	1.949900000000000000e+05	1.611500000000000000e+05	2.228200000000000000e+05	2.567100000000000000e+05	3.215100000000000000e+05
3.790000000000000000e+02	4.064000000000000000e+04	1.899500000000000000e+05	1.994300000000000000e+05	2.225300000000000000e+05	1.180100000000000000e+05	2.254700000000000000e+05	2.165700000000000000e+05	1.780200000000000000e+05	2.090000000000000000e+05	1.902500000000000000e+05	1.549800000000000000e+05	2.162700000000000000e+05	2.507000000000000000e+05	3.048100000000000000e+05
3.800000000000000000e+02	4.057000000000000000e+04	1.865900000000000000e+05	1.930400000000000000e+05	2.185500000000000000e+05	1.172400000000000000e+05	2.195300000000000000e+05	2.083400000000000000e+05	1.700100000000000000e+05	2.041300000000000000e+05	1.854300000000000000e+05	1.501300000000000000e+05	2.083000000000000000e+05	2.437600000000000000e+05	3.001900000000000000e+05
3.810000000000000000e+02	3.992000000000000000e+04	1.816000000000000000e+05	1.876200000000000000e+05	2.102700000000000000e+05	1.138900000000000000e+05	2.135300000000000000e+05	2.029200000000000000e+05	1.664400000000000000e+05	2.002000000000000000e+05	1.801100000000000000e+05	1.502600000000000000e+05	2.036100000000000000e+05	2.351400000000000000e+05	2.911200000000000000e+05
3.820000000000000000e+02	3.977000000000000000e+04	1.749500000000000000e+05	1.824600000000000000e+05	2.066700000000000000e+05	1.100000000000000000e+05	2.030500000000000000e+05	1.988500000000000000e+05	1.619900000000000000e+05	1.948400000000000000e+05	1.763500000000000000e+05	1.432000000000000000e+05	1.982000000000000000e+05	2.295700000000000000e+05	2.851800000000000000e+05
3.830000000000000000e+02	3.966000000000000000e+04	1.687700000000000000e+05	1.751500000000000000e+05	1.978500000000000000e+05	1.078700000000000000e+05	1.992300000000000000e+05	1.894700000000000000e+05	1.559100000000000000e+05	1.868700000000000000e+05	1.693400000000000000e+05	1.395400000000000000e+05	1.912600000000000000e+05	2.210100000000000000e+05	2.747800000000000000e+05
3.840000000000000000e+02	4.001000000000000000e+04	1.676000000000000000e+05	1.701200000000000000e+05	1.979200000000000000e+05	1.043000000000000000e+05	1.961100000000000000e+05	1.870200000000000000e+05	1.530000000000000000e+05	1.831400000000000000e+05	1.657000000000000000e+05	1.345300000000000000e+05	1.914800000000000000e+05	2.148800000000000000e+05	2.630900000000000000e+05
3.850000000000000000e+02	3.835000000000000000e+04	1.628400000000000000e+05	1.645900000000000000e+05	1.918400000000000000e+05	1.016500000000000000e+05	1.895800000000000000e+05	1.832300000000000000e+05	1.490100000000000000e+05	1.798400000000000000e+05	1.600300000000000000e+05	1.325000000000000000e+05	1.832700000000000000e+05	2.114400000000000000e+05	2.558800000000000000e+05
3.860000000000000000e+02	3.897000000000000000e+04	1.591800000000000000e+05	1.586800000000000000e+05	1.873100000000000000e+05	9.991000000000000000e+04	1.862800000000000000e+05	1.833800000000000000e+05	1.468100000000000000e+05	1.816100000000000000e+05	1.575600000000000000e+05	1.283200000000000000e+05	1.761600000000000000e+05	2.032700000000000000e+05	2.470700000000000000e+05
3.870000000000000000e+02	3.714000000000000000e+04	1.573100000000000000e+05	1.536700000000000000e+05	1.805500000000000000e+05	9.781000000000000000e+04	1.829300000000000000e+05	1.809600000000000000e+05	1.430900000000000000e+05	1.771900000000000000e+05	1.553200000000000000e+05	1.258300000000000000e+05	1.784400000000000000e+05	1.986200000000000000e+05	2.366800000000000000e+05
3.880000000000000000e+02	3.859000000000000000e+04	1.529100000000000000e+05	1.508100000000000000e+05	1.805100000000000000e+05	9.726000000000000000e+04	1.807100000000000000e+05	1.793900000000000000e+05	1.429100000000000000e+05	1.779600000000000000e+05	1.519700000000000000e+05	1.231400000000000000e+05	1.721100000000000000e+05	1.904400000000000000e+05	2.318600000000000000e+05
3.890000000000000000e+02	3.713000000000000000e+04	1.476600000000000000e+05	1.456000000000000000e+05	1.759000000000000000e+05	9.486000000000000000e+04	1.778400000000000000e+05	1.821500000000000000e+05	1.379500000000000000e+05	1.767200000000000000e+05	1.516200000000000000e+05	1.224700000000000000e+05	1.728200000000000000e+05	1.867500000000000000e+05	2.251200000000000000e+05
3.900000000000000000e+02	3.786000000000000000e+04	1.470900000000000000e+05	1.403300000000000000e+05	1.758600000000000000e+05	9.406000000000000000e+04	1.780400000000000000e+05	1.890800000000000000e+05	1.340900000000000000e+05	1.805200000000000000e+05	1.501700000000000000e+05	1.197000000000000000e+05	1.726700000000000000e+05	1.802100000000000000e+05	2.160500000000000000e+05
3.910000000000000000e+02	3.709000000000000000e+04	1.453900000000000000e+05	1.388700000000000000e+05	1.736200000000000000e+05	9.260000000000000000e+04	1.827500000000000000e+05	1.980300000000000000e+05	1.348200000000000000e+05	1.906900000000000000e+05	1.510500000000000000e+05	1.188800000000000000e+05	1.770800000000000000e+05	1.765600000000000000e+05	2.104000000000000000e+05
3.920000000000000000e+02	3.677000000000000000e+04	1.445800000000000000e+05	1.321700000000000000e+05	1.769200000000000000e+05	9.364000000000000000e+04	1.841500000000000000e+05	2.133000000000000000e+05	1.335900000000000000e+05	2.039800000000000000e+05	1.551200000000000000e+05	1.199300000000000000e+05	1.837600000000000000e+05	1.720600000000000000e+05	2.030600000000000000e+05
3.930000000000000000e+02	3.748000000000000000e+04	1.450200000000000000e+05	1.315600000000000000e+05	1.814400000000000000e+05	9.493000000000000000e+04	1.907800000000000000e+05	2.326200000000000000e+05	1.378100000000000000e+05	2.211700000000000000e+05	1.598100000000000000e+05	1.215000000000000000e+05	1.940600000000000000e+05	1.694900000000000000e+05	1.958500000000000000e+05
3.940000000000000000e+02	3.858000000000000000e+04	1.497600000000000000e+05	1.303200000000000000e+05	1.879500000000000000e+05	9.946000000000000000e+04	2.064700000000000000e+05	2.590800000000000000e+05	1.397000000000000000e+05	2.476900000000000000e+05	1.700700000000000000e+05	1.234400000000000000e+05	2.091300000000000000e+05	1.694300000000000000e+05	1.875300000000000000e+05
3.950000000000000000e+02	3.686000000000000000e+04	1.527200000000000000e+05	1.286900000000000000e+05	1.961300000000000000e+05	1.024000000000000000e+05	2.205200000000000000e+05	2.900100000000000000e+05	1.453400000000000000e+05	2.761100000000000000e+05	1.826100000000000000e+05	1.245500000000000000e+05	2.345000000000000000e+05	1.687800000000000000e+05	1.878600000000000000e+05
3.960000000000000000e+02	3.906000000000000000e+04	1.635500000000000000e+05	1.287200000000000000e+05	2.089700000000000000e+05	1.075300000000000000e+05	2.445200000000000000e+05	3.278000000000000000e+05	1.570400000000000000e+05	3.173100000000000000e+05	2.010800000000000000e+05	1.315900000000000000e+05	2.604700000000000000e+05	1.677100000000000000e+05	1.799400000000000000e+05
3.970000000000000000e+02	4.064000000000000000e+04	1.760600000000000000e+05	1.305800000000000000e+05	2.266100000000000000e+05	1.175700000000000000e+05	2.736600000000000000e+05	3.670300000000000000e+05	1.699600000000000000e+05	3.517200000000000000e+05	2.217700000000000000e+05	1.440300000000000000e+05	2.933200000000000000e+05	1.708900000000000000e+05	1.754700000000000000e+05
3.980000000000000000e+02	4.041000000000000000e+04	1.934200000000000000e+05	1.326200000000000000e+05	2.445100000000000000e+05	1.319000000000000000e+05	3.095300000000000000e+05	4.101200000000000000e+05	1.889900000000000000e+05	3.970400000000000000e+05	2.492800000000000000e+05	1.562200000000000000e+05	3.282700000000000000e+05	1.765000000000000000e+05	1.738600000000000000e+05
3.990000000000000000e+02	4.192000000000000000e+04	2.151900000000000000e+05	1.443000000000000000e+05	2.671800000000000000e+05	1.496000000000000000e+05	3.558400000000000000e+05	4.527600000000000000e+05	2.159300000000000000e+05	4.456600000000000000e+05	2.813200000000000000e+05	1.768400000000000000e+05	3.750700000000000000e+05	1.847600000000000000e+05	1.711000000000000000e+05
4.000000000000000000e+02	4.464000000000000000e+04	2.414600000000000000e+05	1.498600000000000000e+05	2.940500000000000000e+05	1.696300000000000000e+05	4.065900000000000000e+05	4.896200000000000000e+05	2.489500000000000000e+05	4.883800000000000000e+05	3.200800000000000000e+05	1.993400000000000000e+05	4.199600000000000000e+05	1.967100000000000000e+05	1.709200000000000000e+05
4.010000000000000000e+02	4.763000000000000000e+04	2.783100000000000000e+05	1.648200000000000000e+05	3.294800000000000000e+05	1.986800000000000000e+05	4.687100000000000000e+05	5.301800000000000000e+05	2.906700000000000000e+05	5.381000000000000000e+05	3.727200000000000000e+05	2.272500000000000000e+05	4.752600000000000000e+05	2.145100000000000000e+05	1.717000000000000000e+05
4.020000000000000000e+02	5.331000000000000000e+04	3.205400000000000000e+05	1.837800000000000000e+05	3.633900000000000000e+05	2.309900000000000000e+05	5.363400000000000000e+05	5.643200000000000000e+05	3.373800000000000000e+05	5.808600000000000000e+05	4.220000000000000000e+05	2.611700000000000000e+05	5.268600000000000000e+05	2.332500000000000000e+05	1.731000000000000000e+05
4.030000000000000000e+02	5.703000000000000000e+04	3.703100000000000000e+05	2.055700000000000000e+05	4.057100000000000000e+05	2.681600000000000000e+05	6.135500000000000000e+05	5.989300000000000000e+05	3.932900000000000000e+05	6.283700000000000000e+05	4.799100000000000000e+05	3.012900000000000000e+05	5.843600000000000000e+05	2.621800000000000000e+05	1.755200000000000000e+05
4.040000000000000000e+02	6.313000000000000000e+04	4.319900000000000000e+05	2.316700000000000000e+05	4.511100000000000000e+05	3.106600000000000000e+05	6.930000000000000000e+05	6.417900000000000000e+05	4.696300000000000000e+05	6.745600000000000000e+05	5.441000000000000000e+05	3.483400000000000000e+05	6.446400000000000000e+05	2.916900000000000000e+05	1.830900000000000000e+05
4.050000000000000000e+02	7.061000000000000000e+04	4.924900000000000000e+05	2.685800000000000000e+05	4.930600000000000000e+05	3.541400000000000000e+05	7.692000000000000000e+05	6.730800000000000000e+05	5.385500000000000000e+05	7.215400000000000000e+05	6.133300000000000000e+05	4.003600000000000000e+05	7.067200000000000000e+05	3.293000000000000000e+05	1.848700000000000000e+05
4.060000000000000000e+02	8.008000000000000000e+04	5.704800000000000000e+05	3.110500000000000000e+05	5.459100000000000000e+05	4.029200000000000000e+05	8.642600000000000000e+05	7.100300000000000000e+05	6.173100000000000000e+05	7.840600000000000000e+05	6.860300000000000000e+05	4.627400000000000000e+05	7.724500000000000000e+05	3.721500000000000000e+05	1.914100000000000000e+05
4.070000000000000000e+02	8.910000000000000000e+04	6.459700000000000000e+05	3.560800000000000000e+05	6.004500000000000000e+05	4.536500000000000000e+05	9.438000000000000000e+05	7.488500000000000000e+05	6.972000000000000000e+05	8.360200000000000000e+05	7.620600000000000000e+05	5.274900000000000000e+05	8.405600000000000000e+05	4.160900000000000000e+05	1.979200000000000000e+05
4.080000000000000000e+02	1.016900000000000000e+05	7.375400000000000000e+05	4.087000000000000000e+05	6.558700000000000000e+05	5.060900000000000000e+05	1.028120000000000000e+06	7.915500000000000000e+05	7.823900000000000000e+05	9.053000000000000000e+05	8.401100000000000000e+05	5.922200000000000000e+05	9.135900000000000000e+05	4.665400000000000000e+05	2.057200000000000000e+05
4.090000000000000000e+02	1.160000000000000000e+05	8.159700000000000000e+05	4.713200000000000000e+05	7.071900000000000000e+05	5.499600000000000000e+05	1.091000000000000000e+06	8.286900000000000000e+05	8.621600000000000000e+05	9.592700000000000000e+05	9.067300000000000000e+05	6.535200000000000000e+05	9.822100000000000000e+05	5.183900000000000000e+05	2.154700000000000000e+05
4.100000000000000000e+02	1.297700000000000000e+05	8.981600000000000000e+05	5.288900000000000000e+05	7.708800000000000000e+05	5.944400000000000000e+05	1.150600000000000000e+06	8.767200000000000000e+05	9.430800000000000000e+05	1.022790000000000000e+06	9.756300000000000000e+05	7.173200000000000000e+05	1.038730000000000000e+06	5.766600000000000000e+05	2.240200000000000000e+05
4.110000000000000000e+02	1.398100000000000000e+05	9.755600000000000000e+05	5.855800000000000000e+05	8.129800000000000000e+05	6.328500000000000000e+05	1.199980000000000000e+06	9.118000000000000000e+05	1.007190000000000000e+06	1.080410000000000000e+06	1.036570000000000000e+06	7.772000000000000000e+05	1.090150000000000000e+06	6.247100000000000000e+05	2.348100000000000000e+05
4.120000000000000000e+02	1.584500000000000000e+05	1.045250000000000000e+06	6.463300000000000000e+05	8.542600000000000000e+05	6.625300000000000000e+05	1.234960000000000000e+06	9.462100000000000000e+05	1.061890000000000000e+06	1.135720000000000000e+06	1.077030000000000000e+06	8.282900000000000000e+05	1.136810000000000000e+06	6.696600000000000000e+05	2.392200000000000000e+05
4.130000000000000000e+02	1.689300000000000000e+05	1.104440000000000000e+06	7.041500000000000000e+05	8.982000000000000000e+05	6.891500000000000000e+05	1.263390000000000000e+06	9.829000000000000000e+05	1.115250000000000000e+06	1.182960000000000000e+06	1.121400000000000000e+06	8.627900000000000000e+05	1.180360000000000000e+06	7.153200000000000000e+05	2.443200000000000000e+05
4.140000000000000000e+02	1.821100000000000000e+05	1.157500000000000000e+06	7.617300000000000000e+05	9.372800000000000000e+05	7.046600000000000000e+05	1.272760000000000000e+06	1.006200000000000000e+06	1.145260000000000000e+06	1.219590000000000000e+06	1.143860000000000000e+06	8.998600000000000000e+05	1.209410000000000000e+06	7.517300000000000000e+05	2.499300000000000000e+05
4.150000000000000000e+02	1.944600000000000000e+05	1.193880000000000000e+06	8.096300000000000000e+05	9.659900000000000000e+05	7.126200000000000000e+05	1.270940000000000000e+06	1.033230000000000000e+06	1.162350000000000000e+06	1.245080000000000000e+06	1.158020000000000000e+06	9.203600000000000000e+05	1.218280000000000000e+06	7.792000000000000000e+05	2.578800000000000000e+05
4.160000000000000000e+02	2.029100000000000000e+05	1.222380000000000000e+06	8.479800000000000000e+05	9.868600000000000000e+05	7.172700000000000000e+05	1.251910000000000000e+06	1.041350000000000000e+06	1.178380000000000000e+06	1.262830000000000000e+06	1.160880000000000000e+06	9.267300000000000000e+05	1.229790000000000000e+06	8.010500000000000000e+05	2.520000000000000000e+05
4.170000000000000000e+02	2.133200000000000000e+05	1.231400000000000000e+06	8.799600000000000000e+05	1.004340000000000000e+06	7.106200000000000000e+05	1.234510000000000000e+06	1.057700000000000000e+06	1.170710000000000000e+06	1.267420000000000000e+06	1.163670000000000000e+06	9.168100000000000000e+05	1.222840000000000000e+06	8.104900000000000000e+05	2.528200000000000000e+05
4.180000000000000000e+02	2.172900000000000000e+05	1.229530000000000000e+06	9.013500000000000000e+05	1.017580000000000000e+06	7.051100000000000000e+05	1.211490000000000000e+06	1.066300000000000000e+06	1.152510000000000000e+06	1.261890000000000000e+06	1.145480000000000000e+06	9.149600000000000000e+05	1.206980000000000000e+06	8.262900000000000000e+05	2.505700000000000000e+05
4.190000000000000000e+02	2.215100000000000000e+05	1.216940000000000000e+06	9.019900000000000000e+05	1.011640000000000000e+06	6.873000000000000000e+05	1.174660000000000000e+06	1.063900000000000000e+06	1.138250000000000000e+06	1.251790000000000000e+06	1.124440000000000000e+06	8.923900000000000000e+05	1.191490000000000000e+06	8.229000000000000000e+05	2.508300000000000000e+05
4.200000000000000000e+02	2.245900000000000000e+05	1.199750000000000000e+06	9.075100000000000000e+05	1.009230000000000000e+06	6.775900000000000000e+05	1.141670000000000000e+06	1.048510000000000000e+06	1.114970000000000000e+06	1.233860000000000000e+06	1.107240000000000000e+06	8.780100000000000000e+05	1.169170000000000000e+06	8.084600000000000000e+05	2.417900000000000000e+05
4.210000000000000000e+02	2.236700000000000000e+05	1.175220000000000000e+06	8.997400000000000000e+05	9.940800000000000000e+05	6.604900000000000000e+05	1.107740000000000000e+06	1.039970000000000000e+06	1.078480000000000000e+06	1.212990000000000000e+06	1.078070000000000000e+06	8.465800000000000000e+05	1.140420000000000000e+06	7.971900000000000000e+05	2.412700000000000000e+05
4.220000000000000000e+02	2.267600000000000000e+05	1.147140000000000000e+06	8.876200000000000000e+05	9.842400000000000000e+05	6.488400000000000000e+05	1.082610000000000000e+06	1.029710000000000000e+06	1.051280000000000000e+06	1.194400000000000000e+06	1.055250000000000000e+06	8.171600000000000000e+05	1.118990000000000000e+06	7.833400000000000000e+05	2.356100000000000000e+05
4.230000000000000000e+02	2.191400000000000000e+05	1.123550000000000000e+06	8.749900000000000000e+05	9.597300000000000000e+05	6.304900000000000000e+05	1.052370000000000000e+06	1.009680000000000000e+06	1.024690000000000000e+06	1.162120000000000000e+06	1.030990000000000000e+06	7.915700000000000000e+05	1.100130000000000000e+06	7.625900000000000000e+05	2.307400000000000000e+05
4.240000000000000000e+02	2.160100000000000000e+05	1.087790000000000000e+06	8.487800000000000000e+05	9.365000000000000000e+05	6.114300000000000000e+05	1.028230000000000000e+06	9.932600000000000000e+05	9.880900000000000000e+05	1.141520000000000000e+06	9.992000000000000000e+05	7.749500000000000000e+05	1.076960000000000000e+06	7.448000000000000000e+05	2.230000000000000000e+05
4.250000000000000000e+02	2.152200000000000000e+05	1.059560000000000000e+06	8.301300000000000000e+05	9.257200000000000000e+05	6.040500000000000000e+05	1.014090000000000000e+06	9.782500000000000000e+05	9.636900000000000000e+05	1.109970000000000000e+06	9.769900000000000000e+05	7.567000000000000000e+05	1.046450000000000000e+06	7.201400000000000000e+05	2.234500000000000000e+05
4.260000000000000000e+02	2.081300000000000000e+05	1.032310000000000000e+06	8.052200000000000000e+05	9.037000000000000000e+05	5.899400000000000000e+05	9.952100000000000000e+05	9.565900000000000000e+05	9.450300000000000000e+05	1.090420000000000000e+06	9.671000000000000000e+05	7.415800000000000000e+05	1.034530000000000000e+06	7.048600000000000000e+05	2.158600000000000000e+05
4.270000000000000000e+02	2.079800000000000000e+05	1.010040000000000000e+06	7.859200000000000000e+05	8.828600000000000000e+05	5.822300000000000000e+05	9.905300000000000000e+05	9.396200000000000000e+05	9.338800000000000000e+05	1.063980000000000000e+06	9.452900000000000000e+05	7.224400000000000000e+05	1.021980000000000000e+06	6.843500000000000000e+05	2.099200000000000000e+05
4.280000000000000000e+02	2.041400000000000000e+05	9.968500000000000000e+05	7.697400000000000000e+05	8.685900000000000000e+05	5.789600000000000000e+05	9.847200000000000000e+05	9.302100000000000000e+05	9.271000000000000000e+05	1.042360000000000000e+06	9.365500000000000000e+05	7.195400000000000000e+05	1.007270000000000000e+06	6.712100000000000000e+05	2.061600000000000000e+05
4.290000000000000000e+02	2.037900000000000000e+05	9.765800000000000000e+05	7.493500000000000000e+05	8.584200000000000000e+05	5.782400000000000000e+05	9.867900000000000000e+05	9.107500000000000000e+05	9.187600000000000000e+05	1.030040000000000000e+06	9.433700000000000000e+05	7.099800000000000000e+05	1.006760000000000000e+06	6.665400000000000000e+05	2.054600000000000000e+05
4.300000000000000000e+02	1.990200000000000000e+05	9.810300000000000000e+05	7.360000000000000000e+05	8.457700000000000000e+05	5.790400000000000000e+05	9.978200000000000000e+05	8.990100000000000000e+05	9.283900000000000000e+05	1.023770000000000000e+06	9.392600000000000000e+05	7.159600000000000000e+05	1.000830000000000000e+06	6.618700000000000000e+05	2.062900000000000000e+05
4.310000000000000000e+02	2.000500000000000000e+05	9.758100000000000000e+05	7.305500000000000000e+05	8.437700000000000000e+05	5.807300000000000000e+05	1.001780000000000000e+06	8.963500000000000000e+05	9.268200000000000000e+05	1.009460000000000000e+06	9.426200000000000000e+05	7.196800000000000000e+05	1.004780000000000000e+06	6.553700000000000000e+05	2.039700000000000000e+05
4.320000000000000000e+02	2.026500000000000000e+05	9.778600000000000000e+05	7.297300000000000000e+05	8.464600000000000000e+05	5.926400000000000000e+05	1.006380000000000000e+06	8.937900000000000000e+05	9.363600000000000000e+05	1.009780000000000000e+06	9.571200000000000000e+05	7.328300000000000000e+05	1.011110000000000000e+06	6.601800000000000000e+05	2.046600000000000000e+05
4.330000000000000000e+02	2.030600000000000000e+05	9.902900000000000000e+05	7.235400000000000000e+05	8.370700000000000000e+05	5.934900000000000000e+05	1.020920000000000000e+06	8.859100000000000000e+05	9.596800000000000000e+05	1.010250000000000000e+06	9.566700000000000000e+05	7.441300000000000000e+05	1.015910000000000000e+06	6.658900000000000000e+05	2.055300000000000000e+05
4.340000000000000000e+02	2.089700000000000000e+05	1.006270000000000000e+06	7.362400000000000000e+05	8.456400000000000000e+05	5.990900000000000000e+05	1.031410000000000000e+06	8.763900000000000000e+05	9.697900000000000000e+05	1.016690000000000000e+06	9.746500000000000000e+05	7.550000000000000000e+05	1.024630000000000000e+06	6.691900000000000000e+05	2.043100000000000000e+05
4.350000000000000000e+02	2.079000000000000000e+05	1.011230000000000000e+06	7.382400000000000000e+05	8.451500000000000000e+05	6.098500000000000000e+05	1.039000000000000000e+06	8.838400000000000000e+05	9.787000000000000000e+05	1.021370000000000000e+06	9.839300000000000000e+05	7.736300000000000000e+05	1.035320000000000000e+06	6.804900000000000000e+05	2.088900000000000000e+05
4.360000000000000000e+02	2.133800000000000000e+05	1.025360000000000000e+06	7.461300000000000000e+05	8.556700000000000000e+05	6.137000000000000000e+05	1.034120000000000000e+06	8.859100000000000000e+05	9.942000000000000000e+05	1.027250000000000000e+06	9.925600000000000000e+05	7.876400000000000000e+05	1.042870000000000000e+06	6.871800000000000000e+05	2.103400000000000000e+05
4.370000000000000000e+02	2.134200000000000000e+05	1.041880000000000000e+06	7.598600000000000000e+05	8.545300000000000000e+05	6.120100000000000000e+05	1.032080000000000000e+06	8.839000000000000000e+05	1.001440000000000000e+06	1.032010000000000000e+06	9.974300000000000000e+05	7.890300000000000000e+05	1.050720000000000000e+06	6.942100000000000000e+05	2.125100000000000000e+05
4.380000000000000000e+02	2.196300000000000000e+05	1.047790000000000000e+06	7.737500000000000000e+05	8.657100000000000000e+05	6.132000000000000000e+05	1.028530000000000000e+06	8.814900000000000000e+05	1.001960000000000000e+06	1.036420000000000000e+06	9.943800000000000000e+05	8.055800000000000000e+05	1.047770000000000000e+06	7.034000000000000000e+05	2.151600000000000000e+05
4.390000000000000000e+02	2.245700000000000000e+05	1.051890000000000000e+06	7.853600000000000000e+05	8.640700000000000000e+05	6.181200000000000000e+05	1.010980000000000000e+06	8.767500000000000000e+05	1.013470000000000000e+06	1.035590000000000000e+06	9.972600000000000000e+05	8.044700000000000000e+05	1.048530000000000000e+06	7.112000000000000000e+05	2.161000000000000000e+05
4.400000000000000000e+02	2.269600000000000000e+05	1.059940000000000000e+06	7.964000000000000000e+05	8.649800000000000000e+05	6.053200000000000000e+05	9.962700000000000000e+05	8.751700000000000000e+05	1.002460000000000000e+06	1.025750000000000000e+06	9.876900000000000000e+05	8.029800000000000000e+05	1.040350000000000000e+06	7.137700000000000000e+05	2.149400000000000000e+05
4.410000000000000000e+02	2.291900000000000000e+05	1.054260000000000000e+06	7.986800000000000000e+05	8.567200000000000000e+05	6.025400000000000000e+05	9.766500000000000000e+05	8.707900000000000000e+05	9.923600000000000000e+05	1.023390000000000000e+06	9.731600000000000000e+05	8.005400000000000000e+05	1.025610000000000000e+06	7.188500000000000000e+05	2.159700000000000000e+05
4.420000000000000000e+02	2.325900000000000000e+05	1.044420000000000000e+06	8.064100000000000000e+05	8.562800000000000000e+05	5.937500000000000000e+05	9.551400000000000000e+05	8.622600000000000000e+05	9.797400000000000000e+05	1.012280000000000000e+06	9.695100000000000000e+05	7.881200000000000000e+05	1.012430000000000000e+06	7.133200000000000000e+05	2.149300000000000000e+05
4.430000000000000000e+02	2.319700000000000000e+05	1.034030000000000000e+06	8.099500000000000000e+05	8.485100000000000000e+05	5.843700000000000000e+05	9.251800000000000000e+05	8.590700000000000000e+05	9.615800000000000000e+05	9.891000000000000000e+05	9.460400000000000000e+05	7.709400000000000000e+05	9.994300000000000000e+05	7.078700000000000000e+05	2.119700000000000000e+05
4.440000000000000000e+02	2.353200000000000000e+05	1.013450000000000000e+06	8.043000000000000000e+05	8.353600000000000000e+05	5.703300000000000000e+05	8.934600000000000000e+05	8.351200000000000000e+05	9.296300000000000000e+05	9.762600000000000000e+05	9.282600000000000000e+05	7.528900000000000000e+05	9.612900000000000000e+05	6.979500000000000000e+05	2.097400000000000000e+05
4.450000000000000000e+02	2.345900000000000000e+05	9.999100000000000000e+05	7.971500000000000000e+05	8.252700000000000000e+05	5.573400000000000000e+05	8.635500000000000000e+05	8.231800000000000000e+05	9.093400000000000000e+05	9.511100000000000000e+05	8.914700000000000000e+05	7.384500000000000000e+05	9.388900000000000000e+05	6.824200000000000000e+05	2.066300000000000000e+05
4.460000000000000000e+02	2.356900000000000000e+05	9.632500000000000000e+05	7.858300000000000000e+05	8.074100000000000000e+05	5.369900000000000000e+05	8.294000000000000000e+05	8.013400000000000000e+05	8.786800000000000000e+05	9.257800000000000000e+05	8.693500000000000000e+05	7.116000000000000000e+05	9.108000000000000000e+05	6.686100000000000000e+05	2.057100000000000000e+05
4.470000000000000000e+02	2.363700000000000000e+05	9.332500000000000000e+05	7.670600000000000000e+05	7.854100000000000000e+05	5.180200000000000000e+05	7.924400000000000000e+05	7.821900000000000000e+05	8.432200000000000000e+05	8.910400000000000000e+05	8.396500000000000000e+05	6.857900000000000000e+05	8.781900000000000000e+05	6.510700000000000000e+05	2.013000000000000000e+05
4.480000000000000000e+02	2.330600000000000000e+05	9.040500000000000000e+05	7.468200000000000000e+05	7.694200000000000000e+05	5.018000000000000000e+05	7.577900000000000000e+05	7.635900000000000000e+05	8.148900000000000000e+05	8.650900000000000000e+05	8.098700000000000000e+05	6.650200000000000000e+05	8.519700000000000000e+05	6.364800000000000000e+05	1.959100000000000000e+05
4.490000000000000000e+02	2.280300000000000000e+05	8.755500000000000000e+05	7.263600000000000000e+05	7.448800000000000000e+05	4.833900000000000000e+05	7.295100000000000000e+05	7.385400000000000000e+05	7.782800000000000000e+05	8.243300000000000000e+05	7.816600000000000000e+05	6.426500000000000000e+05	8.188800000000000000e+05	6.148800000000000000e+05	1.919800000000000000e+05
4.500000000000000000e+02	2.253800000000000000e+05	8.431900000000000000e+05	7.094100000000000000e+05	7.199000000000000000e+05	4.701300000000000000e+05	6.966700000000000000e+05	7.121500000000000000e+05	7.545700000000000000e+05	8.022500000000000000e+05	7.549500000000000000e+05	6.180600000000000000e+05	7.886900000000000000e+05	5.976900000000000000e+05	1.898700000000000000e+05
4.510000000000000000e+02	2.224200000000000000e+05	8.065700000000000000e+05	6.835300000000000000e+05	6.947100000000000000e+05	4.522200000000000000e+05	6.705700000000000000e+05	6.904300000000000000e+05	7.211900000000000000e+05	7.679400000000000000e+05	7.272500000000000000e+05	5.981400000000000000e+05	7.621300000000000000e+05	5.753100000000000000e+05	1.827300000000000000e+05
4.520000000000000000e+02	2.203400000000000000e+05	7.744000000000000000e+05	6.643300000000000000e+05	6.696200000000000000e+05	4.296400000000000000e+05	6.422300000000000000e+05	6.666400000000000000e+05	6.947700000000000000e+05	7.409500000000000000e+05	7.024600000000000000e+05	5.783300000000000000e+05	7.336700000000000000e+05	5.528300000000000000e+05	1.848500000000000000e+05
4.530000000000000000e+02	2.139500000000000000e+05	7.476700000000000000e+05	6.390300000000000000e+05	6.494900000000000000e+05	4.175600000000000000e+05	6.186200000000000000e+05	6.511000000000000000e+05	6.638600000000000000e+05	7.145200000000000000e+05	6.797100000000000000e+05	5.531800000000000000e+05	7.124500000000000000e+05	5.348100000000000000e+05	1.776800000000000000e+05
4.540000000000000000e+02	2.127800000000000000e+05	7.156200000000000000e+05	6.154700000000000000e+05	6.251500000000000000e+05	4.041200000000000000e+05	5.992600000000000000e+05	6.286600000000000000e+05	6.431900000000000000e+05	6.901100000000000000e+05	6.587100000000000000e+05	5.390300000000000000e+05	6.923400000000000000e+05	5.157400000000000000e+05	1.765100000000000000e+05
4.550000000000000000e+02	2.094700000000000000e+05	6.918700000000000000e+05	5.910200000000000000e+05	6.029000000000000000e+05	3.911900000000000000e+05	5.788300000000000000e+05	6.130000000000000000e+05	6.157700000000000000e+05	6.641900000000000000e+05	6.380800000000000000e+05	5.195800000000000000e+05	6.658700000000000000e+05	4.965600000000000000e+05	1.701100000000000000e+05
4.560000000000000000e+02	2.067400000000000000e+05	6.727400000000000000e+05	5.746800000000000000e+05	5.851000000000000000e+05	3.834500000000000000e+05	5.619100000000000000e+05	5.981400000000000000e+05	5.992800000000000000e+05	6.412600000000000000e+05	6.208700000000000000e+05	5.046800000000000000e+05	6.526900000000000000e+05	4.808000000000000000e+05	1.707000000000000000e+05
4.570000000000000000e+02	2.034700000000000000e+05	6.464600000000000000e+05	5.477200000000000000e+05	5.664100000000000000e+05	3.738000000000000000e+05	5.436800000000000000e+05	5.843900000000000000e+05	5.782500000000000000e+05	6.173800000000000000e+05	6.045500000000000000e+05	4.882900000000000000e+05	6.354600000000000000e+05	4.674400000000000000e+05	1.709300000000000000e+05
4.580000000000000000e+02	2.022600000000000000e+05	6.237100000000000000e+05	5.306200000000000000e+05	5.516700000000000000e+05	3.608300000000000000e+05	5.331300000000000000e+05	5.640300000000000000e+05	5.668500000000000000e+05	6.010300000000000000e+05	5.969800000000000000e+05	4.814400000000000000e+05	6.210000000000000000e+05	4.545600000000000000e+05	1.687800000000000000e+05
4.590000000000000000e+02	1.988000000000000000e+05	6.129400000000000000e+05	5.140200000000000000e+05	5.341400000000000000e+05	3.528300000000000000e+05	5.189000000000000000e+05	5.494800000000000000e+05	5.606400000000000000e+05	5.867400000000000000e+05	5.807900000000000000e+05	4.705200000000000000e+05	6.089400000000000000e+05	4.373100000000000000e+05	1.679500000000000000e+05
4.600000000000000000e+02	1.985700000000000000e+05	5.921700000000000000e+05	5.006700000000000000e+05	5.193300000000000000e+05	3.511000000000000000e+05	5.121100000000000000e+05	5.403500000000000000e+05	5.390200000000000000e+05	5.721200000000000000e+05	5.691700000000000000e+05	4.590100000000000000e+05	5.980500000000000000e+05	4.280400000000000000e+05	1.662900000000000000e+05
4.610000000000000000e+02	1.963900000000000000e+05	5.809100000000000000e+05	4.894600000000000000e+05	5.088700000000000000e+05	3.409200000000000000e+05	4.969500000000000000e+05	5.312400000000000000e+05	5.262000000000000000e+05	5.594300000000000000e+05	5.569300000000000000e+05	4.617200000000000000e+05	5.875100000000000000e+05	4.165800000000000000e+05	1.654600000000000000e+05
4.620000000000000000e+02	1.934500000000000000e+05	5.675100000000000000e+05	4.791200000000000000e+05	4.931600000000000000e+05	3.344900000000000000e+05	4.885300000000000000e+05	5.194400000000000000e+05	5.178600000000000000e+05	5.454300000000000000e+05	5.511400000000000000e+05	4.538600000000000000e+05	5.787500000000000000e+05	4.103500000000000000e+05	1.654600000000000000e+05
4.630000000000000000e+02	1.955800000000000000e+05	5.575800000000000000e+05	4.650100000000000000e+05	4.902700000000000000e+05	3.253000000000000000e+05	4.798200000000000000e+05	5.133200000000000000e+05	5.064100000000000000e+05	5.332200000000000000e+05	5.441000000000000000e+05	4.520200000000000000e+05	5.735000000000000000e+05	4.033500000000000000e+05	1.639500000000000000e+05
4.640000000000000000e+02	1.945600000000000000e+05	5.501800000000000000e+05	4.589600000000000000e+05	4.749000000000000000e+05	3.325000000000000000e+05	4.729800000000000000e+05	5.023500000000000000e+05	5.039200000000000000e+05	5.267800000000000000e+05	5.325800000000000000e+05	4.427300000000000000e+05	5.628900000000000000e+05	3.925300000000000000e+05	1.642000000000000000e+05
4.650000000000000000e+02	1.928800000000000000e+05	5.392800000000000000e+05	4.503500000000000000e+05	4.686700000000000000e+05	3.233700000000000000e+05	4.671600000000000000e+05	4.949100000000000000e+05	4.938600000000000000e+05	5.204200000000000000e+05	5.302400000000000000e+05	4.375300000000000000e+05	5.557100000000000000e+05	3.891000000000000000e+05	1.650900000000000000e+05
4.660000000000000000e+02	1.958800000000000000e+05	5.321700000000000000e+05	4.454500000000000000e+05	4.605800000000000000e+05	3.187800000000000000e+05	4.569800000000000000e+05	4.898800000000000000e+05	4.862900000000000000e+05	5.083000000000000000e+05	5.282500000000000000e+05	4.403300000000000000e+05	5.531000000000000000e+05	3.838300000000000000e+05	1.626400000000000000e+05
4.670000000000000000e+02	1.964400000000000000e+05	5.270800000000000000e+05	4.391200000000000000e+05	4.547400000000000000e+05	3.139100000000000000e+05	4.469700000000000000e+05	4.845200000000000000e+05	4.790900000000000000e+05	5.041300000000000000e+05	5.219900000000000000e+05	4.386700000000000000e+05	5.425100000000000000e+05	3.802800000000000000e+05	1.633000000000000000e+05
4.680000000000000000e+02	1.937600000000000000e+05	5.142700000000000000e+05	4.376700000000000000e+05	4.487500000000000000e+05	3.095500000000000000e+05	4.406200000000000000e+05	4.754000000000000000e+05	4.744600000000000000e+05	4.949600000000000000e+05	5.171000000000000000e+05	4.321000000000000000e+05	5.384500000000000000e+05	3.737200000000000000e+05	1.618800000000000000e+05
4.690000000000000000e+02	1.950500000000000000e+05	5.128900000000000000e+05	4.283700000000000000e+05	4.478400000000000000e+05	3.045900000000000000e+05	4.320100000000000000e+05	4.719500000000000000e+05	4.680500000000000000e+05	4.929600000000000000e+05	5.082700000000000000e+05	4.227700000000000000e+05	5.311100000000000000e+05	3.738200000000000000e+05	1.643000000000000000e+05
4.700000000000000000e+02	1.951000000000000000e+05	5.035400000000000000e+05	4.256800000000000000e+05	4.370100000000000000e+05	3.004700000000000000e+05	4.162900000000000000e+05	4.669600000000000000e+05	4.595100000000000000e+05	4.802100000000000000e+05	5.014800000000000000e+05	4.232400000000000000e+05	5.239100000000000000e+05	3.673400000000000000e+05	1.644900000000000000e+05
4.710000000000000000e+02	1.986500000000000000e+05	4.932200000000000000e+05	4.261600000000000000e+05	4.332600000000000000e+05	2.968600000000000000e+05	4.072600000000000000e+05	4.644600000000000000e+05	4.514500000000000000e+05	4.725500000000000000e+05	4.950100000000000000e+05	4.140500000000000000e+05	5.160500000000000000e+05	3.570100000000000000e+05	1.641400000000000000e+05
4.720000000000000000e+02	1.990500000000000000e+05	4.914000000000000000e+05	4.189700000000000000e+05	4.316500000000000000e+05	2.941900000000000000e+05	3.961000000000000000e+05	4.562100000000000000e+05	4.432900000000000000e+05	4.712800000000000000e+05	4.916300000000000000e+05	4.137500000000000000e+05	5.049300000000000000e+05	3.600700000000000000e+05	1.611700000000000000e+05
4.730000000000000000e+02	2.003400000000000000e+05	4.833700000000000000e+05	4.097300000000000000e+05	4.195100000000000000e+05	2.901300000000000000e+05	3.910100000000000000e+05	4.557100000000000000e+05	4.324300000000000000e+05	4.609700000000000000e+05	4.826200000000000000e+05	4.045900000000000000e+05	4.967400000000000000e+05	3.555300000000000000e+05	1.613700000000000000e+05
4.740000000000000000e+02	1.990000000000000000e+05	4.710200000000000000e+05	4.065500000000000000e+05	4.132800000000000000e+05	2.820900000000000000e+05	3.771900000000000000e+05	4.483500000000000000e+05	4.264300000000000000e+05	4.518300000000000000e+05	4.763100000000000000e+05	3.977900000000000000e+05	4.898100000000000000e+05	3.483900000000000000e+05	1.618400000000000000e+05
4.750000000000000000e+02	2.013000000000000000e+05	4.653500000000000000e+05	4.064200000000000000e+05	4.086900000000000000e+05	2.763800000000000000e+05	3.690100000000000000e+05	4.405200000000000000e+05	4.173300000000000000e+05	4.384400000000000000e+05	4.667600000000000000e+05	3.936100000000000000e+05	4.801300000000000000e+05	3.430100000000000000e+05	1.602500000000000000e+05
4.760000000000000000e+02	1.990200000000000000e+05	4.557600000000000000e+05	3.992500000000000000e+05	3.989900000000000000e+05	2.749600000000000000e+05	3.606700000000000000e+05	4.335200000000000000e+05	4.079400000000000000e+05	4.359200000000000000e+05	4.608500000000000000e+05	3.889000000000000000e+05	4.738600000000000000e+05	3.333900000000000000e+05	1.591900000000000000e+05
4.770000000000000000e+02	1.987300000000000000e+05	4.438200000000000000e+05	3.930600000000000000e+05	3.916100000000000000e+05	2.663400000000000000e+05	3.461300000000000000e+05	4.322400000000000000e+05	3.948400000000000000e+05	4.256000000000000000e+05	4.488500000000000000e+05	3.844900000000000000e+05	4.627900000000000000e+05	3.287000000000000000e+05	1.599800000000000000e+05
4.780000000000000000e+02	2.001700000000000000e+05	4.331300000000000000e+05	3.846500000000000000e+05	3.877400000000000000e+05	2.597900000000000000e+05	3.386200000000000000e+05	4.205000000000000000e+05	3.844000000000000000e+05	4.147800000000000000e+05	4.425300000000000000e+05	3.735400000000000000e+05	4.544900000000000000e+05	3.247000000000000000e+05	1.617700000000000000e+05
4.790000000000000000e+02	2.011000000000000000e+05	4.196000000000000000e+05	3.803900000000000000e+05	3.793700000000000000e+05	2.561300000000000000e+05	3.276900000000000000e+05	4.157800000000000000e+05	3.710100000000000000e+05	4.021500000000000000e+05	4.355500000000000000e+05	3.695000000000000000e+05	4.428000000000000000e+05	3.148100000000000000e+05	1.607800000000000000e+05
4.800000000000000000e+02	2.033000000000000000e+05	4.089900000000000000e+05	3.710000000000000000e+05	3.701800000000000000e+05	2.479300000000000000e+05	3.171300000000000000e+05	4.156100000000000000e+05	3.679300000000000000e+05	3.938000000000000000e+05	4.304600000000000000e+05	3.590900000000000000e+05	4.350100000000000000e+05	3.110000000000000000e+05	1.576900000000000000e+05
4.810000000000000000e+02	2.013800000000000000e+05	4.031100000000000000e+05	3.631200000000000000e+05	3.654500000000000000e+05	2.456400000000000000e+05	3.081000000000000000e+05	4.036000000000000000e+05	3.530000000000000000e+05	3.850700000000000000e+05	4.196900000000000000e+05	3.523800000000000000e+05	4.288000000000000000e+05	3.024500000000000000e+05	1.608000000000000000e+05
4.820000000000000000e+02	1.998800000000000000e+05	3.932300000000000000e+05	3.547500000000000000e+05	3.584300000000000000e+05	2.409200000000000000e+05	3.000000000000000000e+05	4.026000000000000000e+05	3.480400000000000000e+05	3.747900000000000000e+05	4.169300000000000000e+05	3.460900000000000000e+05	4.213400000000000000e+05	2.933300000000000000e+05	1.599100000000000000e+05
4.830000000000000000e+02	2.001400000000000000e+05	3.835000000000000000e+05	3.506000000000000000e+05	3.481100000000000000e+05	2.372500000000000000e+05	2.935000000000000000e+05	3.932800000000000000e+05	3.358000000000000000e+05	3.690700000000000000e+05	4.051200000000000000e+05	3.426900000000000000e+05	4.119900000000000000e+05	2.869300000000000000e+05	1.574700000000000000e+05
4.840000000000000000e+02	2.014000000000000000e+05	3.716900000000000000e+05	3.418200000000000000e+05	3.431300000000000000e+05	2.319000000000000000e+05	2.869300000000000000e+05	3.916900000000000000e+05	3.305600000000000000e+05	3.633300000000000000e+05	4.027000000000000000e+05	3.377200000000000000e+05	4.105200000000000000e+05	2.831600000000000000e+05	1.578200000000000000e+05
4.850000000000000000e+02	1.991300000000000000e+05	3.651400000000000000e+05	3.353600000000000000e+05	3.377100000000000000e+05	2.268800000000000000e+05	2.755700000000000000e+05	3.839100000000000000e+05	3.217000000000000000e+05	3.516000000000000000e+05	3.954700000000000000e+05	3.296800000000000000e+05	3.989800000000000000e+05	2.765100000000000000e+05	1.603300000000000000e+05
4.860000000000000000e+02	1.994500000000000000e+05	3.594200000000000000e+05	3.279200000000000000e+05	3.325400000000000000e+05	2.281700000000000000e+05	2.760800000000000000e+05	3.855400000000000000e+05	3.149900000000000000e+05	3.470600000000000000e+05	3.909500000000000000e+05	3.279800000000000000e+05	3.988100000000000000e+05	2.696300000000000000e+05	1.583500000000000000e+05
4.870000000000000000e+02	1.980900000000000000e+05	3.488100000000000000e+05	3.165800000000000000e+05	3.273800000000000000e+05	2.185000000000000000e+05	2.667200000000000000e+05	3.777400000000000000e+05	3.089300000000000000e+05	3.412600000000000000e+05	3.811100000000000000e+05	3.232900000000000000e+05	3.910800000000000000e+05	2.662900000000000000e+05	1.589400000000000000e+05
4.880000000000000000e+02	1.999800000000000000e+05	3.389100000000000000e+05	3.119400000000000000e+05	3.196600000000000000e+05	2.178100000000000000e+05	2.581900000000000000e+05	3.696000000000000000e+05	3.035700000000000000e+05	3.327900000000000000e+05	3.782500000000000000e+05	3.201700000000000000e+05	3.876900000000000000e+05	2.611600000000000000e+05	1.590500000000000000e+05
4.890000000000000000e+02	2.012500000000000000e+05	3.361700000000000000e+05	3.087700000000000000e+05	3.148500000000000000e+05	2.144800000000000000e+05	2.554800000000000000e+05	3.720900000000000000e+05	2.971900000000000000e+05	3.256600000000000000e+05	3.765500000000000000e+05	3.197900000000000000e+05	3.866900000000000000e+05	2.558200000000000000e+05	1.579300000000000000e+05
4.900000000000000000e+02	2.009900000000000000e+05	3.318200000000000000e+05	3.028100000000000000e+05	3.117700000000000000e+05	2.139200000000000000e+05	2.504900000000000000e+05	3.676400000000000000e+05	2.920700000000000000e+05	3.246800000000000000e+05	3.742500000000000000e+05	3.135100000000000000e+05	3.802200000000000000e+05	2.528100000000000000e+05	1.573500000000000000e+05
4.910000000000000000e+02	2.004700000000000000e+05	3.232800000000000000e+05	2.948600000000000000e+05	3.035700000000000000e+05	2.117400000000000000e+05	2.488700000000000000e+05	3.615900000000000000e+05	2.868800000000000000e+05	3.168300000000000000e+05	3.680300000000000000e+05	3.090400000000000000e+05	3.756500000000000000e+05	2.487500000000000000e+05	1.551900000000000000e+05
4.920000000000000000e+02	2.009500000000000000e+05	3.199600000000000000e+05	2.891000000000000000e+05	2.998800000000000000e+05	2.087400000000000000e+05	2.468800000000000000e+05	3.607500000000000000e+05	2.858000000000000000e+05	3.127600000000000000e+05	3.688200000000000000e+05	3.083100000000000000e+05	3.713200000000000000e+05	2.431300000000000000e+05	1.562000000000000000e+05
4.930000000000000000e+02	1.990300000000000000e+05	3.177900000000000000e+05	2.885200000000000000e+05	2.938000000000000000e+05	2.051000000000000000e+05	2.401400000000000000e+05	3.580800000000000000e+05	2.807800000000000000e+05	3.119000000000000000e+05	3.682900000000000000e+05	3.054000000000000000e+05	3.711000000000000000e+05	2.391000000000000000e+05	1.601600000000000000e+05
4.940000000000000000e+02	1.982900000000000000e+05	3.142000000000000000e+05	2.851000000000000000e+05	2.916400000000000000e+05	2.046500000000000000e+05	2.409800000000000000e+05	3.539600000000000000e+05	2.792400000000000000e+05	3.093500000000000000e+05	3.672600000000000000e+05	3.050700000000000000e+05	3.665400000000000000e+05	2.372700000000000000e+05	1.579100000000000000e+05
4.950000000000000000e+02	2.009200000000000000e+05	3.090000000000000000e+05	2.787500000000000000e+05	2.915900000000000000e+05	2.041900000000000000e+05	2.358700000000000000e+05	3.532100000000000000e+05	2.749900000000000000e+05	3.031000000000000000e+05	3.603200000000000000e+05	3.014600000000000000e+05	3.653900000000000000e+05	2.372700000000000000e+05	1.586200000000000000e+05
4.960000000000000000e+02	2.029300000000000000e+05	3.089800000000000000e+05	2.784000000000000000e+05	2.882200000000000000e+05	2.044300000000000000e+05	2.322200000000000000e+05	3.486900000000000000e+05	2.737000000000000000e+05	3.024400000000000000e+05	3.618600000000000000e+05	3.052300000000000000e+05	3.628800000000000000e+05	2.348600000000000000e+05	1.574800000000000000e+05
4.970000000000000000e+02	2.009700000000000000e+05	3.019500000000000000e+05	2.722000000000000000e+05	2.814600000000000000e+05	2.001200000000000000e+05	2.305500000000000000e+05	3.498500000000000000e+05	2.702600000000000000e+05	2.954400000000000000e+05	3.570200000000000000e+05	3.011400000000000000e+05	3.618300000000000000e+05	2.317100000000000000e+05	1.594600000000000000e+05
4.980000000000000000e+02	2.008600000000000000e+05	2.993400000000000000e+05	2.697000000000000000e+05	2.815600000000000000e+05	1.972000000000000000e+05	2.282500000000000000e+05	3.508800000000000000e+05	2.676800000000000000e+05	2.962800000000000000e+05	3.607400000000000000e+05	3.011500000000000000e+05	3.585400000000000000e+05	2.272300000000000000e+05	1.598400000000000000e+05
4.990000000000000000e+02	2.029100000000000000e+05	2.937800000000000000e+05	2.665100000000000000e+05	2.800800000000000000e+05	1.973900000000000000e+05	2.271400000000000000e+05	3.505200000000000000e+05	2.634300000000000000e+05	2.964800000000000000e+05	3.553700000000000000e+05	3.016800000000000000e+05	3.534200000000000000e+05	2.249100000000000000e+05	1.605500000000000000e+05
5.000000000000000000e+02	2.018800000000000000e+05	2.919800000000000000e+05	2.655300000000000000e+05	2.765200000000000000e+05	1.948700000000000000e+05	2.237200000000000000e+05	3.454700000000000000e+05	2.615900000000000000e+05	2.899100000000000000e+05	3.522500000000000000e+05	2.974900000000000000e+05	3.534800000000000000e+05	2.219800000000000000e+05	1.623300000000000000e+05
5.010000000000000000e+02	2.029500000000000000e+05	2.900700000000000000e+05	2.651100000000000000e+05	2.764300000000000000e+05	1.999200000000000000e+05	2.202100000000000000e+05	3.418800000000000000e+05	2.622400000000000000e+05	2.872000000000000000e+05	3.528800000000000000e+05	2.949800000000000000e+05	3.546900000000000000e+05	2.236700000000000000e+05	1.602200000000000000e+05
5.020000000000000000e+02	2.040000000000000000e+05	2.886300000000000000e+05	2.624300000000000000e+05	2.750600000000000000e+05	1.955000000000000000e+05	2.194400000000000000e+05	3.416300000000000000e+05	2.591500000000000000e+05	2.886800000000000000e+05	3.528400000000000000e+05	2.951900000000000000e+05	3.488800000000000000e+05	2.202500000000000000e+05	1.596000000000000000e+05
5.030000000000000000e+02	2.030300000000000000e+05	2.877300000000000000e+05	2.577700000000000000e+05	2.695800000000000000e+05	1.960700000000000000e+05	2.199900000000000000e+05	3.424600000000000000e+05	2.514900000000000000e+05	2.863900000000000000e+05	3.480400000000000000e+05	2.972500000000000000e+05	3.508300000000000000e+05	2.194800000000000000e+05	1.616800000000000000e+05
5.040000000000000000e+02	2.042900000000000000e+05	2.838500000000000000e+05	2.587000000000000000e+05	2.700400000000000000e+05	1.922900000000000000e+05	2.143100000000000000e+05	3.373900000000000000e+05	2.553700000000000000e+05	2.861300000000000000e+05	3.475500000000000000e+05	2.953900000000000000e+05	3.477600000000000000e+05	2.179400000000000000e+05	1.609700000000000000e+05
5.050000000000000000e+02	2.042300000000000000e+05	2.825600000000000000e+05	2.587400000000000000e+05	2.689500000000000000e+05	1.920000000000000000e+05	2.100600000000000000e+05	3.422400000000000000e+05	2.520900000000000000e+05	2.807100000000000000e+05	3.442200000000000000e+05	2.921300000000000000e+05	3.443600000000000000e+05	2.151900000000000000e+05	1.602900000000000000e+05
5.060000000000000000e+02	2.017400000000000000e+05	2.787700000000000000e+05	2.549100000000000000e+05	2.698800000000000000e+05	1.893500000000000000e+05	2.110500000000000000e+05	3.386000000000000000e+05	2.492000000000000000e+05	2.806800000000000000e+05	3.431800000000000000e+05	2.916800000000000000e+05	3.438500000000000000e+05	2.177900000000000000e+05	1.615600000000000000e+05
5.070000000000000000e+02	2.048800000000000000e+05	2.769000000000000000e+05	2.542000000000000000e+05	2.630300000000000000e+05	1.886300000000000000e+05	2.058600000000000000e+05	3.375600000000000000e+05	2.445100000000000000e+05	2.786400000000000000e+05	3.420600000000000000e+05	2.881200000000000000e+05	3.411900000000000000e+05	2.094800000000000000e+05	1.612200000000000000e+05
5.080000000000000000e+02	2.005500000000000000e+05	2.768100000000000000e+05	2.516900000000000000e+05	2.630300000000000000e+05	1.865000000000000000e+05	2.053400000000000000e+05	3.368600000000000000e+05	2.449400000000000000e+05	2.750400000000000000e+05	3.413300000000000000e+05	2.898500000000000000e+05	3.371300000000000000e+05	2.118200000000000000e+05	1.605000000000000000e+05
5.090000000000000000e+02	2.045200000000000000e+05	2.730400000000000000e+05	2.491200000000000000e+05	2.623400000000000000e+05	1.861400000000000000e+05	2.020900000000000000e+05	3.328500000000000000e+05	2.420100000000000000e+05	2.749800000000000000e+05	3.375000000000000000e+05	2.849300000000000000e+05	3.355100000000000000e+05	2.089800000000000000e+05	1.604400000000000000e+05
5.100000000000000000e+02	2.034800000000000000e+05	2.691800000000000000e+05	2.456900000000000000e+05	2.602000000000000000e+05	1.869000000000000000e+05	1.994400000000000000e+05	3.299000000000000000e+05	2.401900000000000000e+05	2.687100000000000000e+05	3.383700000000000000e+05	2.828700000000000000e+05	3.306200000000000000e+05	2.057700000000000000e+05	1.609900000000000000e+05
5.110000000000000000e+02	2.067500000000000000e+05	2.661900000000000000e+05	2.474600000000000000e+05	2.584800000000000000e+05	1.845000000000000000e+05	1.988200000000000000e+05	3.276100000000000000e+05	2.339300000000000000e+05	2.663300000000000000e+05	3.323400000000000000e+05	2.865500000000000000e+05	3.315400000000000000e+05	2.040900000000000000e+05	1.609900000000000000e+05
5.120000000000000000e+02	2.026600000000000000e+05	2.619400000000000000e+05	2.434800000000000000e+05	2.545000000000000000e+05	1.829700000000000000e+05	1.954700000000000000e+05	3.259900000000000000e+05	2.314700000000000000e+05	2.694100000000000000e+05	3.326500000000000000e+05	2.782900000000000000e+05	3.300600000000000000e+05	2.047300000000000000e+05	1.621000000000000000e+05
5.130000000000000000e+02	2.039400000000000000e+05	2.624700000000000000e+05	2.414300000000000000e+05	2.560000000000000000e+05	1.815700000000000000e+05	1.931100000000000000e+05	3.228600000000000000e+05	2.292400000000000000e+05	2.637100000000000000e+05	3.292400000000000000e+05	2.778000000000000000e+05	3.280200000000000000e+05	2.023600000000000000e+05	1.615200000000000000e+05
5.140000000000000000e+02	2.016600000000000000e+05	2.575200000000000000e+05	2.394000000000000000e+05	2.479000000000000000e+05	1.804000000000000000e+05	1.915700000000000000e+05	3.213700000000000000e+05	2.312900000000000000e+05	2.641500000000000000e+05	3.254600000000000000e+05	2.770800000000000000e+05	3.223200000000000000e+05	1.983600000000000000e+05	1.614200000000000000e+05
5.150000000000000000e+02	2.021700000000000000e+05	2.571000000000000000e+05	2.382700000000000000e+05	2.485900000000000000e+05	1.800300000000000000e+05	1.888200000000000000e+05	3.255300000000000000e+05	2.281300000000000000e+05	2.603600000000000000e+05	3.242500000000000000e+05	2.762200000000000000e+05	3.221400000000000000e+05	1.975400000000000000e+05	1.582100000000000000e+05
5.160000000000000000e+02	2.027800000000000000e+05	2.539800000000000000e+05	2.356000000000000000e+05	2.440300000000000000e+05	1.790100000000000000e+05	1.871100000000000000e+05	3.206000000000000000e+05	2.218700000000000000e+05	2.567700000000000000e+05	3.206600000000000000e+05	2.736300000000000000e+05	3.184300000000000000e+05	1.952000000000000000e+05	1.608400000000000000e+05
5.170000000000000000e+02	2.014700000000000000e+05	2.499900000000000000e+05	2.310100000000000000e+05	2.464000000000000000e+05	1.755900000000000000e+05	1.864700000000000000e+05	3.182700000000000000e+05	2.227200000000000000e+05	2.559800000000000000e+05	3.199200000000000000e+05	2.702800000000000000e+05	3.131400000000000000e+05	1.969500000000000000e+05	1.584500000000000000e+05
5.180000000000000000e+02	1.994500000000000000e+05	2.479100000000000000e+05	2.287100000000000000e+05	2.423400000000000000e+05	1.746800000000000000e+05	1.849500000000000000e+05	3.155300000000000000e+05	2.182800000000000000e+05	2.546800000000000000e+05	3.179300000000000000e+05	2.725800000000000000e+05	3.168000000000000000e+05	1.923500000000000000e+05	1.579300000000000000e+05
5.190000000000000000e+02	1.988300000000000000e+05	2.488800000000000000e+05	2.267700000000000000e+05	2.433100000000000000e+05	1.744300000000000000e+05	1.837700000000000000e+05	3.154700000000000000e+05	2.167400000000000000e+05	2.493800000000000000e+05	3.163600000000000000e+05	2.651500000000000000e+05	3.106600000000000000e+05	1.913700000000000000e+05	1.603800000000000000e+05
5.200000000000000000e+02	1.982600000000000000e+05	2.453700000000000000e+05	2.242800000000000000e+05	2.387400000000000000e+05	1.719300000000000000e+05	1.794700000000000000e+05	3.095800000000000000e+05	2.164100000000000000e+05	2.514000000000000000e+05	3.153000000000000000e+05	2.659500000000000000e+05	3.083600000000000000e+05	1.872400000000000000e+05	1.578300000000000000e+05
5.210000000000000000e+02	2.004200000000000000e+05	2.432400000000000000e+05	2.217600000000000000e+05	2.374500000000000000e+05	1.723500000000000000e+05	1.780700000000000000e+05	3.101600000000000000e+05	2.133000000000000000e+05	2.443900000000000000e+05	3.124900000000000000e+05	2.665600000000000000e+05	3.064400000000000000e+05	1.864600000000000000e+05	1.602800000000000000e+05
5.220000000000000000e+02	1.989900000000000000e+05	2.419800000000000000e+05	2.225000000000000000e+05	2.352100000000000000e+05	1.709900000000000000e+05	1.760500000000000000e+05	3.065900000000000000e+05	2.106200000000000000e+05	2.457800000000000000e+05	3.084600000000000000e+05	2.619000000000000000e+05	3.035700000000000000e+05	1.868900000000000000e+05	1.596200000000000000e+05
5.230000000000000000e+02	1.954200000000000000e+05	2.392800000000000000e+05	2.194500000000000000e+05	2.343800000000000000e+05	1.667200000000000000e+05	1.734200000000000000e+05	3.088500000000000000e+05	2.106500000000000000e+05	2.424300000000000000e+05	3.077300000000000000e+05	2.600400000000000000e+05	3.020500000000000000e+05	1.841200000000000000e+05	1.577500000000000000e+05
5.240000000000000000e+02	1.949700000000000000e+05	2.349700000000000000e+05	2.188500000000000000e+05	2.299200000000000000e+05	1.677100000000000000e+05	1.715800000000000000e+05	3.048200000000000000e+05	2.044200000000000000e+05	2.441300000000000000e+05	3.075200000000000000e+05	2.590400000000000000e+05	2.984300000000000000e+05	1.831100000000000000e+05	1.568400000000000000e+05
5.250000000000000000e+02	1.955400000000000000e+05	2.314900000000000000e+05	2.128400000000000000e+05	2.310600000000000000e+05	1.672300000000000000e+05	1.729100000000000000e+05	3.042200000000000000e+05	2.051400000000000000e+05	2.393300000000000000e+05	3.061200000000000000e+05	2.574600000000000000e+05	2.962800000000000000e+05	1.809100000000000000e+05	1.605100000000000000e+05
5.260000000000000000e+02	1.954500000000000000e+05	2.379800000000000000e+05	2.128500000000000000e+05	2.315800000000000000e+05	1.664000000000000000e+05	1.709300000000000000e+05	2.991800000000000000e+05	2.036000000000000000e+05	2.386500000000000000e+05	3.019800000000000000e+05	2.574000000000000000e+05	2.945100000000000000e+05	1.805600000000000000e+05	1.584400000000000000e+05
5.270000000000000000e+02	1.948900000000000000e+05	2.312100000000000000e+05	2.127300000000000000e+05	2.300700000000000000e+05	1.664200000000000000e+05	1.715400000000000000e+05	2.978700000000000000e+05	2.035900000000000000e+05	2.408200000000000000e+05	3.014000000000000000e+05	2.543200000000000000e+05	2.961000000000000000e+05	1.816700000000000000e+05	1.596500000000000000e+05
5.280000000000000000e+02	1.939000000000000000e+05	2.312000000000000000e+05	2.117200000000000000e+05	2.292100000000000000e+05	1.655300000000000000e+05	1.702600000000000000e+05	2.984900000000000000e+05	2.006500000000000000e+05	2.382100000000000000e+05	2.972800000000000000e+05	2.519200000000000000e+05	2.914300000000000000e+05	1.790700000000000000e+05	1.585600000000000000e+05
5.290000000000000000e+02	1.917300000000000000e+05	2.313800000000000000e+05	2.122700000000000000e+05	2.300000000000000000e+05	1.673200000000000000e+05	1.700300000000000000e+05	2.978800000000000000e+05	2.025200000000000000e+05	2.392800000000000000e+05	3.011300000000000000e+05	2.515700000000000000e+05	2.898900000000000000e+05	1.780400000000000000e+05	1.585300000000000000e+05
5.300000000000000000e+02	1.929800000000000000e+05	2.320300000000000000e+05	2.108800000000000000e+05	2.257900000000000000e+05	1.648500000000000000e+05	1.673700000000000000e+05	2.965800000000000000e+05	2.015500000000000000e+05	2.408800000000000000e+05	2.960600000000000000e+05	2.500800000000000000e+05	2.904200000000000000e+05	1.783000000000000000e+05	1.612700000000000000e+05
5.310000000000000000e+02	1.970300000000000000e+05	2.284900000000000000e+05	2.117600000000000000e+05	2.287100000000000000e+05	1.631900000000000000e+05	1.694400000000000000e+05	2.943900000000000000e+05	2.006400000000000000e+05	2.368000000000000000e+05	2.972600000000000000e+05	2.493700000000000000e+05	2.830900000000000000e+05	1.746500000000000000e+05	1.608100000000000000e+05
5.320000000000000000e+02	1.944500000000000000e+05	2.313700000000000000e+05	2.107000000000000000e+05	2.270300000000000000e+05	1.641500000000000000e+05	1.689700000000000000e+05	2.918000000000000000e+05	1.997000000000000000e+05	2.351700000000000000e+05	2.905500000000000000e+05	2.481400000000000000e+05	2.842500000000000000e+05	1.769900000000000000e+05	1.605200000000000000e+05
5.330000000000000000e+02	1.932900000000000000e+05	2.297800000000000000e+05	2.075900000000000000e+05	2.252800000000000000e+05	1.632800000000000000e+05	1.711200000000000000e+05	2.938200000000000000e+05	1.976300000000000000e+05	2.392400000000000000e+05	2.920200000000000000e+05	2.470800000000000000e+05	2.829900000000000000e+05	1.771000000000000000e+05	1.609800000000000000e+05
5.340000000000000000e+02	1.895800000000000000e+05	2.277500000000000000e+05	2.084500000000000000e+05	2.258700000000000000e+05	1.660100000000000000e+05	1.689400000000000000e+05	2.897800000000000000e+05	1.975200000000000000e+05	2.355900000000000000e+05	2.922200000000000000e+05	2.465300000000000000e+05	2.850900000000000000e+05	1.735700000000000000e+05	1.608500000000000000e+05
5.350000000000000000e+02	1.904900000000000000e+05	2.270500000000000000e+05	2.073400000000000000e+05	2.260300000000000000e+05	1.653200000000000000e+05	1.683800000000000000e+05	2.884100000000000000e+05	1.988800000000000000e+05	2.355100000000000000e+05	2.905200000000000000e+05	2.449600000000000000e+05	2.794100000000000000e+05	1.729500000000000000e+05	1.622000000000000000e+05
5.360000000000000000e+02	1.895700000000000000e+05	2.270000000000000000e+05	2.072800000000000000e+05	2.256500000000000000e+05	1.608900000000000000e+05	1.643900000000000000e+05	2.901400000000000000e+05	1.962400000000000000e+05	2.354300000000000000e+05	2.882100000000000000e+05	2.427000000000000000e+05	2.766800000000000000e+05	1.752400000000000000e+05	1.614000000000000000e+05
5.370000000000000000e+02	1.906000000000000000e+05	2.283300000000000000e+05	2.069300000000000000e+05	2.248200000000000000e+05	1.628700000000000000e+05	1.681200000000000000e+05	2.880900000000000000e+05	1.943100000000000000e+05	2.372100000000000000e+05	2.881500000000000000e+05	2.444000000000000000e+05	2.759900000000000000e+05	1.768900000000000000e+05	1.619000000000000000e+05
5.380000000000000000e+02	1.911700000000000000e+05	2.299500000000000000e+05	2.073800000000000000e+05	2.283400000000000000e+05	1.645500000000000000e+05	1.690000000000000000e+05	2.904100000000000000e+05	1.974000000000000000e+05	2.403000000000000000e+05	2.881000000000000000e+05	2.404300000000000000e+05	2.782300000000000000e+05	1.802600000000000000e+05	1.639200000000000000e+05
5.390000000000000000e+02	1.942200000000000000e+05	2.387400000000000000e+05	2.138500000000000000e+05	2.335000000000000000e+05	1.680600000000000000e+05	1.744700000000000000e+05	2.921200000000000000e+05	2.037600000000000000e+05	2.456900000000000000e+05	2.904300000000000000e+05	2.413400000000000000e+05	2.776100000000000000e+05	1.818800000000000000e+05	1.705700000000000000e+05
5.400000000000000000e+02	1.935300000000000000e+05	2.477700000000000000e+05	2.184800000000000000e+05	2.479400000000000000e+05	1.761500000000000000e+05	1.799600000000000000e+05	2.998800000000000000e+05	2.103900000000000000e+05	2.595500000000000000e+05	2.970200000000000000e+05	2.445800000000000000e+05	2.795500000000000000e+05	1.896200000000000000e+05	1.756900000000000000e+05
