# Supplementary material for: Interrogating the structure and function of the human voltage-gated proton channel (hHv1) with a fluorescent noncanonical amino acid
Source: eLife. 2026 Apr 28;15:RP110161. doi: 10.7554/eLife.110161 (PMC13124150; doi:10.7554/eLife.110161)
Supplement: Figure 6—source data 1. [file elife-110161-fig6-data1.zip › SpectraZn0_280Blank.csv]

2.900000000000000000e+02	8.930000000000000000e+04	8.961000000000000000e+04	8.624000000000000000e+04	8.338000000000000000e+04	1.304500000000000000e+05	1.421500000000000000e+05	1.222400000000000000e+05	1.167300000000000000e+05	9.535000000000000000e+04	1.192300000000000000e+05	1.070000000000000000e+05	1.148900000000000000e+05	1.382700000000000000e+05	1.689700000000000000e+05
2.910000000000000000e+02	5.045000000000000000e+04	5.027000000000000000e+04	5.081000000000000000e+04	4.941000000000000000e+04	7.400000000000000000e+04	8.027000000000000000e+04	6.725000000000000000e+04	6.455000000000000000e+04	5.500000000000000000e+04	6.657000000000000000e+04	6.350000000000000000e+04	5.821000000000000000e+04	7.821000000000000000e+04	9.568000000000000000e+04
2.920000000000000000e+02	3.921000000000000000e+04	3.815000000000000000e+04	4.000000000000000000e+04	3.991000000000000000e+04	5.030000000000000000e+04	5.469000000000000000e+04	4.947000000000000000e+04	4.905000000000000000e+04	4.327000000000000000e+04	5.186000000000000000e+04	5.048000000000000000e+04	4.272000000000000000e+04	5.519000000000000000e+04	6.638000000000000000e+04
2.930000000000000000e+02	3.444000000000000000e+04	3.192000000000000000e+04	3.425000000000000000e+04	3.725000000000000000e+04	3.901000000000000000e+04	4.181000000000000000e+04	4.134000000000000000e+04	4.395000000000000000e+04	3.527000000000000000e+04	4.421000000000000000e+04	4.178000000000000000e+04	3.436000000000000000e+04	4.144000000000000000e+04	5.241000000000000000e+04
2.940000000000000000e+02	3.407000000000000000e+04	2.993000000000000000e+04	3.404000000000000000e+04	3.740000000000000000e+04	3.606000000000000000e+04	3.791000000000000000e+04	3.870000000000000000e+04	3.987000000000000000e+04	3.371000000000000000e+04	4.108000000000000000e+04	4.064000000000000000e+04	3.214000000000000000e+04	3.658000000000000000e+04	4.741000000000000000e+04
2.950000000000000000e+02	3.574000000000000000e+04	3.015000000000000000e+04	3.480000000000000000e+04	3.816000000000000000e+04	3.529000000000000000e+04	3.786000000000000000e+04	3.941000000000000000e+04	4.274000000000000000e+04	3.507000000000000000e+04	4.354000000000000000e+04	4.078000000000000000e+04	3.232000000000000000e+04	3.631000000000000000e+04	4.692000000000000000e+04
2.960000000000000000e+02	3.797000000000000000e+04	3.297000000000000000e+04	3.609000000000000000e+04	4.051000000000000000e+04	3.596000000000000000e+04	3.978000000000000000e+04	4.076000000000000000e+04	4.388000000000000000e+04	3.624000000000000000e+04	4.347000000000000000e+04	4.321000000000000000e+04	3.351000000000000000e+04	3.713000000000000000e+04	4.848000000000000000e+04
2.970000000000000000e+02	4.029000000000000000e+04	3.656000000000000000e+04	3.947000000000000000e+04	4.279000000000000000e+04	3.799000000000000000e+04	4.074000000000000000e+04	4.462000000000000000e+04	4.858000000000000000e+04	3.927000000000000000e+04	4.714000000000000000e+04	4.639000000000000000e+04	3.629000000000000000e+04	4.138000000000000000e+04	5.087000000000000000e+04
2.980000000000000000e+02	4.522000000000000000e+04	3.855000000000000000e+04	4.250000000000000000e+04	4.814000000000000000e+04	4.231000000000000000e+04	4.410000000000000000e+04	4.850000000000000000e+04	5.263000000000000000e+04	4.268000000000000000e+04	5.246000000000000000e+04	5.180000000000000000e+04	4.055000000000000000e+04	4.430000000000000000e+04	5.437000000000000000e+04
2.990000000000000000e+02	5.115000000000000000e+04	4.491000000000000000e+04	4.893000000000000000e+04	5.464000000000000000e+04	4.736000000000000000e+04	4.865000000000000000e+04	5.294000000000000000e+04	5.811000000000000000e+04	4.738000000000000000e+04	5.809000000000000000e+04	5.755000000000000000e+04	4.646000000000000000e+04	4.961000000000000000e+04	5.847000000000000000e+04
3.000000000000000000e+02	5.905000000000000000e+04	5.432000000000000000e+04	5.862000000000000000e+04	6.466000000000000000e+04	5.624000000000000000e+04	5.640000000000000000e+04	6.455000000000000000e+04	6.558000000000000000e+04	5.617000000000000000e+04	6.786000000000000000e+04	6.508000000000000000e+04	5.601000000000000000e+04	5.768000000000000000e+04	6.751000000000000000e+04
3.010000000000000000e+02	7.156000000000000000e+04	6.929000000000000000e+04	6.902000000000000000e+04	7.851000000000000000e+04	6.724000000000000000e+04	6.871000000000000000e+04	7.340000000000000000e+04	8.012000000000000000e+04	6.839000000000000000e+04	8.087000000000000000e+04	7.981000000000000000e+04	6.899000000000000000e+04	6.859000000000000000e+04	7.828000000000000000e+04
3.020000000000000000e+02	8.749000000000000000e+04	8.590000000000000000e+04	8.523000000000000000e+04	9.497000000000000000e+04	8.297000000000000000e+04	8.205000000000000000e+04	9.238000000000000000e+04	9.625000000000000000e+04	8.270000000000000000e+04	9.862000000000000000e+04	9.583000000000000000e+04	8.525000000000000000e+04	8.330000000000000000e+04	9.309000000000000000e+04
3.030000000000000000e+02	1.090200000000000000e+05	1.088300000000000000e+05	1.102500000000000000e+05	1.184600000000000000e+05	1.027200000000000000e+05	1.042300000000000000e+05	1.157600000000000000e+05	1.184200000000000000e+05	1.084500000000000000e+05	1.247800000000000000e+05	1.169600000000000000e+05	1.092000000000000000e+05	1.027900000000000000e+05	1.126200000000000000e+05
3.040000000000000000e+02	1.375200000000000000e+05	1.392900000000000000e+05	1.384000000000000000e+05	1.468500000000000000e+05	1.286600000000000000e+05	1.272600000000000000e+05	1.417900000000000000e+05	1.486900000000000000e+05	1.350100000000000000e+05	1.539100000000000000e+05	1.444300000000000000e+05	1.383100000000000000e+05	1.282200000000000000e+05	1.374000000000000000e+05
3.050000000000000000e+02	1.670800000000000000e+05	1.713600000000000000e+05	1.658400000000000000e+05	1.814200000000000000e+05	1.528300000000000000e+05	1.534000000000000000e+05	1.732300000000000000e+05	1.793600000000000000e+05	1.616500000000000000e+05	1.877600000000000000e+05	1.723100000000000000e+05	1.695900000000000000e+05	1.534700000000000000e+05	1.645400000000000000e+05
3.060000000000000000e+02	1.942900000000000000e+05	2.013700000000000000e+05	1.950400000000000000e+05	2.105800000000000000e+05	1.796800000000000000e+05	1.788200000000000000e+05	2.054600000000000000e+05	2.104600000000000000e+05	1.930100000000000000e+05	2.176200000000000000e+05	2.021500000000000000e+05	2.006400000000000000e+05	1.805600000000000000e+05	1.905700000000000000e+05
3.070000000000000000e+02	2.231500000000000000e+05	2.290800000000000000e+05	2.247400000000000000e+05	2.375500000000000000e+05	2.018800000000000000e+05	2.025300000000000000e+05	2.344400000000000000e+05	2.382300000000000000e+05	2.196600000000000000e+05	2.472100000000000000e+05	2.262100000000000000e+05	2.318300000000000000e+05	2.027600000000000000e+05	2.149500000000000000e+05
3.080000000000000000e+02	2.415500000000000000e+05	2.494000000000000000e+05	2.481500000000000000e+05	2.610600000000000000e+05	2.195900000000000000e+05	2.213500000000000000e+05	2.564800000000000000e+05	2.625800000000000000e+05	2.452600000000000000e+05	2.738500000000000000e+05	2.523300000000000000e+05	2.551400000000000000e+05	2.213200000000000000e+05	2.340600000000000000e+05
3.090000000000000000e+02	2.544300000000000000e+05	2.656100000000000000e+05	2.589300000000000000e+05	2.735800000000000000e+05	2.278000000000000000e+05	2.339900000000000000e+05	2.702100000000000000e+05	2.735300000000000000e+05	2.540100000000000000e+05	2.837000000000000000e+05	2.630300000000000000e+05	2.660400000000000000e+05	2.306200000000000000e+05	2.450100000000000000e+05
3.100000000000000000e+02	2.584000000000000000e+05	2.661900000000000000e+05	2.626800000000000000e+05	2.795100000000000000e+05	2.272300000000000000e+05	2.319600000000000000e+05	2.729100000000000000e+05	2.806900000000000000e+05	2.527200000000000000e+05	2.877700000000000000e+05	2.659900000000000000e+05	2.704600000000000000e+05	2.297100000000000000e+05	2.423900000000000000e+05
3.110000000000000000e+02	2.477500000000000000e+05	2.616800000000000000e+05	2.555600000000000000e+05	2.719700000000000000e+05	2.179100000000000000e+05	2.199600000000000000e+05	2.644300000000000000e+05	2.676700000000000000e+05	2.466400000000000000e+05	2.817400000000000000e+05	2.562800000000000000e+05	2.622400000000000000e+05	2.171100000000000000e+05	2.310400000000000000e+05
3.120000000000000000e+02	2.323300000000000000e+05	2.408500000000000000e+05	2.340800000000000000e+05	2.508400000000000000e+05	2.038000000000000000e+05	2.051700000000000000e+05	2.457200000000000000e+05	2.506800000000000000e+05	2.277000000000000000e+05	2.670500000000000000e+05	2.369800000000000000e+05	2.445700000000000000e+05	2.023500000000000000e+05	2.174600000000000000e+05
3.130000000000000000e+02	2.086100000000000000e+05	2.195300000000000000e+05	2.124800000000000000e+05	2.284100000000000000e+05	1.808300000000000000e+05	1.848900000000000000e+05	2.215800000000000000e+05	2.248800000000000000e+05	2.060100000000000000e+05	2.389500000000000000e+05	2.102700000000000000e+05	2.236200000000000000e+05	1.809800000000000000e+05	1.934100000000000000e+05
3.140000000000000000e+02	1.839000000000000000e+05	1.939500000000000000e+05	1.862200000000000000e+05	2.025000000000000000e+05	1.591700000000000000e+05	1.599800000000000000e+05	1.953900000000000000e+05	2.000800000000000000e+05	1.774200000000000000e+05	2.114500000000000000e+05	1.861100000000000000e+05	1.928400000000000000e+05	1.586500000000000000e+05	1.720200000000000000e+05
3.150000000000000000e+02	1.604500000000000000e+05	1.687300000000000000e+05	1.576100000000000000e+05	1.768800000000000000e+05	1.382300000000000000e+05	1.366200000000000000e+05	1.677200000000000000e+05	1.755300000000000000e+05	1.537500000000000000e+05	1.820300000000000000e+05	1.635000000000000000e+05	1.681100000000000000e+05	1.376700000000000000e+05	1.497500000000000000e+05
3.160000000000000000e+02	1.379200000000000000e+05	1.442600000000000000e+05	1.352400000000000000e+05	1.533400000000000000e+05	1.221000000000000000e+05	1.182500000000000000e+05	1.468000000000000000e+05	1.519100000000000000e+05	1.333300000000000000e+05	1.597200000000000000e+05	1.434600000000000000e+05	1.453800000000000000e+05	1.228300000000000000e+05	1.326500000000000000e+05
3.170000000000000000e+02	1.205100000000000000e+05	1.282000000000000000e+05	1.218600000000000000e+05	1.347200000000000000e+05	1.089400000000000000e+05	1.058900000000000000e+05	1.290100000000000000e+05	1.323100000000000000e+05	1.141600000000000000e+05	1.379500000000000000e+05	1.279400000000000000e+05	1.274200000000000000e+05	1.071500000000000000e+05	1.153900000000000000e+05
3.180000000000000000e+02	1.075800000000000000e+05	1.141000000000000000e+05	1.065400000000000000e+05	1.184400000000000000e+05	9.901000000000000000e+04	9.617000000000000000e+04	1.157500000000000000e+05	1.202000000000000000e+05	1.066400000000000000e+05	1.290500000000000000e+05	1.156300000000000000e+05	1.162600000000000000e+05	1.000800000000000000e+05	1.073600000000000000e+05
3.190000000000000000e+02	1.018000000000000000e+05	1.072400000000000000e+05	1.000700000000000000e+05	1.131800000000000000e+05	9.218000000000000000e+04	8.928000000000000000e+04	1.063400000000000000e+05	1.112600000000000000e+05	9.659000000000000000e+04	1.173800000000000000e+05	1.081800000000000000e+05	1.086100000000000000e+05	9.225000000000000000e+04	1.002100000000000000e+05
3.200000000000000000e+02	9.559000000000000000e+04	1.021100000000000000e+05	9.326000000000000000e+04	1.045500000000000000e+05	8.914000000000000000e+04	8.557000000000000000e+04	1.023100000000000000e+05	1.045500000000000000e+05	8.939000000000000000e+04	1.103400000000000000e+05	1.008900000000000000e+05	1.028500000000000000e+05	8.957000000000000000e+04	9.653000000000000000e+04
3.210000000000000000e+02	9.245000000000000000e+04	9.593000000000000000e+04	8.887000000000000000e+04	1.017200000000000000e+05	8.575000000000000000e+04	8.050000000000000000e+04	9.828000000000000000e+04	1.000400000000000000e+05	8.711000000000000000e+04	1.073300000000000000e+05	9.793000000000000000e+04	9.889000000000000000e+04	8.806000000000000000e+04	9.285000000000000000e+04
3.220000000000000000e+02	8.883000000000000000e+04	9.369000000000000000e+04	8.681000000000000000e+04	9.882000000000000000e+04	8.482000000000000000e+04	7.795000000000000000e+04	9.189000000000000000e+04	9.798000000000000000e+04	8.596000000000000000e+04	1.041200000000000000e+05	9.384000000000000000e+04	9.598000000000000000e+04	8.502000000000000000e+04	8.879000000000000000e+04
3.230000000000000000e+02	8.507000000000000000e+04	8.993000000000000000e+04	8.665000000000000000e+04	9.548000000000000000e+04	8.108000000000000000e+04	7.535000000000000000e+04	9.340000000000000000e+04	9.344000000000000000e+04	8.475000000000000000e+04	1.003300000000000000e+05	9.486000000000000000e+04	9.232000000000000000e+04	8.156000000000000000e+04	8.548000000000000000e+04
3.240000000000000000e+02	8.420000000000000000e+04	8.943000000000000000e+04	8.252000000000000000e+04	9.373000000000000000e+04	8.056000000000000000e+04	7.397000000000000000e+04	9.156000000000000000e+04	9.368000000000000000e+04	8.250000000000000000e+04	9.832000000000000000e+04	9.158000000000000000e+04	9.218000000000000000e+04	8.036000000000000000e+04	8.712000000000000000e+04
3.250000000000000000e+02	8.128000000000000000e+04	8.735000000000000000e+04	8.109000000000000000e+04	9.229000000000000000e+04	7.938000000000000000e+04	7.161000000000000000e+04	8.929000000000000000e+04	8.943000000000000000e+04	7.980000000000000000e+04	9.765000000000000000e+04	8.860000000000000000e+04	9.128000000000000000e+04	7.800000000000000000e+04	8.614000000000000000e+04
3.260000000000000000e+02	8.078000000000000000e+04	8.450000000000000000e+04	8.020000000000000000e+04	9.369000000000000000e+04	7.746000000000000000e+04	7.055000000000000000e+04	8.814000000000000000e+04	9.048000000000000000e+04	7.892000000000000000e+04	9.503000000000000000e+04	8.704000000000000000e+04	8.882000000000000000e+04	7.688000000000000000e+04	8.424000000000000000e+04
3.270000000000000000e+02	7.956000000000000000e+04	8.412000000000000000e+04	7.749000000000000000e+04	8.907000000000000000e+04	7.670000000000000000e+04	7.137000000000000000e+04	8.569000000000000000e+04	8.873000000000000000e+04	7.706000000000000000e+04	9.483000000000000000e+04	8.923000000000000000e+04	8.858000000000000000e+04	7.610000000000000000e+04	8.343000000000000000e+04
3.280000000000000000e+02	7.689000000000000000e+04	8.317000000000000000e+04	7.771000000000000000e+04	8.804000000000000000e+04	7.601000000000000000e+04	7.063000000000000000e+04	8.506000000000000000e+04	8.935000000000000000e+04	7.770000000000000000e+04	9.265000000000000000e+04	8.660000000000000000e+04	8.756000000000000000e+04	7.563000000000000000e+04	8.310000000000000000e+04
3.290000000000000000e+02	7.685000000000000000e+04	8.022000000000000000e+04	7.472000000000000000e+04	8.925000000000000000e+04	7.545000000000000000e+04	6.921000000000000000e+04	8.617000000000000000e+04	8.518000000000000000e+04	7.705000000000000000e+04	9.126000000000000000e+04	8.313000000000000000e+04	8.542000000000000000e+04	7.618000000000000000e+04	8.338000000000000000e+04
3.300000000000000000e+02	7.548000000000000000e+04	8.195000000000000000e+04	7.441000000000000000e+04	8.919000000000000000e+04	7.487000000000000000e+04	6.786000000000000000e+04	8.359000000000000000e+04	8.706000000000000000e+04	7.710000000000000000e+04	9.075000000000000000e+04	8.279000000000000000e+04	8.340000000000000000e+04	7.354000000000000000e+04	8.133000000000000000e+04
3.310000000000000000e+02	7.499000000000000000e+04	7.964000000000000000e+04	7.287000000000000000e+04	8.580000000000000000e+04	7.383000000000000000e+04	6.787000000000000000e+04	8.491000000000000000e+04	8.454000000000000000e+04	7.695000000000000000e+04	9.074000000000000000e+04	8.186000000000000000e+04	8.480000000000000000e+04	7.257000000000000000e+04	8.313000000000000000e+04
3.320000000000000000e+02	7.405000000000000000e+04	7.861000000000000000e+04	7.031000000000000000e+04	8.466000000000000000e+04	7.196000000000000000e+04	6.517000000000000000e+04	8.311000000000000000e+04	8.404000000000000000e+04	7.496000000000000000e+04	8.697000000000000000e+04	8.115000000000000000e+04	8.411000000000000000e+04	7.330000000000000000e+04	8.110000000000000000e+04
3.330000000000000000e+02	7.231000000000000000e+04	7.734000000000000000e+04	6.907000000000000000e+04	8.472000000000000000e+04	7.028000000000000000e+04	6.373000000000000000e+04	7.996000000000000000e+04	8.279000000000000000e+04	7.538000000000000000e+04	8.527000000000000000e+04	7.947000000000000000e+04	8.229000000000000000e+04	7.094000000000000000e+04	8.005000000000000000e+04
3.340000000000000000e+02	7.110000000000000000e+04	7.656000000000000000e+04	6.931000000000000000e+04	8.386000000000000000e+04	6.874000000000000000e+04	6.391000000000000000e+04	8.006000000000000000e+04	8.204000000000000000e+04	7.259000000000000000e+04	8.617000000000000000e+04	7.649000000000000000e+04	7.985000000000000000e+04	7.031000000000000000e+04	7.837000000000000000e+04
3.350000000000000000e+02	7.010000000000000000e+04	7.421000000000000000e+04	6.770000000000000000e+04	8.126000000000000000e+04	6.775000000000000000e+04	6.209000000000000000e+04	7.743000000000000000e+04	7.954000000000000000e+04	7.084000000000000000e+04	8.440000000000000000e+04	7.485000000000000000e+04	7.922000000000000000e+04	6.800000000000000000e+04	7.515000000000000000e+04
3.360000000000000000e+02	6.775000000000000000e+04	7.074000000000000000e+04	6.578000000000000000e+04	8.178000000000000000e+04	6.635000000000000000e+04	5.996000000000000000e+04	7.776000000000000000e+04	7.668000000000000000e+04	6.884000000000000000e+04	8.220000000000000000e+04	7.517000000000000000e+04	7.728000000000000000e+04	6.657000000000000000e+04	7.575000000000000000e+04
3.370000000000000000e+02	6.532000000000000000e+04	7.062000000000000000e+04	6.442000000000000000e+04	7.747000000000000000e+04	6.659000000000000000e+04	5.873000000000000000e+04	7.414000000000000000e+04	7.577000000000000000e+04	6.959000000000000000e+04	8.018000000000000000e+04	7.288000000000000000e+04	7.565000000000000000e+04	6.531000000000000000e+04	7.281000000000000000e+04
3.380000000000000000e+02	6.281000000000000000e+04	6.915000000000000000e+04	6.183000000000000000e+04	7.578000000000000000e+04	6.397000000000000000e+04	5.784000000000000000e+04	7.203000000000000000e+04	7.450000000000000000e+04	6.708000000000000000e+04	7.673000000000000000e+04	7.034000000000000000e+04	7.184000000000000000e+04	6.508000000000000000e+04	7.298000000000000000e+04
3.390000000000000000e+02	6.173000000000000000e+04	6.600000000000000000e+04	5.961000000000000000e+04	7.298000000000000000e+04	6.246000000000000000e+04	5.566000000000000000e+04	7.218000000000000000e+04	7.137000000000000000e+04	6.591000000000000000e+04	7.608000000000000000e+04	6.939000000000000000e+04	7.229000000000000000e+04	6.199000000000000000e+04	6.986000000000000000e+04
3.400000000000000000e+02	6.023000000000000000e+04	6.577000000000000000e+04	5.974000000000000000e+04	7.282000000000000000e+04	6.141000000000000000e+04	5.491000000000000000e+04	6.890000000000000000e+04	6.995000000000000000e+04	6.279000000000000000e+04	7.315000000000000000e+04	6.553000000000000000e+04	6.985000000000000000e+04	6.132000000000000000e+04	6.792000000000000000e+04
3.410000000000000000e+02	5.943000000000000000e+04	6.222000000000000000e+04	5.735000000000000000e+04	7.135000000000000000e+04	6.007000000000000000e+04	5.275000000000000000e+04	6.922000000000000000e+04	7.104000000000000000e+04	6.227000000000000000e+04	7.255000000000000000e+04	6.549000000000000000e+04	6.986000000000000000e+04	5.973000000000000000e+04	6.898000000000000000e+04
3.420000000000000000e+02	5.845000000000000000e+04	6.128000000000000000e+04	5.554000000000000000e+04	6.864000000000000000e+04	5.825000000000000000e+04	5.205000000000000000e+04	6.658000000000000000e+04	6.819000000000000000e+04	6.049000000000000000e+04	7.294000000000000000e+04	6.327000000000000000e+04	6.762000000000000000e+04	5.978000000000000000e+04	6.897000000000000000e+04
3.430000000000000000e+02	5.686000000000000000e+04	6.026000000000000000e+04	5.534000000000000000e+04	6.963000000000000000e+04	5.718000000000000000e+04	5.109000000000000000e+04	6.700000000000000000e+04	6.712000000000000000e+04	6.150000000000000000e+04	7.175000000000000000e+04	6.390000000000000000e+04	6.651000000000000000e+04	5.847000000000000000e+04	6.809000000000000000e+04
3.440000000000000000e+02	5.478000000000000000e+04	5.884000000000000000e+04	5.376000000000000000e+04	6.679000000000000000e+04	5.530000000000000000e+04	5.034000000000000000e+04	6.447000000000000000e+04	6.637000000000000000e+04	5.917000000000000000e+04	6.915000000000000000e+04	6.163000000000000000e+04	6.460000000000000000e+04	5.664000000000000000e+04	6.586000000000000000e+04
3.450000000000000000e+02	5.486000000000000000e+04	5.910000000000000000e+04	5.317000000000000000e+04	6.685000000000000000e+04	5.697000000000000000e+04	5.014000000000000000e+04	6.194000000000000000e+04	6.541000000000000000e+04	5.856000000000000000e+04	6.971000000000000000e+04	6.128000000000000000e+04	6.416000000000000000e+04	5.777000000000000000e+04	6.635000000000000000e+04
3.460000000000000000e+02	5.295000000000000000e+04	5.722000000000000000e+04	5.158000000000000000e+04	6.691000000000000000e+04	5.494000000000000000e+04	4.967000000000000000e+04	6.335000000000000000e+04	6.348000000000000000e+04	5.624000000000000000e+04	6.643000000000000000e+04	5.886000000000000000e+04	6.225000000000000000e+04	5.716000000000000000e+04	6.486000000000000000e+04
3.470000000000000000e+02	5.350000000000000000e+04	5.571000000000000000e+04	5.071000000000000000e+04	6.439000000000000000e+04	5.518000000000000000e+04	4.803000000000000000e+04	6.192000000000000000e+04	6.316000000000000000e+04	5.659000000000000000e+04	6.611000000000000000e+04	5.860000000000000000e+04	6.240000000000000000e+04	5.475000000000000000e+04	6.376000000000000000e+04
3.480000000000000000e+02	5.152000000000000000e+04	5.485000000000000000e+04	4.837000000000000000e+04	6.402000000000000000e+04	5.315000000000000000e+04	4.698000000000000000e+04	6.015000000000000000e+04	6.463000000000000000e+04	5.360000000000000000e+04	6.592000000000000000e+04	5.782000000000000000e+04	6.050000000000000000e+04	5.339000000000000000e+04	6.479000000000000000e+04
3.490000000000000000e+02	4.972000000000000000e+04	5.327000000000000000e+04	4.746000000000000000e+04	6.355000000000000000e+04	5.091000000000000000e+04	4.614000000000000000e+04	5.973000000000000000e+04	6.060000000000000000e+04	5.345000000000000000e+04	6.367000000000000000e+04	5.717000000000000000e+04	5.908000000000000000e+04	5.280000000000000000e+04	6.354000000000000000e+04
3.500000000000000000e+02	4.876000000000000000e+04	5.290000000000000000e+04	4.661000000000000000e+04	6.051000000000000000e+04	5.142000000000000000e+04	4.569000000000000000e+04	5.695000000000000000e+04	5.980000000000000000e+04	5.339000000000000000e+04	6.196000000000000000e+04	5.419000000000000000e+04	5.773000000000000000e+04	5.199000000000000000e+04	6.188000000000000000e+04
3.510000000000000000e+02	4.937000000000000000e+04	5.171000000000000000e+04	4.604000000000000000e+04	6.127000000000000000e+04	5.032000000000000000e+04	4.369000000000000000e+04	5.760000000000000000e+04	5.933000000000000000e+04	5.161000000000000000e+04	6.181000000000000000e+04	5.292000000000000000e+04	5.583000000000000000e+04	5.271000000000000000e+04	6.038000000000000000e+04
3.520000000000000000e+02	4.687000000000000000e+04	5.061000000000000000e+04	4.458000000000000000e+04	5.875000000000000000e+04	4.906000000000000000e+04	4.231000000000000000e+04	5.637000000000000000e+04	5.787000000000000000e+04	5.065000000000000000e+04	5.991000000000000000e+04	5.204000000000000000e+04	5.504000000000000000e+04	5.104000000000000000e+04	6.005000000000000000e+04
3.530000000000000000e+02	4.574000000000000000e+04	4.892000000000000000e+04	4.525000000000000000e+04	5.671000000000000000e+04	4.853000000000000000e+04	4.137000000000000000e+04	5.409000000000000000e+04	5.587000000000000000e+04	4.929000000000000000e+04	5.872000000000000000e+04	5.168000000000000000e+04	5.306000000000000000e+04	5.124000000000000000e+04	6.153000000000000000e+04
3.540000000000000000e+02	4.504000000000000000e+04	4.913000000000000000e+04	4.303000000000000000e+04	5.584000000000000000e+04	4.925000000000000000e+04	4.095000000000000000e+04	5.449000000000000000e+04	5.646000000000000000e+04	4.890000000000000000e+04	5.895000000000000000e+04	5.079000000000000000e+04	5.176000000000000000e+04	4.825000000000000000e+04	5.826000000000000000e+04
3.550000000000000000e+02	4.341000000000000000e+04	4.685000000000000000e+04	4.150000000000000000e+04	5.653000000000000000e+04	4.678000000000000000e+04	4.007000000000000000e+04	5.172000000000000000e+04	5.556000000000000000e+04	4.855000000000000000e+04	5.705000000000000000e+04	4.730000000000000000e+04	5.216000000000000000e+04	4.902000000000000000e+04	5.824000000000000000e+04
3.560000000000000000e+02	4.313000000000000000e+04	4.623000000000000000e+04	4.154000000000000000e+04	5.555000000000000000e+04	4.692000000000000000e+04	3.910000000000000000e+04	5.167000000000000000e+04	5.219000000000000000e+04	4.752000000000000000e+04	5.654000000000000000e+04	4.864000000000000000e+04	5.088000000000000000e+04	4.764000000000000000e+04	5.695000000000000000e+04
3.570000000000000000e+02	4.269000000000000000e+04	4.637000000000000000e+04	4.037000000000000000e+04	5.355000000000000000e+04	4.678000000000000000e+04	3.984000000000000000e+04	5.035000000000000000e+04	5.268000000000000000e+04	4.611000000000000000e+04	5.463000000000000000e+04	4.630000000000000000e+04	5.019000000000000000e+04	4.669000000000000000e+04	5.561000000000000000e+04
3.580000000000000000e+02	4.118000000000000000e+04	4.327000000000000000e+04	3.883000000000000000e+04	5.315000000000000000e+04	4.522000000000000000e+04	3.835000000000000000e+04	4.855000000000000000e+04	5.167000000000000000e+04	4.599000000000000000e+04	5.443000000000000000e+04	4.619000000000000000e+04	4.814000000000000000e+04	4.726000000000000000e+04	5.460000000000000000e+04
3.590000000000000000e+02	4.152000000000000000e+04	4.330000000000000000e+04	3.894000000000000000e+04	5.191000000000000000e+04	4.517000000000000000e+04	3.688000000000000000e+04	4.759000000000000000e+04	5.030000000000000000e+04	4.385000000000000000e+04	5.393000000000000000e+04	4.554000000000000000e+04	4.943000000000000000e+04	4.617000000000000000e+04	5.579000000000000000e+04
3.600000000000000000e+02	4.063000000000000000e+04	4.331000000000000000e+04	3.717000000000000000e+04	5.200000000000000000e+04	4.341000000000000000e+04	3.684000000000000000e+04	4.679000000000000000e+04	4.975000000000000000e+04	4.354000000000000000e+04	5.286000000000000000e+04	4.481000000000000000e+04	4.729000000000000000e+04	4.402000000000000000e+04	5.414000000000000000e+04
3.610000000000000000e+02	3.859000000000000000e+04	4.181000000000000000e+04	3.781000000000000000e+04	5.118000000000000000e+04	4.265000000000000000e+04	3.591000000000000000e+04	4.732000000000000000e+04	4.803000000000000000e+04	4.385000000000000000e+04	5.130000000000000000e+04	4.436000000000000000e+04	4.575000000000000000e+04	4.444000000000000000e+04	5.332000000000000000e+04
3.620000000000000000e+02	3.796000000000000000e+04	4.203000000000000000e+04	3.619000000000000000e+04	4.939000000000000000e+04	4.344000000000000000e+04	3.571000000000000000e+04	4.569000000000000000e+04	4.685000000000000000e+04	4.395000000000000000e+04	5.080000000000000000e+04	4.268000000000000000e+04	4.493000000000000000e+04	4.517000000000000000e+04	5.417000000000000000e+04
3.630000000000000000e+02	3.826000000000000000e+04	4.078000000000000000e+04	3.614000000000000000e+04	5.089000000000000000e+04	4.139000000000000000e+04	3.518000000000000000e+04	4.447000000000000000e+04	4.679000000000000000e+04	4.266000000000000000e+04	5.030000000000000000e+04	4.284000000000000000e+04	4.420000000000000000e+04	4.333000000000000000e+04	5.348000000000000000e+04
3.640000000000000000e+02	3.810000000000000000e+04	4.007000000000000000e+04	3.475000000000000000e+04	4.754000000000000000e+04	4.095000000000000000e+04	3.397000000000000000e+04	4.384000000000000000e+04	4.534000000000000000e+04	4.157000000000000000e+04	4.812000000000000000e+04	4.144000000000000000e+04	4.445000000000000000e+04	4.347000000000000000e+04	5.412000000000000000e+04
3.650000000000000000e+02	3.504000000000000000e+04	4.143000000000000000e+04	3.500000000000000000e+04	4.817000000000000000e+04	4.109000000000000000e+04	3.449000000000000000e+04	4.349000000000000000e+04	4.519000000000000000e+04	4.048000000000000000e+04	4.814000000000000000e+04	4.135000000000000000e+04	4.242000000000000000e+04	4.313000000000000000e+04	5.190000000000000000e+04
3.660000000000000000e+02	3.508000000000000000e+04	4.004000000000000000e+04	3.430000000000000000e+04	4.620000000000000000e+04	4.001000000000000000e+04	3.323000000000000000e+04	4.168000000000000000e+04	4.405000000000000000e+04	3.967000000000000000e+04	4.802000000000000000e+04	4.057000000000000000e+04	4.166000000000000000e+04	4.197000000000000000e+04	5.062000000000000000e+04
3.670000000000000000e+02	3.461000000000000000e+04	3.843000000000000000e+04	3.396000000000000000e+04	4.505000000000000000e+04	3.954000000000000000e+04	3.296000000000000000e+04	4.100000000000000000e+04	4.466000000000000000e+04	4.002000000000000000e+04	4.696000000000000000e+04	3.920000000000000000e+04	4.047000000000000000e+04	4.219000000000000000e+04	5.085000000000000000e+04
3.680000000000000000e+02	3.422000000000000000e+04	3.859000000000000000e+04	3.347000000000000000e+04	4.547000000000000000e+04	4.064000000000000000e+04	3.253000000000000000e+04	4.137000000000000000e+04	4.183000000000000000e+04	3.822000000000000000e+04	4.615000000000000000e+04	3.951000000000000000e+04	4.294000000000000000e+04	4.215000000000000000e+04	5.082000000000000000e+04
3.690000000000000000e+02	3.465000000000000000e+04	3.818000000000000000e+04	3.261000000000000000e+04	4.398000000000000000e+04	3.839000000000000000e+04	3.283000000000000000e+04	3.976000000000000000e+04	4.251000000000000000e+04	3.770000000000000000e+04	4.401000000000000000e+04	3.797000000000000000e+04	4.030000000000000000e+04	3.953000000000000000e+04	4.984000000000000000e+04
3.700000000000000000e+02	3.381000000000000000e+04	3.772000000000000000e+04	3.177000000000000000e+04	4.430000000000000000e+04	3.749000000000000000e+04	3.145000000000000000e+04	3.875000000000000000e+04	4.187000000000000000e+04	3.731000000000000000e+04	4.368000000000000000e+04	3.719000000000000000e+04	3.975000000000000000e+04	4.149000000000000000e+04	4.874000000000000000e+04
3.710000000000000000e+02	3.255000000000000000e+04	3.776000000000000000e+04	3.099000000000000000e+04	4.357000000000000000e+04	3.724000000000000000e+04	3.129000000000000000e+04	3.883000000000000000e+04	4.004000000000000000e+04	3.631000000000000000e+04	4.407000000000000000e+04	3.658000000000000000e+04	3.868000000000000000e+04	3.984000000000000000e+04	4.912000000000000000e+04
3.720000000000000000e+02	3.278000000000000000e+04	3.596000000000000000e+04	3.088000000000000000e+04	4.228000000000000000e+04	3.816000000000000000e+04	3.067000000000000000e+04	3.863000000000000000e+04	3.961000000000000000e+04	3.706000000000000000e+04	4.286000000000000000e+04	3.593000000000000000e+04	3.792000000000000000e+04	4.055000000000000000e+04	4.813000000000000000e+04
3.730000000000000000e+02	3.287000000000000000e+04	3.530000000000000000e+04	3.168000000000000000e+04	4.235000000000000000e+04	3.658000000000000000e+04	3.077000000000000000e+04	3.726000000000000000e+04	3.919000000000000000e+04	3.674000000000000000e+04	4.220000000000000000e+04	3.709000000000000000e+04	3.779000000000000000e+04	3.907000000000000000e+04	4.803000000000000000e+04
3.740000000000000000e+02	3.036000000000000000e+04	3.623000000000000000e+04	2.999000000000000000e+04	4.137000000000000000e+04	3.700000000000000000e+04	3.037000000000000000e+04	3.662000000000000000e+04	4.001000000000000000e+04	3.651000000000000000e+04	4.151000000000000000e+04	3.605000000000000000e+04	3.733000000000000000e+04	3.876000000000000000e+04	4.660000000000000000e+04
3.750000000000000000e+02	3.104000000000000000e+04	3.602000000000000000e+04	2.965000000000000000e+04	4.147000000000000000e+04	3.789000000000000000e+04	3.092000000000000000e+04	3.813000000000000000e+04	3.826000000000000000e+04	3.614000000000000000e+04	4.135000000000000000e+04	3.447000000000000000e+04	3.733000000000000000e+04	3.809000000000000000e+04	4.749000000000000000e+04
3.760000000000000000e+02	3.058000000000000000e+04	3.503000000000000000e+04	3.026000000000000000e+04	3.940000000000000000e+04	3.732000000000000000e+04	3.034000000000000000e+04	3.624000000000000000e+04	3.807000000000000000e+04	3.560000000000000000e+04	4.118000000000000000e+04	3.378000000000000000e+04	3.648000000000000000e+04	3.972000000000000000e+04	4.774000000000000000e+04
3.770000000000000000e+02	3.057000000000000000e+04	3.585000000000000000e+04	2.947000000000000000e+04	3.993000000000000000e+04	3.639000000000000000e+04	3.018000000000000000e+04	3.602000000000000000e+04	3.787000000000000000e+04	3.572000000000000000e+04	4.048000000000000000e+04	3.300000000000000000e+04	3.569000000000000000e+04	3.917000000000000000e+04	4.538000000000000000e+04
3.780000000000000000e+02	2.889000000000000000e+04	3.527000000000000000e+04	2.894000000000000000e+04	4.031000000000000000e+04	3.747000000000000000e+04	3.100000000000000000e+04	3.574000000000000000e+04	3.628000000000000000e+04	3.466000000000000000e+04	4.007000000000000000e+04	3.333000000000000000e+04	3.586000000000000000e+04	3.838000000000000000e+04	4.564000000000000000e+04
3.790000000000000000e+02	2.879000000000000000e+04	3.547000000000000000e+04	2.959000000000000000e+04	3.974000000000000000e+04	3.631000000000000000e+04	2.902000000000000000e+04	3.514000000000000000e+04	3.644000000000000000e+04	3.460000000000000000e+04	4.090000000000000000e+04	3.364000000000000000e+04	3.463000000000000000e+04	4.026000000000000000e+04	4.449000000000000000e+04
3.800000000000000000e+02	2.906000000000000000e+04	3.513000000000000000e+04	2.901000000000000000e+04	3.911000000000000000e+04	3.571000000000000000e+04	2.864000000000000000e+04	3.489000000000000000e+04	3.725000000000000000e+04	3.435000000000000000e+04	4.022000000000000000e+04	3.261000000000000000e+04	3.537000000000000000e+04	3.758000000000000000e+04	4.642000000000000000e+04
3.810000000000000000e+02	3.049000000000000000e+04	3.456000000000000000e+04	2.792000000000000000e+04	3.927000000000000000e+04	3.547000000000000000e+04	2.880000000000000000e+04	3.386000000000000000e+04	3.571000000000000000e+04	3.321000000000000000e+04	4.078000000000000000e+04	3.312000000000000000e+04	3.425000000000000000e+04	3.771000000000000000e+04	4.624000000000000000e+04
3.820000000000000000e+02	2.949000000000000000e+04	3.321000000000000000e+04	2.900000000000000000e+04	3.816000000000000000e+04	3.610000000000000000e+04	2.889000000000000000e+04	3.484000000000000000e+04	3.470000000000000000e+04	3.339000000000000000e+04	3.929000000000000000e+04	3.365000000000000000e+04	3.529000000000000000e+04	3.818000000000000000e+04	4.549000000000000000e+04
3.830000000000000000e+02	2.903000000000000000e+04	3.464000000000000000e+04	2.794000000000000000e+04	3.993000000000000000e+04	3.580000000000000000e+04	2.926000000000000000e+04	3.413000000000000000e+04	3.598000000000000000e+04	3.363000000000000000e+04	3.868000000000000000e+04	3.313000000000000000e+04	3.418000000000000000e+04	3.787000000000000000e+04	4.468000000000000000e+04
3.840000000000000000e+02	2.777000000000000000e+04	3.267000000000000000e+04	2.832000000000000000e+04	3.921000000000000000e+04	3.573000000000000000e+04	2.790000000000000000e+04	3.418000000000000000e+04	3.548000000000000000e+04	3.267000000000000000e+04	3.816000000000000000e+04	3.292000000000000000e+04	3.394000000000000000e+04	3.715000000000000000e+04	4.526000000000000000e+04
3.850000000000000000e+02	2.700000000000000000e+04	3.387000000000000000e+04	2.839000000000000000e+04	3.807000000000000000e+04	3.488000000000000000e+04	2.848000000000000000e+04	3.535000000000000000e+04	3.679000000000000000e+04	3.317000000000000000e+04	3.926000000000000000e+04	3.170000000000000000e+04	3.311000000000000000e+04	3.732000000000000000e+04	4.500000000000000000e+04
3.860000000000000000e+02	2.782000000000000000e+04	3.287000000000000000e+04	2.751000000000000000e+04	3.755000000000000000e+04	3.396000000000000000e+04	2.854000000000000000e+04	3.296000000000000000e+04	3.448000000000000000e+04	3.319000000000000000e+04	3.907000000000000000e+04	3.238000000000000000e+04	3.380000000000000000e+04	3.782000000000000000e+04	4.412000000000000000e+04
3.870000000000000000e+02	2.727000000000000000e+04	3.338000000000000000e+04	2.814000000000000000e+04	3.699000000000000000e+04	3.364000000000000000e+04	2.768000000000000000e+04	3.378000000000000000e+04	3.558000000000000000e+04	3.213000000000000000e+04	3.783000000000000000e+04	3.134000000000000000e+04	3.277000000000000000e+04	3.714000000000000000e+04	4.447000000000000000e+04
3.880000000000000000e+02	2.651000000000000000e+04	3.213000000000000000e+04	2.769000000000000000e+04	3.702000000000000000e+04	3.367000000000000000e+04	2.853000000000000000e+04	3.327000000000000000e+04	3.521000000000000000e+04	3.244000000000000000e+04	3.703000000000000000e+04	3.181000000000000000e+04	3.252000000000000000e+04	3.640000000000000000e+04	4.275000000000000000e+04
3.890000000000000000e+02	2.773000000000000000e+04	3.256000000000000000e+04	2.700000000000000000e+04	3.597000000000000000e+04	3.397000000000000000e+04	2.841000000000000000e+04	3.378000000000000000e+04	3.368000000000000000e+04	3.187000000000000000e+04	3.618000000000000000e+04	3.197000000000000000e+04	3.171000000000000000e+04	3.574000000000000000e+04	4.298000000000000000e+04
3.900000000000000000e+02	2.764000000000000000e+04	3.202000000000000000e+04	2.603000000000000000e+04	3.572000000000000000e+04	3.424000000000000000e+04	2.860000000000000000e+04	3.329000000000000000e+04	3.436000000000000000e+04	3.180000000000000000e+04	3.764000000000000000e+04	3.218000000000000000e+04	3.206000000000000000e+04	3.657000000000000000e+04	4.360000000000000000e+04
3.910000000000000000e+02	2.694000000000000000e+04	3.131000000000000000e+04	2.711000000000000000e+04	3.574000000000000000e+04	3.406000000000000000e+04	2.804000000000000000e+04	3.174000000000000000e+04	3.256000000000000000e+04	3.140000000000000000e+04	3.652000000000000000e+04	3.032000000000000000e+04	3.154000000000000000e+04	3.590000000000000000e+04	4.270000000000000000e+04
3.920000000000000000e+02	2.693000000000000000e+04	3.165000000000000000e+04	2.756000000000000000e+04	3.579000000000000000e+04	3.345000000000000000e+04	2.740000000000000000e+04	3.287000000000000000e+04	3.431000000000000000e+04	3.079000000000000000e+04	3.613000000000000000e+04	3.037000000000000000e+04	3.187000000000000000e+04	3.641000000000000000e+04	4.166000000000000000e+04
3.930000000000000000e+02	2.571000000000000000e+04	3.228000000000000000e+04	2.687000000000000000e+04	3.557000000000000000e+04	3.295000000000000000e+04	2.767000000000000000e+04	3.221000000000000000e+04	3.319000000000000000e+04	3.016000000000000000e+04	3.678000000000000000e+04	3.125000000000000000e+04	3.208000000000000000e+04	3.707000000000000000e+04	4.150000000000000000e+04
3.940000000000000000e+02	2.637000000000000000e+04	3.109000000000000000e+04	2.688000000000000000e+04	3.497000000000000000e+04	3.406000000000000000e+04	2.786000000000000000e+04	3.230000000000000000e+04	3.286000000000000000e+04	3.088000000000000000e+04	3.611000000000000000e+04	3.171000000000000000e+04	3.170000000000000000e+04	3.570000000000000000e+04	4.179000000000000000e+04
3.950000000000000000e+02	2.552000000000000000e+04	3.112000000000000000e+04	2.671000000000000000e+04	3.498000000000000000e+04	3.270000000000000000e+04	2.706000000000000000e+04	3.291000000000000000e+04	3.231000000000000000e+04	3.002000000000000000e+04	3.614000000000000000e+04	3.086000000000000000e+04	3.183000000000000000e+04	3.559000000000000000e+04	4.035000000000000000e+04
3.960000000000000000e+02	2.657000000000000000e+04	3.120000000000000000e+04	2.635000000000000000e+04	3.608000000000000000e+04	3.254000000000000000e+04	2.832000000000000000e+04	3.266000000000000000e+04	3.184000000000000000e+04	3.037000000000000000e+04	3.615000000000000000e+04	3.166000000000000000e+04	3.235000000000000000e+04	3.560000000000000000e+04	4.027000000000000000e+04
3.970000000000000000e+02	2.713000000000000000e+04	3.086000000000000000e+04	2.609000000000000000e+04	3.472000000000000000e+04	3.309000000000000000e+04	2.830000000000000000e+04	3.209000000000000000e+04	3.197000000000000000e+04	3.116000000000000000e+04	3.648000000000000000e+04	3.113000000000000000e+04	3.099000000000000000e+04	3.500000000000000000e+04	4.058000000000000000e+04
3.980000000000000000e+02	2.675000000000000000e+04	3.079000000000000000e+04	2.684000000000000000e+04	3.434000000000000000e+04	3.430000000000000000e+04	2.791000000000000000e+04	3.285000000000000000e+04	3.221000000000000000e+04	3.147000000000000000e+04	3.731000000000000000e+04	3.016000000000000000e+04	3.214000000000000000e+04	3.540000000000000000e+04	4.097000000000000000e+04
3.990000000000000000e+02	2.595000000000000000e+04	3.102000000000000000e+04	2.688000000000000000e+04	3.499000000000000000e+04	3.398000000000000000e+04	2.753000000000000000e+04	3.378000000000000000e+04	3.202000000000000000e+04	3.136000000000000000e+04	3.616000000000000000e+04	3.104000000000000000e+04	3.221000000000000000e+04	3.530000000000000000e+04	4.087000000000000000e+04
4.000000000000000000e+02	2.652000000000000000e+04	3.167000000000000000e+04	2.784000000000000000e+04	3.548000000000000000e+04	3.300000000000000000e+04	2.789000000000000000e+04	3.331000000000000000e+04	3.179000000000000000e+04	3.159000000000000000e+04	3.684000000000000000e+04	3.201000000000000000e+04	3.147000000000000000e+04	3.515000000000000000e+04	4.101000000000000000e+04
4.010000000000000000e+02	2.695000000000000000e+04	3.117000000000000000e+04	2.850000000000000000e+04	3.451000000000000000e+04	3.366000000000000000e+04	2.827000000000000000e+04	3.319000000000000000e+04	3.400000000000000000e+04	3.232000000000000000e+04	3.738000000000000000e+04	3.226000000000000000e+04	3.224000000000000000e+04	3.573000000000000000e+04	4.103000000000000000e+04
4.020000000000000000e+02	2.664000000000000000e+04	3.227000000000000000e+04	2.719000000000000000e+04	3.509000000000000000e+04	3.367000000000000000e+04	2.854000000000000000e+04	3.354000000000000000e+04	3.226000000000000000e+04	3.204000000000000000e+04	3.774000000000000000e+04	3.339000000000000000e+04	3.354000000000000000e+04	3.546000000000000000e+04	4.137000000000000000e+04
4.030000000000000000e+02	2.731000000000000000e+04	3.236000000000000000e+04	2.831000000000000000e+04	3.394000000000000000e+04	3.458000000000000000e+04	2.847000000000000000e+04	3.428000000000000000e+04	3.292000000000000000e+04	3.092000000000000000e+04	3.826000000000000000e+04	3.354000000000000000e+04	3.349000000000000000e+04	3.673000000000000000e+04	4.178000000000000000e+04
4.040000000000000000e+02	2.689000000000000000e+04	3.035000000000000000e+04	2.853000000000000000e+04	3.669000000000000000e+04	3.452000000000000000e+04	2.957000000000000000e+04	3.471000000000000000e+04	3.226000000000000000e+04	3.260000000000000000e+04	3.946000000000000000e+04	3.253000000000000000e+04	3.503000000000000000e+04	3.678000000000000000e+04	4.177000000000000000e+04
4.050000000000000000e+02	2.743000000000000000e+04	3.340000000000000000e+04	2.833000000000000000e+04	3.634000000000000000e+04	3.445000000000000000e+04	2.962000000000000000e+04	3.453000000000000000e+04	3.387000000000000000e+04	3.318000000000000000e+04	3.905000000000000000e+04	3.417000000000000000e+04	3.653000000000000000e+04	3.627000000000000000e+04	4.200000000000000000e+04
4.060000000000000000e+02	2.706000000000000000e+04	3.200000000000000000e+04	2.817000000000000000e+04	3.641000000000000000e+04	3.601000000000000000e+04	3.033000000000000000e+04	3.529000000000000000e+04	3.309000000000000000e+04	3.418000000000000000e+04	3.829000000000000000e+04	3.377000000000000000e+04	3.688000000000000000e+04	3.718000000000000000e+04	4.324000000000000000e+04
4.070000000000000000e+02	2.788000000000000000e+04	3.313000000000000000e+04	3.047000000000000000e+04	3.720000000000000000e+04	3.617000000000000000e+04	3.157000000000000000e+04	3.572000000000000000e+04	3.359000000000000000e+04	3.391000000000000000e+04	3.954000000000000000e+04	3.667000000000000000e+04	3.640000000000000000e+04	3.774000000000000000e+04	4.226000000000000000e+04
4.080000000000000000e+02	2.812000000000000000e+04	3.259000000000000000e+04	2.956000000000000000e+04	3.636000000000000000e+04	3.482000000000000000e+04	3.166000000000000000e+04	3.676000000000000000e+04	3.527000000000000000e+04	3.511000000000000000e+04	4.094000000000000000e+04	3.608000000000000000e+04	3.844000000000000000e+04	3.786000000000000000e+04	4.396000000000000000e+04
4.090000000000000000e+02	2.967000000000000000e+04	3.396000000000000000e+04	3.120000000000000000e+04	3.822000000000000000e+04	3.685000000000000000e+04	3.130000000000000000e+04	3.714000000000000000e+04	3.507000000000000000e+04	3.491000000000000000e+04	3.976000000000000000e+04	3.681000000000000000e+04	3.989000000000000000e+04	3.680000000000000000e+04	4.311000000000000000e+04
4.100000000000000000e+02	2.901000000000000000e+04	3.341000000000000000e+04	3.233000000000000000e+04	3.767000000000000000e+04	3.660000000000000000e+04	3.066000000000000000e+04	3.932000000000000000e+04	3.460000000000000000e+04	3.656000000000000000e+04	4.182000000000000000e+04	3.790000000000000000e+04	4.112000000000000000e+04	3.875000000000000000e+04	4.478000000000000000e+04
4.110000000000000000e+02	2.974000000000000000e+04	3.505000000000000000e+04	3.170000000000000000e+04	3.865000000000000000e+04	3.736000000000000000e+04	3.225000000000000000e+04	3.897000000000000000e+04	3.579000000000000000e+04	3.681000000000000000e+04	4.291000000000000000e+04	3.945000000000000000e+04	4.211000000000000000e+04	3.866000000000000000e+04	4.525000000000000000e+04
4.120000000000000000e+02	2.990000000000000000e+04	3.430000000000000000e+04	3.249000000000000000e+04	3.852000000000000000e+04	3.686000000000000000e+04	3.291000000000000000e+04	3.863000000000000000e+04	3.638000000000000000e+04	3.762000000000000000e+04	4.451000000000000000e+04	3.879000000000000000e+04	4.202000000000000000e+04	3.889000000000000000e+04	4.510000000000000000e+04
4.130000000000000000e+02	3.175000000000000000e+04	3.599000000000000000e+04	3.308000000000000000e+04	3.911000000000000000e+04	3.761000000000000000e+04	3.387000000000000000e+04	3.973000000000000000e+04	3.639000000000000000e+04	3.813000000000000000e+04	4.456000000000000000e+04	4.136000000000000000e+04	4.405000000000000000e+04	3.917000000000000000e+04	4.443000000000000000e+04
4.140000000000000000e+02	3.168000000000000000e+04	3.429000000000000000e+04	3.382000000000000000e+04	4.056000000000000000e+04	3.858000000000000000e+04	3.323000000000000000e+04	4.019000000000000000e+04	3.693000000000000000e+04	3.776000000000000000e+04	4.511000000000000000e+04	4.085000000000000000e+04	4.495000000000000000e+04	3.979000000000000000e+04	4.640000000000000000e+04
4.150000000000000000e+02	3.200000000000000000e+04	3.662000000000000000e+04	3.446000000000000000e+04	4.046000000000000000e+04	3.892000000000000000e+04	3.369000000000000000e+04	4.285000000000000000e+04	3.746000000000000000e+04	3.970000000000000000e+04	4.490000000000000000e+04	4.222000000000000000e+04	4.713000000000000000e+04	4.020000000000000000e+04	4.624000000000000000e+04
4.160000000000000000e+02	3.198000000000000000e+04	3.727000000000000000e+04	3.455000000000000000e+04	3.981000000000000000e+04	3.928000000000000000e+04	3.453000000000000000e+04	4.294000000000000000e+04	3.816000000000000000e+04	4.014000000000000000e+04	4.727000000000000000e+04	4.378000000000000000e+04	4.885000000000000000e+04	4.069000000000000000e+04	4.645000000000000000e+04
4.170000000000000000e+02	3.247000000000000000e+04	3.753000000000000000e+04	3.514000000000000000e+04	4.117000000000000000e+04	3.944000000000000000e+04	3.616000000000000000e+04	4.441000000000000000e+04	3.844000000000000000e+04	4.037000000000000000e+04	4.756000000000000000e+04	4.399000000000000000e+04	4.944000000000000000e+04	4.094000000000000000e+04	4.762000000000000000e+04
4.180000000000000000e+02	3.353000000000000000e+04	3.746000000000000000e+04	3.791000000000000000e+04	4.207000000000000000e+04	3.970000000000000000e+04	3.458000000000000000e+04	4.600000000000000000e+04	3.924000000000000000e+04	4.291000000000000000e+04	4.891000000000000000e+04	4.613000000000000000e+04	5.094000000000000000e+04	4.142000000000000000e+04	4.770000000000000000e+04
4.190000000000000000e+02	3.469000000000000000e+04	3.887000000000000000e+04	3.673000000000000000e+04	4.346000000000000000e+04	4.076000000000000000e+04	3.479000000000000000e+04	4.651000000000000000e+04	4.054000000000000000e+04	4.275000000000000000e+04	5.076000000000000000e+04	4.686000000000000000e+04	5.105000000000000000e+04	4.067000000000000000e+04	4.699000000000000000e+04
4.200000000000000000e+02	3.603000000000000000e+04	3.955000000000000000e+04	3.750000000000000000e+04	4.436000000000000000e+04	4.177000000000000000e+04	3.703000000000000000e+04	4.669000000000000000e+04	4.012000000000000000e+04	4.278000000000000000e+04	5.227000000000000000e+04	4.697000000000000000e+04	5.299000000000000000e+04	4.221000000000000000e+04	4.824000000000000000e+04
4.210000000000000000e+02	3.618000000000000000e+04	4.068000000000000000e+04	3.842000000000000000e+04	4.380000000000000000e+04	4.172000000000000000e+04	3.736000000000000000e+04	4.836000000000000000e+04	4.067000000000000000e+04	4.430000000000000000e+04	5.209000000000000000e+04	4.994000000000000000e+04	5.391000000000000000e+04	4.179000000000000000e+04	4.915000000000000000e+04
4.220000000000000000e+02	3.707000000000000000e+04	4.122000000000000000e+04	3.889000000000000000e+04	4.355000000000000000e+04	4.155000000000000000e+04	3.663000000000000000e+04	5.050000000000000000e+04	4.165000000000000000e+04	4.482000000000000000e+04	5.354000000000000000e+04	4.953000000000000000e+04	5.433000000000000000e+04	4.203000000000000000e+04	4.810000000000000000e+04
4.230000000000000000e+02	3.695000000000000000e+04	4.077000000000000000e+04	4.047000000000000000e+04	4.608000000000000000e+04	4.247000000000000000e+04	3.757000000000000000e+04	5.133000000000000000e+04	4.219000000000000000e+04	4.581000000000000000e+04	5.531000000000000000e+04	5.073000000000000000e+04	5.684000000000000000e+04	4.372000000000000000e+04	4.885000000000000000e+04
4.240000000000000000e+02	3.868000000000000000e+04	4.305000000000000000e+04	4.115000000000000000e+04	4.616000000000000000e+04	4.300000000000000000e+04	3.813000000000000000e+04	5.244000000000000000e+04	4.311000000000000000e+04	4.539000000000000000e+04	5.567000000000000000e+04	5.198000000000000000e+04	5.715000000000000000e+04	4.233000000000000000e+04	5.029000000000000000e+04
4.250000000000000000e+02	3.968000000000000000e+04	4.341000000000000000e+04	4.066000000000000000e+04	4.690000000000000000e+04	4.322000000000000000e+04	3.835000000000000000e+04	5.445000000000000000e+04	4.403000000000000000e+04	4.663000000000000000e+04	5.705000000000000000e+04	5.269000000000000000e+04	5.803000000000000000e+04	4.440000000000000000e+04	4.975000000000000000e+04
4.260000000000000000e+02	4.023000000000000000e+04	4.375000000000000000e+04	4.197000000000000000e+04	4.690000000000000000e+04	4.354000000000000000e+04	3.969000000000000000e+04	5.478000000000000000e+04	4.537000000000000000e+04	4.894000000000000000e+04	5.821000000000000000e+04	5.428000000000000000e+04	5.896000000000000000e+04	4.577000000000000000e+04	5.123000000000000000e+04
4.270000000000000000e+02	4.241000000000000000e+04	4.470000000000000000e+04	4.411000000000000000e+04	4.773000000000000000e+04	4.384000000000000000e+04	3.993000000000000000e+04	5.770000000000000000e+04	4.723000000000000000e+04	4.959000000000000000e+04	5.922000000000000000e+04	5.559000000000000000e+04	6.066000000000000000e+04	4.669000000000000000e+04	5.165000000000000000e+04
4.280000000000000000e+02	4.308000000000000000e+04	4.528000000000000000e+04	4.445000000000000000e+04	4.961000000000000000e+04	4.479000000000000000e+04	4.016000000000000000e+04	5.891000000000000000e+04	4.671000000000000000e+04	4.963000000000000000e+04	6.369000000000000000e+04	5.699000000000000000e+04	6.249000000000000000e+04	4.629000000000000000e+04	5.179000000000000000e+04
4.290000000000000000e+02	4.481000000000000000e+04	4.608000000000000000e+04	4.593000000000000000e+04	5.045000000000000000e+04	4.629000000000000000e+04	4.132000000000000000e+04	6.231000000000000000e+04	4.613000000000000000e+04	5.188000000000000000e+04	6.533000000000000000e+04	5.756000000000000000e+04	6.505000000000000000e+04	4.830000000000000000e+04	5.182000000000000000e+04
4.300000000000000000e+02	4.492000000000000000e+04	4.786000000000000000e+04	4.706000000000000000e+04	5.098000000000000000e+04	4.521000000000000000e+04	4.272000000000000000e+04	6.241000000000000000e+04	4.773000000000000000e+04	5.157000000000000000e+04	6.534000000000000000e+04	5.975000000000000000e+04	6.643000000000000000e+04	4.923000000000000000e+04	5.352000000000000000e+04
4.310000000000000000e+02	4.713000000000000000e+04	4.918000000000000000e+04	4.747000000000000000e+04	5.178000000000000000e+04	4.792000000000000000e+04	4.289000000000000000e+04	6.456000000000000000e+04	4.925000000000000000e+04	5.229000000000000000e+04	6.828000000000000000e+04	6.007000000000000000e+04	6.925000000000000000e+04	4.948000000000000000e+04	5.205000000000000000e+04
4.320000000000000000e+02	4.772000000000000000e+04	5.092000000000000000e+04	4.815000000000000000e+04	5.413000000000000000e+04	4.785000000000000000e+04	4.288000000000000000e+04	6.744000000000000000e+04	5.063000000000000000e+04	5.463000000000000000e+04	6.976000000000000000e+04	6.243000000000000000e+04	7.026000000000000000e+04	4.987000000000000000e+04	5.277000000000000000e+04
4.330000000000000000e+02	5.012000000000000000e+04	5.218000000000000000e+04	4.994000000000000000e+04	5.402000000000000000e+04	4.832000000000000000e+04	4.419000000000000000e+04	6.713000000000000000e+04	5.073000000000000000e+04	5.718000000000000000e+04	7.164000000000000000e+04	6.394000000000000000e+04	7.109000000000000000e+04	5.081000000000000000e+04	5.504000000000000000e+04
4.340000000000000000e+02	5.159000000000000000e+04	5.166000000000000000e+04	5.196000000000000000e+04	5.690000000000000000e+04	5.015000000000000000e+04	4.569000000000000000e+04	7.095000000000000000e+04	5.274000000000000000e+04	5.783000000000000000e+04	7.440000000000000000e+04	6.631000000000000000e+04	7.351000000000000000e+04	5.065000000000000000e+04	5.580000000000000000e+04
4.350000000000000000e+02	5.166000000000000000e+04	5.337000000000000000e+04	5.308000000000000000e+04	5.753000000000000000e+04	5.111000000000000000e+04	4.712000000000000000e+04	7.200000000000000000e+04	5.395000000000000000e+04	5.812000000000000000e+04	7.561000000000000000e+04	6.801000000000000000e+04	7.684000000000000000e+04	5.311000000000000000e+04	5.792000000000000000e+04
4.360000000000000000e+02	5.447000000000000000e+04	5.491000000000000000e+04	5.561000000000000000e+04	5.839000000000000000e+04	5.011000000000000000e+04	4.695000000000000000e+04	7.600000000000000000e+04	5.485000000000000000e+04	6.019000000000000000e+04	7.742000000000000000e+04	6.952000000000000000e+04	7.907000000000000000e+04	5.335000000000000000e+04	5.843000000000000000e+04
4.370000000000000000e+02	5.680000000000000000e+04	5.528000000000000000e+04	5.631000000000000000e+04	6.027000000000000000e+04	5.295000000000000000e+04	4.952000000000000000e+04	7.809000000000000000e+04	5.695000000000000000e+04	6.146000000000000000e+04	7.984000000000000000e+04	7.269000000000000000e+04	8.005000000000000000e+04	5.536000000000000000e+04	5.968000000000000000e+04
4.380000000000000000e+02	5.787000000000000000e+04	5.752000000000000000e+04	5.694000000000000000e+04	6.213000000000000000e+04	5.359000000000000000e+04	4.927000000000000000e+04	8.065000000000000000e+04	5.850000000000000000e+04	6.217000000000000000e+04	8.330000000000000000e+04	7.616000000000000000e+04	8.439000000000000000e+04	5.630000000000000000e+04	5.921000000000000000e+04
4.390000000000000000e+02	5.911000000000000000e+04	5.911000000000000000e+04	5.728000000000000000e+04	6.172000000000000000e+04	5.501000000000000000e+04	5.110000000000000000e+04	8.219000000000000000e+04	5.907000000000000000e+04	6.507000000000000000e+04	8.524000000000000000e+04	7.695000000000000000e+04	8.592000000000000000e+04	5.779000000000000000e+04	6.124000000000000000e+04
4.400000000000000000e+02	6.079000000000000000e+04	6.133000000000000000e+04	5.853000000000000000e+04	6.546000000000000000e+04	5.494000000000000000e+04	5.125000000000000000e+04	8.596000000000000000e+04	6.037000000000000000e+04	6.608000000000000000e+04	8.779000000000000000e+04	8.013000000000000000e+04	8.895000000000000000e+04	5.738000000000000000e+04	6.012000000000000000e+04
4.410000000000000000e+02	6.195000000000000000e+04	6.248000000000000000e+04	6.224000000000000000e+04	6.525000000000000000e+04	5.774000000000000000e+04	5.390000000000000000e+04	8.834000000000000000e+04	6.184000000000000000e+04	6.761000000000000000e+04	9.137000000000000000e+04	8.076000000000000000e+04	9.038000000000000000e+04	6.028000000000000000e+04	6.360000000000000000e+04
4.420000000000000000e+02	6.476000000000000000e+04	6.190000000000000000e+04	6.255000000000000000e+04	6.797000000000000000e+04	5.959000000000000000e+04	5.354000000000000000e+04	9.048000000000000000e+04	6.304000000000000000e+04	7.001000000000000000e+04	9.521000000000000000e+04	8.492000000000000000e+04	9.431000000000000000e+04	5.994000000000000000e+04	6.316000000000000000e+04
4.430000000000000000e+02	6.540000000000000000e+04	6.676000000000000000e+04	6.548000000000000000e+04	7.038000000000000000e+04	5.974000000000000000e+04	5.451000000000000000e+04	9.389000000000000000e+04	6.721000000000000000e+04	7.172000000000000000e+04	9.855000000000000000e+04	8.497000000000000000e+04	9.511000000000000000e+04	6.136000000000000000e+04	6.492000000000000000e+04
4.440000000000000000e+02	6.596000000000000000e+04	6.694000000000000000e+04	6.673000000000000000e+04	7.196000000000000000e+04	6.171000000000000000e+04	5.617000000000000000e+04	9.428000000000000000e+04	6.694000000000000000e+04	7.315000000000000000e+04	1.002800000000000000e+05	8.839000000000000000e+04	9.939000000000000000e+04	6.356000000000000000e+04	6.536000000000000000e+04
4.450000000000000000e+02	6.997000000000000000e+04	6.978000000000000000e+04	6.938000000000000000e+04	7.187000000000000000e+04	6.337000000000000000e+04	5.737000000000000000e+04	9.879000000000000000e+04	6.882000000000000000e+04	7.492000000000000000e+04	1.000900000000000000e+05	9.185000000000000000e+04	1.020600000000000000e+05	6.553000000000000000e+04	6.764000000000000000e+04
4.460000000000000000e+02	7.118000000000000000e+04	7.016000000000000000e+04	7.277000000000000000e+04	7.407000000000000000e+04	6.310000000000000000e+04	5.893000000000000000e+04	1.021700000000000000e+05	6.877000000000000000e+04	7.635000000000000000e+04	1.042500000000000000e+05	9.323000000000000000e+04	1.029200000000000000e+05	6.515000000000000000e+04	6.867000000000000000e+04
4.470000000000000000e+02	7.325000000000000000e+04	7.101000000000000000e+04	7.169000000000000000e+04	7.497000000000000000e+04	6.365000000000000000e+04	6.099000000000000000e+04	1.038400000000000000e+05	7.279000000000000000e+04	7.800000000000000000e+04	1.063100000000000000e+05	9.543000000000000000e+04	1.090400000000000000e+05	6.733000000000000000e+04	7.135000000000000000e+04
4.480000000000000000e+02	7.382000000000000000e+04	7.421000000000000000e+04	7.502000000000000000e+04	7.766000000000000000e+04	6.595000000000000000e+04	6.137000000000000000e+04	1.084400000000000000e+05	7.327000000000000000e+04	7.938000000000000000e+04	1.095500000000000000e+05	9.868000000000000000e+04	1.125900000000000000e+05	6.920000000000000000e+04	7.118000000000000000e+04
4.490000000000000000e+02	7.689000000000000000e+04	7.666000000000000000e+04	7.598000000000000000e+04	7.953000000000000000e+04	6.732000000000000000e+04	6.058000000000000000e+04	1.108000000000000000e+05	7.574000000000000000e+04	8.218000000000000000e+04	1.138900000000000000e+05	1.001600000000000000e+05	1.127000000000000000e+05	6.859000000000000000e+04	7.070000000000000000e+04
4.500000000000000000e+02	7.718000000000000000e+04	7.767000000000000000e+04	7.738000000000000000e+04	8.012000000000000000e+04	6.872000000000000000e+04	6.481000000000000000e+04	1.158000000000000000e+05	7.628000000000000000e+04	8.370000000000000000e+04	1.163900000000000000e+05	1.039000000000000000e+05	1.156500000000000000e+05	7.016000000000000000e+04	7.259000000000000000e+04
4.510000000000000000e+02	8.022000000000000000e+04	8.019000000000000000e+04	8.021000000000000000e+04	8.245000000000000000e+04	6.946000000000000000e+04	6.475000000000000000e+04	1.174100000000000000e+05	7.825000000000000000e+04	8.605000000000000000e+04	1.218400000000000000e+05	1.036600000000000000e+05	1.184900000000000000e+05	7.267000000000000000e+04	7.306000000000000000e+04
4.520000000000000000e+02	8.199000000000000000e+04	8.109000000000000000e+04	8.332000000000000000e+04	8.551000000000000000e+04	7.079000000000000000e+04	6.560000000000000000e+04	1.217100000000000000e+05	8.053000000000000000e+04	8.783000000000000000e+04	1.243000000000000000e+05	1.071200000000000000e+05	1.235500000000000000e+05	7.374000000000000000e+04	7.500000000000000000e+04
4.530000000000000000e+02	8.499000000000000000e+04	8.418000000000000000e+04	8.464000000000000000e+04	8.609000000000000000e+04	7.261000000000000000e+04	6.734000000000000000e+04	1.239100000000000000e+05	8.348000000000000000e+04	9.192000000000000000e+04	1.247100000000000000e+05	1.094300000000000000e+05	1.242800000000000000e+05	7.484000000000000000e+04	7.708000000000000000e+04
4.540000000000000000e+02	8.678000000000000000e+04	8.469000000000000000e+04	8.489000000000000000e+04	8.948000000000000000e+04	7.476000000000000000e+04	6.743000000000000000e+04	1.271200000000000000e+05	8.418000000000000000e+04	9.520000000000000000e+04	1.299000000000000000e+05	1.138000000000000000e+05	1.290800000000000000e+05	7.720000000000000000e+04	7.701000000000000000e+04
4.550000000000000000e+02	8.818000000000000000e+04	8.598000000000000000e+04	8.666000000000000000e+04	8.934000000000000000e+04	7.514000000000000000e+04	7.193000000000000000e+04	1.328300000000000000e+05	8.579000000000000000e+04	9.472000000000000000e+04	1.327900000000000000e+05	1.154600000000000000e+05	1.313500000000000000e+05	7.801000000000000000e+04	7.941000000000000000e+04
4.560000000000000000e+02	9.359000000000000000e+04	8.945000000000000000e+04	9.103000000000000000e+04	9.252000000000000000e+04	7.874000000000000000e+04	7.235000000000000000e+04	1.358700000000000000e+05	8.854000000000000000e+04	9.895000000000000000e+04	1.365000000000000000e+05	1.200500000000000000e+05	1.347000000000000000e+05	7.924000000000000000e+04	7.966000000000000000e+04
4.570000000000000000e+02	9.443000000000000000e+04	9.278000000000000000e+04	9.223000000000000000e+04	9.519000000000000000e+04	8.013000000000000000e+04	7.498000000000000000e+04	1.379100000000000000e+05	9.150000000000000000e+04	9.726000000000000000e+04	1.400300000000000000e+05	1.215200000000000000e+05	1.360900000000000000e+05	8.094000000000000000e+04	8.221000000000000000e+04
4.580000000000000000e+02	9.660000000000000000e+04	9.300000000000000000e+04	9.350000000000000000e+04	9.811000000000000000e+04	8.165000000000000000e+04	7.653000000000000000e+04	1.425800000000000000e+05	9.170000000000000000e+04	1.012400000000000000e+05	1.420100000000000000e+05	1.242300000000000000e+05	1.412600000000000000e+05	8.473000000000000000e+04	8.476000000000000000e+04
4.590000000000000000e+02	9.898000000000000000e+04	9.546000000000000000e+04	9.513000000000000000e+04	9.862000000000000000e+04	8.195000000000000000e+04	7.774000000000000000e+04	1.448500000000000000e+05	9.410000000000000000e+04	1.049000000000000000e+05	1.473600000000000000e+05	1.271000000000000000e+05	1.432100000000000000e+05	8.485000000000000000e+04	8.604000000000000000e+04
4.600000000000000000e+02	1.008500000000000000e+05	9.880000000000000000e+04	9.757000000000000000e+04	1.006300000000000000e+05	8.551000000000000000e+04	8.087000000000000000e+04	1.485100000000000000e+05	9.666000000000000000e+04	1.064300000000000000e+05	1.474600000000000000e+05	1.274400000000000000e+05	1.474000000000000000e+05	8.721000000000000000e+04	8.840000000000000000e+04
4.610000000000000000e+02	1.032400000000000000e+05	9.859000000000000000e+04	9.998000000000000000e+04	1.009600000000000000e+05	8.504000000000000000e+04	7.965000000000000000e+04	1.493100000000000000e+05	9.626000000000000000e+04	1.086900000000000000e+05	1.495900000000000000e+05	1.333700000000000000e+05	1.495700000000000000e+05	8.914000000000000000e+04	8.842000000000000000e+04
4.620000000000000000e+02	1.054200000000000000e+05	9.993000000000000000e+04	1.021500000000000000e+05	1.060600000000000000e+05	8.749000000000000000e+04	8.089000000000000000e+04	1.528900000000000000e+05	9.845000000000000000e+04	1.118900000000000000e+05	1.565800000000000000e+05	1.337000000000000000e+05	1.531300000000000000e+05	9.073000000000000000e+04	9.028000000000000000e+04
4.630000000000000000e+02	1.060100000000000000e+05	1.024300000000000000e+05	1.032500000000000000e+05	1.055700000000000000e+05	8.914000000000000000e+04	8.344000000000000000e+04	1.573600000000000000e+05	1.016600000000000000e+05	1.145200000000000000e+05	1.597700000000000000e+05	1.381000000000000000e+05	1.562300000000000000e+05	9.093000000000000000e+04	8.981000000000000000e+04
4.640000000000000000e+02	1.094900000000000000e+05	1.053700000000000000e+05	1.075500000000000000e+05	1.097800000000000000e+05	9.140000000000000000e+04	8.581000000000000000e+04	1.608400000000000000e+05	1.022700000000000000e+05	1.125700000000000000e+05	1.608700000000000000e+05	1.389100000000000000e+05	1.579600000000000000e+05	9.483000000000000000e+04	9.121000000000000000e+04
4.650000000000000000e+02	1.111300000000000000e+05	1.051200000000000000e+05	1.069900000000000000e+05	1.102800000000000000e+05	9.205000000000000000e+04	8.563000000000000000e+04	1.631100000000000000e+05	1.047700000000000000e+05	1.142600000000000000e+05	1.639900000000000000e+05	1.429200000000000000e+05	1.617900000000000000e+05	9.361000000000000000e+04	9.494000000000000000e+04
4.660000000000000000e+02	1.120900000000000000e+05	1.082400000000000000e+05	1.101500000000000000e+05	1.127100000000000000e+05	9.354000000000000000e+04	8.893000000000000000e+04	1.654300000000000000e+05	1.067200000000000000e+05	1.200400000000000000e+05	1.680500000000000000e+05	1.426600000000000000e+05	1.649100000000000000e+05	9.517000000000000000e+04	9.666000000000000000e+04
4.670000000000000000e+02	1.144000000000000000e+05	1.098300000000000000e+05	1.106300000000000000e+05	1.103200000000000000e+05	9.549000000000000000e+04	8.860000000000000000e+04	1.679300000000000000e+05	1.085400000000000000e+05	1.203900000000000000e+05	1.723300000000000000e+05	1.476100000000000000e+05	1.676100000000000000e+05	9.851000000000000000e+04	9.641000000000000000e+04
4.680000000000000000e+02	1.173000000000000000e+05	1.134900000000000000e+05	1.130300000000000000e+05	1.139200000000000000e+05	9.600000000000000000e+04	9.069000000000000000e+04	1.744700000000000000e+05	1.085300000000000000e+05	1.224200000000000000e+05	1.753300000000000000e+05	1.502400000000000000e+05	1.704800000000000000e+05	9.958000000000000000e+04	9.535000000000000000e+04
4.690000000000000000e+02	1.191000000000000000e+05	1.155300000000000000e+05	1.154000000000000000e+05	1.190400000000000000e+05	9.987000000000000000e+04	9.237000000000000000e+04	1.748800000000000000e+05	1.117400000000000000e+05	1.253100000000000000e+05	1.739500000000000000e+05	1.541400000000000000e+05	1.742500000000000000e+05	1.001600000000000000e+05	9.842000000000000000e+04
4.700000000000000000e+02	1.220400000000000000e+05	1.189200000000000000e+05	1.193200000000000000e+05	1.189200000000000000e+05	1.016500000000000000e+05	9.276000000000000000e+04	1.758600000000000000e+05	1.129800000000000000e+05	1.261700000000000000e+05	1.829100000000000000e+05	1.578000000000000000e+05	1.792100000000000000e+05	1.036000000000000000e+05	1.009000000000000000e+05
4.710000000000000000e+02	1.257500000000000000e+05	1.182900000000000000e+05	1.200400000000000000e+05	1.234400000000000000e+05	1.015700000000000000e+05	9.576000000000000000e+04	1.791100000000000000e+05	1.151400000000000000e+05	1.280700000000000000e+05	1.811500000000000000e+05	1.560700000000000000e+05	1.803900000000000000e+05	1.048000000000000000e+05	1.014900000000000000e+05
4.720000000000000000e+02	1.276600000000000000e+05	1.198500000000000000e+05	1.211000000000000000e+05	1.236400000000000000e+05	1.031000000000000000e+05	9.590000000000000000e+04	1.869300000000000000e+05	1.144100000000000000e+05	1.322500000000000000e+05	1.852000000000000000e+05	1.601400000000000000e+05	1.819900000000000000e+05	1.057300000000000000e+05	1.051800000000000000e+05
4.730000000000000000e+02	1.280700000000000000e+05	1.203400000000000000e+05	1.238700000000000000e+05	1.250700000000000000e+05	1.035900000000000000e+05	9.718000000000000000e+04	1.874600000000000000e+05	1.199100000000000000e+05	1.319100000000000000e+05	1.882400000000000000e+05	1.636000000000000000e+05	1.848100000000000000e+05	1.080700000000000000e+05	1.037100000000000000e+05
4.740000000000000000e+02	1.281300000000000000e+05	1.259600000000000000e+05	1.243600000000000000e+05	1.261600000000000000e+05	1.059200000000000000e+05	9.741000000000000000e+04	1.929000000000000000e+05	1.204000000000000000e+05	1.348200000000000000e+05	1.927600000000000000e+05	1.659700000000000000e+05	1.898300000000000000e+05	1.081100000000000000e+05	1.043400000000000000e+05
4.750000000000000000e+02	1.332400000000000000e+05	1.257700000000000000e+05	1.286200000000000000e+05	1.299500000000000000e+05	1.054800000000000000e+05	9.971000000000000000e+04	1.946000000000000000e+05	1.226800000000000000e+05	1.343900000000000000e+05	1.958500000000000000e+05	1.673000000000000000e+05	1.977100000000000000e+05	1.083100000000000000e+05	1.092300000000000000e+05
4.760000000000000000e+02	1.332700000000000000e+05	1.282100000000000000e+05	1.300500000000000000e+05	1.323500000000000000e+05	1.090100000000000000e+05	1.018200000000000000e+05	1.961600000000000000e+05	1.237700000000000000e+05	1.376200000000000000e+05	2.008000000000000000e+05	1.719200000000000000e+05	1.949400000000000000e+05	1.122000000000000000e+05	1.072300000000000000e+05
4.770000000000000000e+02	1.357600000000000000e+05	1.291700000000000000e+05	1.320400000000000000e+05	1.348800000000000000e+05	1.120800000000000000e+05	1.039600000000000000e+05	2.003600000000000000e+05	1.240300000000000000e+05	1.397500000000000000e+05	2.020900000000000000e+05	1.742600000000000000e+05	1.983500000000000000e+05	1.143300000000000000e+05	1.100100000000000000e+05
4.780000000000000000e+02	1.374000000000000000e+05	1.325700000000000000e+05	1.328800000000000000e+05	1.355700000000000000e+05	1.129400000000000000e+05	1.054900000000000000e+05	2.049000000000000000e+05	1.255000000000000000e+05	1.434300000000000000e+05	2.085700000000000000e+05	1.762100000000000000e+05	2.046400000000000000e+05	1.133800000000000000e+05	1.112900000000000000e+05
4.790000000000000000e+02	1.411300000000000000e+05	1.337700000000000000e+05	1.356500000000000000e+05	1.373800000000000000e+05	1.135200000000000000e+05	1.044000000000000000e+05	2.094100000000000000e+05	1.299000000000000000e+05	1.458900000000000000e+05	2.087500000000000000e+05	1.798800000000000000e+05	2.030200000000000000e+05	1.150500000000000000e+05	1.123400000000000000e+05
4.800000000000000000e+02	1.405900000000000000e+05	1.372900000000000000e+05	1.383100000000000000e+05	1.414600000000000000e+05	1.156100000000000000e+05	1.101100000000000000e+05	2.132100000000000000e+05	1.316100000000000000e+05	1.483700000000000000e+05	2.118100000000000000e+05	1.830600000000000000e+05	2.068000000000000000e+05	1.186900000000000000e+05	1.138400000000000000e+05
4.810000000000000000e+02	1.447800000000000000e+05	1.385800000000000000e+05	1.405300000000000000e+05	1.411000000000000000e+05	1.161900000000000000e+05	1.079800000000000000e+05	2.160000000000000000e+05	1.323800000000000000e+05	1.497900000000000000e+05	2.145300000000000000e+05	1.822800000000000000e+05	2.089700000000000000e+05	1.199600000000000000e+05	1.172600000000000000e+05
4.820000000000000000e+02	1.486200000000000000e+05	1.413100000000000000e+05	1.414400000000000000e+05	1.430100000000000000e+05	1.193000000000000000e+05	1.097100000000000000e+05	2.215000000000000000e+05	1.353600000000000000e+05	1.513500000000000000e+05	2.171300000000000000e+05	1.844900000000000000e+05	2.137600000000000000e+05	1.204400000000000000e+05	1.171300000000000000e+05
4.830000000000000000e+02	1.485800000000000000e+05	1.432100000000000000e+05	1.437400000000000000e+05	1.429200000000000000e+05	1.189900000000000000e+05	1.098900000000000000e+05	2.202500000000000000e+05	1.393300000000000000e+05	1.532800000000000000e+05	2.204500000000000000e+05	1.903500000000000000e+05	2.164700000000000000e+05	1.227400000000000000e+05	1.174600000000000000e+05
4.840000000000000000e+02	1.540300000000000000e+05	1.462700000000000000e+05	1.445600000000000000e+05	1.488700000000000000e+05	1.237500000000000000e+05	1.143500000000000000e+05	2.266800000000000000e+05	1.406800000000000000e+05	1.567100000000000000e+05	2.273400000000000000e+05	1.906500000000000000e+05	2.205700000000000000e+05	1.220300000000000000e+05	1.201000000000000000e+05
4.850000000000000000e+02	1.542600000000000000e+05	1.441600000000000000e+05	1.472100000000000000e+05	1.488700000000000000e+05	1.216900000000000000e+05	1.144800000000000000e+05	2.278200000000000000e+05	1.386200000000000000e+05	1.565900000000000000e+05	2.321500000000000000e+05	1.936700000000000000e+05	2.260200000000000000e+05	1.248300000000000000e+05	1.202300000000000000e+05
4.860000000000000000e+02	1.575000000000000000e+05	1.496800000000000000e+05	1.493000000000000000e+05	1.517200000000000000e+05	1.230200000000000000e+05	1.148100000000000000e+05	2.286000000000000000e+05	1.429700000000000000e+05	1.607900000000000000e+05	2.317500000000000000e+05	2.012000000000000000e+05	2.288100000000000000e+05	1.265600000000000000e+05	1.235400000000000000e+05
4.870000000000000000e+02	1.577700000000000000e+05	1.495200000000000000e+05	1.513100000000000000e+05	1.537700000000000000e+05	1.242300000000000000e+05	1.183600000000000000e+05	2.321200000000000000e+05	1.443100000000000000e+05	1.632100000000000000e+05	2.319400000000000000e+05	1.981800000000000000e+05	2.276100000000000000e+05	1.296800000000000000e+05	1.220400000000000000e+05
4.880000000000000000e+02	1.582100000000000000e+05	1.545900000000000000e+05	1.521700000000000000e+05	1.569800000000000000e+05	1.247200000000000000e+05	1.183300000000000000e+05	2.341900000000000000e+05	1.446000000000000000e+05	1.639400000000000000e+05	2.375900000000000000e+05	2.032800000000000000e+05	2.320100000000000000e+05	1.263800000000000000e+05	1.230900000000000000e+05
4.890000000000000000e+02	1.621800000000000000e+05	1.547500000000000000e+05	1.557300000000000000e+05	1.589300000000000000e+05	1.279200000000000000e+05	1.192200000000000000e+05	2.345200000000000000e+05	1.458300000000000000e+05	1.644400000000000000e+05	2.388200000000000000e+05	2.036800000000000000e+05	2.361400000000000000e+05	1.297800000000000000e+05	1.264000000000000000e+05
4.900000000000000000e+02	1.640400000000000000e+05	1.542500000000000000e+05	1.550600000000000000e+05	1.581000000000000000e+05	1.279200000000000000e+05	1.195600000000000000e+05	2.405100000000000000e+05	1.481800000000000000e+05	1.678000000000000000e+05	2.395800000000000000e+05	2.079900000000000000e+05	2.339300000000000000e+05	1.319300000000000000e+05	1.280900000000000000e+05
4.910000000000000000e+02	1.664200000000000000e+05	1.580700000000000000e+05	1.587100000000000000e+05	1.605600000000000000e+05	1.294500000000000000e+05	1.225300000000000000e+05	2.449500000000000000e+05	1.505500000000000000e+05	1.693300000000000000e+05	2.434800000000000000e+05	2.115500000000000000e+05	2.389700000000000000e+05	1.336700000000000000e+05	1.282600000000000000e+05
4.920000000000000000e+02	1.642000000000000000e+05	1.584000000000000000e+05	1.602000000000000000e+05	1.610200000000000000e+05	1.318400000000000000e+05	1.226000000000000000e+05	2.434300000000000000e+05	1.518700000000000000e+05	1.707400000000000000e+05	2.480000000000000000e+05	2.136600000000000000e+05	2.410300000000000000e+05	1.326700000000000000e+05	1.273900000000000000e+05
4.930000000000000000e+02	1.694000000000000000e+05	1.606100000000000000e+05	1.619400000000000000e+05	1.636400000000000000e+05	1.320400000000000000e+05	1.233200000000000000e+05	2.476600000000000000e+05	1.542400000000000000e+05	1.729500000000000000e+05	2.531600000000000000e+05	2.154700000000000000e+05	2.464000000000000000e+05	1.354900000000000000e+05	1.291400000000000000e+05
4.940000000000000000e+02	1.713800000000000000e+05	1.603600000000000000e+05	1.627700000000000000e+05	1.648400000000000000e+05	1.340400000000000000e+05	1.236300000000000000e+05	2.444000000000000000e+05	1.568600000000000000e+05	1.751900000000000000e+05	2.516300000000000000e+05	2.155600000000000000e+05	2.496000000000000000e+05	1.373800000000000000e+05	1.312700000000000000e+05
4.950000000000000000e+02	1.720100000000000000e+05	1.622100000000000000e+05	1.631000000000000000e+05	1.655800000000000000e+05	1.310300000000000000e+05	1.245800000000000000e+05	2.494900000000000000e+05	1.550600000000000000e+05	1.751700000000000000e+05	2.569800000000000000e+05	2.178600000000000000e+05	2.498100000000000000e+05	1.380200000000000000e+05	1.322400000000000000e+05
4.960000000000000000e+02	1.741100000000000000e+05	1.626900000000000000e+05	1.631800000000000000e+05	1.672300000000000000e+05	1.318200000000000000e+05	1.279000000000000000e+05	2.539200000000000000e+05	1.578800000000000000e+05	1.758300000000000000e+05	2.551000000000000000e+05	2.151400000000000000e+05	2.520600000000000000e+05	1.394000000000000000e+05	1.351500000000000000e+05
4.970000000000000000e+02	1.742500000000000000e+05	1.662400000000000000e+05	1.664700000000000000e+05	1.700000000000000000e+05	1.355500000000000000e+05	1.266300000000000000e+05	2.554200000000000000e+05	1.578600000000000000e+05	1.755400000000000000e+05	2.560600000000000000e+05	2.200900000000000000e+05	2.533200000000000000e+05	1.386600000000000000e+05	1.321600000000000000e+05
4.980000000000000000e+02	1.748100000000000000e+05	1.680400000000000000e+05	1.662800000000000000e+05	1.687000000000000000e+05	1.353700000000000000e+05	1.286700000000000000e+05	2.577000000000000000e+05	1.601900000000000000e+05	1.781000000000000000e+05	2.595200000000000000e+05	2.220900000000000000e+05	2.516100000000000000e+05	1.421900000000000000e+05	1.356000000000000000e+05
4.990000000000000000e+02	1.770700000000000000e+05	1.674900000000000000e+05	1.662500000000000000e+05	1.720800000000000000e+05	1.389100000000000000e+05	1.304800000000000000e+05	2.591600000000000000e+05	1.620800000000000000e+05	1.811700000000000000e+05	2.608600000000000000e+05	2.230600000000000000e+05	2.562100000000000000e+05	1.401100000000000000e+05	1.376100000000000000e+05
5.000000000000000000e+02	1.776700000000000000e+05	1.679800000000000000e+05	1.693800000000000000e+05	1.717400000000000000e+05	1.390800000000000000e+05	1.324300000000000000e+05	2.578400000000000000e+05	1.606100000000000000e+05	1.816100000000000000e+05	2.609900000000000000e+05	2.239000000000000000e+05	2.542600000000000000e+05	1.426000000000000000e+05	1.349600000000000000e+05
5.010000000000000000e+02	1.775500000000000000e+05	1.675700000000000000e+05	1.700400000000000000e+05	1.705500000000000000e+05	1.398600000000000000e+05	1.315300000000000000e+05	2.594200000000000000e+05	1.621500000000000000e+05	1.833900000000000000e+05	2.665000000000000000e+05	2.254600000000000000e+05	2.585600000000000000e+05	1.447200000000000000e+05	1.344500000000000000e+05
5.020000000000000000e+02	1.778500000000000000e+05	1.690500000000000000e+05	1.716900000000000000e+05	1.750100000000000000e+05	1.376700000000000000e+05	1.312400000000000000e+05	2.597300000000000000e+05	1.629400000000000000e+05	1.841200000000000000e+05	2.637100000000000000e+05	2.270800000000000000e+05	2.599800000000000000e+05	1.429500000000000000e+05	1.377600000000000000e+05
5.030000000000000000e+02	1.755200000000000000e+05	1.727000000000000000e+05	1.716800000000000000e+05	1.722800000000000000e+05	1.409100000000000000e+05	1.311300000000000000e+05	2.642100000000000000e+05	1.622800000000000000e+05	1.822700000000000000e+05	2.648000000000000000e+05	2.294500000000000000e+05	2.613200000000000000e+05	1.445700000000000000e+05	1.381700000000000000e+05
5.040000000000000000e+02	1.792200000000000000e+05	1.697300000000000000e+05	1.729300000000000000e+05	1.734200000000000000e+05	1.423200000000000000e+05	1.326200000000000000e+05	2.663900000000000000e+05	1.650800000000000000e+05	1.829700000000000000e+05	2.669900000000000000e+05	2.267500000000000000e+05	2.603000000000000000e+05	1.452500000000000000e+05	1.388600000000000000e+05
5.050000000000000000e+02	1.804500000000000000e+05	1.704500000000000000e+05	1.729300000000000000e+05	1.748900000000000000e+05	1.431300000000000000e+05	1.327100000000000000e+05	2.640400000000000000e+05	1.630000000000000000e+05	1.847900000000000000e+05	2.684800000000000000e+05	2.311400000000000000e+05	2.611200000000000000e+05	1.433800000000000000e+05	1.372400000000000000e+05
5.060000000000000000e+02	1.825200000000000000e+05	1.733700000000000000e+05	1.748900000000000000e+05	1.778600000000000000e+05	1.403100000000000000e+05	1.329400000000000000e+05	2.668300000000000000e+05	1.671500000000000000e+05	1.854600000000000000e+05	2.672500000000000000e+05	2.313000000000000000e+05	2.651000000000000000e+05	1.462600000000000000e+05	1.393100000000000000e+05
5.070000000000000000e+02	1.810300000000000000e+05	1.739600000000000000e+05	1.752900000000000000e+05	1.761100000000000000e+05	1.430700000000000000e+05	1.343300000000000000e+05	2.659800000000000000e+05	1.656300000000000000e+05	1.897400000000000000e+05	2.710800000000000000e+05	2.303700000000000000e+05	2.627300000000000000e+05	1.455200000000000000e+05	1.380000000000000000e+05
5.080000000000000000e+02	1.836000000000000000e+05	1.737600000000000000e+05	1.745900000000000000e+05	1.786600000000000000e+05	1.404300000000000000e+05	1.362000000000000000e+05	2.674700000000000000e+05	1.661300000000000000e+05	1.881000000000000000e+05	2.707600000000000000e+05	2.285700000000000000e+05	2.646500000000000000e+05	1.476500000000000000e+05	1.390200000000000000e+05
5.090000000000000000e+02	1.865500000000000000e+05	1.747500000000000000e+05	1.762800000000000000e+05	1.775700000000000000e+05	1.414600000000000000e+05	1.338400000000000000e+05	2.676700000000000000e+05	1.670900000000000000e+05	1.878400000000000000e+05	2.711800000000000000e+05	2.328100000000000000e+05	2.641000000000000000e+05	1.505000000000000000e+05	1.401700000000000000e+05
5.100000000000000000e+02	1.868100000000000000e+05	1.748900000000000000e+05	1.771500000000000000e+05	1.799900000000000000e+05	1.421200000000000000e+05	1.346200000000000000e+05	2.674500000000000000e+05	1.657600000000000000e+05	1.875200000000000000e+05	2.717900000000000000e+05	2.331100000000000000e+05	2.651400000000000000e+05	1.467900000000000000e+05	1.407200000000000000e+05
5.110000000000000000e+02	1.886200000000000000e+05	1.760100000000000000e+05	1.785700000000000000e+05	1.805900000000000000e+05	1.434700000000000000e+05	1.356600000000000000e+05	2.704000000000000000e+05	1.655500000000000000e+05	1.867500000000000000e+05	2.740700000000000000e+05	2.331600000000000000e+05	2.681800000000000000e+05	1.479400000000000000e+05	1.419000000000000000e+05
5.120000000000000000e+02	1.856700000000000000e+05	1.761800000000000000e+05	1.772900000000000000e+05	1.779600000000000000e+05	1.440400000000000000e+05	1.368100000000000000e+05	2.671000000000000000e+05	1.678200000000000000e+05	1.914700000000000000e+05	2.712600000000000000e+05	2.325100000000000000e+05	2.704700000000000000e+05	1.503900000000000000e+05	1.412600000000000000e+05
5.130000000000000000e+02	1.861400000000000000e+05	1.767400000000000000e+05	1.779800000000000000e+05	1.774700000000000000e+05	1.447700000000000000e+05	1.374900000000000000e+05	2.713500000000000000e+05	1.668000000000000000e+05	1.898100000000000000e+05	2.718100000000000000e+05	2.359400000000000000e+05	2.676900000000000000e+05	1.480100000000000000e+05	1.406800000000000000e+05
5.140000000000000000e+02	1.875900000000000000e+05	1.762900000000000000e+05	1.785100000000000000e+05	1.776800000000000000e+05	1.462700000000000000e+05	1.370600000000000000e+05	2.711300000000000000e+05	1.673000000000000000e+05	1.903900000000000000e+05	2.727800000000000000e+05	2.359500000000000000e+05	2.679900000000000000e+05	1.516600000000000000e+05	1.405000000000000000e+05
5.150000000000000000e+02	1.855500000000000000e+05	1.748900000000000000e+05	1.791100000000000000e+05	1.793400000000000000e+05	1.459400000000000000e+05	1.387400000000000000e+05	2.701400000000000000e+05	1.679700000000000000e+05	1.876300000000000000e+05	2.732500000000000000e+05	2.366300000000000000e+05	2.677900000000000000e+05	1.489400000000000000e+05	1.424400000000000000e+05
5.160000000000000000e+02	1.841500000000000000e+05	1.771800000000000000e+05	1.792300000000000000e+05	1.803600000000000000e+05	1.467300000000000000e+05	1.378000000000000000e+05	2.721400000000000000e+05	1.701000000000000000e+05	1.919800000000000000e+05	2.764600000000000000e+05	2.333300000000000000e+05	2.702200000000000000e+05	1.507700000000000000e+05	1.416900000000000000e+05
5.170000000000000000e+02	1.871600000000000000e+05	1.769400000000000000e+05	1.773000000000000000e+05	1.787600000000000000e+05	1.466000000000000000e+05	1.376100000000000000e+05	2.695600000000000000e+05	1.659200000000000000e+05	1.906700000000000000e+05	2.753900000000000000e+05	2.359500000000000000e+05	2.642800000000000000e+05	1.491500000000000000e+05	1.428400000000000000e+05
5.180000000000000000e+02	1.872900000000000000e+05	1.781300000000000000e+05	1.783600000000000000e+05	1.802100000000000000e+05	1.467200000000000000e+05	1.365600000000000000e+05	2.704900000000000000e+05	1.685000000000000000e+05	1.887300000000000000e+05	2.727600000000000000e+05	2.351200000000000000e+05	2.665200000000000000e+05	1.500600000000000000e+05	1.411800000000000000e+05
5.190000000000000000e+02	1.859600000000000000e+05	1.761200000000000000e+05	1.779900000000000000e+05	1.792500000000000000e+05	1.478200000000000000e+05	1.370700000000000000e+05	2.714100000000000000e+05	1.666800000000000000e+05	1.895700000000000000e+05	2.760700000000000000e+05	2.340900000000000000e+05	2.652700000000000000e+05	1.506500000000000000e+05	1.412400000000000000e+05
5.200000000000000000e+02	1.863600000000000000e+05	1.786400000000000000e+05	1.793100000000000000e+05	1.802600000000000000e+05	1.432800000000000000e+05	1.378500000000000000e+05	2.664000000000000000e+05	1.694300000000000000e+05	1.890800000000000000e+05	2.723400000000000000e+05	2.351300000000000000e+05	2.658200000000000000e+05	1.519100000000000000e+05	1.427900000000000000e+05
5.210000000000000000e+02	1.848200000000000000e+05	1.767500000000000000e+05	1.757300000000000000e+05	1.804000000000000000e+05	1.436500000000000000e+05	1.382100000000000000e+05	2.683500000000000000e+05	1.695200000000000000e+05	1.881600000000000000e+05	2.722800000000000000e+05	2.333900000000000000e+05	2.710300000000000000e+05	1.515500000000000000e+05	1.408900000000000000e+05
5.220000000000000000e+02	1.850400000000000000e+05	1.762800000000000000e+05	1.796400000000000000e+05	1.793800000000000000e+05	1.439200000000000000e+05	1.393100000000000000e+05	2.678200000000000000e+05	1.689100000000000000e+05	1.910500000000000000e+05	2.709000000000000000e+05	2.357700000000000000e+05	2.654600000000000000e+05	1.511300000000000000e+05	1.431000000000000000e+05
5.230000000000000000e+02	1.827200000000000000e+05	1.768500000000000000e+05	1.797500000000000000e+05	1.747500000000000000e+05	1.454900000000000000e+05	1.372600000000000000e+05	2.669700000000000000e+05	1.669000000000000000e+05	1.904100000000000000e+05	2.710600000000000000e+05	2.354700000000000000e+05	2.668200000000000000e+05	1.511800000000000000e+05	1.437000000000000000e+05
5.240000000000000000e+02	1.862700000000000000e+05	1.760300000000000000e+05	1.779900000000000000e+05	1.780700000000000000e+05	1.434700000000000000e+05	1.375800000000000000e+05	2.689700000000000000e+05	1.684100000000000000e+05	1.886900000000000000e+05	2.710700000000000000e+05	2.306700000000000000e+05	2.671800000000000000e+05	1.483200000000000000e+05	1.407200000000000000e+05
5.250000000000000000e+02	1.854100000000000000e+05	1.763600000000000000e+05	1.763600000000000000e+05	1.779000000000000000e+05	1.449600000000000000e+05	1.383300000000000000e+05	2.659700000000000000e+05	1.675900000000000000e+05	1.883200000000000000e+05	2.686100000000000000e+05	2.324500000000000000e+05	2.644600000000000000e+05	1.492700000000000000e+05	1.410800000000000000e+05
5.260000000000000000e+02	1.848400000000000000e+05	1.769200000000000000e+05	1.761900000000000000e+05	1.758300000000000000e+05	1.437100000000000000e+05	1.367200000000000000e+05	2.654600000000000000e+05	1.676900000000000000e+05	1.880800000000000000e+05	2.682600000000000000e+05	2.341700000000000000e+05	2.645000000000000000e+05	1.510500000000000000e+05	1.435200000000000000e+05
5.270000000000000000e+02	1.833200000000000000e+05	1.740600000000000000e+05	1.753100000000000000e+05	1.768300000000000000e+05	1.456400000000000000e+05	1.362800000000000000e+05	2.641300000000000000e+05	1.643900000000000000e+05	1.895100000000000000e+05	2.632800000000000000e+05	2.308800000000000000e+05	2.637400000000000000e+05	1.519700000000000000e+05	1.431900000000000000e+05
5.280000000000000000e+02	1.823300000000000000e+05	1.748800000000000000e+05	1.740700000000000000e+05	1.777200000000000000e+05	1.476400000000000000e+05	1.376800000000000000e+05	2.664000000000000000e+05	1.664500000000000000e+05	1.896800000000000000e+05	2.717100000000000000e+05	2.306000000000000000e+05	2.630800000000000000e+05	1.519700000000000000e+05	1.421200000000000000e+05
5.290000000000000000e+02	1.835200000000000000e+05	1.753500000000000000e+05	1.746800000000000000e+05	1.771500000000000000e+05	1.452300000000000000e+05	1.379700000000000000e+05	2.625200000000000000e+05	1.657800000000000000e+05	1.893300000000000000e+05	2.679200000000000000e+05	2.272500000000000000e+05	2.585300000000000000e+05	1.514400000000000000e+05	1.427600000000000000e+05
5.300000000000000000e+02	1.826600000000000000e+05	1.757000000000000000e+05	1.746000000000000000e+05	1.769400000000000000e+05	1.476200000000000000e+05	1.377600000000000000e+05	2.584600000000000000e+05	1.660300000000000000e+05	1.864600000000000000e+05	2.655800000000000000e+05	2.320800000000000000e+05	2.622400000000000000e+05	1.531400000000000000e+05	1.430500000000000000e+05
5.310000000000000000e+02	1.838300000000000000e+05	1.751700000000000000e+05	1.764800000000000000e+05	1.767100000000000000e+05	1.459300000000000000e+05	1.385000000000000000e+05	2.608800000000000000e+05	1.652900000000000000e+05	1.879300000000000000e+05	2.638300000000000000e+05	2.307000000000000000e+05	2.640100000000000000e+05	1.521600000000000000e+05	1.435300000000000000e+05
5.320000000000000000e+02	1.815100000000000000e+05	1.746600000000000000e+05	1.743800000000000000e+05	1.787700000000000000e+05	1.462200000000000000e+05	1.394300000000000000e+05	2.628200000000000000e+05	1.654100000000000000e+05	1.858200000000000000e+05	2.656200000000000000e+05	2.286600000000000000e+05	2.604000000000000000e+05	1.546100000000000000e+05	1.441200000000000000e+05
5.330000000000000000e+02	1.850500000000000000e+05	1.732800000000000000e+05	1.746300000000000000e+05	1.761600000000000000e+05	1.457300000000000000e+05	1.389200000000000000e+05	2.607100000000000000e+05	1.672700000000000000e+05	1.855100000000000000e+05	2.653400000000000000e+05	2.299300000000000000e+05	2.598400000000000000e+05	1.539900000000000000e+05	1.460400000000000000e+05
5.340000000000000000e+02	1.828400000000000000e+05	1.714800000000000000e+05	1.760600000000000000e+05	1.734900000000000000e+05	1.482700000000000000e+05	1.401400000000000000e+05	2.587900000000000000e+05	1.634500000000000000e+05	1.870500000000000000e+05	2.641100000000000000e+05	2.303700000000000000e+05	2.594800000000000000e+05	1.533200000000000000e+05	1.438300000000000000e+05
5.350000000000000000e+02	1.802700000000000000e+05	1.754700000000000000e+05	1.765100000000000000e+05	1.715200000000000000e+05	1.479300000000000000e+05	1.392000000000000000e+05	2.617300000000000000e+05	1.655700000000000000e+05	1.848600000000000000e+05	2.644000000000000000e+05	2.272000000000000000e+05	2.583600000000000000e+05	1.550000000000000000e+05	1.444600000000000000e+05
5.360000000000000000e+02	1.831600000000000000e+05	1.722600000000000000e+05	1.751200000000000000e+05	1.731700000000000000e+05	1.470800000000000000e+05	1.389200000000000000e+05	2.581900000000000000e+05	1.645400000000000000e+05	1.842200000000000000e+05	2.610000000000000000e+05	2.252700000000000000e+05	2.537800000000000000e+05	1.521300000000000000e+05	1.465100000000000000e+05
5.370000000000000000e+02	1.799700000000000000e+05	1.712000000000000000e+05	1.715600000000000000e+05	1.735600000000000000e+05	1.482300000000000000e+05	1.383800000000000000e+05	2.585900000000000000e+05	1.634700000000000000e+05	1.860000000000000000e+05	2.609300000000000000e+05	2.252300000000000000e+05	2.560900000000000000e+05	1.523900000000000000e+05	1.448100000000000000e+05
5.380000000000000000e+02	1.807100000000000000e+05	1.715400000000000000e+05	1.723100000000000000e+05	1.753600000000000000e+05	1.481100000000000000e+05	1.403900000000000000e+05	2.557200000000000000e+05	1.630900000000000000e+05	1.866500000000000000e+05	2.614000000000000000e+05	2.287100000000000000e+05	2.552900000000000000e+05	1.561300000000000000e+05	1.447900000000000000e+05
5.390000000000000000e+02	1.808900000000000000e+05	1.736400000000000000e+05	1.753500000000000000e+05	1.739400000000000000e+05	1.514600000000000000e+05	1.442700000000000000e+05	2.570600000000000000e+05	1.653100000000000000e+05	1.858000000000000000e+05	2.608800000000000000e+05	2.282700000000000000e+05	2.559400000000000000e+05	1.602900000000000000e+05	1.483400000000000000e+05
5.400000000000000000e+02	1.856500000000000000e+05	1.761600000000000000e+05	1.815000000000000000e+05	1.812300000000000000e+05	1.561700000000000000e+05	1.476500000000000000e+05	2.588700000000000000e+05	1.714000000000000000e+05	1.866400000000000000e+05	2.641000000000000000e+05	2.319800000000000000e+05	2.610300000000000000e+05	1.651600000000000000e+05	1.565200000000000000e+05
