# Supplementary material for: Interrogating the structure and function of the human voltage-gated proton channel (hHv1) with a fluorescent noncanonical amino acid
Source: eLife. 2026 Apr 28;15:RP110161. doi: 10.7554/eLife.110161 (PMC13124150; doi:10.7554/eLife.110161)
Supplement: Figure 6—source data 1. [file elife-110161-fig6-data1.zip › SpectraZn0_370.csv]

Wavelength (nm)	Acd	A18Acd	Q56Acd	M91Acd	V103Acd	C107Acd	K125Acd	Y134Acd	F159Acd	K169Acd	F195Acd	I217Acd	F247Acd	No TAG
380.0	391970.0	885160.0	583460.0	842040.0	848300.0	925100.0	1040500.0	525970.0	831750.0	968530.0	418710.0	797400.0	923370.0	1120400.0
381.0	156620.0	327710.0	226570.0	310490.0	388450.0	427540.0	409700.0	209600.0	330150.0	371100.0	177640.0	330250.0	427350.0	501080.0
382.0	95380.0	196960.0	137280.0	188340.0	227830.0	252800.0	242830.0	128170.0	201240.0	222360.0	107460.0	193980.0	256480.0	293180.0
383.0	67760.0	133360.0	92710.0	127620.0	149480.0	161150.0	159180.0	89740.0	137150.0	138940.0	71920.0	123910.0	172870.0	184750.0
384.0	51750.0	99220.0	70340.0	98340.0	110150.0	118090.0	110790.0	66670.0	103290.0	97500.0	54830.0	86600.0	130940.0	130900.0
385.0	46350.0	88070.0	61760.0	86460.0	95370.0	102090.0	96800.0	59590.0	91140.0	83640.0	48590.0	74810.0	118440.0	110360.0
386.0	43330.0	79290.0	55590.0	81120.0	87460.0	94490.0	90940.0	56510.0	86850.0	76050.0	46000.0	69900.0	112440.0	96900.0
387.0	40830.0	78320.0	53470.0	79810.0	80640.0	91150.0	90440.0	55310.0	86640.0	72120.0	43720.0	67900.0	106040.0	92080.0
388.0	40800.0	75190.0	53660.0	80470.0	77940.0	90020.0	96920.0	56790.0	89630.0	73340.0	44440.0	70240.0	104540.0	86690.0
389.0	38840.0	74310.0	52540.0	81630.0	76820.0	89700.0	103720.0	57350.0	98170.0	72940.0	45040.0	71470.0	104630.0	84070.0
390.0	41470.0	76840.0	52830.0	86090.0	75190.0	93050.0	113740.0	58580.0	108370.0	77470.0	47750.0	77170.0	105780.0	81660.0
391.0	41210.0	78910.0	52240.0	90650.0	75430.0	98500.0	133110.0	62330.0	122430.0	79710.0	50920.0	87880.0	106040.0	80510.0
392.0	43340.0	80280.0	52230.0	98470.0	76310.0	106720.0	156610.0	66840.0	142260.0	87370.0	53410.0	100800.0	111330.0	77090.0
393.0	42830.0	85410.0	55560.0	110030.0	78850.0	119270.0	188610.0	72970.0	169910.0	96190.0	59970.0	115780.0	118740.0	77570.0
394.0	44290.0	92990.0	56310.0	127470.0	82020.0	137920.0	227060.0	84780.0	207220.0	109990.0	67980.0	143980.0	123660.0	77140.0
395.0	47500.0	100520.0	59920.0	143840.0	90620.0	157700.0	272630.0	97420.0	249030.0	127790.0	76150.0	170950.0	133580.0	76850.0
396.0	51450.0	114270.0	66090.0	167380.0	99240.0	185940.0	323070.0	115940.0	299730.0	151310.0	87680.0	214280.0	148860.0	76260.0
397.0	54540.0	130300.0	73810.0	193290.0	112180.0	220940.0	379030.0	141530.0	353450.0	178090.0	107310.0	256320.0	165880.0	80130.0
398.0	61570.0	151230.0	84190.0	227650.0	132310.0	261790.0	437600.0	172620.0	408180.0	207860.0	127720.0	308250.0	184550.0	82010.0
399.0	70800.0	183100.0	97920.0	267290.0	155320.0	317640.0	505200.0	219000.0	468410.0	253140.0	157460.0	371070.0	214190.0	89560.0
400.0	82950.0	216020.0	115190.0	317110.0	184670.0	377200.0	555270.0	266090.0	530510.0	298210.0	189880.0	433390.0	240620.0	96540.0
401.0	101010.0	262990.0	137890.0	369150.0	222250.0	451010.0	614070.0	335070.0	598320.0	356010.0	234720.0	512100.0	284060.0	104170.0
402.0	120930.0	314030.0	165000.0	431800.0	264120.0	530310.0	673080.0	411320.0	661580.0	421980.0	286400.0	590800.0	327960.0	115390.0
403.0	145960.0	379420.0	202950.0	503010.0	311770.0	618990.0	724040.0	500680.0	725610.0	491320.0	343750.0	668640.0	379870.0	130100.0
404.0	181570.0	457720.0	247340.0	584520.0	370590.0	722300.0	779250.0	603400.0	800730.0	578110.0	417270.0	763560.0	447060.0	143770.0
405.0	218020.0	531510.0	296940.0	657620.0	429320.0	823030.0	835650.0	718220.0	869170.0	660560.0	498700.0	860650.0	509520.0	158740.0
406.0	265700.0	623130.0	353390.0	749620.0	495610.0	925650.0	895150.0	844690.0	950740.0	757260.0	586330.0	960000.0	584870.0	175750.0
407.0	318050.0	721810.0	423580.0	832590.0	560640.0	1024500.0	949950.0	963580.0	1032220.0	850530.0	672150.0	1069830.0	653700.0	186940.0
408.0	379180.0	824980.0	507520.0	926370.0	626910.0	1114750.0	1012270.0	1102810.0	1121990.0	949020.0	778590.0	1174870.0	745260.0	202500.0
409.0	446190.0	920390.0	585920.0	1017240.0	681620.0	1200760.0	1073300.0	1225290.0	1216320.0	1030580.0	873250.0	1260820.0	828780.0	215030.0
410.0	519750.0	1026290.0	675250.0	1106710.0	743850.0	1276620.0	1135000.0	1350810.0	1303240.0	1117160.0	968240.0	1371540.0	910870.0	231380.0
411.0	597650.0	1124780.0	764560.0	1181200.0	789700.0	1336540.0	1199190.0	1452890.0	1394520.0	1191410.0	1053690.0	1454980.0	984180.0	246870.0
412.0	676540.0	1211620.0	855190.0	1265550.0	835380.0	1382450.0	1246940.0	1552750.0	1478880.0	1256790.0	1134630.0	1533700.0	1066940.0	262680.0
413.0	762180.0	1309110.0	950070.0	1354250.0	875050.0	1419310.0	1301680.0	1633680.0	1549840.0	1323080.0	1201280.0	1606750.0	1151870.0	282430.0
414.0	840020.0	1368750.0	1029830.0	1417730.0	909260.0	1441870.0	1359670.0	1699460.0	1609190.0	1362270.0	1256210.0	1651410.0	1204250.0	302720.0
415.0	920500.0	1431990.0	1117890.0	1484890.0	939580.0	1465960.0	1409960.0	1743350.0	1673020.0	1404450.0	1303400.0	1693510.0	1273960.0	325360.0
416.0	988040.0	1477100.0	1192240.0	1552010.0	958030.0	1475100.0	1461690.0	1766690.0	1704330.0	1445350.0	1332010.0	1717270.0	1319290.0	348870.0
417.0	1058850.0	1523010.0	1253490.0	1598590.0	980660.0	1469440.0	1488420.0	1805860.0	1739320.0	1461810.0	1363190.0	1744160.0	1358570.0	378850.0
418.0	1114130.0	1554440.0	1311540.0	1634190.0	999290.0	1457080.0	1520530.0	1801730.0	1769120.0	1472510.0	1376740.0	1751990.0	1391110.0	400030.0
419.0	1160060.0	1563540.0	1353550.0	1667060.0	1006620.0	1457070.0	1541280.0	1808410.0	1781280.0	1487770.0	1375540.0	1745360.0	1407210.0	425350.0
420.0	1188860.0	1562120.0	1376180.0	1689120.0	1004210.0	1432920.0	1561150.0	1789360.0	1781960.0	1484710.0	1375850.0	1741560.0	1420290.0	444660.0
421.0	1210280.0	1556790.0	1391730.0	1689190.0	997770.0	1419400.0	1565430.0	1769070.0	1775340.0	1478310.0	1360170.0	1726610.0	1416810.0	458080.0
422.0	1218390.0	1541430.0	1386410.0	1684430.0	993720.0	1392560.0	1569160.0	1738400.0	1753550.0	1459770.0	1339320.0	1707440.0	1401130.0	467210.0
423.0	1208010.0	1498440.0	1362190.0	1657320.0	970830.0	1356690.0	1545470.0	1697930.0	1718830.0	1429250.0	1307350.0	1676190.0	1381590.0	462690.0
424.0	1179130.0	1467010.0	1334650.0	1624290.0	946720.0	1332090.0	1518130.0	1645240.0	1667690.0	1388250.0	1271970.0	1634430.0	1355070.0	451030.0
425.0	1142030.0	1416740.0	1294310.0	1577840.0	922630.0	1294540.0	1483850.0	1598070.0	1623680.0	1348540.0	1224470.0	1591370.0	1309820.0	439560.0
426.0	1100180.0	1359410.0	1245210.0	1523990.0	885960.0	1263790.0	1442980.0	1548070.0	1564970.0	1312950.0	1181990.0	1541440.0	1262510.0	409690.0
427.0	1046710.0	1312230.0	1184770.0	1470790.0	853210.0	1230370.0	1381590.0	1501160.0	1516430.0	1266880.0	1135890.0	1494250.0	1216260.0	382120.0
428.0	993160.0	1258460.0	1134850.0	1418700.0	822130.0	1199040.0	1339340.0	1449420.0	1459650.0	1216650.0	1098010.0	1446370.0	1172310.0	358880.0
429.0	947970.0	1224240.0	1083720.0	1373400.0	793130.0	1178330.0	1288040.0	1425950.0	1410180.0	1183040.0	1062700.0	1419480.0	1135700.0	332510.0
430.0	911440.0	1184520.0	1041520.0	1328640.0	776850.0	1162290.0	1244780.0	1396450.0	1375050.0	1153610.0	1035130.0	1388680.0	1113330.0	305580.0
431.0	883210.0	1167180.0	1006310.0	1299500.0	762110.0	1156640.0	1205990.0	1387130.0	1357240.0	1140520.0	1027380.0	1372930.0	1097680.0	286660.0
432.0	859790.0	1155590.0	982270.0	1280850.0	756810.0	1149700.0	1184290.0	1381730.0	1328920.0	1126780.0	1024700.0	1362470.0	1081500.0	272050.0
433.0	850160.0	1157680.0	978450.0	1274140.0	756870.0	1153630.0	1165370.0	1387720.0	1322420.0	1122510.0	1026460.0	1367040.0	1079720.0	261630.0
434.0	856620.0	1155110.0	970540.0	1268610.0	753010.0	1158640.0	1155030.0	1399130.0	1318330.0	1127460.0	1033550.0	1371490.0	1085540.0	255210.0
435.0	856170.0	1168010.0	976940.0	1262310.0	759770.0	1159140.0	1148830.0	1418300.0	1320090.0	1128040.0	1053990.0	1366760.0	1092610.0	256240.0
436.0	862250.0	1177320.0	983550.0	1268240.0	761900.0	1157110.0	1140880.0	1431430.0	1323430.0	1133850.0	1063980.0	1375430.0	1101010.0	253920.0
437.0	871870.0	1185630.0	1001400.0	1267630.0	765240.0	1153700.0	1148790.0	1434940.0	1330760.0	1136310.0	1074440.0	1389440.0	1111660.0	256220.0
438.0	893850.0	1204090.0	1016600.0	1270720.0	764780.0	1146760.0	1133300.0	1449420.0	1332120.0	1130090.0	1086320.0	1390220.0	1125800.0	251830.0
439.0	898800.0	1206460.0	1029410.0	1274710.0	762260.0	1134540.0	1124680.0	1442640.0	1336600.0	1131880.0	1080360.0	1388050.0	1125210.0	254980.0
440.0	914600.0	1206060.0	1043080.0	1275600.0	764090.0	1114560.0	1126610.0	1441810.0	1330750.0	1126520.0	1082460.0	1369680.0	1137750.0	253600.0
441.0	922870.0	1205550.0	1048560.0	1281040.0	744900.0	1094080.0	1112600.0	1428950.0	1315110.0	1106410.0	1069320.0	1352670.0	1137580.0	253830.0
442.0	935380.0	1193420.0	1053840.0	1267610.0	737960.0	1070600.0	1096700.0	1401050.0	1302390.0	1090290.0	1051100.0	1323120.0	1128730.0	252800.0
443.0	936940.0	1165430.0	1056030.0	1257100.0	722940.0	1032820.0	1078860.0	1371520.0	1281070.0	1056780.0	1034930.0	1301090.0	1117060.0	247800.0
444.0	929990.0	1153640.0	1050070.0	1233370.0	696690.0	1003590.0	1060100.0	1330230.0	1249860.0	1035800.0	1010390.0	1258100.0	1095100.0	245100.0
445.0	924440.0	1122740.0	1033080.0	1223830.0	682820.0	959220.0	1032490.0	1292220.0	1218150.0	1001760.0	976110.0	1225980.0	1076450.0	238410.0
446.0	906900.0	1094460.0	1017690.0	1182930.0	655230.0	920510.0	1000300.0	1247740.0	1179140.0	972500.0	938400.0	1176440.0	1050500.0	232020.0
447.0	894680.0	1047000.0	989920.0	1150410.0	626260.0	885690.0	970640.0	1193640.0	1137680.0	929350.0	907280.0	1125710.0	1017660.0	230220.0
448.0	872070.0	1011010.0	963840.0	1111780.0	606440.0	839170.0	941450.0	1151400.0	1089790.0	888150.0	866080.0	1087800.0	989590.0	223790.0
449.0	844830.0	972820.0	931150.0	1070310.0	582850.0	804970.0	900550.0	1092560.0	1050210.0	855730.0	822440.0	1035420.0	955300.0	213880.0
450.0	815230.0	931660.0	901560.0	1037400.0	559930.0	761710.0	863340.0	1047630.0	1007930.0	812410.0	787610.0	995990.0	914990.0	206130.0
451.0	787540.0	891700.0	868770.0	989760.0	530350.0	728210.0	827570.0	1002390.0	952930.0	781200.0	747980.0	945530.0	880040.0	198930.0
452.0	750170.0	850300.0	830710.0	956260.0	508220.0	701610.0	801400.0	953780.0	913910.0	748440.0	714760.0	902580.0	848920.0	190420.0
453.0	731920.0	817620.0	791860.0	914820.0	488770.0	670400.0	763960.0	908250.0	876350.0	711660.0	680410.0	864380.0	813720.0	188470.0
454.0	703450.0	773980.0	760340.0	875990.0	471290.0	644130.0	731460.0	868440.0	835440.0	685370.0	649480.0	834970.0	786590.0	179650.0
455.0	665900.0	747460.0	726510.0	839240.0	450720.0	620330.0	703240.0	833820.0	803550.0	658640.0	623280.0	792660.0	754470.0	174770.0
456.0	639810.0	718590.0	700690.0	803890.0	434760.0	599730.0	678880.0	800330.0	771610.0	627290.0	601930.0	773050.0	722450.0	172010.0
457.0	613640.0	691650.0	666680.0	769930.0	420630.0	579510.0	652640.0	775420.0	733660.0	611530.0	577760.0	743340.0	695230.0	164890.0
458.0	584600.0	661760.0	630030.0	738940.0	405370.0	561090.0	624990.0	753560.0	701030.0	584320.0	559050.0	714210.0	672510.0	158580.0
459.0	562620.0	639690.0	614540.0	712290.0	392810.0	547020.0	606110.0	718390.0	680400.0	566260.0	540020.0	692760.0	644440.0	156100.0
460.0	540050.0	621070.0	584860.0	693470.0	379640.0	524200.0	580290.0	704070.0	659420.0	548230.0	524390.0	676150.0	624940.0	152680.0
461.0	518330.0	605650.0	567340.0	671520.0	372800.0	518870.0	558230.0	684020.0	635270.0	540270.0	512330.0	656900.0	605230.0	146980.0
462.0	503000.0	586500.0	549850.0	648400.0	360410.0	500000.0	546930.0	666610.0	624900.0	525040.0	499730.0	637670.0	591060.0	144180.0
463.0	493710.0	567700.0	532400.0	626270.0	357510.0	492460.0	526300.0	656350.0	605250.0	512430.0	485880.0	619930.0	574400.0	141530.0
464.0	481900.0	557000.0	518730.0	609240.0	349700.0	479960.0	511660.0	639470.0	591410.0	501800.0	480960.0	606050.0	559340.0	140000.0
465.0	468960.0	540410.0	507170.0	591360.0	334890.0	471640.0	498070.0	622950.0	576360.0	486330.0	465580.0	592610.0	551400.0	137670.0
466.0	461970.0	530820.0	496300.0	581170.0	327170.0	460380.0	488840.0	614240.0	562910.0	477620.0	463430.0	583860.0	537610.0	135010.0
467.0	446510.0	520810.0	484490.0	569060.0	325990.0	446030.0	475910.0	606890.0	558320.0	470250.0	457600.0	571030.0	528170.0	133390.0
468.0	441050.0	514300.0	474660.0	556190.0	321620.0	437240.0	465800.0	582810.0	537260.0	457370.0	446650.0	560960.0	524320.0	131840.0
469.0	436890.0	504790.0	468940.0	539480.0	308250.0	421080.0	456200.0	577940.0	532170.0	449400.0	437390.0	543640.0	507850.0	128240.0
470.0	427860.0	487920.0	461420.0	530470.0	298820.0	409720.0	439580.0	562680.0	517140.0	435750.0	426810.0	528490.0	498330.0	126490.0
471.0	423400.0	479630.0	449220.0	526310.0	295090.0	401070.0	428550.0	549230.0	498050.0	422300.0	414730.0	512420.0	490590.0	125920.0
472.0	415670.0	468380.0	441310.0	507030.0	284610.0	386850.0	419070.0	530910.0	489350.0	409430.0	404440.0	496030.0	474620.0	122000.0
473.0	408590.0	457140.0	431950.0	499790.0	279700.0	370790.0	406090.0	517170.0	476760.0	397390.0	392710.0	483440.0	466730.0	119840.0
474.0	395970.0	442800.0	428100.0	482100.0	265970.0	356160.0	394100.0	495240.0	459390.0	384540.0	380010.0	468530.0	452110.0	116810.0
475.0	388980.0	426680.0	413680.0	469380.0	259900.0	344310.0	382390.0	477560.0	444430.0	368900.0	363640.0	445530.0	440710.0	115200.0
476.0	377340.0	413220.0	400230.0	452510.0	250350.0	325270.0	371390.0	462430.0	428460.0	358020.0	354420.0	426380.0	427640.0	112130.0
477.0	366370.0	395390.0	387000.0	439130.0	238590.0	314910.0	358110.0	441270.0	411370.0	344090.0	335800.0	409720.0	411170.0	109020.0
478.0	358390.0	381530.0	377640.0	423640.0	229220.0	297910.0	341690.0	422320.0	396090.0	329590.0	324540.0	393920.0	398610.0	107520.0
479.0	342650.0	365600.0	366320.0	406060.0	216770.0	284990.0	332990.0	401590.0	379590.0	310230.0	309860.0	378370.0	383500.0	103390.0
480.0	331210.0	346750.0	349960.0	391350.0	209830.0	272120.0	317100.0	383130.0	360430.0	300780.0	293280.0	359280.0	369530.0	100230.0
481.0	319480.0	336990.0	336310.0	372000.0	202150.0	260280.0	302280.0	367550.0	345610.0	288800.0	279100.0	345980.0	354580.0	97110.0
482.0	307630.0	323430.0	320490.0	358970.0	197150.0	248450.0	289140.0	352880.0	329280.0	276690.0	266890.0	328690.0	342090.0	95590.0
483.0	294710.0	307500.0	308070.0	343710.0	185800.0	236580.0	277150.0	331130.0	312790.0	264250.0	250850.0	311430.0	326150.0	90790.0
484.0	280210.0	294830.0	296860.0	328680.0	177950.0	229840.0	265200.0	318750.0	297740.0	249560.0	244500.0	299520.0	310810.0	90600.0
485.0	269290.0	276770.0	282180.0	314020.0	172390.0	215260.0	252440.0	301510.0	284480.0	239970.0	228070.0	283710.0	299100.0	87070.0
486.0	259970.0	267260.0	269360.0	300460.0	163760.0	209110.0	242460.0	287530.0	272540.0	230030.0	219690.0	272320.0	286910.0	86760.0
487.0	243200.0	257250.0	258580.0	285090.0	158500.0	199560.0	233450.0	277670.0	259520.0	217250.0	211590.0	260540.0	273620.0	81970.0
488.0	233660.0	244520.0	244730.0	278980.0	148240.0	192760.0	223170.0	264330.0	249370.0	211070.0	202700.0	243980.0	264380.0	81250.0
489.0	229740.0	236070.0	234840.0	262480.0	145010.0	183200.0	210200.0	252000.0	240450.0	200760.0	192400.0	237000.0	253170.0	79610.0
490.0	212850.0	224410.0	221350.0	253440.0	142600.0	173110.0	203880.0	241570.0	229830.0	192980.0	185930.0	226190.0	243610.0	77060.0
491.0	206770.0	215220.0	216720.0	239880.0	135040.0	168220.0	197420.0	231810.0	221310.0	186090.0	179910.0	221010.0	233340.0	74160.0
492.0	196330.0	206990.0	207760.0	231530.0	131230.0	165270.0	191510.0	223020.0	212110.0	178220.0	169120.0	214950.0	224920.0	72140.0
493.0	187550.0	200730.0	198080.0	223480.0	126030.0	160700.0	181060.0	215200.0	203090.0	171960.0	163540.0	207180.0	216720.0	70400.0
494.0	181570.0	192200.0	186440.0	212560.0	122730.0	153630.0	176870.0	209000.0	197170.0	166780.0	159500.0	196060.0	208670.0	69480.0
495.0	172870.0	188060.0	181170.0	207000.0	119050.0	150010.0	171960.0	201140.0	189760.0	159980.0	154340.0	192120.0	203650.0	68710.0
496.0	168240.0	179020.0	174840.0	200640.0	115430.0	143520.0	164600.0	194020.0	184720.0	156070.0	149990.0	186680.0	194690.0	68280.0
497.0	164820.0	175300.0	167080.0	192000.0	112960.0	139040.0	158640.0	189390.0	173190.0	153130.0	147160.0	180720.0	188870.0	66840.0
498.0	156420.0	172720.0	164570.0	189590.0	108820.0	137300.0	155020.0	182280.0	172320.0	151090.0	141120.0	173240.0	186170.0	64890.0
499.0	154350.0	167290.0	158680.0	180900.0	105400.0	133780.0	151180.0	178460.0	169670.0	144080.0	139240.0	171880.0	176930.0	64590.0
500.0	148650.0	161260.0	152990.0	177360.0	103590.0	130480.0	145110.0	173490.0	166540.0	141730.0	135170.0	167180.0	175820.0	63380.0
501.0	144480.0	154820.0	150490.0	172000.0	101080.0	126600.0	141930.0	169720.0	159070.0	137880.0	130660.0	162040.0	171650.0	63480.0
502.0	139820.0	152010.0	146260.0	167190.0	99990.0	122300.0	137290.0	163630.0	153170.0	136020.0	127080.0	158510.0	164130.0	62650.0
503.0	136660.0	148410.0	142150.0	161780.0	96750.0	121040.0	135010.0	157090.0	146260.0	128870.0	124520.0	151550.0	164050.0	61230.0
504.0	133940.0	143620.0	137940.0	156560.0	93540.0	115770.0	131680.0	152690.0	144560.0	125240.0	118580.0	147610.0	155190.0	60320.0
505.0	130520.0	140940.0	131570.0	150290.0	90490.0	112230.0	126890.0	147500.0	142060.0	122160.0	115400.0	141640.0	151200.0	59980.0
506.0	125770.0	135710.0	129100.0	148270.0	88510.0	108700.0	124740.0	141210.0	137660.0	117090.0	111270.0	137660.0	148810.0	57080.0
507.0	120820.0	130510.0	125150.0	140960.0	85580.0	106040.0	117810.0	137200.0	130750.0	114490.0	108460.0	132950.0	143140.0	56270.0
508.0	118200.0	125900.0	121380.0	139870.0	82760.0	101560.0	114350.0	134290.0	127310.0	110510.0	103960.0	127680.0	139930.0	55590.0
509.0	115380.0	123230.0	118530.0	136070.0	80480.0	95800.0	112180.0	129010.0	122900.0	108650.0	101480.0	122420.0	134450.0	53540.0
510.0	108690.0	116400.0	112330.0	127740.0	77880.0	93830.0	108250.0	121870.0	119520.0	103680.0	96330.0	118900.0	129700.0	51890.0
511.0	106200.0	114130.0	109820.0	125840.0	74740.0	89760.0	103820.0	118390.0	114640.0	100470.0	91330.0	114370.0	125510.0	52260.0
512.0	103520.0	109850.0	106300.0	122670.0	72130.0	85310.0	98890.0	113700.0	111360.0	96280.0	88780.0	108340.0	120370.0	49300.0
513.0	97330.0	106440.0	103170.0	117050.0	70580.0	83810.0	96030.0	109640.0	108040.0	91190.0	86390.0	103780.0	117060.0	49750.0
514.0	94500.0	100490.0	99050.0	111980.0	66790.0	80960.0	94210.0	105570.0	102840.0	88670.0	80820.0	99350.0	114610.0	48230.0
515.0	91880.0	96100.0	94290.0	107100.0	65540.0	77270.0	91080.0	100180.0	99410.0	84000.0	78640.0	96180.0	109600.0	45640.0
516.0	87390.0	94600.0	91380.0	104280.0	62600.0	72470.0	86190.0	95330.0	95330.0	80650.0	76070.0	92450.0	104750.0	47020.0
517.0	84530.0	89420.0	87140.0	102230.0	60410.0	70360.0	83510.0	89800.0	90900.0	79140.0	72620.0	89430.0	102220.0	46140.0
518.0	81110.0	85680.0	85710.0	98040.0	60060.0	68500.0	81130.0	88750.0	86590.0	76470.0	68630.0	84740.0	98500.0	45020.0
519.0	77700.0	83280.0	80070.0	94590.0	56910.0	65620.0	77230.0	84390.0	83130.0	72740.0	65910.0	81010.0	93440.0	43590.0
520.0	75260.0	81610.0	79960.0	91580.0	56130.0	64900.0	76270.0	80220.0	80020.0	69920.0	64900.0	78250.0	90110.0	42240.0
521.0	72200.0	77280.0	74520.0	87550.0	54020.0	62560.0	72030.0	77960.0	76980.0	68430.0	60680.0	76000.0	87240.0	42430.0
522.0	71080.0	75710.0	72500.0	84190.0	51960.0	60730.0	69870.0	74010.0	75370.0	64800.0	57500.0	73190.0	85530.0	41310.0
523.0	67010.0	73750.0	69770.0	80900.0	50310.0	58030.0	67430.0	70580.0	70730.0	64720.0	56670.0	70350.0	83150.0	40310.0
524.0	64130.0	68330.0	65390.0	77720.0	49040.0	55740.0	64690.0	69510.0	70160.0	61440.0	54690.0	66770.0	79520.0	40080.0
525.0	61690.0	65290.0	61830.0	75170.0	47420.0	53110.0	62430.0	64960.0	68480.0	58980.0	54160.0	64440.0	76460.0	39720.0
526.0	58420.0	65520.0	61430.0	72850.0	46390.0	53410.0	60750.0	64180.0	66690.0	57320.0	52100.0	63130.0	75020.0	38600.0
527.0	55290.0	63280.0	59110.0	72100.0	43730.0	51560.0	59310.0	60840.0	63180.0	55690.0	49630.0	60470.0	71590.0	37700.0
528.0	54270.0	61190.0	55200.0	69020.0	42530.0	50020.0	56260.0	59670.0	60920.0	53190.0	47100.0	58840.0	69080.0	36830.0
529.0	53260.0	57870.0	54790.0	65910.0	42560.0	48500.0	56110.0	57750.0	58190.0	52510.0	46670.0	56270.0	67180.0	36750.0
530.0	51290.0	57250.0	53220.0	63220.0	41260.0	47640.0	53710.0	55050.0	57810.0	50720.0	44450.0	54440.0	64970.0	35090.0
531.0	49960.0	55690.0	51830.0	60750.0	40630.0	47470.0	51250.0	52930.0	55010.0	49360.0	42830.0	52000.0	64590.0	35620.0
532.0	46200.0	51840.0	49650.0	60190.0	38620.0	45820.0	49870.0	51310.0	53490.0	48680.0	41230.0	51420.0	59250.0	35420.0
533.0	44670.0	51820.0	48150.0	56460.0	37890.0	43610.0	50900.0	49400.0	51280.0	45930.0	40530.0	50030.0	60010.0	34550.0
534.0	44450.0	50870.0	46000.0	56040.0	38680.0	42290.0	49120.0	47630.0	51560.0	46790.0	39270.0	49460.0	58040.0	33670.0
535.0	41820.0	48950.0	45020.0	53620.0	37210.0	41890.0	46890.0	46870.0	50290.0	45110.0	37940.0	45980.0	56210.0	34130.0
536.0	41960.0	48590.0	43090.0	53750.0	35500.0	40970.0	45510.0	44710.0	48550.0	42890.0	37020.0	45800.0	54260.0	32680.0
537.0	38620.0	47410.0	41580.0	51180.0	35170.0	41900.0	44510.0	44390.0	47900.0	42120.0	36620.0	45040.0	53090.0	32290.0
538.0	38880.0	45070.0	41720.0	49910.0	34290.0	40350.0	44720.0	43100.0	44940.0	41000.0	35260.0	43870.0	53200.0	32450.0
539.0	36330.0	45250.0	40230.0	48520.0	34750.0	39240.0	42790.0	40540.0	45030.0	38960.0	35940.0	42480.0	49940.0	32130.0
540.0	35310.0	43450.0	38790.0	46090.0	33110.0	37770.0	41400.0	40710.0	42420.0	38580.0	32750.0	41470.0	49730.0	31990.0
541.0	35630.0	41840.0	38380.0	45420.0	32600.0	37560.0	41270.0	40550.0	43410.0	37230.0	31530.0	40050.0	49250.0	30900.0
542.0	35020.0	41130.0	36370.0	44640.0	32660.0	36610.0	39750.0	38530.0	42570.0	36930.0	31850.0	40060.0	46920.0	30470.0
543.0	33410.0	40790.0	34890.0	44340.0	31480.0	35590.0	39820.0	37210.0	40810.0	36590.0	30250.0	37980.0	45580.0	30480.0
544.0	31450.0	38830.0	34700.0	43170.0	31970.0	34590.0	38340.0	35590.0	40330.0	35340.0	28830.0	37880.0	46380.0	29740.0
545.0	29190.0	39440.0	34700.0	42000.0	30200.0	34480.0	38110.0	35570.0	39500.0	35300.0	30110.0	36220.0	44060.0	29630.0
546.0	31180.0	37590.0	33210.0	39970.0	29330.0	34120.0	36260.0	34320.0	38870.0	34600.0	27250.0	34840.0	43020.0	30250.0
547.0	29650.0	35790.0	31790.0	40400.0	29170.0	33300.0	35970.0	32320.0	37560.0	33560.0	27110.0	35450.0	42860.0	29470.0
548.0	29020.0	37020.0	31360.0	39140.0	29250.0	31500.0	34540.0	33950.0	36050.0	31750.0	27630.0	33500.0	42190.0	28630.0
549.0	27930.0	34610.0	30830.0	38610.0	28450.0	31000.0	35770.0	31430.0	35130.0	33060.0	25880.0	32420.0	40010.0	27790.0
550.0	27200.0	34390.0	29980.0	38760.0	28480.0	30650.0	32690.0	30170.0	35600.0	31310.0	24510.0	32150.0	40150.0	28350.0
551.0	26970.0	33370.0	29200.0	36490.0	27300.0	30390.0	32750.0	30130.0	33610.0	30120.0	24910.0	31930.0	39320.0	28300.0
552.0	27120.0	32950.0	28290.0	35990.0	26710.0	29940.0	33580.0	27950.0	32940.0	29430.0	23830.0	28580.0	39500.0	27020.0
553.0	25670.0	32120.0	28050.0	34310.0	26700.0	29100.0	31890.0	27970.0	32780.0	29050.0	22600.0	29990.0	36880.0	28000.0
554.0	24900.0	30800.0	27070.0	33730.0	26480.0	28900.0	31110.0	27820.0	32040.0	29480.0	22710.0	29970.0	36480.0	27200.0
555.0	23990.0	31430.0	26080.0	33640.0	25980.0	27650.0	31920.0	26160.0	30930.0	28170.0	21650.0	29670.0	36770.0	26460.0
556.0	23360.0	30670.0	24880.0	31440.0	26320.0	28050.0	30130.0	26070.0	30630.0	26480.0	21090.0	28680.0	34000.0	26870.0
557.0	22610.0	29080.0	25570.0	31190.0	24590.0	27480.0	29990.0	26530.0	29940.0	26700.0	20510.0	27600.0	33830.0	26080.0
558.0	22140.0	28050.0	25580.0	32100.0	24330.0	26610.0	28990.0	24390.0	29530.0	27050.0	19580.0	25990.0	34030.0	26310.0
559.0	21540.0	28120.0	24950.0	31180.0	23960.0	26680.0	28110.0	23720.0	28610.0	26760.0	21280.0	26110.0	33640.0	26400.0
560.0	20300.0	27570.0	23260.0	28590.0	24030.0	26430.0	27260.0	22870.0	28630.0	25480.0	19790.0	25350.0	33840.0	24000.0
561.0	19800.0	27170.0	23320.0	29690.0	24240.0	25960.0	27570.0	23110.0	26960.0	24830.0	19760.0	25280.0	31980.0	25820.0
562.0	19880.0	28250.0	22160.0	29320.0	23230.0	26000.0	26460.0	22510.0	26990.0	24740.0	18270.0	23620.0	30520.0	24900.0
563.0	20160.0	26530.0	20860.0	27910.0	23080.0	24900.0	26230.0	21190.0	26540.0	24150.0	18330.0	23170.0	29960.0	24470.0
564.0	19070.0	26440.0	21810.0	28050.0	23280.0	25770.0	25490.0	21100.0	26190.0	22860.0	17910.0	23520.0	31170.0	24100.0
565.0	18800.0	25160.0	20520.0	26550.0	22420.0	23990.0	24340.0	20320.0	25590.0	23720.0	17640.0	22040.0	30300.0	24530.0
566.0	17920.0	24350.0	19270.0	25790.0	21690.0	24100.0	24690.0	19700.0	25270.0	22230.0	17400.0	22900.0	30190.0	23870.0
567.0	17710.0	24490.0	20470.0	25490.0	22070.0	23820.0	24310.0	20170.0	24960.0	22320.0	16570.0	21100.0	29560.0	24690.0
568.0	16830.0	23800.0	20310.0	25750.0	21340.0	24050.0	24690.0	19660.0	23820.0	21430.0	15840.0	21940.0	28720.0	24100.0
569.0	17050.0	24580.0	18850.0	24520.0	21750.0	23080.0	24450.0	18820.0	24140.0	22320.0	15790.0	20720.0	28120.0	23490.0
570.0	15870.0	22940.0	18710.0	23610.0	21470.0	23200.0	23630.0	18040.0	22860.0	21890.0	15490.0	20950.0	27640.0	22980.0
571.0	15710.0	23110.0	18370.0	23600.0	20870.0	21780.0	23910.0	18130.0	23120.0	20560.0	15230.0	20970.0	26410.0	24290.0
572.0	15970.0	22520.0	17620.0	24140.0	20760.0	22010.0	21980.0	18500.0	23590.0	20520.0	14930.0	20090.0	27370.0	23640.0
573.0	15500.0	23670.0	17450.0	23870.0	20430.0	21530.0	22070.0	17550.0	22660.0	19910.0	15360.0	19540.0	26520.0	23780.0
574.0	14030.0	21990.0	17150.0	22900.0	20930.0	21970.0	22220.0	17550.0	22200.0	20350.0	14350.0	18720.0	25990.0	22410.0
575.0	14780.0	21560.0	17950.0	22410.0	20590.0	22400.0	21910.0	16430.0	20700.0	20590.0	13640.0	18740.0	26540.0	22400.0
576.0	14110.0	21770.0	16650.0	22240.0	20490.0	21750.0	21810.0	16250.0	21360.0	18760.0	14180.0	17810.0	24980.0	22450.0
577.0	13720.0	20570.0	16110.0	21410.0	19780.0	21230.0	22270.0	16380.0	21590.0	19170.0	13960.0	18970.0	25640.0	22670.0
578.0	13840.0	20580.0	15770.0	21040.0	19700.0	21600.0	20380.0	16620.0	20960.0	18060.0	14010.0	17930.0	24230.0	22270.0
579.0	13290.0	20500.0	16200.0	21520.0	19960.0	21900.0	21260.0	15650.0	20410.0	19410.0	13750.0	17120.0	24240.0	22010.0
580.0	13260.0	19340.0	15740.0	21300.0	19220.0	21010.0	20220.0	15350.0	21590.0	18770.0	13490.0	16630.0	24750.0	22210.0
581.0	13330.0	20050.0	15120.0	20480.0	19180.0	20460.0	21440.0	15380.0	19450.0	17400.0	12690.0	18110.0	25200.0	21930.0
582.0	12390.0	20210.0	16260.0	20070.0	19370.0	19770.0	20270.0	14640.0	20690.0	18080.0	12780.0	17410.0	24420.0	21110.0
583.0	12890.0	19690.0	14990.0	20880.0	19280.0	21030.0	19780.0	15310.0	19920.0	17180.0	12170.0	16540.0	23670.0	21780.0
584.0	12840.0	18870.0	15420.0	19810.0	18750.0	20720.0	20020.0	14670.0	19880.0	17820.0	12330.0	16480.0	23450.0	22460.0
585.0	12160.0	18830.0	14940.0	19180.0	18440.0	19820.0	19590.0	14430.0	19280.0	17580.0	11900.0	16160.0	23020.0	20650.0
586.0	11760.0	17950.0	13890.0	19230.0	18930.0	19760.0	19820.0	14290.0	19250.0	17300.0	11530.0	16330.0	23130.0	21130.0
587.0	11690.0	18090.0	14220.0	19960.0	18860.0	19900.0	19500.0	13730.0	19430.0	17040.0	12640.0	15790.0	22420.0	21050.0
588.0	11870.0	18610.0	13960.0	18460.0	17900.0	19810.0	19620.0	13560.0	18960.0	17610.0	11620.0	16250.0	21780.0	21850.0
589.0	11800.0	18720.0	14190.0	18840.0	17720.0	19380.0	19570.0	13370.0	19390.0	17110.0	10980.0	14810.0	21470.0	20690.0
590.0	10500.0	18990.0	13940.0	18500.0	18060.0	19310.0	18220.0	14050.0	18650.0	16420.0	10560.0	15700.0	21570.0	20560.0
591.0	11000.0	18070.0	13760.0	18920.0	18100.0	19010.0	18910.0	12910.0	18200.0	16010.0	10660.0	15820.0	20890.0	20210.0
592.0	11020.0	18370.0	13470.0	17620.0	18100.0	19140.0	18100.0	12690.0	18390.0	15760.0	10510.0	14900.0	22290.0	20630.0
593.0	10420.0	17590.0	13600.0	17490.0	17930.0	19760.0	18180.0	12500.0	18680.0	15310.0	11410.0	14460.0	21430.0	19170.0
594.0	10220.0	18010.0	12860.0	17150.0	17750.0	18790.0	17650.0	12650.0	17850.0	14940.0	10910.0	14270.0	21730.0	20190.0
595.0	10700.0	17770.0	12730.0	16920.0	17920.0	18980.0	18140.0	11800.0	16250.0	15780.0	10610.0	14520.0	21030.0	19600.0
596.0	10420.0	17160.0	13680.0	16890.0	17500.0	18650.0	17660.0	12120.0	17390.0	15610.0	10020.0	14070.0	20790.0	20150.0
597.0	9530.0	16660.0	13000.0	16690.0	17330.0	18860.0	17510.0	12820.0	17410.0	15730.0	10320.0	14880.0	20610.0	20140.0
598.0	10230.0	16350.0	13060.0	16400.0	16320.0	18980.0	16630.0	12000.0	17500.0	14610.0	10070.0	13860.0	20800.0	19870.0
599.0	9910.0	16700.0	12310.0	16520.0	16560.0	18410.0	16940.0	12290.0	16930.0	14880.0	10220.0	14650.0	19470.0	19350.0
600.0	9570.0	17610.0	12650.0	17420.0	17430.0	18910.0	16760.0	10910.0	17540.0	14360.0	9790.0	13550.0	20730.0	19730.0
