# Supplementary material for: Interrogating the structure and function of the human voltage-gated proton channel (hHv1) with a fluorescent noncanonical amino acid
Source: eLife. 2026 Apr 28;15:RP110161. doi: 10.7554/eLife.110161 (PMC13124150; doi:10.7554/eLife.110161)
Supplement: Figure 6—source data 1. [file elife-110161-fig6-data1.zip › SpectraZn0_370Blank.csv]

Wavelength (nm)	Acd	A18Acd	Q56Acd	M91Acd	V103Acd	C107Acd	K125Acd	Y134Acd	F159Acd	K169Acd	F195Acd	I217Acd	F247Acd	No TAG
380.0	306550.0	376250.0	308510.0	296060.0	768410.0	805400.0	754360.0	487830.0	334490.0	752890.0	387820.0	751800.0	826870.0	998620.0
381.0	127040.0	156750.0	132850.0	120430.0	357880.0	375810.0	312160.0	199760.0	143070.0	304710.0	166810.0	301550.0	394550.0	442470.0
382.0	81020.0	96130.0	86000.0	79120.0	204220.0	221300.0	181440.0	120970.0	88400.0	180670.0	98330.0	179190.0	233490.0	260200.0
383.0	54470.0	65610.0	59360.0	54010.0	135060.0	139770.0	112210.0	75620.0	59290.0	111760.0	64780.0	109710.0	153710.0	160710.0
384.0	41120.0	52000.0	45720.0	42010.0	99790.0	99420.0	76340.0	52960.0	45620.0	75570.0	48830.0	73460.0	118420.0	113950.0
385.0	36360.0	44790.0	39960.0	36150.0	88030.0	84880.0	62020.0	43570.0	40370.0	62270.0	41520.0	59010.0	100290.0	94490.0
386.0	33730.0	41940.0	36660.0	33820.0	78890.0	75380.0	54660.0	40900.0	36710.0	55320.0	37790.0	53790.0	90950.0	86460.0
387.0	31690.0	40880.0	34330.0	33080.0	71930.0	69890.0	53590.0	39290.0	35360.0	51050.0	34980.0	50430.0	83460.0	78680.0
388.0	30700.0	38850.0	33560.0	31650.0	68150.0	66360.0	50290.0	37570.0	35190.0	49940.0	34890.0	48220.0	79750.0	75300.0
389.0	30210.0	38360.0	33220.0	31590.0	62250.0	63530.0	48570.0	35070.0	34730.0	47250.0	33790.0	46210.0	74890.0	70580.0
390.0	29500.0	37380.0	32070.0	30640.0	62280.0	59200.0	46010.0	34750.0	34010.0	45470.0	33010.0	44950.0	72810.0	69390.0
391.0	29870.0	35550.0	31280.0	31750.0	59460.0	57220.0	44390.0	35730.0	33430.0	45050.0	32430.0	43150.0	71230.0	64620.0
392.0	29640.0	36680.0	32500.0	31010.0	56970.0	55940.0	44120.0	35470.0	32650.0	43480.0	32020.0	43250.0	68220.0	63410.0
393.0	29070.0	36680.0	31460.0	30520.0	54460.0	53490.0	43690.0	34960.0	32230.0	42560.0	32110.0	42130.0	66560.0	62240.0
394.0	29820.0	35940.0	32070.0	30810.0	52870.0	52130.0	40690.0	35780.0	33360.0	42070.0	31390.0	39670.0	65860.0	60530.0
395.0	28550.0	35430.0	30470.0	30390.0	53410.0	50600.0	42460.0	35240.0	32720.0	42140.0	30960.0	40250.0	64870.0	58780.0
396.0	28430.0	35260.0	31100.0	29990.0	53790.0	50950.0	41530.0	35300.0	33330.0	40750.0	32650.0	39920.0	62940.0	58620.0
397.0	28600.0	34730.0	31930.0	30140.0	52970.0	51130.0	42970.0	35930.0	31450.0	41160.0	31770.0	40450.0	61240.0	59150.0
398.0	28490.0	36250.0	32090.0	29930.0	52310.0	49230.0	40820.0	35400.0	33120.0	41650.0	33230.0	40400.0	62380.0	59200.0
399.0	28690.0	35420.0	32710.0	31250.0	53150.0	49900.0	40680.0	35610.0	34130.0	41390.0	33030.0	40650.0	64310.0	60230.0
400.0	28940.0	35880.0	32010.0	31270.0	54550.0	51370.0	43050.0	36000.0	34740.0	42140.0	35310.0	42460.0	65600.0	61330.0
401.0	29860.0	37290.0	33380.0	31710.0	56410.0	53150.0	43440.0	38630.0	35980.0	43580.0	36100.0	41910.0	68650.0	64680.0
402.0	31160.0	37660.0	35460.0	34500.0	58660.0	57540.0	45510.0	38630.0	37850.0	45930.0	39030.0	44230.0	70390.0	65710.0
403.0	31930.0	38850.0	35340.0	35020.0	62170.0	60070.0	48540.0	41150.0	38600.0	47800.0	41010.0	46400.0	73770.0	70970.0
404.0	32570.0	41080.0	37840.0	36420.0	64330.0	62790.0	51040.0	42460.0	41450.0	50270.0	41770.0	49940.0	79410.0	73110.0
405.0	34110.0	42460.0	39960.0	38020.0	67160.0	67000.0	51680.0	42850.0	41530.0	51440.0	44490.0	51470.0	81090.0	79650.0
406.0	35600.0	43850.0	39340.0	38660.0	69710.0	66260.0	53480.0	43810.0	43690.0	53680.0	45800.0	55240.0	81410.0	79640.0
407.0	35820.0	44070.0	41350.0	39740.0	68560.0	66880.0	52970.0	45360.0	43580.0	55580.0	48000.0	56850.0	81960.0	82400.0
408.0	37340.0	44680.0	41510.0	41090.0	66010.0	65650.0	52770.0	46360.0	45930.0	55550.0	51060.0	56940.0	78340.0	79090.0
409.0	38600.0	44100.0	43530.0	40000.0	63760.0	64610.0	55200.0	48720.0	47270.0	56860.0	50460.0	59970.0	75860.0	79530.0
410.0	38770.0	46780.0	45530.0	45140.0	62930.0	63560.0	55900.0	51290.0	49540.0	58660.0	53620.0	62120.0	73870.0	78890.0
411.0	41690.0	49810.0	50260.0	48070.0	65630.0	65050.0	58650.0	53750.0	52540.0	61950.0	57260.0	65420.0	73920.0	80300.0
412.0	49450.0	54910.0	55620.0	55700.0	69280.0	68240.0	62540.0	59210.0	60130.0	66940.0	64320.0	70840.0	75450.0	83370.0
413.0	58790.0	66930.0	66500.0	66550.0	76900.0	77250.0	73630.0	70240.0	71280.0	77040.0	73520.0	81010.0	82360.0	91530.0
414.0	71310.0	79330.0	80370.0	81930.0	88260.0	87670.0	85600.0	83910.0	83850.0	91310.0	87860.0	91980.0	93980.0	101330.0
415.0	88880.0	100000.0	100130.0	97900.0	101040.0	105380.0	106300.0	103150.0	102320.0	110550.0	106190.0	113080.0	111320.0	120920.0
416.0	112740.0	120140.0	120570.0	122790.0	121330.0	122300.0	129060.0	126070.0	124200.0	135020.0	129390.0	136420.0	128450.0	139900.0
417.0	137440.0	148890.0	149730.0	149930.0	142640.0	148510.0	154660.0	150750.0	154050.0	164020.0	155710.0	164160.0	152110.0	163930.0
418.0	163250.0	177400.0	177610.0	180990.0	169080.0	170300.0	187110.0	179130.0	179620.0	194080.0	182150.0	191470.0	175850.0	188370.0
419.0	194150.0	208980.0	205930.0	217300.0	193760.0	198320.0	218270.0	214580.0	210420.0	230010.0	211500.0	226290.0	203320.0	214970.0
420.0	222210.0	237960.0	233150.0	245380.0	214760.0	219790.0	243880.0	241180.0	238250.0	261670.0	237910.0	257370.0	221560.0	236920.0
421.0	246060.0	259610.0	259790.0	267250.0	231280.0	242680.0	272310.0	267280.0	255980.0	286040.0	260550.0	279470.0	238230.0	257250.0
422.0	258630.0	273600.0	275370.0	284160.0	244090.0	251700.0	286770.0	284030.0	273970.0	302070.0	273640.0	293840.0	252830.0	267900.0
423.0	266200.0	280380.0	279690.0	292410.0	247690.0	252620.0	293480.0	285730.0	279720.0	308340.0	278610.0	300960.0	254940.0	274040.0
424.0	262720.0	277220.0	274900.0	290170.0	243010.0	249990.0	289000.0	288420.0	274400.0	306220.0	274630.0	294390.0	248130.0	268800.0
425.0	249320.0	261800.0	265930.0	274290.0	229330.0	237260.0	278560.0	268950.0	262800.0	292180.0	263910.0	283210.0	237010.0	255010.0
426.0	226620.0	242140.0	241920.0	248870.0	209220.0	217290.0	255550.0	254160.0	241230.0	271160.0	242470.0	260840.0	218330.0	235290.0
427.0	200670.0	214540.0	213770.0	221290.0	185480.0	191980.0	231540.0	226860.0	217190.0	237800.0	215110.0	233760.0	197190.0	215460.0
428.0	173990.0	186620.0	185310.0	192120.0	161760.0	167570.0	197930.0	192700.0	183400.0	206820.0	188370.0	200990.0	170200.0	187100.0
429.0	146260.0	157440.0	159210.0	160740.0	138850.0	145340.0	166230.0	164410.0	157520.0	177800.0	158970.0	173990.0	147440.0	161530.0
430.0	118270.0	129150.0	128550.0	130800.0	114240.0	117640.0	137390.0	138130.0	131420.0	148180.0	134300.0	141750.0	123990.0	136900.0
431.0	97060.0	106110.0	108160.0	108570.0	98030.0	102830.0	115860.0	113410.0	106250.0	122090.0	111740.0	119070.0	104450.0	119700.0
432.0	77990.0	88150.0	89080.0	89940.0	83450.0	85330.0	97710.0	94790.0	92290.0	98410.0	93290.0	102830.0	91110.0	104050.0
433.0	64450.0	72940.0	75510.0	73250.0	74910.0	74930.0	80460.0	80800.0	77530.0	86770.0	81040.0	86480.0	83270.0	94070.0
434.0	55780.0	64750.0	65240.0	64940.0	65920.0	68140.0	72470.0	69180.0	69440.0	76000.0	71650.0	76020.0	74730.0	84480.0
435.0	49810.0	57920.0	59740.0	58150.0	60760.0	62920.0	65350.0	64380.0	62820.0	67600.0	66490.0	71330.0	69160.0	80450.0
436.0	45460.0	52340.0	54300.0	55460.0	58920.0	60790.0	60690.0	60620.0	59510.0	62830.0	63430.0	67320.0	65140.0	77460.0
437.0	43790.0	51530.0	51470.0	53300.0	56780.0	57610.0	59810.0	56790.0	57950.0	61660.0	57960.0	63900.0	64240.0	76180.0
438.0	42150.0	49220.0	52460.0	50890.0	55330.0	58020.0	58440.0	56050.0	55930.0	59910.0	59150.0	62240.0	62690.0	73260.0
439.0	42760.0	48420.0	49790.0	50820.0	53470.0	55850.0	56990.0	55630.0	56130.0	58580.0	58350.0	62350.0	62210.0	73250.0
440.0	40110.0	48870.0	49190.0	47880.0	52840.0	53360.0	54520.0	53560.0	54690.0	58750.0	57890.0	62670.0	59790.0	73110.0
441.0	41920.0	46240.0	49480.0	48270.0	54280.0	54550.0	54300.0	53120.0	54040.0	57690.0	56680.0	60660.0	58580.0	71130.0
442.0	39470.0	45410.0	48720.0	47510.0	52790.0	53530.0	54990.0	52970.0	52010.0	55210.0	55540.0	60330.0	59800.0	70360.0
443.0	39380.0	46160.0	48120.0	45960.0	52370.0	53720.0	52710.0	51960.0	52110.0	54190.0	55040.0	58560.0	59920.0	69620.0
444.0	38650.0	46210.0	47060.0	45860.0	49550.0	51790.0	52970.0	50970.0	50860.0	54920.0	53100.0	58200.0	58310.0	68790.0
445.0	37470.0	45410.0	45540.0	44630.0	50190.0	51380.0	52980.0	50790.0	51550.0	53680.0	54410.0	56170.0	56980.0	68980.0
446.0	38050.0	44380.0	46070.0	43990.0	49880.0	51220.0	53150.0	49620.0	50800.0	54480.0	52570.0	57120.0	57080.0	68180.0
447.0	36800.0	43710.0	45300.0	45280.0	47820.0	49620.0	50310.0	49040.0	50040.0	52570.0	52270.0	56400.0	56170.0	67010.0
448.0	37450.0	43800.0	45000.0	43590.0	49600.0	49570.0	50620.0	50150.0	50030.0	52260.0	51150.0	55130.0	55710.0	65210.0
449.0	36060.0	42830.0	43030.0	42680.0	46560.0	49900.0	51280.0	49050.0	49340.0	51840.0	50620.0	55250.0	52910.0	65740.0
450.0	36580.0	42250.0	43990.0	42360.0	47610.0	47820.0	50750.0	47750.0	49170.0	51140.0	50490.0	53340.0	52860.0	63540.0
451.0	35670.0	43500.0	43230.0	42840.0	45810.0	47850.0	48890.0	46810.0	48140.0	49970.0	48420.0	52610.0	53980.0	63970.0
452.0	35830.0	41350.0	42920.0	42500.0	45150.0	47040.0	48700.0	46580.0	46320.0	49350.0	48280.0	50450.0	53000.0	63350.0
453.0	36110.0	41530.0	42120.0	40970.0	46300.0	47160.0	48980.0	45970.0	45860.0	49150.0	48290.0	50690.0	54330.0	62920.0
454.0	33970.0	41090.0	41560.0	43520.0	45480.0	45920.0	48960.0	47000.0	46260.0	50170.0	46600.0	50690.0	52670.0	62590.0
455.0	34360.0	40440.0	40120.0	40710.0	44970.0	46230.0	47390.0	44550.0	45640.0	47870.0	46500.0	49860.0	51440.0	59180.0
456.0	33900.0	40250.0	41110.0	40390.0	44700.0	45280.0	48060.0	45820.0	44870.0	48240.0	46110.0	48720.0	51810.0	59040.0
457.0	33290.0	39160.0	40660.0	40150.0	44940.0	44870.0	47340.0	45090.0	44600.0	47360.0	43740.0	49500.0	51150.0	57900.0
458.0	32810.0	40180.0	38990.0	39720.0	43670.0	44590.0	45920.0	44320.0	44810.0	46460.0	45000.0	47930.0	50890.0	57370.0
459.0	32910.0	39450.0	39850.0	37960.0	41810.0	43350.0	46450.0	43120.0	44070.0	47330.0	43620.0	47760.0	50570.0	58130.0
460.0	32610.0	38300.0	37280.0	38800.0	41450.0	43160.0	46050.0	43420.0	44060.0	46940.0	44770.0	46600.0	50160.0	55510.0
461.0	32100.0	38000.0	39020.0	37890.0	41140.0	42340.0	44580.0	43530.0	41790.0	45890.0	42890.0	44910.0	47950.0	56270.0
462.0	32100.0	36210.0	36530.0	36700.0	41530.0	41950.0	45210.0	43150.0	42150.0	45130.0	42810.0	45510.0	48510.0	53400.0
463.0	30890.0	36610.0	36970.0	37270.0	39260.0	42120.0	44920.0	41310.0	40430.0	45240.0	40920.0	44480.0	47590.0	53120.0
464.0	29890.0	35270.0	35660.0	36710.0	40180.0	39580.0	44880.0	41880.0	40860.0	44170.0	41420.0	42900.0	47580.0	54440.0
465.0	30140.0	36000.0	36210.0	35330.0	38950.0	40150.0	44260.0	39560.0	40250.0	43460.0	40610.0	43570.0	46370.0	53150.0
466.0	31480.0	35440.0	36110.0	35840.0	38390.0	39280.0	42360.0	40690.0	40700.0	43040.0	40380.0	42140.0	45630.0	51820.0
467.0	29970.0	34500.0	33840.0	34270.0	37430.0	39560.0	42010.0	39750.0	38930.0	42800.0	39850.0	41330.0	44460.0	51610.0
468.0	30270.0	34010.0	34160.0	35020.0	38190.0	38640.0	40950.0	39720.0	39750.0	41350.0	38800.0	41660.0	46590.0	51660.0
469.0	28990.0	34750.0	33950.0	34170.0	37590.0	38900.0	42050.0	38930.0	37680.0	42710.0	39300.0	40760.0	43350.0	50120.0
470.0	29090.0	32870.0	33570.0	34050.0	36010.0	38200.0	41620.0	38330.0	38390.0	42140.0	38220.0	40850.0	43410.0	49990.0
471.0	28780.0	34300.0	32770.0	33830.0	36430.0	38210.0	40640.0	39280.0	36020.0	41350.0	37150.0	38820.0	44100.0	50440.0
472.0	28520.0	33790.0	32330.0	32780.0	36240.0	36480.0	40090.0	37120.0	36130.0	41160.0	37560.0	39320.0	43440.0	47310.0
473.0	28920.0	32600.0	33600.0	32720.0	35480.0	35820.0	40020.0	37200.0	35510.0	40380.0	36320.0	38870.0	41670.0	47410.0
474.0	28100.0	32090.0	32940.0	32290.0	35740.0	36390.0	38540.0	35620.0	35670.0	39060.0	35710.0	40040.0	42810.0	48420.0
475.0	27000.0	32420.0	31210.0	31490.0	35570.0	37750.0	39010.0	36930.0	36460.0	38630.0	35260.0	37780.0	42280.0	47070.0
476.0	26320.0	30840.0	30380.0	30780.0	35730.0	35490.0	38220.0	36090.0	34820.0	37790.0	34330.0	37530.0	40870.0	46940.0
477.0	26750.0	31630.0	29680.0	30360.0	34020.0	35040.0	38440.0	36030.0	35720.0	38410.0	34790.0	37210.0	40670.0	46000.0
478.0	27510.0	29800.0	29880.0	31160.0	33550.0	35280.0	36930.0	34960.0	34850.0	37940.0	34080.0	36630.0	42110.0	46170.0
479.0	26820.0	30320.0	29690.0	30080.0	33990.0	34980.0	37630.0	34860.0	33870.0	36920.0	34560.0	36200.0	41280.0	43840.0
480.0	26120.0	30410.0	29350.0	29630.0	33260.0	35110.0	37620.0	33980.0	33230.0	37900.0	32910.0	35030.0	39290.0	43650.0
481.0	25830.0	28080.0	28890.0	29530.0	32870.0	33370.0	37640.0	32710.0	32090.0	35960.0	32290.0	35050.0	40000.0	44920.0
482.0	25500.0	28790.0	29320.0	29740.0	31670.0	33160.0	35320.0	34210.0	33340.0	37280.0	31620.0	36180.0	39700.0	44150.0
483.0	26010.0	28870.0	28960.0	28180.0	32000.0	32160.0	35360.0	33180.0	32440.0	36730.0	31940.0	34730.0	38920.0	43760.0
484.0	24240.0	29050.0	28160.0	27880.0	31520.0	32170.0	35110.0	32840.0	32580.0	35240.0	31580.0	34150.0	39040.0	42790.0
485.0	24300.0	28180.0	27340.0	28300.0	32690.0	32250.0	34460.0	31790.0	30700.0	34630.0	31850.0	33180.0	37740.0	42910.0
486.0	25210.0	27180.0	27880.0	27700.0	31880.0	32600.0	35380.0	31910.0	32160.0	35690.0	29470.0	33340.0	38420.0	42130.0
487.0	23880.0	27370.0	27240.0	27920.0	31170.0	31700.0	35480.0	31630.0	30460.0	35890.0	29900.0	33400.0	37950.0	40260.0
488.0	23970.0	27070.0	26700.0	27110.0	31020.0	31790.0	35270.0	31470.0	29750.0	34680.0	29660.0	31990.0	37780.0	40620.0
489.0	24590.0	28470.0	25430.0	27480.0	31170.0	30560.0	33910.0	31020.0	30540.0	34290.0	29320.0	33240.0	37040.0	39600.0
490.0	24110.0	27360.0	24840.0	27200.0	30950.0	31440.0	33750.0	30320.0	29210.0	33660.0	29240.0	31350.0	38090.0	40360.0
491.0	22900.0	26370.0	25600.0	27030.0	30440.0	29620.0	32520.0	29490.0	29350.0	33220.0	29110.0	31170.0	36730.0	38610.0
492.0	21810.0	25840.0	25110.0	26610.0	30140.0	30280.0	33840.0	29000.0	29270.0	32960.0	27920.0	31090.0	36940.0	40660.0
493.0	22190.0	26620.0	24880.0	25420.0	29980.0	29490.0	32270.0	29030.0	28180.0	33990.0	27000.0	29350.0	36310.0	38420.0
494.0	22530.0	25630.0	24210.0	25670.0	28460.0	29300.0	32020.0	28620.0	27390.0	31510.0	26700.0	30400.0	35790.0	36850.0
495.0	22470.0	25830.0	24970.0	25740.0	29490.0	29610.0	31530.0	27310.0	28210.0	32230.0	27470.0	31170.0	34910.0	37480.0
496.0	21520.0	24710.0	24580.0	24510.0	29080.0	28210.0	31550.0	28230.0	26630.0	31620.0	26670.0	29470.0	35460.0	38680.0
497.0	21880.0	24690.0	23730.0	24350.0	28830.0	28330.0	31330.0	28400.0	26540.0	30920.0	25320.0	29260.0	34610.0	36920.0
498.0	21890.0	24150.0	23100.0	24250.0	28910.0	27080.0	30480.0	27790.0	25930.0	31340.0	26460.0	28610.0	34680.0	37460.0
499.0	21420.0	24480.0	23240.0	23540.0	28350.0	28600.0	29930.0	27240.0	26140.0	30470.0	25200.0	29170.0	34080.0	35860.0
500.0	20450.0	24140.0	23290.0	23820.0	28650.0	28550.0	30380.0	26070.0	25690.0	30600.0	25220.0	29310.0	35400.0	36740.0
501.0	20480.0	23460.0	22380.0	23170.0	28070.0	28720.0	30680.0	25830.0	25990.0	29480.0	24590.0	28040.0	34040.0	36360.0
502.0	20490.0	23320.0	22870.0	22700.0	29050.0	28960.0	29950.0	26690.0	25480.0	28740.0	24840.0	27460.0	34460.0	36910.0
503.0	20140.0	23060.0	21890.0	22090.0	27610.0	27670.0	29530.0	26040.0	24940.0	28860.0	24460.0	27970.0	35350.0	36630.0
504.0	20810.0	22460.0	22210.0	23240.0	28120.0	28590.0	29560.0	25920.0	24450.0	28880.0	24590.0	28160.0	33740.0	35530.0
505.0	19940.0	22220.0	21100.0	21870.0	28030.0	28020.0	29860.0	25180.0	24070.0	30080.0	23820.0	26940.0	33890.0	36780.0
506.0	19190.0	22270.0	21900.0	21660.0	27710.0	28220.0	28850.0	24420.0	23970.0	28680.0	23670.0	26470.0	33810.0	34870.0
507.0	18690.0	21830.0	20790.0	21830.0	27330.0	26690.0	28100.0	24160.0	23510.0	29480.0	23080.0	27570.0	33810.0	34100.0
508.0	18880.0	22130.0	20590.0	21060.0	26740.0	27540.0	28000.0	23640.0	22810.0	28040.0	22690.0	25630.0	31850.0	33720.0
509.0	18240.0	21780.0	20440.0	21130.0	26020.0	26300.0	27890.0	23840.0	22570.0	26740.0	21790.0	24930.0	32020.0	33100.0
510.0	17560.0	21200.0	19660.0	19140.0	26210.0	25120.0	26690.0	23400.0	22550.0	26420.0	22500.0	24710.0	30500.0	32500.0
511.0	17820.0	20820.0	19520.0	19940.0	25580.0	25420.0	27110.0	23260.0	21960.0	26740.0	21480.0	24880.0	31180.0	30030.0
512.0	16600.0	20200.0	18550.0	19430.0	24320.0	24820.0	26530.0	22340.0	20540.0	26250.0	21810.0	23530.0	30020.0	31780.0
513.0	16620.0	19680.0	18740.0	19460.0	23930.0	25250.0	26300.0	21650.0	21300.0	26150.0	21190.0	23310.0	30970.0	30210.0
514.0	17420.0	19500.0	18490.0	19280.0	23950.0	25220.0	25560.0	21830.0	20580.0	25990.0	20030.0	23370.0	28610.0	30980.0
515.0	16470.0	19530.0	18520.0	18370.0	23800.0	24030.0	25390.0	20640.0	20660.0	24830.0	19910.0	23990.0	28830.0	30480.0
516.0	16390.0	19030.0	17670.0	18900.0	24280.0	23240.0	24640.0	20850.0	19470.0	25240.0	20610.0	21960.0	28420.0	29520.0
517.0	16650.0	18250.0	17440.0	18120.0	23100.0	23590.0	23480.0	20220.0	19790.0	24460.0	19610.0	22440.0	28620.0	29580.0
518.0	16120.0	18460.0	16840.0	17630.0	23490.0	23440.0	23850.0	20370.0	20030.0	24360.0	19400.0	22620.0	28860.0	28940.0
519.0	15180.0	18600.0	17380.0	17650.0	22510.0	22870.0	23160.0	19690.0	19490.0	23840.0	18720.0	21330.0	28300.0	29020.0
520.0	15370.0	18030.0	16360.0	16710.0	22330.0	22940.0	23060.0	19000.0	18810.0	24090.0	18870.0	22460.0	27460.0	28080.0
521.0	15530.0	18120.0	16940.0	17790.0	22370.0	23270.0	22930.0	19280.0	18190.0	22810.0	18350.0	20940.0	26780.0	27400.0
522.0	14500.0	17800.0	16360.0	16870.0	21920.0	22780.0	23520.0	18810.0	18510.0	22980.0	18250.0	20840.0	27400.0	27660.0
523.0	15340.0	17480.0	15490.0	16870.0	22480.0	21730.0	23120.0	19390.0	18100.0	22960.0	18230.0	20640.0	27510.0	27310.0
524.0	14940.0	17100.0	15890.0	16860.0	21610.0	22250.0	22430.0	18230.0	18540.0	22280.0	17790.0	20520.0	26870.0	27020.0
525.0	14720.0	17340.0	15600.0	16930.0	21560.0	22180.0	22160.0	17570.0	17860.0	20770.0	17180.0	20720.0	26910.0	27430.0
526.0	14010.0	17210.0	15280.0	16030.0	20840.0	21940.0	22760.0	17460.0	17610.0	22710.0	16870.0	20550.0	27340.0	27690.0
527.0	13870.0	16290.0	15570.0	15900.0	21270.0	20710.0	21770.0	18250.0	17510.0	21850.0	16740.0	19680.0	26410.0	26110.0
528.0	13910.0	16120.0	15550.0	16250.0	21510.0	20810.0	21890.0	17040.0	17960.0	21710.0	16820.0	19280.0	26720.0	25730.0
529.0	13550.0	15940.0	14740.0	15520.0	20670.0	21050.0	21190.0	17350.0	16650.0	20330.0	16770.0	19010.0	25810.0	25820.0
530.0	13650.0	16470.0	14530.0	15150.0	20700.0	21090.0	21330.0	17240.0	16610.0	21000.0	16120.0	19940.0	26080.0	25250.0
531.0	12680.0	15370.0	14730.0	14940.0	20760.0	20630.0	20100.0	17020.0	16350.0	20610.0	15930.0	19270.0	25930.0	26280.0
532.0	13010.0	15230.0	14490.0	14920.0	20700.0	20160.0	20860.0	16520.0	16440.0	20140.0	15890.0	18920.0	25940.0	25810.0
533.0	13200.0	15850.0	14280.0	14560.0	20360.0	19900.0	20830.0	15840.0	15860.0	21250.0	16310.0	18820.0	25730.0	25980.0
534.0	13410.0	15150.0	14340.0	14200.0	19620.0	19850.0	20400.0	16040.0	15480.0	19940.0	15470.0	18360.0	25100.0	24770.0
535.0	13210.0	14920.0	14020.0	13720.0	19910.0	19820.0	19420.0	15970.0	15050.0	19920.0	15200.0	18170.0	25770.0	24670.0
536.0	12150.0	15060.0	13230.0	14400.0	19500.0	19680.0	18480.0	15280.0	14630.0	19200.0	14690.0	18650.0	24110.0	24980.0
537.0	11860.0	14960.0	12980.0	13340.0	19330.0	20330.0	18570.0	15930.0	15210.0	19410.0	14570.0	17670.0	23900.0	23760.0
538.0	11640.0	14970.0	12840.0	13250.0	19400.0	19820.0	18900.0	15100.0	14410.0	18790.0	14540.0	17760.0	24530.0	22960.0
539.0	12170.0	14530.0	13140.0	13000.0	20010.0	19260.0	18570.0	14150.0	15170.0	18500.0	14010.0	17150.0	24760.0	23830.0
540.0	11430.0	14330.0	12630.0	13150.0	18680.0	19470.0	18720.0	14670.0	13880.0	18680.0	13260.0	17400.0	22990.0	24650.0
541.0	12100.0	13790.0	12980.0	12580.0	20080.0	19690.0	18150.0	14600.0	14470.0	17990.0	14250.0	16790.0	22960.0	23220.0
542.0	11770.0	14030.0	12760.0	12850.0	19090.0	19150.0	17920.0	14530.0	14160.0	18220.0	13210.0	16950.0	24300.0	23300.0
543.0	11680.0	14060.0	12270.0	12770.0	18970.0	19490.0	17810.0	13970.0	14330.0	17710.0	13840.0	17160.0	23830.0	22990.0
544.0	11200.0	13210.0	12160.0	12820.0	19830.0	19070.0	17640.0	14310.0	13410.0	18170.0	13580.0	16540.0	22880.0	23160.0
545.0	10700.0	13510.0	11890.0	12600.0	19370.0	18770.0	17390.0	14280.0	13120.0	17380.0	13710.0	16000.0	24100.0	23880.0
546.0	11350.0	12560.0	12700.0	11960.0	18400.0	18720.0	17870.0	13840.0	13170.0	17170.0	13070.0	16410.0	22850.0	22700.0
547.0	10360.0	12490.0	12500.0	11830.0	18370.0	17580.0	16750.0	13170.0	12500.0	17330.0	12480.0	16060.0	23130.0	21380.0
548.0	10230.0	12660.0	11840.0	11550.0	18570.0	18330.0	16860.0	12940.0	12710.0	17010.0	13230.0	15620.0	22090.0	22180.0
549.0	10610.0	12560.0	11040.0	11700.0	17800.0	18080.0	17220.0	12870.0	12890.0	17470.0	12260.0	15240.0	22680.0	21650.0
550.0	10340.0	13070.0	11120.0	11760.0	18300.0	18020.0	16510.0	13220.0	13020.0	16410.0	12330.0	14580.0	22860.0	21750.0
551.0	10100.0	12450.0	11180.0	11160.0	18150.0	18150.0	15820.0	12660.0	12550.0	15580.0	12850.0	14510.0	22090.0	21680.0
552.0	10730.0	12990.0	11280.0	10490.0	18090.0	17220.0	16560.0	12910.0	12920.0	15930.0	12090.0	15230.0	21320.0	21510.0
553.0	10310.0	12420.0	11920.0	10770.0	17900.0	18210.0	16140.0	12680.0	12050.0	16620.0	12190.0	14620.0	21600.0	20340.0
554.0	10220.0	12390.0	11290.0	10640.0	17580.0	17600.0	15990.0	12460.0	12050.0	15200.0	11760.0	15320.0	21290.0	20640.0
555.0	9500.0	12260.0	11150.0	10720.0	17990.0	17070.0	16180.0	12540.0	11980.0	15910.0	12590.0	14510.0	22070.0	20260.0
556.0	10070.0	11810.0	10530.0	10820.0	17760.0	17290.0	15400.0	11440.0	11320.0	15360.0	11650.0	14500.0	21510.0	20520.0
557.0	9550.0	11220.0	10520.0	10260.0	17520.0	16730.0	15720.0	12610.0	11160.0	15100.0	10910.0	13100.0	21560.0	19930.0
558.0	9530.0	11340.0	10680.0	9860.0	17400.0	17430.0	15640.0	11260.0	11550.0	15490.0	10990.0	14410.0	22100.0	20560.0
559.0	9420.0	11820.0	10680.0	9470.0	17350.0	17600.0	14940.0	11550.0	10720.0	15180.0	10590.0	13650.0	21930.0	20100.0
560.0	9070.0	11610.0	10260.0	9780.0	16810.0	16140.0	15140.0	11310.0	10550.0	15070.0	10720.0	13700.0	20700.0	20360.0
561.0	9300.0	11260.0	10820.0	9380.0	16830.0	16910.0	14610.0	11870.0	10610.0	15030.0	10930.0	13450.0	20290.0	20420.0
562.0	8620.0	11280.0	9920.0	9360.0	17030.0	16570.0	15020.0	11140.0	10810.0	15030.0	10690.0	13940.0	20960.0	20000.0
563.0	9060.0	11350.0	10190.0	9900.0	17460.0	17150.0	14970.0	11240.0	10860.0	14540.0	10470.0	13430.0	20100.0	20240.0
564.0	8690.0	11570.0	9780.0	8890.0	16610.0	16150.0	14480.0	11200.0	10930.0	13950.0	10080.0	13170.0	20900.0	20430.0
565.0	8350.0	10770.0	9790.0	9780.0	16790.0	16230.0	14440.0	11180.0	10300.0	14550.0	10610.0	13730.0	21010.0	19600.0
566.0	8400.0	11240.0	9360.0	9080.0	16330.0	16940.0	14020.0	11030.0	10870.0	14310.0	10030.0	13180.0	20420.0	18870.0
567.0	9190.0	11000.0	9440.0	9190.0	16350.0	16300.0	13910.0	10830.0	10550.0	13690.0	10200.0	12360.0	20530.0	19340.0
568.0	8300.0	11070.0	9740.0	9160.0	16050.0	16220.0	14390.0	10360.0	10150.0	13420.0	10130.0	12930.0	20050.0	18900.0
569.0	8510.0	10380.0	8870.0	9010.0	16410.0	15040.0	14020.0	10430.0	9770.0	14060.0	9750.0	12810.0	20400.0	18990.0
570.0	8330.0	10160.0	9140.0	8680.0	15910.0	16300.0	13960.0	10520.0	9580.0	13700.0	9860.0	13560.0	20400.0	19710.0
571.0	8580.0	10680.0	8920.0	8700.0	16080.0	15710.0	14010.0	10910.0	9390.0	13380.0	9970.0	12690.0	20940.0	18800.0
572.0	8080.0	9930.0	9330.0	8460.0	16310.0	16370.0	12820.0	10290.0	9710.0	12860.0	9420.0	12490.0	20270.0	18420.0
573.0	8330.0	9680.0	9290.0	8580.0	16110.0	15870.0	13820.0	9470.0	9710.0	13640.0	9310.0	12780.0	19620.0	18630.0
574.0	7890.0	9330.0	8720.0	8680.0	15800.0	15220.0	13330.0	10260.0	9840.0	13410.0	9280.0	12150.0	18980.0	17650.0
575.0	7890.0	10370.0	9130.0	7980.0	15020.0	15280.0	13330.0	9940.0	9290.0	12600.0	9180.0	12390.0	19650.0	18200.0
576.0	8040.0	9330.0	8540.0	8150.0	15810.0	16390.0	12260.0	9550.0	9120.0	12270.0	9720.0	12030.0	19020.0	18510.0
577.0	8180.0	10040.0	8980.0	8570.0	16420.0	14990.0	13090.0	9890.0	9100.0	12340.0	9450.0	12360.0	19210.0	18350.0
578.0	7310.0	9650.0	8620.0	8020.0	15210.0	16130.0	12860.0	9800.0	9260.0	12730.0	9100.0	12250.0	19760.0	17890.0
579.0	7760.0	9280.0	8270.0	8810.0	14920.0	15730.0	13080.0	9340.0	9110.0	12070.0	9290.0	11830.0	18680.0	17710.0
580.0	7600.0	9760.0	8350.0	7860.0	15640.0	15450.0	12650.0	9590.0	8810.0	13130.0	9380.0	12540.0	19240.0	17830.0
581.0	7320.0	9690.0	8190.0	7710.0	16190.0	15650.0	12940.0	9350.0	9100.0	12480.0	8410.0	12270.0	19300.0	18260.0
582.0	7140.0	9540.0	8540.0	7610.0	15680.0	15270.0	12470.0	9090.0	9460.0	12700.0	8940.0	11910.0	19320.0	17800.0
583.0	7000.0	9220.0	8030.0	7280.0	15500.0	15730.0	12990.0	9220.0	9130.0	13120.0	9480.0	11900.0	19030.0	17760.0
584.0	7170.0	9120.0	8160.0	7560.0	15750.0	15600.0	12650.0	9160.0	8560.0	12410.0	8490.0	11470.0	18900.0	17340.0
585.0	7190.0	8600.0	8220.0	7620.0	15610.0	14370.0	12800.0	9110.0	9060.0	12100.0	8690.0	11480.0	18880.0	17320.0
586.0	7550.0	9060.0	8230.0	7730.0	15270.0	14880.0	12620.0	8830.0	8110.0	12320.0	8490.0	10920.0	19110.0	17240.0
587.0	6900.0	9050.0	7700.0	7940.0	15180.0	15740.0	11640.0	8920.0	7990.0	11850.0	8280.0	11360.0	19240.0	16670.0
588.0	6950.0	8550.0	8140.0	7420.0	15330.0	14640.0	11980.0	8460.0	8160.0	12310.0	8330.0	11310.0	18790.0	17020.0
589.0	6510.0	8870.0	7580.0	7130.0	14890.0	15030.0	12260.0	8190.0	8020.0	11810.0	8130.0	11140.0	19210.0	16990.0
590.0	6840.0	8750.0	7790.0	7050.0	15770.0	14910.0	12080.0	8710.0	7970.0	11430.0	8140.0	10440.0	19060.0	16730.0
591.0	6720.0	8480.0	7290.0	6600.0	15530.0	15070.0	11180.0	7780.0	8030.0	11950.0	8140.0	10480.0	17380.0	17800.0
592.0	6530.0	7940.0	7850.0	7300.0	15060.0	14180.0	10950.0	7960.0	8390.0	12200.0	7830.0	10890.0	18630.0	18190.0
593.0	6660.0	8700.0	8290.0	6820.0	14870.0	15130.0	11850.0	7710.0	7920.0	11480.0	7990.0	10440.0	17860.0	16670.0
594.0	7040.0	8320.0	7380.0	6430.0	14300.0	14300.0	11110.0	8310.0	7770.0	11050.0	7330.0	10540.0	18300.0	16720.0
595.0	6570.0	8690.0	7750.0	6480.0	14720.0	14300.0	10990.0	8060.0	7650.0	11010.0	7120.0	10530.0	18210.0	16220.0
596.0	6820.0	8580.0	6820.0	7030.0	14050.0	13470.0	11390.0	8220.0	7590.0	11380.0	7510.0	9950.0	18070.0	16530.0
597.0	6280.0	8250.0	7120.0	7070.0	14220.0	13860.0	11630.0	7870.0	7800.0	10490.0	7580.0	10420.0	18210.0	16240.0
598.0	5990.0	8120.0	7090.0	6750.0	15100.0	14490.0	10590.0	8530.0	7710.0	10340.0	7120.0	10130.0	18000.0	15500.0
599.0	6020.0	8800.0	7050.0	5850.0	14090.0	14150.0	10840.0	7430.0	7830.0	10810.0	7660.0	10570.0	17440.0	17040.0
600.0	6210.0	8140.0	7070.0	6430.0	15480.0	14780.0	10710.0	7920.0	7080.0	10710.0	7620.0	10270.0	18110.0	16200.0
