# Supplementary material for: Interrogating the structure and function of the human voltage-gated proton channel (hHv1) with a fluorescent noncanonical amino acid
Source: eLife. 2026 Apr 28;15:RP110161. doi: 10.7554/eLife.110161 (PMC13124150; doi:10.7554/eLife.110161)
Supplement: Figure 6—source data 1. [file elife-110161-fig6-data1.zip › SpectraZn1_280.csv]

Wavelength (nm)	Acd	A18Acd	Q56Acd	M91Acd	V103Acd	C107Acd	K125Acd	Y134Acd	F159Acd	K169Acd	F195Acd	I217Acd	F247Acd	No TAG
290.0	61350.0	147640.0	117830.0	133470.0	86040.0	217480.0	154890.0	95430.0	108720.0	99290.0	117880.0	91630.0	90010.0	147160.0
291.0	36060.0	78710.0	75150.0	77020.0	52030.0	117460.0	85400.0	53790.0	63400.0	56420.0	65770.0	53650.0	55530.0	91700.0
292.0	29260.0	59880.0	63110.0	60300.0	44020.0	91770.0	67230.0	44370.0	54190.0	46560.0	50490.0	43490.0	47090.0	80980.0
293.0	26700.0	53580.0	61640.0	57090.0	39870.0	82370.0	61910.0	41580.0	50430.0	43170.0	44420.0	39830.0	44520.0	77720.0
294.0	26180.0	51120.0	62550.0	56010.0	41180.0	83630.0	60010.0	41090.0	51110.0	41720.0	42230.0	42040.0	45900.0	85120.0
295.0	26950.0	53750.0	67810.0	59280.0	45130.0	84830.0	64480.0	42360.0	55330.0	46730.0	45730.0	43770.0	49780.0	92060.0
296.0	28280.0	56770.0	72730.0	65350.0	46550.0	90850.0	70250.0	46530.0	59560.0	49430.0	47720.0	47020.0	53740.0	102400.0
297.0	30920.0	61770.0	81260.0	70530.0	53210.0	98610.0	76190.0	52350.0	66390.0	54380.0	52390.0	50980.0	57810.0	115000.0
298.0	34970.0	70380.0	90240.0	78210.0	59260.0	106890.0	85570.0	59550.0	73370.0	59940.0	57970.0	57270.0	64630.0	132140.0
299.0	39460.0	78210.0	99940.0	87780.0	65450.0	117020.0	93440.0	67460.0	81070.0	68350.0	66080.0	64830.0	73800.0	150960.0
300.0	44780.0	87430.0	115090.0	99380.0	77460.0	133340.0	106220.0	79310.0	92910.0	79040.0	74760.0	75050.0	85550.0	176150.0
301.0	55490.0	103480.0	129300.0	114440.0	90050.0	148430.0	123880.0	92600.0	106460.0	92160.0	86240.0	86480.0	99760.0	200680.0
302.0	66970.0	119730.0	149490.0	131850.0	106830.0	168760.0	145800.0	111860.0	127970.0	109010.0	103000.0	102720.0	117770.0	234880.0
303.0	82970.0	140990.0	173750.0	157600.0	128880.0	190650.0	167120.0	136720.0	145240.0	128290.0	123180.0	124830.0	139000.0	269480.0
304.0	106010.0	167990.0	207400.0	186130.0	157120.0	225670.0	196670.0	163730.0	177880.0	157310.0	149300.0	153360.0	167440.0	309900.0
305.0	126110.0	197710.0	233740.0	214390.0	182880.0	255700.0	231500.0	193380.0	207530.0	185490.0	173930.0	178600.0	195160.0	361290.0
306.0	149300.0	228290.0	268760.0	244090.0	215530.0	287850.0	263300.0	226310.0	237420.0	214750.0	201380.0	206110.0	225860.0	407570.0
307.0	168680.0	255580.0	301780.0	277720.0	242630.0	317000.0	296950.0	260810.0	264740.0	240980.0	224570.0	235880.0	255360.0	450760.0
308.0	186620.0	281810.0	328740.0	297500.0	266120.0	342540.0	321120.0	289040.0	289470.0	263780.0	247270.0	260100.0	278460.0	493420.0
309.0	198720.0	297460.0	353260.0	313650.0	287440.0	365290.0	345830.0	304860.0	310720.0	279630.0	266660.0	273230.0	299770.0	536330.0
310.0	199760.0	305550.0	362640.0	325710.0	292560.0	374890.0	355440.0	319040.0	316530.0	291620.0	271090.0	286020.0	303870.0	560400.0
311.0	194020.0	306550.0	368120.0	326380.0	293280.0	379200.0	359600.0	315560.0	317240.0	291790.0	269990.0	283310.0	305410.0	586720.0
312.0	181450.0	301750.0	364350.0	324550.0	282680.0	378560.0	352030.0	314070.0	312680.0	282600.0	264310.0	272470.0	303920.0	604160.0
313.0	162130.0	287920.0	349940.0	313420.0	271420.0	371230.0	349420.0	299700.0	302490.0	265890.0	250870.0	260910.0	289690.0	611950.0
314.0	146880.0	271010.0	341250.0	302920.0	254950.0	358100.0	333270.0	287740.0	287520.0	255380.0	234570.0	246390.0	279130.0	622900.0
315.0	126820.0	259850.0	327810.0	294620.0	238390.0	352030.0	321820.0	278640.0	277720.0	235370.0	218980.0	226870.0	263880.0	639010.0
316.0	110710.0	247910.0	321430.0	284090.0	228330.0	349660.0	313050.0	267600.0	267220.0	222080.0	203400.0	213470.0	255410.0	652450.0
317.0	96500.0	241810.0	313420.0	282070.0	217180.0	335370.0	306380.0	260830.0	259120.0	216560.0	200150.0	203400.0	245070.0	670920.0
318.0	86850.0	237410.0	314780.0	278320.0	211230.0	342430.0	303690.0	255910.0	257300.0	212150.0	192140.0	197340.0	244240.0	687290.0
319.0	80620.0	234870.0	314080.0	285330.0	207460.0	343860.0	309640.0	261510.0	255860.0	209870.0	191230.0	196480.0	248370.0	704930.0
320.0	77070.0	235440.0	320070.0	290960.0	207120.0	347300.0	307970.0	260620.0	258290.0	208510.0	192330.0	194220.0	247830.0	733370.0
321.0	74440.0	243410.0	322680.0	293610.0	210090.0	354490.0	318830.0	270290.0	261530.0	209560.0	193270.0	195830.0	250060.0	761580.0
322.0	71000.0	245210.0	335010.0	298850.0	212130.0	363310.0	323640.0	277370.0	270940.0	212600.0	193710.0	199590.0	256460.0	792190.0
323.0	69420.0	243780.0	338830.0	307680.0	213500.0	369590.0	328950.0	281850.0	273210.0	215740.0	197820.0	203020.0	261860.0	809810.0
324.0	68180.0	250780.0	343440.0	311480.0	218220.0	372410.0	332430.0	288550.0	275130.0	218630.0	200150.0	203670.0	261230.0	830040.0
325.0	68150.0	251470.0	347390.0	317130.0	219880.0	382720.0	342350.0	293050.0	281530.0	224040.0	201680.0	206820.0	267910.0	855140.0
326.0	66000.0	257740.0	353900.0	321690.0	226010.0	386140.0	350060.0	300310.0	290270.0	226870.0	204400.0	212030.0	275720.0	875200.0
327.0	66510.0	260900.0	361190.0	326050.0	226330.0	392320.0	354570.0	307910.0	290910.0	229290.0	209050.0	214080.0	282550.0	899080.0
328.0	65120.0	263920.0	363130.0	332080.0	231330.0	401370.0	355800.0	316090.0	299210.0	234370.0	214700.0	219430.0	289380.0	917770.0
329.0	64930.0	268660.0	365880.0	340250.0	230470.0	404420.0	369250.0	323910.0	297970.0	236060.0	217240.0	217230.0	287010.0	932620.0
330.0	66060.0	267540.0	374310.0	348560.0	237790.0	408790.0	376310.0	324090.0	303980.0	239130.0	218370.0	219330.0	294920.0	950270.0
331.0	63980.0	271390.0	375160.0	347630.0	235590.0	415920.0	375780.0	333380.0	307760.0	245690.0	221130.0	222210.0	297110.0	962760.0
332.0	63070.0	272400.0	379910.0	352460.0	238500.0	417630.0	379170.0	339490.0	308740.0	243860.0	221990.0	227600.0	301280.0	979250.0
333.0	62520.0	276070.0	381150.0	351670.0	239730.0	419790.0	386260.0	337700.0	307840.0	245910.0	222120.0	230580.0	303000.0	993940.0
334.0	61620.0	275130.0	385410.0	356120.0	242430.0	425340.0	387600.0	345750.0	316090.0	245340.0	223730.0	228490.0	305980.0	1003910.0
335.0	61120.0	276820.0	384250.0	354720.0	239200.0	426020.0	389400.0	348880.0	316970.0	243950.0	225530.0	224390.0	303280.0	1016280.0
336.0	59780.0	272710.0	383610.0	356270.0	242980.0	425450.0	387340.0	348420.0	317380.0	245050.0	221700.0	230860.0	311420.0	1016610.0
337.0	58480.0	274610.0	385890.0	357110.0	240800.0	427600.0	385400.0	343760.0	318770.0	244560.0	222530.0	229390.0	307080.0	1027050.0
338.0	58640.0	275140.0	380080.0	360490.0	240120.0	428590.0	386620.0	344440.0	318560.0	245580.0	221560.0	224810.0	305730.0	1027520.0
339.0	56640.0	276750.0	380020.0	355580.0	238910.0	423800.0	387710.0	347980.0	320460.0	242300.0	223960.0	227520.0	306380.0	1027760.0
340.0	56510.0	271800.0	382580.0	353050.0	237970.0	428990.0	387100.0	345230.0	319270.0	241270.0	222120.0	230300.0	302320.0	1026950.0
341.0	54110.0	268020.0	379820.0	351840.0	236690.0	427810.0	384910.0	349910.0	314390.0	242140.0	219090.0	226620.0	300740.0	1030760.0
342.0	52890.0	268960.0	374650.0	355270.0	234040.0	426560.0	385760.0	345370.0	313440.0	240440.0	221050.0	226320.0	305430.0	1023170.0
343.0	53250.0	268290.0	375880.0	350830.0	233980.0	424690.0	383350.0	348980.0	314570.0	240710.0	222030.0	223380.0	299480.0	1033740.0
344.0	52670.0	261750.0	373110.0	347460.0	233030.0	420650.0	379780.0	344250.0	313890.0	238160.0	219770.0	222150.0	301440.0	1025660.0
345.0	52210.0	264020.0	369910.0	342310.0	225490.0	417100.0	382040.0	343780.0	312440.0	235280.0	216710.0	223180.0	296050.0	1023750.0
346.0	50890.0	259280.0	367340.0	345980.0	228070.0	417690.0	377270.0	344320.0	311230.0	234760.0	215850.0	221140.0	296580.0	1021180.0
347.0	51650.0	256300.0	364520.0	343990.0	227600.0	415020.0	376600.0	338670.0	308320.0	233130.0	212550.0	220740.0	288780.0	1010110.0
348.0	49350.0	257680.0	360650.0	340360.0	227220.0	409220.0	372010.0	337340.0	305760.0	232770.0	210470.0	218960.0	290910.0	1000020.0
349.0	49540.0	249510.0	356210.0	332730.0	225190.0	406010.0	366700.0	332900.0	302270.0	227250.0	210220.0	214010.0	288690.0	998480.0
350.0	49130.0	248090.0	350500.0	329810.0	220320.0	403300.0	362190.0	330830.0	303570.0	224050.0	205890.0	211700.0	282500.0	984170.0
351.0	46740.0	247730.0	346930.0	326080.0	220380.0	401490.0	358280.0	326560.0	299400.0	219630.0	204180.0	210340.0	278090.0	983400.0
352.0	47030.0	242570.0	338400.0	318760.0	213310.0	400050.0	357270.0	321680.0	298260.0	218640.0	203190.0	209320.0	277830.0	965720.0
353.0	46250.0	236170.0	340960.0	316450.0	212600.0	394710.0	353050.0	318950.0	290310.0	213000.0	201110.0	204890.0	273330.0	957940.0
354.0	45930.0	234280.0	331010.0	312760.0	207760.0	392510.0	347140.0	313290.0	288290.0	213370.0	198070.0	199750.0	268570.0	941620.0
355.0	46310.0	230230.0	325430.0	304390.0	203450.0	385960.0	338420.0	308590.0	283380.0	207270.0	193360.0	198570.0	264470.0	925580.0
356.0	43930.0	225030.0	326080.0	301390.0	200700.0	379940.0	335090.0	304330.0	279860.0	205190.0	188700.0	194830.0	259000.0	916750.0
357.0	43770.0	223930.0	313340.0	295450.0	196790.0	373520.0	329210.0	300500.0	275950.0	199280.0	185640.0	191790.0	256380.0	901400.0
358.0	42540.0	218740.0	311150.0	289410.0	191240.0	367180.0	325130.0	292580.0	274480.0	196630.0	186620.0	190510.0	247250.0	885740.0
359.0	42870.0	215880.0	299700.0	283040.0	189880.0	364660.0	317760.0	285790.0	266090.0	192700.0	177220.0	183410.0	244730.0	867670.0
360.0	41570.0	208410.0	299050.0	282360.0	186240.0	356530.0	309990.0	283190.0	265090.0	184930.0	175160.0	177230.0	239570.0	852330.0
361.0	40920.0	206620.0	288760.0	271960.0	180380.0	352920.0	303910.0	275250.0	259460.0	185920.0	173230.0	179300.0	232900.0	839340.0
362.0	41250.0	199270.0	282920.0	264380.0	177420.0	346140.0	295240.0	271000.0	254000.0	181990.0	168750.0	172810.0	227990.0	819330.0
363.0	41100.0	198480.0	278300.0	262650.0	171120.0	342980.0	294910.0	264390.0	252270.0	178660.0	166770.0	169660.0	221150.0	804010.0
364.0	39590.0	191090.0	267380.0	254470.0	168090.0	339410.0	281700.0	259920.0	246990.0	172810.0	160520.0	169140.0	215130.0	780670.0
365.0	39290.0	189310.0	265870.0	247600.0	163200.0	331680.0	277400.0	252050.0	239960.0	168740.0	160120.0	163900.0	213020.0	765010.0
366.0	38060.0	182650.0	254880.0	244590.0	160570.0	327830.0	268840.0	246930.0	236060.0	163590.0	153930.0	157440.0	207830.0	748920.0
367.0	38250.0	178930.0	249730.0	235330.0	155900.0	315740.0	262730.0	238650.0	228850.0	160350.0	154120.0	152440.0	200640.0	728440.0
368.0	38510.0	172160.0	242210.0	228410.0	154070.0	311140.0	256740.0	233270.0	227380.0	156260.0	147040.0	151560.0	193270.0	706630.0
369.0	35440.0	170830.0	239790.0	223820.0	148180.0	306240.0	251730.0	229510.0	219300.0	151800.0	144330.0	146880.0	191130.0	693800.0
370.0	36360.0	166770.0	229580.0	219850.0	143790.0	297780.0	244660.0	221450.0	214070.0	150030.0	141790.0	142030.0	185630.0	672820.0
371.0	36300.0	161620.0	222720.0	211000.0	139540.0	293110.0	238550.0	216960.0	208700.0	143850.0	136190.0	138340.0	179810.0	655390.0
372.0	35930.0	158240.0	220940.0	203320.0	136090.0	286690.0	233410.0	210000.0	204340.0	140000.0	133740.0	133950.0	177960.0	641920.0
373.0	35400.0	152640.0	211560.0	199120.0	134000.0	281350.0	226610.0	200550.0	199960.0	137180.0	131270.0	132190.0	170520.0	616890.0
374.0	35420.0	147990.0	202530.0	193420.0	125790.0	276700.0	219910.0	198890.0	193660.0	132010.0	127680.0	126580.0	166360.0	598710.0
375.0	35180.0	141190.0	201170.0	189190.0	125810.0	267540.0	211690.0	192380.0	192100.0	129530.0	124660.0	125700.0	164140.0	585940.0
376.0	34930.0	139170.0	194220.0	184820.0	122300.0	263750.0	207740.0	185260.0	186340.0	126810.0	118920.0	121530.0	156860.0	563000.0
377.0	34610.0	136940.0	188170.0	175910.0	118900.0	258520.0	202320.0	180720.0	183020.0	120930.0	117460.0	118060.0	151000.0	549540.0
378.0	33430.0	131370.0	182780.0	171960.0	114700.0	250980.0	194710.0	173930.0	179160.0	118920.0	114330.0	111860.0	146500.0	532970.0
379.0	34030.0	129220.0	176980.0	168540.0	114070.0	247540.0	191130.0	170650.0	173460.0	115190.0	112610.0	111570.0	142440.0	516160.0
380.0	33660.0	126010.0	175080.0	165380.0	107290.0	244600.0	182530.0	163890.0	172020.0	112870.0	108110.0	108090.0	138710.0	500580.0
381.0	32750.0	121400.0	168710.0	156330.0	104780.0	239880.0	181280.0	162720.0	164990.0	112550.0	106220.0	106810.0	135660.0	484490.0
382.0	32350.0	119970.0	160770.0	153870.0	102240.0	230590.0	175930.0	154230.0	161820.0	105720.0	104520.0	104170.0	130750.0	463450.0
383.0	33310.0	115760.0	157260.0	149750.0	98920.0	226370.0	170230.0	151910.0	159080.0	102690.0	103340.0	100630.0	125460.0	451650.0
384.0	31420.0	112950.0	152060.0	146920.0	96280.0	220170.0	168180.0	146530.0	156240.0	101150.0	98920.0	96160.0	122370.0	438310.0
385.0	32850.0	108350.0	148010.0	143630.0	95300.0	218850.0	163860.0	141530.0	154090.0	97820.0	95550.0	96780.0	119350.0	424030.0
386.0	32380.0	107690.0	143570.0	139730.0	92240.0	214220.0	160310.0	138590.0	148410.0	95410.0	95140.0	92960.0	115650.0	410410.0
387.0	31080.0	104220.0	141360.0	139330.0	89730.0	210830.0	157650.0	135670.0	150560.0	94330.0	91700.0	91330.0	110570.0	398750.0
388.0	32210.0	102710.0	138440.0	132830.0	87090.0	208700.0	160040.0	132310.0	149790.0	91260.0	90860.0	92000.0	109540.0	383540.0
389.0	32250.0	100670.0	131840.0	133330.0	84740.0	205570.0	161250.0	127810.0	151530.0	91660.0	89220.0	90150.0	104940.0	368410.0
390.0	32090.0	99600.0	129280.0	130500.0	84280.0	202660.0	166490.0	126590.0	152350.0	89780.0	88070.0	92230.0	103360.0	357640.0
391.0	31720.0	98350.0	125890.0	130340.0	84330.0	206050.0	172870.0	123460.0	159470.0	90730.0	87560.0	93020.0	98710.0	342450.0
392.0	31590.0	98630.0	121450.0	131060.0	84200.0	207680.0	183970.0	123840.0	163850.0	89500.0	89280.0	97590.0	99520.0	330520.0
393.0	32090.0	100020.0	119680.0	134110.0	83810.0	211400.0	197620.0	124400.0	179110.0	93720.0	88270.0	103680.0	98330.0	319310.0
394.0	32300.0	100630.0	117180.0	138850.0	88490.0	221390.0	222790.0	128160.0	195730.0	96840.0	88880.0	110630.0	93810.0	314400.0
395.0	33810.0	103500.0	115330.0	147170.0	92440.0	231270.0	248110.0	134810.0	215050.0	101880.0	93430.0	121200.0	94600.0	301630.0
396.0	33530.0	109010.0	116760.0	157250.0	99300.0	248220.0	278040.0	142260.0	239920.0	112480.0	96590.0	136520.0	95380.0	291020.0
397.0	35300.0	116720.0	117440.0	170480.0	107230.0	262670.0	310880.0	157060.0	267590.0	121340.0	103470.0	155810.0	98120.0	284300.0
398.0	37090.0	126090.0	120430.0	183730.0	120320.0	286910.0	345610.0	170770.0	294650.0	135460.0	115000.0	172890.0	99880.0	280990.0
399.0	38420.0	142420.0	125470.0	204120.0	136040.0	313520.0	380730.0	198240.0	329680.0	151700.0	126070.0	196580.0	105710.0	277320.0
400.0	43110.0	159700.0	130020.0	223500.0	156590.0	344900.0	412260.0	226540.0	364920.0	168780.0	140860.0	223300.0	113860.0	275320.0
401.0	47610.0	186940.0	141990.0	251150.0	181460.0	390040.0	449290.0	267170.0	398920.0	194150.0	159230.0	248490.0	119660.0	268800.0
402.0	53320.0	212730.0	157300.0	277120.0	213650.0	433750.0	480170.0	314870.0	428230.0	216050.0	184070.0	276960.0	132940.0	273610.0
403.0	58740.0	246180.0	172290.0	309900.0	249070.0	476440.0	507180.0	360650.0	463640.0	247210.0	211300.0	299110.0	147490.0	278630.0
404.0	67450.0	287150.0	197920.0	343900.0	294270.0	534110.0	540260.0	431240.0	502510.0	281960.0	242350.0	332180.0	162750.0	286570.0
405.0	80230.0	332330.0	226790.0	383570.0	338840.0	587800.0	568270.0	504150.0	542000.0	312250.0	281890.0	358440.0	184040.0	293410.0
406.0	90310.0	383580.0	257630.0	416910.0	390330.0	644270.0	604140.0	579740.0	586400.0	346470.0	320240.0	393040.0	205270.0	302320.0
407.0	104680.0	437110.0	292710.0	460180.0	439120.0	698760.0	640790.0	664940.0	629870.0	388500.0	364960.0	419010.0	226750.0	313820.0
408.0	117710.0	490120.0	338320.0	506850.0	489890.0	757410.0	669200.0	751370.0	682960.0	424180.0	414370.0	453560.0	253950.0	326130.0
409.0	133690.0	546000.0	381290.0	552330.0	538730.0	798390.0	705490.0	820360.0	730760.0	459990.0	460280.0	484160.0	282290.0	335530.0
410.0	152950.0	605500.0	433760.0	592150.0	586020.0	842750.0	746900.0	896930.0	778870.0	492880.0	504910.0	508310.0	307860.0	351260.0
411.0	172650.0	652440.0	485440.0	621760.0	622310.0	864620.0	775110.0	965130.0	825530.0	525360.0	550260.0	534960.0	336360.0	361560.0
412.0	188240.0	704470.0	531110.0	657580.0	657670.0	891670.0	802260.0	1022920.0	865420.0	550200.0	585370.0	557540.0	356640.0	374750.0
413.0	204510.0	741930.0	582250.0	697010.0	692300.0	906630.0	830570.0	1067390.0	909950.0	565580.0	610590.0	572950.0	375760.0	389310.0
414.0	224360.0	777580.0	627990.0	723100.0	711190.0	911120.0	851190.0	1098530.0	931690.0	578650.0	636890.0	582570.0	394340.0	393390.0
415.0	240720.0	807840.0	665860.0	752200.0	719520.0	904460.0	876140.0	1119800.0	957490.0	582330.0	649290.0	592070.0	411100.0	396840.0
416.0	250700.0	814120.0	693110.0	767910.0	726310.0	899720.0	893820.0	1128170.0	962570.0	587270.0	653030.0	596440.0	419190.0	396690.0
417.0	259860.0	831160.0	720500.0	774450.0	728960.0	885180.0	895870.0	1128460.0	975070.0	585290.0	659930.0	586050.0	425660.0	398770.0
418.0	268550.0	836020.0	733290.0	781610.0	718040.0	859990.0	896960.0	1116700.0	969570.0	577940.0	646720.0	587510.0	429400.0	395430.0
419.0	273620.0	822420.0	746280.0	781860.0	707070.0	847370.0	898510.0	1095610.0	959360.0	566840.0	636820.0	573730.0	421370.0	388850.0
420.0	276650.0	810810.0	751520.0	776480.0	695430.0	824870.0	893520.0	1069540.0	945560.0	551630.0	620330.0	561830.0	419350.0	382190.0
421.0	276450.0	797800.0	741550.0	771440.0	677740.0	800170.0	874630.0	1036180.0	927540.0	540510.0	602740.0	553370.0	407850.0	374980.0
422.0	270330.0	771370.0	735040.0	753300.0	658280.0	776210.0	869390.0	1001390.0	904250.0	530370.0	590120.0	540270.0	401390.0	365860.0
423.0	266620.0	753400.0	716240.0	739350.0	638520.0	760640.0	849800.0	970510.0	890190.0	512990.0	571700.0	524820.0	392750.0	358870.0
424.0	264410.0	734640.0	699980.0	724780.0	623230.0	746480.0	837700.0	950290.0	862480.0	502040.0	550270.0	509360.0	384310.0	344450.0
425.0	255340.0	711800.0	683350.0	713470.0	610900.0	732590.0	817110.0	922030.0	843130.0	487470.0	536730.0	506690.0	369630.0	334880.0
426.0	252150.0	685340.0	665490.0	690280.0	599380.0	723690.0	804110.0	906230.0	827130.0	479910.0	523700.0	499860.0	364610.0	327890.0
427.0	250460.0	677250.0	638650.0	678130.0	588520.0	715730.0	788090.0	887670.0	808580.0	473770.0	510140.0	489460.0	357810.0	325320.0
428.0	244180.0	664720.0	624950.0	664080.0	581770.0	715910.0	769390.0	875180.0	799880.0	462580.0	507490.0	486180.0	352370.0	315120.0
429.0	237170.0	657290.0	615710.0	661240.0	579230.0	712740.0	758070.0	866950.0	780810.0	461340.0	503940.0	481680.0	347850.0	307560.0
430.0	237350.0	653570.0	600350.0	646840.0	580090.0	718010.0	748230.0	872260.0	773830.0	465910.0	502620.0	478430.0	341770.0	308950.0
431.0	235410.0	655120.0	592970.0	648490.0	583290.0	717950.0	740160.0	873410.0	771970.0	464610.0	506300.0	481430.0	343220.0	307730.0
432.0	232850.0	656620.0	586470.0	645860.0	587860.0	722900.0	733790.0	888940.0	768750.0	466840.0	515950.0	483290.0	343950.0	305840.0
433.0	232640.0	656880.0	589090.0	645230.0	591070.0	732000.0	729560.0	901850.0	763840.0	473300.0	518860.0	482360.0	348170.0	300640.0
434.0	234760.0	661470.0	585940.0	646410.0	598950.0	733630.0	725640.0	921130.0	770550.0	477710.0	528820.0	487360.0	350690.0	308490.0
435.0	237120.0	672420.0	594740.0	646250.0	606480.0	739120.0	718620.0	919350.0	771130.0	484640.0	536490.0	487500.0	355490.0	309420.0
436.0	241140.0	683140.0	608160.0	651120.0	610570.0	740850.0	723860.0	930950.0	778460.0	484530.0	550310.0	492720.0	354830.0	310000.0
437.0	245360.0	692660.0	614790.0	650260.0	611890.0	734280.0	719950.0	942200.0	781910.0	489970.0	550420.0	490720.0	364130.0	313170.0
438.0	250680.0	703560.0	618220.0	653840.0	614120.0	735900.0	719870.0	949410.0	782220.0	485020.0	565440.0	492100.0	361920.0	315270.0
439.0	251970.0	702980.0	629090.0	654920.0	609420.0	720070.0	719060.0	950790.0	783780.0	486330.0	560350.0	488770.0	368960.0	313540.0
440.0	256410.0	703800.0	632240.0	659570.0	605090.0	710710.0	713150.0	940520.0	782960.0	480830.0	557690.0	486160.0	369820.0	313520.0
441.0	259170.0	700640.0	638660.0	651650.0	605830.0	699780.0	705740.0	928400.0	775280.0	473090.0	559090.0	478120.0	370110.0	311070.0
442.0	259230.0	695880.0	645120.0	654450.0	592040.0	674230.0	694630.0	916080.0	764250.0	465760.0	548170.0	473190.0	363930.0	307910.0
443.0	259320.0	682440.0	645200.0	647090.0	574920.0	659020.0	681370.0	895200.0	751200.0	455860.0	536180.0	454290.0	366910.0	304920.0
444.0	261870.0	670740.0	639450.0	633700.0	563960.0	637540.0	670920.0	877570.0	730430.0	445430.0	525290.0	445880.0	363240.0	298330.0
445.0	261040.0	655180.0	632870.0	627530.0	548610.0	615940.0	651260.0	851340.0	716980.0	434340.0	509960.0	431380.0	355370.0	297650.0
446.0	258640.0	635610.0	618080.0	609450.0	527910.0	589700.0	635790.0	821350.0	689790.0	419280.0	493970.0	415000.0	342490.0	289280.0
447.0	251330.0	617970.0	604380.0	595070.0	513310.0	565190.0	613290.0	783500.0	668940.0	406950.0	475180.0	398180.0	335550.0	280150.0
448.0	245500.0	592480.0	588280.0	578230.0	490590.0	547070.0	590440.0	757100.0	644970.0	386240.0	460640.0	382560.0	327460.0	273920.0
449.0	243430.0	572400.0	575490.0	562820.0	470100.0	520020.0	570280.0	723700.0	620460.0	368200.0	442900.0	369820.0	314320.0	264650.0
450.0	239110.0	548710.0	554490.0	539500.0	454120.0	501030.0	551850.0	691190.0	594940.0	354600.0	426610.0	351540.0	306490.0	256380.0
451.0	229460.0	531800.0	534250.0	518680.0	434540.0	484560.0	529920.0	657750.0	572240.0	343250.0	405650.0	339270.0	290320.0	250480.0
452.0	226230.0	507980.0	514190.0	506100.0	416010.0	463730.0	505850.0	628620.0	547050.0	327300.0	385000.0	328930.0	279720.0	241960.0
453.0	219700.0	484030.0	495600.0	481210.0	399480.0	446250.0	485090.0	600310.0	521980.0	314740.0	371740.0	310410.0	274650.0	234110.0
454.0	212870.0	464560.0	472260.0	464140.0	380370.0	429850.0	468880.0	571480.0	505170.0	304180.0	359420.0	302450.0	261480.0	231480.0
455.0	205340.0	442820.0	456650.0	451930.0	366680.0	416370.0	451480.0	551880.0	484460.0	294410.0	345960.0	292340.0	253460.0	222310.0
456.0	200770.0	432150.0	436430.0	431780.0	352060.0	408480.0	437980.0	530280.0	464900.0	284080.0	333350.0	282710.0	244090.0	215640.0
457.0	193640.0	421720.0	416810.0	415660.0	342200.0	392250.0	416300.0	510160.0	450810.0	278430.0	325900.0	271160.0	240230.0	214410.0
458.0	187260.0	397880.0	398350.0	399870.0	331430.0	384160.0	407710.0	492400.0	434170.0	265370.0	314570.0	265060.0	229940.0	208330.0
459.0	182920.0	382570.0	385480.0	390580.0	322980.0	375790.0	389390.0	479430.0	420930.0	260330.0	307730.0	254360.0	224190.0	201690.0
460.0	178190.0	372700.0	370500.0	376530.0	309720.0	365370.0	373030.0	465280.0	408360.0	252270.0	296650.0	251460.0	217010.0	201070.0
461.0	176410.0	365440.0	360520.0	366850.0	301880.0	356100.0	366050.0	455080.0	398770.0	250550.0	294680.0	243270.0	213340.0	197100.0
462.0	171840.0	356070.0	347010.0	356260.0	298450.0	351660.0	353230.0	447040.0	388330.0	242330.0	289930.0	239560.0	208040.0	194710.0
463.0	170690.0	348390.0	335560.0	348000.0	287100.0	343820.0	343100.0	433200.0	379320.0	239220.0	282800.0	234820.0	205170.0	190980.0
464.0	167680.0	340420.0	326860.0	340700.0	282860.0	335240.0	338350.0	422240.0	369130.0	235910.0	282860.0	230730.0	199930.0	188950.0
465.0	167360.0	334290.0	324130.0	337430.0	274280.0	333920.0	323270.0	413760.0	364180.0	229770.0	273850.0	225520.0	199240.0	189580.0
466.0	164030.0	330770.0	314300.0	327290.0	274670.0	325230.0	316560.0	406010.0	355840.0	227810.0	275040.0	221870.0	196190.0	182770.0
467.0	161940.0	324040.0	308300.0	324420.0	268670.0	314070.0	310670.0	396240.0	350280.0	224710.0	270880.0	214910.0	194140.0	183500.0
468.0	162400.0	318980.0	303800.0	321160.0	259120.0	307480.0	304650.0	390740.0	345870.0	221910.0	267110.0	210640.0	190020.0	180520.0
469.0	162430.0	316420.0	299500.0	313590.0	256250.0	303430.0	295590.0	378800.0	337130.0	216840.0	260400.0	208280.0	187040.0	181670.0
470.0	162060.0	311460.0	294580.0	310380.0	249420.0	294940.0	289620.0	372230.0	331120.0	212540.0	259670.0	204390.0	187190.0	177790.0
471.0	159390.0	301350.0	288220.0	303500.0	242600.0	290690.0	282660.0	366290.0	329080.0	207430.0	256530.0	200550.0	181150.0	178940.0
472.0	158890.0	296070.0	284950.0	299650.0	239200.0	282720.0	274750.0	353750.0	317740.0	202400.0	251660.0	192170.0	181780.0	174530.0
473.0	157520.0	290890.0	281190.0	295710.0	232180.0	277750.0	269400.0	344860.0	311390.0	194270.0	246320.0	185840.0	177790.0	175050.0
474.0	155470.0	282810.0	272530.0	288650.0	222170.0	264690.0	264080.0	332780.0	304540.0	191760.0	241200.0	183080.0	174450.0	170300.0
475.0	155360.0	278530.0	269290.0	280560.0	217770.0	252890.0	252360.0	321830.0	299280.0	188430.0	234910.0	178350.0	172470.0	169240.0
476.0	152070.0	267890.0	258750.0	280760.0	210410.0	250580.0	244930.0	311900.0	291110.0	181220.0	231070.0	172680.0	169660.0	169760.0
477.0	152570.0	263480.0	256530.0	273850.0	205910.0	243630.0	238450.0	298440.0	278300.0	178070.0	222200.0	168200.0	163210.0	166400.0
478.0	150810.0	250990.0	246640.0	265020.0	194540.0	238820.0	233440.0	286180.0	272700.0	173880.0	219350.0	164800.0	162050.0	163850.0
479.0	150650.0	243770.0	242390.0	261020.0	189170.0	229850.0	226090.0	274100.0	263050.0	167820.0	210160.0	156540.0	155570.0	161840.0
480.0	143860.0	240980.0	231400.0	251540.0	184540.0	224070.0	218170.0	261490.0	257980.0	163420.0	206070.0	153550.0	155070.0	159920.0
481.0	145800.0	231650.0	225990.0	248010.0	177030.0	213380.0	210100.0	250460.0	249110.0	158350.0	198960.0	145930.0	150080.0	156320.0
482.0	141240.0	223350.0	218370.0	240210.0	170200.0	211850.0	204180.0	241040.0	240740.0	156160.0	194810.0	141820.0	145590.0	153540.0
483.0	140420.0	218120.0	208690.0	229840.0	162290.0	200220.0	195440.0	230030.0	233750.0	149290.0	191980.0	135600.0	142780.0	152590.0
484.0	137890.0	209450.0	201210.0	225610.0	156790.0	198000.0	189510.0	221240.0	228240.0	147090.0	185490.0	135030.0	140070.0	152110.0
485.0	135230.0	204330.0	195930.0	221090.0	151590.0	191720.0	182530.0	214480.0	218900.0	144120.0	183100.0	130880.0	135570.0	150680.0
486.0	132850.0	195350.0	185260.0	214140.0	147790.0	186900.0	177360.0	207010.0	211650.0	137970.0	178360.0	125170.0	133400.0	147720.0
487.0	133360.0	191890.0	180300.0	207430.0	140300.0	181810.0	169850.0	195110.0	209550.0	136010.0	172800.0	123180.0	132030.0	145340.0
488.0	130600.0	186550.0	174870.0	204930.0	138670.0	176560.0	164170.0	190480.0	201590.0	135280.0	170520.0	121840.0	129620.0	142930.0
489.0	130690.0	181000.0	166310.0	199810.0	133480.0	175210.0	159750.0	181930.0	197930.0	130990.0	167690.0	120100.0	125730.0	142610.0
490.0	128330.0	176800.0	162470.0	193940.0	131410.0	170820.0	156190.0	178190.0	194320.0	126720.0	164990.0	115610.0	122830.0	143400.0
491.0	126070.0	170320.0	157290.0	191260.0	126320.0	168400.0	152700.0	170380.0	187800.0	125560.0	162420.0	112170.0	123370.0	141180.0
492.0	124070.0	167760.0	149740.0	190230.0	123040.0	164350.0	148130.0	165000.0	184950.0	124620.0	162290.0	110520.0	119080.0	140280.0
493.0	123330.0	164950.0	147010.0	184760.0	120040.0	160210.0	142930.0	162350.0	180680.0	119960.0	157360.0	109320.0	120880.0	139470.0
494.0	121600.0	160870.0	144280.0	178620.0	117760.0	161150.0	138250.0	158110.0	177050.0	119660.0	154370.0	106210.0	115910.0	138920.0
495.0	122260.0	159460.0	138060.0	178390.0	115590.0	158660.0	137440.0	149570.0	173060.0	117330.0	154700.0	104930.0	115780.0	136450.0
496.0	120820.0	155500.0	135580.0	175300.0	114050.0	156300.0	132570.0	150730.0	170440.0	117020.0	153350.0	103530.0	113010.0	137410.0
497.0	123560.0	152700.0	129770.0	172440.0	113110.0	154220.0	130530.0	144410.0	167400.0	113490.0	151840.0	102520.0	112690.0	135460.0
498.0	119570.0	150320.0	129020.0	172100.0	109620.0	153170.0	128380.0	141430.0	168000.0	113770.0	151040.0	100710.0	111810.0	136760.0
499.0	118130.0	149250.0	124100.0	170900.0	105920.0	148900.0	125510.0	138820.0	162460.0	112790.0	149020.0	100340.0	108420.0	133900.0
500.0	118690.0	148000.0	123730.0	168040.0	104750.0	149650.0	123510.0	136220.0	160370.0	112200.0	148760.0	100150.0	108170.0	130540.0
501.0	119610.0	146020.0	123840.0	165030.0	101320.0	146140.0	121290.0	133500.0	160210.0	109950.0	147520.0	96770.0	107640.0	133210.0
502.0	117630.0	142450.0	118320.0	162710.0	101690.0	145440.0	117850.0	129630.0	158290.0	110120.0	147440.0	93580.0	106390.0	134050.0
503.0	116810.0	141310.0	115740.0	162010.0	100140.0	141610.0	115520.0	129800.0	153750.0	108330.0	144900.0	93990.0	106510.0	131700.0
504.0	115740.0	143310.0	113390.0	163510.0	98930.0	139080.0	112540.0	125450.0	154420.0	106280.0	142290.0	92850.0	106050.0	132030.0
505.0	115560.0	136180.0	112680.0	158430.0	94130.0	136460.0	112860.0	119830.0	152160.0	103930.0	142970.0	91770.0	104430.0	130110.0
506.0	115900.0	136530.0	112400.0	156600.0	93200.0	134580.0	109900.0	118280.0	149760.0	103920.0	141590.0	93670.0	104000.0	130610.0
507.0	115840.0	133780.0	107090.0	157010.0	92660.0	132960.0	108790.0	113680.0	149340.0	104430.0	138360.0	89390.0	102340.0	130510.0
508.0	114530.0	132760.0	104250.0	154520.0	89960.0	134930.0	105180.0	112860.0	146480.0	103020.0	136020.0	87610.0	100010.0	128460.0
509.0	113800.0	129820.0	104170.0	152450.0	89850.0	130630.0	103630.0	109720.0	142110.0	102070.0	134530.0	86500.0	101760.0	129730.0
510.0	112190.0	129460.0	100880.0	151150.0	87480.0	129530.0	103660.0	106910.0	138370.0	100490.0	134300.0	86040.0	97380.0	126950.0
511.0	109820.0	126750.0	100430.0	147290.0	86240.0	125940.0	99440.0	105040.0	139900.0	99940.0	132280.0	82300.0	97170.0	125800.0
512.0	110990.0	123020.0	95560.0	147940.0	82470.0	126780.0	98430.0	101960.0	137850.0	96190.0	133530.0	80100.0	96620.0	126090.0
513.0	108900.0	122360.0	97260.0	145060.0	81290.0	123510.0	98600.0	99410.0	135020.0	97090.0	131730.0	82120.0	96990.0	124400.0
514.0	110140.0	117250.0	93110.0	144070.0	80770.0	120980.0	95520.0	96460.0	133860.0	95040.0	130180.0	79410.0	93560.0	123580.0
515.0	109990.0	118540.0	91720.0	143340.0	78360.0	121530.0	92680.0	93590.0	130350.0	93310.0	127740.0	78320.0	93470.0	124100.0
516.0	107970.0	115440.0	87930.0	139710.0	77400.0	115690.0	90420.0	91330.0	127890.0	92950.0	126740.0	76980.0	93260.0	123150.0
517.0	107850.0	117000.0	87830.0	137200.0	74250.0	116970.0	90670.0	87760.0	125370.0	92090.0	124440.0	76190.0	92290.0	121960.0
518.0	107450.0	113430.0	86590.0	137890.0	74150.0	117470.0	87680.0	88420.0	126070.0	90680.0	125720.0	72810.0	90120.0	121580.0
519.0	107280.0	111550.0	83850.0	137520.0	71930.0	113830.0	87250.0	83230.0	123080.0	89040.0	122250.0	73150.0	87830.0	118900.0
520.0	107240.0	110880.0	81200.0	135500.0	70620.0	112200.0	84900.0	81980.0	121700.0	86270.0	123060.0	70910.0	88060.0	120790.0
521.0	105580.0	107100.0	79000.0	133090.0	71040.0	111910.0	85610.0	79580.0	118940.0	87930.0	121580.0	70090.0	89960.0	120060.0
522.0	105020.0	107000.0	78000.0	130850.0	69010.0	112150.0	83330.0	79460.0	117640.0	86850.0	119500.0	71730.0	85510.0	115150.0
523.0	103020.0	106640.0	75840.0	130380.0	67580.0	110470.0	81240.0	77050.0	117400.0	84690.0	118590.0	70680.0	84810.0	117150.0
524.0	102700.0	105130.0	75750.0	129250.0	66200.0	110240.0	80250.0	75520.0	115360.0	83110.0	116160.0	70330.0	85680.0	119090.0
525.0	102540.0	103690.0	73210.0	129440.0	66440.0	107280.0	78600.0	74180.0	116350.0	83450.0	116560.0	68320.0	83640.0	114750.0
526.0	101370.0	103550.0	72960.0	126120.0	66410.0	109030.0	80340.0	70860.0	113880.0	82450.0	115870.0	68210.0	82230.0	114080.0
527.0	100790.0	102780.0	72900.0	125060.0	63750.0	108180.0	78770.0	72320.0	112140.0	83450.0	116310.0	68280.0	82330.0	116460.0
528.0	99840.0	102390.0	71570.0	124950.0	64710.0	107320.0	77560.0	69920.0	111880.0	82120.0	116370.0	66700.0	82310.0	114800.0
529.0	98930.0	105540.0	70290.0	125700.0	63730.0	109820.0	77070.0	69780.0	106960.0	82290.0	114330.0	66640.0	84900.0	113960.0
530.0	98050.0	102190.0	69600.0	121930.0	65400.0	110000.0	78630.0	69890.0	109020.0	81400.0	115730.0	66430.0	80700.0	115060.0
531.0	98750.0	101690.0	69720.0	124740.0	62140.0	109780.0	76500.0	67690.0	108010.0	80930.0	116250.0	67150.0	80580.0	113890.0
532.0	97170.0	101920.0	69350.0	123180.0	62640.0	109570.0	78940.0	66820.0	109380.0	80690.0	114670.0	67160.0	79730.0	112610.0
533.0	95860.0	102630.0	68840.0	123240.0	60850.0	106490.0	77190.0	67360.0	106940.0	79250.0	113150.0	65660.0	80970.0	110980.0
534.0	97010.0	100870.0	67780.0	121760.0	60640.0	109840.0	78030.0	67660.0	106370.0	80440.0	112630.0	65860.0	81450.0	112680.0
535.0	97340.0	98220.0	66010.0	123960.0	61380.0	108800.0	77340.0	65480.0	106990.0	80020.0	113790.0	63540.0	78210.0	112920.0
536.0	95870.0	98460.0	66420.0	121110.0	60860.0	108630.0	77420.0	65870.0	107710.0	81390.0	111570.0	63780.0	77960.0	112090.0
537.0	96650.0	101560.0	66540.0	121720.0	60640.0	112880.0	76880.0	65550.0	105860.0	81350.0	114760.0	65600.0	78970.0	112990.0
538.0	96600.0	103830.0	67940.0	124540.0	62120.0	115890.0	79760.0	66990.0	104330.0	80410.0	116160.0	66020.0	80340.0	113560.0
539.0	97100.0	106780.0	70900.0	127520.0	64040.0	122160.0	83890.0	68870.0	110750.0	82700.0	117280.0	68570.0	82730.0	118520.0
540.0	98490.0	114720.0	76810.0	135660.0	66150.0	135700.0	92680.0	73380.0	112610.0	86980.0	123370.0	73140.0	84190.0	122100.0
