# Supplementary material for: Interrogating the structure and function of the human voltage-gated proton channel (hHv1) with a fluorescent noncanonical amino acid
Source: eLife. 2026 Apr 28;15:RP110161. doi: 10.7554/eLife.110161 (PMC13124150; doi:10.7554/eLife.110161)
Supplement: Figure 6—source data 1. [file elife-110161-fig6-data1.zip › SpectraZn1_280Blank.csv]

Wavelength (nm)	Acd	A18Acd	Q56Acd	M91Acd	V103Acd	C107Acd	K125Acd	Y134Acd	F159Acd	K169Acd	F195Acd	I217Acd	F247Acd	No TAG
290.0	54260.0	72990.0	49940.0	54510.0	52370.0	56310.0	53470.0	53950.0	59960.0	65300.0	60070.0	57220.0	62540.0	70840.0
291.0	31110.0	38080.0	30600.0	32450.0	29960.0	33040.0	32020.0	33370.0	33850.0	32990.0	33810.0	31270.0	32910.0	36970.0
292.0	23370.0	29160.0	25140.0	26160.0	23500.0	25750.0	27690.0	26840.0	28200.0	25690.0	25580.0	23770.0	25500.0	28320.0
293.0	19970.0	23840.0	23400.0	22220.0	20540.0	22890.0	26250.0	24050.0	25010.0	22320.0	21770.0	21640.0	20730.0	24500.0
294.0	19180.0	24000.0	23340.0	21330.0	21060.0	23580.0	24720.0	25100.0	24840.0	21300.0	20670.0	21220.0	21010.0	23010.0
295.0	20000.0	22940.0	23920.0	22090.0	20990.0	23440.0	26060.0	25960.0	26360.0	20610.0	20340.0	21050.0	21020.0	22310.0
296.0	20290.0	24600.0	26110.0	24540.0	22410.0	25640.0	28550.0	26870.0	27510.0	22700.0	22140.0	23240.0	23250.0	23980.0
297.0	22150.0	26750.0	28150.0	25960.0	24830.0	29300.0	31910.0	30240.0	29960.0	24580.0	24150.0	25340.0	24440.0	25720.0
298.0	24980.0	29510.0	32180.0	28650.0	26840.0	31070.0	32980.0	32030.0	32140.0	27310.0	26980.0	27800.0	27790.0	28390.0
299.0	28490.0	33600.0	36260.0	34550.0	31780.0	36100.0	38360.0	37860.0	38010.0	30680.0	30520.0	33260.0	30260.0	33260.0
300.0	35920.0	40660.0	43420.0	40690.0	39240.0	43270.0	45180.0	45400.0	44540.0	38410.0	37820.0	39090.0	38630.0	40230.0
301.0	44100.0	49220.0	52090.0	49020.0	47370.0	51420.0	57480.0	54940.0	54150.0	46520.0	46760.0	48590.0	47060.0	51240.0
302.0	56530.0	62010.0	65780.0	63660.0	60870.0	64720.0	68630.0	67830.0	66240.0	59430.0	58340.0	62220.0	60570.0	64120.0
303.0	72850.0	77470.0	82460.0	79180.0	78200.0	80500.0	86760.0	86280.0	81560.0	78480.0	75340.0	78100.0	77340.0	81600.0
304.0	93470.0	101210.0	103300.0	98620.0	102280.0	102830.0	110360.0	108330.0	108180.0	100480.0	97130.0	102100.0	99950.0	103060.0
305.0	114950.0	123820.0	129830.0	120280.0	125430.0	127600.0	137640.0	133200.0	130590.0	123470.0	118700.0	126350.0	121370.0	124670.0
306.0	136560.0	147820.0	154980.0	144440.0	151570.0	146860.0	161540.0	158990.0	156810.0	148570.0	144240.0	150690.0	144090.0	147420.0
307.0	157120.0	169230.0	178140.0	164490.0	176270.0	171900.0	184980.0	184840.0	177740.0	172100.0	165570.0	174130.0	166890.0	171510.0
308.0	176070.0	189910.0	200080.0	179800.0	196390.0	187710.0	204440.0	204520.0	196160.0	190060.0	181410.0	192100.0	185730.0	190060.0
309.0	183970.0	202350.0	209520.0	192770.0	204750.0	201030.0	215410.0	215040.0	206810.0	199870.0	195580.0	206760.0	196130.0	201900.0
310.0	187420.0	204180.0	213220.0	192350.0	207430.0	203170.0	220940.0	216590.0	210150.0	204900.0	195820.0	209910.0	199800.0	205210.0
311.0	183470.0	197140.0	205660.0	185040.0	202940.0	199830.0	215150.0	211880.0	207870.0	199080.0	189270.0	203000.0	194300.0	198890.0
312.0	167240.0	187420.0	193010.0	173860.0	191670.0	184300.0	202870.0	199300.0	192370.0	186340.0	175690.0	190640.0	184810.0	186670.0
313.0	151240.0	167050.0	175790.0	155360.0	170590.0	169930.0	185000.0	180150.0	171770.0	165300.0	160270.0	172520.0	162270.0	169970.0
314.0	132660.0	145310.0	152230.0	140140.0	150490.0	149330.0	160000.0	156240.0	154100.0	146590.0	139800.0	152180.0	143530.0	150270.0
315.0	118130.0	127010.0	131860.0	117650.0	127600.0	129240.0	136500.0	136680.0	132660.0	125480.0	121010.0	131040.0	126140.0	131230.0
316.0	101220.0	107290.0	115770.0	103130.0	110050.0	111750.0	120400.0	119070.0	115900.0	109860.0	102430.0	115000.0	106890.0	114530.0
317.0	86270.0	94760.0	99630.0	89770.0	97690.0	98030.0	105100.0	102860.0	102250.0	96240.0	91270.0	95050.0	94150.0	98960.0
318.0	76890.0	84200.0	88880.0	81500.0	84160.0	87530.0	93780.0	92270.0	91930.0	83410.0	81350.0	87100.0	82020.0	89390.0
319.0	69890.0	77900.0	81780.0	75030.0	78650.0	82360.0	87480.0	84270.0	85140.0	77530.0	73150.0	79640.0	77460.0	83480.0
320.0	66060.0	71740.0	76770.0	73970.0	71430.0	77280.0	83320.0	81700.0	79200.0	73260.0	70760.0	74230.0	72540.0	77880.0
321.0	64730.0	69600.0	73290.0	70250.0	67540.0	75260.0	80850.0	79400.0	79370.0	69110.0	67220.0	70610.0	69570.0	76410.0
322.0	61190.0	65950.0	69680.0	67930.0	66200.0	72110.0	76520.0	77720.0	76750.0	66880.0	67300.0	68660.0	68020.0	74070.0
323.0	60920.0	66950.0	69240.0	68070.0	64150.0	72640.0	74520.0	72900.0	75640.0	66550.0	63350.0	66680.0	67670.0	73870.0
324.0	57700.0	65510.0	67300.0	66190.0	64410.0	70960.0	72770.0	74530.0	75010.0	63990.0	63950.0	64400.0	65830.0	72500.0
325.0	56240.0	63580.0	67560.0	66670.0	64940.0	68980.0	73620.0	74600.0	74870.0	62560.0	62340.0	64090.0	66310.0	69560.0
326.0	58410.0	62240.0	64670.0	65810.0	62350.0	69400.0	71400.0	75690.0	72560.0	64240.0	62850.0	64390.0	65560.0	70230.0
327.0	56510.0	63660.0	64260.0	65710.0	61750.0	70180.0	70430.0	74900.0	72770.0	64630.0	62080.0	63990.0	65650.0	69800.0
328.0	54930.0	61770.0	63670.0	65430.0	59830.0	69580.0	71460.0	74350.0	72550.0	61480.0	61400.0	62180.0	64040.0	69740.0
329.0	55160.0	62650.0	63920.0	66400.0	60430.0	69610.0	70130.0	77090.0	73740.0	59690.0	60760.0	62460.0	64390.0	68800.0
330.0	55600.0	62180.0	62710.0	68960.0	59660.0	68110.0	70410.0	76640.0	71480.0	64820.0	61640.0	63220.0	65560.0	69950.0
331.0	55470.0	60330.0	62990.0	67830.0	60530.0	66720.0	69160.0	77160.0	70950.0	61610.0	59700.0	62760.0	63920.0	68910.0
332.0	56030.0	59270.0	60380.0	67690.0	58560.0	66930.0	68600.0	79510.0	71840.0	61850.0	59210.0	61310.0	63940.0	68590.0
333.0	53560.0	58380.0	59950.0	66490.0	57660.0	66150.0	68910.0	78170.0	70480.0	60780.0	58870.0	59070.0	65020.0	68540.0
334.0	52960.0	59120.0	58680.0	66140.0	56980.0	65370.0	66990.0	76450.0	70900.0	60120.0	59110.0	58560.0	60710.0	66970.0
335.0	51640.0	57660.0	57700.0	65770.0	55880.0	63890.0	64580.0	75210.0	68640.0	59130.0	56480.0	58440.0	61440.0	65300.0
336.0	51370.0	56340.0	57260.0	64430.0	55180.0	62520.0	64510.0	76100.0	69480.0	57930.0	56760.0	58150.0	60440.0	66330.0
337.0	50070.0	55280.0	56000.0	63370.0	54040.0	62330.0	63340.0	72580.0	67010.0	56420.0	56070.0	55190.0	58530.0	66610.0
338.0	48640.0	53490.0	53340.0	61850.0	52060.0	62080.0	60870.0	72670.0	66180.0	55590.0	54450.0	55350.0	57580.0	62540.0
339.0	48650.0	53040.0	52530.0	61300.0	52170.0	62460.0	60980.0	71500.0	65780.0	52830.0	52770.0	52060.0	56970.0	63220.0
340.0	47590.0	52490.0	51040.0	59400.0	49530.0	61120.0	58530.0	69870.0	64140.0	52680.0	52710.0	51660.0	55390.0	63680.0
341.0	46230.0	50640.0	52010.0	59630.0	48760.0	61450.0	57690.0	70100.0	64470.0	53060.0	50750.0	52500.0	54870.0	63220.0
342.0	46590.0	50160.0	50120.0	57150.0	47770.0	59810.0	56350.0	69040.0	64950.0	50270.0	49920.0	51230.0	54200.0	62390.0
343.0	46400.0	47650.0	48900.0	58200.0	47410.0	59770.0	56600.0	68730.0	62910.0	49890.0	49140.0	50710.0	51700.0	61340.0
344.0	44480.0	48220.0	48680.0	56360.0	45730.0	57620.0	55280.0	70650.0	64360.0	49070.0	48830.0	49330.0	51650.0	61300.0
345.0	44690.0	47350.0	47230.0	57500.0	46260.0	57920.0	55120.0	67350.0	62920.0	48500.0	48030.0	49050.0	51200.0	59280.0
346.0	43060.0	47750.0	46310.0	56440.0	45370.0	57070.0	54060.0	68050.0	63750.0	47540.0	47390.0	47500.0	50690.0	61250.0
347.0	42740.0	48320.0	46680.0	57120.0	44980.0	56720.0	53420.0	66780.0	61590.0	44420.0	45920.0	46090.0	50150.0	60120.0
348.0	42170.0	46640.0	44650.0	55340.0	42700.0	58170.0	52020.0	67920.0	62690.0	46320.0	46540.0	46540.0	49960.0	59540.0
349.0	40800.0	44550.0	44090.0	53810.0	42230.0	56750.0	51310.0	65220.0	61620.0	45400.0	45980.0	44970.0	46720.0	60010.0
350.0	41960.0	43860.0	43900.0	52640.0	40910.0	57020.0	49900.0	65030.0	62340.0	43110.0	44490.0	43990.0	46920.0	59070.0
351.0	41070.0	44860.0	42560.0	52410.0	40660.0	56240.0	50490.0	64090.0	60210.0	41730.0	44910.0	44420.0	45640.0	58460.0
352.0	39470.0	42070.0	42070.0	51080.0	37970.0	54210.0	46610.0	61860.0	59650.0	41790.0	42370.0	41620.0	44780.0	58310.0
353.0	39730.0	41970.0	41570.0	48760.0	38950.0	54790.0	47240.0	60760.0	60310.0	40900.0	40820.0	40900.0	42540.0	59490.0
354.0	38950.0	39940.0	40200.0	48550.0	37370.0	56170.0	46800.0	59800.0	58000.0	39300.0	40680.0	39950.0	41890.0	58810.0
355.0	37760.0	40500.0	39610.0	47170.0	37110.0	54320.0	45090.0	56680.0	59320.0	38280.0	40840.0	39600.0	40590.0	59080.0
356.0	36980.0	38440.0	39520.0	46950.0	35430.0	55110.0	45620.0	56700.0	58890.0	38100.0	40900.0	37240.0	40640.0	59120.0
357.0	37360.0	38890.0	37600.0	45420.0	35560.0	55840.0	44120.0	56620.0	58330.0	36260.0	39020.0	37950.0	39330.0	58790.0
358.0	36090.0	38170.0	38600.0	45090.0	35350.0	55000.0	42580.0	54940.0	57330.0	36320.0	38330.0	35520.0	38250.0	58330.0
359.0	36250.0	36470.0	37550.0	44700.0	33590.0	54670.0	42510.0	53020.0	56800.0	36170.0	37100.0	36430.0	37700.0	58580.0
360.0	35890.0	37190.0	35870.0	43910.0	31480.0	55200.0	42060.0	53060.0	58430.0	34950.0	36270.0	34350.0	37330.0	59600.0
361.0	35300.0	36480.0	35900.0	43850.0	32360.0	54120.0	40330.0	51560.0	57090.0	33850.0	37250.0	34420.0	35310.0	59990.0
362.0	34300.0	35740.0	35390.0	41660.0	32290.0	55120.0	40320.0	51860.0	56590.0	33820.0	35830.0	32960.0	34810.0	58910.0
363.0	35050.0	34490.0	36000.0	41630.0	30410.0	55690.0	40100.0	50010.0	55750.0	32160.0	35210.0	34050.0	34500.0	60300.0
364.0	33320.0	33990.0	35750.0	41680.0	29990.0	54620.0	39520.0	49100.0	55560.0	32510.0	34610.0	31850.0	33210.0	58830.0
365.0	34170.0	33690.0	34060.0	40340.0	28890.0	53840.0	38050.0	47540.0	54920.0	31030.0	34560.0	30130.0	32870.0	58950.0
366.0	33390.0	34130.0	33870.0	39340.0	29710.0	54630.0	37990.0	47540.0	54970.0	29950.0	34280.0	31690.0	32440.0	59560.0
367.0	32770.0	32560.0	34610.0	37900.0	27550.0	54130.0	37220.0	45960.0	55900.0	29880.0	32490.0	30270.0	31760.0	59480.0
368.0	32570.0	33100.0	33600.0	38280.0	27580.0	55180.0	36060.0	44610.0	55520.0	29430.0	33110.0	30350.0	29990.0	58920.0
369.0	31540.0	31520.0	32250.0	36390.0	26990.0	54530.0	35140.0	44670.0	54400.0	29380.0	32200.0	28980.0	29710.0	59340.0
370.0	32040.0	33020.0	33220.0	37460.0	27110.0	53790.0	34940.0	43320.0	53920.0	29030.0	32250.0	29310.0	30250.0	58970.0
371.0	31010.0	30420.0	32280.0	36480.0	25540.0	53460.0	34890.0	43310.0	54940.0	27800.0	32030.0	28470.0	27710.0	58840.0
372.0	30410.0	31350.0	30870.0	35430.0	25500.0	52890.0	34200.0	41600.0	54740.0	27400.0	30590.0	27420.0	28410.0	57290.0
373.0	29910.0	30980.0	31540.0	35000.0	25980.0	53260.0	34280.0	39800.0	54010.0	27000.0	30680.0	28370.0	28310.0	57490.0
374.0	30190.0	30480.0	30840.0	35830.0	25130.0	54040.0	33600.0	40340.0	53300.0	27160.0	31270.0	26580.0	26570.0	58440.0
375.0	30550.0	30790.0	30360.0	33690.0	24620.0	53320.0	34090.0	38680.0	52710.0	26330.0	30840.0	26720.0	26980.0	58640.0
376.0	30260.0	29690.0	31270.0	33770.0	23950.0	53440.0	32320.0	38600.0	52930.0	26180.0	30720.0	25380.0	25990.0	59520.0
377.0	29260.0	29030.0	29570.0	33730.0	24310.0	53530.0	32620.0	37200.0	53600.0	25660.0	29870.0	25180.0	26170.0	57960.0
378.0	29810.0	28630.0	29640.0	34030.0	23910.0	53610.0	32660.0	38280.0	53240.0	25400.0	30450.0	25710.0	25370.0	57600.0
379.0	30470.0	28130.0	29170.0	32290.0	22930.0	53320.0	32540.0	36980.0	52360.0	25560.0	28960.0	24460.0	24540.0	58860.0
380.0	29790.0	29780.0	29430.0	32160.0	22360.0	53890.0	32920.0	38220.0	52040.0	24920.0	29890.0	23990.0	25010.0	58450.0
381.0	29280.0	28430.0	30030.0	31300.0	22360.0	54570.0	31630.0	35820.0	53470.0	24930.0	30170.0	25130.0	24440.0	58810.0
382.0	28350.0	28600.0	30080.0	30870.0	23010.0	53980.0	32220.0	35000.0	51860.0	23800.0	29780.0	23650.0	24710.0	57770.0
383.0	28630.0	28280.0	30020.0	31970.0	22430.0	53010.0	32180.0	34660.0	51690.0	23720.0	29400.0	23870.0	23910.0	57530.0
384.0	28360.0	27310.0	29580.0	30520.0	21890.0	53000.0	30960.0	33920.0	51440.0	24720.0	27950.0	23460.0	23380.0	57300.0
385.0	29520.0	28200.0	29360.0	30840.0	22620.0	54500.0	29950.0	34370.0	51780.0	23710.0	28100.0	23750.0	23620.0	57100.0
386.0	28730.0	26620.0	28230.0	31480.0	22290.0	51950.0	30290.0	33190.0	51750.0	23710.0	27710.0	22690.0	22500.0	55920.0
387.0	28550.0	27350.0	27720.0	30150.0	21180.0	52220.0	30070.0	32640.0	50660.0	23290.0	27540.0	23530.0	23550.0	56830.0
388.0	27660.0	26800.0	27970.0	29790.0	21240.0	52130.0	29970.0	33720.0	49990.0	22890.0	28150.0	23770.0	22640.0	56460.0
389.0	27800.0	27040.0	27540.0	29920.0	21340.0	52280.0	30370.0	32390.0	49660.0	22670.0	28420.0	22820.0	22860.0	55960.0
390.0	27860.0	26610.0	26820.0	29880.0	19920.0	53280.0	29470.0	30890.0	48870.0	22280.0	28900.0	22570.0	21970.0	55260.0
391.0	26220.0	26940.0	27790.0	28710.0	20570.0	52190.0	29740.0	31060.0	48900.0	23220.0	28350.0	22250.0	22480.0	55810.0
392.0	27500.0	27680.0	26850.0	28730.0	20730.0	50100.0	28470.0	29870.0	50060.0	22460.0	28650.0	22660.0	20870.0	55040.0
393.0	27020.0	27090.0	26520.0	28350.0	20590.0	49180.0	28900.0	30110.0	49080.0	22630.0	27960.0	21520.0	21640.0	53990.0
394.0	25790.0	25750.0	26030.0	28450.0	20090.0	50710.0	28460.0	28980.0	48470.0	22000.0	27540.0	21370.0	21870.0	53350.0
395.0	26480.0	26750.0	26800.0	28160.0	20310.0	48810.0	27940.0	29000.0	46650.0	22940.0	27170.0	22290.0	20650.0	53820.0
396.0	26710.0	26570.0	26320.0	27940.0	19990.0	49260.0	27890.0	29680.0	46460.0	21700.0	26200.0	21910.0	21320.0	54340.0
397.0	26650.0	26120.0	27030.0	27670.0	19250.0	48640.0	28130.0	27580.0	46390.0	22020.0	26810.0	21340.0	20800.0	54460.0
398.0	26450.0	25950.0	26450.0	27620.0	20390.0	48040.0	28100.0	27640.0	46800.0	22440.0	27630.0	20340.0	20910.0	52680.0
399.0	25850.0	25540.0	25010.0	26510.0	19790.0	47750.0	27450.0	27840.0	46040.0	22270.0	26950.0	21020.0	20160.0	52970.0
400.0	26530.0	25420.0	25500.0	27730.0	19830.0	46150.0	27830.0	27740.0	46480.0	21860.0	26990.0	22500.0	20170.0	52210.0
401.0	26390.0	25260.0	25800.0	27260.0	20250.0	46910.0	26310.0	26630.0	46700.0	21980.0	26120.0	20850.0	20590.0	52360.0
402.0	27040.0	25820.0	25810.0	27540.0	20500.0	48230.0	27440.0	26960.0	45070.0	22230.0	26650.0	22590.0	20460.0	53490.0
403.0	25490.0	24780.0	25330.0	26800.0	19120.0	46100.0	27230.0	26050.0	45740.0	21160.0	26830.0	21880.0	20860.0	51530.0
404.0	25260.0	24620.0	24540.0	27190.0	19770.0	46750.0	25760.0	27650.0	44570.0	21970.0	25920.0	21510.0	20680.0	52360.0
405.0	26330.0	26110.0	25280.0	26660.0	20120.0	46840.0	27740.0	25850.0	45150.0	21800.0	26880.0	20430.0	21620.0	51860.0
406.0	26550.0	25060.0	25010.0	27600.0	19900.0	46010.0	27290.0	26500.0	47370.0	22260.0	27520.0	21970.0	21450.0	52790.0
407.0	27240.0	25020.0	24420.0	27330.0	19690.0	47580.0	25720.0	26140.0	46960.0	22600.0	27350.0	21860.0	21850.0	52760.0
408.0	26540.0	24800.0	25580.0	26700.0	20360.0	46400.0	27250.0	25290.0	45610.0	21660.0	26750.0	21380.0	21430.0	51310.0
409.0	26300.0	25620.0	25220.0	27350.0	21250.0	47110.0	26530.0	26000.0	46410.0	22980.0	27710.0	21780.0	21280.0	50520.0
410.0	26960.0	25680.0	24710.0	27140.0	19600.0	45580.0	26040.0	25210.0	45810.0	23200.0	27580.0	21910.0	21810.0	52250.0
411.0	26410.0	25970.0	24200.0	27210.0	20140.0	46310.0	25610.0	26560.0	46700.0	23460.0	26810.0	21430.0	22290.0	50920.0
412.0	26720.0	27310.0	25590.0	27180.0	20800.0	45630.0	26420.0	25190.0	44890.0	23920.0	27970.0	22150.0	21590.0	50620.0
413.0	26670.0	26690.0	24940.0	28110.0	20800.0	45470.0	26620.0	25800.0	46310.0	23570.0	27920.0	22400.0	21250.0	51430.0
414.0	26870.0	26880.0	25510.0	27250.0	20220.0	45650.0	26800.0	25580.0	46480.0	23640.0	27290.0	23080.0	21700.0	51920.0
415.0	26900.0	25960.0	24790.0	28200.0	20980.0	46640.0	25350.0	26550.0	46620.0	23720.0	27300.0	22300.0	23030.0	50710.0
416.0	28160.0	26410.0	24950.0	28450.0	21120.0	45610.0	26210.0	26020.0	46550.0	23210.0	27750.0	22490.0	22090.0	51490.0
417.0	27010.0	26430.0	24230.0	28180.0	20890.0	45740.0	26160.0	25470.0	45070.0	24380.0	27920.0	23530.0	23530.0	51050.0
418.0	28050.0	25560.0	24640.0	27760.0	20540.0	44350.0	26890.0	25260.0	46480.0	23260.0	29150.0	23600.0	23410.0	50260.0
419.0	27030.0	26090.0	25430.0	29240.0	20440.0	44850.0	25970.0	25570.0	45440.0	23920.0	28880.0	22680.0	23650.0	50930.0
420.0	28790.0	27050.0	24820.0	28830.0	21230.0	44100.0	25080.0	25410.0	47000.0	24430.0	29140.0	22030.0	23000.0	50980.0
421.0	29900.0	27390.0	25530.0	29690.0	22200.0	45900.0	26180.0	25230.0	46590.0	24140.0	29670.0	23860.0	24570.0	51080.0
422.0	28150.0	27060.0	25120.0	29640.0	21620.0	44380.0	26620.0	24450.0	47090.0	24780.0	29450.0	23280.0	23980.0	50730.0
423.0	28060.0	26840.0	25530.0	28370.0	21000.0	44110.0	25940.0	25910.0	45310.0	24710.0	29640.0	23190.0	24250.0	50760.0
424.0	29470.0	26740.0	25040.0	30350.0	21600.0	44690.0	26160.0	24740.0	44890.0	25600.0	29830.0	23640.0	24240.0	51360.0
425.0	30670.0	28060.0	24230.0	29880.0	21920.0	44720.0	25310.0	25300.0	46180.0	25750.0	30540.0	23370.0	23430.0	51410.0
426.0	29310.0	27650.0	25430.0	31710.0	21840.0	44810.0	26050.0	25420.0	46240.0	25780.0	30790.0	24130.0	23790.0	50880.0
427.0	30920.0	28870.0	25280.0	30950.0	22030.0	45040.0	26510.0	24190.0	46360.0	26790.0	31580.0	24290.0	24600.0	51350.0
428.0	30530.0	28020.0	25910.0	30690.0	21310.0	44430.0	26180.0	26130.0	46800.0	26990.0	32530.0	24660.0	25450.0	52510.0
429.0	31560.0	28380.0	24950.0	31520.0	22090.0	45510.0	26640.0	25230.0	45620.0	26910.0	32670.0	25020.0	26130.0	51390.0
430.0	31730.0	29010.0	26580.0	31930.0	22310.0	45480.0	25550.0	25090.0	46720.0	27250.0	33120.0	24450.0	26520.0	51230.0
431.0	31340.0	28710.0	26660.0	32490.0	22940.0	44760.0	26250.0	24920.0	46950.0	27040.0	32940.0	25290.0	26270.0	53070.0
432.0	32900.0	28200.0	25660.0	33060.0	22900.0	45610.0	25260.0	25070.0	46520.0	27730.0	33370.0	25320.0	26820.0	53730.0
433.0	33260.0	29900.0	25700.0	34640.0	22960.0	44250.0	25940.0	25890.0	48070.0	27300.0	34880.0	24770.0	27930.0	52650.0
434.0	34210.0	29940.0	25510.0	34010.0	23120.0	44250.0	26470.0	25650.0	47500.0	29390.0	34820.0	25510.0	27790.0	54990.0
435.0	34170.0	29820.0	25820.0	35070.0	23420.0	46170.0	26910.0	25720.0	46810.0	30000.0	35470.0	26010.0	28530.0	55660.0
436.0	35100.0	30190.0	25720.0	35260.0	24080.0	44280.0	25720.0	26150.0	47830.0	30100.0	36580.0	27290.0	28820.0	55050.0
437.0	35710.0	30310.0	26460.0	35370.0	24080.0	45330.0	27770.0	26160.0	49020.0	30230.0	35740.0	26480.0	29920.0	54780.0
438.0	35440.0	30760.0	26710.0	36610.0	24530.0	45240.0	26730.0	26000.0	48820.0	30780.0	37170.0	26980.0	29990.0	56750.0
439.0	37620.0	32300.0	26820.0	37660.0	24260.0	45860.0	27020.0	25680.0	50810.0	30320.0	38090.0	27170.0	29760.0	56130.0
440.0	37730.0	32110.0	26590.0	38620.0	23980.0	45710.0	27600.0	26330.0	49300.0	32090.0	38840.0	27850.0	31070.0	56550.0
441.0	38700.0	32560.0	26590.0	39890.0	24270.0	46160.0	27000.0	27020.0	49910.0	32640.0	39670.0	27760.0	31840.0	57410.0
442.0	38230.0	32590.0	27920.0	40010.0	24790.0	44430.0	26410.0	27060.0	49280.0	31390.0	39280.0	28240.0	31590.0	57750.0
443.0	38170.0	33760.0	27420.0	39740.0	25190.0	44880.0	27600.0	26760.0	50790.0	33280.0	40560.0	28280.0	32870.0	56520.0
444.0	40880.0	33190.0	27580.0	41720.0	26030.0	46970.0	27900.0	27160.0	52050.0	33770.0	41660.0	28910.0	33740.0	58780.0
445.0	40050.0	33530.0	28390.0	41940.0	26030.0	47280.0	27650.0	27070.0	53030.0	33180.0	41540.0	28970.0	32600.0	58670.0
446.0	41160.0	35170.0	28680.0	42130.0	25390.0	46620.0	27800.0	27450.0	52680.0	34890.0	43400.0	29030.0	32310.0	59720.0
447.0	43380.0	33850.0	28180.0	43460.0	27320.0	47130.0	28170.0	28330.0	52660.0	35390.0	44580.0	29980.0	34270.0	60310.0
448.0	43420.0	34930.0	29110.0	44620.0	27060.0	47810.0	28770.0	27110.0	52970.0	35970.0	44350.0	29060.0	34320.0	60650.0
449.0	44230.0	36960.0	27620.0	45230.0	27010.0	45370.0	29060.0	28420.0	52040.0	35080.0	45860.0	31370.0	37140.0	61970.0
450.0	44570.0	36180.0	28230.0	45390.0	26600.0	47600.0	29190.0	28050.0	54220.0	36360.0	46780.0	31350.0	36180.0	62520.0
451.0	46090.0	37470.0	28160.0	47020.0	26610.0	47440.0	27980.0	28100.0	54220.0	37980.0	47270.0	31770.0	36750.0	62840.0
452.0	47480.0	37190.0	29090.0	48120.0	28030.0	47180.0	29120.0	28230.0	55890.0	38310.0	48180.0	31710.0	38540.0	64500.0
453.0	48470.0	38150.0	28430.0	47510.0	27750.0	48130.0	28450.0	28050.0	56250.0	39930.0	49760.0	32680.0	37770.0	63660.0
454.0	49230.0	38070.0	29240.0	50980.0	29560.0	47140.0	29470.0	28390.0	55180.0	39290.0	49740.0	33020.0	38350.0	66380.0
455.0	49530.0	39970.0	30510.0	50460.0	28440.0	48750.0	30450.0	28990.0	54970.0	40560.0	49100.0	33760.0	39390.0	65870.0
456.0	50980.0	41350.0	29820.0	50540.0	28950.0	49050.0	30390.0	29050.0	57630.0	39860.0	51010.0	33670.0	40140.0	66080.0
457.0	52870.0	39610.0	29330.0	51830.0	29840.0	49060.0	29670.0	29260.0	57500.0	40280.0	52790.0	33640.0	41730.0	67380.0
458.0	52380.0	41860.0	30670.0	52420.0	29700.0	50170.0	30370.0	29540.0	60790.0	40990.0	54550.0	34260.0	41410.0	69400.0
459.0	54250.0	42000.0	30160.0	54490.0	30160.0	49780.0	30000.0	30960.0	59100.0	42500.0	54820.0	34480.0	42650.0	70850.0
460.0	55140.0	43550.0	31610.0	56250.0	30570.0	50300.0	31160.0	29770.0	58870.0	43050.0	56590.0	35470.0	44010.0	71060.0
461.0	55310.0	43270.0	30920.0	56780.0	30720.0	49910.0	31430.0	30240.0	60750.0	43680.0	55950.0	35550.0	43340.0	70860.0
462.0	55960.0	43670.0	31160.0	57360.0	31930.0	50540.0	29470.0	29340.0	61180.0	43780.0	58560.0	36450.0	44740.0	72170.0
463.0	57170.0	44590.0	30900.0	58490.0	31430.0	50790.0	31210.0	29420.0	60560.0	44330.0	57510.0	37410.0	44160.0	73450.0
464.0	59670.0	44380.0	30500.0	58160.0	32460.0	50710.0	32120.0	31190.0	61850.0	44560.0	59320.0	35770.0	46240.0	72170.0
465.0	59390.0	45990.0	31350.0	59690.0	32150.0	51010.0	31840.0	30660.0	62730.0	45880.0	59410.0	37060.0	47600.0	72610.0
466.0	60830.0	45740.0	31140.0	60530.0	31960.0	50870.0	32700.0	31240.0	63280.0	46150.0	59540.0	37190.0	46520.0	73980.0
467.0	59870.0	46290.0	32530.0	62700.0	32250.0	52180.0	32330.0	32480.0	65150.0	46650.0	61140.0	38350.0	46670.0	75440.0
468.0	61330.0	46980.0	31080.0	63360.0	33440.0	51210.0	32770.0	31930.0	64330.0	46320.0	61310.0	38250.0	46480.0	75340.0
469.0	63490.0	47390.0	32100.0	62470.0	33380.0	51450.0	32410.0	31750.0	64610.0	48130.0	62420.0	39810.0	48310.0	76370.0
470.0	62930.0	48330.0	31850.0	66330.0	33610.0	52700.0	33520.0	33400.0	65840.0	48130.0	65400.0	38570.0	47680.0	79110.0
471.0	65050.0	48040.0	33160.0	65170.0	35090.0	53910.0	33030.0	31640.0	67810.0	48000.0	65600.0	39560.0	50860.0	79290.0
472.0	65500.0	48140.0	32410.0	67090.0	33980.0	53490.0	33400.0	32090.0	67740.0	49170.0	66570.0	39940.0	51530.0	80470.0
473.0	65860.0	49560.0	31500.0	65630.0	36020.0	53190.0	33630.0	32990.0	67100.0	49520.0	67180.0	40130.0	50050.0	79360.0
474.0	66860.0	50310.0	32750.0	68970.0	34550.0	54250.0	34060.0	33840.0	69410.0	51380.0	68750.0	40020.0	51780.0	81210.0
475.0	67920.0	50850.0	32690.0	69860.0	35330.0	53840.0	33100.0	34340.0	68130.0	51020.0	70090.0	41380.0	53290.0	82520.0
476.0	68990.0	52240.0	33290.0	69240.0	35260.0	54150.0	34740.0	33150.0	71290.0	50760.0	71190.0	41470.0	53890.0	82240.0
477.0	71590.0	51550.0	33720.0	71180.0	36740.0	55030.0	35020.0	33250.0	70950.0	53330.0	71520.0	42230.0	54380.0	81810.0
478.0	69810.0	53410.0	34540.0	72110.0	36370.0	54860.0	34470.0	33920.0	71500.0	53740.0	71460.0	41290.0	55830.0	84530.0
479.0	73460.0	52650.0	33760.0	72700.0	37110.0	53950.0	35730.0	34110.0	74180.0	54660.0	74260.0	42640.0	56130.0	83930.0
480.0	74730.0	52990.0	34480.0	74440.0	36600.0	54810.0	35470.0	35140.0	71570.0	54570.0	74730.0	44670.0	54940.0	87250.0
481.0	74940.0	54890.0	34770.0	74800.0	37580.0	56830.0	35300.0	34650.0	74290.0	55130.0	75680.0	43900.0	55890.0	86410.0
482.0	74590.0	55120.0	34420.0	77940.0	38200.0	55560.0	36210.0	34750.0	74720.0	56100.0	75580.0	44140.0	56570.0	88150.0
483.0	76890.0	55580.0	35910.0	78430.0	38130.0	56760.0	35420.0	35400.0	75700.0	56880.0	77420.0	44090.0	56990.0	89010.0
484.0	75510.0	56360.0	34050.0	78300.0	38810.0	58120.0	36640.0	35920.0	75210.0	58460.0	76980.0	45090.0	57660.0	89740.0
485.0	80040.0	58020.0	36220.0	79880.0	38450.0	57290.0	35180.0	35290.0	74380.0	57990.0	79670.0	45750.0	58870.0	89090.0
486.0	80770.0	58010.0	35890.0	81350.0	39930.0	57350.0	35960.0	36060.0	76660.0	59250.0	82200.0	46380.0	60030.0	90560.0
487.0	79650.0	57230.0	36990.0	80340.0	38810.0	58820.0	38410.0	36520.0	78120.0	58730.0	81440.0	46460.0	60000.0	90610.0
488.0	79830.0	58450.0	35940.0	82010.0	41380.0	58070.0	37600.0	36090.0	78640.0	59400.0	81440.0	46700.0	60810.0	91920.0
489.0	81830.0	58910.0	36330.0	82390.0	39850.0	58700.0	37260.0	36140.0	78530.0	60940.0	82940.0	49240.0	63760.0	93120.0
490.0	83630.0	60670.0	36400.0	83650.0	41180.0	59050.0	38170.0	36240.0	80950.0	62330.0	83650.0	47630.0	62120.0	92200.0
491.0	83520.0	60970.0	36770.0	83860.0	41450.0	59560.0	38460.0	37670.0	81010.0	62670.0	84100.0	48430.0	61940.0	93450.0
492.0	83720.0	61340.0	37140.0	85070.0	42660.0	59320.0	38410.0	36420.0	78040.0	61260.0	83910.0	47070.0	62270.0	94890.0
493.0	85690.0	61140.0	37570.0	85740.0	40470.0	59730.0	39080.0	37460.0	82450.0	62940.0	86410.0	48370.0	63420.0	95910.0
494.0	84090.0	61430.0	39140.0	85670.0	41040.0	59640.0	38710.0	36930.0	81940.0	61410.0	85480.0	48190.0	65500.0	96000.0
495.0	86040.0	62120.0	36610.0	87380.0	42500.0	59840.0	39290.0	37850.0	83210.0	62990.0	86500.0	49240.0	64380.0	96620.0
496.0	85690.0	63140.0	37020.0	87980.0	43180.0	59590.0	38150.0	39300.0	83690.0	63460.0	86020.0	49840.0	65160.0	97430.0
497.0	87770.0	62900.0	37630.0	88180.0	42460.0	59630.0	40220.0	38660.0	84050.0	64160.0	86100.0	50170.0	65390.0	97540.0
498.0	87780.0	63080.0	38650.0	87650.0	41720.0	61540.0	39600.0	38170.0	84500.0	65150.0	88350.0	49870.0	65360.0	98940.0
499.0	89160.0	65180.0	37010.0	89590.0	42280.0	60130.0	38290.0	37940.0	84580.0	65790.0	89140.0	50040.0	67020.0	97040.0
500.0	88180.0	64140.0	37980.0	89370.0	42410.0	59960.0	40560.0	39680.0	84910.0	63340.0	88490.0	50080.0	64450.0	98350.0
501.0	87530.0	63350.0	37650.0	91820.0	42640.0	60590.0	40790.0	38000.0	85240.0	64390.0	90690.0	51090.0	66730.0	99450.0
502.0	89200.0	65930.0	37660.0	89920.0	42540.0	61620.0	39820.0	38620.0	84550.0	66090.0	91090.0	50280.0	66930.0	101720.0
503.0	88020.0	66610.0	37720.0	90800.0	43010.0	60590.0	41000.0	38820.0	87470.0	65350.0	90510.0	49330.0	67420.0	99470.0
504.0	89360.0	66200.0	39180.0	90830.0	43170.0	59660.0	39020.0	38490.0	85760.0	65570.0	90150.0	51210.0	67220.0	100390.0
505.0	89460.0	66190.0	38740.0	92640.0	42830.0	58980.0	39490.0	37860.0	85720.0	66270.0	91710.0	51160.0	67200.0	100510.0
506.0	88640.0	67450.0	37760.0	92330.0	44160.0	60130.0	39920.0	39390.0	87400.0	66070.0	90290.0	51210.0	68940.0	99650.0
507.0	89330.0	65730.0	36590.0	91770.0	43890.0	60310.0	39300.0	39750.0	87420.0	66030.0	92080.0	50990.0	67630.0	100480.0
508.0	91480.0	65100.0	38240.0	93020.0	42680.0	60870.0	39410.0	38060.0	87290.0	65610.0	92070.0	51540.0	69000.0	100500.0
509.0	92320.0	66000.0	39090.0	93210.0	43700.0	60470.0	38760.0	38520.0	85460.0	66870.0	93070.0	51310.0	67090.0	99530.0
510.0	91870.0	64800.0	38720.0	92350.0	42380.0	60980.0	38060.0	39120.0	87250.0	66600.0	90860.0	51890.0	66990.0	103390.0
511.0	92590.0	64720.0	38330.0	94270.0	42670.0	60030.0	40550.0	38980.0	86720.0	66370.0	92660.0	52180.0	67490.0	99100.0
512.0	91690.0	65310.0	37520.0	93460.0	44080.0	60200.0	40600.0	37900.0	87190.0	65840.0	94120.0	51280.0	68380.0	101120.0
513.0	93450.0	67270.0	38180.0	94910.0	44020.0	60250.0	39590.0	37740.0	85790.0	68070.0	91600.0	52100.0	69940.0	100120.0
514.0	91960.0	65890.0	38290.0	93340.0	42890.0	61670.0	39470.0	37750.0	86200.0	66490.0	93650.0	52400.0	69530.0	98850.0
515.0	92420.0	67770.0	38470.0	94290.0	43970.0	60840.0	40180.0	38760.0	85530.0	67880.0	93470.0	51630.0	68150.0	99930.0
516.0	90480.0	66730.0	37390.0	92670.0	44920.0	59930.0	39470.0	38820.0	86260.0	66500.0	93710.0	51290.0	67610.0	99340.0
517.0	90840.0	67740.0	38360.0	94040.0	43490.0	60870.0	40450.0	38770.0	86200.0	68590.0	93400.0	51260.0	68480.0	98720.0
518.0	93380.0	65960.0	38590.0	93910.0	44650.0	60280.0	40440.0	38350.0	85490.0	65010.0	92540.0	52760.0	67700.0	98180.0
519.0	91960.0	67580.0	37960.0	92200.0	43450.0	59550.0	39190.0	37890.0	87170.0	65650.0	93430.0	51490.0	68980.0	100880.0
520.0	90410.0	67550.0	37890.0	92760.0	43900.0	59250.0	39750.0	38740.0	85350.0	67170.0	93940.0	50730.0	67730.0	99370.0
521.0	92480.0	67060.0	38480.0	93910.0	42500.0	59210.0	37900.0	38100.0	85220.0	67460.0	94360.0	51610.0	69630.0	97560.0
522.0	92320.0	66860.0	38780.0	92160.0	43140.0	59120.0	39270.0	38210.0	83090.0	66840.0	93410.0	51270.0	68150.0	100360.0
523.0	92190.0	67570.0	37740.0	93750.0	44090.0	59700.0	39350.0	37290.0	86370.0	65330.0	92000.0	51100.0	67490.0	97450.0
524.0	90680.0	66110.0	37960.0	92560.0	42590.0	58920.0	39490.0	37750.0	84080.0	65010.0	93080.0	51100.0	68640.0	97520.0
525.0	89390.0	66710.0	37470.0	93840.0	42500.0	58990.0	39750.0	37800.0	85500.0	65440.0	93370.0	51280.0	68090.0	97330.0
526.0	91200.0	66610.0	37610.0	90730.0	43750.0	58930.0	38930.0	37790.0	86940.0	66190.0	92540.0	51870.0	67000.0	99840.0
527.0	90990.0	66270.0	35930.0	91870.0	43370.0	59690.0	39510.0	36660.0	83780.0	65570.0	90540.0	50360.0	67230.0	97550.0
528.0	91020.0	68070.0	36570.0	93520.0	42700.0	59640.0	38780.0	38490.0	85300.0	66150.0	91110.0	51560.0	67730.0	96680.0
529.0	90210.0	67390.0	38820.0	94480.0	42330.0	58420.0	38780.0	37800.0	85310.0	65710.0	92350.0	51030.0	67240.0	96940.0
530.0	90690.0	66910.0	38150.0	91930.0	42640.0	58290.0	39180.0	38180.0	85540.0	65190.0	93170.0	49290.0	67160.0	97300.0
531.0	89210.0	67180.0	37210.0	91760.0	43670.0	57490.0	39930.0	37950.0	83570.0	64820.0	91310.0	50270.0	65880.0	96080.0
532.0	89780.0	65930.0	37650.0	92780.0	42890.0	59360.0	40040.0	37630.0	83510.0	65160.0	91850.0	51680.0	68650.0	96290.0
533.0	91000.0	66420.0	36850.0	90740.0	43870.0	57760.0	39890.0	37970.0	84700.0	64960.0	92090.0	51080.0	66810.0	95930.0
534.0	89460.0	67640.0	36770.0	90820.0	44120.0	58540.0	40650.0	38400.0	81590.0	64010.0	92950.0	50260.0	67380.0	95510.0
535.0	89860.0	66960.0	38530.0	92720.0	44040.0	57660.0	39760.0	38390.0	83280.0	64250.0	89890.0	49680.0	66630.0	94360.0
536.0	91990.0	65410.0	38210.0	89920.0	43430.0	58220.0	39400.0	37710.0	80780.0	63140.0	92950.0	49860.0	65360.0	95360.0
537.0	89020.0	66190.0	38280.0	90760.0	43930.0	58880.0	39770.0	37990.0	82470.0	65030.0	93400.0	50710.0	66910.0	93730.0
538.0	89190.0	67800.0	38010.0	91780.0	44420.0	58780.0	40540.0	39500.0	82720.0	66740.0	91860.0	51170.0	68210.0	93070.0
539.0	91870.0	69430.0	40050.0	93190.0	45880.0	61260.0	42160.0	40540.0	83500.0	66800.0	93700.0	53010.0	70100.0	96750.0
540.0	93170.0	72580.0	41290.0	95580.0	47920.0	62530.0	44950.0	42870.0	86290.0	69080.0	97250.0	54700.0	71650.0	97710.0
