# Supplementary material for: Interrogating the structure and function of the human voltage-gated proton channel (hHv1) with a fluorescent noncanonical amino acid
Source: eLife. 2026 Apr 28;15:RP110161. doi: 10.7554/eLife.110161 (PMC13124150; doi:10.7554/eLife.110161)
Supplement: Figure 6—source data 1. [file elife-110161-fig6-data1.zip › SpectraZn1_370.csv]

Wavelength (nm)	Acd	A18Acd	Q56Acd	M91Acd	V103Acd	C107Acd	K125Acd	Y134Acd	F159Acd	K169Acd	F195Acd	I217Acd	F247Acd	No TAG
380.0	216350.0	529870.0	370140.0	451830.0	349860.0	787240.0	569000.0	368710.0	372040.0	484690.0	433170.0	394810.0	414020.0	688720.0
381.0	88580.0	194960.0	142040.0	186960.0	120970.0	297420.0	208640.0	135900.0	145520.0	161230.0	167250.0	136200.0	145480.0	241770.0
382.0	57820.0	116530.0	87790.0	117040.0	76010.0	185800.0	128270.0	87140.0	92530.0	98930.0	102940.0	83360.0	88980.0	147970.0
383.0	40790.0	82130.0	63060.0	80550.0	53760.0	132250.0	89890.0	61710.0	68310.0	65170.0	70650.0	57250.0	59510.0	99470.0
384.0	32790.0	61110.0	49210.0	60770.0	40020.0	106560.0	69970.0	47260.0	55890.0	46170.0	54370.0	43010.0	43210.0	69880.0
385.0	29190.0	55160.0	44500.0	53180.0	35380.0	94780.0	62810.0	42100.0	52510.0	38910.0	45570.0	38700.0	35730.0	61850.0
386.0	28340.0	50600.0	42550.0	50900.0	33490.0	92040.0	62310.0	40710.0	53530.0	37410.0	43280.0	35750.0	35780.0	57580.0
387.0	27360.0	48030.0	41980.0	50920.0	33520.0	92700.0	63840.0	41060.0	55060.0	36090.0	43480.0	36150.0	34490.0	55470.0
388.0	27090.0	47970.0	42030.0	51710.0	33750.0	94180.0	66450.0	40720.0	59760.0	37310.0	43020.0	36680.0	34900.0	56720.0
389.0	29720.0	48400.0	42130.0	52900.0	33240.0	96070.0	75820.0	42180.0	65650.0	35900.0	43200.0	39180.0	35360.0	56900.0
390.0	29300.0	48660.0	43030.0	56040.0	35250.0	100930.0	87150.0	43950.0	74240.0	39500.0	44510.0	43230.0	36500.0	58390.0
391.0	31470.0	52300.0	43540.0	61560.0	37520.0	108130.0	102000.0	47220.0	86890.0	41570.0	46010.0	48450.0	39240.0	61620.0
392.0	34220.0	52880.0	44630.0	66800.0	39830.0	114650.0	122140.0	52340.0	102390.0	46260.0	48430.0	56390.0	41030.0	60230.0
393.0	35700.0	56110.0	46590.0	76330.0	45010.0	126560.0	147970.0	59340.0	121600.0	51410.0	51960.0	66690.0	43930.0	64570.0
394.0	38210.0	62200.0	48840.0	87390.0	49770.0	140350.0	183360.0	68600.0	149260.0	57150.0	58050.0	79390.0	48940.0	65670.0
395.0	42060.0	68550.0	51740.0	102320.0	55990.0	157040.0	221670.0	79880.0	181090.0	68510.0	64720.0	97030.0	57840.0	68680.0
396.0	49170.0	77330.0	56530.0	119430.0	67370.0	178710.0	268930.0	97510.0	220660.0	78600.0	73850.0	117030.0	65180.0	75120.0
397.0	54550.0	91320.0	62290.0	138800.0	80180.0	204200.0	313020.0	120560.0	259820.0	90960.0	86440.0	145070.0	74300.0	80440.0
398.0	64630.0	103600.0	70400.0	167220.0	100140.0	233500.0	361960.0	146460.0	299370.0	110620.0	99390.0	171470.0	88470.0	86710.0
399.0	79220.0	127820.0	83160.0	196250.0	124020.0	273040.0	412140.0	183640.0	348430.0	131200.0	117790.0	204960.0	106340.0	95230.0
400.0	96130.0	150250.0	94870.0	229300.0	150200.0	319640.0	464190.0	230320.0	391780.0	156610.0	143330.0	238340.0	128380.0	106300.0
401.0	121920.0	184010.0	115810.0	273000.0	190630.0	376960.0	517530.0	292960.0	444510.0	186120.0	172700.0	276830.0	153590.0	121760.0
402.0	151130.0	220430.0	140120.0	320750.0	231860.0	428630.0	558240.0	359300.0	493610.0	219430.0	206120.0	313840.0	183150.0	136790.0
403.0	181930.0	265220.0	167650.0	368980.0	280280.0	499800.0	604960.0	437410.0	544910.0	256780.0	249380.0	360480.0	216860.0	156680.0
404.0	232620.0	321590.0	202950.0	431030.0	337390.0	567240.0	655290.0	534160.0	603080.0	296620.0	299760.0	407210.0	261310.0	179810.0
405.0	287960.0	377290.0	246170.0	489950.0	403350.0	639270.0	703790.0	637470.0	656250.0	345940.0	351600.0	451830.0	303800.0	202920.0
406.0	349820.0	446630.0	298640.0	559660.0	474670.0	716800.0	751620.0	749780.0	726180.0	392730.0	416090.0	505500.0	352560.0	225710.0
407.0	423600.0	505530.0	348250.0	623920.0	542700.0	791350.0	807450.0	866210.0	789280.0	441150.0	480910.0	549900.0	402950.0	253610.0
408.0	510300.0	587730.0	413450.0	697400.0	611400.0	859050.0	861660.0	992110.0	868980.0	491490.0	552380.0	606340.0	456590.0	281780.0
409.0	606160.0	658410.0	478260.0	758910.0	676110.0	923150.0	905740.0	1110080.0	928200.0	541610.0	620900.0	658770.0	517750.0	306060.0
410.0	705550.0	737180.0	553830.0	833200.0	746080.0	979960.0	960360.0	1228070.0	1019450.0	589270.0	693530.0	711280.0	571040.0	335990.0
411.0	811880.0	807960.0	632630.0	901610.0	799780.0	1020860.0	1019920.0	1324800.0	1088380.0	624550.0	758500.0	746170.0	614720.0	359770.0
412.0	917080.0	867970.0	705520.0	964260.0	859340.0	1054300.0	1067320.0	1405860.0	1155990.0	663080.0	815780.0	789240.0	671160.0	386370.0
413.0	1022280.0	936120.0	783260.0	1022640.0	904750.0	1090100.0	1118810.0	1490700.0	1217590.0	692050.0	869820.0	828920.0	721800.0	421070.0
414.0	1128110.0	986160.0	857790.0	1079130.0	946310.0	1106930.0	1160160.0	1538260.0	1280080.0	728530.0	915310.0	858000.0	764400.0	444990.0
415.0	1223990.0	1042390.0	927250.0	1133880.0	977510.0	1127830.0	1210040.0	1597400.0	1322150.0	760020.0	946640.0	883470.0	802210.0	473700.0
416.0	1308150.0	1073340.0	992130.0	1173970.0	1006780.0	1135640.0	1248140.0	1626470.0	1364230.0	776750.0	981640.0	907420.0	837790.0	502880.0
417.0	1382040.0	1113780.0	1043910.0	1216040.0	1035020.0	1140290.0	1284780.0	1643450.0	1387690.0	788690.0	1001130.0	925790.0	870740.0	530050.0
418.0	1443810.0	1134870.0	1088980.0	1242850.0	1050530.0	1149630.0	1308100.0	1655390.0	1406190.0	814360.0	1011450.0	940070.0	893690.0	552990.0
419.0	1498940.0	1150700.0	1127820.0	1268620.0	1061830.0	1144320.0	1339970.0	1644620.0	1429870.0	825890.0	1021150.0	954280.0	915890.0	574110.0
420.0	1530420.0	1155020.0	1152920.0	1287180.0	1067340.0	1140710.0	1350250.0	1645010.0	1422810.0	831190.0	1028280.0	958540.0	929770.0	591170.0
421.0	1543300.0	1155780.0	1169060.0	1282390.0	1074830.0	1125900.0	1358910.0	1622660.0	1420180.0	834070.0	1012730.0	959920.0	941320.0	607040.0
422.0	1539090.0	1134680.0	1165670.0	1277340.0	1061570.0	1120010.0	1342140.0	1591530.0	1402630.0	835820.0	1003200.0	953850.0	925900.0	604420.0
423.0	1524570.0	1116230.0	1155990.0	1264620.0	1041350.0	1100660.0	1332920.0	1553580.0	1380320.0	819330.0	973570.0	942070.0	915980.0	604220.0
424.0	1494070.0	1090680.0	1133800.0	1224780.0	1017640.0	1080830.0	1308160.0	1516250.0	1345550.0	799680.0	950860.0	924160.0	899160.0	598450.0
425.0	1453770.0	1050210.0	1097110.0	1194690.0	988720.0	1052150.0	1279520.0	1460600.0	1301150.0	776430.0	920720.0	902930.0	865090.0	573180.0
426.0	1400510.0	1013620.0	1054700.0	1155970.0	949590.0	1026330.0	1231450.0	1417330.0	1262770.0	748490.0	877100.0	867050.0	835990.0	550730.0
427.0	1347340.0	970960.0	1003000.0	1114910.0	917480.0	1002880.0	1187760.0	1376800.0	1219460.0	718290.0	837060.0	830750.0	805950.0	524140.0
428.0	1289370.0	933950.0	952460.0	1078400.0	880150.0	976370.0	1149880.0	1330240.0	1178640.0	685660.0	813820.0	801340.0	771600.0	490930.0
429.0	1242140.0	898190.0	914380.0	1045670.0	858310.0	952060.0	1100450.0	1305650.0	1131990.0	657020.0	783430.0	777320.0	747420.0	471520.0
430.0	1202660.0	870530.0	874900.0	1011550.0	830910.0	937060.0	1065220.0	1282560.0	1099790.0	636180.0	763070.0	749340.0	719880.0	442370.0
431.0	1180660.0	851780.0	844300.0	988280.0	809400.0	926150.0	1037030.0	1266790.0	1068450.0	616440.0	748510.0	728100.0	706650.0	423230.0
432.0	1150520.0	845880.0	823300.0	965220.0	800090.0	914500.0	1016390.0	1263590.0	1057280.0	605120.0	742670.0	712850.0	689810.0	413050.0
433.0	1143290.0	839080.0	816910.0	960060.0	797530.0	914710.0	996710.0	1271760.0	1047830.0	595250.0	743110.0	709220.0	684070.0	404840.0
434.0	1142340.0	842060.0	817240.0	958230.0	801960.0	913980.0	986340.0	1282240.0	1045830.0	595240.0	748810.0	706060.0	688040.0	396580.0
435.0	1155420.0	848970.0	818660.0	960810.0	804950.0	909530.0	979030.0	1299030.0	1056460.0	594560.0	755840.0	705590.0	690400.0	399460.0
436.0	1172510.0	851120.0	823070.0	958730.0	805210.0	908850.0	978030.0	1306510.0	1058010.0	591100.0	760740.0	705370.0	700820.0	398050.0
437.0	1188500.0	858480.0	836890.0	966480.0	807720.0	910830.0	976050.0	1319910.0	1057530.0	601370.0	774940.0	708640.0	703700.0	404550.0
438.0	1210800.0	871140.0	842860.0	969160.0	809560.0	903130.0	972920.0	1326970.0	1065120.0	595060.0	781420.0	711040.0	711520.0	407020.0
439.0	1233130.0	878250.0	853810.0	969670.0	804020.0	896870.0	967400.0	1328870.0	1063070.0	592060.0	784750.0	703950.0	709140.0	404600.0
440.0	1247790.0	877130.0	866270.0	967090.0	805240.0	873460.0	964550.0	1321900.0	1059820.0	583350.0	785420.0	703200.0	715780.0	401550.0
441.0	1259810.0	867020.0	866850.0	966330.0	792140.0	861050.0	951650.0	1305320.0	1055260.0	583570.0	772130.0	682670.0	716230.0	405720.0
442.0	1275590.0	860680.0	877740.0	961600.0	783020.0	839610.0	944900.0	1280720.0	1034480.0	566780.0	764380.0	676170.0	710180.0	397410.0
443.0	1272280.0	849990.0	875000.0	947520.0	762620.0	820440.0	919710.0	1259730.0	1021630.0	554540.0	747010.0	658530.0	701720.0	397280.0
444.0	1266890.0	834530.0	871060.0	933420.0	740460.0	791900.0	905710.0	1227600.0	995790.0	539330.0	727640.0	636030.0	686810.0	388070.0
445.0	1260350.0	814440.0	861670.0	914640.0	725070.0	767200.0	888400.0	1185180.0	970660.0	524520.0	702440.0	621270.0	671730.0	380190.0
446.0	1242990.0	785590.0	846060.0	894720.0	699590.0	738030.0	860570.0	1148840.0	940290.0	504990.0	681260.0	592610.0	651160.0	374790.0
447.0	1213810.0	757300.0	825770.0	867490.0	677190.0	703730.0	825520.0	1100620.0	902940.0	489470.0	657160.0	571860.0	630690.0	359200.0
448.0	1193120.0	733270.0	805390.0	845580.0	651600.0	679780.0	805910.0	1059230.0	875280.0	468270.0	625530.0	549620.0	611670.0	354740.0
449.0	1157070.0	707120.0	778570.0	807180.0	620600.0	650170.0	776740.0	1010180.0	837550.0	447010.0	601940.0	521790.0	588380.0	338730.0
450.0	1114710.0	678000.0	752770.0	779540.0	594760.0	623220.0	744010.0	965760.0	801640.0	431740.0	573090.0	502000.0	564900.0	327250.0
451.0	1072270.0	647830.0	723740.0	742430.0	563870.0	599530.0	711390.0	916740.0	763360.0	410990.0	549500.0	477240.0	545010.0	314080.0
452.0	1030720.0	615790.0	698640.0	714930.0	542580.0	571660.0	682460.0	875660.0	732580.0	390360.0	522390.0	455590.0	524510.0	307100.0
453.0	985170.0	589070.0	663110.0	690010.0	519820.0	550670.0	651990.0	836020.0	696410.0	373210.0	497270.0	437560.0	505510.0	295530.0
454.0	949440.0	563390.0	640360.0	658820.0	497910.0	534760.0	624840.0	799040.0	674550.0	355740.0	475000.0	419940.0	480350.0	284230.0
455.0	905160.0	538760.0	611390.0	636890.0	480690.0	521090.0	606440.0	769000.0	641350.0	343690.0	459000.0	399790.0	462190.0	273490.0
456.0	864390.0	518940.0	582160.0	604750.0	457590.0	503180.0	575400.0	739160.0	612320.0	330030.0	441480.0	387380.0	448230.0	266730.0
457.0	827860.0	494400.0	559490.0	581530.0	444440.0	485590.0	551850.0	709540.0	587220.0	320130.0	419420.0	374850.0	434000.0	255070.0
458.0	793560.0	475890.0	533470.0	556640.0	426920.0	475450.0	531820.0	683440.0	565200.0	305840.0	406340.0	362990.0	413420.0	248370.0
459.0	764070.0	461740.0	517310.0	542110.0	413090.0	459870.0	515290.0	663440.0	548830.0	297980.0	396530.0	352520.0	402440.0	242950.0
460.0	733690.0	443140.0	494920.0	515370.0	398330.0	446900.0	489940.0	643000.0	526010.0	288430.0	380880.0	340390.0	393100.0	235980.0
461.0	711120.0	433580.0	477250.0	500590.0	392650.0	435660.0	477630.0	629440.0	513770.0	281320.0	376900.0	331110.0	380190.0	230640.0
462.0	680940.0	418040.0	461070.0	481190.0	377450.0	430450.0	461720.0	604890.0	497310.0	274780.0	366160.0	323580.0	366200.0	228400.0
463.0	662690.0	411550.0	447390.0	469410.0	367850.0	421220.0	448650.0	594760.0	485450.0	267580.0	360830.0	318630.0	361070.0	219500.0
464.0	649590.0	401390.0	433890.0	456430.0	357490.0	417410.0	438370.0	583290.0	470150.0	259700.0	351890.0	310130.0	350150.0	216640.0
465.0	637630.0	390760.0	424280.0	443810.0	357560.0	404870.0	422980.0	573410.0	459130.0	255680.0	343210.0	306080.0	342530.0	213220.0
466.0	621900.0	387660.0	417440.0	438110.0	346180.0	396920.0	415090.0	560870.0	453430.0	249860.0	338290.0	296820.0	336520.0	208510.0
467.0	608500.0	373050.0	407880.0	425780.0	341860.0	387920.0	407510.0	549190.0	444480.0	243150.0	332330.0	287310.0	331560.0	204670.0
468.0	600010.0	369330.0	403560.0	416700.0	330780.0	378570.0	393740.0	537790.0	436040.0	236460.0	324590.0	283540.0	322470.0	202330.0
469.0	589420.0	361090.0	394420.0	406740.0	322690.0	370060.0	383510.0	527030.0	431170.0	232750.0	318560.0	276490.0	319180.0	197950.0
470.0	580740.0	355060.0	388040.0	396190.0	312070.0	358980.0	376050.0	509190.0	417890.0	226300.0	314450.0	267680.0	309360.0	194260.0
471.0	571610.0	345200.0	381290.0	388540.0	308950.0	348480.0	366860.0	498670.0	406530.0	222520.0	302520.0	258900.0	303940.0	189430.0
472.0	555550.0	335140.0	375080.0	381070.0	295850.0	336020.0	357370.0	484570.0	396390.0	215730.0	295070.0	249820.0	299530.0	185380.0
473.0	547920.0	327780.0	360980.0	370980.0	288730.0	324310.0	349220.0	467970.0	385440.0	207220.0	290450.0	245790.0	286840.0	183270.0
474.0	537870.0	315220.0	357150.0	362800.0	279280.0	317930.0	336750.0	456220.0	373120.0	198360.0	277120.0	231590.0	281150.0	179180.0
475.0	523360.0	309100.0	349960.0	352580.0	267120.0	306420.0	322080.0	434440.0	361020.0	194370.0	268510.0	226740.0	272890.0	175560.0
476.0	511760.0	295000.0	338830.0	339110.0	259040.0	295920.0	309000.0	419350.0	348150.0	188810.0	258870.0	217970.0	268740.0	169190.0
477.0	493930.0	287970.0	325430.0	328350.0	246830.0	286460.0	302570.0	400560.0	335990.0	178840.0	248490.0	207020.0	255410.0	163180.0
478.0	478910.0	276800.0	317560.0	317350.0	237690.0	274160.0	291820.0	383280.0	323820.0	174520.0	238000.0	200690.0	248100.0	161360.0
479.0	462370.0	265910.0	309270.0	304080.0	229060.0	260350.0	277740.0	365700.0	308200.0	165660.0	225650.0	193860.0	236460.0	158250.0
480.0	449020.0	251900.0	296210.0	290410.0	215270.0	251400.0	265870.0	349350.0	294480.0	157700.0	214960.0	182960.0	228950.0	150970.0
481.0	433600.0	241470.0	283630.0	280080.0	205970.0	245270.0	256090.0	332120.0	277810.0	153880.0	207520.0	174540.0	218960.0	145840.0
482.0	406420.0	229790.0	269280.0	269390.0	197810.0	234870.0	245640.0	315150.0	270060.0	144860.0	197560.0	166760.0	207900.0	144080.0
483.0	390350.0	222570.0	261430.0	257130.0	188220.0	226050.0	233810.0	302700.0	257660.0	137610.0	188530.0	159200.0	198940.0	137830.0
484.0	379100.0	212270.0	249950.0	241970.0	181630.0	218510.0	224140.0	287010.0	243840.0	130680.0	179530.0	152930.0	191900.0	131660.0
485.0	355380.0	199000.0	240630.0	235450.0	172300.0	209870.0	211400.0	275670.0	235500.0	124100.0	172680.0	145100.0	183350.0	127640.0
486.0	338340.0	192380.0	228770.0	222910.0	165090.0	203820.0	207500.0	261900.0	221370.0	121540.0	163030.0	138360.0	177640.0	125570.0
487.0	328410.0	182570.0	219010.0	210560.0	156680.0	196520.0	198440.0	249480.0	211980.0	115450.0	157190.0	132460.0	169420.0	119400.0
488.0	312380.0	174660.0	208540.0	203290.0	149520.0	191340.0	183630.0	239120.0	206860.0	110610.0	149750.0	127410.0	159080.0	117390.0
489.0	298360.0	165790.0	197470.0	193120.0	142680.0	184670.0	181520.0	227710.0	196580.0	106460.0	141660.0	123070.0	154960.0	112750.0
490.0	282670.0	159220.0	191680.0	187000.0	136300.0	177830.0	169700.0	218020.0	188400.0	101150.0	137350.0	116660.0	150830.0	111460.0
491.0	271930.0	156040.0	179190.0	177180.0	133010.0	172760.0	164700.0	209040.0	179770.0	98060.0	131480.0	111270.0	142910.0	106940.0
492.0	260980.0	148180.0	175390.0	173640.0	125210.0	170460.0	159450.0	202060.0	172340.0	94550.0	129660.0	111420.0	139220.0	102320.0
493.0	251490.0	144140.0	166750.0	163110.0	122020.0	166210.0	151640.0	192950.0	167860.0	91960.0	124140.0	105120.0	135420.0	98780.0
494.0	239370.0	138580.0	162250.0	158820.0	118930.0	162980.0	147650.0	188300.0	162500.0	88880.0	119120.0	102330.0	127420.0	96530.0
495.0	228800.0	133510.0	154460.0	151120.0	112780.0	155570.0	143120.0	180530.0	158460.0	84520.0	116390.0	97360.0	125150.0	95670.0
496.0	221470.0	129440.0	149620.0	148080.0	111090.0	151940.0	139590.0	174140.0	154250.0	80930.0	113500.0	95760.0	119080.0	93990.0
497.0	210910.0	125540.0	143970.0	142320.0	106420.0	150390.0	132080.0	169860.0	147520.0	79740.0	106710.0	93220.0	114860.0	93040.0
498.0	205340.0	120690.0	140530.0	138240.0	104250.0	145090.0	128020.0	163390.0	144950.0	77670.0	107070.0	90840.0	114540.0	88810.0
499.0	197810.0	115850.0	136340.0	134830.0	100400.0	142710.0	127130.0	158570.0	140690.0	75330.0	104960.0	87720.0	110280.0	88220.0
500.0	191380.0	115110.0	130560.0	131310.0	96920.0	138240.0	121570.0	153740.0	135260.0	74480.0	100660.0	84070.0	106730.0	86890.0
501.0	185860.0	110810.0	127880.0	127480.0	95290.0	135940.0	118270.0	146740.0	129460.0	70130.0	98870.0	83060.0	102850.0	84530.0
502.0	182070.0	108240.0	122300.0	118960.0	90870.0	132350.0	114450.0	143290.0	125750.0	68720.0	96180.0	80840.0	98660.0	81970.0
503.0	176230.0	104480.0	118270.0	119440.0	87790.0	129780.0	109410.0	138120.0	123760.0	67890.0	92300.0	77840.0	96210.0	80130.0
504.0	171210.0	101430.0	118260.0	114550.0	86380.0	125020.0	109380.0	136000.0	120260.0	64990.0	89690.0	73890.0	96060.0	78690.0
505.0	165180.0	97860.0	112550.0	110740.0	83780.0	124390.0	103520.0	130400.0	115390.0	62950.0	85110.0	73210.0	90600.0	77280.0
506.0	160290.0	96130.0	109520.0	107950.0	81690.0	121210.0	100490.0	125990.0	114640.0	61190.0	81680.0	71340.0	89750.0	74960.0
507.0	157650.0	91690.0	104360.0	104700.0	77690.0	114630.0	98330.0	119820.0	108580.0	58670.0	81990.0	68110.0	86360.0	72110.0
508.0	149940.0	91010.0	100930.0	100110.0	73610.0	113280.0	93170.0	117340.0	106730.0	57760.0	80010.0	65690.0	83340.0	72320.0
509.0	143440.0	87670.0	101180.0	97480.0	71320.0	109350.0	91370.0	113820.0	101870.0	55340.0	76090.0	62560.0	81800.0	70360.0
510.0	141150.0	82620.0	95610.0	95260.0	68570.0	107410.0	87610.0	108810.0	100370.0	52690.0	72780.0	58450.0	76760.0	68780.0
511.0	133960.0	81090.0	94200.0	93030.0	66660.0	102350.0	84030.0	103340.0	95780.0	51250.0	72260.0	57080.0	74330.0	65680.0
512.0	129310.0	76530.0	90900.0	88420.0	64590.0	100540.0	82170.0	97740.0	92980.0	50180.0	67940.0	56170.0	71070.0	64230.0
513.0	124200.0	74990.0	87860.0	84690.0	60320.0	95540.0	77340.0	95120.0	88130.0	48110.0	65390.0	54790.0	68800.0	62370.0
514.0	121080.0	72740.0	80910.0	81620.0	58320.0	93470.0	76360.0	90610.0	84440.0	44830.0	61990.0	51750.0	66750.0	60060.0
515.0	116680.0	69260.0	80870.0	79710.0	55830.0	91530.0	74280.0	84190.0	81550.0	44170.0	61980.0	50060.0	64160.0	58710.0
516.0	110760.0	67450.0	77180.0	75140.0	54600.0	89860.0	69930.0	82270.0	77830.0	42590.0	56800.0	47100.0	62330.0	56610.0
517.0	106620.0	64190.0	75730.0	74050.0	51250.0	85520.0	64830.0	78040.0	75900.0	40750.0	54140.0	46020.0	59070.0	55980.0
518.0	102130.0	62320.0	73570.0	69910.0	49730.0	84840.0	65160.0	76280.0	73130.0	39540.0	54420.0	44190.0	56170.0	54130.0
519.0	97290.0	58070.0	68420.0	65990.0	47780.0	81380.0	61710.0	71470.0	69150.0	38150.0	51920.0	42530.0	54430.0	54680.0
520.0	92100.0	55770.0	66360.0	64670.0	45190.0	78990.0	61170.0	68640.0	67250.0	35660.0	50170.0	40590.0	53470.0	51020.0
521.0	88000.0	54870.0	63680.0	62780.0	43960.0	78410.0	57670.0	66400.0	65220.0	34580.0	47400.0	38300.0	50190.0	50130.0
522.0	84920.0	53090.0	61100.0	60080.0	42710.0	75910.0	56710.0	64730.0	61510.0	34240.0	45310.0	38840.0	48460.0	49560.0
523.0	80250.0	51040.0	59360.0	57680.0	40100.0	73310.0	53510.0	59770.0	59330.0	32050.0	45540.0	35430.0	46840.0	47830.0
524.0	77940.0	48270.0	56950.0	55710.0	38470.0	71390.0	50640.0	57510.0	57730.0	31790.0	43030.0	34750.0	44530.0	46440.0
525.0	74490.0	47280.0	53740.0	52870.0	37590.0	69430.0	49050.0	55480.0	56020.0	31060.0	39990.0	33470.0	43360.0	45860.0
526.0	70270.0	45830.0	52600.0	50970.0	35660.0	67970.0	48010.0	52850.0	55020.0	28270.0	39280.0	32060.0	41790.0	45200.0
527.0	67590.0	43040.0	49290.0	49170.0	34770.0	65970.0	45570.0	51930.0	51920.0	28140.0	37650.0	30150.0	39670.0	43500.0
528.0	63550.0	42480.0	48350.0	47050.0	34030.0	66000.0	44850.0	48780.0	49520.0	27550.0	36260.0	29840.0	37630.0	43760.0
529.0	61710.0	40540.0	46920.0	45350.0	32160.0	63160.0	43400.0	46530.0	48380.0	25800.0	36210.0	28350.0	37940.0	40680.0
530.0	57900.0	39000.0	45520.0	43920.0	30320.0	62940.0	42450.0	46500.0	46800.0	25730.0	34290.0	28150.0	35550.0	41180.0
531.0	57050.0	36370.0	43480.0	42790.0	30750.0	59760.0	40560.0	44270.0	45640.0	23900.0	32570.0	27570.0	34820.0	39670.0
532.0	54340.0	36330.0	41580.0	40860.0	29480.0	59040.0	39020.0	41940.0	44210.0	23880.0	32760.0	25580.0	34000.0	38360.0
533.0	52280.0	36800.0	40430.0	39720.0	28680.0	60010.0	37570.0	40970.0	42500.0	22740.0	31640.0	25940.0	32790.0	38780.0
534.0	50160.0	34390.0	38110.0	38480.0	27360.0	56910.0	36920.0	39730.0	42300.0	22600.0	31610.0	25590.0	31220.0	37600.0
535.0	48010.0	34350.0	37930.0	37270.0	26490.0	56370.0	35960.0	38160.0	40740.0	23170.0	30540.0	23970.0	30100.0	37040.0
536.0	47000.0	32800.0	36410.0	36460.0	25480.0	52960.0	35170.0	37340.0	39500.0	21470.0	28450.0	23430.0	29310.0	34470.0
537.0	45740.0	31970.0	36020.0	35480.0	25060.0	53330.0	34010.0	35860.0	38830.0	21600.0	29470.0	22900.0	29140.0	34030.0
538.0	42830.0	31360.0	35370.0	34580.0	24290.0	50300.0	33100.0	33910.0	36400.0	20330.0	27640.0	21270.0	27340.0	34890.0
539.0	42490.0	29530.0	32610.0	33040.0	22260.0	49990.0	32160.0	32830.0	36560.0	19180.0	27800.0	21770.0	26710.0	34180.0
540.0	40800.0	30520.0	32280.0	32930.0	22470.0	50360.0	30780.0	32030.0	35860.0	19020.0	26470.0	21300.0	25400.0	33220.0
541.0	38850.0	29050.0	31460.0	31600.0	22220.0	49310.0	30780.0	31580.0	35020.0	18540.0	26990.0	20250.0	25310.0	32200.0
542.0	38110.0	27900.0	30310.0	30620.0	21030.0	48690.0	30290.0	30410.0	33410.0	18200.0	25160.0	20820.0	24820.0	31430.0
543.0	36030.0	26730.0	29630.0	30270.0	20680.0	46770.0	28790.0	30940.0	32400.0	19300.0	22860.0	19520.0	23510.0	30970.0
544.0	35430.0	26980.0	29630.0	29630.0	19930.0	46040.0	28780.0	29000.0	32100.0	17350.0	23110.0	19050.0	22680.0	29800.0
545.0	33340.0	25850.0	28200.0	28590.0	19940.0	45040.0	28020.0	27430.0	30070.0	17130.0	23070.0	18020.0	21710.0	29550.0
546.0	33640.0	25470.0	27010.0	28020.0	19160.0	44550.0	27110.0	27850.0	30290.0	16880.0	22940.0	18100.0	21950.0	28980.0
547.0	32480.0	24120.0	26640.0	27220.0	19000.0	44880.0	27010.0	26210.0	29160.0	16530.0	22540.0	17520.0	21130.0	28110.0
548.0	31900.0	25180.0	26330.0	26950.0	18750.0	41290.0	25980.0	25660.0	29520.0	16410.0	21160.0	17090.0	20180.0	27420.0
549.0	30380.0	23920.0	25440.0	25920.0	18280.0	41530.0	25570.0	23300.0	28280.0	16070.0	21270.0	16380.0	19970.0	27960.0
550.0	28710.0	23420.0	24140.0	25510.0	17210.0	41010.0	25100.0	23980.0	27270.0	15440.0	20960.0	16320.0	20100.0	26800.0
551.0	27850.0	22050.0	24060.0	24790.0	16300.0	40770.0	23880.0	23280.0	26070.0	15120.0	20580.0	16620.0	18770.0	26960.0
552.0	27400.0	20950.0	23470.0	24550.0	15420.0	39470.0	23190.0	23360.0	26020.0	14600.0	20130.0	14810.0	18760.0	27060.0
553.0	27010.0	21940.0	22480.0	24000.0	15690.0	39150.0	23430.0	22220.0	25640.0	14440.0	19380.0	15810.0	18360.0	25260.0
554.0	25010.0	20810.0	22110.0	23350.0	15440.0	38010.0	21480.0	21410.0	23910.0	13470.0	18210.0	13840.0	18030.0	24170.0
555.0	24710.0	19950.0	21280.0	22050.0	15500.0	36980.0	21170.0	20420.0	22360.0	13980.0	18170.0	13780.0	16830.0	24510.0
556.0	23510.0	19630.0	20560.0	21640.0	14660.0	36820.0	21090.0	19360.0	23200.0	12650.0	17990.0	14490.0	16790.0	23890.0
557.0	23060.0	20440.0	20010.0	20910.0	14400.0	36020.0	21350.0	19270.0	23510.0	12420.0	17680.0	13670.0	15650.0	23230.0
558.0	22670.0	18790.0	20410.0	21190.0	13430.0	36380.0	19990.0	19490.0	22620.0	12220.0	16990.0	12890.0	16310.0	23260.0
559.0	21890.0	18730.0	20160.0	20470.0	13510.0	34750.0	19370.0	18930.0	21600.0	12360.0	16430.0	12650.0	15700.0	22190.0
560.0	19810.0	19050.0	18750.0	20520.0	12430.0	35570.0	19260.0	17470.0	20800.0	12310.0	17210.0	12840.0	14850.0	21880.0
561.0	19650.0	18010.0	18260.0	19110.0	12600.0	34030.0	17940.0	17490.0	21110.0	11900.0	15040.0	12460.0	14250.0	21300.0
562.0	18780.0	17010.0	17300.0	19510.0	12760.0	33180.0	18290.0	17630.0	18850.0	11270.0	14730.0	12090.0	14190.0	21470.0
563.0	19030.0	17080.0	17480.0	19030.0	11790.0	33500.0	17540.0	16090.0	18740.0	11050.0	14440.0	11520.0	13960.0	21590.0
564.0	16790.0	16960.0	17420.0	19160.0	11710.0	32150.0	17730.0	16230.0	18390.0	11130.0	15020.0	11240.0	13250.0	20500.0
565.0	17160.0	16570.0	17540.0	18370.0	11450.0	30940.0	17070.0	15430.0	19140.0	10480.0	15050.0	10870.0	12970.0	20740.0
566.0	17150.0	16610.0	16190.0	18350.0	11360.0	31260.0	17390.0	14430.0	18630.0	10570.0	13930.0	10460.0	12530.0	19830.0
567.0	16810.0	15510.0	15310.0	17270.0	10850.0	31080.0	16370.0	14340.0	16890.0	10520.0	14540.0	10900.0	12720.0	19660.0
568.0	15750.0	15470.0	15570.0	16600.0	11420.0	29690.0	16240.0	13910.0	17950.0	9220.0	13940.0	10620.0	12730.0	19220.0
569.0	15570.0	15210.0	15400.0	16610.0	10270.0	29380.0	16510.0	13120.0	17040.0	10060.0	12980.0	10790.0	11910.0	19240.0
570.0	14920.0	14610.0	15110.0	15740.0	10760.0	29580.0	15560.0	14200.0	16280.0	10040.0	13200.0	10090.0	11730.0	19220.0
571.0	13750.0	15010.0	14660.0	15130.0	10290.0	28720.0	14800.0	12950.0	15520.0	9830.0	13320.0	9430.0	11470.0	18420.0
572.0	13870.0	14320.0	15020.0	14730.0	10110.0	28070.0	15620.0	12520.0	15680.0	9700.0	12640.0	9660.0	11020.0	17820.0
573.0	13520.0	14060.0	13860.0	15320.0	9540.0	28030.0	15370.0	12280.0	15790.0	9050.0	12800.0	9080.0	11250.0	17690.0
574.0	13650.0	13880.0	12880.0	14600.0	9040.0	26940.0	15310.0	11820.0	14670.0	8880.0	12720.0	9910.0	10790.0	18050.0
575.0	12920.0	13760.0	13800.0	15250.0	9780.0	27260.0	14200.0	11750.0	15340.0	8950.0	12640.0	9030.0	10440.0	17530.0
576.0	12460.0	13790.0	12730.0	15030.0	9220.0	27350.0	14800.0	12460.0	14450.0	8530.0	11940.0	8820.0	10500.0	17230.0
577.0	11510.0	13170.0	13350.0	14290.0	8960.0	26120.0	14360.0	11650.0	13820.0	8760.0	12100.0	8730.0	9980.0	17760.0
578.0	10550.0	12360.0	12060.0	13830.0	8930.0	26090.0	14250.0	11510.0	13960.0	8620.0	11500.0	8250.0	10060.0	16080.0
579.0	11320.0	12200.0	12090.0	14300.0	8760.0	26230.0	13560.0	11010.0	14130.0	8730.0	11600.0	8420.0	9940.0	15770.0
580.0	10560.0	12870.0	11790.0	13380.0	8250.0	24900.0	13020.0	10790.0	13290.0	8490.0	11120.0	8380.0	9400.0	16710.0
581.0	10630.0	12140.0	11800.0	12860.0	8600.0	24410.0	13280.0	10350.0	13370.0	8460.0	11940.0	8420.0	8970.0	15530.0
582.0	10420.0	12560.0	11930.0	13340.0	8740.0	25960.0	13910.0	10460.0	13180.0	8200.0	10810.0	8190.0	9020.0	15300.0
583.0	9830.0	12280.0	11680.0	13290.0	8370.0	24990.0	13660.0	10690.0	12690.0	8120.0	10600.0	8130.0	9160.0	15730.0
584.0	10440.0	12490.0	11390.0	13110.0	8300.0	24010.0	13110.0	10700.0	12770.0	7840.0	10100.0	8380.0	8720.0	14650.0
585.0	9860.0	12000.0	10420.0	12690.0	7680.0	23440.0	12040.0	10000.0	11990.0	7820.0	10800.0	7460.0	9130.0	15510.0
586.0	9920.0	11190.0	11060.0	12450.0	7500.0	22750.0	12810.0	9220.0	12790.0	6880.0	9870.0	7370.0	8600.0	14390.0
587.0	9390.0	11900.0	10480.0	12640.0	7740.0	23310.0	12930.0	9410.0	11350.0	7770.0	10330.0	7370.0	8500.0	15200.0
588.0	8780.0	10990.0	9930.0	12450.0	7650.0	23560.0	12660.0	9460.0	11220.0	7140.0	10240.0	7560.0	8780.0	14370.0
589.0	8770.0	11220.0	10540.0	11920.0	7710.0	22560.0	12090.0	9160.0	11550.0	7640.0	10250.0	7030.0	8220.0	14170.0
590.0	8380.0	10970.0	10030.0	11810.0	6910.0	21930.0	11870.0	9730.0	11330.0	7500.0	10020.0	7660.0	7760.0	13230.0
591.0	8280.0	10910.0	9770.0	11940.0	7200.0	22170.0	12050.0	9390.0	11180.0	7350.0	10210.0	7290.0	7840.0	13800.0
592.0	8590.0	10350.0	9670.0	11790.0	7380.0	21930.0	11290.0	9380.0	10930.0	7310.0	9520.0	7230.0	7780.0	14300.0
593.0	8620.0	11280.0	9780.0	11510.0	6920.0	20660.0	11450.0	9110.0	10410.0	6920.0	9230.0	7300.0	7570.0	12950.0
594.0	7280.0	10950.0	9200.0	11830.0	6540.0	21110.0	12020.0	8520.0	10880.0	6580.0	9450.0	6370.0	7170.0	12980.0
595.0	8050.0	10810.0	9220.0	11430.0	6470.0	21520.0	10940.0	8370.0	10580.0	7110.0	8690.0	6900.0	7250.0	13300.0
596.0	7650.0	10720.0	9020.0	11340.0	6240.0	20050.0	11580.0	8020.0	10620.0	6820.0	9410.0	6720.0	6980.0	12490.0
597.0	7270.0	10550.0	8930.0	11170.0	6680.0	21020.0	11080.0	8000.0	10650.0	6570.0	8920.0	6680.0	7370.0	12590.0
598.0	7470.0	10390.0	9220.0	10740.0	6900.0	20200.0	10860.0	8120.0	10550.0	6410.0	8650.0	6320.0	6920.0	12520.0
599.0	7380.0	10880.0	8530.0	10300.0	7010.0	19410.0	10670.0	8230.0	10130.0	6670.0	9020.0	6040.0	7270.0	12790.0
600.0	7260.0	10190.0	9080.0	11270.0	6510.0	18720.0	11040.0	7510.0	9820.0	6630.0	8740.0	6470.0	6710.0	12880.0
