# Supplementary material for: Interrogating the structure and function of the human voltage-gated proton channel (hHv1) with a fluorescent noncanonical amino acid
Source: eLife. 2026 Apr 28;15:RP110161. doi: 10.7554/eLife.110161 (PMC13124150; doi:10.7554/eLife.110161)
Supplement: Figure 6—source data 1. [file elife-110161-fig6-data1.zip › SpectraZn1_370Blank.csv]

Wavelength (nm)	Acd	A18Acd	Q56Acd	M91Acd	V103Acd	C107Acd	K125Acd	Y134Acd	F159Acd	K169Acd	F195Acd	I217Acd	F247Acd	No TAG
380.0	221090.0	298880.0	192480.0	199460.0	248850.0	249520.0	220560.0	194260.0	223140.0	393960.0	244740.0	298640.0	368050.0	466660.0
381.0	91310.0	117950.0	75260.0	90630.0	87600.0	106320.0	78290.0	76190.0	91920.0	125920.0	103410.0	102520.0	127630.0	169040.0
382.0	60720.0	75270.0	50660.0	58860.0	54580.0	70400.0	50950.0	51930.0	62220.0	77350.0	65080.0	62040.0	77480.0	104400.0
383.0	40200.0	52470.0	36800.0	42730.0	37840.0	52040.0	38860.0	37540.0	46920.0	50650.0	44750.0	42570.0	49680.0	69900.0
384.0	30870.0	38670.0	30270.0	31890.0	30030.0	41660.0	29790.0	29400.0	37040.0	34700.0	34460.0	30870.0	35020.0	50440.0
385.0	26820.0	33080.0	27680.0	28150.0	24640.0	36890.0	26910.0	26060.0	34510.0	28030.0	29460.0	26750.0	28840.0	41280.0
386.0	25770.0	31270.0	26390.0	26170.0	23630.0	36670.0	24740.0	23960.0	33290.0	26120.0	28710.0	24380.0	25610.0	39820.0
387.0	24940.0	29400.0	25780.0	26090.0	22680.0	36610.0	24430.0	23370.0	32820.0	24610.0	27560.0	23570.0	24830.0	39210.0
388.0	24000.0	27990.0	24800.0	24280.0	21820.0	36230.0	22830.0	23050.0	34330.0	24120.0	26530.0	23070.0	23370.0	38960.0
389.0	24880.0	27540.0	26360.0	25010.0	21080.0	36470.0	23900.0	22280.0	33310.0	23790.0	26260.0	22790.0	22440.0	38960.0
390.0	23460.0	27280.0	25740.0	24840.0	21350.0	36460.0	23120.0	22590.0	33970.0	23700.0	25620.0	22680.0	22760.0	39960.0
391.0	24430.0	28020.0	26230.0	24960.0	21120.0	37130.0	23870.0	23190.0	35560.0	23580.0	25900.0	23160.0	22620.0	40430.0
392.0	23370.0	28010.0	25290.0	26060.0	21190.0	37430.0	24200.0	23420.0	35740.0	25130.0	26220.0	22260.0	22340.0	40570.0
393.0	23540.0	28910.0	26120.0	24770.0	22550.0	37300.0	24760.0	24140.0	36420.0	23320.0	25940.0	23720.0	22330.0	41150.0
394.0	23700.0	28380.0	26050.0	24760.0	21520.0	38930.0	24270.0	23220.0	36620.0	23630.0	25490.0	22720.0	22160.0	43890.0
395.0	23090.0	27770.0	26250.0	25160.0	21520.0	39470.0	24020.0	23240.0	36500.0	24190.0	26710.0	22550.0	21860.0	41420.0
396.0	23380.0	28040.0	26900.0	24930.0	21050.0	39410.0	24730.0	23440.0	36900.0	22890.0	26050.0	22250.0	22650.0	43500.0
397.0	24080.0	28270.0	26370.0	24490.0	21390.0	39800.0	24060.0	23510.0	38490.0	23680.0	26150.0	22470.0	21520.0	44510.0
398.0	24560.0	27550.0	26400.0	24550.0	21650.0	40880.0	24600.0	24600.0	39120.0	24320.0	26660.0	22910.0	22590.0	44200.0
399.0	24830.0	26510.0	27500.0	25280.0	22430.0	42210.0	24190.0	24200.0	40840.0	23880.0	26300.0	23130.0	22880.0	45130.0
400.0	24970.0	28700.0	28080.0	26110.0	22200.0	42520.0	25880.0	24510.0	40390.0	25350.0	27220.0	24500.0	23590.0	47280.0
401.0	25760.0	29190.0	28640.0	26290.0	23610.0	44150.0	26030.0	25690.0	42000.0	25840.0	28560.0	25020.0	24620.0	47730.0
402.0	26350.0	28010.0	29060.0	28460.0	24300.0	44520.0	27520.0	26400.0	45750.0	25510.0	28690.0	25770.0	23690.0	49890.0
403.0	27620.0	30050.0	30410.0	27810.0	24300.0	46980.0	28530.0	27750.0	46120.0	27000.0	29360.0	27390.0	24500.0	52750.0
404.0	28340.0	31890.0	30240.0	28790.0	24450.0	47390.0	28750.0	28240.0	49800.0	28250.0	31300.0	28680.0	26490.0	55150.0
405.0	29500.0	32760.0	31780.0	30740.0	25030.0	48370.0	29590.0	29280.0	49560.0	29320.0	30940.0	28790.0	26890.0	55950.0
406.0	30710.0	32660.0	31990.0	30370.0	25470.0	50200.0	29590.0	29520.0	51850.0	28600.0	32090.0	30560.0	27970.0	57670.0
407.0	30410.0	34230.0	32060.0	30200.0	26360.0	51930.0	30890.0	30780.0	54970.0	30360.0	32600.0	30420.0	28050.0	58980.0
408.0	31060.0	33800.0	33940.0	30980.0	27680.0	50640.0	31460.0	30850.0	54020.0	29860.0	33120.0	32190.0	29050.0	60280.0
409.0	31580.0	35470.0	34840.0	31670.0	27860.0	52780.0	32990.0	33030.0	57850.0	32010.0	33530.0	33800.0	30630.0	60440.0
410.0	33830.0	37140.0	36750.0	33230.0	30840.0	54670.0	35180.0	34650.0	60390.0	33210.0	35800.0	35460.0	32100.0	62640.0
411.0	38220.0	40670.0	38920.0	37440.0	33430.0	57900.0	39050.0	38900.0	65040.0	37210.0	39210.0	40280.0	35520.0	66570.0
412.0	43160.0	46300.0	45050.0	42190.0	39820.0	63610.0	44580.0	44270.0	68370.0	41570.0	44080.0	45400.0	40110.0	70710.0
413.0	50780.0	53360.0	55000.0	48480.0	47750.0	72120.0	53140.0	55110.0	78030.0	50100.0	52920.0	52820.0	49160.0	81360.0
414.0	60990.0	65310.0	65590.0	59020.0	58610.0	81380.0	66270.0	65500.0	90720.0	62060.0	61400.0	66310.0	60400.0	91760.0
415.0	75680.0	79020.0	81040.0	76060.0	78420.0	97710.0	82540.0	81540.0	103790.0	76920.0	76900.0	81600.0	75640.0	107530.0
416.0	90550.0	101470.0	100770.0	92310.0	96550.0	116030.0	100740.0	102200.0	123660.0	96130.0	96150.0	102330.0	93620.0	125890.0
417.0	114460.0	122280.0	124300.0	114080.0	120320.0	139150.0	128110.0	125780.0	150060.0	120890.0	117720.0	126070.0	115930.0	149040.0
418.0	137570.0	146790.0	149310.0	136580.0	147090.0	162890.0	153800.0	152440.0	171260.0	145040.0	142960.0	150950.0	143940.0	175010.0
419.0	163660.0	175160.0	177220.0	158290.0	173400.0	187950.0	183750.0	182090.0	198090.0	171120.0	167020.0	178050.0	167730.0	201250.0
420.0	187420.0	198150.0	200290.0	183080.0	199350.0	211950.0	206380.0	204130.0	220260.0	194010.0	189710.0	203740.0	192940.0	221440.0
421.0	202090.0	217940.0	221480.0	201250.0	221430.0	232440.0	227510.0	226090.0	242430.0	215520.0	208430.0	223120.0	213110.0	237910.0
422.0	214110.0	232080.0	234390.0	212660.0	234930.0	242280.0	239940.0	239320.0	255500.0	230180.0	220590.0	240470.0	222730.0	254800.0
423.0	218030.0	235530.0	242090.0	217480.0	243430.0	243680.0	251940.0	246960.0	260660.0	234880.0	225710.0	247270.0	229940.0	259950.0
424.0	215650.0	234480.0	239040.0	211530.0	240910.0	246430.0	245730.0	243970.0	258900.0	236410.0	222390.0	247470.0	227550.0	257730.0
425.0	204860.0	223730.0	231230.0	203290.0	229650.0	236910.0	237520.0	233270.0	249120.0	222590.0	215540.0	232440.0	215460.0	250280.0
426.0	189770.0	204570.0	211670.0	184050.0	210790.0	219130.0	215670.0	215610.0	233180.0	207610.0	194350.0	213650.0	199020.0	229390.0
427.0	169820.0	182430.0	189390.0	163170.0	188070.0	202760.0	192530.0	193630.0	210060.0	184060.0	175120.0	193040.0	174120.0	209530.0
428.0	147260.0	156940.0	165000.0	140220.0	161000.0	175910.0	168180.0	164870.0	182760.0	158170.0	148710.0	163490.0	152420.0	182030.0
429.0	120560.0	133810.0	140140.0	119510.0	134340.0	151910.0	140300.0	142240.0	159190.0	132780.0	126440.0	139440.0	126540.0	158850.0
430.0	100570.0	108790.0	113770.0	98320.0	109180.0	128880.0	114890.0	114580.0	134420.0	108810.0	102350.0	115020.0	103070.0	139140.0
431.0	83310.0	89160.0	92720.0	80450.0	89490.0	110530.0	94910.0	95030.0	114540.0	88630.0	86060.0	92880.0	82380.0	118120.0
432.0	67950.0	73930.0	75040.0	64740.0	70200.0	94130.0	75960.0	75290.0	100010.0	71240.0	69360.0	75950.0	68450.0	101100.0
433.0	57180.0	60690.0	62550.0	55800.0	57350.0	82890.0	63320.0	63700.0	87160.0	59770.0	58950.0	63330.0	55540.0	90080.0
434.0	49260.0	51530.0	54590.0	48360.0	48450.0	75290.0	53050.0	52730.0	78680.0	49380.0	52060.0	53430.0	46780.0	81570.0
435.0	43950.0	47770.0	48710.0	42410.0	42640.0	70970.0	48540.0	47650.0	73300.0	44920.0	44880.0	48410.0	41500.0	77850.0
436.0	40890.0	44110.0	45590.0	39640.0	39980.0	66340.0	43620.0	42720.0	69150.0	42010.0	41180.0	44090.0	37550.0	73700.0
437.0	39480.0	40960.0	42580.0	37740.0	37520.0	64030.0	43120.0	41890.0	67980.0	38600.0	40160.0	41310.0	36320.0	71280.0
438.0	38190.0	40380.0	40120.0	36920.0	36800.0	63660.0	41010.0	39800.0	66670.0	38430.0	36980.0	41060.0	35800.0	68750.0
439.0	37780.0	39080.0	39680.0	36360.0	34350.0	62530.0	38360.0	38400.0	64600.0	37050.0	38470.0	39910.0	33270.0	69130.0
440.0	36340.0	37590.0	39000.0	36490.0	33010.0	62580.0	38350.0	38950.0	64520.0	35670.0	37280.0	39120.0	33170.0	67850.0
441.0	35090.0	38360.0	39210.0	35380.0	33840.0	61440.0	37820.0	36610.0	64080.0	36120.0	35770.0	39510.0	33210.0	67040.0
442.0	35070.0	37470.0	38150.0	33920.0	32390.0	61640.0	37840.0	37250.0	62170.0	33730.0	34940.0	36740.0	31350.0	64930.0
443.0	34070.0	36250.0	36850.0	33730.0	31500.0	59140.0	36730.0	36300.0	61510.0	32300.0	35370.0	37360.0	31620.0	64530.0
444.0	34890.0	34600.0	37470.0	34050.0	31290.0	59760.0	36130.0	36170.0	62060.0	34020.0	34330.0	35610.0	31520.0	63530.0
445.0	33380.0	35840.0	37030.0	33030.0	30950.0	59680.0	34850.0	35440.0	59790.0	32690.0	34540.0	36310.0	29970.0	63380.0
446.0	32590.0	34670.0	36090.0	32400.0	30050.0	57570.0	34230.0	34460.0	58010.0	33480.0	33210.0	32930.0	29830.0	63480.0
447.0	32190.0	35270.0	35020.0	30640.0	29310.0	58940.0	34570.0	33970.0	60210.0	32350.0	32500.0	33570.0	29480.0	63310.0
448.0	33140.0	34060.0	34840.0	32520.0	29330.0	56460.0	33790.0	33540.0	57820.0	31780.0	33690.0	33860.0	29290.0	63530.0
449.0	32540.0	33210.0	35030.0	31720.0	29520.0	57860.0	33780.0	35290.0	56730.0	31900.0	32900.0	33930.0	28940.0	62010.0
450.0	31710.0	32930.0	35040.0	31280.0	28950.0	57910.0	33850.0	33980.0	57120.0	30410.0	31840.0	33320.0	28290.0	61240.0
451.0	31970.0	32560.0	34170.0	31280.0	28620.0	56480.0	33170.0	32940.0	55780.0	29960.0	32140.0	32730.0	28650.0	60890.0
452.0	32020.0	32320.0	34060.0	29960.0	28140.0	56750.0	32710.0	32410.0	54860.0	29980.0	32750.0	31860.0	28490.0	58180.0
453.0	30460.0	32720.0	33120.0	30640.0	27400.0	57430.0	31940.0	31750.0	56250.0	29520.0	31840.0	32690.0	28660.0	59510.0
454.0	30310.0	32040.0	34050.0	31430.0	28000.0	56070.0	31800.0	31060.0	52870.0	29660.0	32190.0	31450.0	28270.0	57500.0
455.0	29970.0	32380.0	33090.0	30000.0	27380.0	55590.0	31810.0	32390.0	53310.0	28720.0	31330.0	32270.0	26450.0	57010.0
456.0	30540.0	31460.0	32950.0	29610.0	27920.0	56040.0	33240.0	31310.0	53910.0	28090.0	32010.0	31190.0	27740.0	56860.0
457.0	29710.0	31620.0	32000.0	29480.0	25820.0	54500.0	31450.0	31540.0	53520.0	28980.0	32490.0	30920.0	26160.0	57590.0
458.0	29780.0	32420.0	31800.0	28810.0	27400.0	54200.0	30480.0	30660.0	52000.0	29040.0	30940.0	30010.0	26740.0	56510.0
459.0	29850.0	30030.0	32550.0	29210.0	27230.0	53270.0	30690.0	29160.0	51980.0	27750.0	30160.0	29410.0	25930.0	56290.0
460.0	28720.0	29830.0	30780.0	28740.0	25640.0	53150.0	30870.0	30090.0	51810.0	28170.0	29940.0	29420.0	25490.0	56470.0
461.0	28440.0	30770.0	30440.0	27800.0	25800.0	51130.0	31000.0	28620.0	49990.0	27760.0	30020.0	30040.0	26460.0	54250.0
462.0	27960.0	28310.0	30690.0	28730.0	26810.0	51950.0	28990.0	29180.0	49690.0	26890.0	29290.0	28460.0	25330.0	53470.0
463.0	28290.0	28360.0	30840.0	27280.0	25360.0	52390.0	28610.0	28480.0	48740.0	26960.0	28640.0	28610.0	24630.0	54220.0
464.0	28570.0	28880.0	29850.0	27290.0	24200.0	51580.0	28590.0	28500.0	49500.0	25960.0	28130.0	26660.0	23590.0	52540.0
465.0	26820.0	28210.0	30270.0	25790.0	24340.0	49610.0	28560.0	28420.0	46220.0	26160.0	28830.0	26900.0	23530.0	52830.0
466.0	27070.0	28030.0	28370.0	26550.0	23480.0	49270.0	27840.0	27550.0	47410.0	25110.0	28260.0	26670.0	23990.0	52480.0
467.0	26650.0	27440.0	27660.0	26130.0	24880.0	49110.0	26890.0	26980.0	47580.0	26190.0	28580.0	25670.0	23600.0	51340.0
468.0	26440.0	26440.0	28930.0	26770.0	22980.0	49830.0	27830.0	27230.0	45930.0	24620.0	27990.0	27230.0	22270.0	51010.0
469.0	26340.0	25660.0	28710.0	26680.0	23600.0	48390.0	26360.0	26460.0	45560.0	25390.0	27480.0	26010.0	23000.0	49400.0
470.0	25480.0	25510.0	28210.0	26030.0	23250.0	48130.0	26730.0	26340.0	45290.0	24140.0	26450.0	25860.0	23000.0	49220.0
471.0	25500.0	26220.0	27480.0	24100.0	22560.0	47680.0	26130.0	25650.0	43750.0	24280.0	26920.0	25360.0	23080.0	49740.0
472.0	25870.0	25320.0	26790.0	25180.0	21980.0	47140.0	27160.0	24250.0	44070.0	24610.0	26600.0	25500.0	22420.0	49370.0
473.0	25810.0	26190.0	26930.0	25100.0	22240.0	46670.0	25890.0	24600.0	42670.0	23920.0	26810.0	24090.0	22100.0	49150.0
474.0	24010.0	25530.0	26300.0	25240.0	21920.0	45210.0	25960.0	25160.0	43950.0	23180.0	25620.0	24570.0	22100.0	47640.0
475.0	24010.0	24980.0	26350.0	23490.0	21650.0	45480.0	25510.0	23930.0	41840.0	22690.0	24820.0	23750.0	21300.0	47620.0
476.0	24290.0	24530.0	25800.0	23570.0	20880.0	44600.0	24660.0	23990.0	42940.0	22890.0	24680.0	22630.0	21570.0	47250.0
477.0	24180.0	25040.0	25780.0	23690.0	20900.0	44150.0	25000.0	23380.0	40370.0	21980.0	25340.0	23910.0	19620.0	46990.0
478.0	23030.0	24390.0	25180.0	23180.0	20010.0	43720.0	25170.0	23630.0	42250.0	22230.0	24560.0	22560.0	20670.0	44510.0
479.0	23040.0	23530.0	24720.0	23020.0	20040.0	42760.0	23850.0	23100.0	40440.0	21300.0	24510.0	22340.0	19640.0	45820.0
480.0	23200.0	22750.0	24940.0	23130.0	19440.0	42890.0	23940.0	22710.0	38850.0	22530.0	24070.0	21570.0	19990.0	45400.0
481.0	22980.0	23560.0	23430.0	21340.0	18770.0	43050.0	22850.0	21950.0	39580.0	21760.0	23780.0	20920.0	19330.0	45480.0
482.0	22100.0	22240.0	23860.0	22790.0	20370.0	41620.0	23640.0	22910.0	37600.0	21010.0	24240.0	21170.0	19500.0	44770.0
483.0	22060.0	23090.0	24120.0	22590.0	18690.0	40990.0	23350.0	22110.0	39060.0	20960.0	22370.0	21130.0	19150.0	42800.0
484.0	21950.0	21200.0	23000.0	22080.0	18590.0	39490.0	22330.0	21750.0	37070.0	20380.0	22440.0	20820.0	19420.0	43650.0
485.0	21230.0	21270.0	22750.0	21200.0	17910.0	40750.0	22680.0	21860.0	37770.0	20200.0	23660.0	20190.0	18100.0	42660.0
486.0	21180.0	21640.0	22560.0	21050.0	18450.0	39970.0	21960.0	20080.0	37420.0	20160.0	22560.0	20550.0	18630.0	42360.0
487.0	20940.0	21530.0	22720.0	21830.0	18160.0	39620.0	22030.0	20410.0	36630.0	19550.0	22390.0	19930.0	18200.0	41650.0
488.0	21340.0	21470.0	22410.0	20270.0	17640.0	39470.0	21770.0	20470.0	36870.0	19700.0	22030.0	18410.0	17710.0	41690.0
489.0	21290.0	21240.0	22060.0	19770.0	17510.0	38380.0	20790.0	19890.0	34970.0	18930.0	21630.0	19660.0	18070.0	40410.0
490.0	19890.0	20530.0	21780.0	20930.0	17750.0	38770.0	20750.0	19810.0	34790.0	19230.0	20770.0	18350.0	17180.0	40290.0
491.0	19830.0	20620.0	22410.0	20080.0	17270.0	38540.0	20620.0	19130.0	34310.0	17960.0	20850.0	18210.0	17580.0	39730.0
492.0	19840.0	20140.0	21190.0	19010.0	16980.0	37250.0	20070.0	19710.0	33700.0	17970.0	21170.0	18600.0	17270.0	38110.0
493.0	19360.0	19200.0	20680.0	19380.0	16830.0	36220.0	20330.0	18340.0	33770.0	17580.0	20540.0	17420.0	17320.0	39430.0
494.0	19800.0	18780.0	20690.0	18980.0	16120.0	37460.0	19570.0	18290.0	33640.0	17630.0	20730.0	18400.0	16140.0	39160.0
495.0	19430.0	19320.0	20000.0	19760.0	16280.0	36060.0	19320.0	19030.0	33080.0	18040.0	20170.0	18020.0	16900.0	37380.0
496.0	18700.0	19080.0	19600.0	19640.0	15250.0	35300.0	18890.0	18010.0	33180.0	17980.0	19650.0	17180.0	15670.0	37520.0
497.0	18070.0	18520.0	19950.0	18240.0	16120.0	35040.0	18450.0	18810.0	30750.0	15950.0	19020.0	17320.0	15740.0	35370.0
498.0	18090.0	18200.0	18850.0	18930.0	15960.0	34830.0	17740.0	17260.0	30770.0	16770.0	19410.0	16180.0	15370.0	36520.0
499.0	18160.0	18130.0	18870.0	18560.0	14940.0	34110.0	18880.0	18510.0	30920.0	16370.0	19040.0	16350.0	14730.0	35350.0
500.0	17610.0	19140.0	19770.0	17680.0	14790.0	32600.0	17590.0	17750.0	28930.0	15870.0	18340.0	15930.0	15270.0	35760.0
501.0	17630.0	17420.0	18680.0	18890.0	14770.0	32930.0	18030.0	17350.0	30160.0	15310.0	18800.0	16150.0	15510.0	35510.0
502.0	17860.0	18420.0	17750.0	18110.0	14380.0	31260.0	18170.0	16350.0	29330.0	16160.0	18660.0	15410.0	15090.0	34690.0
503.0	18100.0	17460.0	17660.0	17700.0	14310.0	32200.0	17610.0	16660.0	28750.0	15620.0	18460.0	15500.0	14840.0	33440.0
504.0	16790.0	16800.0	18360.0	16610.0	14910.0	31370.0	17240.0	16010.0	28140.0	15140.0	17990.0	15540.0	14650.0	33740.0
505.0	16790.0	17520.0	17530.0	17330.0	13340.0	31810.0	16010.0	15420.0	28380.0	15620.0	17400.0	14900.0	14470.0	33450.0
506.0	16260.0	16850.0	16890.0	16870.0	13690.0	30600.0	16550.0	15810.0	27040.0	14460.0	16510.0	14640.0	14210.0	32080.0
507.0	15500.0	16150.0	16760.0	16570.0	12750.0	29890.0	15730.0	14990.0	27150.0	14600.0	17480.0	14710.0	13410.0	32040.0
508.0	15660.0	15960.0	16030.0	16610.0	12940.0	30030.0	16040.0	15270.0	26290.0	13990.0	17240.0	14440.0	13560.0	31390.0
509.0	15780.0	16160.0	16130.0	15110.0	12930.0	29820.0	15510.0	14700.0	26360.0	14330.0	16500.0	14300.0	13890.0	31600.0
510.0	15880.0	15660.0	15970.0	15750.0	12880.0	28450.0	15820.0	14690.0	25130.0	14130.0	16390.0	13220.0	12510.0	31630.0
511.0	15170.0	15540.0	15370.0	16130.0	12160.0	28950.0	15010.0	14130.0	25450.0	13430.0	16030.0	12720.0	12300.0	30360.0
512.0	14950.0	14690.0	15190.0	14910.0	12680.0	27950.0	15190.0	13810.0	26150.0	13940.0	15730.0	13530.0	12190.0	31260.0
513.0	14800.0	13860.0	15840.0	15860.0	11710.0	27330.0	14210.0	13380.0	24570.0	12500.0	15480.0	12670.0	12200.0	29440.0
514.0	14900.0	14990.0	14900.0	14490.0	12020.0	27100.0	14560.0	13330.0	24270.0	12580.0	15290.0	12930.0	11730.0	28450.0
515.0	14550.0	14300.0	15210.0	14030.0	11960.0	27350.0	13680.0	13330.0	23480.0	12550.0	14730.0	12360.0	11560.0	28800.0
516.0	13820.0	14530.0	14060.0	14090.0	11230.0	25560.0	13540.0	13450.0	23040.0	12300.0	14540.0	11760.0	11550.0	27780.0
517.0	13950.0	13730.0	14100.0	13430.0	11760.0	24980.0	13330.0	12510.0	22800.0	12450.0	14470.0	12010.0	11220.0	27270.0
518.0	12990.0	13290.0	14210.0	13810.0	11090.0	25820.0	13370.0	12570.0	22110.0	11690.0	13880.0	11720.0	11340.0	27100.0
519.0	12790.0	13450.0	14000.0	14930.0	10380.0	25690.0	13290.0	12400.0	21580.0	11960.0	13520.0	11880.0	11650.0	26660.0
520.0	12630.0	13560.0	13890.0	13740.0	10720.0	25140.0	13280.0	12460.0	21650.0	11600.0	13780.0	11120.0	10940.0	25970.0
521.0	13160.0	12940.0	12740.0	13560.0	10240.0	23740.0	12850.0	11870.0	20870.0	11660.0	13250.0	11430.0	10770.0	25040.0
522.0	12400.0	12610.0	12870.0	12730.0	10300.0	23250.0	12380.0	11960.0	21000.0	11660.0	13370.0	11300.0	11270.0	25020.0
523.0	12510.0	12520.0	12630.0	13190.0	9880.0	23310.0	12090.0	11550.0	20110.0	11020.0	13470.0	10520.0	10000.0	24440.0
524.0	11790.0	12810.0	12710.0	12820.0	10090.0	23600.0	12030.0	11550.0	20740.0	10890.0	13100.0	10360.0	10660.0	24640.0
525.0	11820.0	12220.0	12450.0	12060.0	8980.0	22440.0	11730.0	10950.0	19820.0	10660.0	12750.0	10540.0	10470.0	23670.0
526.0	11840.0	12540.0	11600.0	12260.0	9150.0	22680.0	11780.0	10840.0	19390.0	10670.0	12280.0	10120.0	9830.0	23900.0
527.0	11530.0	11990.0	12310.0	12880.0	9130.0	22310.0	12130.0	10910.0	19270.0	10270.0	12550.0	9490.0	10510.0	23540.0
528.0	11700.0	11760.0	11870.0	12150.0	8560.0	21800.0	10980.0	10780.0	18720.0	10530.0	12260.0	9410.0	9890.0	23110.0
529.0	11340.0	11610.0	11490.0	11750.0	9130.0	21350.0	10670.0	10170.0	18630.0	9850.0	12320.0	9730.0	9600.0	22490.0
530.0	10600.0	11410.0	11890.0	11890.0	9150.0	21060.0	11470.0	10770.0	18380.0	9600.0	12280.0	9780.0	9590.0	22500.0
531.0	11360.0	11400.0	11200.0	11480.0	8960.0	20480.0	11030.0	9860.0	17930.0	10080.0	11730.0	9640.0	8990.0	21660.0
532.0	11490.0	11590.0	10570.0	11570.0	8070.0	20240.0	10600.0	10230.0	18100.0	10050.0	11910.0	8550.0	9090.0	22090.0
533.0	10310.0	10840.0	11060.0	11110.0	8720.0	19990.0	10660.0	10450.0	17010.0	10020.0	12180.0	9300.0	9560.0	20670.0
534.0	10810.0	10770.0	10340.0	10170.0	8650.0	19690.0	10070.0	9470.0	16840.0	8770.0	11050.0	8900.0	9630.0	20540.0
535.0	10230.0	10830.0	10740.0	11450.0	8180.0	19800.0	9640.0	9360.0	16670.0	9340.0	11270.0	8630.0	8270.0	20900.0
536.0	9960.0	10730.0	10420.0	10030.0	8250.0	19240.0	9700.0	9770.0	16640.0	8480.0	11170.0	7980.0	8830.0	21410.0
537.0	9740.0	10700.0	10450.0	10640.0	7960.0	18390.0	9390.0	9050.0	15740.0	9000.0	10480.0	8520.0	8780.0	19770.0
538.0	10140.0	10000.0	10230.0	10190.0	8460.0	18880.0	10100.0	9080.0	16280.0	9010.0	10550.0	8900.0	8430.0	19690.0
539.0	10250.0	9840.0	10290.0	10170.0	7620.0	17160.0	9680.0	9040.0	15080.0	8620.0	10710.0	7930.0	8230.0	19990.0
540.0	9700.0	9740.0	9450.0	10110.0	7830.0	17860.0	8830.0	8930.0	15020.0	8470.0	10350.0	7960.0	8140.0	19320.0
541.0	9670.0	9390.0	9920.0	9710.0	7800.0	17670.0	9880.0	8920.0	15550.0	8750.0	10110.0	7870.0	7770.0	18920.0
542.0	9700.0	9240.0	9500.0	9230.0	7500.0	17800.0	8930.0	8450.0	15260.0	7620.0	10360.0	7890.0	7470.0	18560.0
543.0	8340.0	9580.0	8990.0	9520.0	7220.0	16170.0	8590.0	8370.0	14450.0	8540.0	10920.0	7700.0	7560.0	18200.0
544.0	9360.0	9430.0	9370.0	9580.0	7060.0	16500.0	9060.0	7990.0	15320.0	8140.0	9640.0	7490.0	7080.0	18350.0
545.0	9190.0	9640.0	8810.0	9440.0	6920.0	16880.0	8680.0	7840.0	13990.0	7680.0	9780.0	6900.0	7920.0	17260.0
546.0	9260.0	9390.0	8710.0	9260.0	7250.0	15950.0	8500.0	7540.0	13250.0	7770.0	9540.0	7380.0	7540.0	17400.0
547.0	8520.0	9360.0	8330.0	8810.0	7060.0	15860.0	7700.0	7670.0	13020.0	7780.0	9140.0	7280.0	7220.0	16580.0
548.0	8750.0	8950.0	9110.0	9210.0	6840.0	15910.0	7700.0	7980.0	13490.0	7420.0	8900.0	6710.0	7530.0	16790.0
549.0	8510.0	8650.0	8750.0	8760.0	6820.0	15280.0	7950.0	7090.0	13100.0	7460.0	9580.0	7090.0	7370.0	16580.0
550.0	8790.0	8790.0	8200.0	8420.0	6480.0	16070.0	7760.0	7390.0	13140.0	7560.0	8760.0	6720.0	7680.0	15650.0
551.0	8300.0	8860.0	8710.0	8670.0	6870.0	14460.0	7570.0	7240.0	12080.0	6550.0	8930.0	6940.0	7350.0	16420.0
552.0	8150.0	8660.0	7660.0	8690.0	6460.0	15400.0	7590.0	6810.0	11750.0	7230.0	8800.0	6420.0	7050.0	16380.0
553.0	8480.0	8470.0	7760.0	8430.0	5870.0	14660.0	7330.0	7340.0	12090.0	7060.0	8840.0	6370.0	7280.0	15060.0
554.0	8160.0	8370.0	7730.0	8240.0	6180.0	13610.0	7570.0	7040.0	12640.0	6670.0	8350.0	6360.0	6900.0	16550.0
555.0	8300.0	8100.0	7220.0	8660.0	5740.0	14470.0	6870.0	6990.0	11290.0	6970.0	8330.0	6220.0	6660.0	14930.0
556.0	7790.0	8730.0	7440.0	7200.0	6070.0	13240.0	6700.0	7110.0	12060.0	6810.0	8610.0	6330.0	6310.0	15840.0
557.0	7370.0	8020.0	7330.0	8270.0	5490.0	13330.0	6810.0	6640.0	11500.0	6480.0	7850.0	6140.0	6440.0	14570.0
558.0	7880.0	8250.0	7390.0	7670.0	5940.0	13960.0	6570.0	6150.0	10890.0	6450.0	8140.0	5910.0	6310.0	14650.0
559.0	7100.0	8410.0	7320.0	7820.0	6150.0	13470.0	6730.0	6580.0	11000.0	6450.0	8050.0	6390.0	6540.0	14160.0
560.0	6720.0	8190.0	6870.0	8260.0	5770.0	13190.0	7100.0	6290.0	11090.0	6350.0	7700.0	6040.0	6640.0	13830.0
561.0	7390.0	7850.0	7220.0	7630.0	5700.0	12960.0	7160.0	6360.0	10220.0	6390.0	7740.0	5900.0	6080.0	14330.0
562.0	6810.0	7460.0	7010.0	7630.0	5470.0	12810.0	6570.0	5790.0	10700.0	6320.0	7500.0	5920.0	6750.0	13930.0
563.0	7080.0	7820.0	7000.0	7770.0	5690.0	11890.0	6470.0	6320.0	10590.0	6030.0	7450.0	5600.0	5970.0	13110.0
564.0	7000.0	7450.0	7160.0	7660.0	5370.0	12350.0	6090.0	5610.0	10570.0	6140.0	7660.0	5590.0	5910.0	13820.0
565.0	6330.0	7380.0	6680.0	6840.0	5670.0	12070.0	5900.0	5630.0	10000.0	6290.0	7120.0	5960.0	5640.0	12710.0
566.0	6660.0	7010.0	6560.0	7370.0	5040.0	11490.0	6440.0	5420.0	9930.0	5980.0	7640.0	5560.0	5940.0	12250.0
567.0	6570.0	7180.0	6480.0	7090.0	5180.0	11920.0	6040.0	6020.0	9430.0	6130.0	7270.0	5600.0	5920.0	12790.0
568.0	6240.0	6830.0	6110.0	7090.0	5020.0	11530.0	6420.0	5730.0	9560.0	5340.0	7450.0	5130.0	5420.0	13080.0
569.0	6490.0	6890.0	6320.0	6970.0	5060.0	11290.0	6100.0	5200.0	9690.0	6240.0	6560.0	4960.0	5810.0	12420.0
570.0	6080.0	6840.0	6490.0	7070.0	4920.0	11310.0	5840.0	5300.0	9310.0	5460.0	7430.0	5140.0	5390.0	12590.0
571.0	6560.0	6860.0	5870.0	6490.0	4980.0	10920.0	5420.0	5030.0	9180.0	5450.0	6850.0	4930.0	5380.0	12110.0
572.0	6490.0	7320.0	5920.0	6770.0	4840.0	10740.0	5900.0	5330.0	9360.0	5620.0	7160.0	4710.0	5340.0	12060.0
573.0	6160.0	6980.0	6170.0	6750.0	4410.0	10790.0	5170.0	4670.0	8270.0	5460.0	6400.0	4860.0	6100.0	11880.0
574.0	5820.0	6460.0	5600.0	6850.0	4550.0	11050.0	5350.0	5320.0	8680.0	5460.0	6350.0	4680.0	5480.0	11130.0
575.0	5760.0	7190.0	5820.0	6560.0	5000.0	10670.0	5540.0	5130.0	8600.0	5260.0	6750.0	5140.0	5370.0	11240.0
576.0	6580.0	6490.0	5090.0	6470.0	4220.0	10060.0	5410.0	5080.0	8520.0	5830.0	6300.0	4520.0	5620.0	11330.0
577.0	5850.0	6570.0	5870.0	6510.0	4250.0	10520.0	5290.0	4920.0	8350.0	5360.0	6540.0	4320.0	5140.0	10960.0
578.0	5950.0	6260.0	5330.0	6250.0	4730.0	9950.0	5200.0	5240.0	7780.0	4910.0	6040.0	4530.0	5170.0	11250.0
579.0	5700.0	6090.0	5510.0	6180.0	4520.0	10030.0	5050.0	4530.0	7910.0	5240.0	6840.0	4450.0	5270.0	11120.0
580.0	5730.0	6280.0	5570.0	6100.0	4260.0	9800.0	5020.0	4690.0	8180.0	5030.0	6450.0	4870.0	4850.0	10820.0
581.0	5720.0	5780.0	5240.0	6340.0	4360.0	9590.0	4940.0	5160.0	7800.0	5420.0	6590.0	4770.0	4830.0	10220.0
582.0	5670.0	6450.0	5230.0	6340.0	4110.0	9740.0	4380.0	4660.0	7760.0	4590.0	5760.0	4520.0	4990.0	9890.0
583.0	5630.0	5990.0	5340.0	6350.0	4200.0	9760.0	5020.0	4790.0	7770.0	5120.0	6480.0	4240.0	4750.0	10560.0
584.0	5480.0	5790.0	5330.0	5960.0	3820.0	8890.0	4960.0	4250.0	7040.0	4810.0	5860.0	4460.0	4940.0	10240.0
585.0	5570.0	5990.0	5550.0	6040.0	4230.0	9330.0	5000.0	4340.0	7700.0	4750.0	5630.0	4170.0	5060.0	10170.0
586.0	5730.0	6150.0	5020.0	5890.0	4120.0	9000.0	4490.0	3970.0	7090.0	4790.0	5810.0	4380.0	5270.0	9600.0
587.0	4740.0	5670.0	4520.0	6130.0	3850.0	9140.0	4860.0	4430.0	6700.0	4910.0	5950.0	4180.0	4710.0	9280.0
588.0	5520.0	5740.0	5110.0	5470.0	4170.0	8080.0	4240.0	4420.0	6650.0	4540.0	5730.0	4150.0	4730.0	9170.0
589.0	4970.0	6110.0	4430.0	5500.0	4080.0	8900.0	4610.0	4130.0	6910.0	4450.0	5960.0	4180.0	4880.0	8920.0
590.0	5090.0	5570.0	4600.0	5340.0	3950.0	8560.0	4440.0	4290.0	6830.0	4010.0	4990.0	4210.0	4880.0	9230.0
591.0	4910.0	6060.0	4660.0	5260.0	3820.0	8480.0	4910.0	4090.0	6900.0	4900.0	5520.0	3760.0	4530.0	8870.0
592.0	5070.0	5980.0	4680.0	5620.0	3900.0	8600.0	3890.0	4220.0	6960.0	4460.0	5160.0	4030.0	4770.0	8510.0
593.0	5170.0	5520.0	4650.0	5520.0	3750.0	7640.0	4410.0	4130.0	6430.0	4890.0	5120.0	3780.0	4520.0	9420.0
594.0	4850.0	5540.0	4550.0	5300.0	4000.0	7830.0	4230.0	4350.0	6430.0	4460.0	5460.0	3770.0	4390.0	8400.0
595.0	4880.0	5820.0	3990.0	5260.0	3510.0	7370.0	4590.0	3840.0	6330.0	4280.0	5500.0	3840.0	4700.0	8260.0
596.0	4540.0	5960.0	4230.0	5290.0	3820.0	7860.0	3970.0	4110.0	6320.0	4540.0	5340.0	3420.0	4410.0	8670.0
597.0	4740.0	5540.0	4100.0	5130.0	3400.0	7660.0	4450.0	3840.0	5620.0	4560.0	4820.0	4000.0	4450.0	8320.0
598.0	4870.0	5740.0	4760.0	5410.0	3850.0	7610.0	4040.0	4000.0	6440.0	4240.0	5070.0	3750.0	4000.0	7870.0
599.0	5120.0	5320.0	3970.0	5210.0	3550.0	7240.0	4090.0	3720.0	6110.0	4380.0	5460.0	3680.0	4150.0	8320.0
600.0	4190.0	5250.0	4110.0	5300.0	3490.0	7300.0	3690.0	3960.0	6230.0	4340.0	5510.0	3950.0	3840.0	7460.0
