# Supplementary material for: Interrogating the structure and function of the human voltage-gated proton channel (hHv1) with a fluorescent noncanonical amino acid
Source: eLife. 2026 Apr 28;15:RP110161. doi: 10.7554/eLife.110161 (PMC13124150; doi:10.7554/eLife.110161)
Supplement: Figure 6—source data 1. [file elife-110161-fig6-data1.zip › SpectraZn2_280.csv]

Wavelength (nm)	Acd	A18Acd	Q56Acd	M91Acd	V103Acd	C107Acd	K125Acd	Y134Acd	F159Acd	K169Acd	F195Acd	I217Acd	F247Acd	No TAG
290.0	80310.0	107880.0	101110.0	119670.0	87720.0	111270.0	110410.0	93900.0	90520.0	87270.0	98780.0	92050.0	133060.0	142040.0
291.0	41900.0	59180.0	68510.0	71440.0	51890.0	75050.0	62650.0	52590.0	54540.0	52710.0	54750.0	54910.0	76310.0	88370.0
292.0	33330.0	49110.0	60460.0	55920.0	43590.0	69110.0	53730.0	42300.0	48060.0	45340.0	43900.0	46080.0	59740.0	77580.0
293.0	28060.0	45680.0	59480.0	52380.0	42490.0	68240.0	49050.0	38540.0	45260.0	43900.0	40820.0	42730.0	54460.0	75160.0
294.0	28320.0	44880.0	63960.0	52870.0	42350.0	73130.0	49940.0	39110.0	47890.0	43470.0	40780.0	44450.0	54360.0	80160.0
295.0	28270.0	48700.0	66710.0	55520.0	45060.0	79170.0	53970.0	41120.0	50920.0	46790.0	42850.0	47330.0	56480.0	86700.0
296.0	30790.0	53050.0	74240.0	61110.0	50090.0	86560.0	57850.0	45330.0	55220.0	50880.0	46390.0	51950.0	60620.0	98160.0
297.0	32140.0	57990.0	81810.0	66610.0	55000.0	94350.0	65080.0	48950.0	61750.0	56670.0	51300.0	56390.0	67020.0	110940.0
298.0	35900.0	64050.0	90480.0	73470.0	61290.0	105760.0	71300.0	55750.0	69200.0	62430.0	57370.0	63530.0	74250.0	121990.0
299.0	39950.0	71630.0	100560.0	83790.0	67990.0	117150.0	79420.0	63990.0	78120.0	69870.0	63580.0	71090.0	82310.0	141660.0
300.0	48270.0	81760.0	114660.0	97940.0	77880.0	131300.0	92140.0	74260.0	88010.0	80120.0	74150.0	81730.0	94960.0	164510.0
301.0	58400.0	94960.0	132820.0	112580.0	93170.0	144690.0	108730.0	87960.0	104560.0	93890.0	85700.0	93150.0	108210.0	187550.0
302.0	69880.0	112190.0	152940.0	130410.0	108260.0	166010.0	125910.0	106540.0	122240.0	111650.0	101970.0	112250.0	126290.0	216420.0
303.0	86370.0	134630.0	174690.0	153250.0	132140.0	191210.0	151790.0	129180.0	143500.0	130060.0	122760.0	130840.0	149400.0	251950.0
304.0	107430.0	162060.0	207870.0	180100.0	157750.0	225650.0	179640.0	155930.0	173740.0	158820.0	149220.0	158520.0	174570.0	293410.0
305.0	131820.0	189640.0	239870.0	208730.0	187100.0	258190.0	208980.0	189490.0	203050.0	185120.0	178530.0	187630.0	202280.0	334640.0
306.0	155890.0	221930.0	268920.0	241860.0	217580.0	292310.0	242150.0	219770.0	233670.0	214600.0	199760.0	216020.0	236170.0	376490.0
307.0	177450.0	248570.0	302490.0	266560.0	244740.0	321610.0	274940.0	250620.0	263070.0	242900.0	233370.0	243410.0	260930.0	420400.0
308.0	201100.0	274510.0	330360.0	292470.0	271720.0	354020.0	297280.0	276720.0	290900.0	261810.0	256310.0	266950.0	283990.0	461410.0
309.0	210640.0	287600.0	350960.0	311260.0	289830.0	380370.0	320790.0	299410.0	311310.0	281050.0	269920.0	281800.0	303490.0	495610.0
310.0	210300.0	296760.0	366610.0	320490.0	297370.0	393830.0	330840.0	310520.0	318580.0	290350.0	274530.0	295000.0	311810.0	522640.0
311.0	209180.0	295870.0	363830.0	323630.0	290910.0	397920.0	333480.0	309670.0	323760.0	290570.0	276780.0	293620.0	316130.0	537620.0
312.0	191720.0	288450.0	360260.0	322240.0	289030.0	392340.0	326480.0	304540.0	314290.0	280090.0	268340.0	285840.0	309570.0	554260.0
313.0	174350.0	277500.0	352030.0	312800.0	274430.0	383230.0	317340.0	291410.0	303100.0	268930.0	252980.0	271410.0	298870.0	563360.0
314.0	152980.0	265800.0	336190.0	303250.0	256500.0	378730.0	307550.0	280790.0	293250.0	254960.0	236570.0	256750.0	287710.0	575170.0
315.0	133960.0	247700.0	330530.0	291440.0	240450.0	367570.0	295160.0	269550.0	282710.0	239290.0	225580.0	245790.0	277180.0	585620.0
316.0	117930.0	236730.0	322320.0	283660.0	228470.0	357550.0	284960.0	260440.0	266200.0	228270.0	209990.0	233570.0	271240.0	596610.0
317.0	101780.0	230010.0	317400.0	277510.0	221650.0	360380.0	280640.0	251980.0	261280.0	217010.0	198520.0	224720.0	262390.0	609250.0
318.0	92990.0	221690.0	313300.0	278860.0	213560.0	355260.0	278200.0	248410.0	256950.0	213330.0	195220.0	218890.0	262910.0	628510.0
319.0	86510.0	220580.0	316080.0	282860.0	210670.0	359730.0	280660.0	246160.0	260110.0	213120.0	192870.0	220170.0	265450.0	646840.0
320.0	79920.0	221890.0	319160.0	286040.0	211890.0	366220.0	282960.0	252240.0	258710.0	212750.0	191510.0	219710.0	267930.0	664780.0
321.0	77240.0	222680.0	327360.0	289870.0	213220.0	373490.0	288430.0	254690.0	265600.0	213290.0	195040.0	223160.0	274940.0	689280.0
322.0	75410.0	226400.0	331240.0	298830.0	216220.0	378970.0	296270.0	264950.0	269300.0	215950.0	198360.0	223540.0	281020.0	711660.0
323.0	73540.0	229290.0	336810.0	304980.0	217100.0	389960.0	299980.0	266300.0	277510.0	221840.0	199870.0	233080.0	288670.0	733090.0
324.0	72840.0	236560.0	342410.0	310430.0	223300.0	395760.0	305440.0	276030.0	284540.0	224760.0	204140.0	236870.0	292620.0	758910.0
325.0	71360.0	236920.0	354190.0	314150.0	226990.0	403710.0	312800.0	281000.0	283350.0	227340.0	208600.0	238000.0	298100.0	774880.0
326.0	72560.0	235940.0	353580.0	318920.0	228470.0	407080.0	318820.0	284820.0	293640.0	230010.0	208870.0	242700.0	304570.0	786240.0
327.0	69930.0	239650.0	359380.0	327190.0	231070.0	419020.0	325510.0	291920.0	298120.0	233600.0	210980.0	247210.0	310610.0	811150.0
328.0	71760.0	245450.0	362560.0	332180.0	238690.0	425380.0	332550.0	296940.0	303840.0	239240.0	213170.0	251020.0	323070.0	828980.0
329.0	71020.0	247840.0	367750.0	339400.0	240100.0	434810.0	335540.0	303160.0	306200.0	240750.0	218840.0	249170.0	324930.0	853080.0
330.0	70140.0	252210.0	371140.0	341720.0	243000.0	438850.0	340280.0	308940.0	310120.0	246630.0	219730.0	257640.0	328610.0	850000.0
331.0	69980.0	250290.0	374900.0	346400.0	242680.0	449060.0	342660.0	314790.0	315600.0	244870.0	220190.0	257910.0	331930.0	867540.0
332.0	69250.0	248860.0	378060.0	348130.0	246380.0	454820.0	349130.0	314840.0	317510.0	246420.0	221630.0	262910.0	339920.0	881910.0
333.0	69190.0	252310.0	386260.0	351780.0	245710.0	450860.0	350330.0	315900.0	317790.0	249810.0	227280.0	265760.0	339230.0	895980.0
334.0	68570.0	252290.0	386420.0	352630.0	246190.0	453700.0	348630.0	320640.0	323080.0	251110.0	223090.0	265950.0	339960.0	900700.0
335.0	67500.0	252440.0	386040.0	351480.0	249530.0	454390.0	355620.0	321680.0	323570.0	250960.0	223400.0	268030.0	340760.0	902270.0
336.0	66140.0	253730.0	385230.0	354720.0	248080.0	456720.0	351290.0	322390.0	323910.0	250420.0	225340.0	266450.0	345330.0	912810.0
337.0	65510.0	252470.0	385950.0	354940.0	248400.0	461610.0	355540.0	324130.0	323100.0	249140.0	224180.0	267360.0	343920.0	916160.0
338.0	63060.0	251810.0	384430.0	356190.0	247650.0	464660.0	356480.0	324310.0	322030.0	251860.0	224360.0	269750.0	342400.0	915100.0
339.0	63370.0	250030.0	385070.0	352010.0	247510.0	460860.0	354400.0	324130.0	326960.0	249650.0	223300.0	267820.0	343600.0	917450.0
340.0	61020.0	250060.0	385050.0	352950.0	242180.0	460920.0	352720.0	323520.0	322980.0	249600.0	222260.0	268230.0	341460.0	917370.0
341.0	59340.0	249880.0	381350.0	352520.0	244670.0	460170.0	356800.0	321350.0	320340.0	249970.0	221080.0	265690.0	342570.0	918850.0
342.0	59650.0	247780.0	378470.0	351330.0	243220.0	462690.0	353720.0	322200.0	324120.0	244340.0	221170.0	265410.0	339300.0	917970.0
343.0	58200.0	244380.0	378340.0	347690.0	242540.0	454680.0	348870.0	321270.0	322950.0	248550.0	221410.0	264350.0	335700.0	913640.0
344.0	58210.0	242700.0	376030.0	345900.0	239690.0	457870.0	353110.0	321210.0	319230.0	245730.0	218190.0	266340.0	335890.0	915850.0
345.0	57390.0	242520.0	371370.0	347430.0	239600.0	450740.0	348150.0	318160.0	316340.0	244850.0	217960.0	263730.0	335380.0	905140.0
346.0	58100.0	238930.0	372000.0	345170.0	239010.0	451980.0	347280.0	315340.0	314510.0	242360.0	216080.0	261840.0	333150.0	904330.0
347.0	55740.0	235660.0	367900.0	340160.0	234040.0	450580.0	343350.0	314760.0	312290.0	239810.0	216780.0	257190.0	326740.0	899480.0
348.0	56130.0	234070.0	362490.0	337890.0	232200.0	445840.0	344140.0	310720.0	311540.0	244090.0	213680.0	261130.0	325080.0	890440.0
349.0	54840.0	232670.0	357820.0	332490.0	229450.0	441120.0	339030.0	307970.0	307480.0	235890.0	210860.0	254040.0	324980.0	880530.0
350.0	53530.0	227480.0	354900.0	331640.0	229780.0	436580.0	336110.0	304090.0	302320.0	234930.0	209170.0	254410.0	320280.0	873320.0
351.0	53200.0	227180.0	350790.0	323800.0	227320.0	430130.0	335340.0	303080.0	305320.0	234440.0	206510.0	251610.0	311200.0	866890.0
352.0	51170.0	219530.0	347110.0	321050.0	221950.0	426890.0	325980.0	300930.0	297610.0	229190.0	204300.0	249370.0	312080.0	852060.0
353.0	50870.0	218190.0	341110.0	314710.0	217910.0	422160.0	321450.0	294250.0	295680.0	225730.0	198150.0	244060.0	307330.0	838860.0
354.0	49480.0	215250.0	334600.0	311230.0	214370.0	415000.0	319590.0	287340.0	291120.0	222540.0	198690.0	240060.0	299790.0	824020.0
355.0	48630.0	210830.0	330240.0	305030.0	213040.0	404700.0	309020.0	284720.0	285150.0	222480.0	195120.0	235700.0	294100.0	815060.0
356.0	48610.0	206010.0	323760.0	299130.0	209900.0	402560.0	305280.0	276870.0	282190.0	215990.0	193800.0	234160.0	290630.0	807270.0
357.0	46890.0	203140.0	320660.0	293460.0	205250.0	398280.0	304820.0	276730.0	275280.0	216050.0	189450.0	231570.0	284680.0	785730.0
358.0	46470.0	198810.0	312660.0	285350.0	202950.0	389910.0	297330.0	271070.0	274160.0	208380.0	189050.0	224130.0	278020.0	774340.0
359.0	44230.0	193290.0	306550.0	279780.0	194810.0	385240.0	290370.0	265860.0	265580.0	205060.0	182520.0	221920.0	272340.0	761430.0
360.0	44960.0	191700.0	301070.0	272460.0	192110.0	377230.0	283700.0	255970.0	260900.0	202370.0	179570.0	218920.0	269370.0	745820.0
361.0	44600.0	184260.0	293520.0	269840.0	187750.0	366130.0	279780.0	252430.0	253810.0	196820.0	176840.0	213510.0	261370.0	729730.0
362.0	43790.0	183990.0	291010.0	262230.0	182570.0	362740.0	274250.0	250400.0	251040.0	193960.0	173220.0	208560.0	255570.0	712930.0
363.0	43170.0	179600.0	282320.0	255260.0	181810.0	349910.0	267200.0	242040.0	246020.0	190280.0	170430.0	205520.0	252210.0	696290.0
364.0	42610.0	171720.0	273520.0	248680.0	176120.0	346330.0	260550.0	238520.0	241290.0	186080.0	162130.0	201440.0	246960.0	677620.0
365.0	41770.0	168710.0	266230.0	245400.0	172330.0	338930.0	253700.0	234620.0	231350.0	181930.0	161060.0	196330.0	240720.0	666560.0
366.0	39940.0	164430.0	263680.0	236400.0	167460.0	330810.0	248180.0	228870.0	226860.0	177110.0	156320.0	193880.0	230980.0	648890.0
367.0	40660.0	161350.0	253610.0	233200.0	164370.0	323020.0	243800.0	219300.0	222760.0	174280.0	155040.0	188080.0	226030.0	626610.0
368.0	39280.0	158880.0	247140.0	225450.0	158210.0	313410.0	237770.0	213910.0	213080.0	170780.0	150940.0	182630.0	221390.0	614820.0
369.0	39190.0	154480.0	245330.0	221420.0	158640.0	308450.0	230600.0	209050.0	208270.0	166060.0	146160.0	178150.0	216210.0	593860.0
370.0	38080.0	148120.0	234730.0	214390.0	149620.0	300510.0	220790.0	203190.0	207290.0	160910.0	144010.0	173390.0	209380.0	576980.0
371.0	37280.0	143630.0	232060.0	207120.0	149430.0	292800.0	215580.0	200340.0	196890.0	158250.0	140510.0	170220.0	204220.0	560290.0
372.0	38940.0	142890.0	221400.0	201460.0	144980.0	284500.0	215440.0	193150.0	194090.0	153200.0	136990.0	162820.0	200240.0	544560.0
373.0	35660.0	135480.0	216890.0	196060.0	139670.0	274290.0	205080.0	187930.0	189330.0	148280.0	130150.0	159960.0	190540.0	526620.0
374.0	37530.0	132040.0	213270.0	188570.0	133680.0	267350.0	200630.0	181220.0	182600.0	143110.0	130200.0	156930.0	184820.0	509850.0
375.0	36280.0	127360.0	204100.0	184360.0	131620.0	262900.0	193790.0	174120.0	180420.0	140420.0	127360.0	152940.0	180470.0	495970.0
376.0	36490.0	125800.0	199730.0	179940.0	128110.0	254310.0	185710.0	170810.0	175000.0	139210.0	122100.0	150540.0	176920.0	473750.0
377.0	35430.0	123710.0	194990.0	173000.0	124000.0	247900.0	183240.0	164330.0	168990.0	134400.0	120060.0	142930.0	171360.0	460810.0
378.0	35120.0	117570.0	185890.0	168950.0	121930.0	238480.0	175570.0	160650.0	160510.0	130510.0	118100.0	139610.0	166420.0	447890.0
379.0	34370.0	115090.0	184250.0	162050.0	118410.0	231900.0	171430.0	155010.0	159690.0	126900.0	113850.0	135840.0	159570.0	430500.0
380.0	33850.0	110420.0	176210.0	156700.0	116220.0	227570.0	167980.0	149010.0	153650.0	122960.0	110650.0	131420.0	156470.0	421280.0
381.0	33020.0	107940.0	172490.0	152530.0	110410.0	222950.0	162960.0	146090.0	151980.0	121240.0	108350.0	127310.0	152010.0	399500.0
382.0	32330.0	104610.0	166050.0	149740.0	109370.0	215080.0	155980.0	141290.0	143630.0	117950.0	104420.0	125090.0	148150.0	391470.0
383.0	32740.0	102080.0	162940.0	144760.0	104730.0	210030.0	151740.0	137840.0	141320.0	113740.0	103920.0	122610.0	145230.0	372540.0
384.0	33430.0	99420.0	156130.0	139820.0	103100.0	202960.0	150510.0	134440.0	138520.0	114090.0	102090.0	119510.0	139640.0	364500.0
385.0	32390.0	97480.0	152610.0	133650.0	99600.0	194060.0	144020.0	128650.0	135610.0	109420.0	96170.0	116280.0	135300.0	346140.0
386.0	32840.0	93380.0	149750.0	130650.0	98820.0	191470.0	143930.0	124920.0	131420.0	107080.0	94390.0	112310.0	130250.0	337280.0
387.0	32060.0	91960.0	143740.0	129460.0	94500.0	188860.0	141580.0	123420.0	131280.0	102680.0	92730.0	111240.0	125980.0	325060.0
388.0	32960.0	90530.0	139250.0	126090.0	95240.0	186160.0	141530.0	119430.0	129920.0	102250.0	88400.0	110200.0	126230.0	316610.0
389.0	33460.0	88900.0	134220.0	125490.0	91680.0	181090.0	141750.0	115290.0	131360.0	101260.0	89350.0	109670.0	120600.0	300960.0
390.0	32760.0	87160.0	133470.0	124940.0	90510.0	182240.0	148130.0	114190.0	133100.0	99000.0	86390.0	111440.0	117300.0	290390.0
391.0	32070.0	86660.0	127720.0	125600.0	92140.0	181440.0	154430.0	115020.0	139490.0	99300.0	85410.0	113130.0	114380.0	282450.0
392.0	32080.0	85420.0	125760.0	125750.0	87800.0	182250.0	163550.0	113450.0	148270.0	99790.0	86970.0	116570.0	111540.0	272180.0
393.0	32410.0	84950.0	121820.0	131990.0	88610.0	185380.0	178740.0	117410.0	160180.0	103130.0	87200.0	124450.0	108520.0	261120.0
394.0	31700.0	88730.0	120190.0	132560.0	92450.0	190090.0	193790.0	120070.0	180940.0	104120.0	89430.0	130220.0	106710.0	251130.0
395.0	33500.0	90160.0	118400.0	139110.0	96660.0	203380.0	219180.0	124220.0	197660.0	111200.0	93790.0	146010.0	106300.0	242900.0
396.0	34840.0	97220.0	116480.0	152550.0	105720.0	216380.0	244400.0	133130.0	222750.0	120370.0	97160.0	162120.0	107530.0	235850.0
397.0	35930.0	104480.0	122090.0	163820.0	113400.0	233040.0	273140.0	146610.0	252920.0	131070.0	102510.0	184560.0	107860.0	230550.0
398.0	38390.0	112700.0	120910.0	177010.0	125790.0	256400.0	300730.0	161340.0	283380.0	141630.0	112220.0	204090.0	111870.0	225490.0
399.0	40240.0	130570.0	127660.0	197390.0	145620.0	286140.0	333360.0	184210.0	314130.0	158010.0	124830.0	229100.0	114840.0	219860.0
400.0	44750.0	145200.0	133470.0	217350.0	164770.0	320260.0	362760.0	217600.0	353050.0	180010.0	140310.0	260490.0	121420.0	219830.0
401.0	49270.0	167100.0	146690.0	245390.0	195050.0	364390.0	392010.0	256500.0	385930.0	199940.0	159310.0	290090.0	128010.0	218570.0
402.0	54670.0	193770.0	158510.0	273440.0	226870.0	406660.0	416140.0	301380.0	423180.0	229670.0	183750.0	323620.0	139150.0	221170.0
403.0	64010.0	222770.0	176760.0	300710.0	267430.0	457800.0	440950.0	356510.0	456830.0	254040.0	211410.0	355460.0	155720.0	222860.0
404.0	72320.0	262270.0	198910.0	343430.0	305960.0	513190.0	469970.0	422910.0	501910.0	289470.0	246600.0	394820.0	173210.0	229830.0
405.0	84060.0	304540.0	229780.0	380540.0	358130.0	571870.0	495380.0	492480.0	544550.0	324610.0	284070.0	426040.0	190830.0	235430.0
406.0	99690.0	352690.0	260120.0	421100.0	412290.0	633610.0	522620.0	560760.0	583140.0	355850.0	325080.0	463680.0	214010.0	244080.0
407.0	116490.0	392790.0	298230.0	461850.0	461920.0	691910.0	551470.0	641540.0	632290.0	393850.0	371900.0	501960.0	239790.0	255880.0
408.0	135490.0	454030.0	343410.0	506790.0	516420.0	749540.0	579360.0	731250.0	692640.0	434410.0	421140.0	543180.0	265620.0	265580.0
409.0	152710.0	508870.0	393040.0	550840.0	567190.0	799810.0	612750.0	808210.0	743850.0	469770.0	468240.0	576950.0	290310.0	277390.0
410.0	176890.0	562760.0	446530.0	596950.0	619430.0	849330.0	641580.0	886840.0	795950.0	502200.0	516740.0	614410.0	319480.0	291240.0
411.0	197760.0	611420.0	494360.0	633530.0	661940.0	883060.0	664560.0	937370.0	850560.0	526800.0	565410.0	649070.0	347120.0	304510.0
412.0	217070.0	657950.0	548000.0	670820.0	695120.0	908520.0	692010.0	993950.0	891070.0	555640.0	594040.0	671620.0	370250.0	309360.0
413.0	241140.0	700030.0	597110.0	707810.0	717660.0	928510.0	720280.0	1047080.0	938040.0	577240.0	625890.0	693280.0	394720.0	321730.0
414.0	260390.0	728730.0	640700.0	736910.0	741290.0	942610.0	737480.0	1079650.0	971580.0	587120.0	653540.0	708380.0	416740.0	325430.0
415.0	281580.0	758370.0	678990.0	760400.0	755650.0	942210.0	748200.0	1100320.0	993450.0	596140.0	674050.0	714490.0	428950.0	329730.0
416.0	290060.0	773320.0	712980.0	779340.0	764470.0	927540.0	762940.0	1109800.0	1008970.0	598140.0	678500.0	713850.0	437570.0	332500.0
417.0	310640.0	783820.0	738670.0	794170.0	759870.0	917630.0	765090.0	1099710.0	1010870.0	593520.0	672290.0	709530.0	443300.0	333760.0
418.0	316090.0	789240.0	762010.0	803740.0	752280.0	896520.0	770870.0	1095050.0	1014230.0	587530.0	669450.0	704600.0	443490.0	328040.0
419.0	318170.0	776570.0	767380.0	802570.0	747630.0	872030.0	773110.0	1070600.0	1007820.0	576160.0	658290.0	689320.0	445040.0	319420.0
420.0	322780.0	769050.0	764870.0	796680.0	731840.0	850480.0	765770.0	1046170.0	990500.0	562740.0	645850.0	681150.0	434490.0	320450.0
421.0	322080.0	755840.0	768280.0	782880.0	710320.0	827950.0	752030.0	1028240.0	971260.0	548930.0	628020.0	665940.0	426470.0	311420.0
422.0	319140.0	736940.0	756020.0	776760.0	698520.0	811290.0	748280.0	986900.0	949800.0	533940.0	607820.0	645460.0	414860.0	307120.0
423.0	313540.0	717250.0	735010.0	757860.0	674610.0	784600.0	729600.0	964820.0	925990.0	520820.0	591620.0	634690.0	411090.0	294130.0
424.0	306760.0	691780.0	719690.0	737440.0	657470.0	771600.0	715360.0	934790.0	904270.0	504750.0	570870.0	621790.0	393300.0	286730.0
425.0	302920.0	674970.0	706000.0	722030.0	637350.0	752090.0	701920.0	907140.0	876640.0	496850.0	551040.0	608060.0	385520.0	277550.0
426.0	295840.0	654500.0	682680.0	713470.0	633480.0	744770.0	687260.0	885810.0	852260.0	484250.0	542740.0	602690.0	374350.0	271320.0
427.0	289690.0	641460.0	667800.0	695540.0	621370.0	734600.0	677500.0	867610.0	833440.0	481040.0	529320.0	590010.0	369330.0	265900.0
428.0	281640.0	629210.0	646120.0	683140.0	611670.0	723870.0	661730.0	858290.0	823130.0	474630.0	520550.0	584210.0	362330.0	259660.0
429.0	278080.0	624910.0	634020.0	672880.0	609280.0	729270.0	650970.0	855140.0	810630.0	470990.0	517420.0	579940.0	357600.0	258220.0
430.0	273960.0	619410.0	621880.0	666660.0	606440.0	736310.0	641140.0	853910.0	798090.0	472060.0	517420.0	576940.0	353270.0	254190.0
431.0	271050.0	618000.0	610140.0	663610.0	610040.0	734690.0	631470.0	860030.0	792810.0	468990.0	522520.0	582280.0	355070.0	254320.0
432.0	269300.0	618300.0	607180.0	658910.0	617970.0	745620.0	630440.0	874480.0	789100.0	476090.0	522010.0	581840.0	356110.0	252040.0
433.0	271020.0	621360.0	606320.0	657580.0	624730.0	748850.0	628260.0	881230.0	791760.0	479860.0	530400.0	586590.0	354670.0	251400.0
434.0	272710.0	629350.0	611430.0	658950.0	627890.0	752140.0	623290.0	896330.0	798270.0	487700.0	539240.0	594040.0	360420.0	256300.0
435.0	272780.0	634960.0	612450.0	657290.0	635320.0	756230.0	621990.0	911850.0	802760.0	490390.0	549950.0	595040.0	365560.0	257490.0
436.0	279810.0	639540.0	621990.0	660920.0	638130.0	760730.0	620690.0	923530.0	801390.0	493410.0	559650.0	596540.0	365520.0	258430.0
437.0	281910.0	648680.0	631430.0	663410.0	641390.0	760620.0	617080.0	924680.0	810880.0	492520.0	565380.0	598310.0	371400.0	258770.0
438.0	286870.0	660260.0	635980.0	667520.0	648780.0	750360.0	621260.0	933830.0	817790.0	492800.0	573970.0	594610.0	376790.0	260720.0
439.0	292400.0	663240.0	646580.0	673030.0	644730.0	742640.0	619460.0	927480.0	809540.0	492650.0	574520.0	590880.0	379570.0	260220.0
440.0	295820.0	660850.0	652430.0	673630.0	638010.0	730410.0	609450.0	923340.0	805640.0	489190.0	568580.0	586350.0	383000.0	261820.0
441.0	298870.0	659500.0	657190.0	670490.0	629470.0	714170.0	604410.0	917020.0	803810.0	478070.0	568980.0	578150.0	379800.0	259610.0
442.0	301170.0	654350.0	658980.0	664860.0	617510.0	702010.0	597680.0	902220.0	790860.0	469570.0	565420.0	565800.0	380440.0	257530.0
443.0	297110.0	649110.0	665030.0	658670.0	608490.0	680240.0	584810.0	877500.0	782810.0	462500.0	553400.0	558610.0	374500.0	258120.0
444.0	299970.0	639790.0	655560.0	652770.0	593890.0	659590.0	570760.0	857560.0	761180.0	449020.0	533160.0	538290.0	370310.0	251850.0
445.0	299500.0	618380.0	653490.0	642020.0	572650.0	628570.0	565320.0	830500.0	747250.0	436550.0	524130.0	525180.0	362970.0	248900.0
446.0	293510.0	602490.0	641020.0	620870.0	551930.0	606530.0	547310.0	802090.0	719810.0	420340.0	502110.0	509840.0	356020.0	238500.0
447.0	288740.0	588210.0	629820.0	611820.0	534390.0	583050.0	529730.0	766320.0	691400.0	406660.0	489620.0	485080.0	343990.0	233170.0
448.0	286460.0	562620.0	610220.0	591240.0	512310.0	555790.0	514050.0	739580.0	663940.0	389820.0	466320.0	470820.0	336830.0	230430.0
449.0	279200.0	539900.0	592560.0	572580.0	493310.0	529690.0	493760.0	703500.0	640730.0	372750.0	446030.0	448410.0	324490.0	223550.0
450.0	270440.0	524090.0	572520.0	553510.0	476580.0	503440.0	479550.0	669710.0	616360.0	357010.0	423760.0	429050.0	316540.0	213360.0
451.0	261270.0	500090.0	550150.0	532850.0	456120.0	486160.0	458460.0	636640.0	582610.0	340920.0	412080.0	410770.0	299950.0	210110.0
452.0	255760.0	481750.0	528660.0	509660.0	434700.0	463790.0	443160.0	612780.0	561250.0	332540.0	393480.0	395930.0	294200.0	204250.0
453.0	244330.0	458410.0	512010.0	494300.0	414160.0	443470.0	427790.0	582920.0	535010.0	317090.0	372500.0	383390.0	283210.0	197500.0
454.0	239160.0	446410.0	489120.0	473830.0	398670.0	430360.0	411220.0	563820.0	514100.0	304040.0	364060.0	370390.0	272940.0	193650.0
455.0	228960.0	424360.0	467970.0	455320.0	384980.0	415750.0	392730.0	540310.0	491720.0	295640.0	342840.0	355950.0	262630.0	188220.0
456.0	222900.0	405680.0	449760.0	439490.0	370980.0	399540.0	376810.0	518420.0	468490.0	285900.0	335810.0	342900.0	255080.0	181700.0
457.0	216040.0	392990.0	431330.0	421570.0	360350.0	388740.0	366010.0	496070.0	452750.0	279730.0	322960.0	332780.0	247010.0	177490.0
458.0	209710.0	375380.0	413510.0	402780.0	345870.0	375860.0	350620.0	484200.0	431580.0	268640.0	309830.0	322760.0	240550.0	173330.0
459.0	203450.0	363560.0	397940.0	392250.0	338430.0	365750.0	341710.0	469830.0	420470.0	264040.0	302190.0	312290.0	232690.0	173930.0
460.0	197570.0	354350.0	378530.0	380860.0	325820.0	351790.0	327410.0	456760.0	406690.0	256150.0	296150.0	306430.0	228570.0	168040.0
461.0	191070.0	341140.0	365730.0	372320.0	318910.0	349070.0	321790.0	444810.0	395830.0	249540.0	289470.0	300830.0	225680.0	165510.0
462.0	186640.0	334620.0	356930.0	362280.0	306170.0	340060.0	309790.0	431000.0	383750.0	247560.0	283820.0	292370.0	214600.0	165250.0
463.0	182870.0	328040.0	344140.0	349390.0	302150.0	330700.0	305910.0	421100.0	372920.0	241280.0	279380.0	286940.0	214510.0	162100.0
464.0	178890.0	318210.0	336050.0	345500.0	294280.0	326840.0	293860.0	414670.0	362600.0	233350.0	273570.0	281580.0	212470.0	162360.0
465.0	176700.0	311910.0	324730.0	335300.0	287030.0	319980.0	288420.0	405860.0	357370.0	231080.0	268770.0	277310.0	206550.0	158480.0
466.0	176800.0	307710.0	324180.0	329370.0	281760.0	312510.0	283090.0	398060.0	348880.0	227040.0	264550.0	274110.0	206330.0	157560.0
467.0	174460.0	306160.0	316860.0	322930.0	280370.0	302580.0	275630.0	389180.0	342680.0	224600.0	260350.0	267160.0	202140.0	157840.0
468.0	171110.0	299930.0	309670.0	319450.0	271540.0	296670.0	272510.0	381630.0	338160.0	220110.0	259070.0	262960.0	200680.0	157920.0
469.0	170170.0	292790.0	306190.0	312350.0	269810.0	289010.0	264790.0	376360.0	331150.0	218080.0	255530.0	256300.0	199350.0	155720.0
470.0	170330.0	286350.0	301540.0	310980.0	260140.0	282570.0	261390.0	367790.0	327140.0	210280.0	249330.0	252760.0	196160.0	153730.0
471.0	166880.0	285140.0	294940.0	305840.0	256780.0	272070.0	255660.0	352480.0	315720.0	208340.0	243700.0	247460.0	197920.0	154190.0
472.0	163600.0	274930.0	293990.0	298270.0	246950.0	265730.0	249110.0	349020.0	305280.0	201090.0	239670.0	239840.0	193690.0	152860.0
473.0	164160.0	271040.0	284250.0	292850.0	241600.0	257510.0	245620.0	337010.0	301630.0	198370.0	234670.0	237510.0	189950.0	150460.0
474.0	161410.0	265180.0	279710.0	287200.0	233970.0	248250.0	239700.0	324850.0	292550.0	192720.0	228370.0	228410.0	187680.0	150180.0
475.0	159460.0	256170.0	273290.0	280480.0	224300.0	237050.0	230930.0	314220.0	283130.0	187190.0	222300.0	221110.0	187380.0	148700.0
476.0	155680.0	252900.0	268490.0	271280.0	219520.0	230050.0	225450.0	302020.0	277480.0	182020.0	215770.0	216380.0	180990.0	149090.0
477.0	152180.0	240620.0	257450.0	264950.0	211130.0	221830.0	221760.0	292600.0	263560.0	177280.0	209230.0	209740.0	177470.0	145580.0
478.0	151140.0	236300.0	254190.0	259890.0	204240.0	213210.0	214000.0	285390.0	257240.0	172420.0	203120.0	202790.0	173940.0	143520.0
479.0	148410.0	229170.0	245960.0	255180.0	197770.0	207160.0	209330.0	269700.0	246380.0	166780.0	194030.0	197050.0	172160.0	144290.0
480.0	145100.0	219730.0	236140.0	248930.0	189250.0	197210.0	202360.0	258430.0	235350.0	163680.0	191340.0	193220.0	168540.0	139680.0
481.0	144120.0	214900.0	229960.0	241490.0	182930.0	191910.0	193140.0	248050.0	227680.0	155750.0	186880.0	185880.0	166310.0	139110.0
482.0	137790.0	205930.0	221810.0	233550.0	174300.0	185270.0	188730.0	240370.0	218930.0	153330.0	176240.0	180190.0	161230.0	139920.0
483.0	136600.0	200380.0	211560.0	223800.0	172210.0	178060.0	183920.0	223390.0	210730.0	145490.0	175000.0	177020.0	155760.0	135980.0
484.0	135020.0	195210.0	204330.0	222380.0	162250.0	172060.0	176870.0	218690.0	203770.0	144970.0	167430.0	171230.0	156450.0	134770.0
485.0	132410.0	187890.0	199660.0	215280.0	156680.0	164900.0	172050.0	210260.0	194480.0	140640.0	160170.0	166360.0	151830.0	132860.0
486.0	128670.0	179940.0	189940.0	210170.0	154850.0	161360.0	168400.0	199590.0	188280.0	137100.0	156400.0	162400.0	147250.0	133070.0
487.0	127160.0	174970.0	184450.0	201540.0	148660.0	153810.0	167340.0	192790.0	181990.0	133200.0	152030.0	156590.0	147040.0	132480.0
488.0	123900.0	172370.0	178180.0	198670.0	141310.0	146700.0	159970.0	186250.0	173900.0	131400.0	146360.0	154360.0	143840.0	132590.0
489.0	122060.0	165600.0	170780.0	193280.0	139670.0	144080.0	158220.0	178790.0	169790.0	125230.0	146150.0	149890.0	141100.0	132930.0
490.0	119060.0	160270.0	164330.0	188820.0	133580.0	140500.0	151140.0	174690.0	162740.0	126480.0	142260.0	147960.0	141500.0	131770.0
491.0	118800.0	155320.0	157950.0	183710.0	132370.0	136330.0	148560.0	165540.0	159560.0	123230.0	138970.0	146410.0	136740.0	129110.0
492.0	114920.0	152690.0	152560.0	178060.0	126290.0	134930.0	144880.0	163980.0	154160.0	120710.0	134720.0	142100.0	135810.0	130270.0
493.0	114980.0	148340.0	148110.0	177510.0	123250.0	130680.0	143170.0	156680.0	150540.0	118770.0	132250.0	140160.0	133670.0	129200.0
494.0	111380.0	146220.0	141960.0	174030.0	121210.0	128010.0	140070.0	152720.0	146970.0	117950.0	130880.0	137430.0	134590.0	127820.0
495.0	110530.0	142790.0	140260.0	171770.0	119040.0	128290.0	138510.0	148230.0	143580.0	114160.0	128260.0	136460.0	131390.0	128150.0
496.0	108430.0	140570.0	134550.0	165680.0	117120.0	123320.0	135240.0	146200.0	140070.0	113800.0	126710.0	133760.0	133240.0	126540.0
497.0	106530.0	138390.0	131720.0	164110.0	113270.0	119740.0	133390.0	140480.0	137500.0	111850.0	127200.0	130160.0	130300.0	127260.0
498.0	105560.0	137110.0	130800.0	164350.0	109270.0	118910.0	130660.0	139740.0	133410.0	111110.0	123940.0	130920.0	129300.0	124930.0
499.0	107430.0	135420.0	127170.0	160910.0	108180.0	113990.0	127200.0	136780.0	131040.0	109850.0	121870.0	127830.0	130410.0	127600.0
500.0	104300.0	129980.0	123810.0	158470.0	108540.0	113310.0	126730.0	133030.0	126770.0	109300.0	120010.0	126760.0	124900.0	126650.0
501.0	104620.0	128170.0	120350.0	155980.0	106170.0	109540.0	126430.0	131480.0	125050.0	105880.0	118950.0	125430.0	127460.0	128040.0
502.0	105380.0	127070.0	117570.0	154840.0	102390.0	110450.0	122170.0	128130.0	123870.0	107560.0	118220.0	122300.0	125570.0	125310.0
503.0	102660.0	123840.0	115780.0	151510.0	101080.0	106580.0	122960.0	124460.0	120140.0	103780.0	115120.0	124150.0	125870.0	124440.0
504.0	100880.0	123970.0	113400.0	153430.0	99330.0	104520.0	120290.0	122650.0	120020.0	101170.0	115000.0	121210.0	123460.0	125450.0
505.0	99120.0	121450.0	110230.0	151800.0	96610.0	100350.0	115970.0	120880.0	118210.0	101150.0	114960.0	119300.0	121700.0	125570.0
506.0	100280.0	119820.0	109220.0	148850.0	94710.0	99050.0	115920.0	116200.0	114800.0	99220.0	113630.0	118100.0	123480.0	125210.0
507.0	98750.0	117620.0	106920.0	144570.0	95450.0	99370.0	115910.0	113580.0	111800.0	99240.0	110660.0	115510.0	119750.0	126340.0
508.0	98180.0	115520.0	104700.0	143230.0	89810.0	97270.0	115830.0	110670.0	107650.0	96820.0	106550.0	115270.0	121750.0	121800.0
509.0	96000.0	112630.0	102150.0	141890.0	91170.0	95060.0	112240.0	108180.0	109070.0	95960.0	107570.0	113020.0	120670.0	122280.0
510.0	95310.0	112080.0	101580.0	141700.0	87890.0	90760.0	111020.0	104820.0	105740.0	94490.0	103830.0	109670.0	117930.0	122740.0
511.0	97380.0	110430.0	98270.0	138330.0	85990.0	90820.0	110970.0	102130.0	103500.0	93750.0	101270.0	108020.0	118950.0	123190.0
512.0	94150.0	108880.0	95140.0	137190.0	83620.0	87570.0	106790.0	99190.0	101550.0	92920.0	102650.0	108990.0	116040.0	121060.0
513.0	92550.0	106980.0	93290.0	136670.0	83080.0	86660.0	105050.0	95850.0	99650.0	91800.0	100550.0	108410.0	114520.0	121850.0
514.0	93940.0	106970.0	91860.0	133460.0	81010.0	84430.0	105720.0	94920.0	95940.0	90990.0	100110.0	104930.0	115510.0	121400.0
515.0	90050.0	103500.0	91310.0	131400.0	79470.0	83500.0	100890.0	92440.0	92720.0	89190.0	96780.0	102710.0	114990.0	119210.0
516.0	90130.0	102150.0	85610.0	131370.0	77580.0	79100.0	100840.0	87920.0	91350.0	86010.0	99030.0	102040.0	114650.0	121710.0
517.0	89120.0	101650.0	86430.0	128160.0	76510.0	80580.0	101590.0	88360.0	90950.0	86360.0	95520.0	100300.0	113290.0	120750.0
518.0	88120.0	99090.0	82930.0	126740.0	74580.0	78530.0	97770.0	85930.0	86880.0	85920.0	94860.0	98150.0	113020.0	119610.0
519.0	87420.0	96210.0	80280.0	128630.0	73160.0	75990.0	95120.0	81240.0	85630.0	83410.0	92090.0	96440.0	108560.0	117460.0
520.0	87140.0	96060.0	80860.0	123410.0	72450.0	75100.0	96210.0	82250.0	83150.0	82480.0	89470.0	98080.0	109380.0	119320.0
521.0	85550.0	93450.0	78600.0	122180.0	70070.0	74000.0	94290.0	81400.0	84090.0	81150.0	89610.0	96610.0	110390.0	115980.0
522.0	85710.0	93320.0	75890.0	120130.0	70930.0	72760.0	94560.0	78370.0	81790.0	81820.0	90410.0	94810.0	107590.0	118050.0
523.0	85000.0	90710.0	75960.0	119390.0	66930.0	70560.0	91420.0	75860.0	80560.0	78870.0	88170.0	93500.0	105380.0	117660.0
524.0	81990.0	90660.0	72440.0	117540.0	65140.0	67960.0	89460.0	73440.0	77770.0	79300.0	86730.0	91340.0	108770.0	117210.0
525.0	82770.0	91090.0	72010.0	117860.0	66050.0	68880.0	91580.0	72140.0	78190.0	77630.0	84130.0	92040.0	104200.0	116860.0
526.0	83120.0	89430.0	68190.0	115230.0	66670.0	68000.0	90270.0	70900.0	75060.0	76530.0	84070.0	88320.0	105120.0	116150.0
527.0	82450.0	89820.0	68930.0	114860.0	65690.0	68730.0	88250.0	70040.0	74560.0	78370.0	83780.0	89600.0	106480.0	115580.0
528.0	81520.0	87040.0	68550.0	116770.0	64030.0	67630.0	87030.0	69010.0	74770.0	75950.0	82520.0	89990.0	105760.0	116950.0
529.0	80590.0	85580.0	67890.0	111880.0	63400.0	66910.0	86760.0	68760.0	71170.0	76440.0	83200.0	88000.0	103250.0	116220.0
530.0	79850.0	85720.0	66340.0	112920.0	62520.0	64700.0	85670.0	68080.0	71740.0	76080.0	81740.0	87010.0	107530.0	116260.0
531.0	79080.0	85170.0	64460.0	111730.0	61350.0	64710.0	86130.0	66070.0	70100.0	75760.0	82010.0	89940.0	104090.0	115350.0
532.0	79610.0	84830.0	65850.0	110850.0	61590.0	63940.0	85080.0	66490.0	71700.0	75700.0	79770.0	86970.0	104640.0	115710.0
533.0	78510.0	82890.0	64280.0	110650.0	60570.0	64570.0	85140.0	65190.0	70830.0	74890.0	81890.0	83300.0	106520.0	115370.0
534.0	77680.0	84820.0	63940.0	110830.0	61120.0	62820.0	85560.0	64500.0	69390.0	71580.0	80160.0	86380.0	104640.0	114400.0
535.0	77230.0	83100.0	64200.0	109960.0	60400.0	64670.0	85000.0	64570.0	69840.0	72850.0	81440.0	84760.0	102290.0	116210.0
536.0	78000.0	83490.0	61110.0	111390.0	61800.0	63160.0	83220.0	65090.0	67630.0	73620.0	79540.0	85400.0	105480.0	115940.0
537.0	76320.0	83660.0	62800.0	109180.0	60850.0	63200.0	84360.0	63880.0	67390.0	74000.0	77930.0	85180.0	104650.0	118230.0
538.0	78230.0	84680.0	63550.0	112660.0	60410.0	64640.0	83530.0	64100.0	68070.0	73110.0	81810.0	85040.0	106350.0	117880.0
539.0	79190.0	88930.0	65370.0	114060.0	63470.0	65700.0	86630.0	67020.0	69480.0	76640.0	83550.0	84850.0	113680.0	121140.0
540.0	80150.0	92340.0	70440.0	119160.0	65650.0	72010.0	89990.0	72810.0	74630.0	77600.0	87600.0	87570.0	117760.0	130010.0
