# Supplementary material for: Interrogating the structure and function of the human voltage-gated proton channel (hHv1) with a fluorescent noncanonical amino acid
Source: eLife. 2026 Apr 28;15:RP110161. doi: 10.7554/eLife.110161 (PMC13124150; doi:10.7554/eLife.110161)
Supplement: Figure 6—source data 1. [file elife-110161-fig6-data1.zip › SpectraZn2_280Blank.csv]

Wavelength (nm)	Acd	A18Acd	Q56Acd	M91Acd	V103Acd	C107Acd	K125Acd	Y134Acd	F159Acd	K169Acd	F195Acd	I217Acd	F247Acd	No TAG
290.0	67200.0	54600.0	51720.0	87120.0	53340.0	50540.0	76180.0	53140.0	57900.0	60940.0	62300.0	66720.0	55720.0	65040.0
291.0	33150.0	29980.0	31680.0	44730.0	30110.0	31950.0	39600.0	29770.0	30540.0	32720.0	33220.0	34210.0	30130.0	35370.0
292.0	26480.0	23570.0	25840.0	32090.0	24300.0	25850.0	30300.0	25810.0	25110.0	26510.0	25690.0	26720.0	23910.0	25860.0
293.0	21790.0	21320.0	25790.0	26560.0	21840.0	23690.0	27200.0	23360.0	22550.0	23960.0	22320.0	23110.0	22140.0	21930.0
294.0	20160.0	20550.0	24960.0	23570.0	22680.0	24050.0	24950.0	22970.0	22010.0	22070.0	19800.0	22030.0	20490.0	20140.0
295.0	21540.0	20950.0	27140.0	23540.0	23160.0	25360.0	25410.0	23480.0	22410.0	22880.0	21690.0	22710.0	21130.0	19960.0
296.0	20800.0	22880.0	28140.0	24720.0	24150.0	26750.0	27570.0	25410.0	24620.0	25040.0	22050.0	23360.0	22090.0	21320.0
297.0	23650.0	24350.0	29410.0	25930.0	26290.0	29400.0	29680.0	26750.0	25820.0	27920.0	24640.0	25540.0	24840.0	23000.0
298.0	27700.0	26130.0	33140.0	28620.0	29640.0	32680.0	33270.0	30830.0	29570.0	29390.0	27970.0	28750.0	26740.0	26930.0
299.0	31390.0	29740.0	38250.0	33160.0	32350.0	35470.0	36610.0	34250.0	34260.0	34580.0	31890.0	31860.0	31600.0	29880.0
300.0	37470.0	37420.0	44690.0	39780.0	39560.0	44520.0	43110.0	41540.0	39280.0	40890.0	38700.0	40650.0	38830.0	37750.0
301.0	46080.0	45590.0	54750.0	48220.0	50860.0	53270.0	53070.0	50030.0	48970.0	50330.0	48280.0	48790.0	46010.0	45010.0
302.0	58280.0	59510.0	65880.0	60520.0	62260.0	66440.0	67970.0	63360.0	62530.0	64530.0	59410.0	61120.0	57740.0	56860.0
303.0	75680.0	76610.0	86540.0	75990.0	79270.0	82650.0	84370.0	80410.0	79940.0	79610.0	77120.0	77970.0	74720.0	73540.0
304.0	97400.0	99150.0	107010.0	96800.0	102480.0	108170.0	107700.0	104130.0	102530.0	101340.0	98660.0	100030.0	97050.0	92850.0
305.0	119670.0	122610.0	129790.0	120480.0	126790.0	129130.0	130880.0	126760.0	125600.0	125670.0	123240.0	125450.0	115990.0	116330.0
306.0	142110.0	145910.0	155640.0	141960.0	151470.0	154150.0	153590.0	151350.0	151000.0	151010.0	146890.0	148670.0	140100.0	138060.0
307.0	168150.0	167840.0	177950.0	164570.0	173380.0	176330.0	178210.0	176030.0	174100.0	170720.0	166800.0	169840.0	160290.0	156540.0
308.0	182760.0	187250.0	195620.0	180100.0	193650.0	195930.0	196610.0	193800.0	194490.0	189880.0	188020.0	190080.0	174910.0	176690.0
309.0	194180.0	199090.0	208050.0	193810.0	206540.0	209350.0	207950.0	205680.0	206870.0	202970.0	199880.0	199220.0	188190.0	188840.0
310.0	200630.0	199520.0	209450.0	190310.0	211470.0	213020.0	211510.0	209860.0	208640.0	206590.0	202370.0	204190.0	190000.0	189430.0
311.0	194300.0	193210.0	207470.0	187140.0	204060.0	205110.0	202410.0	203040.0	203920.0	200950.0	197740.0	199070.0	183800.0	184640.0
312.0	179480.0	182500.0	191280.0	174100.0	189310.0	194430.0	192460.0	187630.0	190340.0	185860.0	183010.0	184120.0	172930.0	170980.0
313.0	161700.0	162730.0	171230.0	157240.0	170380.0	172090.0	171770.0	171710.0	170830.0	165380.0	163560.0	168660.0	154950.0	153380.0
314.0	142330.0	141990.0	151870.0	138710.0	148750.0	153670.0	150630.0	151490.0	149770.0	146870.0	145580.0	146510.0	135280.0	133200.0
315.0	121030.0	119000.0	130450.0	120140.0	130630.0	131300.0	130330.0	127950.0	130070.0	126750.0	125340.0	128110.0	116960.0	115940.0
316.0	106970.0	104620.0	112690.0	103150.0	107620.0	113270.0	111610.0	110790.0	111980.0	109440.0	106580.0	107990.0	101440.0	99730.0
317.0	91310.0	88970.0	96500.0	90820.0	92730.0	98400.0	95880.0	91800.0	95450.0	94810.0	90430.0	94440.0	87590.0	87460.0
318.0	80410.0	79030.0	87510.0	81120.0	83010.0	86830.0	85740.0	82400.0	84950.0	84550.0	80290.0	82410.0	79070.0	77780.0
319.0	75200.0	71780.0	79840.0	74690.0	75950.0	80340.0	78020.0	72670.0	77860.0	77760.0	75030.0	76370.0	72040.0	70110.0
320.0	71920.0	66210.0	75720.0	71300.0	70940.0	75240.0	74770.0	70660.0	72330.0	73690.0	69650.0	71260.0	70920.0	65980.0
321.0	67880.0	64250.0	72430.0	69870.0	66500.0	73240.0	71720.0	66280.0	69670.0	70860.0	66220.0	68410.0	68190.0	64330.0
322.0	66490.0	61170.0	69600.0	68230.0	66280.0	71530.0	69500.0	64780.0	66820.0	68310.0	65800.0	68290.0	66620.0	61900.0
323.0	64130.0	60900.0	68050.0	68020.0	65450.0	68100.0	68400.0	62490.0	66750.0	67050.0	63320.0	64580.0	66140.0	60600.0
324.0	62240.0	58360.0	66200.0	65770.0	63530.0	68740.0	66810.0	63600.0	63690.0	65640.0	61880.0	64500.0	66060.0	59170.0
325.0	63840.0	57230.0	63390.0	64240.0	62120.0	65970.0	66410.0	61360.0	62660.0	65660.0	60840.0	62150.0	65580.0	57970.0
326.0	63270.0	58250.0	65380.0	65630.0	60510.0	63740.0	64060.0	60920.0	61200.0	65010.0	61590.0	60880.0	65830.0	57160.0
327.0	61200.0	56190.0	63260.0	65670.0	60820.0	63700.0	63410.0	57540.0	62310.0	63260.0	58160.0	60870.0	66400.0	55740.0
328.0	62770.0	54220.0	61810.0	65770.0	60090.0	65080.0	64450.0	58020.0	61410.0	64260.0	58660.0	60980.0	65900.0	56400.0
329.0	62230.0	53540.0	61130.0	65510.0	59980.0	63530.0	63750.0	59340.0	61480.0	63320.0	59340.0	61360.0	66430.0	54960.0
330.0	62010.0	53050.0	61540.0	67460.0	59330.0	64240.0	62770.0	56230.0	61140.0	64790.0	58770.0	59400.0	67300.0	54040.0
331.0	60890.0	51790.0	60480.0	67900.0	58900.0	63500.0	60180.0	58460.0	59780.0	62100.0	58690.0	61680.0	67260.0	53680.0
332.0	62890.0	50670.0	58960.0	68870.0	58150.0	63350.0	61820.0	56010.0	60310.0	63320.0	57450.0	59560.0	67680.0	52540.0
333.0	60370.0	50220.0	58620.0	65760.0	56500.0	63300.0	60020.0	57060.0	60210.0	61420.0	56310.0	58000.0	66360.0	51630.0
334.0	60360.0	47810.0	58940.0	64140.0	56350.0	61560.0	58400.0	56230.0	60400.0	61620.0	55570.0	58700.0	67100.0	49850.0
335.0	58750.0	48400.0	57560.0	65080.0	56260.0	60500.0	57650.0	53410.0	57350.0	60400.0	53680.0	56470.0	67070.0	48580.0
336.0	58140.0	47630.0	54770.0	62780.0	55220.0	60320.0	56430.0	52980.0	55630.0	60370.0	52920.0	54990.0	66120.0	48500.0
337.0	57230.0	47050.0	54710.0	61990.0	52850.0	57390.0	54780.0	50870.0	55120.0	58700.0	53560.0	54160.0	64170.0	47360.0
338.0	56290.0	44020.0	53970.0	59960.0	51800.0	57240.0	53860.0	51320.0	54970.0	56160.0	52190.0	52890.0	64250.0	44570.0
339.0	54510.0	43910.0	53180.0	59550.0	51120.0	54230.0	52210.0	50040.0	52270.0	56930.0	49790.0	52740.0	62000.0	45380.0
340.0	54530.0	43390.0	51340.0	58930.0	50550.0	54520.0	51750.0	48750.0	51560.0	55950.0	50310.0	52240.0	60680.0	42790.0
341.0	52760.0	42820.0	51150.0	56540.0	50640.0	54280.0	49960.0	47480.0	51360.0	54440.0	47730.0	49030.0	60770.0	42570.0
342.0	51960.0	40360.0	48300.0	56160.0	48940.0	54870.0	48620.0	45780.0	50600.0	54160.0	47720.0	49290.0	59480.0	42990.0
343.0	52500.0	40530.0	50070.0	55630.0	46420.0	52630.0	49900.0	44660.0	49170.0	53170.0	46020.0	47370.0	58730.0	39300.0
344.0	50500.0	38740.0	49110.0	56760.0	47910.0	51630.0	47850.0	44320.0	50370.0	52590.0	45070.0	48130.0	59630.0	39110.0
345.0	49860.0	38580.0	48680.0	55700.0	47120.0	51070.0	46710.0	43210.0	49020.0	52190.0	44790.0	47500.0	58610.0	39550.0
346.0	50730.0	37570.0	48020.0	54730.0	44510.0	51270.0	45170.0	44460.0	47120.0	51930.0	44610.0	46960.0	58450.0	38420.0
347.0	48860.0	37880.0	45810.0	54560.0	45240.0	51130.0	44460.0	41990.0	47160.0	51570.0	43720.0	45750.0	56930.0	38390.0
348.0	47710.0	35310.0	45750.0	52930.0	45010.0	50220.0	43170.0	42280.0	46320.0	51530.0	43820.0	45450.0	54960.0	37430.0
349.0	47900.0	36000.0	44670.0	51280.0	43230.0	49340.0	43230.0	40350.0	45040.0	49950.0	42460.0	44470.0	54940.0	36220.0
350.0	46600.0	34700.0	44270.0	51640.0	42480.0	49200.0	41500.0	39870.0	45110.0	48750.0	42020.0	44600.0	54150.0	34310.0
351.0	46220.0	33050.0	45030.0	50250.0	39930.0	47730.0	42820.0	38630.0	43560.0	48880.0	40560.0	42560.0	53060.0	35350.0
352.0	44830.0	33220.0	43250.0	49220.0	43040.0	46820.0	41890.0	37660.0	43070.0	47750.0	40480.0	42270.0	52050.0	33890.0
353.0	43020.0	32880.0	42950.0	47120.0	39920.0	45940.0	39000.0	36400.0	40920.0	47060.0	39480.0	42280.0	50410.0	32860.0
354.0	42940.0	31610.0	41600.0	47660.0	40110.0	45690.0	38980.0	36710.0	42000.0	46600.0	40330.0	40330.0	49780.0	32880.0
355.0	41120.0	31190.0	40810.0	45610.0	38390.0	45930.0	38160.0	34920.0	41990.0	45030.0	40310.0	39450.0	48390.0	30680.0
356.0	40170.0	29360.0	41380.0	44360.0	38750.0	45320.0	36720.0	34210.0	41020.0	46630.0	38720.0	39610.0	47710.0	31740.0
357.0	40110.0	29320.0	40300.0	42880.0	37480.0	44420.0	35550.0	34140.0	39850.0	45520.0	38730.0	39100.0	47440.0	30580.0
358.0	37670.0	28550.0	40110.0	42890.0	36940.0	43740.0	35730.0	32910.0	37900.0	45200.0	37800.0	38260.0	45110.0	29750.0
359.0	37240.0	28460.0	38950.0	41900.0	35700.0	43340.0	33590.0	32130.0	37900.0	45140.0	36730.0	36050.0	43560.0	28820.0
360.0	36780.0	27490.0	38660.0	40980.0	34830.0	43410.0	34630.0	31310.0	37890.0	44690.0	37320.0	36620.0	44460.0	28310.0
361.0	37660.0	27490.0	39230.0	40660.0	34560.0	42170.0	34390.0	31600.0	39430.0	43250.0	36350.0	36520.0	41940.0	28110.0
362.0	37430.0	25760.0	38200.0	38840.0	34030.0	43190.0	33060.0	30050.0	37020.0	43270.0	36640.0	36520.0	42630.0	28060.0
363.0	34770.0	26560.0	38370.0	39180.0	32990.0	42120.0	32060.0	28780.0	36480.0	41860.0	37490.0	35440.0	41540.0	26860.0
364.0	34660.0	26050.0	37730.0	38340.0	33150.0	41480.0	32170.0	28980.0	34850.0	41390.0	35670.0	35400.0	41020.0	27260.0
365.0	34630.0	25350.0	36600.0	38050.0	32510.0	40470.0	32330.0	29220.0	35630.0	41450.0	34910.0	34210.0	40750.0	27010.0
366.0	32770.0	24900.0	37090.0	37420.0	32370.0	41150.0	30350.0	27390.0	35270.0	41140.0	35450.0	33330.0	39760.0	26040.0
367.0	32660.0	23780.0	36110.0	34930.0	31550.0	40520.0	29480.0	27830.0	33510.0	40690.0	33490.0	33790.0	38520.0	25820.0
368.0	33350.0	24630.0	36840.0	35570.0	31310.0	40850.0	30600.0	27200.0	33520.0	39800.0	33580.0	32920.0	37360.0	25500.0
369.0	32470.0	23950.0	35410.0	34850.0	30680.0	39480.0	29040.0	26960.0	32450.0	38860.0	34180.0	32710.0	36510.0	25000.0
370.0	31310.0	23250.0	35410.0	33740.0	28840.0	39020.0	27750.0	25580.0	31590.0	38250.0	33030.0	31730.0	35700.0	24510.0
371.0	30020.0	22710.0	34120.0	32770.0	29470.0	38580.0	28100.0	25730.0	32430.0	37110.0	31700.0	31730.0	35120.0	24860.0
372.0	30740.0	22690.0	35750.0	31990.0	28950.0	38830.0	27890.0	25160.0	30860.0	37830.0	31620.0	31220.0	33760.0	24420.0
373.0	30200.0	22330.0	34200.0	31430.0	28220.0	39280.0	27560.0	23620.0	30840.0	37350.0	31230.0	30520.0	34140.0	24050.0
374.0	29220.0	21490.0	34740.0	30820.0	27510.0	37850.0	27360.0	24790.0	30850.0	36810.0	30340.0	29940.0	33530.0	23760.0
375.0	28640.0	22280.0	33090.0	31430.0	27220.0	38440.0	26730.0	24110.0	30690.0	35380.0	30590.0	29810.0	32330.0	24040.0
376.0	28640.0	22130.0	33250.0	31300.0	26840.0	37200.0	26430.0	23750.0	29760.0	37850.0	30800.0	30450.0	31950.0	22500.0
377.0	28240.0	22090.0	34100.0	29480.0	26640.0	37350.0	26520.0	24260.0	30640.0	36520.0	32100.0	29530.0	32630.0	23500.0
378.0	27860.0	21100.0	34210.0	29670.0	27100.0	38550.0	26560.0	22270.0	30280.0	35020.0	31510.0	29270.0	31540.0	23770.0
379.0	28270.0	21360.0	34450.0	29010.0	27350.0	37720.0	27010.0	22610.0	30200.0	36260.0	30710.0	28910.0	31910.0	23130.0
380.0	27160.0	21420.0	33140.0	29280.0	26200.0	36780.0	26010.0	23340.0	27470.0	35850.0	29780.0	29340.0	30200.0	23020.0
381.0	26920.0	21250.0	32480.0	27150.0	25700.0	38150.0	25990.0	22770.0	29970.0	35970.0	31140.0	28740.0	30580.0	23030.0
382.0	26740.0	21420.0	32890.0	28590.0	26450.0	36670.0	24440.0	22290.0	27680.0	35460.0	30280.0	27760.0	29930.0	22120.0
383.0	25940.0	21060.0	31380.0	27850.0	24920.0	34920.0	24450.0	23190.0	28960.0	34340.0	30100.0	27980.0	29180.0	23100.0
384.0	25480.0	20670.0	31620.0	28590.0	24740.0	36290.0	25560.0	22140.0	27580.0	35500.0	28960.0	27330.0	29560.0	22400.0
385.0	26860.0	21390.0	31450.0	27450.0	26070.0	35300.0	24800.0	21600.0	27720.0	34660.0	29220.0	27260.0	27570.0	22250.0
386.0	26120.0	20410.0	32730.0	25800.0	24250.0	35430.0	25110.0	21150.0	27610.0	33270.0	29330.0	26750.0	27760.0	21880.0
387.0	26020.0	19900.0	31730.0	26300.0	24510.0	35120.0	25290.0	20690.0	28600.0	33470.0	29830.0	26440.0	28710.0	22050.0
388.0	26120.0	20540.0	31500.0	25780.0	24170.0	34950.0	23120.0	20870.0	26610.0	32220.0	29370.0	27950.0	27410.0	21760.0
389.0	24940.0	20530.0	30770.0	26360.0	23910.0	35020.0	23620.0	21000.0	27330.0	31890.0	28680.0	27410.0	28070.0	22160.0
390.0	24070.0	20060.0	30950.0	26730.0	23840.0	34660.0	23650.0	20960.0	26250.0	31020.0	27350.0	26710.0	27070.0	21840.0
391.0	24550.0	19690.0	30560.0	26800.0	24000.0	33240.0	23280.0	20260.0	27170.0	32540.0	27240.0	25530.0	27320.0	21620.0
392.0	25230.0	20300.0	29370.0	25500.0	24510.0	34340.0	23150.0	21070.0	26370.0	31210.0	26570.0	25250.0	26880.0	21060.0
393.0	24760.0	19320.0	30570.0	24570.0	23640.0	32250.0	23230.0	19930.0	26080.0	30630.0	27160.0	25290.0	26330.0	21270.0
394.0	23830.0	19340.0	30800.0	25450.0	24280.0	33070.0	22820.0	20380.0	26410.0	30330.0	25130.0	25490.0	25640.0	21760.0
395.0	25090.0	19570.0	29100.0	24440.0	23430.0	32900.0	22690.0	20210.0	26060.0	29490.0	27410.0	25640.0	25910.0	21290.0
396.0	23610.0	20170.0	29510.0	24080.0	22460.0	32880.0	22310.0	19710.0	25500.0	30400.0	25760.0	25540.0	25560.0	21050.0
397.0	23820.0	19360.0	29650.0	24100.0	22640.0	32230.0	23020.0	20000.0	25910.0	29410.0	25950.0	24790.0	26130.0	21830.0
398.0	24330.0	19740.0	28900.0	23300.0	22860.0	31840.0	22480.0	19620.0	25570.0	30030.0	25630.0	24620.0	24750.0	21150.0
399.0	23430.0	18840.0	28900.0	24610.0	22430.0	31280.0	21890.0	19830.0	24610.0	29790.0	24740.0	23960.0	26360.0	20950.0
400.0	24750.0	18950.0	28370.0	23750.0	23290.0	31510.0	22500.0	19500.0	24890.0	29440.0	25120.0	24350.0	25350.0	21520.0
401.0	24580.0	19930.0	28540.0	24050.0	22470.0	30340.0	22340.0	19840.0	24490.0	29410.0	24690.0	24610.0	25700.0	21220.0
402.0	24360.0	19110.0	27160.0	22640.0	22440.0	31730.0	22460.0	19890.0	24940.0	28330.0	25130.0	24380.0	25550.0	21260.0
403.0	24240.0	19330.0	29390.0	23460.0	22050.0	31900.0	21900.0	20380.0	25410.0	28960.0	23950.0	24460.0	25330.0	21250.0
404.0	24900.0	19400.0	28410.0	24320.0	22470.0	31070.0	21780.0	19640.0	25270.0	28970.0	25940.0	24640.0	25040.0	21220.0
405.0	23900.0	19560.0	28820.0	23630.0	22510.0	30030.0	22670.0	18810.0	25060.0	29130.0	24450.0	23550.0	25910.0	21200.0
406.0	23570.0	19330.0	27810.0	24680.0	22470.0	30640.0	23240.0	20400.0	24920.0	28800.0	25010.0	23270.0	26360.0	21390.0
407.0	24510.0	20380.0	27430.0	24570.0	23180.0	29900.0	22760.0	19860.0	25220.0	29170.0	23580.0	24100.0	25770.0	21760.0
408.0	25230.0	20240.0	27950.0	24000.0	22630.0	30760.0	22540.0	20040.0	25060.0	28250.0	25430.0	24840.0	25910.0	21650.0
409.0	23420.0	19140.0	28160.0	24660.0	22620.0	30540.0	22740.0	19950.0	24310.0	28930.0	24340.0	24420.0	26060.0	22000.0
410.0	24340.0	19600.0	27990.0	24580.0	23450.0	29870.0	22740.0	19610.0	24860.0	28600.0	26020.0	24470.0	26150.0	22470.0
411.0	24450.0	20430.0	28210.0	24500.0	23420.0	30280.0	22930.0	19650.0	25130.0	28860.0	24780.0	24940.0	25920.0	22090.0
412.0	25110.0	19370.0	27600.0	23870.0	22640.0	30030.0	23370.0	20390.0	23890.0	29050.0	24940.0	24460.0	25640.0	22520.0
413.0	25890.0	20410.0	26820.0	24700.0	23590.0	29770.0	23840.0	19950.0	25130.0	28890.0	25290.0	24180.0	26790.0	22640.0
414.0	24730.0	20760.0	26580.0	25020.0	22720.0	31450.0	24140.0	20180.0	25190.0	30590.0	24940.0	24260.0	26640.0	22920.0
415.0	25630.0	20100.0	28190.0	24920.0	23530.0	30020.0	23730.0	20150.0	24100.0	28860.0	24480.0	24630.0	27020.0	23460.0
416.0	25490.0	20910.0	27050.0	26040.0	22620.0	31150.0	23400.0	21180.0	24940.0	28490.0	25830.0	25690.0	26720.0	24100.0
417.0	25470.0	19810.0	28070.0	25370.0	23400.0	30660.0	24130.0	21320.0	25850.0	29900.0	25550.0	25180.0	27060.0	24280.0
418.0	25250.0	20600.0	28420.0	25610.0	22980.0	30290.0	24590.0	19870.0	25380.0	28360.0	26210.0	26030.0	26510.0	24610.0
419.0	25360.0	21060.0	28590.0	25860.0	23330.0	29280.0	24110.0	21210.0	25160.0	29790.0	25080.0	26100.0	26890.0	24570.0
420.0	25260.0	21450.0	27470.0	26490.0	23330.0	29740.0	24220.0	21230.0	25860.0	28600.0	25010.0	25700.0	26620.0	24720.0
421.0	25440.0	21840.0	26810.0	27630.0	23690.0	29550.0	25520.0	20420.0	25320.0	29020.0	25890.0	26020.0	28710.0	24650.0
422.0	27340.0	21970.0	28390.0	26680.0	24200.0	30050.0	24310.0	20230.0	25340.0	30350.0	26400.0	25750.0	27010.0	26410.0
423.0	26270.0	21340.0	27740.0	26720.0	23400.0	29630.0	25270.0	20700.0	25580.0	28290.0	26160.0	26590.0	28230.0	26080.0
424.0	26710.0	22100.0	28710.0	27190.0	23300.0	29560.0	26100.0	20710.0	26990.0	30410.0	26810.0	26820.0	28030.0	25540.0
425.0	26720.0	22170.0	27520.0	28070.0	23960.0	29730.0	26890.0	21200.0	25290.0	29570.0	25900.0	27010.0	29240.0	26860.0
426.0	26330.0	23740.0	27360.0	28870.0	23760.0	29450.0	25710.0	21560.0	26190.0	30790.0	27000.0	26680.0	29080.0	27100.0
427.0	27980.0	23450.0	27480.0	28510.0	23550.0	29110.0	25960.0	21390.0	26230.0	30430.0	26180.0	28040.0	30380.0	26930.0
428.0	28100.0	22450.0	28620.0	29370.0	24190.0	29200.0	26320.0	21840.0	25920.0	30770.0	27100.0	28020.0	30300.0	28000.0
429.0	28640.0	24280.0	27860.0	29670.0	23940.0	30180.0	26680.0	20880.0	27290.0	29850.0	27880.0	27890.0	29670.0	27520.0
430.0	29130.0	24130.0	28130.0	30270.0	23630.0	30120.0	27450.0	21770.0	26200.0	30880.0	26700.0	28240.0	30310.0	29190.0
431.0	27410.0	23270.0	27770.0	29130.0	24490.0	31060.0	26700.0	21340.0	25590.0	31930.0	28350.0	28270.0	29920.0	28900.0
432.0	30660.0	23630.0	27380.0	30790.0	24520.0	30190.0	27620.0	21890.0	26460.0	32250.0	28620.0	29810.0	31110.0	29710.0
433.0	29550.0	23710.0	27590.0	30880.0	24840.0	29320.0	27700.0	22210.0	27690.0	32170.0	28200.0	29030.0	30510.0	31640.0
434.0	29990.0	25730.0	28510.0	30970.0	24610.0	29010.0	28410.0	21870.0	27430.0	33610.0	29860.0	29630.0	31940.0	31330.0
435.0	31340.0	25210.0	28490.0	33060.0	24850.0	29040.0	28590.0	21700.0	26850.0	32910.0	28630.0	30260.0	32640.0	31610.0
436.0	30340.0	26050.0	28540.0	32940.0	23880.0	30720.0	29550.0	22060.0	27900.0	32370.0	28610.0	30670.0	32860.0	32800.0
437.0	32230.0	24910.0	28710.0	33400.0	25660.0	30890.0	29110.0	22650.0	28790.0	32440.0	29310.0	30790.0	35080.0	33080.0
438.0	32640.0	25480.0	28950.0	33880.0	25760.0	30630.0	29520.0	22590.0	27780.0	32720.0	30600.0	32480.0	33390.0	34490.0
439.0	32930.0	26200.0	28010.0	34400.0	25920.0	30540.0	29460.0	23390.0	27840.0	33350.0	29640.0	32780.0	33340.0	34210.0
440.0	33610.0	26610.0	28600.0	35700.0	26220.0	30550.0	30520.0	22520.0	29680.0	33920.0	32410.0	32910.0	35980.0	35910.0
441.0	32580.0	27270.0	29100.0	35140.0	27130.0	30740.0	31490.0	23050.0	29380.0	34440.0	32220.0	33720.0	35400.0	36110.0
442.0	34120.0	28800.0	30020.0	35570.0	26450.0	30480.0	31380.0	23470.0	29020.0	34490.0	31440.0	33910.0	36650.0	36550.0
443.0	35000.0	28820.0	29510.0	37880.0	26430.0	28800.0	31760.0	23780.0	29450.0	36290.0	31710.0	33970.0	37840.0	38560.0
444.0	34830.0	28270.0	27850.0	38700.0	26110.0	30250.0	32710.0	23320.0	29590.0	36110.0	32460.0	34510.0	38750.0	40030.0
445.0	35920.0	28960.0	29770.0	38660.0	26520.0	30790.0	34170.0	23930.0	30500.0	36690.0	33310.0	35530.0	38390.0	39760.0
446.0	35830.0	30440.0	29410.0	38290.0	28220.0	31940.0	32870.0	23800.0	31230.0	36360.0	33330.0	36630.0	39530.0	42530.0
447.0	36280.0	29590.0	29640.0	40500.0	27750.0	31160.0	33910.0	25250.0	31490.0	36840.0	33240.0	37270.0	40260.0	40860.0
448.0	36750.0	30980.0	29920.0	40990.0	27660.0	32730.0	33580.0	24360.0	30840.0	36730.0	34620.0	37670.0	41070.0	42520.0
449.0	38340.0	31230.0	29910.0	41650.0	28200.0	31630.0	36040.0	25190.0	30470.0	38350.0	35920.0	37320.0	40760.0	42910.0
450.0	38780.0	31460.0	29720.0	41610.0	29560.0	32090.0	36790.0	26150.0	31320.0	36920.0	36500.0	38150.0	43330.0	43800.0
451.0	38210.0	32600.0	30700.0	42160.0	28750.0	31450.0	35660.0	25180.0	32480.0	38020.0	35950.0	38940.0	43240.0	46620.0
452.0	39200.0	32980.0	30420.0	42700.0	28450.0	31760.0	37240.0	26310.0	32260.0	37790.0	37850.0	39200.0	43300.0	46210.0
453.0	42220.0	32870.0	30490.0	44840.0	29230.0	32500.0	38260.0	26050.0	32380.0	40980.0	37080.0	40460.0	45360.0	48820.0
454.0	41260.0	34380.0	30520.0	45650.0	30200.0	33050.0	37500.0	26560.0	32740.0	40520.0	37590.0	40420.0	44950.0	48260.0
455.0	41400.0	34130.0	30810.0	46080.0	29730.0	33030.0	39050.0	25780.0	32710.0	41350.0	39890.0	42040.0	46420.0	50470.0
456.0	43100.0	35890.0	30670.0	46720.0	29920.0	32650.0	39310.0	27080.0	32830.0	40970.0	38910.0	42880.0	45950.0	51780.0
457.0	42880.0	35950.0	32350.0	49340.0	30100.0	33570.0	39810.0	27610.0	34200.0	40480.0	39500.0	42850.0	46590.0	52890.0
458.0	43240.0	36770.0	31640.0	48830.0	30450.0	33220.0	39870.0	27220.0	35780.0	42320.0	41720.0	42300.0	47680.0	54100.0
459.0	44120.0	37180.0	31670.0	49730.0	31890.0	33400.0	39250.0	28020.0	35190.0	42250.0	41250.0	44760.0	50220.0	54920.0
460.0	45350.0	38030.0	31290.0	50560.0	30780.0	34120.0	41420.0	28300.0	35550.0	44370.0	41820.0	44160.0	50160.0	54630.0
461.0	44620.0	39560.0	31980.0	51630.0	31220.0	33710.0	41930.0	29440.0	36150.0	42730.0	43550.0	46090.0	51450.0	57600.0
462.0	46610.0	38470.0	31630.0	52480.0	31850.0	33990.0	42500.0	28860.0	35950.0	45690.0	42900.0	47600.0	50990.0	57380.0
463.0	47930.0	38530.0	32810.0	53890.0	32070.0	33090.0	44430.0	29010.0	36760.0	44150.0	44700.0	46160.0	53290.0	58590.0
464.0	47470.0	39290.0	33080.0	52270.0	32360.0	34840.0	43700.0	27730.0	38920.0	44680.0	44850.0	48620.0	52850.0	59270.0
465.0	46860.0	39950.0	32640.0	55900.0	33430.0	34680.0	43550.0	28550.0	37940.0	45380.0	44290.0	47600.0	53160.0	59660.0
466.0	48820.0	39050.0	32560.0	57290.0	32810.0	35250.0	44400.0	29250.0	38190.0	44170.0	45290.0	48570.0	54190.0	62170.0
467.0	49800.0	40690.0	32280.0	55770.0	33390.0	34760.0	45060.0	28870.0	37920.0	46940.0	46380.0	50850.0	55030.0	62200.0
468.0	48790.0	41240.0	32320.0	56450.0	33750.0	34880.0	46650.0	29870.0	37820.0	45900.0	45920.0	50920.0	55610.0	64310.0
469.0	51420.0	41340.0	32710.0	58380.0	33820.0	35060.0	47570.0	29960.0	37590.0	47760.0	46200.0	51940.0	58060.0	64170.0
470.0	51870.0	42630.0	33480.0	58710.0	34180.0	34880.0	47400.0	30460.0	37270.0	48080.0	46530.0	51840.0	57160.0	65370.0
471.0	50860.0	42660.0	32890.0	61340.0	33190.0	34190.0	47910.0	30590.0	39470.0	48550.0	46730.0	52900.0	58040.0	65100.0
472.0	52810.0	42920.0	34460.0	59940.0	34850.0	34830.0	48880.0	31500.0	38860.0	49770.0	48340.0	53500.0	59100.0	66720.0
473.0	54020.0	43810.0	33820.0	60990.0	35380.0	36070.0	49130.0	30570.0	39960.0	50100.0	48520.0	54040.0	58900.0	68640.0
474.0	54220.0	44410.0	33840.0	62700.0	35860.0	35070.0	51290.0	30650.0	40560.0	48880.0	50000.0	53970.0	62170.0	69700.0
475.0	55210.0	44090.0	34880.0	63530.0	36710.0	35910.0	50110.0	31010.0	39800.0	49800.0	50640.0	54880.0	61940.0	70970.0
476.0	54500.0	45630.0	34070.0	63000.0	36070.0	36620.0	52290.0	31110.0	41910.0	51680.0	50690.0	56890.0	63420.0	72950.0
477.0	54790.0	46180.0	34900.0	64700.0	36470.0	35610.0	52220.0	32560.0	41730.0	52050.0	51400.0	58280.0	62300.0	70960.0
478.0	56650.0	46060.0	34320.0	66150.0	37060.0	36580.0	51280.0	32630.0	41520.0	53170.0	53250.0	57060.0	65020.0	72480.0
479.0	56670.0	47640.0	35150.0	67490.0	36570.0	35880.0	54720.0	32210.0	43480.0	52950.0	52420.0	57910.0	63920.0	74550.0
480.0	56460.0	47780.0	35160.0	67480.0	36910.0	36100.0	51870.0	33440.0	43040.0	52810.0	53140.0	60150.0	64800.0	77830.0
481.0	58790.0	48080.0	35510.0	69130.0	37670.0	38110.0	54600.0	33380.0	43750.0	53540.0	54480.0	59370.0	66770.0	77690.0
482.0	58500.0	49270.0	36210.0	69010.0	36350.0	36940.0	54440.0	33230.0	43460.0	54740.0	53700.0	60040.0	67770.0	77210.0
483.0	59240.0	49960.0	35270.0	71500.0	37090.0	37760.0	55670.0	34470.0	44020.0	54900.0	55030.0	61020.0	68240.0	79800.0
484.0	60390.0	50790.0	36560.0	71750.0	38860.0	37550.0	56680.0	33990.0	45020.0	56850.0	54890.0	62170.0	68990.0	81930.0
485.0	62200.0	51250.0	36630.0	72410.0	39010.0	37960.0	57660.0	34160.0	44550.0	55790.0	54840.0	61840.0	71300.0	82260.0
486.0	62460.0	51020.0	37190.0	72550.0	38020.0	37980.0	57480.0	34450.0	45690.0	56590.0	58200.0	61760.0	70580.0	82230.0
487.0	64030.0	51420.0	37370.0	74900.0	39380.0	39160.0	58120.0	34130.0	44480.0	56570.0	55060.0	63810.0	71270.0	85870.0
488.0	63700.0	52950.0	37180.0	74500.0	39720.0	38360.0	59410.0	34360.0	46670.0	56700.0	57400.0	62660.0	73210.0	84290.0
489.0	63650.0	53650.0	38710.0	75120.0	40150.0	38780.0	58840.0	34950.0	45900.0	57370.0	57020.0	64830.0	74290.0	85570.0
490.0	65510.0	54410.0	38340.0	77330.0	39990.0	38430.0	60820.0	35410.0	47180.0	58510.0	59570.0	65510.0	73710.0	87170.0
491.0	65400.0	54420.0	38460.0	76390.0	40450.0	38770.0	59560.0	35780.0	47090.0	58770.0	57890.0	64780.0	75080.0	87270.0
492.0	64930.0	53400.0	36670.0	77090.0	41330.0	40080.0	62390.0	36150.0	46710.0	59430.0	59350.0	67380.0	75560.0	88820.0
493.0	66540.0	54320.0	39460.0	77890.0	41090.0	39180.0	63120.0	36030.0	47640.0	59300.0	60990.0	66500.0	75890.0	90220.0
494.0	67350.0	55080.0	37330.0	78800.0	40620.0	39280.0	60410.0	36320.0	48640.0	59670.0	60100.0	66130.0	76850.0	89680.0
495.0	65690.0	55860.0	38440.0	80060.0	41130.0	39700.0	63270.0	35450.0	48990.0	59840.0	60470.0	67080.0	76410.0	89660.0
496.0	66760.0	56550.0	38480.0	80390.0	41260.0	39350.0	62420.0	37270.0	47640.0	59910.0	60390.0	68860.0	77950.0	91410.0
497.0	67780.0	55270.0	37000.0	80570.0	40630.0	39660.0	62460.0	36150.0	47570.0	60250.0	63570.0	68130.0	78870.0	92710.0
498.0	68370.0	56820.0	37610.0	78200.0	41070.0	38970.0	63420.0	35820.0	48290.0	60770.0	61720.0	69630.0	80060.0	92900.0
499.0	68480.0	57200.0	38550.0	78350.0	42070.0	39180.0	63310.0	37810.0	48490.0	61160.0	63120.0	68900.0	78360.0	93430.0
500.0	67660.0	58320.0	38550.0	81910.0	41340.0	39700.0	64030.0	36980.0	49590.0	61700.0	62920.0	69310.0	80580.0	93660.0
501.0	70500.0	57660.0	38250.0	83970.0	42160.0	38650.0	65270.0	37220.0	49220.0	60700.0	62220.0	69250.0	80210.0	94960.0
502.0	67900.0	57090.0	38040.0	84100.0	42850.0	39230.0	64680.0	35920.0	48200.0	61790.0	64010.0	69890.0	79310.0	96280.0
503.0	68840.0	58730.0	37840.0	83330.0	41970.0	40210.0	65200.0	36560.0	47170.0	60940.0	64030.0	71450.0	79960.0	97060.0
504.0	70000.0	56670.0	38040.0	83890.0	42030.0	40160.0	64800.0	36680.0	49620.0	63230.0	63700.0	70600.0	80900.0	94790.0
505.0	69920.0	59240.0	39030.0	84750.0	41310.0	39880.0	65990.0	36750.0	49730.0	63180.0	63600.0	70300.0	81440.0	96410.0
506.0	70370.0	57850.0	38550.0	84210.0	42630.0	40240.0	66090.0	37370.0	48660.0	61740.0	64250.0	70170.0	82200.0	94420.0
507.0	69210.0	60280.0	39520.0	84270.0	43020.0	39630.0	65170.0	37380.0	49130.0	62470.0	62840.0	69970.0	82260.0	96390.0
508.0	69580.0	58510.0	40190.0	85440.0	42120.0	39550.0	66920.0	37650.0	50100.0	63300.0	64670.0	71610.0	82320.0	94600.0
509.0	70630.0	59840.0	37360.0	84460.0	43230.0	39660.0	65890.0	36380.0	48760.0	62460.0	64650.0	72020.0	82480.0	97320.0
510.0	71680.0	59390.0	37690.0	85520.0	42360.0	39210.0	68320.0	38410.0	48510.0	63310.0	63490.0	71810.0	82570.0	97950.0
511.0	70860.0	60150.0	38140.0	85650.0	42860.0	40330.0	66650.0	38080.0	49860.0	63490.0	64220.0	71570.0	80480.0	97620.0
512.0	70210.0	59910.0	37960.0	83780.0	42050.0	39710.0	67710.0	37900.0	49890.0	60930.0	64720.0	72400.0	81950.0	97400.0
513.0	69570.0	59320.0	38740.0	88080.0	41500.0	39620.0	66100.0	36790.0	49730.0	62740.0	63360.0	70970.0	83480.0	96680.0
514.0	68620.0	60370.0	38450.0	85340.0	42290.0	40440.0	65740.0	37720.0	48940.0	61060.0	65210.0	71870.0	84580.0	98670.0
515.0	70180.0	59550.0	37770.0	86280.0	42850.0	40440.0	66190.0	36470.0	49300.0	62370.0	64870.0	71920.0	83310.0	98570.0
516.0	71030.0	60360.0	38400.0	86620.0	41170.0	40270.0	67010.0	38390.0	49400.0	61770.0	63390.0	70130.0	83050.0	95840.0
517.0	69880.0	61260.0	38150.0	86620.0	44040.0	38020.0	64490.0	38340.0	49210.0	63370.0	63450.0	72900.0	84060.0	98860.0
518.0	72480.0	59700.0	37420.0	85970.0	41270.0	39430.0	66420.0	37940.0	48690.0	62310.0	64010.0	70110.0	82720.0	97120.0
519.0	69940.0	59710.0	38100.0	86290.0	42800.0	38880.0	66420.0	38630.0	48770.0	63270.0	62800.0	71390.0	82460.0	96670.0
520.0	70770.0	60220.0	37650.0	87570.0	42030.0	40400.0	66810.0	38180.0	49210.0	60560.0	64450.0	70380.0	83070.0	97740.0
521.0	69160.0	58440.0	37900.0	86310.0	42750.0	39040.0	66870.0	38440.0	49020.0	62740.0	62220.0	71890.0	80760.0	98270.0
522.0	70590.0	60010.0	37880.0	85180.0	41710.0	39020.0	65890.0	35900.0	48920.0	62280.0	63410.0	68460.0	80510.0	98820.0
523.0	70080.0	59320.0	37900.0	85490.0	40960.0	38650.0	64520.0	36910.0	49690.0	62020.0	63780.0	68490.0	80810.0	99230.0
524.0	70370.0	59300.0	36950.0	87190.0	42250.0	38450.0	67170.0	37370.0	48850.0	61830.0	63480.0	70730.0	84130.0	97630.0
525.0	69840.0	59740.0	37270.0	85500.0	42580.0	38710.0	65420.0	38650.0	49810.0	61630.0	63480.0	72420.0	81640.0	97160.0
526.0	67800.0	59850.0	37130.0	85320.0	41220.0	39250.0	67020.0	37970.0	48600.0	63120.0	64890.0	70390.0	82940.0	98760.0
527.0	69860.0	59160.0	36860.0	85640.0	42680.0	38260.0	66260.0	37730.0	49190.0	61580.0	63180.0	69580.0	80140.0	96790.0
528.0	68130.0	58860.0	37890.0	85500.0	42380.0	38570.0	65140.0	38350.0	48690.0	62110.0	62810.0	69920.0	82140.0	96980.0
529.0	69690.0	58970.0	37620.0	85820.0	41340.0	38690.0	64360.0	36620.0	49330.0	60900.0	63220.0	70680.0	84040.0	99990.0
530.0	69470.0	60400.0	37580.0	85010.0	42530.0	39550.0	65370.0	37070.0	48820.0	60730.0	62020.0	70050.0	80270.0	95600.0
531.0	69310.0	60690.0	36500.0	84860.0	43070.0	38100.0	66030.0	36720.0	49210.0	63310.0	62290.0	68030.0	81260.0	96160.0
532.0	70310.0	60800.0	37880.0	85080.0	41710.0	38940.0	65690.0	37350.0	47880.0	62160.0	61050.0	70820.0	81950.0	98210.0
533.0	69550.0	60350.0	37450.0	84070.0	41740.0	38970.0	66190.0	38170.0	49480.0	62660.0	62950.0	70600.0	81090.0	96030.0
534.0	69740.0	58470.0	38250.0	86370.0	41740.0	38340.0	66160.0	38420.0	47790.0	61040.0	64100.0	69880.0	79270.0	96890.0
535.0	68240.0	59100.0	37900.0	85530.0	42470.0	39150.0	65150.0	37330.0	49570.0	59530.0	62320.0	69810.0	79970.0	99770.0
536.0	67230.0	59720.0	36790.0	85410.0	43130.0	38690.0	65310.0	37970.0	48700.0	61460.0	63160.0	68120.0	80110.0	94360.0
537.0	69190.0	58520.0	37350.0	84940.0	42760.0	38370.0	65140.0	37670.0	48720.0	60490.0	62120.0	69390.0	80070.0	96540.0
538.0	70550.0	59960.0	38920.0	86200.0	42200.0	41010.0	65030.0	38320.0	48230.0	61560.0	64950.0	70450.0	81120.0	97580.0
539.0	70210.0	62030.0	40300.0	86620.0	44600.0	41320.0	67730.0	40590.0	50530.0	62710.0	62300.0	70620.0	82120.0	97520.0
540.0	73110.0	63780.0	43200.0	89890.0	46770.0	44220.0	69650.0	42970.0	52360.0	65210.0	67210.0	73900.0	84230.0	100940.0
