# Supplementary material for: Interrogating the structure and function of the human voltage-gated proton channel (hHv1) with a fluorescent noncanonical amino acid
Source: eLife. 2026 Apr 28;15:RP110161. doi: 10.7554/eLife.110161 (PMC13124150; doi:10.7554/eLife.110161)
Supplement: Source data 1. [file elife-110161-data1.zip]

Archive with 1 entries (1 files):
- eLife-VOR-TR-2025-110161/Source data 1.pdb
