# Supplementary material for: Interrogating the structure and function of the human voltage-gated proton channel (hHv1) with a fluorescent noncanonical amino acid
Source: eLife. 2026 Apr 28;15:RP110161. doi: 10.7554/eLife.110161 (PMC13124150; doi:10.7554/eLife.110161)
Supplement: Source data 1. [file elife-110161-data1.zip › eLife-VOR-TR-2025-110161/Source data 1.pdb]

ATOM      1  N   MET A   1      63.823  24.418  13.176  1.00 24.39           N  
ATOM      2  H   MET A   1      63.998  24.923  12.319  1.00 24.39           H  
ATOM      3  H2  MET A   1      64.333  24.864  13.926  1.00 24.39           H  
ATOM      4  H3  MET A   1      64.146  23.468  13.063  1.00 24.39           H  
ATOM      5  CA  MET A   1      62.372  24.444  13.456  1.00 24.39           C  
ATOM      6  HA  MET A   1      62.140  23.874  14.356  1.00 24.39           H  
ATOM      7  C   MET A   1      61.679  23.785  12.279  1.00 24.39           C  
ATOM      8  CB  MET A   1      61.891  25.892  13.649  1.00 24.39           C  
ATOM      9  HB2 MET A   1      62.298  26.519  12.855  1.00 24.39           H  
ATOM     10  HB3 MET A   1      60.803  25.926  13.588  1.00 24.39           H  
ATOM     11  O   MET A   1      61.488  24.435  11.263  1.00 24.39           O  
ATOM     12  CG  MET A   1      62.310  26.458  15.009  1.00 24.39           C  
ATOM     13  HG2 MET A   1      63.354  26.215  15.209  1.00 24.39           H  
ATOM     14  HG3 MET A   1      61.693  26.002  15.783  1.00 24.39           H  
ATOM     15  SD  MET A   1      62.136  28.255  15.099  1.00 24.39           S  
ATOM     16  CE  MET A   1      62.306  28.517  16.885  1.00 24.39           C  
ATOM     17  HE1 MET A   1      62.227  29.582  17.103  1.00 24.39           H  
ATOM     18  HE2 MET A   1      61.512  27.988  17.413  1.00 24.39           H  
ATOM     19  HE3 MET A   1      63.276  28.155  17.224  1.00 24.39           H  
ATOM     20  N   ALA A   2      61.457  22.471  12.344  1.00 26.61           N  
ATOM     21  H   ALA A   2      61.551  21.969  13.215  1.00 26.61           H  
ATOM     22  CA  ALA A   2      60.813  21.755  11.247  1.00 26.61           C  
ATOM     23  HA  ALA A   2      61.272  22.043  10.301  1.00 26.61           H  
ATOM     24  C   ALA A   2      59.337  22.158  11.214  1.00 26.61           C  
ATOM     25  CB  ALA A   2      61.014  20.246  11.437  1.00 26.61           C  
ATOM     26  HB1 ALA A   2      62.076  20.004  11.432  1.00 26.61           H  
ATOM     27  HB2 ALA A   2      60.528  19.712  10.620  1.00 26.61           H  
ATOM     28  HB3 ALA A   2      60.567  19.921  12.377  1.00 26.61           H  
ATOM     29  O   ALA A   2      58.643  22.009  12.219  1.00 26.61           O  
ATOM     30  N   THR A   3      58.888  22.710  10.091  1.00 26.22           N  
ATOM     31  H   THR A   3      59.511  22.837   9.306  1.00 26.22           H  
ATOM     32  CA  THR A   3      57.477  22.979   9.819  1.00 26.22           C  
ATOM     33  HA  THR A   3      57.041  23.567  10.626  1.00 26.22           H  
ATOM     34  C   THR A   3      56.767  21.635   9.755  1.00 26.22           C  
ATOM     35  CB  THR A   3      57.325  23.760   8.501  1.00 26.22           C  
ATOM     36  HB  THR A   3      56.291  23.715   8.159  1.00 26.22           H  
ATOM     37  O   THR A   3      56.839  20.933   8.747  1.00 26.22           O  
ATOM     38  CG2 THR A   3      57.722  25.225   8.680  1.00 26.22           C  
ATOM     39 HG21 THR A   3      57.600  25.746   7.730  1.00 26.22           H  
ATOM     40 HG22 THR A   3      58.763  25.299   8.997  1.00 26.22           H  
ATOM     41 HG23 THR A   3      57.078  25.695   9.422  1.00 26.22           H  
ATOM     42  OG1 THR A   3      58.181  23.219   7.517  1.00 26.22           O  
ATOM     43  HG1 THR A   3      57.731  22.443   7.176  1.00 26.22           H  
ATOM     44  N   TRP A   4      56.168  21.228  10.873  1.00 26.67           N  
ATOM     45  H   TRP A   4      56.218  21.811  11.696  1.00 26.67           H  
ATOM     46  CA  TRP A   4      55.270  20.085  10.902  1.00 26.67           C  
ATOM     47  HA  TRP A   4      55.743  19.221  10.436  1.00 26.67           H  
ATOM     48  C   TRP A   4      54.057  20.469  10.062  1.00 26.67           C  
ATOM     49  CB  TRP A   4      54.902  19.717  12.348  1.00 26.67           C  
ATOM     50  HB2 TRP A   4      53.935  19.214  12.333  1.00 26.67           H  
ATOM     51  HB3 TRP A   4      54.778  20.622  12.942  1.00 26.67           H  
ATOM     52  O   TRP A   4      53.157  21.146  10.549  1.00 26.67           O  
ATOM     53  CG  TRP A   4      55.867  18.795  13.033  1.00 26.67           C  
ATOM     54  CD1 TRP A   4      57.119  19.108  13.439  1.00 26.67           C  
ATOM     55  HD1 TRP A   4      57.570  20.082  13.325  1.00 26.67           H  
ATOM     56  CD2 TRP A   4      55.669  17.393  13.395  1.00 26.67           C  
ATOM     57  CE2 TRP A   4      56.863  16.914  14.014  1.00 26.67           C  
ATOM     58  CE3 TRP A   4      54.600  16.480  13.268  1.00 26.67           C  
ATOM     59  HE3 TRP A   4      53.676  16.812  12.818  1.00 26.67           H  
ATOM     60  NE1 TRP A   4      57.710  18.001  14.018  1.00 26.67           N  
ATOM     61  HE1 TRP A   4      58.636  18.008  14.422  1.00 26.67           H  
ATOM     62  CH2 TRP A   4      55.912  14.713  14.333  1.00 26.67           C  
ATOM     63  HH2 TRP A   4      55.989  13.697  14.693  1.00 26.67           H  
ATOM     64  CZ2 TRP A   4      56.995  15.596  14.477  1.00 26.67           C  
ATOM     65  HZ2 TRP A   4      57.911  15.270  14.947  1.00 26.67           H  
ATOM     66  CZ3 TRP A   4      54.719  15.155  13.732  1.00 26.67           C  
ATOM     67  HZ3 TRP A   4      53.884  14.477  13.635  1.00 26.67           H  
ATOM     68  N   ASP A   5      54.085  20.091   8.783  1.00 26.39           N  
ATOM     69  H   ASP A   5      54.945  19.716   8.408  1.00 26.39           H  
ATOM     70  CA  ASP A   5      52.916  20.124   7.914  1.00 26.39           C  
ATOM     71  HA  ASP A   5      52.501  21.132   7.899  1.00 26.39           H  
ATOM     72  C   ASP A   5      51.886  19.199   8.550  1.00 26.39           C  
ATOM     73  CB  ASP A   5      53.263  19.679   6.477  1.00 26.39           C  
ATOM     74  HB2 ASP A   5      52.452  19.060   6.094  1.00 26.39           H  
ATOM     75  HB3 ASP A   5      54.161  19.061   6.489  1.00 26.39           H  
ATOM     76  O   ASP A   5      51.913  17.974   8.383  1.00 26.39           O  
ATOM     77  CG  ASP A   5      53.432  20.825   5.475  1.00 26.39           C  
ATOM     78  OD1 ASP A   5      52.848  21.907   5.698  1.00 26.39           O  
ATOM     79  OD2 ASP A   5      54.100  20.567   4.449  1.00 26.39           O  
ATOM     80  N   GLU A   6      51.013  19.797   9.356  1.00 25.39           N  
ATOM     81  H   GLU A   6      51.164  20.771   9.573  1.00 25.39           H  
ATOM     82  CA  GLU A   6      49.858  19.148   9.933  1.00 25.39           C  
ATOM     83  HA  GLU A   6      50.178  18.226  10.419  1.00 25.39           H  
ATOM     84  C   GLU A   6      48.950  18.804   8.758  1.00 25.39           C  
ATOM     85  CB  GLU A   6      49.226  20.058  11.000  1.00 25.39           C  
ATOM     86  HB2 GLU A   6      50.023  20.420  11.651  1.00 25.39           H  
ATOM     87  HB3 GLU A   6      48.750  20.916  10.526  1.00 25.39           H  
ATOM     88  O   GLU A   6      48.098  19.587   8.337  1.00 25.39           O  
ATOM     89  CG  GLU A   6      48.213  19.294  11.864  1.00 25.39           C  
ATOM     90  HG2 GLU A   6      48.701  18.404  12.262  1.00 25.39           H  
ATOM     91  HG3 GLU A   6      47.390  18.963  11.230  1.00 25.39           H  
ATOM     92  CD  GLU A   6      47.653  20.123  13.034  1.00 25.39           C  
ATOM     93  OE1 GLU A   6      46.935  19.507  13.855  1.00 25.39           O  
ATOM     94  OE2 GLU A   6      47.926  21.341  13.097  1.00 25.39           O  
ATOM     95  N   LYS A   7      49.211  17.643   8.141  1.00 29.14           N  
ATOM     96  H   LYS A   7      50.075  17.188   8.398  1.00 29.14           H  
ATOM     97  CA  LYS A   7      48.360  17.066   7.109  1.00 29.14           C  
ATOM     98  HA  LYS A   7      48.275  17.766   6.278  1.00 29.14           H  
ATOM     99  C   LYS A   7      46.998  16.918   7.752  1.00 29.14           C  
ATOM    100  CB  LYS A   7      48.892  15.711   6.611  1.00 29.14           C  
ATOM    101  HB2 LYS A   7      48.073  15.183   6.123  1.00 29.14           H  
ATOM    102  HB3 LYS A   7      49.229  15.113   7.458  1.00 29.14           H  
ATOM    103  O   LYS A   7      46.756  15.933   8.447  1.00 29.14           O  
ATOM    104  CG  LYS A   7      50.027  15.870   5.595  1.00 29.14           C  
ATOM    105  HG2 LYS A   7      50.886  16.332   6.081  1.00 29.14           H  
ATOM    106  HG3 LYS A   7      49.693  16.515   4.782  1.00 29.14           H  
ATOM    107  CD  LYS A   7      50.432  14.505   5.025  1.00 29.14           C  
ATOM    108  HD2 LYS A   7      50.816  13.882   5.832  1.00 29.14           H  
ATOM    109  HD3 LYS A   7      49.559  14.027   4.579  1.00 29.14           H  
ATOM    110  CE  LYS A   7      51.510  14.709   3.956  1.00 29.14           C  
ATOM    111  HE2 LYS A   7      52.339  15.254   4.407  1.00 29.14           H  
ATOM    112  HE3 LYS A   7      51.102  15.340   3.167  1.00 29.14           H  
ATOM    113  NZ  LYS A   7      51.988  13.420   3.399  1.00 29.14           N  
ATOM    114  HZ1 LYS A   7      51.216  12.887   3.022  1.00 29.14           H  
ATOM    115  HZ2 LYS A   7      52.657  13.597   2.663  1.00 29.14           H  
ATOM    116  HZ3 LYS A   7      52.448  12.883   4.120  1.00 29.14           H  
ATOM    117  N   ALA A   8      46.145  17.913   7.528  1.00 25.89           N  
ATOM    118  H   ALA A   8      46.544  18.780   7.198  1.00 25.89           H  
ATOM    119  CA  ALA A   8      44.764  17.918   7.944  1.00 25.89           C  
ATOM    120  HA  ALA A   8      44.713  17.834   9.030  1.00 25.89           H  
ATOM    121  C   ALA A   8      44.136  16.687   7.302  1.00 25.89           C  
ATOM    122  CB  ALA A   8      44.111  19.239   7.517  1.00 25.89           C  
ATOM    123  HB1 ALA A   8      44.184  19.368   6.437  1.00 25.89           H  
ATOM    124  HB2 ALA A   8      44.615  20.070   8.009  1.00 25.89           H  
ATOM    125  HB3 ALA A   8      43.061  19.241   7.809  1.00 25.89           H  
ATOM    126  O   ALA A   8      43.774  16.687   6.122  1.00 25.89           O  
ATOM    127  N   VAL A   9      44.106  15.591   8.064  1.00 30.12           N  
ATOM    128  H   VAL A   9      44.601  15.625   8.944  1.00 30.12           H  
ATOM    129  CA  VAL A   9      43.442  14.362   7.675  1.00 30.12           C  
ATOM    130  HA  VAL A   9      43.768  14.076   6.675  1.00 30.12           H  
ATOM    131  C   VAL A   9      41.985  14.755   7.633  1.00 30.12           C  
ATOM    132  CB  VAL A   9      43.720  13.192   8.639  1.00 30.12           C  
ATOM    133  HB  VAL A   9      43.423  13.465   9.652  1.00 30.12           H  
ATOM    134  O   VAL A   9      41.290  14.747   8.648  1.00 30.12           O  
ATOM    135  CG1 VAL A   9      42.940  11.936   8.216  1.00 30.12           C  
ATOM    136 HG11 VAL A   9      43.218  11.650   7.201  1.00 30.12           H  
ATOM    137 HG12 VAL A   9      43.172  11.117   8.896  1.00 30.12           H  
ATOM    138 HG13 VAL A   9      41.868  12.127   8.258  1.00 30.12           H  
ATOM    139  CG2 VAL A   9      45.208  12.823   8.649  1.00 30.12           C  
ATOM    140 HG21 VAL A   9      45.376  11.954   9.285  1.00 30.12           H  
ATOM    141 HG22 VAL A   9      45.555  12.608   7.639  1.00 30.12           H  
ATOM    142 HG23 VAL A   9      45.791  13.649   9.057  1.00 30.12           H  
ATOM    143  N   THR A  10      41.549  15.166   6.447  1.00 28.53           N  
ATOM    144  H   THR A  10      42.241  15.309   5.725  1.00 28.53           H  
ATOM    145  CA  THR A  10      40.159  15.376   6.096  1.00 28.53           C  
ATOM    146  HA  THR A  10      39.706  16.079   6.796  1.00 28.53           H  
ATOM    147  C   THR A  10      39.507  14.021   6.280  1.00 28.53           C  
ATOM    148  CB  THR A  10      40.001  15.930   4.665  1.00 28.53           C  
ATOM    149  HB  THR A  10      39.015  15.665   4.284  1.00 28.53           H  
ATOM    150  O   THR A  10      39.452  13.193   5.371  1.00 28.53           O  
ATOM    151  CG2 THR A  10      40.133  17.451   4.643  1.00 28.53           C  
ATOM    152 HG21 THR A  10      41.099  17.753   5.046  1.00 28.53           H  
ATOM    153 HG22 THR A  10      39.344  17.898   5.247  1.00 28.53           H  
ATOM    154 HG23 THR A  10      40.036  17.817   3.620  1.00 28.53           H  
ATOM    155  OG1 THR A  10      40.990  15.441   3.786  1.00 28.53           O  
ATOM    156  HG1 THR A  10      41.679  16.108   3.741  1.00 28.53           H  
ATOM    157  N   ARG A  11      39.090  13.742   7.523  1.00 28.98           N  
ATOM    158  H   ARG A  11      39.363  14.392   8.247  1.00 28.98           H  
ATOM    159  CA  ARG A  11      38.283  12.588   7.883  1.00 28.98           C  
ATOM    160  HA  ARG A  11      38.788  11.669   7.586  1.00 28.98           H  
ATOM    161  C   ARG A  11      37.034  12.745   7.052  1.00 28.98           C  
ATOM    162  CB  ARG A  11      37.963  12.558   9.390  1.00 28.98           C  
ATOM    163  HB2 ARG A  11      37.990  13.567   9.802  1.00 28.98           H  
ATOM    164  HB3 ARG A  11      36.953  12.172   9.524  1.00 28.98           H  
ATOM    165  O   ARG A  11      36.130  13.490   7.412  1.00 28.98           O  
ATOM    166  CG  ARG A  11      38.909  11.639  10.172  1.00 28.98           C  
ATOM    167  HG2 ARG A  11      38.883  10.643   9.731  1.00 28.98           H  
ATOM    168  HG3 ARG A  11      39.926  12.029  10.125  1.00 28.98           H  
ATOM    169  CD  ARG A  11      38.446  11.555  11.633  1.00 28.98           C  
ATOM    170  HD2 ARG A  11      37.382  11.320  11.654  1.00 28.98           H  
ATOM    171  HD3 ARG A  11      38.594  12.529  12.099  1.00 28.98           H  
ATOM    172  NE  ARG A  11      39.177  10.521  12.393  1.00 28.98           N  
ATOM    173  HE  ARG A  11      39.910  10.024  11.906  1.00 28.98           H  
ATOM    174  NH1 ARG A  11      38.168  10.893  14.428  1.00 28.98           N  
ATOM    175 HH11 ARG A  11      38.111  10.714  15.420  1.00 28.98           H  
ATOM    176 HH12 ARG A  11      37.653  11.670  14.039  1.00 28.98           H  
ATOM    177  NH2 ARG A  11      39.724   9.311  14.247  1.00 28.98           N  
ATOM    178 HH21 ARG A  11      39.633   9.153  15.241  1.00 28.98           H  
ATOM    179 HH22 ARG A  11      40.452   8.830  13.738  1.00 28.98           H  
ATOM    180  CZ  ARG A  11      39.019  10.248  13.679  1.00 28.98           C  
ATOM    181  N   ARG A  12      37.044  12.093   5.891  1.00 31.55           N  
ATOM    182  H   ARG A  12      37.937  11.721   5.601  1.00 31.55           H  
ATOM    183  CA  ARG A  12      35.934  12.057   4.958  1.00 31.55           C  
ATOM    184  HA  ARG A  12      35.734  13.070   4.607  1.00 31.55           H  
ATOM    185  C   ARG A  12      34.765  11.556   5.782  1.00 31.55           C  
ATOM    186  CB  ARG A  12      36.324  11.148   3.782  1.00 31.55           C  
ATOM    187  HB2 ARG A  12      37.371  11.332   3.541  1.00 31.55           H  
ATOM    188  HB3 ARG A  12      36.224  10.100   4.062  1.00 31.55           H  
ATOM    189  O   ARG A  12      34.767  10.386   6.173  1.00 31.55           O  
ATOM    190  CG  ARG A  12      35.508  11.438   2.521  1.00 31.55           C  
ATOM    191  HG2 ARG A  12      35.637  12.485   2.247  1.00 31.55           H  
ATOM    192  HG3 ARG A  12      34.452  11.240   2.704  1.00 31.55           H  
ATOM    193  CD  ARG A  12      36.018  10.549   1.380  1.00 31.55           C  
ATOM    194  HD2 ARG A  12      37.099  10.667   1.306  1.00 31.55           H  
ATOM    195  HD3 ARG A  12      35.797   9.509   1.621  1.00 31.55           H  
ATOM    196  NE  ARG A  12      35.409  10.914   0.088  1.00 31.55           N  
ATOM    197  HE  ARG A  12      34.856  11.759   0.071  1.00 31.55           H  
ATOM    198  NH1 ARG A  12      36.325   9.217  -1.159  1.00 31.55           N  
ATOM    199 HH11 ARG A  12      36.790   8.872  -0.331  1.00 31.55           H  
ATOM    200 HH12 ARG A  12      36.522   8.806  -2.061  1.00 31.55           H  
ATOM    201  NH2 ARG A  12      35.080  10.778  -2.161  1.00 31.55           N  
ATOM    202 HH21 ARG A  12      35.289  10.357  -3.055  1.00 31.55           H  
ATOM    203 HH22 ARG A  12      34.560  11.644  -2.139  1.00 31.55           H  
ATOM    204  CZ  ARG A  12      35.604  10.301  -1.066  1.00 31.55           C  
ATOM    205  N   ALA A  13      33.873  12.474   6.156  1.00 28.48           N  
ATOM    206  H   ALA A  13      34.046  13.442   5.925  1.00 28.48           H  
ATOM    207  CA  ALA A  13      32.773  12.178   7.051  1.00 28.48           C  
ATOM    208  HA  ALA A  13      33.166  11.943   8.040  1.00 28.48           H  
ATOM    209  C   ALA A  13      32.081  10.952   6.467  1.00 28.48           C  
ATOM    210  CB  ALA A  13      31.854  13.400   7.160  1.00 28.48           C  
ATOM    211  HB1 ALA A  13      31.019  13.175   7.823  1.00 28.48           H  
ATOM    212  HB2 ALA A  13      31.462  13.667   6.179  1.00 28.48           H  
ATOM    213  HB3 ALA A  13      32.407  14.246   7.569  1.00 28.48           H  
ATOM    214  O   ALA A  13      31.684  10.966   5.297  1.00 28.48           O  
ATOM    215  N   LYS A  14      32.086   9.843   7.220  1.00 32.69           N  
ATOM    216  H   LYS A  14      32.467   9.902   8.153  1.00 32.69           H  
ATOM    217  CA  LYS A  14      31.469   8.597   6.773  1.00 32.69           C  
ATOM    218  HA  LYS A  14      31.923   8.279   5.835  1.00 32.69           H  
ATOM    219  C   LYS A  14      30.019   8.951   6.513  1.00 32.69           C  
ATOM    220  CB  LYS A  14      31.595   7.485   7.833  1.00 32.69           C  
ATOM    221  HB2 LYS A  14      30.640   6.966   7.919  1.00 32.69           H  
ATOM    222  HB3 LYS A  14      31.817   7.923   8.807  1.00 32.69           H  
ATOM    223  O   LYS A  14      29.272   9.161   7.463  1.00 32.69           O  
ATOM    224  CG  LYS A  14      32.659   6.438   7.476  1.00 32.69           C  
ATOM    225  HG2 LYS A  14      32.401   5.976   6.522  1.00 32.69           H  
ATOM    226  HG3 LYS A  14      33.632   6.920   7.390  1.00 32.69           H  
ATOM    227  CD  LYS A  14      32.710   5.355   8.566  1.00 32.69           C  
ATOM    228  HD2 LYS A  14      32.987   5.824   9.511  1.00 32.69           H  
ATOM    229  HD3 LYS A  14      31.721   4.911   8.675  1.00 32.69           H  
ATOM    230  CE  LYS A  14      33.726   4.258   8.223  1.00 32.69           C  
ATOM    231  HE2 LYS A  14      34.700   4.723   8.070  1.00 32.69           H  
ATOM    232  HE3 LYS A  14      33.429   3.789   7.285  1.00 32.69           H  
ATOM    233  NZ  LYS A  14      33.815   3.237   9.302  1.00 32.69           N  
ATOM    234  HZ1 LYS A  14      34.471   2.509   9.058  1.00 32.69           H  
ATOM    235  HZ2 LYS A  14      32.916   2.810   9.475  1.00 32.69           H  
ATOM    236  HZ3 LYS A  14      34.129   3.657  10.165  1.00 32.69           H  
ATOM    237  N   VAL A  15      29.673   9.066   5.232  1.00 36.16           N  
ATOM    238  H   VAL A  15      30.420   9.106   4.554  1.00 36.16           H  
ATOM    239  CA  VAL A  15      28.314   9.330   4.779  1.00 36.16           C  
ATOM    240  HA  VAL A  15      28.034  10.354   5.026  1.00 36.16           H  
ATOM    241  C   VAL A  15      27.419   8.369   5.540  1.00 36.16           C  
ATOM    242  CB  VAL A  15      28.211   9.135   3.259  1.00 36.16           C  
ATOM    243  HB  VAL A  15      28.669   8.187   2.977  1.00 36.16           H  
ATOM    244  O   VAL A  15      27.588   7.148   5.422  1.00 36.16           O  
ATOM    245  CG1 VAL A  15      26.753   9.112   2.822  1.00 36.16           C  
ATOM    246 HG11 VAL A  15      26.665   9.245   1.744  1.00 36.16           H  
ATOM    247 HG12 VAL A  15      26.228   9.926   3.322  1.00 36.16           H  
ATOM    248 HG13 VAL A  15      26.287   8.167   3.102  1.00 36.16           H  
ATOM    249  CG2 VAL A  15      28.946  10.263   2.525  1.00 36.16           C  
ATOM    250 HG21 VAL A  15      28.476  11.218   2.760  1.00 36.16           H  
ATOM    251 HG22 VAL A  15      28.887  10.105   1.448  1.00 36.16           H  
ATOM    252 HG23 VAL A  15      29.994  10.302   2.823  1.00 36.16           H  
ATOM    253  N   ALA A  16      26.574   8.924   6.412  1.00 33.00           N  
ATOM    254  H   ALA A  16      26.529   9.930   6.485  1.00 33.00           H  
ATOM    255  CA  ALA A  16      25.824   8.128   7.362  1.00 33.00           C  
ATOM    256  HA  ALA A  16      26.547   7.646   8.021  1.00 33.00           H  
ATOM    257  C   ALA A  16      25.034   7.067   6.578  1.00 33.00           C  
ATOM    258  CB  ALA A  16      24.929   9.039   8.209  1.00 33.00           C  
ATOM    259  HB1 ALA A  16      25.541   9.766   8.742  1.00 33.00           H  
ATOM    260  HB2 ALA A  16      24.376   8.446   8.939  1.00 33.00           H  
ATOM    261  HB3 ALA A  16      24.223   9.569   7.570  1.00 33.00           H  
ATOM    262  O   ALA A  16      24.461   7.380   5.531  1.00 33.00           O  
ATOM    263  N   PRO A  17      24.991   5.803   7.031  1.00 36.31           N  
ATOM    264  CA  PRO A  17      24.389   4.705   6.269  1.00 36.31           C  
ATOM    265  HA  PRO A  17      24.937   4.581   5.335  1.00 36.31           H  
ATOM    266  C   PRO A  17      22.912   4.948   5.912  1.00 36.31           C  
ATOM    267  CB  PRO A  17      24.590   3.457   7.137  1.00 36.31           C  
ATOM    268  HB2 PRO A  17      25.467   2.915   6.783  1.00 36.31           H  
ATOM    269  HB3 PRO A  17      23.719   2.801   7.126  1.00 36.31           H  
ATOM    270  O   PRO A  17      22.406   4.364   4.950  1.00 36.31           O  
ATOM    271  CG  PRO A  17      24.867   3.995   8.542  1.00 36.31           C  
ATOM    272  HG2 PRO A  17      23.922   4.160   9.061  1.00 36.31           H  
ATOM    273  HG3 PRO A  17      25.505   3.324   9.117  1.00 36.31           H  
ATOM    274  CD  PRO A  17      25.542   5.336   8.288  1.00 36.31           C  
ATOM    275  HD2 PRO A  17      25.326   6.023   9.106  1.00 36.31           H  
ATOM    276  HD3 PRO A  17      26.618   5.197   8.184  1.00 36.31           H  
ATOM    277  N   ALA A  18      22.246   5.854   6.637  1.00 35.00           N  
ATOM    278  H   ALA A  18      22.741   6.317   7.386  1.00 35.00           H  
ATOM    279  CA  ALA A  18      20.923   6.369   6.311  1.00 35.00           C  
ATOM    280  HA  ALA A  18      20.207   5.549   6.362  1.00 35.00           H  
ATOM    281  C   ALA A  18      20.836   6.967   4.893  1.00 35.00           C  
ATOM    282  CB  ALA A  18      20.546   7.407   7.374  1.00 35.00           C  
ATOM    283  HB1 ALA A  18      19.542   7.782   7.179  1.00 35.00           H  
ATOM    284  HB2 ALA A  18      21.243   8.245   7.348  1.00 35.00           H  
ATOM    285  HB3 ALA A  18      20.563   6.955   8.366  1.00 35.00           H  
ATOM    286  O   ALA A  18      19.827   6.755   4.229  1.00 35.00           O  
ATOM    287  N   GLU A  19      21.879   7.631   4.378  1.00 39.59           N  
ATOM    288  H   GLU A  19      22.709   7.772   4.937  1.00 39.59           H  
ATOM    289  CA  GLU A  19      21.868   8.177   3.013  1.00 39.59           C  
ATOM    290  HA  GLU A  19      20.947   8.742   2.866  1.00 39.59           H  
ATOM    291  C   GLU A  19      21.905   7.094   1.931  1.00 39.59           C  
ATOM    292  CB  GLU A  19      23.042   9.127   2.763  1.00 39.59           C  
ATOM    293  HB2 GLU A  19      23.964   8.673   3.129  1.00 39.59           H  
ATOM    294  HB3 GLU A  19      23.126   9.246   1.683  1.00 39.59           H  
ATOM    295  O   GLU A  19      21.298   7.251   0.875  1.00 39.59           O  
ATOM    296  CG  GLU A  19      22.856  10.519   3.378  1.00 39.59           C  
ATOM    297  HG2 GLU A  19      21.829  10.840   3.203  1.00 39.59           H  
ATOM    298  HG3 GLU A  19      23.014  10.452   4.454  1.00 39.59           H  
ATOM    299  CD  GLU A  19      23.811  11.560   2.764  1.00 39.59           C  
ATOM    300  OE1 GLU A  19      23.616  12.752   3.065  1.00 39.59           O  
ATOM    301  OE2 GLU A  19      24.695  11.168   1.968  1.00 39.59           O  
ATOM    302  N   ARG A  20      22.587   5.962   2.153  1.00 38.91           N  
ATOM    303  H   ARG A  20      23.033   5.843   3.052  1.00 38.91           H  
ATOM    304  CA  ARG A  20      22.585   4.876   1.157  1.00 38.91           C  
ATOM    305  HA  ARG A  20      22.729   5.308   0.166  1.00 38.91           H  
ATOM    306  C   ARG A  20      21.235   4.181   1.090  1.00 38.91           C  
ATOM    307  CB  ARG A  20      23.686   3.847   1.412  1.00 38.91           C  
ATOM    308  HB2 ARG A  20      23.736   3.606   2.474  1.00 38.91           H  
ATOM    309  HB3 ARG A  20      23.429   2.937   0.870  1.00 38.91           H  
ATOM    310  O   ARG A  20      20.732   3.958  -0.011  1.00 38.91           O  
ATOM    311  CG  ARG A  20      25.053   4.324   0.914  1.00 38.91           C  
ATOM    312  HG2 ARG A  20      25.427   5.112   1.567  1.00 38.91           H  
ATOM    313  HG3 ARG A  20      24.968   4.703  -0.105  1.00 38.91           H  
ATOM    314  CD  ARG A  20      26.006   3.125   0.926  1.00 38.91           C  
ATOM    315  HD2 ARG A  20      25.636   2.379   0.223  1.00 38.91           H  
ATOM    316  HD3 ARG A  20      26.010   2.691   1.926  1.00 38.91           H  
ATOM    317  NE  ARG A  20      27.381   3.506   0.564  1.00 38.91           N  
ATOM    318  HE  ARG A  20      27.582   4.495   0.510  1.00 38.91           H  
ATOM    319  NH1 ARG A  20      28.233   1.374   0.438  1.00 38.91           N  
ATOM    320 HH11 ARG A  20      27.318   0.995   0.637  1.00 38.91           H  
ATOM    321 HH12 ARG A  20      29.004   0.747   0.258  1.00 38.91           H  
ATOM    322  NH2 ARG A  20      29.573   3.121   0.084  1.00 38.91           N  
ATOM    323 HH21 ARG A  20      30.328   2.473  -0.089  1.00 38.91           H  
ATOM    324 HH22 ARG A  20      29.736   4.115   0.007  1.00 38.91           H  
ATOM    325  CZ  ARG A  20      28.384   2.668   0.364  1.00 38.91           C  
ATOM    326  N   MET A  21      20.641   3.869   2.245  1.00 35.09           N  
ATOM    327  H   MET A  21      21.106   4.094   3.113  1.00 35.09           H  
ATOM    328  CA  MET A  21      19.273   3.346   2.269  1.00 35.09           C  
ATOM    329  HA  MET A  21      19.218   2.473   1.618  1.00 35.09           H  
ATOM    330  C   MET A  21      18.297   4.367   1.691  1.00 35.09           C  
ATOM    331  CB  MET A  21      18.831   2.929   3.678  1.00 35.09           C  
ATOM    332  HB2 MET A  21      19.294   3.570   4.427  1.00 35.09           H  
ATOM    333  HB3 MET A  21      17.750   3.042   3.756  1.00 35.09           H  
ATOM    334  O   MET A  21      17.454   3.975   0.893  1.00 35.09           O  
ATOM    335  CG  MET A  21      19.163   1.461   3.960  1.00 35.09           C  
ATOM    336  HG2 MET A  21      18.764   0.838   3.160  1.00 35.09           H  
ATOM    337  HG3 MET A  21      20.248   1.351   3.967  1.00 35.09           H  
ATOM    338  SD  MET A  21      18.514   0.851   5.542  1.00 35.09           S  
ATOM    339  CE  MET A  21      16.777   0.542   5.101  1.00 35.09           C  
ATOM    340  HE1 MET A  21      16.306   1.465   4.763  1.00 35.09           H  
ATOM    341  HE2 MET A  21      16.236   0.160   5.967  1.00 35.09           H  
ATOM    342  HE3 MET A  21      16.728  -0.197   4.302  1.00 35.09           H  
ATOM    343  N   SER A  22      18.446   5.662   1.995  1.00 37.50           N  
ATOM    344  H   SER A  22      19.136   5.953   2.673  1.00 37.50           H  
ATOM    345  CA  SER A  22      17.606   6.692   1.382  1.00 37.50           C  
ATOM    346  HA  SER A  22      16.568   6.404   1.548  1.00 37.50           H  
ATOM    347  C   SER A  22      17.807   6.765  -0.127  1.00 37.50           C  
ATOM    348  CB  SER A  22      17.787   8.073   2.024  1.00 37.50           C  
ATOM    349  HB2 SER A  22      16.893   8.663   1.824  1.00 37.50           H  
ATOM    350  HB3 SER A  22      17.890   7.969   3.104  1.00 37.50           H  
ATOM    351  O   SER A  22      16.835   7.028  -0.812  1.00 37.50           O  
ATOM    352  OG  SER A  22      18.895   8.763   1.490  1.00 37.50           O  
ATOM    353  HG  SER A  22      19.042   9.559   2.006  1.00 37.50           H  
ATOM    354  N   LYS A  23      18.995   6.464  -0.673  1.00 39.88           N  
ATOM    355  H   LYS A  23      19.782   6.397  -0.044  1.00 39.88           H  
ATOM    356  CA  LYS A  23      19.240   6.408  -2.125  1.00 39.88           C  
ATOM    357  HA  LYS A  23      18.768   7.289  -2.561  1.00 39.88           H  
ATOM    358  C   LYS A  23      18.604   5.189  -2.796  1.00 39.88           C  
ATOM    359  CB  LYS A  23      20.747   6.493  -2.419  1.00 39.88           C  
ATOM    360  HB2 LYS A  23      21.157   5.497  -2.588  1.00 39.88           H  
ATOM    361  HB3 LYS A  23      21.263   6.928  -1.563  1.00 39.88           H  
ATOM    362  O   LYS A  23      18.005   5.330  -3.856  1.00 39.88           O  
ATOM    363  CG  LYS A  23      21.028   7.396  -3.627  1.00 39.88           C  
ATOM    364  HG2 LYS A  23      20.603   8.381  -3.436  1.00 39.88           H  
ATOM    365  HG3 LYS A  23      20.561   6.976  -4.518  1.00 39.88           H  
ATOM    366  CD  LYS A  23      22.538   7.544  -3.858  1.00 39.88           C  
ATOM    367  HD2 LYS A  23      23.014   7.849  -2.926  1.00 39.88           H  
ATOM    368  HD3 LYS A  23      22.948   6.584  -4.172  1.00 39.88           H  
ATOM    369  CE  LYS A  23      22.803   8.607  -4.931  1.00 39.88           C  
ATOM    370  HE2 LYS A  23      22.348   9.543  -4.607  1.00 39.88           H  
ATOM    371  HE3 LYS A  23      22.311   8.302  -5.854  1.00 39.88           H  
ATOM    372  NZ  LYS A  23      24.255   8.811  -5.169  1.00 39.88           N  
ATOM    373  HZ1 LYS A  23      24.717   9.100  -4.319  1.00 39.88           H  
ATOM    374  HZ2 LYS A  23      24.395   9.535  -5.859  1.00 39.88           H  
ATOM    375  HZ3 LYS A  23      24.684   7.965  -5.514  1.00 39.88           H  
ATOM    376  N   PHE A  24      18.706   4.006  -2.187  1.00 35.59           N  
ATOM    377  H   PHE A  24      19.231   3.951  -1.326  1.00 35.59           H  
ATOM    378  CA  PHE A  24      18.102   2.789  -2.743  1.00 35.59           C  
ATOM    379  HA  PHE A  24      18.340   2.740  -3.806  1.00 35.59           H  
ATOM    380  C   PHE A  24      16.576   2.817  -2.621  1.00 35.59           C  
ATOM    381  CB  PHE A  24      18.692   1.548  -2.069  1.00 35.59           C  
ATOM    382  HB2 PHE A  24      18.264   1.427  -1.074  1.00 35.59           H  
ATOM    383  HB3 PHE A  24      19.767   1.687  -1.948  1.00 35.59           H  
ATOM    384  O   PHE A  24      15.862   2.567  -3.590  1.00 35.59           O  
ATOM    385  CG  PHE A  24      18.469   0.290  -2.886  1.00 35.59           C  
ATOM    386  CD1 PHE A  24      17.342  -0.526  -2.668  1.00 35.59           C  
ATOM    387  HD1 PHE A  24      16.624  -0.274  -1.902  1.00 35.59           H  
ATOM    388  CD2 PHE A  24      19.387  -0.046  -3.900  1.00 35.59           C  
ATOM    389  HD2 PHE A  24      20.249   0.579  -4.084  1.00 35.59           H  
ATOM    390  CE1 PHE A  24      17.144  -1.677  -3.452  1.00 35.59           C  
ATOM    391  HE1 PHE A  24      16.283  -2.307  -3.283  1.00 35.59           H  
ATOM    392  CE2 PHE A  24      19.188  -1.196  -4.683  1.00 35.59           C  
ATOM    393  HE2 PHE A  24      19.892  -1.456  -5.460  1.00 35.59           H  
ATOM    394  CZ  PHE A  24      18.068  -2.014  -4.457  1.00 35.59           C  
ATOM    395  HZ  PHE A  24      17.915  -2.899  -5.056  1.00 35.59           H  
ATOM    396  N   LEU A  25      16.063   3.240  -1.462  1.00 32.28           N  
ATOM    397  H   LEU A  25      16.683   3.440  -0.690  1.00 32.28           H  
ATOM    398  CA  LEU A  25      14.645   3.532  -1.307  1.00 32.28           C  
ATOM    399  HA  LEU A  25      14.076   2.675  -1.667  1.00 32.28           H  
ATOM    400  C   LEU A  25      14.236   4.709  -2.168  1.00 32.28           C  
ATOM    401  CB  LEU A  25      14.271   3.777   0.153  1.00 32.28           C  
ATOM    402  HB2 LEU A  25      13.296   4.260   0.207  1.00 32.28           H  
ATOM    403  HB3 LEU A  25      14.995   4.461   0.596  1.00 32.28           H  
ATOM    404  O   LEU A  25      13.153   4.623  -2.707  1.00 32.28           O  
ATOM    405  CG  LEU A  25      14.207   2.452   0.925  1.00 32.28           C  
ATOM    406  HG  LEU A  25      14.969   1.767   0.554  1.00 32.28           H  
ATOM    407  CD1 LEU A  25      14.515   2.728   2.384  1.00 32.28           C  
ATOM    408 HD11 LEU A  25      13.738   3.354   2.821  1.00 32.28           H  
ATOM    409 HD12 LEU A  25      15.480   3.227   2.481  1.00 32.28           H  
ATOM    410 HD13 LEU A  25      14.578   1.773   2.906  1.00 32.28           H  
ATOM    411  CD2 LEU A  25      12.831   1.790   0.784  1.00 32.28           C  
ATOM    412 HD21 LEU A  25      12.820   0.855   1.344  1.00 32.28           H  
ATOM    413 HD22 LEU A  25      12.054   2.442   1.184  1.00 32.28           H  
ATOM    414 HD23 LEU A  25      12.620   1.571  -0.262  1.00 32.28           H  
ATOM    415  N   ARG A  26      15.055   5.741  -2.409  1.00 37.25           N  
ATOM    416  H   ARG A  26      15.895   5.838  -1.858  1.00 37.25           H  
ATOM    417  CA  ARG A  26      14.788   6.755  -3.450  1.00 37.25           C  
ATOM    418  HA  ARG A  26      13.807   7.200  -3.288  1.00 37.25           H  
ATOM    419  C   ARG A  26      14.740   6.153  -4.840  1.00 37.25           C  
ATOM    420  CB  ARG A  26      15.843   7.879  -3.501  1.00 37.25           C  
ATOM    421  HB2 ARG A  26      15.976   8.210  -4.531  1.00 37.25           H  
ATOM    422  HB3 ARG A  26      16.812   7.486  -3.194  1.00 37.25           H  
ATOM    423  O   ARG A  26      14.242   6.834  -5.711  1.00 37.25           O  
ATOM    424  CG  ARG A  26      15.493   9.136  -2.700  1.00 37.25           C  
ATOM    425  HG2 ARG A  26      14.600   9.595  -3.124  1.00 37.25           H  
ATOM    426  HG3 ARG A  26      15.302   8.884  -1.657  1.00 37.25           H  
ATOM    427  CD  ARG A  26      16.673  10.114  -2.800  1.00 37.25           C  
ATOM    428  HD2 ARG A  26      16.871  10.313  -3.853  1.00 37.25           H  
ATOM    429  HD3 ARG A  26      17.550   9.644  -2.355  1.00 37.25           H  
ATOM    430  NE  ARG A  26      16.399  11.388  -2.111  1.00 37.25           N  
ATOM    431  HE  ARG A  26      15.476  11.503  -1.719  1.00 37.25           H  
ATOM    432  NH1 ARG A  26      18.423  12.405  -2.511  1.00 37.25           N  
ATOM    433 HH11 ARG A  26      19.019  13.214  -2.411  1.00 37.25           H  
ATOM    434 HH12 ARG A  26      18.713  11.598  -3.044  1.00 37.25           H  
ATOM    435  NH2 ARG A  26      16.859  13.486  -1.350  1.00 37.25           N  
ATOM    436 HH21 ARG A  26      17.473  14.284  -1.282  1.00 37.25           H  
ATOM    437 HH22 ARG A  26      15.917  13.577  -0.997  1.00 37.25           H  
ATOM    438  CZ  ARG A  26      17.225  12.414  -1.993  1.00 37.25           C  
ATOM    439  N   HIS A  27      15.256   4.949  -5.090  1.00 33.69           N  
ATOM    440  H   HIS A  27      15.718   4.445  -4.347  1.00 33.69           H  
ATOM    441  CA  HIS A  27      15.182   4.328  -6.411  1.00 33.69           C  
ATOM    442  HA  HIS A  27      15.184   5.167  -7.107  1.00 33.69           H  
ATOM    443  C   HIS A  27      13.874   3.557  -6.662  1.00 33.69           C  
ATOM    444  CB  HIS A  27      16.446   3.526  -6.741  1.00 33.69           C  
ATOM    445  HB2 HIS A  27      17.210   3.716  -5.988  1.00 33.69           H  
ATOM    446  HB3 HIS A  27      16.218   2.460  -6.716  1.00 33.69           H  
ATOM    447  O   HIS A  27      13.394   3.503  -7.794  1.00 33.69           O  
ATOM    448  CG  HIS A  27      17.042   3.880  -8.088  1.00 33.69           C  
ATOM    449  CD2 HIS A  27      18.055   3.208  -8.712  1.00 33.69           C  
ATOM    450  HD2 HIS A  27      18.535   2.309  -8.353  1.00 33.69           H  
ATOM    451  ND1 HIS A  27      16.758   4.983  -8.873  1.00 33.69           N  
ATOM    452  HD1 HIS A  27      16.105   5.718  -8.642  1.00 33.69           H  
ATOM    453  CE1 HIS A  27      17.576   4.970  -9.936  1.00 33.69           C  
ATOM    454  HE1 HIS A  27      17.613   5.722 -10.710  1.00 33.69           H  
ATOM    455  NE2 HIS A  27      18.387   3.909  -9.876  1.00 33.69           N  
ATOM    456  N   PHE A  28      13.240   3.051  -5.604  1.00 34.22           N  
ATOM    457  H   PHE A  28      13.724   3.044  -4.718  1.00 34.22           H  
ATOM    458  CA  PHE A  28      11.845   2.591  -5.656  1.00 34.22           C  
ATOM    459  HA  PHE A  28      11.621   2.207  -6.651  1.00 34.22           H  
ATOM    460  C   PHE A  28      10.859   3.739  -5.411  1.00 34.22           C  
ATOM    461  CB  PHE A  28      11.660   1.444  -4.660  1.00 34.22           C  
ATOM    462  HB2 PHE A  28      10.609   1.387  -4.376  1.00 34.22           H  
ATOM    463  HB3 PHE A  28      12.229   1.632  -3.749  1.00 34.22           H  
ATOM    464  O   PHE A  28       9.887   3.920  -6.134  1.00 34.22           O  
ATOM    465  CG  PHE A  28      12.049   0.107  -5.254  1.00 34.22           C  
ATOM    466  CD1 PHE A  28      11.108  -0.606  -6.019  1.00 34.22           C  
ATOM    467  HD1 PHE A  28      10.122  -0.202  -6.193  1.00 34.22           H  
ATOM    468  CD2 PHE A  28      13.344  -0.417  -5.082  1.00 34.22           C  
ATOM    469  HD2 PHE A  28      14.083   0.127  -4.513  1.00 34.22           H  
ATOM    470  CE1 PHE A  28      11.436  -1.848  -6.582  1.00 34.22           C  
ATOM    471  HE1 PHE A  28      10.706  -2.394  -7.161  1.00 34.22           H  
ATOM    472  CE2 PHE A  28      13.678  -1.659  -5.655  1.00 34.22           C  
ATOM    473  HE2 PHE A  28      14.669  -2.067  -5.523  1.00 34.22           H  
ATOM    474  CZ  PHE A  28      12.722  -2.377  -6.397  1.00 34.22           C  
ATOM    475  HZ  PHE A  28      12.979  -3.333  -6.829  1.00 34.22           H  
ATOM    476  N   THR A  29      11.170   4.598  -4.452  1.00 30.31           N  
ATOM    477  H   THR A  29      11.979   4.364  -3.894  1.00 30.31           H  
ATOM    478  CA  THR A  29      10.583   5.924  -4.254  1.00 30.31           C  
ATOM    479  HA  THR A  29       9.578   5.896  -4.675  1.00 30.31           H  
ATOM    480  C   THR A  29      11.333   6.972  -5.081  1.00 30.31           C  
ATOM    481  CB  THR A  29      10.395   6.317  -2.764  1.00 30.31           C  
ATOM    482  HB  THR A  29       9.824   7.245  -2.736  1.00 30.31           H  
ATOM    483  O   THR A  29      11.697   8.017  -4.558  1.00 30.31           O  
ATOM    484  CG2 THR A  29       9.605   5.266  -1.990  1.00 30.31           C  
ATOM    485 HG21 THR A  29      10.160   4.329  -1.944  1.00 30.31           H  
ATOM    486 HG22 THR A  29       9.413   5.615  -0.975  1.00 30.31           H  
ATOM    487 HG23 THR A  29       8.651   5.088  -2.487  1.00 30.31           H  
ATOM    488  OG1 THR A  29      11.566   6.514  -2.010  1.00 30.31           O  
ATOM    489  HG1 THR A  29      12.161   5.797  -2.245  1.00 30.31           H  
ATOM    490  N   VAL A  30      11.513   6.744  -6.398  1.00 31.02           N  
ATOM    491  H   VAL A  30      11.199   5.862  -6.776  1.00 31.02           H  
ATOM    492  CA  VAL A  30      11.857   7.850  -7.343  1.00 31.02           C  
ATOM    493  HA  VAL A  30      12.553   8.511  -6.826  1.00 31.02           H  
ATOM    494  C   VAL A  30      10.610   8.685  -7.616  1.00 31.02           C  
ATOM    495  CB  VAL A  30      12.536   7.466  -8.692  1.00 31.02           C  
ATOM    496  HB  VAL A  30      11.817   6.936  -9.317  1.00 31.02           H  
ATOM    497  O   VAL A  30      10.517   9.377  -8.619  1.00 31.02           O  
ATOM    498  CG1 VAL A  30      13.146   8.638  -9.491  1.00 31.02           C  
ATOM    499 HG11 VAL A  30      13.840   8.290 -10.256  1.00 31.02           H  
ATOM    500 HG12 VAL A  30      12.380   9.201 -10.023  1.00 31.02           H  
ATOM    501 HG13 VAL A  30      13.672   9.315  -8.818  1.00 31.02           H  
ATOM    502  CG2 VAL A  30      13.741   6.571  -8.522  1.00 31.02           C  
ATOM    503 HG21 VAL A  30      14.566   7.132  -8.083  1.00 31.02           H  
ATOM    504 HG22 VAL A  30      13.399   5.788  -7.846  1.00 31.02           H  
ATOM    505 HG23 VAL A  30      14.064   6.133  -9.467  1.00 31.02           H  
ATOM    506  N   VAL A  31       9.646   8.703  -6.698  1.00 32.34           N  
ATOM    507  H   VAL A  31       9.781   8.126  -5.879  1.00 32.34           H  
ATOM    508  CA  VAL A  31       8.986   9.976  -6.457  1.00 32.34           C  
ATOM    509  HA  VAL A  31       8.680  10.421  -7.403  1.00 32.34           H  
ATOM    510  C   VAL A  31      10.071  10.859  -5.842  1.00 32.34           C  
ATOM    511  CB  VAL A  31       7.732   9.836  -5.584  1.00 32.34           C  
ATOM    512  HB  VAL A  31       8.007   9.544  -4.571  1.00 32.34           H  
ATOM    513  O   VAL A  31      10.217  10.942  -4.624  1.00 32.34           O  
ATOM    514  CG1 VAL A  31       6.981  11.170  -5.551  1.00 32.34           C  
ATOM    515 HG11 VAL A  31       7.615  11.943  -5.115  1.00 32.34           H  
ATOM    516 HG12 VAL A  31       6.086  11.087  -4.935  1.00 32.34           H  
ATOM    517 HG13 VAL A  31       6.702  11.481  -6.558  1.00 32.34           H  
ATOM    518  CG2 VAL A  31       6.773   8.770  -6.140  1.00 32.34           C  
ATOM    519 HG21 VAL A  31       5.878   8.732  -5.519  1.00 32.34           H  
ATOM    520 HG22 VAL A  31       7.245   7.788  -6.123  1.00 32.34           H  
ATOM    521 HG23 VAL A  31       6.499   9.018  -7.166  1.00 32.34           H  
ATOM    522  N   GLY A  32      10.916  11.419  -6.712  1.00 29.56           N  
ATOM    523  H   GLY A  32      10.757  11.238  -7.693  1.00 29.56           H  
ATOM    524  CA  GLY A  32      11.678  12.597  -6.368  1.00 29.56           C  
ATOM    525  HA2 GLY A  32      12.168  13.012  -7.249  1.00 29.56           H  
ATOM    526  HA3 GLY A  32      12.416  12.355  -5.604  1.00 29.56           H  
ATOM    527  C   GLY A  32      10.684  13.616  -5.838  1.00 29.56           C  
ATOM    528  O   GLY A  32       9.568  13.725  -6.349  1.00 29.56           O  
ATOM    529  N   ASP A  33      11.087  14.311  -4.785  1.00 31.56           N  
ATOM    530  H   ASP A  33      12.000  14.121  -4.397  1.00 31.56           H  
ATOM    531  CA  ASP A  33      10.378  15.463  -4.250  1.00 31.56           C  
ATOM    532  HA  ASP A  33       9.325  15.217  -4.113  1.00 31.56           H  
ATOM    533  C   ASP A  33      10.457  16.621  -5.264  1.00 31.56           C  
ATOM    534  CB  ASP A  33      10.990  15.832  -2.881  1.00 31.56           C  
ATOM    535  HB2 ASP A  33      10.727  16.858  -2.625  1.00 31.56           H  
ATOM    536  HB3 ASP A  33      12.077  15.800  -2.960  1.00 31.56           H  
ATOM    537  O   ASP A  33      10.967  17.695  -4.951  1.00 31.56           O  
ATOM    538  CG  ASP A  33      10.541  14.971  -1.695  1.00 31.56           C  
ATOM    539  OD1 ASP A  33       9.380  14.507  -1.669  1.00 31.56           O  
ATOM    540  OD2 ASP A  33      11.372  14.793  -0.774  1.00 31.56           O  
ATOM    541  N   ASP A  34       9.942  16.435  -6.483  1.00 31.81           N  
ATOM    542  H   ASP A  34       9.578  15.521  -6.711  1.00 31.81           H  
ATOM    543  CA  ASP A  34       9.568  17.543  -7.357  1.00 31.81           C  
ATOM    544  HA  ASP A  34      10.358  18.293  -7.330  1.00 31.81           H  
ATOM    545  C   ASP A  34       8.320  18.200  -6.754  1.00 31.81           C  
ATOM    546  CB  ASP A  34       9.385  17.111  -8.824  1.00 31.81           C  
ATOM    547  HB2 ASP A  34       8.793  17.873  -9.330  1.00 31.81           H  
ATOM    548  HB3 ASP A  34       8.837  16.170  -8.864  1.00 31.81           H  
ATOM    549  O   ASP A  34       7.223  18.199  -7.314  1.00 31.81           O  
ATOM    550  CG  ASP A  34      10.693  16.998  -9.615  1.00 31.81           C  
ATOM    551  OD1 ASP A  34      11.705  17.593  -9.183  1.00 31.81           O  
ATOM    552  OD2 ASP A  34      10.655  16.330 -10.671  1.00 31.81           O  
ATOM    553  N   TYR A  35       8.517  18.799  -5.576  1.00 31.62           N  
ATOM    554  H   TYR A  35       9.432  18.680  -5.166  1.00 31.62           H  
ATOM    555  CA  TYR A  35       7.610  19.749  -4.948  1.00 31.62           C  
ATOM    556  HA  TYR A  35       6.730  19.233  -4.565  1.00 31.62           H  
ATOM    557  C   TYR A  35       7.154  20.780  -5.970  1.00 31.62           C  
ATOM    558  CB  TYR A  35       8.344  20.478  -3.808  1.00 31.62           C  
ATOM    559  HB2 TYR A  35       8.111  21.542  -3.849  1.00 31.62           H  
ATOM    560  HB3 TYR A  35       9.423  20.396  -3.939  1.00 31.62           H  
ATOM    561  O   TYR A  35       5.997  21.182  -5.955  1.00 31.62           O  
ATOM    562  CG  TYR A  35       7.966  19.988  -2.432  1.00 31.62           C  
ATOM    563  CD1 TYR A  35       6.910  20.604  -1.738  1.00 31.62           C  
ATOM    564  HD1 TYR A  35       6.388  21.436  -2.186  1.00 31.62           H  
ATOM    565  CD2 TYR A  35       8.671  18.927  -1.845  1.00 31.62           C  
ATOM    566  HD2 TYR A  35       9.488  18.479  -2.391  1.00 31.62           H  
ATOM    567  CE1 TYR A  35       6.556  20.152  -0.455  1.00 31.62           C  
ATOM    568  HE1 TYR A  35       5.785  20.670   0.095  1.00 31.62           H  
ATOM    569  CE2 TYR A  35       8.308  18.448  -0.572  1.00 31.62           C  
ATOM    570  HE2 TYR A  35       8.842  17.609  -0.150  1.00 31.62           H  
ATOM    571  OH  TYR A  35       6.848  18.585   1.335  1.00 31.62           O  
ATOM    572  HH  TYR A  35       7.474  17.913   1.616  1.00 31.62           H  
ATOM    573  CZ  TYR A  35       7.239  19.059   0.120  1.00 31.62           C  
ATOM    574  N   HIS A  36       8.050  21.185  -6.873  1.00 32.84           N  
ATOM    575  H   HIS A  36       8.984  20.802  -6.835  1.00 32.84           H  
ATOM    576  CA  HIS A  36       7.735  22.165  -7.892  1.00 32.84           C  
ATOM    577  HA  HIS A  36       7.255  22.999  -7.380  1.00 32.84           H  
ATOM    578  C   HIS A  36       6.731  21.643  -8.922  1.00 32.84           C  
ATOM    579  CB  HIS A  36       9.023  22.680  -8.549  1.00 32.84           C  
ATOM    580  HB2 HIS A  36       9.136  22.259  -9.547  1.00 32.84           H  
ATOM    581  HB3 HIS A  36       9.890  22.378  -7.960  1.00 32.84           H  
ATOM    582  O   HIS A  36       5.769  22.346  -9.209  1.00 32.84           O  
ATOM    583  CG  HIS A  36       9.028  24.180  -8.639  1.00 32.84           C  
ATOM    584  CD2 HIS A  36      10.090  25.003  -8.382  1.00 32.84           C  
ATOM    585  HD2 HIS A  36      11.089  24.691  -8.116  1.00 32.84           H  
ATOM    586  ND1 HIS A  36       7.941  24.985  -8.903  1.00 32.84           N  
ATOM    587  HD1 HIS A  36       7.023  24.675  -9.188  1.00 32.84           H  
ATOM    588  CE1 HIS A  36       8.341  26.263  -8.800  1.00 32.84           C  
ATOM    589  HE1 HIS A  36       7.718  27.128  -8.976  1.00 32.84           H  
ATOM    590  NE2 HIS A  36       9.641  26.321  -8.480  1.00 32.84           N  
ATOM    591  N   ALA A  37       6.893  20.419  -9.436  1.00 32.75           N  
ATOM    592  H   ALA A  37       7.657  19.839  -9.121  1.00 32.75           H  
ATOM    593  CA  ALA A  37       5.951  19.857 -10.405  1.00 32.75           C  
ATOM    594  HA  ALA A  37       5.783  20.589 -11.195  1.00 32.75           H  
ATOM    595  C   ALA A  37       4.590  19.555  -9.763  1.00 32.75           C  
ATOM    596  CB  ALA A  37       6.563  18.606 -11.042  1.00 32.75           C  
ATOM    597  HB1 ALA A  37       6.676  17.819 -10.296  1.00 32.75           H  
ATOM    598  HB2 ALA A  37       7.536  18.841 -11.474  1.00 32.75           H  
ATOM    599  HB3 ALA A  37       5.907  18.244 -11.834  1.00 32.75           H  
ATOM    600  O   ALA A  37       3.553  19.808 -10.375  1.00 32.75           O  
ATOM    601  N   TRP A  38       4.573  19.085  -8.509  1.00 33.56           N  
ATOM    602  H   TRP A  38       5.446  18.857  -8.056  1.00 33.56           H  
ATOM    603  CA  TRP A  38       3.316  18.917  -7.781  1.00 33.56           C  
ATOM    604  HA  TRP A  38       2.627  18.362  -8.419  1.00 33.56           H  
ATOM    605  C   TRP A  38       2.646  20.258  -7.481  1.00 33.56           C  
ATOM    606  CB  TRP A  38       3.524  18.100  -6.506  1.00 33.56           C  
ATOM    607  HB2 TRP A  38       4.218  17.287  -6.718  1.00 33.56           H  
ATOM    608  HB3 TRP A  38       3.975  18.728  -5.739  1.00 33.56           H  
ATOM    609  O   TRP A  38       1.442  20.364  -7.635  1.00 33.56           O  
ATOM    610  CG  TRP A  38       2.258  17.496  -5.979  1.00 33.56           C  
ATOM    611  CD1 TRP A  38       1.731  16.322  -6.397  1.00 33.56           C  
ATOM    612  HD1 TRP A  38       2.167  15.687  -7.154  1.00 33.56           H  
ATOM    613  CD2 TRP A  38       1.327  18.016  -4.977  1.00 33.56           C  
ATOM    614  CE2 TRP A  38       0.274  17.064  -4.817  1.00 33.56           C  
ATOM    615  CE3 TRP A  38       1.256  19.188  -4.191  1.00 33.56           C  
ATOM    616  HE3 TRP A  38       1.999  19.960  -4.327  1.00 33.56           H  
ATOM    617  NE1 TRP A  38       0.564  16.060  -5.710  1.00 33.56           N  
ATOM    618  HE1 TRP A  38       0.002  15.233  -5.848  1.00 33.56           H  
ATOM    619  CH2 TRP A  38      -0.804  18.402  -3.134  1.00 33.56           C  
ATOM    620  HH2 TRP A  38      -1.634  18.544  -2.457  1.00 33.56           H  
ATOM    621  CZ2 TRP A  38      -0.772  17.237  -3.908  1.00 33.56           C  
ATOM    622  HZ2 TRP A  38      -1.553  16.496  -3.824  1.00 33.56           H  
ATOM    623  CZ3 TRP A  38       0.197  19.382  -3.281  1.00 33.56           C  
ATOM    624  HZ3 TRP A  38       0.126  20.307  -2.728  1.00 33.56           H  
ATOM    625  N   ASN A  39       3.400  21.302  -7.129  1.00 34.66           N  
ATOM    626  H   ASN A  39       4.390  21.164  -6.984  1.00 34.66           H  
ATOM    627  CA  ASN A  39       2.852  22.646  -6.929  1.00 34.66           C  
ATOM    628  HA  ASN A  39       2.022  22.585  -6.226  1.00 34.66           H  
ATOM    629  C   ASN A  39       2.284  23.227  -8.236  1.00 34.66           C  
ATOM    630  CB  ASN A  39       3.955  23.528  -6.317  1.00 34.66           C  
ATOM    631  HB2 ASN A  39       4.397  22.998  -5.474  1.00 34.66           H  
ATOM    632  HB3 ASN A  39       4.729  23.719  -7.061  1.00 34.66           H  
ATOM    633  O   ASN A  39       1.218  23.824  -8.220  1.00 34.66           O  
ATOM    634  CG  ASN A  39       3.467  24.852  -5.759  1.00 34.66           C  
ATOM    635  ND2 ASN A  39       4.368  25.665  -5.262  1.00 34.66           N  
ATOM    636 HD21 ASN A  39       4.004  26.510  -4.845  1.00 34.66           H  
ATOM    637 HD22 ASN A  39       5.349  25.423  -5.268  1.00 34.66           H  
ATOM    638  OD1 ASN A  39       2.299  25.174  -5.711  1.00 34.66           O  
ATOM    639  N   ILE A  40       2.942  23.002  -9.379  1.00 36.72           N  
ATOM    640  H   ILE A  40       3.826  22.515  -9.343  1.00 36.72           H  
ATOM    641  CA  ILE A  40       2.422  23.432 -10.687  1.00 36.72           C  
ATOM    642  HA  ILE A  40       2.160  24.488 -10.624  1.00 36.72           H  
ATOM    643  C   ILE A  40       1.125  22.689 -11.029  1.00 36.72           C  
ATOM    644  CB  ILE A  40       3.495  23.274 -11.789  1.00 36.72           C  
ATOM    645  HB  ILE A  40       3.876  22.253 -11.752  1.00 36.72           H  
ATOM    646  O   ILE A  40       0.147  23.330 -11.397  1.00 36.72           O  
ATOM    647  CG1 ILE A  40       4.665  24.257 -11.550  1.00 36.72           C  
ATOM    648 HG12 ILE A  40       4.335  25.276 -11.750  1.00 36.72           H  
ATOM    649 HG13 ILE A  40       4.968  24.230 -10.504  1.00 36.72           H  
ATOM    650  CG2 ILE A  40       2.908  23.520 -13.192  1.00 36.72           C  
ATOM    651 HG21 ILE A  40       2.197  22.735 -13.448  1.00 36.72           H  
ATOM    652 HG22 ILE A  40       2.399  24.483 -13.225  1.00 36.72           H  
ATOM    653 HG23 ILE A  40       3.694  23.506 -13.947  1.00 36.72           H  
ATOM    654  CD1 ILE A  40       5.902  23.956 -12.409  1.00 36.72           C  
ATOM    655 HD11 ILE A  40       5.829  24.480 -13.362  1.00 36.72           H  
ATOM    656 HD12 ILE A  40       6.797  24.296 -11.889  1.00 36.72           H  
ATOM    657 HD13 ILE A  40       5.991  22.885 -12.591  1.00 36.72           H  
ATOM    658  N   ASN A  41       1.078  21.362 -10.872  1.00 36.22           N  
ATOM    659  H   ASN A  41       1.911  20.870 -10.581  1.00 36.22           H  
ATOM    660  CA  ASN A  41      -0.135  20.598 -11.175  1.00 36.22           C  
ATOM    661  HA  ASN A  41      -0.548  20.964 -12.115  1.00 36.22           H  
ATOM    662  C   ASN A  41      -1.248  20.808 -10.145  1.00 36.22           C  
ATOM    663  CB  ASN A  41       0.199  19.107 -11.338  1.00 36.22           C  
ATOM    664  HB2 ASN A  41       0.935  18.807 -10.592  1.00 36.22           H  
ATOM    665  HB3 ASN A  41      -0.708  18.525 -11.175  1.00 36.22           H  
ATOM    666  O   ASN A  41      -2.407  20.796 -10.533  1.00 36.22           O  
ATOM    667  CG  ASN A  41       0.700  18.754 -12.728  1.00 36.22           C  
ATOM    668  ND2 ASN A  41       1.194  17.553 -12.904  1.00 36.22           N  
ATOM    669 HD21 ASN A  41       1.243  16.899 -12.136  1.00 36.22           H  
ATOM    670 HD22 ASN A  41       1.488  17.334 -13.846  1.00 36.22           H  
ATOM    671  OD1 ASN A  41       0.633  19.513 -13.680  1.00 36.22           O  
ATOM    672  N   TYR A  42      -0.929  21.026  -8.869  1.00 35.06           N  
ATOM    673  H   TYR A  42       0.040  20.987  -8.584  1.00 35.06           H  
ATOM    674  CA  TYR A  42      -1.929  21.351  -7.858  1.00 35.06           C  
ATOM    675  HA  TYR A  42      -2.760  20.654  -7.971  1.00 35.06           H  
ATOM    676  C   TYR A  42      -2.495  22.748  -8.090  1.00 35.06           C  
ATOM    677  CB  TYR A  42      -1.387  21.184  -6.434  1.00 35.06           C  
ATOM    678  HB2 TYR A  42      -0.710  22.003  -6.192  1.00 35.06           H  
ATOM    679  HB3 TYR A  42      -0.828  20.250  -6.370  1.00 35.06           H  
ATOM    680  O   TYR A  42      -3.703  22.870  -8.141  1.00 35.06           O  
ATOM    681  CG  TYR A  42      -2.513  21.123  -5.422  1.00 35.06           C  
ATOM    682  CD1 TYR A  42      -3.041  22.304  -4.866  1.00 35.06           C  
ATOM    683  HD1 TYR A  42      -2.625  23.271  -5.107  1.00 35.06           H  
ATOM    684  CD2 TYR A  42      -3.122  19.882  -5.148  1.00 35.06           C  
ATOM    685  HD2 TYR A  42      -2.732  18.981  -5.600  1.00 35.06           H  
ATOM    686  CE1 TYR A  42      -4.209  22.253  -4.086  1.00 35.06           C  
ATOM    687  HE1 TYR A  42      -4.653  23.172  -3.732  1.00 35.06           H  
ATOM    688  CE2 TYR A  42      -4.290  19.828  -4.365  1.00 35.06           C  
ATOM    689  HE2 TYR A  42      -4.818  18.898  -4.217  1.00 35.06           H  
ATOM    690  OH  TYR A  42      -6.059  20.988  -3.244  1.00 35.06           O  
ATOM    691  HH  TYR A  42      -6.448  21.866  -3.242  1.00 35.06           H  
ATOM    692  CZ  TYR A  42      -4.859  21.023  -3.875  1.00 35.06           C  
ATOM    693  N   LYS A  43      -1.668  23.771  -8.362  1.00 38.72           N  
ATOM    694  H   LYS A  43      -0.670  23.638  -8.291  1.00 38.72           H  
ATOM    695  CA  LYS A  43      -2.180  25.077  -8.816  1.00 38.72           C  
ATOM    696  HA  LYS A  43      -2.848  25.488  -8.058  1.00 38.72           H  
ATOM    697  C   LYS A  43      -3.034  24.958 -10.070  1.00 38.72           C  
ATOM    698  CB  LYS A  43      -1.044  26.064  -9.110  1.00 38.72           C  
ATOM    699  HB2 LYS A  43      -0.153  25.544  -9.461  1.00 38.72           H  
ATOM    700  HB3 LYS A  43      -1.368  26.737  -9.904  1.00 38.72           H  
ATOM    701  O   LYS A  43      -4.018  25.666 -10.201  1.00 38.72           O  
ATOM    702  CG  LYS A  43      -0.736  26.922  -7.885  1.00 38.72           C  
ATOM    703  HG2 LYS A  43      -1.662  27.384  -7.542  1.00 38.72           H  
ATOM    704  HG3 LYS A  43      -0.330  26.301  -7.087  1.00 38.72           H  
ATOM    705  CD  LYS A  43       0.262  28.020  -8.257  1.00 38.72           C  
ATOM    706  HD2 LYS A  43       1.246  27.580  -8.417  1.00 38.72           H  
ATOM    707  HD3 LYS A  43      -0.075  28.515  -9.168  1.00 38.72           H  
ATOM    708  CE  LYS A  43       0.300  29.037  -7.117  1.00 38.72           C  
ATOM    709  HE2 LYS A  43       0.701  28.552  -6.227  1.00 38.72           H  
ATOM    710  HE3 LYS A  43      -0.727  29.327  -6.896  1.00 38.72           H  
ATOM    711  NZ  LYS A  43       1.091  30.233  -7.485  1.00 38.72           N  
ATOM    712  HZ1 LYS A  43       0.673  30.665  -8.297  1.00 38.72           H  
ATOM    713  HZ2 LYS A  43       2.049  29.986  -7.688  1.00 38.72           H  
ATOM    714  HZ3 LYS A  43       1.057  30.907  -6.733  1.00 38.72           H  
ATOM    715  N   LYS A  44      -2.659  24.076 -10.998  1.00 40.47           N  
ATOM    716  H   LYS A  44      -1.786  23.584 -10.874  1.00 40.47           H  
ATOM    717  CA  LYS A  44      -3.462  23.844 -12.196  1.00 40.47           C  
ATOM    718  HA  LYS A  44      -3.716  24.815 -12.621  1.00 40.47           H  
ATOM    719  C   LYS A  44      -4.809  23.194 -11.863  1.00 40.47           C  
ATOM    720  CB  LYS A  44      -2.648  23.056 -13.224  1.00 40.47           C  
ATOM    721  HB2 LYS A  44      -1.656  23.497 -13.316  1.00 40.47           H  
ATOM    722  HB3 LYS A  44      -2.558  22.015 -12.914  1.00 40.47           H  
ATOM    723  O   LYS A  44      -5.808  23.615 -12.413  1.00 40.47           O  
ATOM    724  CG  LYS A  44      -3.346  23.141 -14.579  1.00 40.47           C  
ATOM    725  HG2 LYS A  44      -3.466  24.188 -14.856  1.00 40.47           H  
ATOM    726  HG3 LYS A  44      -4.332  22.682 -14.506  1.00 40.47           H  
ATOM    727  CD  LYS A  44      -2.550  22.423 -15.663  1.00 40.47           C  
ATOM    728  HD2 LYS A  44      -1.570  22.885 -15.775  1.00 40.47           H  
ATOM    729  HD3 LYS A  44      -2.450  21.370 -15.402  1.00 40.47           H  
ATOM    730  CE  LYS A  44      -3.375  22.582 -16.937  1.00 40.47           C  
ATOM    731  HE2 LYS A  44      -4.379  22.206 -16.740  1.00 40.47           H  
ATOM    732  HE3 LYS A  44      -3.484  23.643 -17.160  1.00 40.47           H  
ATOM    733  NZ  LYS A  44      -2.778  21.859 -18.075  1.00 40.47           N  
ATOM    734  HZ1 LYS A  44      -2.733  20.876 -17.845  1.00 40.47           H  
ATOM    735  HZ2 LYS A  44      -3.393  21.974 -18.868  1.00 40.47           H  
ATOM    736  HZ3 LYS A  44      -1.861  22.227 -18.286  1.00 40.47           H  
ATOM    737  N   TRP A  45      -4.840  22.220 -10.955  1.00 36.00           N  
ATOM    738  H   TRP A  45      -3.972  21.925 -10.530  1.00 36.00           H  
ATOM    739  CA  TRP A  45      -6.080  21.582 -10.500  1.00 36.00           C  
ATOM    740  HA  TRP A  45      -6.698  21.335 -11.364  1.00 36.00           H  
ATOM    741  C   TRP A  45      -6.938  22.488  -9.614  1.00 36.00           C  
ATOM    742  CB  TRP A  45      -5.759  20.280  -9.758  1.00 36.00           C  
ATOM    743  HB2 TRP A  45      -6.563  20.088  -9.047  1.00 36.00           H  
ATOM    744  HB3 TRP A  45      -4.847  20.402  -9.174  1.00 36.00           H  
ATOM    745  O   TRP A  45      -8.150  22.433  -9.721  1.00 36.00           O  
ATOM    746  CG  TRP A  45      -5.642  19.066 -10.624  1.00 36.00           C  
ATOM    747  CD1 TRP A  45      -4.772  18.895 -11.643  1.00 36.00           C  
ATOM    748  HD1 TRP A  45      -4.062  19.645 -11.960  1.00 36.00           H  
ATOM    749  CD2 TRP A  45      -6.486  17.876 -10.617  1.00 36.00           C  
ATOM    750  CE2 TRP A  45      -6.036  16.999 -11.648  1.00 36.00           C  
ATOM    751  CE3 TRP A  45      -7.606  17.462  -9.865  1.00 36.00           C  
ATOM    752  HE3 TRP A  45      -8.013  18.134  -9.123  1.00 36.00           H  
ATOM    753  NE1 TRP A  45      -4.990  17.671 -12.244  1.00 36.00           N  
ATOM    754  HE1 TRP A  45      -4.530  17.397 -13.100  1.00 36.00           H  
ATOM    755  CH2 TRP A  45      -7.755  15.375 -11.128  1.00 36.00           C  
ATOM    756  HH2 TRP A  45      -8.261  14.443 -11.329  1.00 36.00           H  
ATOM    757  CZ2 TRP A  45      -6.647  15.761 -11.904  1.00 36.00           C  
ATOM    758  HZ2 TRP A  45      -6.285  15.136 -12.708  1.00 36.00           H  
ATOM    759  CZ3 TRP A  45      -8.235  16.228 -10.116  1.00 36.00           C  
ATOM    760  HZ3 TRP A  45      -9.116  15.968  -9.549  1.00 36.00           H  
ATOM    761  N   GLU A  46      -6.338  23.305  -8.752  1.00 36.41           N  
ATOM    762  H   GLU A  46      -5.332  23.272  -8.668  1.00 36.41           H  
ATOM    763  CA  GLU A  46      -7.046  24.260  -7.894  1.00 36.41           C  
ATOM    764  HA  GLU A  46      -7.873  23.748  -7.401  1.00 36.41           H  
ATOM    765  C   GLU A  46      -7.663  25.373  -8.750  1.00 36.41           C  
ATOM    766  CB  GLU A  46      -6.070  24.763  -6.811  1.00 36.41           C  
ATOM    767  HB2 GLU A  46      -5.352  25.449  -7.262  1.00 36.41           H  
ATOM    768  HB3 GLU A  46      -5.517  23.898  -6.446  1.00 36.41           H  
ATOM    769  O   GLU A  46      -8.843  25.651  -8.596  1.00 36.41           O  
ATOM    770  CG  GLU A  46      -6.715  25.422  -5.577  1.00 36.41           C  
ATOM    771  HG2 GLU A  46      -7.543  24.795  -5.246  1.00 36.41           H  
ATOM    772  HG3 GLU A  46      -7.110  26.398  -5.858  1.00 36.41           H  
ATOM    773  CD  GLU A  46      -5.705  25.576  -4.415  1.00 36.41           C  
ATOM    774  OE1 GLU A  46      -6.080  25.334  -3.237  1.00 36.41           O  
ATOM    775  OE2 GLU A  46      -4.493  25.792  -4.674  1.00 36.41           O  
ATOM    776  N   ASN A  47      -6.936  25.894  -9.748  1.00 37.00           N  
ATOM    777  H   ASN A  47      -5.950  25.686  -9.807  1.00 37.00           H  
ATOM    778  CA  ASN A  47      -7.522  26.798 -10.741  1.00 37.00           C  
ATOM    779  HA  ASN A  47      -8.019  27.617 -10.221  1.00 37.00           H  
ATOM    780  C   ASN A  47      -8.597  26.109 -11.605  1.00 37.00           C  
ATOM    781  CB  ASN A  47      -6.427  27.378 -11.650  1.00 37.00           C  
ATOM    782  HB2 ASN A  47      -6.929  27.827 -12.507  1.00 37.00           H  
ATOM    783  HB3 ASN A  47      -5.790  26.576 -12.023  1.00 37.00           H  
ATOM    784  O   ASN A  47      -9.594  26.739 -11.918  1.00 37.00           O  
ATOM    785  CG  ASN A  47      -5.563  28.460 -11.025  1.00 37.00           C  
ATOM    786  ND2 ASN A  47      -4.888  29.225 -11.848  1.00 37.00           N  
ATOM    787 HD21 ASN A  47      -5.189  29.200 -12.812  1.00 37.00           H  
ATOM    788 HD22 ASN A  47      -4.566  30.072 -11.402  1.00 37.00           H  
ATOM    789  OD1 ASN A  47      -5.434  28.666  -9.834  1.00 37.00           O  
ATOM    790  N   GLU A  48      -8.426  24.839 -11.998  1.00 37.03           N  
ATOM    791  H   GLU A  48      -7.562  24.366 -11.774  1.00 37.03           H  
ATOM    792  CA  GLU A  48      -9.458  24.099 -12.752  1.00 37.03           C  
ATOM    793  HA  GLU A  48      -9.807  24.724 -13.574  1.00 37.03           H  
ATOM    794  C   GLU A  48     -10.710  23.804 -11.891  1.00 37.03           C  
ATOM    795  CB  GLU A  48      -8.877  22.790 -13.352  1.00 37.03           C  
ATOM    796  HB2 GLU A  48      -8.258  22.303 -12.598  1.00 37.03           H  
ATOM    797  HB3 GLU A  48      -9.703  22.117 -13.579  1.00 37.03           H  
ATOM    798  O   GLU A  48     -11.819  23.794 -12.421  1.00 37.03           O  
ATOM    799  CG  GLU A  48      -8.059  22.969 -14.656  1.00 37.03           C  
ATOM    800  HG2 GLU A  48      -7.326  23.763 -14.510  1.00 37.03           H  
ATOM    801  HG3 GLU A  48      -8.739  23.301 -15.440  1.00 37.03           H  
ATOM    802  CD  GLU A  48      -7.315  21.699 -15.158  1.00 37.03           C  
ATOM    803  OE1 GLU A  48      -6.482  21.810 -16.103  1.00 37.03           O  
ATOM    804  OE2 GLU A  48      -7.517  20.579 -14.626  1.00 37.03           O  
ATOM    805  N   GLU A  49     -10.573  23.571 -10.577  1.00 35.62           N  
ATOM    806  H   GLU A  49      -9.644  23.561 -10.183  1.00 35.62           H  
ATOM    807  CA  GLU A  49     -11.713  23.412  -9.656  1.00 35.62           C  
ATOM    808  HA  GLU A  49     -12.479  22.819 -10.156  1.00 35.62           H  
ATOM    809  C   GLU A  49     -12.393  24.756  -9.338  1.00 35.62           C  
ATOM    810  CB  GLU A  49     -11.313  22.664  -8.357  1.00 35.62           C  
ATOM    811  HB2 GLU A  49     -10.350  23.032  -8.003  1.00 35.62           H  
ATOM    812  HB3 GLU A  49     -12.059  22.883  -7.593  1.00 35.62           H  
ATOM    813  O   GLU A  49     -13.622  24.804  -9.325  1.00 35.62           O  
ATOM    814  CG  GLU A  49     -11.263  21.128  -8.524  1.00 35.62           C  
ATOM    815  HG2 GLU A  49     -12.220  20.800  -8.929  1.00 35.62           H  
ATOM    816  HG3 GLU A  49     -10.500  20.882  -9.263  1.00 35.62           H  
ATOM    817  CD  GLU A  49     -10.980  20.313  -7.235  1.00 35.62           C  
ATOM    818  OE1 GLU A  49     -11.159  19.063  -7.275  1.00 35.62           O  
ATOM    819  OE2 GLU A  49     -10.556  20.870  -6.196  1.00 35.62           O  
ATOM    820  N   GLU A  50     -11.641  25.845  -9.132  1.00 34.72           N  
ATOM    821  H   GLU A  50     -10.635  25.757  -9.111  1.00 34.72           H  
ATOM    822  CA  GLU A  50     -12.213  27.194  -8.983  1.00 34.72           C  
ATOM    823  HA  GLU A  50     -12.978  27.169  -8.208  1.00 34.72           H  
ATOM    824  C   GLU A  50     -12.929  27.647 -10.268  1.00 34.72           C  
ATOM    825  CB  GLU A  50     -11.140  28.222  -8.559  1.00 34.72           C  
ATOM    826  HB2 GLU A  50     -11.518  29.222  -8.777  1.00 34.72           H  
ATOM    827  HB3 GLU A  50     -10.236  28.065  -9.147  1.00 34.72           H  
ATOM    828  O   GLU A  50     -14.038  28.168 -10.182  1.00 34.72           O  
ATOM    829  CG  GLU A  50     -10.816  28.164  -7.053  1.00 34.72           C  
ATOM    830  HG2 GLU A  50     -11.744  28.297  -6.498  1.00 34.72           H  
ATOM    831  HG3 GLU A  50     -10.431  27.173  -6.814  1.00 34.72           H  
ATOM    832  CD  GLU A  50      -9.795  29.222  -6.574  1.00 34.72           C  
ATOM    833  OE1 GLU A  50      -9.703  29.420  -5.336  1.00 34.72           O  
ATOM    834  OE2 GLU A  50      -9.076  29.818  -7.411  1.00 34.72           O  
ATOM    835  N   GLU A  51     -12.376  27.375 -11.457  1.00 35.00           N  
ATOM    836  H   GLU A  51     -11.442  26.992 -11.486  1.00 35.00           H  
ATOM    837  CA  GLU A  51     -13.062  27.636 -12.733  1.00 35.00           C  
ATOM    838  HA  GLU A  51     -13.383  28.678 -12.748  1.00 35.00           H  
ATOM    839  C   GLU A  51     -14.347  26.789 -12.886  1.00 35.00           C  
ATOM    840  CB  GLU A  51     -12.110  27.408 -13.931  1.00 35.00           C  
ATOM    841  HB2 GLU A  51     -11.566  26.476 -13.782  1.00 35.00           H  
ATOM    842  HB3 GLU A  51     -12.716  27.299 -14.830  1.00 35.00           H  
ATOM    843  O   GLU A  51     -15.354  27.301 -13.380  1.00 35.00           O  
ATOM    844  CG  GLU A  51     -11.116  28.565 -14.181  1.00 35.00           C  
ATOM    845  HG2 GLU A  51     -11.691  29.465 -14.399  1.00 35.00           H  
ATOM    846  HG3 GLU A  51     -10.549  28.756 -13.269  1.00 35.00           H  
ATOM    847  CD  GLU A  51     -10.127  28.319 -15.347  1.00 35.00           C  
ATOM    848  OE1 GLU A  51      -9.242  29.185 -15.568  1.00 35.00           O  
ATOM    849  OE2 GLU A  51     -10.231  27.285 -16.051  1.00 35.00           O  
ATOM    850  N   GLU A  52     -14.372  25.521 -12.438  1.00 34.38           N  
ATOM    851  H   GLU A  52     -13.523  25.131 -12.054  1.00 34.38           H  
ATOM    852  CA  GLU A  52     -15.604  24.704 -12.446  1.00 34.38           C  
ATOM    853  HA  GLU A  52     -16.069  24.820 -13.425  1.00 34.38           H  
ATOM    854  C   GLU A  52     -16.663  25.208 -11.436  1.00 34.38           C  
ATOM    855  CB  GLU A  52     -15.324  23.184 -12.233  1.00 34.38           C  
ATOM    856  HB2 GLU A  52     -14.539  23.053 -11.488  1.00 34.38           H  
ATOM    857  HB3 GLU A  52     -16.231  22.730 -11.834  1.00 34.38           H  
ATOM    858  O   GLU A  52     -17.862  25.073 -11.705  1.00 34.38           O  
ATOM    859  CG  GLU A  52     -14.961  22.395 -13.518  1.00 34.38           C  
ATOM    860  HG2 GLU A  52     -15.696  22.652 -14.280  1.00 34.38           H  
ATOM    861  HG3 GLU A  52     -13.992  22.742 -13.877  1.00 34.38           H  
ATOM    862  CD  GLU A  52     -14.927  20.836 -13.418  1.00 34.38           C  
ATOM    863  OE1 GLU A  52     -14.725  20.140 -14.451  1.00 34.38           O  
ATOM    864  OE2 GLU A  52     -15.185  20.182 -12.374  1.00 34.38           O  
ATOM    865  N   GLU A  53     -16.277  25.774 -10.284  1.00 33.81           N  
ATOM    866  H   GLU A  53     -15.288  25.846 -10.089  1.00 33.81           H  
ATOM    867  CA  GLU A  53     -17.232  26.358  -9.325  1.00 33.81           C  
ATOM    868  HA  GLU A  53     -18.121  25.727  -9.311  1.00 33.81           H  
ATOM    869  C   GLU A  53     -17.741  27.744  -9.751  1.00 33.81           C  
ATOM    870  CB  GLU A  53     -16.678  26.397  -7.885  1.00 33.81           C  
ATOM    871  HB2 GLU A  53     -15.647  26.751  -7.889  1.00 33.81           H  
ATOM    872  HB3 GLU A  53     -17.282  27.105  -7.317  1.00 33.81           H  
ATOM    873  O   GLU A  53     -18.944  28.000  -9.629  1.00 33.81           O  
ATOM    874  CG  GLU A  53     -16.771  25.030  -7.177  1.00 33.81           C  
ATOM    875  HG2 GLU A  53     -16.046  24.350  -7.623  1.00 33.81           H  
ATOM    876  HG3 GLU A  53     -17.762  24.618  -7.366  1.00 33.81           H  
ATOM    877  CD  GLU A  53     -16.561  25.072  -5.647  1.00 33.81           C  
ATOM    878  OE1 GLU A  53     -16.878  24.038  -5.001  1.00 33.81           O  
ATOM    879  OE2 GLU A  53     -16.179  26.125  -5.091  1.00 33.81           O  
ATOM    880  N   GLU A  54     -16.882  28.619 -10.286  1.00 33.81           N  
ATOM    881  H   GLU A  54     -15.904  28.372 -10.341  1.00 33.81           H  
ATOM    882  CA  GLU A  54     -17.288  29.937 -10.801  1.00 33.81           C  
ATOM    883  HA  GLU A  54     -17.882  30.445 -10.041  1.00 33.81           H  
ATOM    884  C   GLU A  54     -18.178  29.842 -12.048  1.00 33.81           C  
ATOM    885  CB  GLU A  54     -16.072  30.816 -11.128  1.00 33.81           C  
ATOM    886  HB2 GLU A  54     -16.421  31.642 -11.748  1.00 33.81           H  
ATOM    887  HB3 GLU A  54     -15.345  30.243 -11.704  1.00 33.81           H  
ATOM    888  O   GLU A  54     -18.998  30.730 -12.288  1.00 33.81           O  
ATOM    889  CG  GLU A  54     -15.402  31.424  -9.885  1.00 33.81           C  
ATOM    890  HG2 GLU A  54     -14.894  30.638  -9.326  1.00 33.81           H  
ATOM    891  HG3 GLU A  54     -16.182  31.836  -9.245  1.00 33.81           H  
ATOM    892  CD  GLU A  54     -14.406  32.548 -10.231  1.00 33.81           C  
ATOM    893  OE1 GLU A  54     -14.073  33.322  -9.301  1.00 33.81           O  
ATOM    894  OE2 GLU A  54     -14.043  32.707 -11.421  1.00 33.81           O  
ATOM    895  N   GLU A  55     -18.090  28.755 -12.824  1.00 33.56           N  
ATOM    896  H   GLU A  55     -17.334  28.106 -12.663  1.00 33.56           H  
ATOM    897  CA  GLU A  55     -19.021  28.509 -13.928  1.00 33.56           C  
ATOM    898  HA  GLU A  55     -19.077  29.425 -14.516  1.00 33.56           H  
ATOM    899  C   GLU A  55     -20.460  28.231 -13.468  1.00 33.56           C  
ATOM    900  CB  GLU A  55     -18.536  27.374 -14.854  1.00 33.56           C  
ATOM    901  HB2 GLU A  55     -17.948  26.650 -14.291  1.00 33.56           H  
ATOM    902  HB3 GLU A  55     -19.411  26.847 -15.234  1.00 33.56           H  
ATOM    903  O   GLU A  55     -21.346  28.118 -14.323  1.00 33.56           O  
ATOM    904  CG  GLU A  55     -17.735  27.876 -16.070  1.00 33.56           C  
ATOM    905  HG2 GLU A  55     -18.199  28.792 -16.435  1.00 33.56           H  
ATOM    906  HG3 GLU A  55     -16.719  28.118 -15.758  1.00 33.56           H  
ATOM    907  CD  GLU A  55     -17.703  26.872 -17.246  1.00 33.56           C  
ATOM    908  OE1 GLU A  55     -17.265  27.276 -18.351  1.00 33.56           O  
ATOM    909  OE2 GLU A  55     -18.247  25.743 -17.140  1.00 33.56           O  
ATOM    910  N   GLN A  56     -20.755  28.138 -12.159  1.00 32.47           N  
ATOM    911  H   GLN A  56     -20.016  28.270 -11.484  1.00 32.47           H  
ATOM    912  CA  GLN A  56     -22.149  28.196 -11.727  1.00 32.47           C  
ATOM    913  HA  GLN A  56     -22.677  27.396 -12.247  1.00 32.47           H  
ATOM    914  C   GLN A  56     -22.724  29.548 -12.151  1.00 32.47           C  
ATOM    915  CB  GLN A  56     -22.333  27.967 -10.224  1.00 32.47           C  
ATOM    916  HB2 GLN A  56     -21.631  28.579  -9.658  1.00 32.47           H  
ATOM    917  HB3 GLN A  56     -23.348  28.261  -9.955  1.00 32.47           H  
ATOM    918  O   GLN A  56     -22.354  30.579 -11.585  1.00 32.47           O  
ATOM    919  CG  GLN A  56     -22.142  26.484  -9.890  1.00 32.47           C  
ATOM    920  HG2 GLN A  56     -21.099  26.220 -10.062  1.00 32.47           H  
ATOM    921  HG3 GLN A  56     -22.757  25.873 -10.551  1.00 32.47           H  
ATOM    922  CD  GLN A  56     -22.515  26.136  -8.455  1.00 32.47           C  
ATOM    923  NE2 GLN A  56     -21.871  25.143  -7.887  1.00 32.47           N  
ATOM    924 HE21 GLN A  56     -21.015  24.844  -8.330  1.00 32.47           H  
ATOM    925 HE22 GLN A  56     -21.980  25.086  -6.884  1.00 32.47           H  
ATOM    926  OE1 GLN A  56     -23.415  26.682  -7.833  1.00 32.47           O  
ATOM    927  N   PRO A  57     -23.628  29.569 -13.152  1.00 31.25           N  
ATOM    928  CA  PRO A  57     -24.083  30.814 -13.730  1.00 31.25           C  
ATOM    929  HA  PRO A  57     -23.226  31.328 -14.165  1.00 31.25           H  
ATOM    930  C   PRO A  57     -24.715  31.629 -12.603  1.00 31.25           C  
ATOM    931  CB  PRO A  57     -25.069  30.438 -14.839  1.00 31.25           C  
ATOM    932  HB2 PRO A  57     -25.885  31.155 -14.925  1.00 31.25           H  
ATOM    933  HB3 PRO A  57     -24.532  30.357 -15.784  1.00 31.25           H  
ATOM    934  O   PRO A  57     -25.586  31.096 -11.899  1.00 31.25           O  
ATOM    935  CG  PRO A  57     -25.562  29.053 -14.425  1.00 31.25           C  
ATOM    936  HG2 PRO A  57     -25.867  28.460 -15.287  1.00 31.25           H  
ATOM    937  HG3 PRO A  57     -26.385  29.158 -13.718  1.00 31.25           H  
ATOM    938  CD  PRO A  57     -24.358  28.445 -13.715  1.00 31.25           C  
ATOM    939  HD2 PRO A  57     -23.737  27.917 -14.439  1.00 31.25           H  
ATOM    940  HD3 PRO A  57     -24.697  27.759 -12.939  1.00 31.25           H  
ATOM    941  N   PRO A  58     -24.283  32.887 -12.397  1.00 30.62           N  
ATOM    942  CA  PRO A  58     -24.863  33.724 -11.368  1.00 30.62           C  
ATOM    943  HA  PRO A  58     -24.598  33.304 -10.397  1.00 30.62           H  
ATOM    944  C   PRO A  58     -26.382  33.719 -11.562  1.00 30.62           C  
ATOM    945  CB  PRO A  58     -24.222  35.107 -11.520  1.00 30.62           C  
ATOM    946  HB2 PRO A  58     -24.939  35.913 -11.370  1.00 30.62           H  
ATOM    947  HB3 PRO A  58     -23.398  35.196 -10.812  1.00 30.62           H  
ATOM    948  O   PRO A  58     -26.853  33.762 -12.708  1.00 30.62           O  
ATOM    949  CG  PRO A  58     -23.664  35.102 -12.942  1.00 30.62           C  
ATOM    950  HG2 PRO A  58     -24.441  35.415 -13.639  1.00 30.62           H  
ATOM    951  HG3 PRO A  58     -22.785  35.741 -13.036  1.00 30.62           H  
ATOM    952  CD  PRO A  58     -23.325  33.637 -13.189  1.00 30.62           C  
ATOM    953  HD2 PRO A  58     -23.413  33.420 -14.254  1.00 30.62           H  
ATOM    954  HD3 PRO A  58     -22.317  33.419 -12.838  1.00 30.62           H  
ATOM    955  N   PRO A  59     -27.158  33.582 -10.472  1.00 30.69           N  
ATOM    956  CA  PRO A  59     -28.600  33.427 -10.562  1.00 30.69           C  
ATOM    957  HA  PRO A  59     -28.840  32.471 -11.029  1.00 30.69           H  
ATOM    958  C   PRO A  59     -29.146  34.567 -11.406  1.00 30.69           C  
ATOM    959  CB  PRO A  59     -29.117  33.451  -9.121  1.00 30.69           C  
ATOM    960  HB2 PRO A  59     -30.065  33.980  -9.030  1.00 30.69           H  
ATOM    961  HB3 PRO A  59     -29.219  32.427  -8.761  1.00 30.69           H  
ATOM    962  O   PRO A  59     -28.838  35.725 -11.134  1.00 30.69           O  
ATOM    963  CG  PRO A  59     -28.001  34.149  -8.342  1.00 30.69           C  
ATOM    964  HG2 PRO A  59     -28.124  35.229  -8.415  1.00 30.69           H  
ATOM    965  HG3 PRO A  59     -27.974  33.835  -7.299  1.00 30.69           H  
ATOM    966  CD  PRO A  59     -26.741  33.728  -9.091  1.00 30.69           C  
ATOM    967  HD2 PRO A  59     -26.386  32.767  -8.718  1.00 30.69           H  
ATOM    968  HD3 PRO A  59     -25.969  34.489  -8.978  1.00 30.69           H  
ATOM    969  N   THR A  60     -29.894  34.223 -12.455  1.00 28.08           N  
ATOM    970  H   THR A  60     -30.083  33.244 -12.619  1.00 28.08           H  
ATOM    971  CA  THR A  60     -30.358  35.171 -13.468  1.00 28.08           C  
ATOM    972  HA  THR A  60     -29.482  35.565 -13.983  1.00 28.08           H  
ATOM    973  C   THR A  60     -31.105  36.294 -12.749  1.00 28.08           C  
ATOM    974  CB  THR A  60     -31.275  34.477 -14.498  1.00 28.08           C  
ATOM    975  HB  THR A  60     -32.316  34.539 -14.181  1.00 28.08           H  
ATOM    976  O   THR A  60     -32.188  36.033 -12.212  1.00 28.08           O  
ATOM    977  CG2 THR A  60     -31.136  35.098 -15.886  1.00 28.08           C  
ATOM    978 HG21 THR A  60     -30.106  35.022 -16.235  1.00 28.08           H  
ATOM    979 HG22 THR A  60     -31.796  34.583 -16.583  1.00 28.08           H  
ATOM    980 HG23 THR A  60     -31.424  36.149 -15.841  1.00 28.08           H  
ATOM    981  OG1 THR A  60     -30.950  33.108 -14.638  1.00 28.08           O  
ATOM    982  HG1 THR A  60     -30.039  33.066 -14.938  1.00 28.08           H  
ATOM    983  N   PRO A  61     -30.539  37.514 -12.642  1.00 27.89           N  
ATOM    984  CA  PRO A  61     -31.246  38.592 -11.980  1.00 27.89           C  
ATOM    985  HA  PRO A  61     -31.496  38.296 -10.962  1.00 27.89           H  
ATOM    986  C   PRO A  61     -32.532  38.847 -12.764  1.00 27.89           C  
ATOM    987  CB  PRO A  61     -30.283  39.780 -11.936  1.00 27.89           C  
ATOM    988  HB2 PRO A  61     -29.727  39.757 -10.998  1.00 27.89           H  
ATOM    989  HB3 PRO A  61     -30.799  40.733 -12.049  1.00 27.89           H  
ATOM    990  O   PRO A  61     -32.556  38.768 -13.995  1.00 27.89           O  
ATOM    991  CG  PRO A  61     -29.325  39.511 -13.095  1.00 27.89           C  
ATOM    992  HG2 PRO A  61     -29.746  39.920 -14.013  1.00 27.89           H  
ATOM    993  HG3 PRO A  61     -28.337  39.933 -12.909  1.00 27.89           H  
ATOM    994  CD  PRO A  61     -29.278  37.988 -13.198  1.00 27.89           C  
ATOM    995  HD2 PRO A  61     -28.440  37.613 -12.609  1.00 27.89           H  
ATOM    996  HD3 PRO A  61     -29.165  37.694 -14.241  1.00 27.89           H  
ATOM    997  N   VAL A  62     -33.622  39.075 -12.035  1.00 27.70           N  
ATOM    998  H   VAL A  62     -33.525  39.121 -11.031  1.00 27.70           H  
ATOM    999  CA  VAL A  62     -34.960  39.208 -12.617  1.00 27.70           C  
ATOM   1000  HA  VAL A  62     -35.200  38.275 -13.126  1.00 27.70           H  
ATOM   1001  C   VAL A  62     -34.958  40.336 -13.654  1.00 27.70           C  
ATOM   1002  CB  VAL A  62     -36.014  39.450 -11.517  1.00 27.70           C  
ATOM   1003  HB  VAL A  62     -35.811  40.402 -11.026  1.00 27.70           H  
ATOM   1004  O   VAL A  62     -34.415  41.410 -13.396  1.00 27.70           O  
ATOM   1005  CG1 VAL A  62     -37.434  39.488 -12.092  1.00 27.70           C  
ATOM   1006 HG11 VAL A  62     -38.156  39.629 -11.288  1.00 27.70           H  
ATOM   1007 HG12 VAL A  62     -37.656  38.557 -12.614  1.00 27.70           H  
ATOM   1008 HG13 VAL A  62     -37.540  40.324 -12.783  1.00 27.70           H  
ATOM   1009  CG2 VAL A  62     -35.979  38.340 -10.453  1.00 27.70           C  
ATOM   1010 HG21 VAL A  62     -36.137  37.369 -10.922  1.00 27.70           H  
ATOM   1011 HG22 VAL A  62     -35.021  38.335  -9.934  1.00 27.70           H  
ATOM   1012 HG23 VAL A  62     -36.760  38.514  -9.713  1.00 27.70           H  
ATOM   1013  N   SER A  63     -35.564  40.083 -14.818  1.00 26.28           N  
ATOM   1014  H   SER A  63     -35.916  39.151 -14.981  1.00 26.28           H  
ATOM   1015  CA  SER A  63     -35.716  41.036 -15.923  1.00 26.28           C  
ATOM   1016  HA  SER A  63     -34.732  41.395 -16.226  1.00 26.28           H  
ATOM   1017  C   SER A  63     -36.555  42.247 -15.507  1.00 26.28           C  
ATOM   1018  CB  SER A  63     -36.380  40.349 -17.127  1.00 26.28           C  
ATOM   1019  HB2 SER A  63     -36.463  41.063 -17.947  1.00 26.28           H  
ATOM   1020  HB3 SER A  63     -37.382  40.017 -16.853  1.00 26.28           H  
ATOM   1021  O   SER A  63     -37.768  42.266 -15.705  1.00 26.28           O  
ATOM   1022  OG  SER A  63     -35.630  39.227 -17.554  1.00 26.28           O  
ATOM   1023  HG  SER A  63     -34.742  39.524 -17.767  1.00 26.28           H  
ATOM   1024  N   GLY A  64     -35.920  43.251 -14.903  1.00 24.25           N  
ATOM   1025  H   GLY A  64     -34.953  43.118 -14.645  1.00 24.25           H  
ATOM   1026  CA  GLY A  64     -36.526  44.570 -14.745  1.00 24.25           C  
ATOM   1027  HA2 GLY A  64     -37.445  44.478 -14.165  1.00 24.25           H  
ATOM   1028  HA3 GLY A  64     -35.839  45.222 -14.205  1.00 24.25           H  
ATOM   1029  C   GLY A  64     -36.868  45.230 -16.092  1.00 24.25           C  
ATOM   1030  O   GLY A  64     -36.570  44.694 -17.156  1.00 24.25           O  
ATOM   1031  N   GLU A  65     -37.502  46.399 -15.998  1.00 23.88           N  
ATOM   1032  H   GLU A  65     -37.635  46.764 -15.066  1.00 23.88           H  
ATOM   1033  CA  GLU A  65     -38.224  47.140 -17.049  1.00 23.88           C  
ATOM   1034  HA  GLU A  65     -38.977  46.476 -17.473  1.00 23.88           H  
ATOM   1035  C   GLU A  65     -37.418  47.673 -18.272  1.00 23.88           C  
ATOM   1036  CB  GLU A  65     -38.964  48.297 -16.336  1.00 23.88           C  
ATOM   1037  HB2 GLU A  65     -38.272  48.799 -15.661  1.00 23.88           H  
ATOM   1038  HB3 GLU A  65     -39.316  49.043 -17.049  1.00 23.88           H  
ATOM   1039  O   GLU A  65     -36.262  47.349 -18.518  1.00 23.88           O  
ATOM   1040  CG  GLU A  65     -40.213  47.857 -15.564  1.00 23.88           C  
ATOM   1041  HG2 GLU A  65     -39.913  47.273 -14.695  1.00 23.88           H  
ATOM   1042  HG3 GLU A  65     -40.819  47.224 -16.211  1.00 23.88           H  
ATOM   1043  CD  GLU A  65     -41.039  49.077 -15.118  1.00 23.88           C  
ATOM   1044  OE1 GLU A  65     -42.275  48.921 -14.998  1.00 23.88           O  
ATOM   1045  OE2 GLU A  65     -40.426  50.141 -14.875  1.00 23.88           O  
ATOM   1046  N   GLU A  66     -38.101  48.515 -19.059  1.00 23.72           N  
ATOM   1047  H   GLU A  66     -38.955  48.859 -18.642  1.00 23.72           H  
ATOM   1048  CA  GLU A  66     -38.098  48.682 -20.518  1.00 23.72           C  
ATOM   1049  HA  GLU A  66     -38.287  47.719 -20.992  1.00 23.72           H  
ATOM   1050  C   GLU A  66     -36.881  49.313 -21.211  1.00 23.72           C  
ATOM   1051  CB  GLU A  66     -39.256  49.651 -20.847  1.00 23.72           C  
ATOM   1052  HB2 GLU A  66     -39.289  49.794 -21.927  1.00 23.72           H  
ATOM   1053  HB3 GLU A  66     -39.021  50.614 -20.394  1.00 23.72           H  
ATOM   1054  O   GLU A  66     -36.674  49.060 -22.399  1.00 23.72           O  
ATOM   1055  CG  GLU A  66     -40.662  49.230 -20.396  1.00 23.72           C  
ATOM   1056  HG2 GLU A  66     -40.907  48.275 -20.861  1.00 23.72           H  
ATOM   1057  HG3 GLU A  66     -40.676  49.095 -19.314  1.00 23.72           H  
ATOM   1058  CD  GLU A  66     -41.703  50.297 -20.781  1.00 23.72           C  
ATOM   1059  OE1 GLU A  66     -42.745  49.912 -21.359  1.00 23.72           O  
ATOM   1060  OE2 GLU A  66     -41.425  51.497 -20.553  1.00 23.72           O  
ATOM   1061  N   GLY A  67     -36.200  50.263 -20.563  1.00 28.86           N  
ATOM   1062  H   GLY A  67     -36.375  50.337 -19.571  1.00 28.86           H  
ATOM   1063  CA  GLY A  67     -35.587  51.412 -21.249  1.00 28.86           C  
ATOM   1064  HA2 GLY A  67     -36.385  52.080 -21.576  1.00 28.86           H  
ATOM   1065  HA3 GLY A  67     -34.978  51.955 -20.527  1.00 28.86           H  
ATOM   1066  C   GLY A  67     -34.688  51.077 -22.452  1.00 28.86           C  
ATOM   1067  O   GLY A  67     -33.566  50.609 -22.295  1.00 28.86           O  
ATOM   1068  N   ARG A  68     -35.155  51.410 -23.665  1.00 27.67           N  
ATOM   1069  H   ARG A  68     -36.103  51.758 -23.661  1.00 27.67           H  
ATOM   1070  CA  ARG A  68     -34.593  51.040 -24.985  1.00 27.67           C  
ATOM   1071  HA  ARG A  68     -34.382  49.971 -24.956  1.00 27.67           H  
ATOM   1072  C   ARG A  68     -33.278  51.736 -25.378  1.00 27.67           C  
ATOM   1073  CB  ARG A  68     -35.687  51.326 -26.036  1.00 27.67           C  
ATOM   1074  HB2 ARG A  68     -36.662  51.132 -25.588  1.00 27.67           H  
ATOM   1075  HB3 ARG A  68     -35.655  52.385 -26.292  1.00 27.67           H  
ATOM   1076  O   ARG A  68     -33.028  51.882 -26.576  1.00 27.67           O  
ATOM   1077  CG  ARG A  68     -35.618  50.482 -27.320  1.00 27.67           C  
ATOM   1078  HG2 ARG A  68     -34.621  50.490 -27.760  1.00 27.67           H  
ATOM   1079  HG3 ARG A  68     -35.886  49.453 -27.078  1.00 27.67           H  
ATOM   1080  CD  ARG A  68     -36.614  51.054 -28.334  1.00 27.67           C  
ATOM   1081  HD2 ARG A  68     -36.266  52.038 -28.651  1.00 27.67           H  
ATOM   1082  HD3 ARG A  68     -37.580  51.162 -27.842  1.00 27.67           H  
ATOM   1083  NE  ARG A  68     -36.763  50.177 -29.508  1.00 27.67           N  
ATOM   1084  HE  ARG A  68     -36.121  49.399 -29.571  1.00 27.67           H  
ATOM   1085  NH1 ARG A  68     -38.553  51.270 -30.440  1.00 27.67           N  
ATOM   1086 HH11 ARG A  68     -39.277  51.331 -31.142  1.00 27.67           H  
ATOM   1087 HH12 ARG A  68     -38.513  51.938 -29.684  1.00 27.67           H  
ATOM   1088  NH2 ARG A  68     -37.771  49.413 -31.402  1.00 27.67           N  
ATOM   1089 HH21 ARG A  68     -38.488  49.496 -32.108  1.00 27.67           H  
ATOM   1090 HH22 ARG A  68     -37.128  48.634 -31.421  1.00 27.67           H  
ATOM   1091  CZ  ARG A  68     -37.689  50.291 -30.442  1.00 27.67           C  
ATOM   1092  N   ALA A  69     -32.504  52.283 -24.438  1.00 28.31           N  
ATOM   1093  H   ALA A  69     -32.661  52.017 -23.476  1.00 28.31           H  
ATOM   1094  CA  ALA A  69     -31.353  53.117 -24.795  1.00 28.31           C  
ATOM   1095  HA  ALA A  69     -31.727  54.005 -25.305  1.00 28.31           H  
ATOM   1096  C   ALA A  69     -30.445  52.355 -25.772  1.00 28.31           C  
ATOM   1097  CB  ALA A  69     -30.610  53.579 -23.539  1.00 28.31           C  
ATOM   1098  HB1 ALA A  69     -30.232  52.713 -22.996  1.00 28.31           H  
ATOM   1099  HB2 ALA A  69     -31.285  54.140 -22.893  1.00 28.31           H  
ATOM   1100  HB3 ALA A  69     -29.770  54.215 -23.819  1.00 28.31           H  
ATOM   1101  O   ALA A  69     -30.144  51.185 -25.543  1.00 28.31           O  
ATOM   1102  N   ALA A  70     -30.103  53.001 -26.894  1.00 30.20           N  
ATOM   1103  H   ALA A  70     -30.388  53.964 -27.003  1.00 30.20           H  
ATOM   1104  CA  ALA A  70     -29.413  52.371 -28.012  1.00 30.20           C  
ATOM   1105  HA  ALA A  70     -30.020  51.545 -28.383  1.00 30.20           H  
ATOM   1106  C   ALA A  70     -28.078  51.811 -27.519  1.00 30.20           C  
ATOM   1107  CB  ALA A  70     -29.246  53.401 -29.140  1.00 30.20           C  
ATOM   1108  HB1 ALA A  70     -30.224  53.742 -29.480  1.00 30.20           H  
ATOM   1109  HB2 ALA A  70     -28.666  54.254 -28.787  1.00 30.20           H  
ATOM   1110  HB3 ALA A  70     -28.720  52.940 -29.975  1.00 30.20           H  
ATOM   1111  O   ALA A  70     -27.128  52.567 -27.318  1.00 30.20           O  
ATOM   1112  N   ALA A  71     -28.052  50.504 -27.247  1.00 28.66           N  
ATOM   1113  H   ALA A  71     -28.911  49.975 -27.305  1.00 28.66           H  
ATOM   1114  CA  ALA A  71     -26.878  49.842 -26.719  1.00 28.66           C  
ATOM   1115  HA  ALA A  71     -26.631  50.307 -25.764  1.00 28.66           H  
ATOM   1116  C   ALA A  71     -25.760  50.067 -27.743  1.00 28.66           C  
ATOM   1117  CB  ALA A  71     -27.187  48.361 -26.468  1.00 28.66           C  
ATOM   1118  HB1 ALA A  71     -27.468  47.875 -27.403  1.00 28.66           H  
ATOM   1119  HB2 ALA A  71     -28.000  48.267 -25.748  1.00 28.66           H  
ATOM   1120  HB3 ALA A  71     -26.299  47.869 -26.071  1.00 28.66           H  
ATOM   1121  O   ALA A  71     -25.955  49.705 -28.909  1.00 28.66           O  
ATOM   1122  N   PRO A  72     -24.654  50.739 -27.365  1.00 30.95           N  
ATOM   1123  CA  PRO A  72     -23.554  50.959 -28.290  1.00 30.95           C  
ATOM   1124  HA  PRO A  72     -23.884  51.588 -29.117  1.00 30.95           H  
ATOM   1125  C   PRO A  72     -23.112  49.608 -28.836  1.00 30.95           C  
ATOM   1126  CB  PRO A  72     -22.460  51.676 -27.494  1.00 30.95           C  
ATOM   1127  HB2 PRO A  72     -21.459  51.360 -27.788  1.00 30.95           H  
ATOM   1128  HB3 PRO A  72     -22.570  52.753 -27.622  1.00 30.95           H  
ATOM   1129  O   PRO A  72     -23.343  48.591 -28.186  1.00 30.95           O  
ATOM   1130  CG  PRO A  72     -22.765  51.307 -26.043  1.00 30.95           C  
ATOM   1131  HG2 PRO A  72     -22.297  50.351 -25.807  1.00 30.95           H  
ATOM   1132  HG3 PRO A  72     -22.430  52.078 -25.349  1.00 30.95           H  
ATOM   1133  CD  PRO A  72     -24.282  51.147 -26.020  1.00 30.95           C  
ATOM   1134  HD2 PRO A  72     -24.756  52.100 -25.789  1.00 30.95           H  
ATOM   1135  HD3 PRO A  72     -24.555  50.394 -25.280  1.00 30.95           H  
ATOM   1136  N   ASP A  73     -22.519  49.613 -30.026  1.00 30.83           N  
ATOM   1137  H   ASP A  73     -22.383  50.497 -30.494  1.00 30.83           H  
ATOM   1138  CA  ASP A  73     -22.117  48.417 -30.767  1.00 30.83           C  
ATOM   1139  HA  ASP A  73     -22.993  47.780 -30.887  1.00 30.83           H  
ATOM   1140  C   ASP A  73     -21.064  47.645 -29.952  1.00 30.83           C  
ATOM   1141  CB  ASP A  73     -21.643  48.877 -32.166  1.00 30.83           C  
ATOM   1142  HB2 ASP A  73     -20.604  49.203 -32.123  1.00 30.83           H  
ATOM   1143  HB3 ASP A  73     -22.231  49.747 -32.458  1.00 30.83           H  
ATOM   1144  O   ASP A  73     -19.856  47.829 -30.111  1.00 30.83           O  
ATOM   1145  CG  ASP A  73     -21.818  47.849 -33.290  1.00 30.83           C  
ATOM   1146  OD1 ASP A  73     -22.444  46.793 -33.050  1.00 30.83           O  
ATOM   1147  OD2 ASP A  73     -21.375  48.173 -34.416  1.00 30.83           O  
ATOM   1148  N   VAL A  74     -21.520  46.882 -28.950  1.00 31.62           N  
ATOM   1149  H   VAL A  74     -22.512  46.912 -28.766  1.00 31.62           H  
ATOM   1150  CA  VAL A  74     -20.666  46.092 -28.074  1.00 31.62           C  
ATOM   1151  HA  VAL A  74     -19.871  46.725 -27.681  1.00 31.62           H  
ATOM   1152  C   VAL A  74     -20.075  45.059 -29.000  1.00 31.62           C  
ATOM   1153  CB  VAL A  74     -21.410  45.442 -26.886  1.00 31.62           C  
ATOM   1154  HB  VAL A  74     -22.232  44.827 -27.252  1.00 31.62           H  
ATOM   1155  O   VAL A  74     -20.785  44.150 -29.438  1.00 31.62           O  
ATOM   1156  CG1 VAL A  74     -20.458  44.559 -26.064  1.00 31.62           C  
ATOM   1157 HG11 VAL A  74     -19.623  45.151 -25.689  1.00 31.62           H  
ATOM   1158 HG12 VAL A  74     -20.994  44.117 -25.225  1.00 31.62           H  
ATOM   1159 HG13 VAL A  74     -20.073  43.746 -26.680  1.00 31.62           H  
ATOM   1160  CG2 VAL A  74     -21.978  46.490 -25.920  1.00 31.62           C  
ATOM   1161 HG21 VAL A  74     -21.197  47.188 -25.618  1.00 31.62           H  
ATOM   1162 HG22 VAL A  74     -22.786  47.038 -26.405  1.00 31.62           H  
ATOM   1163 HG23 VAL A  74     -22.391  46.002 -25.037  1.00 31.62           H  
ATOM   1164  N   ALA A  75     -18.798  45.274 -29.336  1.00 34.28           N  
ATOM   1165  H   ALA A  75     -18.391  46.157 -29.061  1.00 34.28           H  
ATOM   1166  CA  ALA A  75     -18.040  44.422 -30.233  1.00 34.28           C  
ATOM   1167  HA  ALA A  75     -18.339  44.665 -31.253  1.00 34.28           H  
ATOM   1168  C   ALA A  75     -18.390  42.972 -29.896  1.00 34.28           C  
ATOM   1169  CB  ALA A  75     -16.543  44.700 -30.060  1.00 34.28           C  
ATOM   1170  HB1 ALA A  75     -15.972  44.061 -30.734  1.00 34.28           H  
ATOM   1171  HB2 ALA A  75     -16.243  44.493 -29.033  1.00 34.28           H  
ATOM   1172  HB3 ALA A  75     -16.334  45.744 -30.295  1.00 34.28           H  
ATOM   1173  O   ALA A  75     -18.336  42.627 -28.709  1.00 34.28           O  
ATOM   1174  N   PRO A  76     -18.837  42.178 -30.890  1.00 31.84           N  
ATOM   1175  CA  PRO A  76     -19.486  40.902 -30.647  1.00 31.84           C  
ATOM   1176  HA  PRO A  76     -20.461  41.065 -30.188  1.00 31.84           H  
ATOM   1177  C   PRO A  76     -18.595  40.113 -29.707  1.00 31.84           C  
ATOM   1178  CB  PRO A  76     -19.661  40.244 -32.023  1.00 31.84           C  
ATOM   1179  HB2 PRO A  76     -20.679  40.416 -32.373  1.00 31.84           H  
ATOM   1180  HB3 PRO A  76     -19.447  39.175 -32.000  1.00 31.84           H  
ATOM   1181  O   PRO A  76     -17.452  39.813 -30.065  1.00 31.84           O  
ATOM   1182  CG  PRO A  76     -18.684  40.999 -32.926  1.00 31.84           C  
ATOM   1183  HG2 PRO A  76     -17.694  40.550 -32.849  1.00 31.84           H  
ATOM   1184  HG3 PRO A  76     -19.020  41.018 -33.962  1.00 31.84           H  
ATOM   1185  CD  PRO A  76     -18.661  42.394 -32.312  1.00 31.84           C  
ATOM   1186  HD2 PRO A  76     -19.494  42.985 -32.694  1.00 31.84           H  
ATOM   1187  HD3 PRO A  76     -17.713  42.884 -32.534  1.00 31.84           H  
ATOM   1188  N   ALA A  77     -19.091  39.893 -28.481  1.00 34.72           N  
ATOM   1189  H   ALA A  77     -19.990  40.286 -28.241  1.00 34.72           H  
ATOM   1190  CA  ALA A  77     -18.327  39.217 -27.448  1.00 34.72           C  
ATOM   1191  HA  ALA A  77     -17.515  39.877 -27.142  1.00 34.72           H  
ATOM   1192  C   ALA A  77     -17.783  37.945 -28.101  1.00 34.72           C  
ATOM   1193  CB  ALA A  77     -19.221  38.924 -26.238  1.00 34.72           C  
ATOM   1194  HB1 ALA A  77     -20.060  38.295 -26.537  1.00 34.72           H  
ATOM   1195  HB2 ALA A  77     -19.598  39.858 -25.822  1.00 34.72           H  
ATOM   1196  HB3 ALA A  77     -18.642  38.403 -25.475  1.00 34.72           H  
ATOM   1197  O   ALA A  77     -18.589  37.222 -28.705  1.00 34.72           O  
ATOM   1198  N   PRO A  78     -16.447  37.747 -28.121  1.00 36.12           N  
ATOM   1199  CA  PRO A  78     -15.844  36.672 -28.887  1.00 36.12           C  
ATOM   1200  HA  PRO A  78     -15.936  36.889 -29.951  1.00 36.12           H  
ATOM   1201  C   PRO A  78     -16.611  35.405 -28.549  1.00 36.12           C  
ATOM   1202  CB  PRO A  78     -14.363  36.628 -28.496  1.00 36.12           C  
ATOM   1203  HB2 PRO A  78     -13.773  37.114 -29.274  1.00 36.12           H  
ATOM   1204  HB3 PRO A  78     -14.009  35.610 -28.335  1.00 36.12           H  
ATOM   1205  O   PRO A  78     -16.827  35.119 -27.368  1.00 36.12           O  
ATOM   1206  CG  PRO A  78     -14.286  37.457 -27.213  1.00 36.12           C  
ATOM   1207  HG2 PRO A  78     -13.327  37.967 -27.116  1.00 36.12           H  
ATOM   1208  HG3 PRO A  78     -14.462  36.809 -26.355  1.00 36.12           H  
ATOM   1209  CD  PRO A  78     -15.442  38.444 -27.343  1.00 36.12           C  
ATOM   1210  HD2 PRO A  78     -15.811  38.710 -26.352  1.00 36.12           H  
ATOM   1211  HD3 PRO A  78     -15.118  39.335 -27.882  1.00 36.12           H  
ATOM   1212  N   GLY A  79     -17.144  34.760 -29.595  1.00 33.16           N  
ATOM   1213  H   GLY A  79     -16.975  35.131 -30.519  1.00 33.16           H  
ATOM   1214  CA  GLY A  79     -18.119  33.686 -29.439  1.00 33.16           C  
ATOM   1215  HA2 GLY A  79     -18.267  33.164 -30.385  1.00 33.16           H  
ATOM   1216  HA3 GLY A  79     -19.061  34.128 -29.114  1.00 33.16           H  
ATOM   1217  C   GLY A  79     -17.626  32.693 -28.393  1.00 33.16           C  
ATOM   1218  O   GLY A  79     -16.409  32.488 -28.323  1.00 33.16           O  
ATOM   1219  N   PRO A  80     -18.535  32.133 -27.570  1.00 35.16           N  
ATOM   1220  CA  PRO A  80     -18.173  31.327 -26.411  1.00 35.16           C  
ATOM   1221  HA  PRO A  80     -17.815  31.968 -25.605  1.00 35.16           H  
ATOM   1222  C   PRO A  80     -17.076  30.370 -26.838  1.00 35.16           C  
ATOM   1223  CB  PRO A  80     -19.455  30.603 -25.979  1.00 35.16           C  
ATOM   1224  HB2 PRO A  80     -19.916  31.153 -25.157  1.00 35.16           H  
ATOM   1225  HB3 PRO A  80     -19.267  29.572 -25.681  1.00 35.16           H  
ATOM   1226  O   PRO A  80     -17.294  29.600 -27.783  1.00 35.16           O  
ATOM   1227  CG  PRO A  80     -20.360  30.682 -27.210  1.00 35.16           C  
ATOM   1228  HG2 PRO A  80     -21.416  30.669 -26.940  1.00 35.16           H  
ATOM   1229  HG3 PRO A  80     -20.125  29.864 -27.891  1.00 35.16           H  
ATOM   1230  CD  PRO A  80     -19.953  32.008 -27.844  1.00 35.16           C  
ATOM   1231  HD2 PRO A  80     -20.163  31.989 -28.914  1.00 35.16           H  
ATOM   1232  HD3 PRO A  80     -20.487  32.830 -27.367  1.00 35.16           H  
ATOM   1233  N   ALA A  81     -15.887  30.522 -26.234  1.00 37.84           N  
ATOM   1234  H   ALA A  81     -15.787  31.225 -25.516  1.00 37.84           H  
ATOM   1235  CA  ALA A  81     -14.715  29.750 -26.617  1.00 37.84           C  
ATOM   1236  HA  ALA A  81     -14.368  30.119 -27.582  1.00 37.84           H  
ATOM   1237  C   ALA A  81     -15.187  28.302 -26.723  1.00 37.84           C  
ATOM   1238  CB  ALA A  81     -13.602  29.924 -25.578  1.00 37.84           C  
ATOM   1239  HB1 ALA A  81     -12.736  29.325 -25.863  1.00 37.84           H  
ATOM   1240  HB2 ALA A  81     -13.950  29.596 -24.598  1.00 37.84           H  
ATOM   1241  HB3 ALA A  81     -13.308  30.972 -25.522  1.00 37.84           H  
ATOM   1242  O   ALA A  81     -15.837  27.838 -25.778  1.00 37.84           O  
ATOM   1243  N   PRO A  82     -15.031  27.657 -27.897  1.00 37.06           N  
ATOM   1244  CA  PRO A  82     -15.690  26.393 -28.172  1.00 37.06           C  
ATOM   1245  HA  PRO A  82     -16.767  26.537 -28.259  1.00 37.06           H  
ATOM   1246  C   PRO A  82     -15.368  25.491 -26.999  1.00 37.06           C  
ATOM   1247  CB  PRO A  82     -15.105  25.889 -29.499  1.00 37.06           C  
ATOM   1248  HB2 PRO A  82     -14.922  24.814 -29.489  1.00 37.06           H  
ATOM   1249  HB3 PRO A  82     -15.787  26.147 -30.309  1.00 37.06           H  
ATOM   1250  O   PRO A  82     -14.183  25.245 -26.769  1.00 37.06           O  
ATOM   1251  CG  PRO A  82     -13.807  26.683 -29.661  1.00 37.06           C  
ATOM   1252  HG2 PRO A  82     -12.999  26.179 -29.131  1.00 37.06           H  
ATOM   1253  HG3 PRO A  82     -13.547  26.827 -30.710  1.00 37.06           H  
ATOM   1254  CD  PRO A  82     -14.121  28.006 -28.969  1.00 37.06           C  
ATOM   1255  HD2 PRO A  82     -13.204  28.456 -28.590  1.00 37.06           H  
ATOM   1256  HD3 PRO A  82     -14.621  28.683 -29.661  1.00 37.06           H  
ATOM   1257  N   ARG A  83     -16.400  25.117 -26.216  1.00 40.75           N  
ATOM   1258  H   ARG A  83     -17.305  25.525 -26.406  1.00 40.75           H  
ATOM   1259  CA  ARG A  83     -16.231  24.267 -25.034  1.00 40.75           C  
ATOM   1260  HA  ARG A  83     -15.745  24.826 -24.234  1.00 40.75           H  
ATOM   1261  C   ARG A  83     -15.313  23.163 -25.490  1.00 40.75           C  
ATOM   1262  CB  ARG A  83     -17.559  23.667 -24.548  1.00 40.75           C  
ATOM   1263  HB2 ARG A  83     -17.339  22.764 -23.977  1.00 40.75           H  
ATOM   1264  HB3 ARG A  83     -18.173  23.386 -25.404  1.00 40.75           H  
ATOM   1265  O   ARG A  83     -15.700  22.437 -26.415  1.00 40.75           O  
ATOM   1266  CG  ARG A  83     -18.334  24.620 -23.635  1.00 40.75           C  
ATOM   1267  HG2 ARG A  83     -17.712  24.876 -22.777  1.00 40.75           H  
ATOM   1268  HG3 ARG A  83     -18.584  25.532 -24.177  1.00 40.75           H  
ATOM   1269  CD  ARG A  83     -19.617  23.938 -23.148  1.00 40.75           C  
ATOM   1270  HD2 ARG A  83     -19.357  22.972 -22.714  1.00 40.75           H  
ATOM   1271  HD3 ARG A  83     -20.275  23.783 -24.003  1.00 40.75           H  
ATOM   1272  NE  ARG A  83     -20.292  24.749 -22.123  1.00 40.75           N  
ATOM   1273  HE  ARG A  83     -19.728  25.450 -21.663  1.00 40.75           H  
ATOM   1274  NH1 ARG A  83     -22.295  23.625 -22.076  1.00 40.75           N  
ATOM   1275 HH11 ARG A  83     -23.208  23.507 -21.661  1.00 40.75           H  
ATOM   1276 HH12 ARG A  83     -21.938  23.003 -22.788  1.00 40.75           H  
ATOM   1277  NH2 ARG A  83     -21.937  25.342 -20.683  1.00 40.75           N  
ATOM   1278 HH21 ARG A  83     -21.288  25.977 -20.242  1.00 40.75           H  
ATOM   1279 HH22 ARG A  83     -22.825  25.188 -20.227  1.00 40.75           H  
ATOM   1280  CZ  ARG A  83     -21.505  24.570 -21.637  1.00 40.75           C  
ATOM   1281  N   ALA A  84     -14.091  23.138 -24.948  1.00 41.16           N  
ATOM   1282  H   ALA A  84     -13.835  23.834 -24.263  1.00 41.16           H  
ATOM   1283  CA  ALA A  84     -13.111  22.152 -25.359  1.00 41.16           C  
ATOM   1284  HA  ALA A  84     -12.794  22.387 -26.375  1.00 41.16           H  
ATOM   1285  C   ALA A  84     -13.864  20.823 -25.314  1.00 41.16           C  
ATOM   1286  CB  ALA A  84     -11.899  22.187 -24.423  1.00 41.16           C  
ATOM   1287  HB1 ALA A  84     -12.212  21.988 -23.398  1.00 41.16           H  
ATOM   1288  HB2 ALA A  84     -11.181  21.425 -24.727  1.00 41.16           H  
ATOM   1289  HB3 ALA A  84     -11.423  23.166 -24.469  1.00 41.16           H  
ATOM   1290  O   ALA A  84     -14.561  20.592 -24.314  1.00 41.16           O  
ATOM   1291  N   PRO A  85     -13.897  20.058 -26.426  1.00 43.94           N  
ATOM   1292  CA  PRO A  85     -14.703  18.850 -26.489  1.00 43.94           C  
ATOM   1293  HA  PRO A  85     -15.759  19.103 -26.580  1.00 43.94           H  
ATOM   1294  C   PRO A  85     -14.448  18.106 -25.192  1.00 43.94           C  
ATOM   1295  CB  PRO A  85     -14.218  18.078 -27.722  1.00 43.94           C  
ATOM   1296  HB2 PRO A  85     -14.887  18.283 -28.558  1.00 43.94           H  
ATOM   1297  HB3 PRO A  85     -14.156  17.006 -27.540  1.00 43.94           H  
ATOM   1298  O   PRO A  85     -13.288  18.029 -24.792  1.00 43.94           O  
ATOM   1299  CG  PRO A  85     -12.842  18.679 -28.018  1.00 43.94           C  
ATOM   1300  HG2 PRO A  85     -12.087  18.174 -27.415  1.00 43.94           H  
ATOM   1301  HG3 PRO A  85     -12.590  18.618 -29.077  1.00 43.94           H  
ATOM   1302  CD  PRO A  85     -12.984  20.123 -27.550  1.00 43.94           C  
ATOM   1303  HD2 PRO A  85     -13.421  20.735 -28.338  1.00 43.94           H  
ATOM   1304  HD3 PRO A  85     -12.007  20.511 -27.260  1.00 43.94           H  
ATOM   1305  N   LEU A  86     -15.515  17.691 -24.494  1.00 48.56           N  
ATOM   1306  H   LEU A  86     -16.432  17.918 -24.850  1.00 48.56           H  
ATOM   1307  CA  LEU A  86     -15.417  16.904 -23.265  1.00 48.56           C  
ATOM   1308  HA  LEU A  86     -14.909  17.483 -22.494  1.00 48.56           H  
ATOM   1309  C   LEU A  86     -14.565  15.690 -23.610  1.00 48.56           C  
ATOM   1310  CB  LEU A  86     -16.820  16.484 -22.786  1.00 48.56           C  
ATOM   1311  HB2 LEU A  86     -17.437  16.276 -23.661  1.00 48.56           H  
ATOM   1312  HB3 LEU A  86     -16.743  15.553 -22.223  1.00 48.56           H  
ATOM   1313  O   LEU A  86     -15.069  14.695 -24.135  1.00 48.56           O  
ATOM   1314  CG  LEU A  86     -17.516  17.522 -21.893  1.00 48.56           C  
ATOM   1315  HG  LEU A  86     -17.357  18.522 -22.295  1.00 48.56           H  
ATOM   1316  CD1 LEU A  86     -19.020  17.243 -21.864  1.00 48.56           C  
ATOM   1317 HD11 LEU A  86     -19.429  17.328 -22.870  1.00 48.56           H  
ATOM   1318 HD12 LEU A  86     -19.511  17.977 -21.225  1.00 48.56           H  
ATOM   1319 HD13 LEU A  86     -19.208  16.242 -21.475  1.00 48.56           H  
ATOM   1320  CD2 LEU A  86     -16.993  17.453 -20.455  1.00 48.56           C  
ATOM   1321 HD21 LEU A  86     -17.166  16.464 -20.030  1.00 48.56           H  
ATOM   1322 HD22 LEU A  86     -17.500  18.202 -19.846  1.00 48.56           H  
ATOM   1323 HD23 LEU A  86     -15.927  17.676 -20.438  1.00 48.56           H  
ATOM   1324  N   ASP A  87     -13.253  15.846 -23.451  1.00 55.88           N  
ATOM   1325  H   ASP A  87     -12.947  16.784 -23.237  1.00 55.88           H  
ATOM   1326  CA  ASP A  87     -12.323  15.036 -24.204  1.00 55.88           C  
ATOM   1327  HA  ASP A  87     -12.627  15.048 -25.251  1.00 55.88           H  
ATOM   1328  C   ASP A  87     -12.515  13.638 -23.659  1.00 55.88           C  
ATOM   1329  CB  ASP A  87     -10.874  15.560 -24.069  1.00 55.88           C  
ATOM   1330  HB2 ASP A  87     -10.824  16.304 -23.274  1.00 55.88           H  
ATOM   1331  HB3 ASP A  87     -10.233  14.731 -23.768  1.00 55.88           H  
ATOM   1332  O   ASP A  87     -12.574  13.447 -22.441  1.00 55.88           O  
ATOM   1333  CG  ASP A  87     -10.282  16.154 -25.359  1.00 55.88           C  
ATOM   1334  OD1 ASP A  87     -10.742  15.749 -26.451  1.00 55.88           O  
ATOM   1335  OD2 ASP A  87      -9.259  16.861 -25.238  1.00 55.88           O  
ATOM   1336  N   PHE A  88     -12.639  12.642 -24.535  1.00 63.41           N  
ATOM   1337  H   PHE A  88     -12.697  12.872 -25.516  1.00 63.41           H  
ATOM   1338  CA  PHE A  88     -12.815  11.260 -24.088  1.00 63.41           C  
ATOM   1339  HA  PHE A  88     -13.784  11.169 -23.597  1.00 63.41           H  
ATOM   1340  C   PHE A  88     -11.726  10.891 -23.069  1.00 63.41           C  
ATOM   1341  CB  PHE A  88     -12.780  10.344 -25.313  1.00 63.41           C  
ATOM   1342  HB2 PHE A  88     -13.497  10.714 -26.047  1.00 63.41           H  
ATOM   1343  HB3 PHE A  88     -11.792  10.389 -25.770  1.00 63.41           H  
ATOM   1344  O   PHE A  88     -11.981  10.206 -22.083  1.00 63.41           O  
ATOM   1345  CG  PHE A  88     -13.130   8.906 -25.003  1.00 63.41           C  
ATOM   1346  CD1 PHE A  88     -12.117   7.939 -24.873  1.00 63.41           C  
ATOM   1347  HD1 PHE A  88     -11.079   8.219 -24.983  1.00 63.41           H  
ATOM   1348  CD2 PHE A  88     -14.479   8.534 -24.850  1.00 63.41           C  
ATOM   1349  HD2 PHE A  88     -15.259   9.275 -24.949  1.00 63.41           H  
ATOM   1350  CE1 PHE A  88     -12.454   6.602 -24.603  1.00 63.41           C  
ATOM   1351  HE1 PHE A  88     -11.673   5.863 -24.496  1.00 63.41           H  
ATOM   1352  CE2 PHE A  88     -14.815   7.196 -24.581  1.00 63.41           C  
ATOM   1353  HE2 PHE A  88     -15.851   6.912 -24.471  1.00 63.41           H  
ATOM   1354  CZ  PHE A  88     -13.802   6.228 -24.463  1.00 63.41           C  
ATOM   1355  HZ  PHE A  88     -14.059   5.200 -24.256  1.00 63.41           H  
ATOM   1356  N   ARG A  89     -10.529  11.468 -23.245  1.00 63.31           N  
ATOM   1357  H   ARG A  89     -10.448  12.085 -24.041  1.00 63.31           H  
ATOM   1358  CA  ARG A  89      -9.445  11.457 -22.262  1.00 63.31           C  
ATOM   1359  HA  ARG A  89      -9.205  10.423 -22.013  1.00 63.31           H  
ATOM   1360  C   ARG A  89      -9.794  12.116 -20.934  1.00 63.31           C  
ATOM   1361  CB  ARG A  89      -8.209  12.146 -22.841  1.00 63.31           C  
ATOM   1362  HB2 ARG A  89      -7.532  12.394 -22.024  1.00 63.31           H  
ATOM   1363  HB3 ARG A  89      -8.489  13.069 -23.349  1.00 63.31           H  
ATOM   1364  O   ARG A  89      -9.524  11.499 -19.916  1.00 63.31           O  
ATOM   1365  CG  ARG A  89      -7.478  11.213 -23.799  1.00 63.31           C  
ATOM   1366  HG2 ARG A  89      -7.229  10.287 -23.280  1.00 63.31           H  
ATOM   1367  HG3 ARG A  89      -8.110  10.996 -24.660  1.00 63.31           H  
ATOM   1368  CD  ARG A  89      -6.198  11.894 -24.268  1.00 63.31           C  
ATOM   1369  HD2 ARG A  89      -5.689  12.333 -23.410  1.00 63.31           H  
ATOM   1370  HD3 ARG A  89      -6.463  12.689 -24.965  1.00 63.31           H  
ATOM   1371  NE  ARG A  89      -5.296  10.923 -24.900  1.00 63.31           N  
ATOM   1372  HE  ARG A  89      -5.437   9.949 -24.677  1.00 63.31           H  
ATOM   1373  NH1 ARG A  89      -3.892  12.458 -25.868  1.00 63.31           N  
ATOM   1374 HH11 ARG A  89      -4.472  13.200 -25.504  1.00 63.31           H  
ATOM   1375 HH12 ARG A  89      -3.090  12.686 -26.438  1.00 63.31           H  
ATOM   1376  NH2 ARG A  89      -3.510  10.262 -26.108  1.00 63.31           N  
ATOM   1377 HH21 ARG A  89      -2.716  10.477 -26.693  1.00 63.31           H  
ATOM   1378 HH22 ARG A  89      -3.761   9.315 -25.862  1.00 63.31           H  
ATOM   1379  CZ  ARG A  89      -4.239  11.224 -25.623  1.00 63.31           C  
ATOM   1380  N   GLY A  90     -10.357  13.321 -20.914  1.00 64.94           N  
ATOM   1381  H   GLY A  90     -10.667  13.717 -21.791  1.00 64.94           H  
ATOM   1382  CA  GLY A  90     -10.780  14.011 -19.693  1.00 64.94           C  
ATOM   1383  HA2 GLY A  90     -11.183  14.987 -19.961  1.00 64.94           H  
ATOM   1384  HA3 GLY A  90      -9.924  14.158 -19.034  1.00 64.94           H  
ATOM   1385  C   GLY A  90     -11.860  13.239 -18.935  1.00 64.94           C  
ATOM   1386  O   GLY A  90     -11.720  13.008 -17.733  1.00 64.94           O  
ATOM   1387  N   MET A  91     -12.880  12.735 -19.641  1.00 65.31           N  
ATOM   1388  H   MET A  91     -12.941  12.959 -20.624  1.00 65.31           H  
ATOM   1389  CA  MET A  91     -13.919  11.910 -19.023  1.00 65.31           C  
ATOM   1390  HA  MET A  91     -14.335  12.472 -18.186  1.00 65.31           H  
ATOM   1391  C   MET A  91     -13.335  10.615 -18.464  1.00 65.31           C  
ATOM   1392  CB  MET A  91     -15.055  11.610 -20.010  1.00 65.31           C  
ATOM   1393  HB2 MET A  91     -14.713  10.917 -20.778  1.00 65.31           H  
ATOM   1394  HB3 MET A  91     -15.373  12.536 -20.489  1.00 65.31           H  
ATOM   1395  O   MET A  91     -13.579  10.294 -17.303  1.00 65.31           O  
ATOM   1396  CG  MET A  91     -16.257  11.022 -19.257  1.00 65.31           C  
ATOM   1397  HG2 MET A  91     -15.955  10.129 -18.710  1.00 65.31           H  
ATOM   1398  HG3 MET A  91     -16.585  11.764 -18.529  1.00 65.31           H  
ATOM   1399  SD  MET A  91     -17.684  10.605 -20.292  1.00 65.31           S  
ATOM   1400  CE  MET A  91     -17.171   8.986 -20.920  1.00 65.31           C  
ATOM   1401  HE1 MET A  91     -16.248   9.090 -21.490  1.00 65.31           H  
ATOM   1402  HE2 MET A  91     -17.950   8.589 -21.571  1.00 65.31           H  
ATOM   1403  HE3 MET A  91     -17.012   8.300 -20.088  1.00 65.31           H  
ATOM   1404  N   LEU A  92     -12.518   9.896 -19.244  1.00 67.12           N  
ATOM   1405  H   LEU A  92     -12.359  10.182 -20.200  1.00 67.12           H  
ATOM   1406  CA  LEU A  92     -11.836   8.711 -18.737  1.00 67.12           C  
ATOM   1407  HA  LEU A  92     -12.580   8.008 -18.363  1.00 67.12           H  
ATOM   1408  C   LEU A  92     -10.929   9.060 -17.560  1.00 67.12           C  
ATOM   1409  CB  LEU A  92     -11.002   8.021 -19.819  1.00 67.12           C  
ATOM   1410  HB2 LEU A  92     -10.660   8.729 -20.573  1.00 67.12           H  
ATOM   1411  HB3 LEU A  92     -10.131   7.635 -19.289  1.00 67.12           H  
ATOM   1412  O   LEU A  92     -10.903   8.308 -16.600  1.00 67.12           O  
ATOM   1413  CG  LEU A  92     -11.635   6.785 -20.458  1.00 67.12           C  
ATOM   1414  HG  LEU A  92     -11.929   6.091 -19.671  1.00 67.12           H  
ATOM   1415  CD1 LEU A  92     -12.857   7.112 -21.301  1.00 67.12           C  
ATOM   1416 HD11 LEU A  92     -12.583   7.772 -22.124  1.00 67.12           H  
ATOM   1417 HD12 LEU A  92     -13.609   7.610 -20.690  1.00 67.12           H  
ATOM   1418 HD13 LEU A  92     -13.288   6.193 -21.699  1.00 67.12           H  
ATOM   1419  CD2 LEU A  92     -10.627   6.090 -21.364  1.00 67.12           C  
ATOM   1420 HD21 LEU A  92     -10.330   6.761 -22.170  1.00 67.12           H  
ATOM   1421 HD22 LEU A  92     -11.121   5.216 -21.788  1.00 67.12           H  
ATOM   1422 HD23 LEU A  92      -9.743   5.771 -20.813  1.00 67.12           H  
ATOM   1423  N   ARG A  93     -10.214  10.186 -17.581  1.00 66.12           N  
ATOM   1424  H   ARG A  93     -10.252  10.762 -18.409  1.00 66.12           H  
ATOM   1425  CA  ARG A  93      -9.332  10.593 -16.482  1.00 66.12           C  
ATOM   1426  HA  ARG A  93      -8.658   9.766 -16.263  1.00 66.12           H  
ATOM   1427  C   ARG A  93     -10.123  10.849 -15.203  1.00 66.12           C  
ATOM   1428  CB  ARG A  93      -8.493  11.797 -16.922  1.00 66.12           C  
ATOM   1429  HB2 ARG A  93      -8.124  11.609 -17.930  1.00 66.12           H  
ATOM   1430  HB3 ARG A  93      -9.113  12.693 -16.942  1.00 66.12           H  
ATOM   1431  O   ARG A  93      -9.724  10.317 -14.173  1.00 66.12           O  
ATOM   1432  CG  ARG A  93      -7.260  12.032 -16.045  1.00 66.12           C  
ATOM   1433  HG2 ARG A  93      -7.564  12.312 -15.037  1.00 66.12           H  
ATOM   1434  HG3 ARG A  93      -6.651  11.129 -16.009  1.00 66.12           H  
ATOM   1435  CD  ARG A  93      -6.456  13.169 -16.683  1.00 66.12           C  
ATOM   1436  HD2 ARG A  93      -7.096  14.050 -16.727  1.00 66.12           H  
ATOM   1437  HD3 ARG A  93      -6.184  12.889 -17.700  1.00 66.12           H  
ATOM   1438  NE  ARG A  93      -5.226  13.481 -15.939  1.00 66.12           N  
ATOM   1439  HE  ARG A  93      -4.715  12.727 -15.502  1.00 66.12           H  
ATOM   1440  NH1 ARG A  93      -5.087  15.719 -16.499  1.00 66.12           N  
ATOM   1441 HH11 ARG A  93      -4.628  16.607 -16.353  1.00 66.12           H  
ATOM   1442 HH12 ARG A  93      -5.952  15.682 -17.019  1.00 66.12           H  
ATOM   1443  NH2 ARG A  93      -3.597  14.841 -15.146  1.00 66.12           N  
ATOM   1444 HH21 ARG A  93      -2.989  15.566 -15.502  1.00 66.12           H  
ATOM   1445 HH22 ARG A  93      -3.026  14.010 -15.094  1.00 66.12           H  
ATOM   1446  CZ  ARG A  93      -4.648  14.668 -15.871  1.00 66.12           C  
ATOM   1447  N   LYS A  94     -11.270  11.543 -15.268  1.00 67.19           N  
ATOM   1448  H   LYS A  94     -11.507  11.967 -16.154  1.00 67.19           H  
ATOM   1449  CA  LYS A  94     -12.223  11.678 -14.141  1.00 67.19           C  
ATOM   1450  HA  LYS A  94     -11.689  12.072 -13.277  1.00 67.19           H  
ATOM   1451  C   LYS A  94     -12.760  10.311 -13.690  1.00 67.19           C  
ATOM   1452  CB  LYS A  94     -13.376  12.662 -14.496  1.00 67.19           C  
ATOM   1453  HB2 LYS A  94     -14.313  12.268 -14.102  1.00 67.19           H  
ATOM   1454  HB3 LYS A  94     -13.482  12.740 -15.578  1.00 67.19           H  
ATOM   1455  O   LYS A  94     -12.945  10.073 -12.499  1.00 67.19           O  
ATOM   1456  CG  LYS A  94     -13.176  14.075 -13.890  1.00 67.19           C  
ATOM   1457  HG2 LYS A  94     -12.229  14.473 -14.254  1.00 67.19           H  
ATOM   1458  HG3 LYS A  94     -13.096  13.967 -12.808  1.00 67.19           H  
ATOM   1459  CD  LYS A  94     -14.289  15.124 -14.188  1.00 67.19           C  
ATOM   1460  HD2 LYS A  94     -14.292  15.344 -15.256  1.00 67.19           H  
ATOM   1461  HD3 LYS A  94     -15.260  14.714 -13.908  1.00 67.19           H  
ATOM   1462  CE  LYS A  94     -14.043  16.441 -13.392  1.00 67.19           C  
ATOM   1463  HE2 LYS A  94     -14.106  16.217 -12.327  1.00 67.19           H  
ATOM   1464  HE3 LYS A  94     -13.021  16.772 -13.576  1.00 67.19           H  
ATOM   1465  NZ  LYS A  94     -14.949  17.605 -13.680  1.00 67.19           N  
ATOM   1466  HZ1 LYS A  94     -15.943  17.430 -13.667  1.00 67.19           H  
ATOM   1467  HZ2 LYS A  94     -14.707  18.157 -14.491  1.00 67.19           H  
ATOM   1468  HZ3 LYS A  94     -14.820  18.368 -13.031  1.00 67.19           H  
ATOM   1469  N   LEU A  95     -12.992   9.388 -14.623  1.00 66.00           N  
ATOM   1470  H   LEU A  95     -12.883   9.658 -15.590  1.00 66.00           H  
ATOM   1471  CA  LEU A  95     -13.493   8.047 -14.321  1.00 66.00           C  
ATOM   1472  HA  LEU A  95     -14.302   8.167 -13.600  1.00 66.00           H  
ATOM   1473  C   LEU A  95     -12.420   7.177 -13.642  1.00 66.00           C  
ATOM   1474  CB  LEU A  95     -14.083   7.445 -15.614  1.00 66.00           C  
ATOM   1475  HB2 LEU A  95     -13.319   6.891 -16.159  1.00 66.00           H  
ATOM   1476  HB3 LEU A  95     -14.391   8.272 -16.255  1.00 66.00           H  
ATOM   1477  O   LEU A  95     -12.712   6.558 -12.627  1.00 66.00           O  
ATOM   1478  CG  LEU A  95     -15.338   6.581 -15.395  1.00 66.00           C  
ATOM   1479  HG  LEU A  95     -15.823   6.858 -14.459  1.00 66.00           H  
ATOM   1480  CD1 LEU A  95     -16.346   6.804 -16.524  1.00 66.00           C  
ATOM   1481 HD11 LEU A  95     -15.896   6.547 -17.483  1.00 66.00           H  
ATOM   1482 HD12 LEU A  95     -17.227   6.183 -16.363  1.00 66.00           H  
ATOM   1483 HD13 LEU A  95     -16.654   7.850 -16.544  1.00 66.00           H  
ATOM   1484  CD2 LEU A  95     -14.988   5.099 -15.346  1.00 66.00           C  
ATOM   1485 HD21 LEU A  95     -15.880   4.512 -15.123  1.00 66.00           H  
ATOM   1486 HD22 LEU A  95     -14.243   4.943 -14.566  1.00 66.00           H  
ATOM   1487 HD23 LEU A  95     -14.572   4.777 -16.301  1.00 66.00           H  
ATOM   1488  N   PHE A  96     -11.173   7.203 -14.117  1.00 66.06           N  
ATOM   1489  H   PHE A  96     -11.014   7.736 -14.960  1.00 66.06           H  
ATOM   1490  CA  PHE A  96     -10.024   6.487 -13.549  1.00 66.06           C  
ATOM   1491  HA  PHE A  96     -10.320   5.459 -13.341  1.00 66.06           H  
ATOM   1492  C   PHE A  96      -9.538   7.082 -12.227  1.00 66.06           C  
ATOM   1493  CB  PHE A  96      -8.857   6.473 -14.553  1.00 66.06           C  
ATOM   1494  HB2 PHE A  96      -8.766   7.448 -15.030  1.00 66.06           H  
ATOM   1495  HB3 PHE A  96      -7.930   6.298 -14.007  1.00 66.06           H  
ATOM   1496  O   PHE A  96      -9.125   6.333 -11.342  1.00 66.06           O  
ATOM   1497  CG  PHE A  96      -8.965   5.385 -15.598  1.00 66.06           C  
ATOM   1498  CD1 PHE A  96      -8.754   4.047 -15.233  1.00 66.06           C  
ATOM   1499  HD1 PHE A  96      -8.483   3.803 -14.216  1.00 66.06           H  
ATOM   1500  CD2 PHE A  96      -9.271   5.693 -16.932  1.00 66.06           C  
ATOM   1501  HD2 PHE A  96      -9.351   6.723 -17.249  1.00 66.06           H  
ATOM   1502  CE1 PHE A  96      -8.904   3.028 -16.189  1.00 66.06           C  
ATOM   1503  HE1 PHE A  96      -8.721   1.995 -15.929  1.00 66.06           H  
ATOM   1504  CE2 PHE A  96      -9.480   4.670 -17.865  1.00 66.06           C  
ATOM   1505  HE2 PHE A  96      -9.788   4.921 -18.870  1.00 66.06           H  
ATOM   1506  CZ  PHE A  96      -9.301   3.332 -17.493  1.00 66.06           C  
ATOM   1507  HZ  PHE A  96      -9.454   2.530 -18.200  1.00 66.06           H  
ATOM   1508  N   SER A  97      -9.597   8.408 -12.073  1.00 63.16           N  
ATOM   1509  H   SER A  97      -9.883   8.986 -12.850  1.00 63.16           H  
ATOM   1510  CA  SER A  97      -9.306   9.081 -10.803  1.00 63.16           C  
ATOM   1511  HA  SER A  97      -8.420   8.622 -10.365  1.00 63.16           H  
ATOM   1512  C   SER A  97     -10.444   8.919  -9.793  1.00 63.16           C  
ATOM   1513  CB  SER A  97      -8.992  10.563 -11.032  1.00 63.16           C  
ATOM   1514  HB2 SER A  97      -8.249  10.659 -11.823  1.00 63.16           H  
ATOM   1515  HB3 SER A  97      -8.581  10.984 -10.114  1.00 63.16           H  
ATOM   1516  O   SER A  97     -10.258   9.157  -8.595  1.00 63.16           O  
ATOM   1517  OG  SER A  97     -10.158  11.279 -11.380  1.00 63.16           O  
ATOM   1518  HG  SER A  97      -9.912  12.183 -11.588  1.00 63.16           H  
ATOM   1519  N   SER A  98     -11.621   8.467 -10.243  1.00 65.31           N  
ATOM   1520  H   SER A  98     -11.740   8.344 -11.238  1.00 65.31           H  
ATOM   1521  CA  SER A  98     -12.732   8.177  -9.354  1.00 65.31           C  
ATOM   1522  HA  SER A  98     -12.911   9.074  -8.760  1.00 65.31           H  
ATOM   1523  C   SER A  98     -12.383   7.021  -8.432  1.00 65.31           C  
ATOM   1524  CB  SER A  98     -14.022   7.848 -10.101  1.00 65.31           C  
ATOM   1525  HB2 SER A  98     -13.954   6.853 -10.541  1.00 65.31           H  
ATOM   1526  HB3 SER A  98     -14.195   8.580 -10.890  1.00 65.31           H  
ATOM   1527  O   SER A  98     -12.133   5.888  -8.848  1.00 65.31           O  
ATOM   1528  OG  SER A  98     -15.101   7.882  -9.176  1.00 65.31           O  
ATOM   1529  HG  SER A  98     -15.526   8.731  -9.325  1.00 65.31           H  
ATOM   1530  N   HIS A  99     -12.505   7.281  -7.135  1.00 67.00           N  
ATOM   1531  H   HIS A  99     -12.602   8.248  -6.860  1.00 67.00           H  
ATOM   1532  CA  HIS A  99     -12.362   6.256  -6.112  1.00 67.00           C  
ATOM   1533  HA  HIS A  99     -11.337   5.885  -6.131  1.00 67.00           H  
ATOM   1534  C   HIS A  99     -13.303   5.058  -6.339  1.00 67.00           C  
ATOM   1535  CB  HIS A  99     -12.636   6.922  -4.766  1.00 67.00           C  
ATOM   1536  HB2 HIS A  99     -13.666   7.277  -4.732  1.00 67.00           H  
ATOM   1537  HB3 HIS A  99     -11.969   7.776  -4.646  1.00 67.00           H  
ATOM   1538  O   HIS A  99     -12.959   3.919  -6.032  1.00 67.00           O  
ATOM   1539  CG  HIS A  99     -12.395   5.978  -3.631  1.00 67.00           C  
ATOM   1540  CD2 HIS A  99     -13.316   5.545  -2.721  1.00 67.00           C  
ATOM   1541  HD2 HIS A  99     -14.350   5.850  -2.664  1.00 67.00           H  
ATOM   1542  ND1 HIS A  99     -11.209   5.331  -3.365  1.00 67.00           N  
ATOM   1543  HD1 HIS A  99     -10.367   5.354  -3.923  1.00 67.00           H  
ATOM   1544  CE1 HIS A  99     -11.408   4.527  -2.312  1.00 67.00           C  
ATOM   1545  HE1 HIS A  99     -10.666   3.863  -1.895  1.00 67.00           H  
ATOM   1546  NE2 HIS A  99     -12.674   4.637  -1.884  1.00 67.00           N  
ATOM   1547  N   ARG A 100     -14.483   5.290  -6.934  1.00 70.19           N  
ATOM   1548  H   ARG A 100     -14.656   6.222  -7.281  1.00 70.19           H  
ATOM   1549  CA  ARG A 100     -15.424   4.212  -7.276  1.00 70.19           C  
ATOM   1550  HA  ARG A 100     -15.640   3.619  -6.387  1.00 70.19           H  
ATOM   1551  C   ARG A 100     -14.832   3.242  -8.289  1.00 70.19           C  
ATOM   1552  CB  ARG A 100     -16.724   4.787  -7.844  1.00 70.19           C  
ATOM   1553  HB2 ARG A 100     -17.362   3.958  -8.151  1.00 70.19           H  
ATOM   1554  HB3 ARG A 100     -16.502   5.391  -8.723  1.00 70.19           H  
ATOM   1555  O   ARG A 100     -15.029   2.042  -8.153  1.00 70.19           O  
ATOM   1556  CG  ARG A 100     -17.481   5.635  -6.820  1.00 70.19           C  
ATOM   1557  HG2 ARG A 100     -17.663   5.044  -5.922  1.00 70.19           H  
ATOM   1558  HG3 ARG A 100     -16.892   6.516  -6.563  1.00 70.19           H  
ATOM   1559  CD  ARG A 100     -18.817   6.073  -7.419  1.00 70.19           C  
ATOM   1560  HD2 ARG A 100     -18.621   6.562  -8.374  1.00 70.19           H  
ATOM   1561  HD3 ARG A 100     -19.434   5.191  -7.596  1.00 70.19           H  
ATOM   1562  NE  ARG A 100     -19.525   7.006  -6.527  1.00 70.19           N  
ATOM   1563  HE  ARG A 100     -19.142   7.129  -5.601  1.00 70.19           H  
ATOM   1564  NH1 ARG A 100     -21.166   7.615  -8.014  1.00 70.19           N  
ATOM   1565 HH11 ARG A 100     -20.798   6.954  -8.684  1.00 70.19           H  
ATOM   1566 HH12 ARG A 100     -21.921   8.229  -8.285  1.00 70.19           H  
ATOM   1567  NH2 ARG A 100     -21.045   8.629  -6.031  1.00 70.19           N  
ATOM   1568 HH21 ARG A 100     -20.554   8.826  -5.171  1.00 70.19           H  
ATOM   1569 HH22 ARG A 100     -21.781   9.248  -6.338  1.00 70.19           H  
ATOM   1570  CZ  ARG A 100     -20.574   7.738  -6.858  1.00 70.19           C  
ATOM   1571  N   PHE A 101     -14.107   3.751  -9.279  1.00 72.75           N  
ATOM   1572  H   PHE A 101     -13.885   4.737  -9.280  1.00 72.75           H  
ATOM   1573  CA  PHE A 101     -13.516   2.923 -10.317  1.00 72.75           C  
ATOM   1574  HA  PHE A 101     -14.278   2.252 -10.715  1.00 72.75           H  
ATOM   1575  C   PHE A 101     -12.387   2.052  -9.765  1.00 72.75           C  
ATOM   1576  CB  PHE A 101     -13.050   3.829 -11.447  1.00 72.75           C  
ATOM   1577  HB2 PHE A 101     -12.216   4.444 -11.108  1.00 72.75           H  
ATOM   1578  HB3 PHE A 101     -13.873   4.488 -11.723  1.00 72.75           H  
ATOM   1579  O   PHE A 101     -12.334   0.862 -10.061  1.00 72.75           O  
ATOM   1580  CG  PHE A 101     -12.643   3.055 -12.671  1.00 72.75           C  
ATOM   1581  CD1 PHE A 101     -11.289   2.787 -12.911  1.00 72.75           C  
ATOM   1582  HD1 PHE A 101     -10.529   3.155 -12.237  1.00 72.75           H  
ATOM   1583  CD2 PHE A 101     -13.624   2.561 -13.550  1.00 72.75           C  
ATOM   1584  HD2 PHE A 101     -14.669   2.758 -13.360  1.00 72.75           H  
ATOM   1585  CE1 PHE A 101     -10.931   2.026 -14.030  1.00 72.75           C  
ATOM   1586  HE1 PHE A 101      -9.888   1.807 -14.206  1.00 72.75           H  
ATOM   1587  CE2 PHE A 101     -13.253   1.820 -14.684  1.00 72.75           C  
ATOM   1588  HE2 PHE A 101     -14.005   1.452 -15.366  1.00 72.75           H  
ATOM   1589  CZ  PHE A 101     -11.899   1.548 -14.924  1.00 72.75           C  
ATOM   1590  HZ  PHE A 101     -11.602   0.970 -15.786  1.00 72.75           H  
ATOM   1591  N   GLN A 102     -11.562   2.595  -8.865  1.00 68.25           N  
ATOM   1592  H   GLN A 102     -11.630   3.586  -8.683  1.00 68.25           H  
ATOM   1593  CA  GLN A 102     -10.576   1.797  -8.129  1.00 68.25           C  
ATOM   1594  HA  GLN A 102      -9.886   1.340  -8.838  1.00 68.25           H  
ATOM   1595  C   GLN A 102     -11.237   0.658  -7.341  1.00 68.25           C  
ATOM   1596  CB  GLN A 102      -9.783   2.691  -7.170  1.00 68.25           C  
ATOM   1597  HB2 GLN A 102     -10.477   3.255  -6.546  1.00 68.25           H  
ATOM   1598  HB3 GLN A 102      -9.179   2.058  -6.520  1.00 68.25           H  
ATOM   1599  O   GLN A 102     -10.775  -0.477  -7.404  1.00 68.25           O  
ATOM   1600  CG  GLN A 102      -8.844   3.659  -7.900  1.00 68.25           C  
ATOM   1601  HG2 GLN A 102      -9.412   4.288  -8.586  1.00 68.25           H  
ATOM   1602  HG3 GLN A 102      -8.120   3.086  -8.480  1.00 68.25           H  
ATOM   1603  CD  GLN A 102      -8.093   4.571  -6.933  1.00 68.25           C  
ATOM   1604  NE2 GLN A 102      -7.020   5.188  -7.376  1.00 68.25           N  
ATOM   1605 HE21 GLN A 102      -6.727   5.090  -8.338  1.00 68.25           H  
ATOM   1606 HE22 GLN A 102      -6.547   5.809  -6.736  1.00 68.25           H  
ATOM   1607  OE1 GLN A 102      -8.465   4.764  -5.781  1.00 68.25           O  
ATOM   1608  N   VAL A 103     -12.346   0.933  -6.644  1.00 69.75           N  
ATOM   1609  H   VAL A 103     -12.662   1.892  -6.601  1.00 69.75           H  
ATOM   1610  CA  VAL A 103     -13.098  -0.102  -5.914  1.00 69.75           C  
ATOM   1611  HA  VAL A 103     -12.409  -0.625  -5.251  1.00 69.75           H  
ATOM   1612  C   VAL A 103     -13.664  -1.160  -6.865  1.00 69.75           C  
ATOM   1613  CB  VAL A 103     -14.203   0.528  -5.042  1.00 69.75           C  
ATOM   1614  HB  VAL A 103     -14.824   1.182  -5.654  1.00 69.75           H  
ATOM   1615  O   VAL A 103     -13.561  -2.346  -6.569  1.00 69.75           O  
ATOM   1616  CG1 VAL A 103     -15.110  -0.523  -4.386  1.00 69.75           C  
ATOM   1617 HG11 VAL A 103     -15.679  -1.059  -5.145  1.00 69.75           H  
ATOM   1618 HG12 VAL A 103     -15.817  -0.041  -3.711  1.00 69.75           H  
ATOM   1619 HG13 VAL A 103     -14.508  -1.240  -3.828  1.00 69.75           H  
ATOM   1620  CG2 VAL A 103     -13.589   1.358  -3.905  1.00 69.75           C  
ATOM   1621 HG21 VAL A 103     -12.919   2.121  -4.301  1.00 69.75           H  
ATOM   1622 HG22 VAL A 103     -13.016   0.712  -3.241  1.00 69.75           H  
ATOM   1623 HG23 VAL A 103     -14.374   1.854  -3.334  1.00 69.75           H  
ATOM   1624  N   ILE A 104     -14.209  -0.759  -8.018  1.00 75.50           N  
ATOM   1625  H   ILE A 104     -14.267   0.233  -8.203  1.00 75.50           H  
ATOM   1626  CA  ILE A 104     -14.715  -1.691  -9.039  1.00 75.50           C  
ATOM   1627  HA  ILE A 104     -15.445  -2.353  -8.572  1.00 75.50           H  
ATOM   1628  C   ILE A 104     -13.592  -2.591  -9.564  1.00 75.50           C  
ATOM   1629  CB  ILE A 104     -15.422  -0.926 -10.182  1.00 75.50           C  
ATOM   1630  HB  ILE A 104     -14.775  -0.110 -10.505  1.00 75.50           H  
ATOM   1631  O   ILE A 104     -13.787  -3.803  -9.635  1.00 75.50           O  
ATOM   1632  CG1 ILE A 104     -16.758  -0.337  -9.674  1.00 75.50           C  
ATOM   1633 HG12 ILE A 104     -16.613   0.119  -8.695  1.00 75.50           H  
ATOM   1634 HG13 ILE A 104     -17.484  -1.140  -9.552  1.00 75.50           H  
ATOM   1635  CG2 ILE A 104     -15.685  -1.835 -11.399  1.00 75.50           C  
ATOM   1636 HG21 ILE A 104     -14.745  -2.154 -11.850  1.00 75.50           H  
ATOM   1637 HG22 ILE A 104     -16.251  -2.718 -11.099  1.00 75.50           H  
ATOM   1638 HG23 ILE A 104     -16.238  -1.302 -12.172  1.00 75.50           H  
ATOM   1639  CD1 ILE A 104     -17.349   0.736 -10.600  1.00 75.50           C  
ATOM   1640 HD11 ILE A 104     -18.233   1.166 -10.129  1.00 75.50           H  
ATOM   1641 HD12 ILE A 104     -16.618   1.527 -10.766  1.00 75.50           H  
ATOM   1642 HD13 ILE A 104     -17.643   0.304 -11.556  1.00 75.50           H  
ATOM   1643  N   ILE A 105     -12.416  -2.032  -9.877  1.00 71.38           N  
ATOM   1644  H   ILE A 105     -12.324  -1.028  -9.822  1.00 71.38           H  
ATOM   1645  CA  ILE A 105     -11.254  -2.826 -10.302  1.00 71.38           C  
ATOM   1646  HA  ILE A 105     -11.524  -3.399 -11.188  1.00 71.38           H  
ATOM   1647  C   ILE A 105     -10.881  -3.832  -9.217  1.00 71.38           C  
ATOM   1648  CB  ILE A 105     -10.042  -1.936 -10.650  1.00 71.38           C  
ATOM   1649  HB  ILE A 105      -9.873  -1.234  -9.834  1.00 71.38           H  
ATOM   1650  O   ILE A 105     -10.735  -5.011  -9.516  1.00 71.38           O  
ATOM   1651  CG1 ILE A 105     -10.301  -1.148 -11.946  1.00 71.38           C  
ATOM   1652 HG12 ILE A 105     -10.201  -1.820 -12.798  1.00 71.38           H  
ATOM   1653 HG13 ILE A 105     -11.311  -0.739 -11.959  1.00 71.38           H  
ATOM   1654  CG2 ILE A 105      -8.771  -2.801 -10.833  1.00 71.38           C  
ATOM   1655 HG21 ILE A 105      -7.929  -2.224 -11.214  1.00 71.38           H  
ATOM   1656 HG22 ILE A 105      -8.457  -3.236  -9.885  1.00 71.38           H  
ATOM   1657 HG23 ILE A 105      -8.968  -3.604 -11.544  1.00 71.38           H  
ATOM   1658  CD1 ILE A 105      -9.312   0.012 -12.099  1.00 71.38           C  
ATOM   1659 HD11 ILE A 105      -9.184   0.214 -13.162  1.00 71.38           H  
ATOM   1660 HD12 ILE A 105      -8.327  -0.219 -11.695  1.00 71.38           H  
ATOM   1661 HD13 ILE A 105      -9.695   0.889 -11.578  1.00 71.38           H  
ATOM   1662  N   ILE A 106     -10.768  -3.398  -7.958  1.00 69.44           N  
ATOM   1663  H   ILE A 106     -10.905  -2.416  -7.771  1.00 69.44           H  
ATOM   1664  CA  ILE A 106     -10.421  -4.296  -6.849  1.00 69.44           C  
ATOM   1665  HA  ILE A 106      -9.459  -4.760  -7.067  1.00 69.44           H  
ATOM   1666  C   ILE A 106     -11.441  -5.437  -6.744  1.00 69.44           C  
ATOM   1667  CB  ILE A 106     -10.284  -3.500  -5.531  1.00 69.44           C  
ATOM   1668  HB  ILE A 106     -11.177  -2.888  -5.401  1.00 69.44           H  
ATOM   1669  O   ILE A 106     -11.045  -6.595  -6.646  1.00 69.44           O  
ATOM   1670  CG1 ILE A 106      -9.044  -2.575  -5.590  1.00 69.44           C  
ATOM   1671 HG12 ILE A 106      -8.995  -2.077  -6.558  1.00 69.44           H  
ATOM   1672 HG13 ILE A 106      -8.139  -3.175  -5.495  1.00 69.44           H  
ATOM   1673  CG2 ILE A 106     -10.164  -4.447  -4.321  1.00 69.44           C  
ATOM   1674 HG21 ILE A 106     -11.076  -5.032  -4.199  1.00 69.44           H  
ATOM   1675 HG22 ILE A 106     -10.017  -3.881  -3.401  1.00 69.44           H  
ATOM   1676 HG23 ILE A 106      -9.324  -5.127  -4.460  1.00 69.44           H  
ATOM   1677  CD1 ILE A 106      -9.036  -1.485  -4.509  1.00 69.44           C  
ATOM   1678 HD11 ILE A 106      -8.940  -1.925  -3.517  1.00 69.44           H  
ATOM   1679 HD12 ILE A 106      -9.954  -0.900  -4.565  1.00 69.44           H  
ATOM   1680 HD13 ILE A 106      -8.186  -0.823  -4.677  1.00 69.44           H  
ATOM   1681  N   CYS A 107     -12.741  -5.139  -6.824  1.00 72.88           N  
ATOM   1682  H   CYS A 107     -13.016  -4.170  -6.894  1.00 72.88           H  
ATOM   1683  CA  CYS A 107     -13.787  -6.162  -6.816  1.00 72.88           C  
ATOM   1684  HA  CYS A 107     -13.694  -6.758  -5.909  1.00 72.88           H  
ATOM   1685  C   CYS A 107     -13.663  -7.142  -7.988  1.00 72.88           C  
ATOM   1686  CB  CYS A 107     -15.165  -5.488  -6.834  1.00 72.88           C  
ATOM   1687  HB2 CYS A 107     -15.922  -6.233  -7.077  1.00 72.88           H  
ATOM   1688  HB3 CYS A 107     -15.186  -4.709  -7.596  1.00 72.88           H  
ATOM   1689  O   CYS A 107     -13.798  -8.344  -7.776  1.00 72.88           O  
ATOM   1690  SG  CYS A 107     -15.543  -4.779  -5.205  1.00 72.88           S  
ATOM   1691  HG  CYS A 107     -15.424  -5.918  -4.517  1.00 72.88           H  
ATOM   1692  N   LEU A 108     -13.384  -6.655  -9.199  1.00 74.44           N  
ATOM   1693  H   LEU A 108     -13.284  -5.657  -9.315  1.00 74.44           H  
ATOM   1694  CA  LEU A 108     -13.181  -7.515 -10.364  1.00 74.44           C  
ATOM   1695  HA  LEU A 108     -14.036  -8.184 -10.465  1.00 74.44           H  
ATOM   1696  C   LEU A 108     -11.959  -8.415 -10.203  1.00 74.44           C  
ATOM   1697  CB  LEU A 108     -13.047  -6.659 -11.631  1.00 74.44           C  
ATOM   1698  HB2 LEU A 108     -12.578  -7.254 -12.415  1.00 74.44           H  
ATOM   1699  HB3 LEU A 108     -12.389  -5.816 -11.420  1.00 74.44           H  
ATOM   1700  O   LEU A 108     -12.033  -9.580 -10.575  1.00 74.44           O  
ATOM   1701  CG  LEU A 108     -14.394  -6.149 -12.160  1.00 74.44           C  
ATOM   1702  HG  LEU A 108     -14.978  -5.711 -11.350  1.00 74.44           H  
ATOM   1703  CD1 LEU A 108     -14.124  -5.073 -13.202  1.00 74.44           C  
ATOM   1704 HD11 LEU A 108     -13.604  -4.235 -12.738  1.00 74.44           H  
ATOM   1705 HD12 LEU A 108     -13.499  -5.499 -13.988  1.00 74.44           H  
ATOM   1706 HD13 LEU A 108     -15.063  -4.722 -13.629  1.00 74.44           H  
ATOM   1707  CD2 LEU A 108     -15.206  -7.265 -12.825  1.00 74.44           C  
ATOM   1708 HD21 LEU A 108     -15.471  -8.031 -12.097  1.00 74.44           H  
ATOM   1709 HD22 LEU A 108     -14.627  -7.724 -13.627  1.00 74.44           H  
ATOM   1710 HD23 LEU A 108     -16.125  -6.854 -13.243  1.00 74.44           H  
ATOM   1711  N   VAL A 109     -10.857  -7.918  -9.629  1.00 70.75           N  
ATOM   1712  H   VAL A 109     -10.832  -6.942  -9.373  1.00 70.75           H  
ATOM   1713  CA  VAL A 109      -9.651  -8.748  -9.482  1.00 70.75           C  
ATOM   1714  HA  VAL A 109      -9.481  -9.284 -10.416  1.00 70.75           H  
ATOM   1715  C   VAL A 109      -9.869  -9.810  -8.409  1.00 70.75           C  
ATOM   1716  CB  VAL A 109      -8.385  -7.936  -9.168  1.00 70.75           C  
ATOM   1717  HB  VAL A 109      -8.496  -7.483  -8.182  1.00 70.75           H  
ATOM   1718  O   VAL A 109      -9.435 -10.946  -8.566  1.00 70.75           O  
ATOM   1719  CG1 VAL A 109      -7.188  -8.895  -9.199  1.00 70.75           C  
ATOM   1720 HG11 VAL A 109      -7.208  -9.613  -8.380  1.00 70.75           H  
ATOM   1721 HG12 VAL A 109      -7.193  -9.457 -10.133  1.00 70.75           H  
ATOM   1722 HG13 VAL A 109      -6.255  -8.332  -9.163  1.00 70.75           H  
ATOM   1723  CG2 VAL A 109      -8.014  -6.829 -10.164  1.00 70.75           C  
ATOM   1724 HG21 VAL A 109      -8.872  -6.196 -10.386  1.00 70.75           H  
ATOM   1725 HG22 VAL A 109      -7.653  -7.265 -11.096  1.00 70.75           H  
ATOM   1726 HG23 VAL A 109      -7.224  -6.209  -9.740  1.00 70.75           H  
ATOM   1727  N   VAL A 110     -10.586  -9.473  -7.334  1.00 70.12           N  
ATOM   1728  H   VAL A 110     -10.900  -8.517  -7.242  1.00 70.12           H  
ATOM   1729  CA  VAL A 110     -10.991 -10.460  -6.325  1.00 70.12           C  
ATOM   1730  HA  VAL A 110     -10.102 -10.977  -5.962  1.00 70.12           H  
ATOM   1731  C   VAL A 110     -11.896 -11.528  -6.943  1.00 70.12           C  
ATOM   1732  CB  VAL A 110     -11.671  -9.766  -5.131  1.00 70.12           C  
ATOM   1733  HB  VAL A 110     -12.454  -9.101  -5.496  1.00 70.12           H  
ATOM   1734  O   VAL A 110     -11.721 -12.710  -6.662  1.00 70.12           O  
ATOM   1735  CG1 VAL A 110     -12.301 -10.759  -4.147  1.00 70.12           C  
ATOM   1736 HG11 VAL A 110     -13.143 -11.270  -4.615  1.00 70.12           H  
ATOM   1737 HG12 VAL A 110     -11.563 -11.500  -3.840  1.00 70.12           H  
ATOM   1738 HG13 VAL A 110     -12.671 -10.231  -3.268  1.00 70.12           H  
ATOM   1739  CG2 VAL A 110     -10.651  -8.932  -4.342  1.00 70.12           C  
ATOM   1740 HG21 VAL A 110      -9.908  -9.588  -3.888  1.00 70.12           H  
ATOM   1741 HG22 VAL A 110     -10.134  -8.233  -4.999  1.00 70.12           H  
ATOM   1742 HG23 VAL A 110     -11.160  -8.364  -3.562  1.00 70.12           H  
ATOM   1743  N   LEU A 111     -12.840 -11.136  -7.800  1.00 74.75           N  
ATOM   1744  H   LEU A 111     -12.939 -10.151  -7.999  1.00 74.75           H  
ATOM   1745  CA  LEU A 111     -13.756 -12.069  -8.457  1.00 74.75           C  
ATOM   1746  HA  LEU A 111     -14.190 -12.710  -7.690  1.00 74.75           H  
ATOM   1747  C   LEU A 111     -13.021 -12.991  -9.440  1.00 74.75           C  
ATOM   1748  CB  LEU A 111     -14.883 -11.243  -9.100  1.00 74.75           C  
ATOM   1749  HB2 LEU A 111     -14.517 -10.734  -9.992  1.00 74.75           H  
ATOM   1750  HB3 LEU A 111     -15.167 -10.477  -8.379  1.00 74.75           H  
ATOM   1751  O   LEU A 111     -13.267 -14.193  -9.448  1.00 74.75           O  
ATOM   1752  CG  LEU A 111     -16.145 -12.059  -9.429  1.00 74.75           C  
ATOM   1753  HG  LEU A 111     -16.238 -12.894  -8.735  1.00 74.75           H  
ATOM   1754  CD1 LEU A 111     -17.383 -11.173  -9.271  1.00 74.75           C  
ATOM   1755 HD11 LEU A 111     -17.466 -10.839  -8.237  1.00 74.75           H  
ATOM   1756 HD12 LEU A 111     -17.307 -10.309  -9.930  1.00 74.75           H  
ATOM   1757 HD13 LEU A 111     -18.276 -11.745  -9.526  1.00 74.75           H  
ATOM   1758  CD2 LEU A 111     -16.140 -12.590 -10.859  1.00 74.75           C  
ATOM   1759 HD21 LEU A 111     -17.029 -13.194 -11.036  1.00 74.75           H  
ATOM   1760 HD22 LEU A 111     -15.262 -13.219 -11.007  1.00 74.75           H  
ATOM   1761 HD23 LEU A 111     -16.112 -11.764 -11.570  1.00 74.75           H  
ATOM   1762  N   ASP A 112     -12.074 -12.447 -10.199  1.00 73.50           N  
ATOM   1763  H   ASP A 112     -11.952 -11.445 -10.174  1.00 73.50           H  
ATOM   1764  CA  ASP A 112     -11.174 -13.213 -11.060  1.00 73.50           C  
ATOM   1765  HA  ASP A 112     -11.753 -13.760 -11.804  1.00 73.50           H  
ATOM   1766  C   ASP A 112     -10.345 -14.223 -10.257  1.00 73.50           C  
ATOM   1767  CB  ASP A 112     -10.271 -12.210 -11.773  1.00 73.50           C  
ATOM   1768  HB2 ASP A 112     -10.888 -11.417 -12.195  1.00 73.50           H  
ATOM   1769  HB3 ASP A 112      -9.611 -11.740 -11.044  1.00 73.50           H  
ATOM   1770  O   ASP A 112     -10.343 -15.408 -10.569  1.00 73.50           O  
ATOM   1771  CG  ASP A 112      -9.430 -12.811 -12.890  1.00 73.50           C  
ATOM   1772  OD1 ASP A 112      -9.929 -13.597 -13.718  1.00 73.50           O  
ATOM   1773  OD2 ASP A 112      -8.272 -12.368 -12.997  1.00 73.50           O  
ATOM   1774  N   ALA A 113      -9.730 -13.799  -9.148  1.00 67.12           N  
ATOM   1775  H   ALA A 113      -9.754 -12.814  -8.927  1.00 67.12           H  
ATOM   1776  CA  ALA A 113      -8.972 -14.696  -8.276  1.00 67.12           C  
ATOM   1777  HA  ALA A 113      -8.172 -15.150  -8.862  1.00 67.12           H  
ATOM   1778  C   ALA A 113      -9.832 -15.847  -7.714  1.00 67.12           C  
ATOM   1779  CB  ALA A 113      -8.341 -13.864  -7.154  1.00 67.12           C  
ATOM   1780  HB1 ALA A 113      -7.727 -14.509  -6.525  1.00 67.12           H  
ATOM   1781  HB2 ALA A 113      -7.712 -13.085  -7.584  1.00 67.12           H  
ATOM   1782  HB3 ALA A 113      -9.119 -13.404  -6.545  1.00 67.12           H  
ATOM   1783  O   ALA A 113      -9.356 -16.977  -7.604  1.00 67.12           O  
ATOM   1784  N   LEU A 114     -11.103 -15.587  -7.389  1.00 70.31           N  
ATOM   1785  H   LEU A 114     -11.435 -14.639  -7.493  1.00 70.31           H  
ATOM   1786  CA  LEU A 114     -12.039 -16.622  -6.937  1.00 70.31           C  
ATOM   1787  HA  LEU A 114     -11.555 -17.220  -6.165  1.00 70.31           H  
ATOM   1788  C   LEU A 114     -12.420 -17.604  -8.052  1.00 70.31           C  
ATOM   1789  CB  LEU A 114     -13.302 -15.965  -6.358  1.00 70.31           C  
ATOM   1790  HB2 LEU A 114     -13.678 -15.241  -7.081  1.00 70.31           H  
ATOM   1791  HB3 LEU A 114     -14.068 -16.731  -6.236  1.00 70.31           H  
ATOM   1792  O   LEU A 114     -12.520 -18.798  -7.780  1.00 70.31           O  
ATOM   1793  CG  LEU A 114     -13.101 -15.266  -5.004  1.00 70.31           C  
ATOM   1794  HG  LEU A 114     -12.269 -14.564  -5.059  1.00 70.31           H  
ATOM   1795  CD1 LEU A 114     -14.372 -14.492  -4.645  1.00 70.31           C  
ATOM   1796 HD11 LEU A 114     -14.227 -13.971  -3.699  1.00 70.31           H  
ATOM   1797 HD12 LEU A 114     -14.573 -13.756  -5.423  1.00 70.31           H  
ATOM   1798 HD13 LEU A 114     -15.215 -15.177  -4.564  1.00 70.31           H  
ATOM   1799  CD2 LEU A 114     -12.810 -16.258  -3.875  1.00 70.31           C  
ATOM   1800 HD21 LEU A 114     -12.749 -15.729  -2.924  1.00 70.31           H  
ATOM   1801 HD22 LEU A 114     -11.854 -16.752  -4.051  1.00 70.31           H  
ATOM   1802 HD23 LEU A 114     -13.597 -17.011  -3.823  1.00 70.31           H  
ATOM   1803  N   LEU A 115     -12.620 -17.133  -9.287  1.00 72.12           N  
ATOM   1804  H   LEU A 115     -12.516 -16.141  -9.450  1.00 72.12           H  
ATOM   1805  CA  LEU A 115     -12.901 -18.007 -10.434  1.00 72.12           C  
ATOM   1806  HA  LEU A 115     -13.747 -18.654 -10.202  1.00 72.12           H  
ATOM   1807  C   LEU A 115     -11.719 -18.921 -10.739  1.00 72.12           C  
ATOM   1808  CB  LEU A 115     -13.221 -17.161 -11.672  1.00 72.12           C  
ATOM   1809  HB2 LEU A 115     -13.161 -17.789 -12.561  1.00 72.12           H  
ATOM   1810  HB3 LEU A 115     -12.459 -16.388 -11.773  1.00 72.12           H  
ATOM   1811  O   LEU A 115     -11.906 -20.106 -10.979  1.00 72.12           O  
ATOM   1812  CG  LEU A 115     -14.611 -16.514 -11.627  1.00 72.12           C  
ATOM   1813  HG  LEU A 115     -14.789 -16.063 -10.650  1.00 72.12           H  
ATOM   1814  CD1 LEU A 115     -14.669 -15.427 -12.680  1.00 72.12           C  
ATOM   1815 HD11 LEU A 115     -14.399 -15.827 -13.657  1.00 72.12           H  
ATOM   1816 HD12 LEU A 115     -13.940 -14.675 -12.379  1.00 72.12           H  
ATOM   1817 HD13 LEU A 115     -15.665 -14.984 -12.714  1.00 72.12           H  
ATOM   1818  CD2 LEU A 115     -15.738 -17.491 -11.930  1.00 72.12           C  
ATOM   1819 HD21 LEU A 115     -15.739 -18.274 -11.171  1.00 72.12           H  
ATOM   1820 HD22 LEU A 115     -15.594 -17.916 -12.924  1.00 72.12           H  
ATOM   1821 HD23 LEU A 115     -16.697 -16.974 -11.896  1.00 72.12           H  
ATOM   1822  N   VAL A 116     -10.506 -18.388 -10.649  1.00 68.88           N  
ATOM   1823  H   VAL A 116     -10.441 -17.391 -10.499  1.00 68.88           H  
ATOM   1824  CA  VAL A 116      -9.266 -19.150 -10.826  1.00 68.88           C  
ATOM   1825  HA  VAL A 116      -9.285 -19.658 -11.790  1.00 68.88           H  
ATOM   1826  C   VAL A 116      -9.105 -20.225  -9.771  1.00 68.88           C  
ATOM   1827  CB  VAL A 116      -8.079 -18.184 -10.769  1.00 68.88           C  
ATOM   1828  HB  VAL A 116      -8.161 -17.534  -9.898  1.00 68.88           H  
ATOM   1829  O   VAL A 116      -8.769 -21.363 -10.085  1.00 68.88           O  
ATOM   1830  CG1 VAL A 116      -6.731 -18.920 -10.692  1.00 68.88           C  
ATOM   1831 HG11 VAL A 116      -6.604 -19.360  -9.703  1.00 68.88           H  
ATOM   1832 HG12 VAL A 116      -5.909 -18.221 -10.846  1.00 68.88           H  
ATOM   1833 HG13 VAL A 116      -6.692 -19.725 -11.426  1.00 68.88           H  
ATOM   1834  CG2 VAL A 116      -8.190 -17.330 -12.025  1.00 68.88           C  
ATOM   1835 HG21 VAL A 116      -9.124 -16.769 -12.062  1.00 68.88           H  
ATOM   1836 HG22 VAL A 116      -8.221 -18.034 -12.857  1.00 68.88           H  
ATOM   1837 HG23 VAL A 116      -7.373 -16.611 -12.090  1.00 68.88           H  
ATOM   1838  N   LEU A 117      -9.364 -19.875  -8.512  1.00 63.91           N  
ATOM   1839  H   LEU A 117      -9.594 -18.914  -8.307  1.00 63.91           H  
ATOM   1840  CA  LEU A 117      -9.338 -20.847  -7.431  1.00 63.91           C  
ATOM   1841  HA  LEU A 117      -8.366 -21.340  -7.443  1.00 63.91           H  
ATOM   1842  C   LEU A 117     -10.410 -21.929  -7.636  1.00 63.91           C  
ATOM   1843  CB  LEU A 117      -9.520 -20.086  -6.110  1.00 63.91           C  
ATOM   1844  HB2 LEU A 117      -8.786 -19.282  -6.060  1.00 63.91           H  
ATOM   1845  HB3 LEU A 117     -10.513 -19.638  -6.103  1.00 63.91           H  
ATOM   1846  O   LEU A 117     -10.160 -23.096  -7.352  1.00 63.91           O  
ATOM   1847  CG  LEU A 117      -9.365 -20.974  -4.866  1.00 63.91           C  
ATOM   1848  HG  LEU A 117     -10.059 -21.813  -4.920  1.00 63.91           H  
ATOM   1849  CD1 LEU A 117      -7.938 -21.505  -4.716  1.00 63.91           C  
ATOM   1850 HD11 LEU A 117      -7.229 -20.678  -4.726  1.00 63.91           H  
ATOM   1851 HD12 LEU A 117      -7.708 -22.191  -5.530  1.00 63.91           H  
ATOM   1852 HD13 LEU A 117      -7.844 -22.055  -3.780  1.00 63.91           H  
ATOM   1853  CD2 LEU A 117      -9.710 -20.157  -3.621  1.00 63.91           C  
ATOM   1854 HD21 LEU A 117      -9.628 -20.789  -2.737  1.00 63.91           H  
ATOM   1855 HD22 LEU A 117      -9.026 -19.314  -3.529  1.00 63.91           H  
ATOM   1856 HD23 LEU A 117     -10.733 -19.789  -3.699  1.00 63.91           H  
ATOM   1857  N   ALA A 118     -11.589 -21.553  -8.138  1.00 68.75           N  
ATOM   1858  H   ALA A 118     -11.741 -20.577  -8.345  1.00 68.75           H  
ATOM   1859  CA  ALA A 118     -12.657 -22.496  -8.448  1.00 68.75           C  
ATOM   1860  HA  ALA A 118     -12.823 -23.121  -7.571  1.00 68.75           H  
ATOM   1861  C   ALA A 118     -12.288 -23.439  -9.603  1.00 68.75           C  
ATOM   1862  CB  ALA A 118     -13.953 -21.726  -8.731  1.00 68.75           C  
ATOM   1863  HB1 ALA A 118     -14.196 -21.083  -7.885  1.00 68.75           H  
ATOM   1864  HB2 ALA A 118     -14.766 -22.433  -8.892  1.00 68.75           H  
ATOM   1865  HB3 ALA A 118     -13.841 -21.117  -9.628  1.00 68.75           H  
ATOM   1866  O   ALA A 118     -12.527 -24.635  -9.468  1.00 68.75           O  
ATOM   1867  N   GLU A 119     -11.681 -22.937 -10.685  1.00 68.50           N  
ATOM   1868  H   GLU A 119     -11.556 -21.937 -10.754  1.00 68.50           H  
ATOM   1869  CA  GLU A 119     -11.126 -23.772 -11.765  1.00 68.50           C  
ATOM   1870  HA  GLU A 119     -11.921 -24.351 -12.235  1.00 68.50           H  
ATOM   1871  C   GLU A 119     -10.127 -24.777 -11.205  1.00 68.50           C  
ATOM   1872  CB  GLU A 119     -10.432 -22.928 -12.848  1.00 68.50           C  
ATOM   1873  HB2 GLU A 119      -9.804 -23.580 -13.455  1.00 68.50           H  
ATOM   1874  HB3 GLU A 119      -9.799 -22.176 -12.378  1.00 68.50           H  
ATOM   1875  O   GLU A 119     -10.319 -25.970 -11.383  1.00 68.50           O  
ATOM   1876  CG  GLU A 119     -11.437 -22.244 -13.772  1.00 68.50           C  
ATOM   1877  HG2 GLU A 119     -12.092 -21.643 -13.142  1.00 68.50           H  
ATOM   1878  HG3 GLU A 119     -12.038 -22.997 -14.282  1.00 68.50           H  
ATOM   1879  CD  GLU A 119     -10.778 -21.318 -14.804  1.00 68.50           C  
ATOM   1880  OE1 GLU A 119     -11.478 -20.420 -15.320  1.00 68.50           O  
ATOM   1881  OE2 GLU A 119      -9.555 -21.378 -15.063  1.00 68.50           O  
ATOM   1882  N   LEU A 120      -9.156 -24.322 -10.408  1.00 62.72           N  
ATOM   1883  H   LEU A 120      -9.051 -23.323 -10.305  1.00 62.72           H  
ATOM   1884  CA  LEU A 120      -8.149 -25.204  -9.822  1.00 62.72           C  
ATOM   1885  HA  LEU A 120      -7.577 -25.652 -10.635  1.00 62.72           H  
ATOM   1886  C   LEU A 120      -8.763 -26.339  -8.989  1.00 62.72           C  
ATOM   1887  CB  LEU A 120      -7.230 -24.362  -8.926  1.00 62.72           C  
ATOM   1888  HB2 LEU A 120      -7.732 -24.163  -7.979  1.00 62.72           H  
ATOM   1889  HB3 LEU A 120      -7.024 -23.401  -9.396  1.00 62.72           H  
ATOM   1890  O   LEU A 120      -8.367 -27.497  -9.092  1.00 62.72           O  
ATOM   1891  CG  LEU A 120      -5.916 -25.114  -8.674  1.00 62.72           C  
ATOM   1892  HG  LEU A 120      -6.043 -26.189  -8.803  1.00 62.72           H  
ATOM   1893  CD1 LEU A 120      -4.887 -24.620  -9.659  1.00 62.72           C  
ATOM   1894 HD11 LEU A 120      -4.005 -25.255  -9.575  1.00 62.72           H  
ATOM   1895 HD12 LEU A 120      -5.292 -24.708 -10.668  1.00 62.72           H  
ATOM   1896 HD13 LEU A 120      -4.630 -23.583  -9.444  1.00 62.72           H  
ATOM   1897  CD2 LEU A 120      -5.373 -24.873  -7.271  1.00 62.72           C  
ATOM   1898 HD21 LEU A 120      -4.376 -25.305  -7.192  1.00 62.72           H  
ATOM   1899 HD22 LEU A 120      -5.333 -23.804  -7.061  1.00 62.72           H  
ATOM   1900 HD23 LEU A 120      -6.031 -25.358  -6.550  1.00 62.72           H  
ATOM   1901  N   ILE A 121      -9.737 -26.003  -8.138  1.00 62.84           N  
ATOM   1902  H   ILE A 121     -10.012 -25.031  -8.107  1.00 62.84           H  
ATOM   1903  CA  ILE A 121     -10.442 -26.978  -7.296  1.00 62.84           C  
ATOM   1904  HA  ILE A 121      -9.707 -27.575  -6.756  1.00 62.84           H  
ATOM   1905  C   ILE A 121     -11.258 -27.948  -8.154  1.00 62.84           C  
ATOM   1906  CB  ILE A 121     -11.341 -26.243  -6.276  1.00 62.84           C  
ATOM   1907  HB  ILE A 121     -11.943 -25.512  -6.816  1.00 62.84           H  
ATOM   1908  O   ILE A 121     -11.403 -29.116  -7.787  1.00 62.84           O  
ATOM   1909  CG1 ILE A 121     -10.476 -25.501  -5.232  1.00 62.84           C  
ATOM   1910 HG12 ILE A 121     -10.019 -26.227  -4.558  1.00 62.84           H  
ATOM   1911 HG13 ILE A 121      -9.663 -24.973  -5.730  1.00 62.84           H  
ATOM   1912  CG2 ILE A 121     -12.301 -27.213  -5.551  1.00 62.84           C  
ATOM   1913 HG21 ILE A 121     -13.011 -27.634  -6.262  1.00 62.84           H  
ATOM   1914 HG22 ILE A 121     -11.728 -28.019  -5.092  1.00 62.84           H  
ATOM   1915 HG23 ILE A 121     -12.877 -26.689  -4.788  1.00 62.84           H  
ATOM   1916  CD1 ILE A 121     -11.261 -24.473  -4.406  1.00 62.84           C  
ATOM   1917 HD11 ILE A 121     -11.985 -24.964  -3.755  1.00 62.84           H  
ATOM   1918 HD12 ILE A 121     -10.565 -23.914  -3.781  1.00 62.84           H  
ATOM   1919 HD13 ILE A 121     -11.777 -23.778  -5.069  1.00 62.84           H  
ATOM   1920  N   LEU A 122     -11.833 -27.467  -9.257  1.00 64.94           N  
ATOM   1921  H   LEU A 122     -11.635 -26.517  -9.537  1.00 64.94           H  
ATOM   1922  CA  LEU A 122     -12.562 -28.309 -10.191  1.00 64.94           C  
ATOM   1923  HA  LEU A 122     -13.218 -28.972  -9.627  1.00 64.94           H  
ATOM   1924  C   LEU A 122     -11.621 -29.219 -10.955  1.00 64.94           C  
ATOM   1925  CB  LEU A 122     -13.403 -27.469 -11.153  1.00 64.94           C  
ATOM   1926  HB2 LEU A 122     -13.715 -28.093 -11.991  1.00 64.94           H  
ATOM   1927  HB3 LEU A 122     -12.786 -26.666 -11.557  1.00 64.94           H  
ATOM   1928  O   LEU A 122     -11.945 -30.387 -11.039  1.00 64.94           O  
ATOM   1929  CG  LEU A 122     -14.651 -26.882 -10.489  1.00 64.94           C  
ATOM   1930  HG  LEU A 122     -14.390 -26.365  -9.565  1.00 64.94           H  
ATOM   1931  CD1 LEU A 122     -15.282 -25.886 -11.447  1.00 64.94           C  
ATOM   1932 HD11 LEU A 122     -16.171 -25.469 -10.974  1.00 64.94           H  
ATOM   1933 HD12 LEU A 122     -14.572 -25.083 -11.642  1.00 64.94           H  
ATOM   1934 HD13 LEU A 122     -15.540 -26.376 -12.386  1.00 64.94           H  
ATOM   1935  CD2 LEU A 122     -15.710 -27.941 -10.160  1.00 64.94           C  
ATOM   1936 HD21 LEU A 122     -16.603 -27.458  -9.764  1.00 64.94           H  
ATOM   1937 HD22 LEU A 122     -15.963 -28.498 -11.063  1.00 64.94           H  
ATOM   1938 HD23 LEU A 122     -15.323 -28.632  -9.411  1.00 64.94           H  
ATOM   1939  N   ASP A 123     -10.469 -28.752 -11.419  1.00 61.78           N  
ATOM   1940  H   ASP A 123     -10.293 -27.759 -11.381  1.00 61.78           H  
ATOM   1941  CA  ASP A 123      -9.507 -29.574 -12.156  1.00 61.78           C  
ATOM   1942  HA  ASP A 123     -10.015 -30.039 -13.001  1.00 61.78           H  
ATOM   1943  C   ASP A 123      -8.961 -30.703 -11.276  1.00 61.78           C  
ATOM   1944  CB  ASP A 123      -8.405 -28.682 -12.735  1.00 61.78           C  
ATOM   1945  HB2 ASP A 123      -7.929 -28.125 -11.928  1.00 61.78           H  
ATOM   1946  HB3 ASP A 123      -7.651 -29.314 -13.205  1.00 61.78           H  
ATOM   1947  O   ASP A 123      -9.031 -31.870 -11.656  1.00 61.78           O  
ATOM   1948  CG  ASP A 123      -8.950 -27.711 -13.791  1.00 61.78           C  
ATOM   1949  OD1 ASP A 123      -9.943 -28.059 -14.475  1.00 61.78           O  
ATOM   1950  OD2 ASP A 123      -8.378 -26.606 -13.893  1.00 61.78           O  
ATOM   1951  N   LEU A 124      -8.610 -30.391 -10.023  1.00 58.16           N  
ATOM   1952  H   LEU A 124      -8.562 -29.411  -9.784  1.00 58.16           H  
ATOM   1953  CA  LEU A 124      -8.269 -31.392  -9.002  1.00 58.16           C  
ATOM   1954  HA  LEU A 124      -7.406 -31.965  -9.340  1.00 58.16           H  
ATOM   1955  C   LEU A 124      -9.405 -32.393  -8.731  1.00 58.16           C  
ATOM   1956  CB  LEU A 124      -7.943 -30.659  -7.692  1.00 58.16           C  
ATOM   1957  HB2 LEU A 124      -8.728 -29.925  -7.512  1.00 58.16           H  
ATOM   1958  HB3 LEU A 124      -7.962 -31.371  -6.866  1.00 58.16           H  
ATOM   1959  O   LEU A 124      -9.167 -33.507  -8.271  1.00 58.16           O  
ATOM   1960  CG  LEU A 124      -6.575 -29.964  -7.701  1.00 58.16           C  
ATOM   1961  HG  LEU A 124      -6.406 -29.475  -8.661  1.00 58.16           H  
ATOM   1962  CD1 LEU A 124      -6.553 -28.894  -6.607  1.00 58.16           C  
ATOM   1963 HD11 LEU A 124      -7.366 -28.188  -6.772  1.00 58.16           H  
ATOM   1964 HD12 LEU A 124      -6.657 -29.357  -5.626  1.00 58.16           H  
ATOM   1965 HD13 LEU A 124      -5.613 -28.346  -6.679  1.00 58.16           H  
ATOM   1966  CD2 LEU A 124      -5.443 -30.958  -7.433  1.00 58.16           C  
ATOM   1967 HD21 LEU A 124      -5.574 -31.446  -6.467  1.00 58.16           H  
ATOM   1968 HD22 LEU A 124      -5.428 -31.719  -8.214  1.00 58.16           H  
ATOM   1969 HD23 LEU A 124      -4.485 -30.438  -7.455  1.00 58.16           H  
ATOM   1970  N   LYS A 125     -10.663 -32.009  -8.964  1.00 55.03           N  
ATOM   1971  H   LYS A 125     -10.799 -31.090  -9.360  1.00 55.03           H  
ATOM   1972  CA  LYS A 125     -11.805 -32.933  -8.894  1.00 55.03           C  
ATOM   1973  HA  LYS A 125     -11.558 -33.753  -8.219  1.00 55.03           H  
ATOM   1974  C   LYS A 125     -12.105 -33.619 -10.225  1.00 55.03           C  
ATOM   1975  CB  LYS A 125     -13.046 -32.216  -8.359  1.00 55.03           C  
ATOM   1976  HB2 LYS A 125     -13.133 -31.227  -8.809  1.00 55.03           H  
ATOM   1977  HB3 LYS A 125     -13.924 -32.797  -8.639  1.00 55.03           H  
ATOM   1978  O   LYS A 125     -12.664 -34.706 -10.192  1.00 55.03           O  
ATOM   1979  CG  LYS A 125     -13.007 -32.104  -6.833  1.00 55.03           C  
ATOM   1980  HG2 LYS A 125     -12.848 -33.094  -6.405  1.00 55.03           H  
ATOM   1981  HG3 LYS A 125     -12.193 -31.447  -6.527  1.00 55.03           H  
ATOM   1982  CD  LYS A 125     -14.343 -31.552  -6.336  1.00 55.03           C  
ATOM   1983  HD2 LYS A 125     -14.461 -30.531  -6.700  1.00 55.03           H  
ATOM   1984  HD3 LYS A 125     -15.148 -32.174  -6.727  1.00 55.03           H  
ATOM   1985  CE  LYS A 125     -14.367 -31.581  -4.810  1.00 55.03           C  
ATOM   1986  HE2 LYS A 125     -14.118 -32.590  -4.484  1.00 55.03           H  
ATOM   1987  HE3 LYS A 125     -13.591 -30.909  -4.443  1.00 55.03           H  
ATOM   1988  NZ  LYS A 125     -15.699 -31.183  -4.302  1.00 55.03           N  
ATOM   1989  HZ1 LYS A 125     -15.914 -30.249  -4.622  1.00 55.03           H  
ATOM   1990  HZ2 LYS A 125     -15.705 -31.204  -3.292  1.00 55.03           H  
ATOM   1991  HZ3 LYS A 125     -16.398 -31.820  -4.656  1.00 55.03           H  
ATOM   1992  N   ILE A 126     -11.750 -33.024 -11.359  1.00 50.03           N  
ATOM   1993  H   ILE A 126     -11.289 -32.128 -11.286  1.00 50.03           H  
ATOM   1994  CA  ILE A 126     -11.964 -33.536 -12.719  1.00 50.03           C  
ATOM   1995  HA  ILE A 126     -12.939 -34.022 -12.756  1.00 50.03           H  
ATOM   1996  C   ILE A 126     -10.949 -34.628 -13.068  1.00 50.03           C  
ATOM   1997  CB  ILE A 126     -11.986 -32.373 -13.741  1.00 50.03           C  
ATOM   1998  HB  ILE A 126     -11.141 -31.719 -13.530  1.00 50.03           H  
ATOM   1999  O   ILE A 126     -11.216 -35.419 -13.971  1.00 50.03           O  
ATOM   2000  CG1 ILE A 126     -13.304 -31.580 -13.600  1.00 50.03           C  
ATOM   2001 HG12 ILE A 126     -14.109 -32.131 -14.088  1.00 50.03           H  
ATOM   2002 HG13 ILE A 126     -13.580 -31.488 -12.550  1.00 50.03           H  
ATOM   2003  CG2 ILE A 126     -11.864 -32.838 -15.205  1.00 50.03           C  
ATOM   2004 HG21 ILE A 126     -11.942 -31.992 -15.887  1.00 50.03           H  
ATOM   2005 HG22 ILE A 126     -12.645 -33.561 -15.441  1.00 50.03           H  
ATOM   2006 HG23 ILE A 126     -10.886 -33.288 -15.375  1.00 50.03           H  
ATOM   2007  CD1 ILE A 126     -13.237 -30.173 -14.195  1.00 50.03           C  
ATOM   2008 HD11 ILE A 126     -13.066 -30.206 -15.271  1.00 50.03           H  
ATOM   2009 HD12 ILE A 126     -12.443 -29.599 -13.717  1.00 50.03           H  
ATOM   2010 HD13 ILE A 126     -14.195 -29.688 -14.003  1.00 50.03           H  
ATOM   2011  N   ILE A 127      -9.872 -34.810 -12.288  1.00 49.25           N  
ATOM   2012  H   ILE A 127      -9.562 -34.054 -11.694  1.00 49.25           H  
ATOM   2013  CA  ILE A 127      -9.147 -36.099 -12.277  1.00 49.25           C  
ATOM   2014  HA  ILE A 127      -8.604 -36.206 -13.217  1.00 49.25           H  
ATOM   2015  C   ILE A 127     -10.132 -37.262 -12.130  1.00 49.25           C  
ATOM   2016  CB  ILE A 127      -8.172 -36.260 -11.098  1.00 49.25           C  
ATOM   2017  HB  ILE A 127      -8.770 -36.476 -10.213  1.00 49.25           H  
ATOM   2018  O   ILE A 127      -9.906 -38.342 -12.674  1.00 49.25           O  
ATOM   2019  CG1 ILE A 127      -7.323 -35.031 -10.802  1.00 49.25           C  
ATOM   2020 HG12 ILE A 127      -7.901 -34.111 -10.885  1.00 49.25           H  
ATOM   2021 HG13 ILE A 127      -6.503 -35.025 -11.521  1.00 49.25           H  
ATOM   2022  CG2 ILE A 127      -7.221 -37.453 -11.352  1.00 49.25           C  
ATOM   2023 HG21 ILE A 127      -6.509 -37.558 -10.533  1.00 49.25           H  
ATOM   2024 HG22 ILE A 127      -6.661 -37.286 -12.272  1.00 49.25           H  
ATOM   2025 HG23 ILE A 127      -7.770 -38.392 -11.431  1.00 49.25           H  
ATOM   2026  CD1 ILE A 127      -6.794 -35.116  -9.366  1.00 49.25           C  
ATOM   2027 HD11 ILE A 127      -6.539 -34.120  -9.006  1.00 49.25           H  
ATOM   2028 HD12 ILE A 127      -5.928 -35.777  -9.310  1.00 49.25           H  
ATOM   2029 HD13 ILE A 127      -7.557 -35.503  -8.691  1.00 49.25           H  
ATOM   2030  N   GLN A 128     -11.244 -37.061 -11.407  1.00 50.16           N  
ATOM   2031  H   GLN A 128     -11.414 -36.140 -11.028  1.00 50.16           H  
ATOM   2032  CA  GLN A 128     -12.391 -37.940 -11.565  1.00 50.16           C  
ATOM   2033  HA  GLN A 128     -12.005 -38.954 -11.673  1.00 50.16           H  
ATOM   2034  C   GLN A 128     -13.152 -37.531 -12.841  1.00 50.16           C  
ATOM   2035  CB  GLN A 128     -13.268 -37.981 -10.312  1.00 50.16           C  
ATOM   2036  HB2 GLN A 128     -14.149 -38.586 -10.526  1.00 50.16           H  
ATOM   2037  HB3 GLN A 128     -13.599 -36.982 -10.029  1.00 50.16           H  
ATOM   2038  O   GLN A 128     -13.775 -36.469 -12.861  1.00 50.16           O  
ATOM   2039  CG  GLN A 128     -12.487 -38.635  -9.165  1.00 50.16           C  
ATOM   2040  HG2 GLN A 128     -11.636 -38.008  -8.898  1.00 50.16           H  
ATOM   2041  HG3 GLN A 128     -12.107 -39.601  -9.497  1.00 50.16           H  
ATOM   2042  CD  GLN A 128     -13.319 -38.859  -7.910  1.00 50.16           C  
ATOM   2043  NE2 GLN A 128     -12.813 -39.634  -6.975  1.00 50.16           N  
ATOM   2044 HE21 GLN A 128     -13.390 -39.765  -6.156  1.00 50.16           H  
ATOM   2045 HE22 GLN A 128     -11.894 -40.035  -7.095  1.00 50.16           H  
ATOM   2046  OE1 GLN A 128     -14.415 -38.360  -7.717  1.00 50.16           O  
ATOM   2047  N   PRO A 129     -13.128 -38.370 -13.896  1.00 47.78           N  
ATOM   2048  CA  PRO A 129     -13.476 -38.030 -15.283  1.00 47.78           C  
ATOM   2049  HA  PRO A 129     -12.977 -37.098 -15.550  1.00 47.78           H  
ATOM   2050  C   PRO A 129     -14.984 -37.834 -15.545  1.00 47.78           C  
ATOM   2051  CB  PRO A 129     -12.873 -39.179 -16.108  1.00 47.78           C  
ATOM   2052  HB2 PRO A 129     -13.382 -39.354 -17.056  1.00 47.78           H  
ATOM   2053  HB3 PRO A 129     -11.820 -38.966 -16.295  1.00 47.78           H  
ATOM   2054  O   PRO A 129     -15.480 -38.124 -16.636  1.00 47.78           O  
ATOM   2055  CG  PRO A 129     -12.984 -40.375 -15.170  1.00 47.78           C  
ATOM   2056  HG2 PRO A 129     -14.010 -40.745 -15.158  1.00 47.78           H  
ATOM   2057  HG3 PRO A 129     -12.284 -41.167 -15.434  1.00 47.78           H  
ATOM   2058  CD  PRO A 129     -12.645 -39.742 -13.834  1.00 47.78           C  
ATOM   2059  HD2 PRO A 129     -13.127 -40.297 -13.029  1.00 47.78           H  
ATOM   2060  HD3 PRO A 129     -11.563 -39.754 -13.710  1.00 47.78           H  
ATOM   2061  N   ASP A 130     -15.760 -37.409 -14.551  1.00 51.06           N  
ATOM   2062  H   ASP A 130     -15.308 -37.061 -13.718  1.00 51.06           H  
ATOM   2063  CA  ASP A 130     -17.213 -37.340 -14.659  1.00 51.06           C  
ATOM   2064  HA  ASP A 130     -17.528 -38.239 -15.190  1.00 51.06           H  
ATOM   2065  C   ASP A 130     -17.715 -36.169 -15.527  1.00 51.06           C  
ATOM   2066  CB  ASP A 130     -17.865 -37.350 -13.260  1.00 51.06           C  
ATOM   2067  HB2 ASP A 130     -17.173 -36.927 -12.531  1.00 51.06           H  
ATOM   2068  HB3 ASP A 130     -18.744 -36.706 -13.273  1.00 51.06           H  
ATOM   2069  O   ASP A 130     -17.059 -35.149 -15.730  1.00 51.06           O  
ATOM   2070  CG  ASP A 130     -18.330 -38.737 -12.792  1.00 51.06           C  
ATOM   2071  OD1 ASP A 130     -18.602 -39.596 -13.662  1.00 51.06           O  
ATOM   2072  OD2 ASP A 130     -18.543 -38.883 -11.570  1.00 51.06           O  
ATOM   2073  N   LYS A 131     -18.967 -36.305 -15.989  1.00 51.16           N  
ATOM   2074  H   LYS A 131     -19.398 -37.178 -15.722  1.00 51.16           H  
ATOM   2075  CA  LYS A 131     -19.741 -35.420 -16.897  1.00 51.16           C  
ATOM   2076  HA  LYS A 131     -19.364 -35.551 -17.911  1.00 51.16           H  
ATOM   2077  C   LYS A 131     -19.707 -33.902 -16.640  1.00 51.16           C  
ATOM   2078  CB  LYS A 131     -21.218 -35.857 -16.818  1.00 51.16           C  
ATOM   2079  HB2 LYS A 131     -21.865 -35.004 -17.020  1.00 51.16           H  
ATOM   2080  HB3 LYS A 131     -21.444 -36.195 -15.806  1.00 51.16           H  
ATOM   2081  O   LYS A 131     -20.180 -33.149 -17.493  1.00 51.16           O  
ATOM   2082  CG  LYS A 131     -21.585 -36.947 -17.827  1.00 51.16           C  
ATOM   2083  HG2 LYS A 131     -21.439 -36.564 -18.837  1.00 51.16           H  
ATOM   2084  HG3 LYS A 131     -20.949 -37.820 -17.677  1.00 51.16           H  
ATOM   2085  CD  LYS A 131     -23.055 -37.340 -17.630  1.00 51.16           C  
ATOM   2086  HD2 LYS A 131     -23.676 -36.444 -17.661  1.00 51.16           H  
ATOM   2087  HD3 LYS A 131     -23.161 -37.813 -16.654  1.00 51.16           H  
ATOM   2088  CE  LYS A 131     -23.502 -38.304 -18.730  1.00 51.16           C  
ATOM   2089  HE2 LYS A 131     -22.813 -39.149 -18.745  1.00 51.16           H  
ATOM   2090  HE3 LYS A 131     -23.426 -37.796 -19.691  1.00 51.16           H  
ATOM   2091  NZ  LYS A 131     -24.888 -38.777 -18.495  1.00 51.16           N  
ATOM   2092  HZ1 LYS A 131     -24.936 -39.266 -17.613  1.00 51.16           H  
ATOM   2093  HZ2 LYS A 131     -25.527 -37.995 -18.469  1.00 51.16           H  
ATOM   2094  HZ3 LYS A 131     -25.170 -39.412 -19.228  1.00 51.16           H  
ATOM   2095  N   ASN A 132     -19.227 -33.430 -15.492  1.00 52.38           N  
ATOM   2096  H   ASN A 132     -18.678 -34.068 -14.935  1.00 52.38           H  
ATOM   2097  CA  ASN A 132     -19.337 -32.030 -15.067  1.00 52.38           C  
ATOM   2098  HA  ASN A 132     -20.298 -31.659 -15.426  1.00 52.38           H  
ATOM   2099  C   ASN A 132     -18.327 -31.073 -15.729  1.00 52.38           C  
ATOM   2100  CB  ASN A 132     -19.366 -31.953 -13.528  1.00 52.38           C  
ATOM   2101  HB2 ASN A 132     -18.675 -32.683 -13.107  1.00 52.38           H  
ATOM   2102  HB3 ASN A 132     -19.034 -30.967 -13.203  1.00 52.38           H  
ATOM   2103  O   ASN A 132     -18.244 -29.912 -15.329  1.00 52.38           O  
ATOM   2104  CG  ASN A 132     -20.752 -32.161 -12.938  1.00 52.38           C  
ATOM   2105  ND2 ASN A 132     -20.848 -32.193 -11.632  1.00 52.38           N  
ATOM   2106 HD21 ASN A 132     -21.768 -32.375 -11.256  1.00 52.38           H  
ATOM   2107 HD22 ASN A 132     -20.012 -32.158 -11.067  1.00 52.38           H  
ATOM   2108  OD1 ASN A 132     -21.763 -32.275 -13.614  1.00 52.38           O  
ATOM   2109  N   ASN A 133     -17.656 -31.506 -16.802  1.00 61.31           N  
ATOM   2110  H   ASN A 133     -17.680 -32.497 -16.993  1.00 61.31           H  
ATOM   2111  CA  ASN A 133     -16.796 -30.682 -17.664  1.00 61.31           C  
ATOM   2112  HA  ASN A 133     -15.906 -30.395 -17.103  1.00 61.31           H  
ATOM   2113  C   ASN A 133     -17.444 -29.370 -18.136  1.00 61.31           C  
ATOM   2114  CB  ASN A 133     -16.372 -31.534 -18.878  1.00 61.31           C  
ATOM   2115  HB2 ASN A 133     -17.233 -32.055 -19.296  1.00 61.31           H  
ATOM   2116  HB3 ASN A 133     -15.957 -30.880 -19.646  1.00 61.31           H  
ATOM   2117  O   ASN A 133     -16.743 -28.392 -18.379  1.00 61.31           O  
ATOM   2118  CG  ASN A 133     -15.282 -32.532 -18.531  1.00 61.31           C  
ATOM   2119  ND2 ASN A 133     -15.096 -33.563 -19.318  1.00 61.31           N  
ATOM   2120 HD21 ASN A 133     -15.598 -33.673 -20.187  1.00 61.31           H  
ATOM   2121 HD22 ASN A 133     -14.353 -34.181 -19.024  1.00 61.31           H  
ATOM   2122  OD1 ASN A 133     -14.585 -32.397 -17.548  1.00 61.31           O  
ATOM   2123  N   TYR A 134     -18.778 -29.295 -18.208  1.00 69.62           N  
ATOM   2124  H   TYR A 134     -19.316 -30.133 -18.038  1.00 69.62           H  
ATOM   2125  CA  TYR A 134     -19.474 -28.040 -18.507  1.00 69.62           C  
ATOM   2126  HA  TYR A 134     -19.134 -27.673 -19.475  1.00 69.62           H  
ATOM   2127  C   TYR A 134     -19.192 -26.939 -17.483  1.00 69.62           C  
ATOM   2128  CB  TYR A 134     -20.984 -28.279 -18.576  1.00 69.62           C  
ATOM   2129  HB2 TYR A 134     -21.490 -27.314 -18.616  1.00 69.62           H  
ATOM   2130  HB3 TYR A 134     -21.316 -28.783 -17.668  1.00 69.62           H  
ATOM   2131  O   TYR A 134     -19.071 -25.781 -17.869  1.00 69.62           O  
ATOM   2132  CG  TYR A 134     -21.410 -29.072 -19.788  1.00 69.62           C  
ATOM   2133  CD1 TYR A 134     -21.503 -28.431 -21.038  1.00 69.62           C  
ATOM   2134  HD1 TYR A 134     -21.268 -27.380 -21.127  1.00 69.62           H  
ATOM   2135  CD2 TYR A 134     -21.691 -30.447 -19.672  1.00 69.62           C  
ATOM   2136  HD2 TYR A 134     -21.601 -30.944 -18.717  1.00 69.62           H  
ATOM   2137  CE1 TYR A 134     -21.892 -29.161 -22.175  1.00 69.62           C  
ATOM   2138  HE1 TYR A 134     -21.959 -28.684 -23.141  1.00 69.62           H  
ATOM   2139  CE2 TYR A 134     -22.075 -31.181 -20.809  1.00 69.62           C  
ATOM   2140  HE2 TYR A 134     -22.278 -32.238 -20.722  1.00 69.62           H  
ATOM   2141  OH  TYR A 134     -22.552 -31.238 -23.163  1.00 69.62           O  
ATOM   2142  HH  TYR A 134     -22.641 -32.176 -22.979  1.00 69.62           H  
ATOM   2143  CZ  TYR A 134     -22.179 -30.536 -22.061  1.00 69.62           C  
ATOM   2144  N   ALA A 135     -19.075 -27.275 -16.194  1.00 70.94           N  
ATOM   2145  H   ALA A 135     -19.059 -28.251 -15.937  1.00 70.94           H  
ATOM   2146  CA  ALA A 135     -18.777 -26.284 -15.167  1.00 70.94           C  
ATOM   2147  HA  ALA A 135     -19.484 -25.459 -15.259  1.00 70.94           H  
ATOM   2148  C   ALA A 135     -17.376 -25.705 -15.379  1.00 70.94           C  
ATOM   2149  CB  ALA A 135     -18.947 -26.908 -13.778  1.00 70.94           C  
ATOM   2150  HB1 ALA A 135     -18.244 -27.730 -13.647  1.00 70.94           H  
ATOM   2151  HB2 ALA A 135     -19.964 -27.283 -13.663  1.00 70.94           H  
ATOM   2152  HB3 ALA A 135     -18.755 -26.154 -13.015  1.00 70.94           H  
ATOM   2153  O   ALA A 135     -17.241 -24.486 -15.435  1.00 70.94           O  
ATOM   2154  N   ALA A 136     -16.369 -26.558 -15.591  1.00 67.31           N  
ATOM   2155  H   ALA A 136     -16.546 -27.552 -15.570  1.00 67.31           H  
ATOM   2156  CA  ALA A 136     -15.016 -26.112 -15.923  1.00 67.31           C  
ATOM   2157  HA  ALA A 136     -14.627 -25.505 -15.106  1.00 67.31           H  
ATOM   2158  C   ALA A 136     -14.999 -25.245 -17.186  1.00 67.31           C  
ATOM   2159  CB  ALA A 136     -14.111 -27.332 -16.075  1.00 67.31           C  
ATOM   2160  HB1 ALA A 136     -14.005 -27.807 -15.100  1.00 67.31           H  
ATOM   2161  HB2 ALA A 136     -13.119 -27.016 -16.397  1.00 67.31           H  
ATOM   2162  HB3 ALA A 136     -14.513 -28.039 -16.801  1.00 67.31           H  
ATOM   2163  O   ALA A 136     -14.417 -24.166 -17.175  1.00 67.31           O  
ATOM   2164  N   MET A 137     -15.732 -25.639 -18.232  1.00 71.19           N  
ATOM   2165  H   MET A 137     -16.143 -26.562 -18.211  1.00 71.19           H  
ATOM   2166  CA  MET A 137     -15.826 -24.853 -19.464  1.00 71.19           C  
ATOM   2167  HA  MET A 137     -14.810 -24.684 -19.822  1.00 71.19           H  
ATOM   2168  C   MET A 137     -16.468 -23.473 -19.235  1.00 71.19           C  
ATOM   2169  CB  MET A 137     -16.587 -25.664 -20.521  1.00 71.19           C  
ATOM   2170  HB2 MET A 137     -16.282 -26.709 -20.457  1.00 71.19           H  
ATOM   2171  HB3 MET A 137     -17.660 -25.604 -20.343  1.00 71.19           H  
ATOM   2172  O   MET A 137     -16.019 -22.479 -19.804  1.00 71.19           O  
ATOM   2173  CG  MET A 137     -16.260 -25.181 -21.936  1.00 71.19           C  
ATOM   2174  HG2 MET A 137     -15.180 -25.235 -22.069  1.00 71.19           H  
ATOM   2175  HG3 MET A 137     -16.561 -24.140 -22.052  1.00 71.19           H  
ATOM   2176  SD  MET A 137     -17.024 -26.181 -23.243  1.00 71.19           S  
ATOM   2177  CE  MET A 137     -18.581 -25.290 -23.470  1.00 71.19           C  
ATOM   2178  HE1 MET A 137     -19.171 -25.788 -24.240  1.00 71.19           H  
ATOM   2179  HE2 MET A 137     -19.138 -25.281 -22.533  1.00 71.19           H  
ATOM   2180  HE3 MET A 137     -18.373 -24.267 -23.781  1.00 71.19           H  
ATOM   2181  N   VAL A 138     -17.492 -23.384 -18.377  1.00 77.44           N  
ATOM   2182  H   VAL A 138     -17.827 -24.236 -17.951  1.00 77.44           H  
ATOM   2183  CA  VAL A 138     -18.132 -22.110 -18.004  1.00 77.44           C  
ATOM   2184  HA  VAL A 138     -18.341 -21.547 -18.914  1.00 77.44           H  
ATOM   2185  C   VAL A 138     -17.200 -21.241 -17.162  1.00 77.44           C  
ATOM   2186  CB  VAL A 138     -19.467 -22.356 -17.274  1.00 77.44           C  
ATOM   2187  HB  VAL A 138     -19.321 -23.098 -16.489  1.00 77.44           H  
ATOM   2188  O   VAL A 138     -17.092 -20.043 -17.428  1.00 77.44           O  
ATOM   2189  CG1 VAL A 138     -20.046 -21.085 -16.633  1.00 77.44           C  
ATOM   2190 HG11 VAL A 138     -20.114 -20.289 -17.375  1.00 77.44           H  
ATOM   2191 HG12 VAL A 138     -21.038 -21.292 -16.231  1.00 77.44           H  
ATOM   2192 HG13 VAL A 138     -19.412 -20.757 -15.810  1.00 77.44           H  
ATOM   2193  CG2 VAL A 138     -20.528 -22.876 -18.254  1.00 77.44           C  
ATOM   2194 HG21 VAL A 138     -20.781 -22.099 -18.976  1.00 77.44           H  
ATOM   2195 HG22 VAL A 138     -21.423 -23.170 -17.706  1.00 77.44           H  
ATOM   2196 HG23 VAL A 138     -20.153 -23.742 -18.799  1.00 77.44           H  
ATOM   2197  N   PHE A 139     -16.517 -21.817 -16.170  1.00 73.12           N  
ATOM   2198  H   PHE A 139     -16.635 -22.806 -16.002  1.00 73.12           H  
ATOM   2199  CA  PHE A 139     -15.537 -21.092 -15.361  1.00 73.12           C  
ATOM   2200  HA  PHE A 139     -16.023 -20.227 -14.911  1.00 73.12           H  
ATOM   2201  C   PHE A 139     -14.408 -20.541 -16.236  1.00 73.12           C  
ATOM   2202  CB  PHE A 139     -15.008 -21.990 -14.234  1.00 73.12           C  
ATOM   2203  HB2 PHE A 139     -14.777 -22.984 -14.616  1.00 73.12           H  
ATOM   2204  HB3 PHE A 139     -14.080 -21.543 -13.877  1.00 73.12           H  
ATOM   2205  O   PHE A 139     -14.124 -19.343 -16.172  1.00 73.12           O  
ATOM   2206  CG  PHE A 139     -15.933 -22.074 -13.036  1.00 73.12           C  
ATOM   2207  CD1 PHE A 139     -16.118 -20.935 -12.241  1.00 73.12           C  
ATOM   2208  HD1 PHE A 139     -15.547 -20.050 -12.480  1.00 73.12           H  
ATOM   2209  CD2 PHE A 139     -16.598 -23.260 -12.692  1.00 73.12           C  
ATOM   2210  HD2 PHE A 139     -16.405 -24.161 -13.255  1.00 73.12           H  
ATOM   2211  CE1 PHE A 139     -16.994 -20.957 -11.142  1.00 73.12           C  
ATOM   2212  HE1 PHE A 139     -17.122 -20.075 -10.532  1.00 73.12           H  
ATOM   2213  CE2 PHE A 139     -17.489 -23.288 -11.604  1.00 73.12           C  
ATOM   2214  HE2 PHE A 139     -18.011 -24.201 -11.359  1.00 73.12           H  
ATOM   2215  CZ  PHE A 139     -17.687 -22.137 -10.826  1.00 73.12           C  
ATOM   2216  HZ  PHE A 139     -18.357 -22.163  -9.980  1.00 73.12           H  
ATOM   2217  N   HIS A 140     -13.897 -21.364 -17.152  1.00 70.88           N  
ATOM   2218  H   HIS A 140     -14.159 -22.338 -17.121  1.00 70.88           H  
ATOM   2219  CA  HIS A 140     -12.876 -20.979 -18.117  1.00 70.88           C  
ATOM   2220  HA  HIS A 140     -11.981 -20.662 -17.582  1.00 70.88           H  
ATOM   2221  C   HIS A 140     -13.319 -19.802 -18.995  1.00 70.88           C  
ATOM   2222  CB  HIS A 140     -12.514 -22.213 -18.943  1.00 70.88           C  
ATOM   2223  HB2 HIS A 140     -12.307 -23.047 -18.273  1.00 70.88           H  
ATOM   2224  HB3 HIS A 140     -13.344 -22.489 -19.593  1.00 70.88           H  
ATOM   2225  O   HIS A 140     -12.615 -18.796 -19.112  1.00 70.88           O  
ATOM   2226  CG  HIS A 140     -11.285 -21.980 -19.762  1.00 70.88           C  
ATOM   2227  CD2 HIS A 140     -11.205 -21.928 -21.124  1.00 70.88           C  
ATOM   2228  HD2 HIS A 140     -12.023 -22.047 -21.819  1.00 70.88           H  
ATOM   2229  ND1 HIS A 140     -10.018 -21.806 -19.259  1.00 70.88           N  
ATOM   2230  HD1 HIS A 140      -9.744 -21.918 -18.293  1.00 70.88           H  
ATOM   2231  CE1 HIS A 140      -9.184 -21.665 -20.301  1.00 70.88           C  
ATOM   2232  HE1 HIS A 140      -8.110 -21.574 -20.231  1.00 70.88           H  
ATOM   2233  NE2 HIS A 140      -9.866 -21.721 -21.455  1.00 70.88           N  
ATOM   2234  N   TYR A 141     -14.535 -19.855 -19.543  1.00 75.25           N  
ATOM   2235  H   TYR A 141     -15.068 -20.708 -19.448  1.00 75.25           H  
ATOM   2236  CA  TYR A 141     -15.089 -18.747 -20.326  1.00 75.25           C  
ATOM   2237  HA  TYR A 141     -14.381 -18.513 -21.121  1.00 75.25           H  
ATOM   2238  C   TYR A 141     -15.271 -17.457 -19.508  1.00 75.25           C  
ATOM   2239  CB  TYR A 141     -16.416 -19.173 -20.969  1.00 75.25           C  
ATOM   2240  HB2 TYR A 141     -16.778 -20.101 -20.525  1.00 75.25           H  
ATOM   2241  HB3 TYR A 141     -17.176 -18.420 -20.764  1.00 75.25           H  
ATOM   2242  O   TYR A 141     -14.988 -16.360 -20.001  1.00 75.25           O  
ATOM   2243  CG  TYR A 141     -16.314 -19.330 -22.470  1.00 75.25           C  
ATOM   2244  CD1 TYR A 141     -16.332 -18.181 -23.286  1.00 75.25           C  
ATOM   2245  HD1 TYR A 141     -16.415 -17.203 -22.836  1.00 75.25           H  
ATOM   2246  CD2 TYR A 141     -16.178 -20.606 -23.048  1.00 75.25           C  
ATOM   2247  HD2 TYR A 141     -16.133 -21.482 -22.418  1.00 75.25           H  
ATOM   2248  CE1 TYR A 141     -16.230 -18.306 -24.684  1.00 75.25           C  
ATOM   2249  HE1 TYR A 141     -16.238 -17.425 -25.309  1.00 75.25           H  
ATOM   2250  CE2 TYR A 141     -16.083 -20.735 -24.447  1.00 75.25           C  
ATOM   2251  HE2 TYR A 141     -15.969 -21.708 -24.904  1.00 75.25           H  
ATOM   2252  OH  TYR A 141     -16.019 -19.715 -26.616  1.00 75.25           O  
ATOM   2253  HH  TYR A 141     -15.969 -18.865 -27.059  1.00 75.25           H  
ATOM   2254  CZ  TYR A 141     -16.110 -19.587 -25.266  1.00 75.25           C  
ATOM   2255  N   MET A 142     -15.724 -17.559 -18.254  1.00 79.06           N  
ATOM   2256  H   MET A 142     -15.945 -18.480 -17.902  1.00 79.06           H  
ATOM   2257  CA  MET A 142     -15.870 -16.409 -17.350  1.00 79.06           C  
ATOM   2258  HA  MET A 142     -16.487 -15.649 -17.830  1.00 79.06           H  
ATOM   2259  C   MET A 142     -14.517 -15.763 -17.039  1.00 79.06           C  
ATOM   2260  CB  MET A 142     -16.549 -16.857 -16.047  1.00 79.06           C  
ATOM   2261  HB2 MET A 142     -16.125 -17.805 -15.715  1.00 79.06           H  
ATOM   2262  HB3 MET A 142     -16.363 -16.119 -15.267  1.00 79.06           H  
ATOM   2263  O   MET A 142     -14.373 -14.543 -17.121  1.00 79.06           O  
ATOM   2264  CG  MET A 142     -18.061 -17.020 -16.222  1.00 79.06           C  
ATOM   2265  HG2 MET A 142     -18.247 -17.657 -17.086  1.00 79.06           H  
ATOM   2266  HG3 MET A 142     -18.456 -17.533 -15.345  1.00 79.06           H  
ATOM   2267  SD  MET A 142     -18.974 -15.462 -16.438  1.00 79.06           S  
ATOM   2268  CE  MET A 142     -18.836 -14.761 -14.771  1.00 79.06           C  
ATOM   2269  HE1 MET A 142     -17.793 -14.541 -14.543  1.00 79.06           H  
ATOM   2270  HE2 MET A 142     -19.227 -15.472 -14.042  1.00 79.06           H  
ATOM   2271  HE3 MET A 142     -19.412 -13.837 -14.720  1.00 79.06           H  
ATOM   2272  N   SER A 143     -13.513 -16.587 -16.753  1.00 70.44           N  
ATOM   2273  H   SER A 143     -13.718 -17.572 -16.669  1.00 70.44           H  
ATOM   2274  CA  SER A 143     -12.125 -16.179 -16.555  1.00 70.44           C  
ATOM   2275  HA  SER A 143     -12.041 -15.549 -15.669  1.00 70.44           H  
ATOM   2276  C   SER A 143     -11.546 -15.417 -17.754  1.00 70.44           C  
ATOM   2277  CB  SER A 143     -11.308 -17.447 -16.362  1.00 70.44           C  
ATOM   2278  HB2 SER A 143     -11.721 -18.259 -16.960  1.00 70.44           H  
ATOM   2279  HB3 SER A 143     -10.299 -17.256 -16.726  1.00 70.44           H  
ATOM   2280  O   SER A 143     -10.958 -14.346 -17.587  1.00 70.44           O  
ATOM   2281  OG  SER A 143     -11.281 -17.854 -15.013  1.00 70.44           O  
ATOM   2282  HG  SER A 143     -11.480 -18.794 -15.010  1.00 70.44           H  
ATOM   2283  N   ILE A 144     -11.741 -15.930 -18.976  1.00 71.81           N  
ATOM   2284  H   ILE A 144     -12.165 -16.844 -19.052  1.00 71.81           H  
ATOM   2285  CA  ILE A 144     -11.319 -15.247 -20.212  1.00 71.81           C  
ATOM   2286  HA  ILE A 144     -10.250 -15.042 -20.158  1.00 71.81           H  
ATOM   2287  C   ILE A 144     -12.043 -13.907 -20.355  1.00 71.81           C  
ATOM   2288  CB  ILE A 144     -11.585 -16.131 -21.450  1.00 71.81           C  
ATOM   2289  HB  ILE A 144     -12.630 -16.441 -21.426  1.00 71.81           H  
ATOM   2290  O   ILE A 144     -11.431 -12.895 -20.695  1.00 71.81           O  
ATOM   2291  CG1 ILE A 144     -10.694 -17.389 -21.428  1.00 71.81           C  
ATOM   2292 HG12 ILE A 144      -9.664 -17.124 -21.666  1.00 71.81           H  
ATOM   2293 HG13 ILE A 144     -10.696 -17.837 -20.434  1.00 71.81           H  
ATOM   2294  CG2 ILE A 144     -11.346 -15.356 -22.765  1.00 71.81           C  
ATOM   2295 HG21 ILE A 144     -12.051 -14.531 -22.867  1.00 71.81           H  
ATOM   2296 HG22 ILE A 144     -11.497 -16.007 -23.626  1.00 71.81           H  
ATOM   2297 HG23 ILE A 144     -10.327 -14.969 -22.793  1.00 71.81           H  
ATOM   2298  CD1 ILE A 144     -11.192 -18.449 -22.415  1.00 71.81           C  
ATOM   2299 HD11 ILE A 144     -12.261 -18.619 -22.283  1.00 71.81           H  
ATOM   2300 HD12 ILE A 144     -10.989 -18.152 -23.444  1.00 71.81           H  
ATOM   2301 HD13 ILE A 144     -10.675 -19.388 -22.217  1.00 71.81           H  
ATOM   2302  N   THR A 145     -13.343 -13.871 -20.061  1.00 79.38           N  
ATOM   2303  H   THR A 145     -13.793 -14.735 -19.793  1.00 79.38           H  
ATOM   2304  CA  THR A 145     -14.147 -12.647 -20.173  1.00 79.38           C  
ATOM   2305  HA  THR A 145     -14.075 -12.278 -21.197  1.00 79.38           H  
ATOM   2306  C   THR A 145     -13.623 -11.545 -19.249  1.00 79.38           C  
ATOM   2307  CB  THR A 145     -15.623 -12.941 -19.878  1.00 79.38           C  
ATOM   2308  HB  THR A 145     -15.737 -13.295 -18.853  1.00 79.38           H  
ATOM   2309  O   THR A 145     -13.472 -10.396 -19.672  1.00 79.38           O  
ATOM   2310  CG2 THR A 145     -16.509 -11.711 -20.078  1.00 79.38           C  
ATOM   2311 HG21 THR A 145     -17.552 -11.998 -19.945  1.00 79.38           H  
ATOM   2312 HG22 THR A 145     -16.371 -11.314 -21.084  1.00 79.38           H  
ATOM   2313 HG23 THR A 145     -16.264 -10.944 -19.344  1.00 79.38           H  
ATOM   2314  OG1 THR A 145     -16.101 -13.930 -20.762  1.00 79.38           O  
ATOM   2315  HG1 THR A 145     -15.704 -14.771 -20.523  1.00 79.38           H  
ATOM   2316  N   ILE A 146     -13.283 -11.879 -18.001  1.00 74.00           N  
ATOM   2317  H   ILE A 146     -13.423 -12.833 -17.698  1.00 74.00           H  
ATOM   2318  CA  ILE A 146     -12.708 -10.911 -17.057  1.00 74.00           C  
ATOM   2319  HA  ILE A 146     -13.330 -10.016 -17.057  1.00 74.00           H  
ATOM   2320  C   ILE A 146     -11.308 -10.477 -17.491  1.00 74.00           C  
ATOM   2321  CB  ILE A 146     -12.694 -11.480 -15.629  1.00 74.00           C  
ATOM   2322  HB  ILE A 146     -12.175 -12.438 -15.632  1.00 74.00           H  
ATOM   2323  O   ILE A 146     -10.968  -9.296 -17.404  1.00 74.00           O  
ATOM   2324  CG1 ILE A 146     -14.140 -11.689 -15.139  1.00 74.00           C  
ATOM   2325 HG12 ILE A 146     -14.696 -12.284 -15.865  1.00 74.00           H  
ATOM   2326 HG13 ILE A 146     -14.646 -10.729 -15.031  1.00 74.00           H  
ATOM   2327  CG2 ILE A 146     -11.947 -10.509 -14.699  1.00 74.00           C  
ATOM   2328 HG21 ILE A 146     -12.213  -9.477 -14.925  1.00 74.00           H  
ATOM   2329 HG22 ILE A 146     -10.873 -10.650 -14.824  1.00 74.00           H  
ATOM   2330 HG23 ILE A 146     -12.195 -10.695 -13.654  1.00 74.00           H  
ATOM   2331  CD1 ILE A 146     -14.183 -12.438 -13.813  1.00 74.00           C  
ATOM   2332 HD11 ILE A 146     -13.960 -11.773 -12.979  1.00 74.00           H  
ATOM   2333 HD12 ILE A 146     -15.183 -12.849 -13.675  1.00 74.00           H  
ATOM   2334 HD13 ILE A 146     -13.446 -13.240 -13.850  1.00 74.00           H  
ATOM   2335  N   LEU A 147     -10.509 -11.401 -18.019  1.00 71.06           N  
ATOM   2336  H   LEU A 147     -10.827 -12.359 -18.048  1.00 71.06           H  
ATOM   2337  CA  LEU A 147      -9.192 -11.085 -18.556  1.00 71.06           C  
ATOM   2338  HA  LEU A 147      -8.610 -10.618 -17.762  1.00 71.06           H  
ATOM   2339  C   LEU A 147      -9.276 -10.073 -19.718  1.00 71.06           C  
ATOM   2340  CB  LEU A 147      -8.532 -12.415 -18.948  1.00 71.06           C  
ATOM   2341  HB2 LEU A 147      -9.148 -12.900 -19.706  1.00 71.06           H  
ATOM   2342  HB3 LEU A 147      -8.492 -13.079 -18.085  1.00 71.06           H  
ATOM   2343  O   LEU A 147      -8.513  -9.106 -19.749  1.00 71.06           O  
ATOM   2344  CG  LEU A 147      -7.132 -12.242 -19.528  1.00 71.06           C  
ATOM   2345  HG  LEU A 147      -7.253 -11.553 -20.363  1.00 71.06           H  
ATOM   2346  CD1 LEU A 147      -6.091 -11.643 -18.573  1.00 71.06           C  
ATOM   2347 HD11 LEU A 147      -5.632 -10.782 -19.059  1.00 71.06           H  
ATOM   2348 HD12 LEU A 147      -5.290 -12.355 -18.370  1.00 71.06           H  
ATOM   2349 HD13 LEU A 147      -6.545 -11.288 -17.649  1.00 71.06           H  
ATOM   2350  CD2 LEU A 147      -6.643 -13.572 -20.095  1.00 71.06           C  
ATOM   2351 HD21 LEU A 147      -7.285 -13.889 -20.917  1.00 71.06           H  
ATOM   2352 HD22 LEU A 147      -6.652 -14.345 -19.326  1.00 71.06           H  
ATOM   2353 HD23 LEU A 147      -5.621 -13.495 -20.464  1.00 71.06           H  
ATOM   2354  N   VAL A 148     -10.243 -10.231 -20.628  1.00 75.44           N  
ATOM   2355  H   VAL A 148     -10.812 -11.063 -20.570  1.00 75.44           H  
ATOM   2356  CA  VAL A 148     -10.507  -9.267 -21.712  1.00 75.44           C  
ATOM   2357  HA  VAL A 148      -9.583  -9.105 -22.267  1.00 75.44           H  
ATOM   2358  C   VAL A 148     -10.937  -7.908 -21.156  1.00 75.44           C  
ATOM   2359  CB  VAL A 148     -11.562  -9.822 -22.690  1.00 75.44           C  
ATOM   2360  HB  VAL A 148     -12.429 -10.171 -22.129  1.00 75.44           H  
ATOM   2361  O   VAL A 148     -10.458  -6.871 -21.622  1.00 75.44           O  
ATOM   2362  CG1 VAL A 148     -12.038  -8.774 -23.708  1.00 75.44           C  
ATOM   2363 HG11 VAL A 148     -11.183  -8.340 -24.227  1.00 75.44           H  
ATOM   2364 HG12 VAL A 148     -12.697  -9.244 -24.437  1.00 75.44           H  
ATOM   2365 HG13 VAL A 148     -12.600  -7.985 -23.209  1.00 75.44           H  
ATOM   2366  CG2 VAL A 148     -10.986 -10.999 -23.487  1.00 75.44           C  
ATOM   2367 HG21 VAL A 148     -10.618 -11.775 -22.817  1.00 75.44           H  
ATOM   2368 HG22 VAL A 148     -10.162 -10.662 -24.116  1.00 75.44           H  
ATOM   2369 HG23 VAL A 148     -11.763 -11.436 -24.115  1.00 75.44           H  
ATOM   2370  N   PHE A 149     -11.787  -7.885 -20.126  1.00 76.06           N  
ATOM   2371  H   PHE A 149     -12.166  -8.759 -19.789  1.00 76.06           H  
ATOM   2372  CA  PHE A 149     -12.173  -6.638 -19.463  1.00 76.06           C  
ATOM   2373  HA  PHE A 149     -12.607  -5.971 -20.208  1.00 76.06           H  
ATOM   2374  C   PHE A 149     -10.961  -5.916 -18.855  1.00 76.06           C  
ATOM   2375  CB  PHE A 149     -13.237  -6.929 -18.399  1.00 76.06           C  
ATOM   2376  HB2 PHE A 149     -12.812  -7.545 -17.607  1.00 76.06           H  
ATOM   2377  HB3 PHE A 149     -14.051  -7.493 -18.854  1.00 76.06           H  
ATOM   2378  O   PHE A 149     -10.807  -4.704 -19.007  1.00 76.06           O  
ATOM   2379  CG  PHE A 149     -13.798  -5.664 -17.786  1.00 76.06           C  
ATOM   2380  CD1 PHE A 149     -13.178  -5.082 -16.665  1.00 76.06           C  
ATOM   2381  HD1 PHE A 149     -12.313  -5.552 -16.221  1.00 76.06           H  
ATOM   2382  CD2 PHE A 149     -14.907  -5.033 -18.377  1.00 76.06           C  
ATOM   2383  HD2 PHE A 149     -15.377  -5.472 -19.245  1.00 76.06           H  
ATOM   2384  CE1 PHE A 149     -13.665  -3.871 -16.142  1.00 76.06           C  
ATOM   2385  HE1 PHE A 149     -13.170  -3.412 -15.299  1.00 76.06           H  
ATOM   2386  CE2 PHE A 149     -15.406  -3.833 -17.840  1.00 76.06           C  
ATOM   2387  HE2 PHE A 149     -16.262  -3.355 -18.294  1.00 76.06           H  
ATOM   2388  CZ  PHE A 149     -14.787  -3.254 -16.719  1.00 76.06           C  
ATOM   2389  HZ  PHE A 149     -15.163  -2.327 -16.312  1.00 76.06           H  
ATOM   2390  N   PHE A 150     -10.052  -6.659 -18.225  1.00 72.56           N  
ATOM   2391  H   PHE A 150     -10.241  -7.642 -18.094  1.00 72.56           H  
ATOM   2392  CA  PHE A 150      -8.801  -6.110 -17.713  1.00 72.56           C  
ATOM   2393  HA  PHE A 150      -9.036  -5.231 -17.112  1.00 72.56           H  
ATOM   2394  C   PHE A 150      -7.862  -5.605 -18.803  1.00 72.56           C  
ATOM   2395  CB  PHE A 150      -8.103  -7.177 -16.868  1.00 72.56           C  
ATOM   2396  HB2 PHE A 150      -8.204  -8.141 -17.366  1.00 72.56           H  
ATOM   2397  HB3 PHE A 150      -7.033  -6.970 -16.834  1.00 72.56           H  
ATOM   2398  O   PHE A 150      -7.167  -4.613 -18.593  1.00 72.56           O  
ATOM   2399  CG  PHE A 150      -8.626  -7.293 -15.454  1.00 72.56           C  
ATOM   2400  CD1 PHE A 150      -8.956  -6.144 -14.700  1.00 72.56           C  
ATOM   2401  HD1 PHE A 150      -8.838  -5.146 -15.096  1.00 72.56           H  
ATOM   2402  CD2 PHE A 150      -8.774  -8.571 -14.886  1.00 72.56           C  
ATOM   2403  HD2 PHE A 150      -8.528  -9.458 -15.451  1.00 72.56           H  
ATOM   2404  CE1 PHE A 150      -9.459  -6.276 -13.403  1.00 72.56           C  
ATOM   2405  HE1 PHE A 150      -9.739  -5.402 -12.832  1.00 72.56           H  
ATOM   2406  CE2 PHE A 150      -9.273  -8.701 -13.584  1.00 72.56           C  
ATOM   2407  HE2 PHE A 150      -9.402  -9.680 -13.147  1.00 72.56           H  
ATOM   2408  CZ  PHE A 150      -9.638  -7.555 -12.869  1.00 72.56           C  
ATOM   2409  HZ  PHE A 150     -10.074  -7.659 -11.886  1.00 72.56           H  
ATOM   2410  N   MET A 151      -7.849  -6.245 -19.967  1.00 73.38           N  
ATOM   2411  H   MET A 151      -8.381  -7.098 -20.062  1.00 73.38           H  
ATOM   2412  CA  MET A 151      -7.091  -5.755 -21.114  1.00 73.38           C  
ATOM   2413  HA  MET A 151      -6.061  -5.588 -20.800  1.00 73.38           H  
ATOM   2414  C   MET A 151      -7.620  -4.406 -21.593  1.00 73.38           C  
ATOM   2415  CB  MET A 151      -7.138  -6.808 -22.229  1.00 73.38           C  
ATOM   2416  HB2 MET A 151      -7.104  -7.810 -21.799  1.00 73.38           H  
ATOM   2417  HB3 MET A 151      -8.079  -6.728 -22.773  1.00 73.38           H  
ATOM   2418  O   MET A 151      -6.846  -3.472 -21.792  1.00 73.38           O  
ATOM   2419  CG  MET A 151      -5.985  -6.658 -23.225  1.00 73.38           C  
ATOM   2420  HG2 MET A 151      -6.087  -7.454 -23.962  1.00 73.38           H  
ATOM   2421  HG3 MET A 151      -6.097  -5.711 -23.753  1.00 73.38           H  
ATOM   2422  SD  MET A 151      -4.294  -6.738 -22.567  1.00 73.38           S  
ATOM   2423  CE  MET A 151      -4.510  -7.816 -21.138  1.00 73.38           C  
ATOM   2424  HE1 MET A 151      -5.005  -7.285 -20.326  1.00 73.38           H  
ATOM   2425  HE2 MET A 151      -3.519  -8.088 -20.772  1.00 73.38           H  
ATOM   2426  HE3 MET A 151      -5.117  -8.686 -21.390  1.00 73.38           H  
ATOM   2427  N   MET A 152      -8.944  -4.270 -21.691  1.00 76.19           N  
ATOM   2428  H   MET A 152      -9.520  -5.080 -21.516  1.00 76.19           H  
ATOM   2429  CA  MET A 152      -9.593  -3.000 -22.020  1.00 76.19           C  
ATOM   2430  HA  MET A 152      -9.222  -2.644 -22.981  1.00 76.19           H  
ATOM   2431  C   MET A 152      -9.276  -1.917 -20.983  1.00 76.19           C  
ATOM   2432  CB  MET A 152     -11.107  -3.215 -22.132  1.00 76.19           C  
ATOM   2433  HB2 MET A 152     -11.602  -2.244 -22.165  1.00 76.19           H  
ATOM   2434  HB3 MET A 152     -11.472  -3.745 -21.252  1.00 76.19           H  
ATOM   2435  O   MET A 152      -8.934  -0.797 -21.355  1.00 76.19           O  
ATOM   2436  CG  MET A 152     -11.481  -4.012 -23.387  1.00 76.19           C  
ATOM   2437  HG2 MET A 152     -12.168  -4.811 -23.105  1.00 76.19           H  
ATOM   2438  HG3 MET A 152     -10.591  -4.483 -23.803  1.00 76.19           H  
ATOM   2439  SD  MET A 152     -12.261  -3.013 -24.683  1.00 76.19           S  
ATOM   2440  CE  MET A 152     -13.937  -2.889 -24.001  1.00 76.19           C  
ATOM   2441  HE1 MET A 152     -13.906  -2.404 -23.025  1.00 76.19           H  
ATOM   2442  HE2 MET A 152     -14.364  -3.887 -23.899  1.00 76.19           H  
ATOM   2443  HE3 MET A 152     -14.559  -2.302 -24.677  1.00 76.19           H  
ATOM   2444  N   GLU A 153      -9.322  -2.249 -19.690  1.00 74.25           N  
ATOM   2445  H   GLU A 153      -9.641  -3.176 -19.448  1.00 74.25           H  
ATOM   2446  CA  GLU A 153      -8.953  -1.335 -18.601  1.00 74.25           C  
ATOM   2447  HA  GLU A 153      -9.629  -0.480 -18.614  1.00 74.25           H  
ATOM   2448  C   GLU A 153      -7.525  -0.798 -18.766  1.00 74.25           C  
ATOM   2449  CB  GLU A 153      -9.111  -2.066 -17.255  1.00 74.25           C  
ATOM   2450  HB2 GLU A 153     -10.124  -2.464 -17.194  1.00 74.25           H  
ATOM   2451  HB3 GLU A 153      -8.428  -2.916 -17.241  1.00 74.25           H  
ATOM   2452  O   GLU A 153      -7.306   0.409 -18.654  1.00 74.25           O  
ATOM   2453  CG  GLU A 153      -8.872  -1.178 -16.017  1.00 74.25           C  
ATOM   2454  HG2 GLU A 153      -8.618  -0.169 -16.342  1.00 74.25           H  
ATOM   2455  HG3 GLU A 153      -9.811  -1.098 -15.469  1.00 74.25           H  
ATOM   2456  CD  GLU A 153      -7.780  -1.680 -15.049  1.00 74.25           C  
ATOM   2457  OE1 GLU A 153      -7.197  -0.819 -14.350  1.00 74.25           O  
ATOM   2458  OE2 GLU A 153      -7.514  -2.901 -14.946  1.00 74.25           O  
ATOM   2459  N   ILE A 154      -6.561  -1.664 -19.087  1.00 70.38           N  
ATOM   2460  H   ILE A 154      -6.795  -2.644 -19.156  1.00 70.38           H  
ATOM   2461  CA  ILE A 154      -5.168  -1.252 -19.290  1.00 70.38           C  
ATOM   2462  HA  ILE A 154      -4.894  -0.577 -18.479  1.00 70.38           H  
ATOM   2463  C   ILE A 154      -4.986  -0.462 -20.569  1.00 70.38           C  
ATOM   2464  CB  ILE A 154      -4.218  -2.453 -19.239  1.00 70.38           C  
ATOM   2465  HB  ILE A 154      -4.611  -3.253 -19.866  1.00 70.38           H  
ATOM   2466  O   ILE A 154      -4.279   0.538 -20.541  1.00 70.38           O  
ATOM   2467  CG1 ILE A 154      -4.228  -2.901 -17.769  1.00 70.38           C  
ATOM   2468 HG12 ILE A 154      -5.223  -3.247 -17.490  1.00 70.38           H  
ATOM   2469 HG13 ILE A 154      -3.957  -2.073 -17.114  1.00 70.38           H  
ATOM   2470  CG2 ILE A 154      -2.790  -2.108 -19.727  1.00 70.38           C  
ATOM   2471 HG21 ILE A 154      -2.802  -1.812 -20.776  1.00 70.38           H  
ATOM   2472 HG22 ILE A 154      -2.370  -1.302 -19.126  1.00 70.38           H  
ATOM   2473 HG23 ILE A 154      -2.139  -2.980 -19.666  1.00 70.38           H  
ATOM   2474  CD1 ILE A 154      -3.261  -4.029 -17.530  1.00 70.38           C  
ATOM   2475 HD11 ILE A 154      -3.515  -4.485 -16.573  1.00 70.38           H  
ATOM   2476 HD12 ILE A 154      -3.342  -4.735 -18.356  1.00 70.38           H  
ATOM   2477 HD13 ILE A 154      -2.244  -3.641 -17.470  1.00 70.38           H  
ATOM   2478  N   ILE A 155      -5.626  -0.848 -21.670  1.00 73.69           N  
ATOM   2479  H   ILE A 155      -6.175  -1.696 -21.640  1.00 73.69           H  
ATOM   2480  CA  ILE A 155      -5.585  -0.069 -22.912  1.00 73.69           C  
ATOM   2481  HA  ILE A 155      -4.549   0.025 -23.237  1.00 73.69           H  
ATOM   2482  C   ILE A 155      -6.106   1.346 -22.650  1.00 73.69           C  
ATOM   2483  CB  ILE A 155      -6.384  -0.789 -24.019  1.00 73.69           C  
ATOM   2484  HB  ILE A 155      -7.353  -1.081 -23.615  1.00 73.69           H  
ATOM   2485  O   ILE A 155      -5.479   2.323 -23.061  1.00 73.69           O  
ATOM   2486  CG1 ILE A 155      -5.620  -2.056 -24.467  1.00 73.69           C  
ATOM   2487 HG12 ILE A 155      -4.746  -1.767 -25.051  1.00 73.69           H  
ATOM   2488 HG13 ILE A 155      -5.258  -2.602 -23.596  1.00 73.69           H  
ATOM   2489  CG2 ILE A 155      -6.624   0.137 -25.228  1.00 73.69           C  
ATOM   2490 HG21 ILE A 155      -7.151  -0.399 -26.018  1.00 73.69           H  
ATOM   2491 HG22 ILE A 155      -5.674   0.505 -25.616  1.00 73.69           H  
ATOM   2492 HG23 ILE A 155      -7.254   0.982 -24.947  1.00 73.69           H  
ATOM   2493  CD1 ILE A 155      -6.475  -3.024 -25.293  1.00 73.69           C  
ATOM   2494 HD11 ILE A 155      -7.372  -3.296 -24.735  1.00 73.69           H  
ATOM   2495 HD12 ILE A 155      -6.758  -2.578 -26.246  1.00 73.69           H  
ATOM   2496 HD13 ILE A 155      -5.899  -3.927 -25.493  1.00 73.69           H  
ATOM   2497  N   PHE A 156      -7.203   1.474 -21.904  1.00 72.56           N  
ATOM   2498  H   PHE A 156      -7.694   0.641 -21.614  1.00 72.56           H  
ATOM   2499  CA  PHE A 156      -7.743   2.770 -21.521  1.00 72.56           C  
ATOM   2500  HA  PHE A 156      -7.813   3.387 -22.416  1.00 72.56           H  
ATOM   2501  C   PHE A 156      -6.825   3.531 -20.559  1.00 72.56           C  
ATOM   2502  CB  PHE A 156      -9.146   2.586 -20.942  1.00 72.56           C  
ATOM   2503  HB2 PHE A 156      -9.122   1.770 -20.220  1.00 72.56           H  
ATOM   2504  HB3 PHE A 156      -9.416   3.501 -20.415  1.00 72.56           H  
ATOM   2505  O   PHE A 156      -6.569   4.708 -20.806  1.00 72.56           O  
ATOM   2506  CG  PHE A 156     -10.250   2.336 -21.948  1.00 72.56           C  
ATOM   2507  CD1 PHE A 156     -10.401   3.174 -23.070  1.00 72.56           C  
ATOM   2508  HD1 PHE A 156      -9.705   3.979 -23.254  1.00 72.56           H  
ATOM   2509  CD2 PHE A 156     -11.175   1.300 -21.727  1.00 72.56           C  
ATOM   2510  HD2 PHE A 156     -11.070   0.652 -20.870  1.00 72.56           H  
ATOM   2511  CE1 PHE A 156     -11.475   2.985 -23.955  1.00 72.56           C  
ATOM   2512  HE1 PHE A 156     -11.584   3.616 -24.825  1.00 72.56           H  
ATOM   2513  CE2 PHE A 156     -12.238   1.100 -22.623  1.00 72.56           C  
ATOM   2514  HE2 PHE A 156     -12.936   0.292 -22.459  1.00 72.56           H  
ATOM   2515  CZ  PHE A 156     -12.394   1.948 -23.731  1.00 72.56           C  
ATOM   2516  HZ  PHE A 156     -13.208   1.788 -24.422  1.00 72.56           H  
ATOM   2517  N   LYS A 157      -6.252   2.890 -19.529  1.00 68.38           N  
ATOM   2518  H   LYS A 157      -6.516   1.931 -19.352  1.00 68.38           H  
ATOM   2519  CA  LYS A 157      -5.230   3.520 -18.671  1.00 68.38           C  
ATOM   2520  HA  LYS A 157      -5.656   4.401 -18.192  1.00 68.38           H  
ATOM   2521  C   LYS A 157      -4.040   4.000 -19.485  1.00 68.38           C  
ATOM   2522  CB  LYS A 157      -4.709   2.557 -17.595  1.00 68.38           C  
ATOM   2523  HB2 LYS A 157      -3.722   2.892 -17.277  1.00 68.38           H  
ATOM   2524  HB3 LYS A 157      -4.607   1.553 -18.008  1.00 68.38           H  
ATOM   2525  O   LYS A 157      -3.622   5.138 -19.325  1.00 68.38           O  
ATOM   2526  CG  LYS A 157      -5.600   2.526 -16.357  1.00 68.38           C  
ATOM   2527  HG2 LYS A 157      -5.704   3.535 -15.958  1.00 68.38           H  
ATOM   2528  HG3 LYS A 157      -6.573   2.129 -16.644  1.00 68.38           H  
ATOM   2529  CD  LYS A 157      -4.990   1.607 -15.296  1.00 68.38           C  
ATOM   2530  HD2 LYS A 157      -5.088   0.578 -15.642  1.00 68.38           H  
ATOM   2531  HD3 LYS A 157      -3.933   1.837 -15.168  1.00 68.38           H  
ATOM   2532  CE  LYS A 157      -5.697   1.774 -13.951  1.00 68.38           C  
ATOM   2533  HE2 LYS A 157      -5.386   2.718 -13.503  1.00 68.38           H  
ATOM   2534  HE3 LYS A 157      -6.773   1.798 -14.127  1.00 68.38           H  
ATOM   2535  NZ  LYS A 157      -5.380   0.631 -13.067  1.00 68.38           N  
ATOM   2536  HZ1 LYS A 157      -5.862  -0.168 -13.453  1.00 68.38           H  
ATOM   2537  HZ2 LYS A 157      -5.736   0.764 -12.131  1.00 68.38           H  
ATOM   2538  HZ3 LYS A 157      -4.391   0.426 -13.048  1.00 68.38           H  
ATOM   2539  N   LEU A 158      -3.521   3.172 -20.385  1.00 68.50           N  
ATOM   2540  H   LEU A 158      -3.918   2.246 -20.459  1.00 68.50           H  
ATOM   2541  CA  LEU A 158      -2.393   3.509 -21.242  1.00 68.50           C  
ATOM   2542  HA  LEU A 158      -1.567   3.834 -20.608  1.00 68.50           H  
ATOM   2543  C   LEU A 158      -2.752   4.653 -22.187  1.00 68.50           C  
ATOM   2544  CB  LEU A 158      -1.962   2.269 -22.044  1.00 68.50           C  
ATOM   2545  HB2 LEU A 158      -2.049   1.377 -21.424  1.00 68.50           H  
ATOM   2546  HB3 LEU A 158      -2.640   2.143 -22.888  1.00 68.50           H  
ATOM   2547  O   LEU A 158      -1.904   5.483 -22.474  1.00 68.50           O  
ATOM   2548  CG  LEU A 158      -0.507   2.383 -22.535  1.00 68.50           C  
ATOM   2549  HG  LEU A 158      -0.214   3.430 -22.611  1.00 68.50           H  
ATOM   2550  CD1 LEU A 158       0.437   1.680 -21.559  1.00 68.50           C  
ATOM   2551 HD11 LEU A 158       1.469   1.804 -21.886  1.00 68.50           H  
ATOM   2552 HD12 LEU A 158       0.329   2.114 -20.564  1.00 68.50           H  
ATOM   2553 HD13 LEU A 158       0.205   0.616 -21.509  1.00 68.50           H  
ATOM   2554  CD2 LEU A 158      -0.337   1.758 -23.918  1.00 68.50           C  
ATOM   2555 HD21 LEU A 158      -0.982   2.268 -24.634  1.00 68.50           H  
ATOM   2556 HD22 LEU A 158       0.701   1.850 -24.238  1.00 68.50           H  
ATOM   2557 HD23 LEU A 158      -0.607   0.703 -23.881  1.00 68.50           H  
ATOM   2558  N   PHE A 159      -3.991   4.730 -22.669  1.00 67.12           N  
ATOM   2559  H   PHE A 159      -4.628   3.972 -22.470  1.00 67.12           H  
ATOM   2560  CA  PHE A 159      -4.443   5.803 -23.551  1.00 67.12           C  
ATOM   2561  HA  PHE A 159      -3.694   5.953 -24.329  1.00 67.12           H  
ATOM   2562  C   PHE A 159      -4.628   7.140 -22.826  1.00 67.12           C  
ATOM   2563  CB  PHE A 159      -5.754   5.379 -24.218  1.00 67.12           C  
ATOM   2564  HB2 PHE A 159      -6.530   5.255 -23.463  1.00 67.12           H  
ATOM   2565  HB3 PHE A 159      -5.611   4.417 -24.709  1.00 67.12           H  
ATOM   2566  O   PHE A 159      -4.287   8.194 -23.373  1.00 67.12           O  
ATOM   2567  CG  PHE A 159      -6.213   6.380 -25.253  1.00 67.12           C  
ATOM   2568  CD1 PHE A 159      -7.181   7.351 -24.934  1.00 67.12           C  
ATOM   2569  HD1 PHE A 159      -7.632   7.366 -23.953  1.00 67.12           H  
ATOM   2570  CD2 PHE A 159      -5.641   6.352 -26.537  1.00 67.12           C  
ATOM   2571  HD2 PHE A 159      -4.915   5.592 -26.788  1.00 67.12           H  
ATOM   2572  CE1 PHE A 159      -7.584   8.281 -25.908  1.00 67.12           C  
ATOM   2573  HE1 PHE A 159      -8.363   8.995 -25.686  1.00 67.12           H  
ATOM   2574  CE2 PHE A 159      -6.035   7.291 -27.505  1.00 67.12           C  
ATOM   2575  HE2 PHE A 159      -5.621   7.253 -28.501  1.00 67.12           H  
ATOM   2576  CZ  PHE A 159      -7.008   8.255 -27.190  1.00 67.12           C  
ATOM   2577  HZ  PHE A 159      -7.337   8.956 -27.942  1.00 67.12           H  
ATOM   2578  N   VAL A 160      -5.177   7.087 -21.614  1.00 63.59           N  
ATOM   2579  H   VAL A 160      -5.465   6.181 -21.273  1.00 63.59           H  
ATOM   2580  CA  VAL A 160      -5.453   8.247 -20.759  1.00 63.59           C  
ATOM   2581  HA  VAL A 160      -5.917   9.047 -21.337  1.00 63.59           H  
ATOM   2582  C   VAL A 160      -4.168   8.775 -20.179  1.00 63.59           C  
ATOM   2583  CB  VAL A 160      -6.382   7.839 -19.609  1.00 63.59           C  
ATOM   2584  HB  VAL A 160      -5.982   6.948 -19.126  1.00 63.59           H  
ATOM   2585  O   VAL A 160      -3.848   9.951 -20.319  1.00 63.59           O  
ATOM   2586  CG1 VAL A 160      -6.583   8.920 -18.539  1.00 63.59           C  
ATOM   2587 HG11 VAL A 160      -7.329   8.583 -17.819  1.00 63.59           H  
ATOM   2588 HG12 VAL A 160      -5.654   9.099 -17.997  1.00 63.59           H  
ATOM   2589 HG13 VAL A 160      -6.916   9.849 -19.001  1.00 63.59           H  
ATOM   2590  CG2 VAL A 160      -7.744   7.504 -20.188  1.00 63.59           C  
ATOM   2591 HG21 VAL A 160      -8.301   8.421 -20.381  1.00 63.59           H  
ATOM   2592 HG22 VAL A 160      -7.669   6.944 -21.120  1.00 63.59           H  
ATOM   2593 HG23 VAL A 160      -8.238   6.866 -19.455  1.00 63.59           H  
ATOM   2594  N   PHE A 161      -3.416   7.886 -19.551  1.00 57.84           N  
ATOM   2595  H   PHE A 161      -3.727   6.929 -19.471  1.00 57.84           H  
ATOM   2596  CA  PHE A 161      -2.241   8.273 -18.825  1.00 57.84           C  
ATOM   2597  HA  PHE A 161      -2.357   9.307 -18.498  1.00 57.84           H  
ATOM   2598  C   PHE A 161      -0.967   8.243 -19.662  1.00 57.84           C  
ATOM   2599  CB  PHE A 161      -2.116   7.440 -17.571  1.00 57.84           C  
ATOM   2600  HB2 PHE A 161      -1.181   7.818 -17.157  1.00 57.84           H  
ATOM   2601  HB3 PHE A 161      -2.009   6.378 -17.796  1.00 57.84           H  
ATOM   2602  O   PHE A 161       0.046   8.702 -19.161  1.00 57.84           O  
ATOM   2603  CG  PHE A 161      -3.121   7.682 -16.471  1.00 57.84           C  
ATOM   2604  CD1 PHE A 161      -2.979   8.840 -15.681  1.00 57.84           C  
ATOM   2605  HD1 PHE A 161      -2.243   9.588 -15.936  1.00 57.84           H  
ATOM   2606  CD2 PHE A 161      -4.064   6.700 -16.117  1.00 57.84           C  
ATOM   2607  HD2 PHE A 161      -4.148   5.798 -16.703  1.00 57.84           H  
ATOM   2608  CE1 PHE A 161      -3.733   8.991 -14.506  1.00 57.84           C  
ATOM   2609  HE1 PHE A 161      -3.587   9.859 -13.879  1.00 57.84           H  
ATOM   2610  CE2 PHE A 161      -4.837   6.864 -14.952  1.00 57.84           C  
ATOM   2611  HE2 PHE A 161      -5.540   6.098 -14.662  1.00 57.84           H  
ATOM   2612  CZ  PHE A 161      -4.654   7.996 -14.135  1.00 57.84           C  
ATOM   2613  HZ  PHE A 161      -5.222   8.101 -13.222  1.00 57.84           H  
ATOM   2614  N   ARG A 162      -0.972   7.796 -20.927  1.00 53.06           N  
ATOM   2615  H   ARG A 162      -1.829   7.376 -21.259  1.00 53.06           H  
ATOM   2616  CA  ARG A 162       0.218   7.702 -21.805  1.00 53.06           C  
ATOM   2617  HA  ARG A 162       0.700   6.745 -21.608  1.00 53.06           H  
ATOM   2618  C   ARG A 162       1.277   8.785 -21.597  1.00 53.06           C  
ATOM   2619  CB  ARG A 162      -0.216   7.785 -23.282  1.00 53.06           C  
ATOM   2620  HB2 ARG A 162      -1.262   7.508 -23.412  1.00 53.06           H  
ATOM   2621  HB3 ARG A 162      -0.148   8.812 -23.641  1.00 53.06           H  
ATOM   2622  O   ARG A 162       2.462   8.487 -21.588  1.00 53.06           O  
ATOM   2623  CG  ARG A 162       0.675   6.895 -24.154  1.00 53.06           C  
ATOM   2624  HG2 ARG A 162       0.675   5.874 -23.773  1.00 53.06           H  
ATOM   2625  HG3 ARG A 162       1.692   7.286 -24.132  1.00 53.06           H  
ATOM   2626  CD  ARG A 162       0.150   6.894 -25.591  1.00 53.06           C  
ATOM   2627  HD2 ARG A 162      -0.741   6.267 -25.625  1.00 53.06           H  
ATOM   2628  HD3 ARG A 162      -0.129   7.911 -25.867  1.00 53.06           H  
ATOM   2629  NE  ARG A 162       1.180   6.423 -26.535  1.00 53.06           N  
ATOM   2630  HE  ARG A 162       2.132   6.687 -26.321  1.00 53.06           H  
ATOM   2631  NH1 ARG A 162      -0.180   5.285 -27.999  1.00 53.06           N  
ATOM   2632 HH11 ARG A 162      -0.963   5.425 -27.376  1.00 53.06           H  
ATOM   2633 HH12 ARG A 162      -0.290   4.736 -28.840  1.00 53.06           H  
ATOM   2634  NH2 ARG A 162       1.999   5.466 -28.429  1.00 53.06           N  
ATOM   2635 HH21 ARG A 162       1.860   4.927 -29.271  1.00 53.06           H  
ATOM   2636 HH22 ARG A 162       2.929   5.784 -28.195  1.00 53.06           H  
ATOM   2637  CZ  ARG A 162       0.993   5.729 -27.644  1.00 53.06           C  
ATOM   2638  N   LEU A 163       0.837  10.039 -21.513  1.00 47.59           N  
ATOM   2639  H   LEU A 163      -0.162  10.177 -21.470  1.00 47.59           H  
ATOM   2640  CA  LEU A 163       1.707  11.209 -21.425  1.00 47.59           C  
ATOM   2641  HA  LEU A 163       2.623  11.020 -21.985  1.00 47.59           H  
ATOM   2642  C   LEU A 163       2.160  11.535 -19.998  1.00 47.59           C  
ATOM   2643  CB  LEU A 163       0.968  12.397 -22.066  1.00 47.59           C  
ATOM   2644  HB2 LEU A 163      -0.081  12.363 -21.774  1.00 47.59           H  
ATOM   2645  HB3 LEU A 163       1.378  13.332 -21.683  1.00 47.59           H  
ATOM   2646  O   LEU A 163       3.262  12.036 -19.824  1.00 47.59           O  
ATOM   2647  CG  LEU A 163       1.099  12.390 -23.599  1.00 47.59           C  
ATOM   2648  HG  LEU A 163       1.076  11.364 -23.965  1.00 47.59           H  
ATOM   2649  CD1 LEU A 163      -0.063  13.139 -24.249  1.00 47.59           C  
ATOM   2650 HD11 LEU A 163       0.057  13.139 -25.332  1.00 47.59           H  
ATOM   2651 HD12 LEU A 163      -0.078  14.169 -23.894  1.00 47.59           H  
ATOM   2652 HD13 LEU A 163      -1.006  12.659 -23.985  1.00 47.59           H  
ATOM   2653  CD2 LEU A 163       2.410  13.045 -24.037  1.00 47.59           C  
ATOM   2654 HD21 LEU A 163       2.416  14.098 -23.755  1.00 47.59           H  
ATOM   2655 HD22 LEU A 163       3.256  12.553 -23.558  1.00 47.59           H  
ATOM   2656 HD23 LEU A 163       2.523  12.965 -25.118  1.00 47.59           H  
ATOM   2657  N   GLU A 164       1.353  11.247 -18.982  1.00 48.44           N  
ATOM   2658  H   GLU A 164       0.494  10.749 -19.168  1.00 48.44           H  
ATOM   2659  CA  GLU A 164       1.660  11.612 -17.593  1.00 48.44           C  
ATOM   2660  HA  GLU A 164       2.449  12.362 -17.562  1.00 48.44           H  
ATOM   2661  C   GLU A 164       2.143  10.422 -16.745  1.00 48.44           C  
ATOM   2662  CB  GLU A 164       0.415  12.223 -16.958  1.00 48.44           C  
ATOM   2663  HB2 GLU A 164      -0.396  11.505 -17.080  1.00 48.44           H  
ATOM   2664  HB3 GLU A 164       0.601  12.355 -15.892  1.00 48.44           H  
ATOM   2665  O   GLU A 164       2.949  10.601 -15.834  1.00 48.44           O  
ATOM   2666  CG  GLU A 164       0.010  13.586 -17.547  1.00 48.44           C  
ATOM   2667  HG2 GLU A 164       0.820  14.298 -17.391  1.00 48.44           H  
ATOM   2668  HG3 GLU A 164      -0.168  13.486 -18.618  1.00 48.44           H  
ATOM   2669  CD  GLU A 164      -1.267  14.082 -16.869  1.00 48.44           C  
ATOM   2670  OE1 GLU A 164      -1.550  15.303 -16.876  1.00 48.44           O  
ATOM   2671  OE2 GLU A 164      -1.989  13.221 -16.307  1.00 48.44           O  
ATOM   2672  N   PHE A 165       1.705   9.192 -17.045  1.00 47.09           N  
ATOM   2673  H   PHE A 165       1.070   9.100 -17.825  1.00 47.09           H  
ATOM   2674  CA  PHE A 165       1.994   7.975 -16.265  1.00 47.09           C  
ATOM   2675  HA  PHE A 165       1.827   8.193 -15.210  1.00 47.09           H  
ATOM   2676  C   PHE A 165       3.424   7.493 -16.341  1.00 47.09           C  
ATOM   2677  CB  PHE A 165       1.127   6.773 -16.674  1.00 47.09           C  
ATOM   2678  HB2 PHE A 165       0.671   6.930 -17.651  1.00 47.09           H  
ATOM   2679  HB3 PHE A 165       1.766   5.905 -16.838  1.00 47.09           H  
ATOM   2680  O   PHE A 165       3.805   6.642 -15.537  1.00 47.09           O  
ATOM   2681  CG  PHE A 165       0.089   6.337 -15.662  1.00 47.09           C  
ATOM   2682  CD1 PHE A 165      -0.263   4.982 -15.604  1.00 47.09           C  
ATOM   2683  HD1 PHE A 165       0.260   4.260 -16.213  1.00 47.09           H  
ATOM   2684  CD2 PHE A 165      -0.575   7.252 -14.825  1.00 47.09           C  
ATOM   2685  HD2 PHE A 165      -0.295   8.295 -14.806  1.00 47.09           H  
ATOM   2686  CE1 PHE A 165      -1.331   4.560 -14.798  1.00 47.09           C  
ATOM   2687  HE1 PHE A 165      -1.605   3.516 -14.767  1.00 47.09           H  
ATOM   2688  CE2 PHE A 165      -1.616   6.816 -13.991  1.00 47.09           C  
ATOM   2689  HE2 PHE A 165      -2.060   7.495 -13.278  1.00 47.09           H  
ATOM   2690  CZ  PHE A 165      -2.036   5.484 -14.018  1.00 47.09           C  
ATOM   2691  HZ  PHE A 165      -2.821   5.157 -13.352  1.00 47.09           H  
ATOM   2692  N   PHE A 166       4.253   8.032 -17.237  1.00 44.97           N  
ATOM   2693  H   PHE A 166       3.909   8.728 -17.882  1.00 44.97           H  
ATOM   2694  CA  PHE A 166       5.685   7.761 -17.135  1.00 44.97           C  
ATOM   2695  HA  PHE A 166       5.836   6.688 -17.250  1.00 44.97           H  
ATOM   2696  C   PHE A 166       6.232   8.098 -15.738  1.00 44.97           C  
ATOM   2697  CB  PHE A 166       6.453   8.465 -18.255  1.00 44.97           C  
ATOM   2698  HB2 PHE A 166       6.101   9.491 -18.354  1.00 44.97           H  
ATOM   2699  HB3 PHE A 166       7.507   8.511 -17.978  1.00 44.97           H  
ATOM   2700  O   PHE A 166       7.210   7.491 -15.300  1.00 44.97           O  
ATOM   2701  CG  PHE A 166       6.365   7.749 -19.590  1.00 44.97           C  
ATOM   2702  CD1 PHE A 166       7.133   6.590 -19.818  1.00 44.97           C  
ATOM   2703  HD1 PHE A 166       7.777   6.209 -19.039  1.00 44.97           H  
ATOM   2704  CD2 PHE A 166       5.534   8.242 -20.612  1.00 44.97           C  
ATOM   2705  HD2 PHE A 166       4.937   9.127 -20.449  1.00 44.97           H  
ATOM   2706  CE1 PHE A 166       7.071   5.929 -21.058  1.00 44.97           C  
ATOM   2707  HE1 PHE A 166       7.661   5.040 -21.227  1.00 44.97           H  
ATOM   2708  CE2 PHE A 166       5.481   7.587 -21.855  1.00 44.97           C  
ATOM   2709  HE2 PHE A 166       4.838   7.974 -22.631  1.00 44.97           H  
ATOM   2710  CZ  PHE A 166       6.247   6.431 -22.079  1.00 44.97           C  
ATOM   2711  HZ  PHE A 166       6.201   5.927 -23.034  1.00 44.97           H  
ATOM   2712  N   HIS A 167       5.558   8.981 -14.991  1.00 45.97           N  
ATOM   2713  H   HIS A 167       4.767   9.459 -15.398  1.00 45.97           H  
ATOM   2714  CA  HIS A 167       5.895   9.283 -13.605  1.00 45.97           C  
ATOM   2715  HA  HIS A 167       6.962   9.503 -13.561  1.00 45.97           H  
ATOM   2716  C   HIS A 167       5.662   8.153 -12.600  1.00 45.97           C  
ATOM   2717  CB  HIS A 167       5.132  10.534 -13.165  1.00 45.97           C  
ATOM   2718  HB2 HIS A 167       4.113  10.526 -13.552  1.00 45.97           H  
ATOM   2719  HB3 HIS A 167       5.069  10.564 -12.077  1.00 45.97           H  
ATOM   2720  O   HIS A 167       6.223   8.206 -11.503  1.00 45.97           O  
ATOM   2721  CG  HIS A 167       5.856  11.771 -13.600  1.00 45.97           C  
ATOM   2722  CD2 HIS A 167       5.530  12.601 -14.637  1.00 45.97           C  
ATOM   2723  HD2 HIS A 167       4.677  12.502 -15.292  1.00 45.97           H  
ATOM   2724  ND1 HIS A 167       7.024  12.242 -13.043  1.00 45.97           N  
ATOM   2725  HD1 HIS A 167       7.498  11.876 -12.230  1.00 45.97           H  
ATOM   2726  CE1 HIS A 167       7.391  13.340 -13.720  1.00 45.97           C  
ATOM   2727  HE1 HIS A 167       8.251  13.954 -13.500  1.00 45.97           H  
ATOM   2728  NE2 HIS A 167       6.514  13.591 -14.703  1.00 45.97           N  
ATOM   2729  N   HIS A 168       4.850   7.143 -12.890  1.00 53.53           N  
ATOM   2730  H   HIS A 168       4.405   7.102 -13.796  1.00 53.53           H  
ATOM   2731  CA  HIS A 168       4.570   6.065 -11.946  1.00 53.53           C  
ATOM   2732  HA  HIS A 168       5.114   6.216 -11.014  1.00 53.53           H  
ATOM   2733  C   HIS A 168       5.102   4.755 -12.507  1.00 53.53           C  
ATOM   2734  CB  HIS A 168       3.094   6.097 -11.564  1.00 53.53           C  
ATOM   2735  HB2 HIS A 168       2.784   5.116 -11.206  1.00 53.53           H  
ATOM   2736  HB3 HIS A 168       2.546   6.347 -12.473  1.00 53.53           H  
ATOM   2737  O   HIS A 168       4.402   3.941 -13.095  1.00 53.53           O  
ATOM   2738  CG  HIS A 168       2.765   7.125 -10.500  1.00 53.53           C  
ATOM   2739  CD2 HIS A 168       1.628   7.197  -9.737  1.00 53.53           C  
ATOM   2740  HD2 HIS A 168       0.784   6.526  -9.806  1.00 53.53           H  
ATOM   2741  ND1 HIS A 168       3.557   8.192 -10.139  1.00 53.53           N  
ATOM   2742  HD1 HIS A 168       4.432   8.442 -10.577  1.00 53.53           H  
ATOM   2743  CE1 HIS A 168       2.909   8.903  -9.207  1.00 53.53           C  
ATOM   2744  HE1 HIS A 168       3.259   9.836  -8.792  1.00 53.53           H  
ATOM   2745  NE2 HIS A 168       1.759   8.302  -8.870  1.00 53.53           N  
ATOM   2746  N   LYS A 169       6.401   4.538 -12.266  1.00 56.97           N  
ATOM   2747  H   LYS A 169       6.914   5.307 -11.860  1.00 56.97           H  
ATOM   2748  CA  LYS A 169       7.139   3.323 -12.653  1.00 56.97           C  
ATOM   2749  HA  LYS A 169       7.273   3.311 -13.735  1.00 56.97           H  
ATOM   2750  C   LYS A 169       6.402   2.031 -12.296  1.00 56.97           C  
ATOM   2751  CB  LYS A 169       8.505   3.311 -11.957  1.00 56.97           C  
ATOM   2752  HB2 LYS A 169       8.978   2.346 -12.141  1.00 56.97           H  
ATOM   2753  HB3 LYS A 169       8.367   3.424 -10.881  1.00 56.97           H  
ATOM   2754  O   LYS A 169       6.448   1.076 -13.062  1.00 56.97           O  
ATOM   2755  CG  LYS A 169       9.433   4.413 -12.478  1.00 56.97           C  
ATOM   2756  HG2 LYS A 169       9.580   4.277 -13.550  1.00 56.97           H  
ATOM   2757  HG3 LYS A 169       8.989   5.393 -12.301  1.00 56.97           H  
ATOM   2758  CD  LYS A 169      10.782   4.332 -11.761  1.00 56.97           C  
ATOM   2759  HD2 LYS A 169      11.195   3.331 -11.887  1.00 56.97           H  
ATOM   2760  HD3 LYS A 169      10.639   4.531 -10.699  1.00 56.97           H  
ATOM   2761  CE  LYS A 169      11.737   5.360 -12.364  1.00 56.97           C  
ATOM   2762  HE2 LYS A 169      11.809   5.182 -13.437  1.00 56.97           H  
ATOM   2763  HE3 LYS A 169      11.318   6.356 -12.220  1.00 56.97           H  
ATOM   2764  NZ  LYS A 169      13.074   5.261 -11.738  1.00 56.97           N  
ATOM   2765  HZ1 LYS A 169      13.468   4.347 -11.906  1.00 56.97           H  
ATOM   2766  HZ2 LYS A 169      13.691   5.960 -12.126  1.00 56.97           H  
ATOM   2767  HZ3 LYS A 169      12.996   5.392 -10.739  1.00 56.97           H  
ATOM   2768  N   PHE A 170       5.722   2.015 -11.152  1.00 60.19           N  
ATOM   2769  H   PHE A 170       5.720   2.846 -10.579  1.00 60.19           H  
ATOM   2770  CA  PHE A 170       4.911   0.878 -10.725  1.00 60.19           C  
ATOM   2771  HA  PHE A 170       5.512  -0.030 -10.775  1.00 60.19           H  
ATOM   2772  C   PHE A 170       3.695   0.646 -11.620  1.00 60.19           C  
ATOM   2773  CB  PHE A 170       4.471   1.082  -9.276  1.00 60.19           C  
ATOM   2774  HB2 PHE A 170       3.948   2.035  -9.183  1.00 60.19           H  
ATOM   2775  HB3 PHE A 170       3.759   0.299  -9.015  1.00 60.19           H  
ATOM   2776  O   PHE A 170       3.357  -0.500 -11.871  1.00 60.19           O  
ATOM   2777  CG  PHE A 170       5.616   1.017  -8.290  1.00 60.19           C  
ATOM   2778  CD1 PHE A 170       6.203  -0.227  -7.987  1.00 60.19           C  
ATOM   2779  HD1 PHE A 170       5.843  -1.125  -8.467  1.00 60.19           H  
ATOM   2780  CD2 PHE A 170       6.082   2.186  -7.661  1.00 60.19           C  
ATOM   2781  HD2 PHE A 170       5.629   3.140  -7.888  1.00 60.19           H  
ATOM   2782  CE1 PHE A 170       7.225  -0.307  -7.026  1.00 60.19           C  
ATOM   2783  HE1 PHE A 170       7.646  -1.268  -6.768  1.00 60.19           H  
ATOM   2784  CE2 PHE A 170       7.105   2.106  -6.703  1.00 60.19           C  
ATOM   2785  HE2 PHE A 170       7.444   2.998  -6.198  1.00 60.19           H  
ATOM   2786  CZ  PHE A 170       7.657   0.859  -6.369  1.00 60.19           C  
ATOM   2787  HZ  PHE A 170       8.393   0.804  -5.580  1.00 60.19           H  
ATOM   2788  N   GLU A 171       3.076   1.698 -12.151  1.00 62.59           N  
ATOM   2789  H   GLU A 171       3.443   2.628 -12.005  1.00 62.59           H  
ATOM   2790  CA  GLU A 171       1.965   1.578 -13.096  1.00 62.59           C  
ATOM   2791  HA  GLU A 171       1.267   0.819 -12.743  1.00 62.59           H  
ATOM   2792  C   GLU A 171       2.431   1.116 -14.478  1.00 62.59           C  
ATOM   2793  CB  GLU A 171       1.208   2.904 -13.195  1.00 62.59           C  
ATOM   2794  HB2 GLU A 171       1.896   3.706 -13.461  1.00 62.59           H  
ATOM   2795  HB3 GLU A 171       0.466   2.799 -13.986  1.00 62.59           H  
ATOM   2796  O   GLU A 171       1.725   0.349 -15.126  1.00 62.59           O  
ATOM   2797  CG  GLU A 171       0.479   3.218 -11.879  1.00 62.59           C  
ATOM   2798  HG2 GLU A 171       1.190   3.195 -11.053  1.00 62.59           H  
ATOM   2799  HG3 GLU A 171      -0.260   2.437 -11.700  1.00 62.59           H  
ATOM   2800  CD  GLU A 171      -0.207   4.585 -11.880  1.00 62.59           C  
ATOM   2801  OE1 GLU A 171      -1.295   4.699 -11.274  1.00 62.59           O  
ATOM   2802  OE2 GLU A 171       0.396   5.525 -12.422  1.00 62.59           O  
ATOM   2803  N   ILE A 172       3.638   1.496 -14.911  1.00 63.47           N  
ATOM   2804  H   ILE A 172       4.143   2.185 -14.372  1.00 63.47           H  
ATOM   2805  CA  ILE A 172       4.237   0.922 -16.126  1.00 63.47           C  
ATOM   2806  HA  ILE A 172       3.505   0.981 -16.931  1.00 63.47           H  
ATOM   2807  C   ILE A 172       4.548  -0.562 -15.930  1.00 63.47           C  
ATOM   2808  CB  ILE A 172       5.496   1.696 -16.570  1.00 63.47           C  
ATOM   2809  HB  ILE A 172       6.160   1.815 -15.714  1.00 63.47           H  
ATOM   2810  O   ILE A 172       4.218  -1.365 -16.795  1.00 63.47           O  
ATOM   2811  CG1 ILE A 172       5.084   3.086 -17.090  1.00 63.47           C  
ATOM   2812 HG12 ILE A 172       4.369   3.550 -16.411  1.00 63.47           H  
ATOM   2813 HG13 ILE A 172       4.592   2.968 -18.056  1.00 63.47           H  
ATOM   2814  CG2 ILE A 172       6.245   0.921 -17.680  1.00 63.47           C  
ATOM   2815 HG21 ILE A 172       6.661  -0.008 -17.290  1.00 63.47           H  
ATOM   2816 HG22 ILE A 172       5.563   0.686 -18.496  1.00 63.47           H  
ATOM   2817 HG23 ILE A 172       7.082   1.495 -18.080  1.00 63.47           H  
ATOM   2818  CD1 ILE A 172       6.260   4.053 -17.248  1.00 63.47           C  
ATOM   2819 HD11 ILE A 172       7.159   3.561 -17.618  1.00 63.47           H  
ATOM   2820 HD12 ILE A 172       6.482   4.524 -16.290  1.00 63.47           H  
ATOM   2821 HD13 ILE A 172       5.972   4.805 -17.982  1.00 63.47           H  
ATOM   2822  N   LEU A 173       5.181  -0.933 -14.814  1.00 62.50           N  
ATOM   2823  H   LEU A 173       5.440  -0.221 -14.146  1.00 62.50           H  
ATOM   2824  CA  LEU A 173       5.467  -2.336 -14.497  1.00 62.50           C  
ATOM   2825  HA  LEU A 173       6.070  -2.769 -15.295  1.00 62.50           H  
ATOM   2826  C   LEU A 173       4.179  -3.163 -14.429  1.00 62.50           C  
ATOM   2827  CB  LEU A 173       6.238  -2.407 -13.168  1.00 62.50           C  
ATOM   2828  HB2 LEU A 173       5.882  -1.611 -12.513  1.00 62.50           H  
ATOM   2829  HB3 LEU A 173       6.016  -3.351 -12.670  1.00 62.50           H  
ATOM   2830  O   LEU A 173       4.121  -4.236 -15.015  1.00 62.50           O  
ATOM   2831  CG  LEU A 173       7.761  -2.295 -13.356  1.00 62.50           C  
ATOM   2832  HG  LEU A 173       7.986  -1.563 -14.132  1.00 62.50           H  
ATOM   2833  CD1 LEU A 173       8.418  -1.822 -12.059  1.00 62.50           C  
ATOM   2834 HD11 LEU A 173       8.031  -0.838 -11.797  1.00 62.50           H  
ATOM   2835 HD12 LEU A 173       9.497  -1.751 -12.200  1.00 62.50           H  
ATOM   2836 HD13 LEU A 173       8.199  -2.526 -11.255  1.00 62.50           H  
ATOM   2837  CD2 LEU A 173       8.366  -3.647 -13.747  1.00 62.50           C  
ATOM   2838 HD21 LEU A 173       9.455  -3.585 -13.749  1.00 62.50           H  
ATOM   2839 HD22 LEU A 173       8.056  -4.422 -13.047  1.00 62.50           H  
ATOM   2840 HD23 LEU A 173       8.034  -3.924 -14.748  1.00 62.50           H  
ATOM   2841  N   ASP A 174       3.140  -2.641 -13.781  1.00 64.31           N  
ATOM   2842  H   ASP A 174       3.264  -1.770 -13.284  1.00 64.31           H  
ATOM   2843  CA  ASP A 174       1.813  -3.257 -13.733  1.00 64.31           C  
ATOM   2844  HA  ASP A 174       1.887  -4.242 -13.272  1.00 64.31           H  
ATOM   2845  C   ASP A 174       1.239  -3.448 -15.145  1.00 64.31           C  
ATOM   2846  CB  ASP A 174       0.928  -2.372 -12.847  1.00 64.31           C  
ATOM   2847  HB2 ASP A 174       1.412  -2.268 -11.876  1.00 64.31           H  
ATOM   2848  HB3 ASP A 174       0.857  -1.380 -13.294  1.00 64.31           H  
ATOM   2849  O   ASP A 174       0.878  -4.562 -15.523  1.00 64.31           O  
ATOM   2850  CG  ASP A 174      -0.485  -2.893 -12.588  1.00 64.31           C  
ATOM   2851  OD1 ASP A 174      -0.705  -4.124 -12.614  1.00 64.31           O  
ATOM   2852  OD2 ASP A 174      -1.334  -2.025 -12.271  1.00 64.31           O  
ATOM   2853  N   ALA A 175       1.260  -2.401 -15.978  1.00 66.31           N  
ATOM   2854  H   ALA A 175       1.576  -1.506 -15.631  1.00 66.31           H  
ATOM   2855  CA  ALA A 175       0.798  -2.487 -17.361  1.00 66.31           C  
ATOM   2856  HA  ALA A 175      -0.245  -2.803 -17.350  1.00 66.31           H  
ATOM   2857  C   ALA A 175       1.578  -3.530 -18.176  1.00 66.31           C  
ATOM   2858  CB  ALA A 175       0.872  -1.098 -18.006  1.00 66.31           C  
ATOM   2859  HB1 ALA A 175       0.268  -0.395 -17.432  1.00 66.31           H  
ATOM   2860  HB2 ALA A 175       1.903  -0.747 -18.028  1.00 66.31           H  
ATOM   2861  HB3 ALA A 175       0.487  -1.149 -19.024  1.00 66.31           H  
ATOM   2862  O   ALA A 175       0.969  -4.365 -18.843  1.00 66.31           O  
ATOM   2863  N   VAL A 176       2.914  -3.512 -18.105  1.00 66.44           N  
ATOM   2864  H   VAL A 176       3.344  -2.818 -17.511  1.00 66.44           H  
ATOM   2865  CA  VAL A 176       3.779  -4.456 -18.826  1.00 66.44           C  
ATOM   2866  HA  VAL A 176       3.569  -4.386 -19.894  1.00 66.44           H  
ATOM   2867  C   VAL A 176       3.468  -5.880 -18.412  1.00 66.44           C  
ATOM   2868  CB  VAL A 176       5.272  -4.148 -18.596  1.00 66.44           C  
ATOM   2869  HB  VAL A 176       5.449  -3.978 -17.534  1.00 66.44           H  
ATOM   2870  O   VAL A 176       3.258  -6.727 -19.278  1.00 66.44           O  
ATOM   2871  CG1 VAL A 176       6.206  -5.277 -19.064  1.00 66.44           C  
ATOM   2872 HG11 VAL A 176       7.245  -4.959 -18.979  1.00 66.44           H  
ATOM   2873 HG12 VAL A 176       6.078  -6.162 -18.441  1.00 66.44           H  
ATOM   2874 HG13 VAL A 176       5.993  -5.536 -20.101  1.00 66.44           H  
ATOM   2875  CG2 VAL A 176       5.668  -2.886 -19.372  1.00 66.44           C  
ATOM   2876 HG21 VAL A 176       6.696  -2.613 -19.132  1.00 66.44           H  
ATOM   2877 HG22 VAL A 176       5.015  -2.056 -19.104  1.00 66.44           H  
ATOM   2878 HG23 VAL A 176       5.582  -3.066 -20.444  1.00 66.44           H  
ATOM   2879  N   VAL A 177       3.422  -6.160 -17.110  1.00 64.12           N  
ATOM   2880  H   VAL A 177       3.563  -5.435 -16.422  1.00 64.12           H  
ATOM   2881  CA  VAL A 177       3.270  -7.547 -16.695  1.00 64.12           C  
ATOM   2882  HA  VAL A 177       3.922  -8.143 -17.334  1.00 64.12           H  
ATOM   2883  C   VAL A 177       1.866  -8.061 -16.965  1.00 64.12           C  
ATOM   2884  CB  VAL A 177       3.731  -7.805 -15.265  1.00 64.12           C  
ATOM   2885  HB  VAL A 177       3.094  -7.255 -14.572  1.00 64.12           H  
ATOM   2886  O   VAL A 177       1.735  -9.197 -17.393  1.00 64.12           O  
ATOM   2887  CG1 VAL A 177       3.685  -9.328 -15.062  1.00 64.12           C  
ATOM   2888 HG11 VAL A 177       4.151  -9.833 -15.908  1.00 64.12           H  
ATOM   2889 HG12 VAL A 177       2.660  -9.693 -14.994  1.00 64.12           H  
ATOM   2890 HG13 VAL A 177       4.254  -9.632 -14.184  1.00 64.12           H  
ATOM   2891  CG2 VAL A 177       5.191  -7.389 -15.050  1.00 64.12           C  
ATOM   2892 HG21 VAL A 177       5.312  -6.312 -15.163  1.00 64.12           H  
ATOM   2893 HG22 VAL A 177       5.534  -7.676 -14.056  1.00 64.12           H  
ATOM   2894 HG23 VAL A 177       5.822  -7.888 -15.786  1.00 64.12           H  
ATOM   2895  N   VAL A 178       0.822  -7.240 -16.870  1.00 67.19           N  
ATOM   2896  H   VAL A 178       0.951  -6.295 -16.538  1.00 67.19           H  
ATOM   2897  CA  VAL A 178      -0.505  -7.699 -17.298  1.00 67.19           C  
ATOM   2898  HA  VAL A 178      -0.727  -8.636 -16.788  1.00 67.19           H  
ATOM   2899  C   VAL A 178      -0.555  -7.988 -18.795  1.00 67.19           C  
ATOM   2900  CB  VAL A 178      -1.585  -6.688 -16.941  1.00 67.19           C  
ATOM   2901  HB  VAL A 178      -1.304  -5.729 -17.377  1.00 67.19           H  
ATOM   2902  O   VAL A 178      -1.162  -8.982 -19.190  1.00 67.19           O  
ATOM   2903  CG1 VAL A 178      -2.929  -7.170 -17.533  1.00 67.19           C  
ATOM   2904 HG11 VAL A 178      -3.121  -8.203 -17.243  1.00 67.19           H  
ATOM   2905 HG12 VAL A 178      -2.910  -7.108 -18.621  1.00 67.19           H  
ATOM   2906 HG13 VAL A 178      -3.768  -6.546 -17.228  1.00 67.19           H  
ATOM   2907  CG2 VAL A 178      -1.669  -6.549 -15.414  1.00 67.19           C  
ATOM   2908 HG21 VAL A 178      -2.028  -7.476 -14.969  1.00 67.19           H  
ATOM   2909 HG22 VAL A 178      -0.687  -6.351 -14.984  1.00 67.19           H  
ATOM   2910 HG23 VAL A 178      -2.290  -5.690 -15.155  1.00 67.19           H  
ATOM   2911  N   VAL A 179       0.056  -7.145 -19.631  1.00 68.81           N  
ATOM   2912  H   VAL A 179       0.528  -6.335 -19.256  1.00 68.81           H  
ATOM   2913  CA  VAL A 179       0.107  -7.392 -21.080  1.00 68.81           C  
ATOM   2914  HA  VAL A 179      -0.910  -7.515 -21.453  1.00 68.81           H  
ATOM   2915  C   VAL A 179       0.838  -8.703 -21.367  1.00 68.81           C  
ATOM   2916  CB  VAL A 179       0.751  -6.204 -21.819  1.00 68.81           C  
ATOM   2917  HB  VAL A 179       1.671  -5.914 -21.313  1.00 68.81           H  
ATOM   2918  O   VAL A 179       0.345  -9.518 -22.142  1.00 68.81           O  
ATOM   2919  CG1 VAL A 179       1.089  -6.528 -23.280  1.00 68.81           C  
ATOM   2920 HG11 VAL A 179       0.205  -6.907 -23.794  1.00 68.81           H  
ATOM   2921 HG12 VAL A 179       1.446  -5.632 -23.787  1.00 68.81           H  
ATOM   2922 HG13 VAL A 179       1.879  -7.278 -23.327  1.00 68.81           H  
ATOM   2923  CG2 VAL A 179      -0.208  -5.006 -21.830  1.00 68.81           C  
ATOM   2924 HG21 VAL A 179      -0.505  -4.745 -20.814  1.00 68.81           H  
ATOM   2925 HG22 VAL A 179      -1.106  -5.252 -22.396  1.00 68.81           H  
ATOM   2926 HG23 VAL A 179       0.283  -4.143 -22.281  1.00 68.81           H  
ATOM   2927  N   VAL A 180       1.975  -8.944 -20.710  1.00 66.19           N  
ATOM   2928  H   VAL A 180       2.323  -8.240 -20.076  1.00 66.19           H  
ATOM   2929  CA  VAL A 180       2.720 -10.205 -20.840  1.00 66.19           C  
ATOM   2930  HA  VAL A 180       2.926 -10.385 -21.895  1.00 66.19           H  
ATOM   2931  C   VAL A 180       1.885 -11.390 -20.353  1.00 66.19           C  
ATOM   2932  CB  VAL A 180       4.066 -10.115 -20.099  1.00 66.19           C  
ATOM   2933  HB  VAL A 180       3.897  -9.760 -19.082  1.00 66.19           H  
ATOM   2934  O   VAL A 180       1.796 -12.392 -21.062  1.00 66.19           O  
ATOM   2935  CG1 VAL A 180       4.790 -11.464 -20.027  1.00 66.19           C  
ATOM   2936 HG11 VAL A 180       5.786 -11.332 -19.602  1.00 66.19           H  
ATOM   2937 HG12 VAL A 180       4.241 -12.150 -19.381  1.00 66.19           H  
ATOM   2938 HG13 VAL A 180       4.876 -11.901 -21.022  1.00 66.19           H  
ATOM   2939  CG2 VAL A 180       5.004  -9.130 -20.813  1.00 66.19           C  
ATOM   2940 HG21 VAL A 180       4.523  -8.160 -20.936  1.00 66.19           H  
ATOM   2941 HG22 VAL A 180       5.910  -8.995 -20.222  1.00 66.19           H  
ATOM   2942 HG23 VAL A 180       5.269  -9.516 -21.798  1.00 66.19           H  
ATOM   2943  N   SER A 181       1.218 -11.263 -19.202  1.00 64.25           N  
ATOM   2944  H   SER A 181       1.370 -10.446 -18.629  1.00 64.25           H  
ATOM   2945  CA  SER A 181       0.340 -12.305 -18.669  1.00 64.25           C  
ATOM   2946  HA  SER A 181       0.938 -13.207 -18.543  1.00 64.25           H  
ATOM   2947  C   SER A 181      -0.786 -12.656 -19.627  1.00 64.25           C  
ATOM   2948  CB  SER A 181      -0.270 -11.907 -17.320  1.00 64.25           C  
ATOM   2949  HB2 SER A 181      -0.803 -10.962 -17.428  1.00 64.25           H  
ATOM   2950  HB3 SER A 181      -0.985 -12.672 -17.019  1.00 64.25           H  
ATOM   2951  O   SER A 181      -1.074 -13.825 -19.836  1.00 64.25           O  
ATOM   2952  OG  SER A 181       0.711 -11.778 -16.311  1.00 64.25           O  
ATOM   2953  HG  SER A 181       0.461 -12.342 -15.575  1.00 64.25           H  
ATOM   2954  N   PHE A 182      -1.387 -11.655 -20.261  1.00 67.00           N  
ATOM   2955  H   PHE A 182      -1.105 -10.709 -20.051  1.00 67.00           H  
ATOM   2956  CA  PHE A 182      -2.457 -11.870 -21.225  1.00 67.00           C  
ATOM   2957  HA  PHE A 182      -3.238 -12.478 -20.768  1.00 67.00           H  
ATOM   2958  C   PHE A 182      -2.005 -12.575 -22.491  1.00 67.00           C  
ATOM   2959  CB  PHE A 182      -3.015 -10.514 -21.591  1.00 67.00           C  
ATOM   2960  HB2 PHE A 182      -2.217  -9.856 -21.937  1.00 67.00           H  
ATOM   2961  HB3 PHE A 182      -3.414 -10.122 -20.656  1.00 67.00           H  
ATOM   2962  O   PHE A 182      -2.696 -13.465 -22.978  1.00 67.00           O  
ATOM   2963  CG  PHE A 182      -4.124 -10.540 -22.620  1.00 67.00           C  
ATOM   2964  CD1 PHE A 182      -3.982  -9.980 -23.900  1.00 67.00           C  
ATOM   2965  HD1 PHE A 182      -3.026  -9.593 -24.220  1.00 67.00           H  
ATOM   2966  CD2 PHE A 182      -5.360 -11.053 -22.227  1.00 67.00           C  
ATOM   2967  HD2 PHE A 182      -5.407 -11.513 -21.251  1.00 67.00           H  
ATOM   2968  CE1 PHE A 182      -5.104  -9.897 -24.747  1.00 67.00           C  
ATOM   2969  HE1 PHE A 182      -5.000  -9.466 -25.732  1.00 67.00           H  
ATOM   2970  CE2 PHE A 182      -6.489 -10.960 -23.052  1.00 67.00           C  
ATOM   2971  HE2 PHE A 182      -7.439 -11.360 -22.730  1.00 67.00           H  
ATOM   2972  CZ  PHE A 182      -6.362 -10.358 -24.313  1.00 67.00           C  
ATOM   2973  HZ  PHE A 182      -7.219 -10.292 -24.967  1.00 67.00           H  
ATOM   2974  N   ILE A 183      -0.852 -12.177 -23.029  1.00 65.94           N  
ATOM   2975  H   ILE A 183      -0.337 -11.432 -22.582  1.00 65.94           H  
ATOM   2976  CA  ILE A 183      -0.296 -12.819 -24.220  1.00 65.94           C  
ATOM   2977  HA  ILE A 183      -1.036 -12.783 -25.020  1.00 65.94           H  
ATOM   2978  C   ILE A 183      -0.029 -14.296 -23.928  1.00 65.94           C  
ATOM   2979  CB  ILE A 183       0.974 -12.074 -24.686  1.00 65.94           C  
ATOM   2980  HB  ILE A 183       1.640 -11.953 -23.832  1.00 65.94           H  
ATOM   2981  O   ILE A 183      -0.391 -15.150 -24.732  1.00 65.94           O  
ATOM   2982  CG1 ILE A 183       0.593 -10.677 -25.229  1.00 65.94           C  
ATOM   2983 HG12 ILE A 183       0.073 -10.788 -26.181  1.00 65.94           H  
ATOM   2984 HG13 ILE A 183      -0.095 -10.185 -24.542  1.00 65.94           H  
ATOM   2985  CG2 ILE A 183       1.718 -12.875 -25.773  1.00 65.94           C  
ATOM   2986 HG21 ILE A 183       1.048 -13.090 -26.606  1.00 65.94           H  
ATOM   2987 HG22 ILE A 183       2.583 -12.323 -26.138  1.00 65.94           H  
ATOM   2988 HG23 ILE A 183       2.087 -13.817 -25.366  1.00 65.94           H  
ATOM   2989  CD1 ILE A 183       1.794  -9.741 -25.423  1.00 65.94           C  
ATOM   2990 HD11 ILE A 183       2.362  -9.670 -24.496  1.00 65.94           H  
ATOM   2991 HD12 ILE A 183       1.433  -8.748 -25.692  1.00 65.94           H  
ATOM   2992 HD13 ILE A 183       2.441 -10.101 -26.223  1.00 65.94           H  
ATOM   2993  N   LEU A 184       0.566 -14.602 -22.774  1.00 64.62           N  
ATOM   2994  H   LEU A 184       0.814 -13.858 -22.137  1.00 64.62           H  
ATOM   2995  CA  LEU A 184       0.851 -15.979 -22.385  1.00 64.62           C  
ATOM   2996  HA  LEU A 184       1.345 -16.485 -23.214  1.00 64.62           H  
ATOM   2997  C   LEU A 184      -0.427 -16.781 -22.107  1.00 64.62           C  
ATOM   2998  CB  LEU A 184       1.784 -15.974 -21.172  1.00 64.62           C  
ATOM   2999  HB2 LEU A 184       1.342 -15.325 -20.416  1.00 64.62           H  
ATOM   3000  HB3 LEU A 184       1.835 -16.993 -20.789  1.00 64.62           H  
ATOM   3001  O   LEU A 184      -0.516 -17.914 -22.572  1.00 64.62           O  
ATOM   3002  CG  LEU A 184       3.222 -15.509 -21.444  1.00 64.62           C  
ATOM   3003  HG  LEU A 184       3.217 -14.542 -21.947  1.00 64.62           H  
ATOM   3004  CD1 LEU A 184       3.979 -15.364 -20.122  1.00 64.62           C  
ATOM   3005 HD11 LEU A 184       3.909 -16.287 -19.547  1.00 64.62           H  
ATOM   3006 HD12 LEU A 184       5.027 -15.135 -20.316  1.00 64.62           H  
ATOM   3007 HD13 LEU A 184       3.549 -14.540 -19.553  1.00 64.62           H  
ATOM   3008  CD2 LEU A 184       3.981 -16.511 -22.315  1.00 64.62           C  
ATOM   3009 HD21 LEU A 184       3.974 -17.495 -21.846  1.00 64.62           H  
ATOM   3010 HD22 LEU A 184       5.012 -16.183 -22.446  1.00 64.62           H  
ATOM   3011 HD23 LEU A 184       3.518 -16.582 -23.299  1.00 64.62           H  
ATOM   3012  N   ASP A 185      -1.423 -16.188 -21.438  1.00 65.50           N  
ATOM   3013  H   ASP A 185      -1.262 -15.282 -21.022  1.00 65.50           H  
ATOM   3014  CA  ASP A 185      -2.729 -16.819 -21.210  1.00 65.50           C  
ATOM   3015  HA  ASP A 185      -2.594 -17.733 -20.632  1.00 65.50           H  
ATOM   3016  C   ASP A 185      -3.364 -17.222 -22.547  1.00 65.50           C  
ATOM   3017  CB  ASP A 185      -3.686 -15.873 -20.444  1.00 65.50           C  
ATOM   3018  HB2 ASP A 185      -4.710 -16.166 -20.677  1.00 65.50           H  
ATOM   3019  HB3 ASP A 185      -3.555 -14.854 -20.809  1.00 65.50           H  
ATOM   3020  O   ASP A 185      -3.809 -18.355 -22.693  1.00 65.50           O  
ATOM   3021  CG  ASP A 185      -3.568 -15.888 -18.910  1.00 65.50           C  
ATOM   3022  OD1 ASP A 185      -2.985 -16.839 -18.356  1.00 65.50           O  
ATOM   3023  OD2 ASP A 185      -4.137 -14.968 -18.260  1.00 65.50           O  
ATOM   3024  N   ILE A 186      -3.352 -16.333 -23.548  1.00 63.19           N  
ATOM   3025  H   ILE A 186      -2.964 -15.419 -23.363  1.00 63.19           H  
ATOM   3026  CA  ILE A 186      -3.873 -16.628 -24.891  1.00 63.19           C  
ATOM   3027  HA  ILE A 186      -4.899 -16.982 -24.793  1.00 63.19           H  
ATOM   3028  C   ILE A 186      -3.089 -17.760 -25.557  1.00 63.19           C  
ATOM   3029  CB  ILE A 186      -3.874 -15.352 -25.764  1.00 63.19           C  
ATOM   3030  HB  ILE A 186      -2.909 -14.853 -25.668  1.00 63.19           H  
ATOM   3031  O   ILE A 186      -3.692 -18.688 -26.090  1.00 63.19           O  
ATOM   3032  CG1 ILE A 186      -4.985 -14.406 -25.267  1.00 63.19           C  
ATOM   3033 HG12 ILE A 186      -4.896 -14.260 -24.191  1.00 63.19           H  
ATOM   3034 HG13 ILE A 186      -5.955 -14.867 -25.456  1.00 63.19           H  
ATOM   3035  CG2 ILE A 186      -4.104 -15.684 -27.253  1.00 63.19           C  
ATOM   3036 HG21 ILE A 186      -3.299 -16.308 -27.640  1.00 63.19           H  
ATOM   3037 HG22 ILE A 186      -5.052 -16.212 -27.355  1.00 63.19           H  
ATOM   3038 HG23 ILE A 186      -4.114 -14.783 -27.867  1.00 63.19           H  
ATOM   3039  CD1 ILE A 186      -4.964 -13.025 -25.926  1.00 63.19           C  
ATOM   3040 HD11 ILE A 186      -5.062 -13.089 -27.010  1.00 63.19           H  
ATOM   3041 HD12 ILE A 186      -5.831 -12.474 -25.562  1.00 63.19           H  
ATOM   3042 HD13 ILE A 186      -4.044 -12.501 -25.665  1.00 63.19           H  
ATOM   3043  N   VAL A 187      -1.756 -17.689 -25.555  1.00 65.25           N  
ATOM   3044  H   VAL A 187      -1.317 -16.916 -25.075  1.00 65.25           H  
ATOM   3045  CA  VAL A 187      -0.908 -18.698 -26.209  1.00 65.25           C  
ATOM   3046  HA  VAL A 187      -1.186 -18.766 -27.261  1.00 65.25           H  
ATOM   3047  C   VAL A 187      -1.141 -20.084 -25.611  1.00 65.25           C  
ATOM   3048  CB  VAL A 187       0.577 -18.297 -26.120  1.00 65.25           C  
ATOM   3049  HB  VAL A 187       0.810 -17.992 -25.100  1.00 65.25           H  
ATOM   3050  O   VAL A 187      -1.256 -21.050 -26.360  1.00 65.25           O  
ATOM   3051  CG1 VAL A 187       1.537 -19.429 -26.514  1.00 65.25           C  
ATOM   3052 HG11 VAL A 187       1.486 -20.237 -25.784  1.00 65.25           H  
ATOM   3053 HG12 VAL A 187       2.562 -19.060 -26.532  1.00 65.25           H  
ATOM   3054 HG13 VAL A 187       1.273 -19.820 -27.497  1.00 65.25           H  
ATOM   3055  CG2 VAL A 187       0.862 -17.121 -27.066  1.00 65.25           C  
ATOM   3056 HG21 VAL A 187       0.749 -17.441 -28.102  1.00 65.25           H  
ATOM   3057 HG22 VAL A 187       0.166 -16.303 -26.879  1.00 65.25           H  
ATOM   3058 HG23 VAL A 187       1.877 -16.758 -26.905  1.00 65.25           H  
ATOM   3059  N   LEU A 188      -1.247 -20.176 -24.286  1.00 62.16           N  
ATOM   3060  H   LEU A 188      -1.159 -19.336 -23.732  1.00 62.16           H  
ATOM   3061  CA  LEU A 188      -1.512 -21.430 -23.584  1.00 62.16           C  
ATOM   3062  HA  LEU A 188      -0.841 -22.203 -23.958  1.00 62.16           H  
ATOM   3063  C   LEU A 188      -2.930 -21.935 -23.828  1.00 62.16           C  
ATOM   3064  CB  LEU A 188      -1.265 -21.224 -22.085  1.00 62.16           C  
ATOM   3065  HB2 LEU A 188      -1.805 -20.333 -21.765  1.00 62.16           H  
ATOM   3066  HB3 LEU A 188      -1.668 -22.070 -21.529  1.00 62.16           H  
ATOM   3067  O   LEU A 188      -3.112 -23.129 -24.010  1.00 62.16           O  
ATOM   3068  CG  LEU A 188       0.227 -21.078 -21.759  1.00 62.16           C  
ATOM   3069  HG  LEU A 188       0.706 -20.414 -22.479  1.00 62.16           H  
ATOM   3070  CD1 LEU A 188       0.385 -20.457 -20.376  1.00 62.16           C  
ATOM   3071 HD11 LEU A 188       1.444 -20.291 -20.181  1.00 62.16           H  
ATOM   3072 HD12 LEU A 188      -0.047 -21.116 -19.622  1.00 62.16           H  
ATOM   3073 HD13 LEU A 188      -0.131 -19.498 -20.343  1.00 62.16           H  
ATOM   3074  CD2 LEU A 188       0.953 -22.424 -21.779  1.00 62.16           C  
ATOM   3075 HD21 LEU A 188       0.843 -22.907 -22.750  1.00 62.16           H  
ATOM   3076 HD22 LEU A 188       0.539 -23.076 -21.010  1.00 62.16           H  
ATOM   3077 HD23 LEU A 188       2.016 -22.276 -21.587  1.00 62.16           H  
ATOM   3078  N   LEU A 189      -3.916 -21.040 -23.912  1.00 59.56           N  
ATOM   3079  H   LEU A 189      -3.719 -20.073 -23.697  1.00 59.56           H  
ATOM   3080  CA  LEU A 189      -5.285 -21.415 -24.270  1.00 59.56           C  
ATOM   3081  HA  LEU A 189      -5.648 -22.119 -23.521  1.00 59.56           H  
ATOM   3082  C   LEU A 189      -5.354 -22.111 -25.633  1.00 59.56           C  
ATOM   3083  CB  LEU A 189      -6.165 -20.152 -24.312  1.00 59.56           C  
ATOM   3084  HB2 LEU A 189      -5.629 -19.303 -23.888  1.00 59.56           H  
ATOM   3085  HB3 LEU A 189      -6.350 -19.873 -25.349  1.00 59.56           H  
ATOM   3086  O   LEU A 189      -6.092 -23.074 -25.811  1.00 59.56           O  
ATOM   3087  CG  LEU A 189      -7.498 -20.332 -23.568  1.00 59.56           C  
ATOM   3088  HG  LEU A 189      -7.595 -21.350 -23.190  1.00 59.56           H  
ATOM   3089  CD1 LEU A 189      -7.537 -19.360 -22.385  1.00 59.56           C  
ATOM   3090 HD11 LEU A 189      -7.465 -18.332 -22.740  1.00 59.56           H  
ATOM   3091 HD12 LEU A 189      -8.466 -19.486 -21.829  1.00 59.56           H  
ATOM   3092 HD13 LEU A 189      -6.699 -19.571 -21.721  1.00 59.56           H  
ATOM   3093  CD2 LEU A 189      -8.666 -20.059 -24.515  1.00 59.56           C  
ATOM   3094 HD21 LEU A 189      -9.600 -20.291 -24.002  1.00 59.56           H  
ATOM   3095 HD22 LEU A 189      -8.586 -20.719 -25.378  1.00 59.56           H  
ATOM   3096 HD23 LEU A 189      -8.659 -19.019 -24.840  1.00 59.56           H  
ATOM   3097  N   PHE A 190      -4.585 -21.607 -26.600  1.00 58.78           N  
ATOM   3098  H   PHE A 190      -4.040 -20.783 -26.392  1.00 58.78           H  
ATOM   3099  CA  PHE A 190      -4.485 -22.213 -27.926  1.00 58.78           C  
ATOM   3100  HA  PHE A 190      -5.477 -22.541 -28.237  1.00 58.78           H  
ATOM   3101  C   PHE A 190      -3.605 -23.467 -27.946  1.00 58.78           C  
ATOM   3102  CB  PHE A 190      -3.978 -21.170 -28.929  1.00 58.78           C  
ATOM   3103  HB2 PHE A 190      -3.594 -21.689 -29.808  1.00 58.78           H  
ATOM   3104  HB3 PHE A 190      -3.147 -20.616 -28.493  1.00 58.78           H  
ATOM   3105  O   PHE A 190      -3.756 -24.300 -28.838  1.00 58.78           O  
ATOM   3106  CG  PHE A 190      -5.054 -20.216 -29.406  1.00 58.78           C  
ATOM   3107  CD1 PHE A 190      -6.069 -20.688 -30.258  1.00 58.78           C  
ATOM   3108  HD1 PHE A 190      -6.083 -21.727 -30.552  1.00 58.78           H  
ATOM   3109  CD2 PHE A 190      -5.047 -18.864 -29.021  1.00 58.78           C  
ATOM   3110  HD2 PHE A 190      -4.253 -18.490 -28.391  1.00 58.78           H  
ATOM   3111  CE1 PHE A 190      -7.075 -19.817 -30.712  1.00 58.78           C  
ATOM   3112  HE1 PHE A 190      -7.859 -20.192 -31.352  1.00 58.78           H  
ATOM   3113  CE2 PHE A 190      -6.058 -17.994 -29.466  1.00 58.78           C  
ATOM   3114  HE2 PHE A 190      -6.055 -16.955 -29.169  1.00 58.78           H  
ATOM   3115  CZ  PHE A 190      -7.073 -18.470 -30.311  1.00 58.78           C  
ATOM   3116  HZ  PHE A 190      -7.854 -17.805 -30.649  1.00 58.78           H  
ATOM   3117  N   GLN A 191      -2.693 -23.626 -26.987  1.00 53.12           N  
ATOM   3118  H   GLN A 191      -2.633 -22.930 -26.258  1.00 53.12           H  
ATOM   3119  CA  GLN A 191      -1.977 -24.881 -26.779  1.00 53.12           C  
ATOM   3120  HA  GLN A 191      -1.903 -25.411 -27.728  1.00 53.12           H  
ATOM   3121  C   GLN A 191      -2.784 -25.800 -25.854  1.00 53.12           C  
ATOM   3122  CB  GLN A 191      -0.542 -24.632 -26.294  1.00 53.12           C  
ATOM   3123  HB2 GLN A 191      -0.537 -23.986 -25.416  1.00 53.12           H  
ATOM   3124  HB3 GLN A 191      -0.130 -25.600 -26.011  1.00 53.12           H  
ATOM   3125  O   GLN A 191      -2.432 -26.010 -24.701  1.00 53.12           O  
ATOM   3126  CG  GLN A 191       0.337 -24.030 -27.403  1.00 53.12           C  
ATOM   3127  HG2 GLN A 191       0.209 -22.948 -27.424  1.00 53.12           H  
ATOM   3128  HG3 GLN A 191       0.017 -24.424 -28.368  1.00 53.12           H  
ATOM   3129  CD  GLN A 191       1.819 -24.359 -27.248  1.00 53.12           C  
ATOM   3130  NE2 GLN A 191       2.634 -24.024 -28.223  1.00 53.12           N  
ATOM   3131 HE21 GLN A 191       3.599 -24.286 -28.078  1.00 53.12           H  
ATOM   3132 HE22 GLN A 191       2.279 -23.556 -29.045  1.00 53.12           H  
ATOM   3133  OE1 GLN A 191       2.295 -24.939 -26.289  1.00 53.12           O  
ATOM   3134  N   GLU A 192      -3.859 -26.377 -26.397  1.00 49.19           N  
ATOM   3135  H   GLU A 192      -4.099 -26.096 -27.337  1.00 49.19           H  
ATOM   3136  CA  GLU A 192      -4.870 -27.174 -25.679  1.00 49.19           C  
ATOM   3137  HA  GLU A 192      -5.543 -26.505 -25.143  1.00 49.19           H  
ATOM   3138  C   GLU A 192      -4.355 -28.220 -24.662  1.00 49.19           C  
ATOM   3139  CB  GLU A 192      -5.679 -27.989 -26.708  1.00 49.19           C  
ATOM   3140  HB2 GLU A 192      -6.346 -28.649 -26.153  1.00 49.19           H  
ATOM   3141  HB3 GLU A 192      -4.988 -28.614 -27.274  1.00 49.19           H  
ATOM   3142  O   GLU A 192      -5.063 -28.535 -23.711  1.00 49.19           O  
ATOM   3143  CG  GLU A 192      -6.545 -27.193 -27.695  1.00 49.19           C  
ATOM   3144  HG2 GLU A 192      -5.895 -26.620 -28.356  1.00 49.19           H  
ATOM   3145  HG3 GLU A 192      -7.161 -26.493 -27.130  1.00 49.19           H  
ATOM   3146  CD  GLU A 192      -7.456 -28.114 -28.536  1.00 49.19           C  
ATOM   3147  OE1 GLU A 192      -8.395 -27.579 -29.170  1.00 49.19           O  
ATOM   3148  OE2 GLU A 192      -7.213 -29.346 -28.559  1.00 49.19           O  
ATOM   3149  N   HIS A 193      -3.216 -28.880 -24.912  1.00 46.91           N  
ATOM   3150  H   HIS A 193      -2.644 -28.533 -25.668  1.00 46.91           H  
ATOM   3151  CA  HIS A 193      -3.039 -30.275 -24.472  1.00 46.91           C  
ATOM   3152  HA  HIS A 193      -4.026 -30.729 -24.390  1.00 46.91           H  
ATOM   3153  C   HIS A 193      -2.400 -30.550 -23.102  1.00 46.91           C  
ATOM   3154  CB  HIS A 193      -2.255 -31.053 -25.544  1.00 46.91           C  
ATOM   3155  HB2 HIS A 193      -1.789 -31.921 -25.078  1.00 46.91           H  
ATOM   3156  HB3 HIS A 193      -1.454 -30.428 -25.939  1.00 46.91           H  
ATOM   3157  O   HIS A 193      -2.728 -31.576 -22.511  1.00 46.91           O  
ATOM   3158  CG  HIS A 193      -3.089 -31.583 -26.683  1.00 46.91           C  
ATOM   3159  CD2 HIS A 193      -2.615 -32.264 -27.770  1.00 46.91           C  
ATOM   3160  HD2 HIS A 193      -1.579 -32.495 -27.969  1.00 46.91           H  
ATOM   3161  ND1 HIS A 193      -4.460 -31.536 -26.808  1.00 46.91           N  
ATOM   3162  HD1 HIS A 193      -5.103 -31.017 -26.228  1.00 46.91           H  
ATOM   3163  CE1 HIS A 193      -4.797 -32.152 -27.951  1.00 46.91           C  
ATOM   3164  HE1 HIS A 193      -5.800 -32.196 -28.349  1.00 46.91           H  
ATOM   3165  NE2 HIS A 193      -3.702 -32.628 -28.569  1.00 46.91           N  
ATOM   3166  N   GLN A 194      -1.414 -29.787 -22.629  1.00 48.25           N  
ATOM   3167  H   GLN A 194      -1.235 -28.885 -23.047  1.00 48.25           H  
ATOM   3168  CA  GLN A 194      -0.566 -30.263 -21.518  1.00 48.25           C  
ATOM   3169  HA  GLN A 194      -0.665 -31.344 -21.419  1.00 48.25           H  
ATOM   3170  C   GLN A 194      -1.012 -29.670 -20.177  1.00 48.25           C  
ATOM   3171  CB  GLN A 194       0.919 -30.010 -21.831  1.00 48.25           C  
ATOM   3172  HB2 GLN A 194       1.507 -30.083 -20.916  1.00 48.25           H  
ATOM   3173  HB3 GLN A 194       1.025 -28.989 -22.199  1.00 48.25           H  
ATOM   3174  O   GLN A 194      -1.112 -28.454 -20.048  1.00 48.25           O  
ATOM   3175  CG  GLN A 194       1.488 -30.984 -22.888  1.00 48.25           C  
ATOM   3176  HG2 GLN A 194       0.755 -31.139 -23.680  1.00 48.25           H  
ATOM   3177  HG3 GLN A 194       2.363 -30.516 -23.339  1.00 48.25           H  
ATOM   3178  CD  GLN A 194       1.942 -32.339 -22.340  1.00 48.25           C  
ATOM   3179  NE2 GLN A 194       2.207 -33.312 -23.185  1.00 48.25           N  
ATOM   3180 HE21 GLN A 194       2.534 -34.164 -22.752  1.00 48.25           H  
ATOM   3181 HE22 GLN A 194       2.136 -33.170 -24.183  1.00 48.25           H  
ATOM   3182  OE1 GLN A 194       2.077 -32.567 -21.154  1.00 48.25           O  
ATOM   3183  N   PHE A 195      -1.206 -30.524 -19.161  1.00 49.00           N  
ATOM   3184  H   PHE A 195      -1.121 -31.511 -19.361  1.00 49.00           H  
ATOM   3185  CA  PHE A 195      -1.515 -30.153 -17.764  1.00 49.00           C  
ATOM   3186  HA  PHE A 195      -2.528 -29.755 -17.712  1.00 49.00           H  
ATOM   3187  C   PHE A 195      -0.573 -29.079 -17.195  1.00 49.00           C  
ATOM   3188  CB  PHE A 195      -1.425 -31.410 -16.879  1.00 49.00           C  
ATOM   3189  HB2 PHE A 195      -0.712 -32.117 -17.304  1.00 49.00           H  
ATOM   3190  HB3 PHE A 195      -1.023 -31.128 -15.905  1.00 49.00           H  
ATOM   3191  O   PHE A 195      -0.942 -28.311 -16.315  1.00 49.00           O  
ATOM   3192  CG  PHE A 195      -2.744 -32.113 -16.628  1.00 49.00           C  
ATOM   3193  CD1 PHE A 195      -3.476 -31.822 -15.460  1.00 49.00           C  
ATOM   3194  HD1 PHE A 195      -3.111 -31.093 -14.752  1.00 49.00           H  
ATOM   3195  CD2 PHE A 195      -3.229 -33.078 -17.531  1.00 49.00           C  
ATOM   3196  HD2 PHE A 195      -2.672 -33.310 -18.428  1.00 49.00           H  
ATOM   3197  CE1 PHE A 195      -4.678 -32.498 -15.191  1.00 49.00           C  
ATOM   3198  HE1 PHE A 195      -5.222 -32.295 -14.280  1.00 49.00           H  
ATOM   3199  CE2 PHE A 195      -4.437 -33.749 -17.265  1.00 49.00           C  
ATOM   3200  HE2 PHE A 195      -4.810 -34.489 -17.958  1.00 49.00           H  
ATOM   3201  CZ  PHE A 195      -5.160 -33.459 -16.094  1.00 49.00           C  
ATOM   3202  HZ  PHE A 195      -6.083 -33.977 -15.877  1.00 49.00           H  
ATOM   3203  N   GLU A 196       0.644 -28.973 -17.714  1.00 50.72           N  
ATOM   3204  H   GLU A 196       0.940 -29.653 -18.399  1.00 50.72           H  
ATOM   3205  CA  GLU A 196       1.601 -27.938 -17.322  1.00 50.72           C  
ATOM   3206  HA  GLU A 196       1.754 -27.964 -16.244  1.00 50.72           H  
ATOM   3207  C   GLU A 196       1.169 -26.520 -17.707  1.00 50.72           C  
ATOM   3208  CB  GLU A 196       2.912 -28.230 -18.014  1.00 50.72           C  
ATOM   3209  HB2 GLU A 196       3.632 -27.467 -17.720  1.00 50.72           H  
ATOM   3210  HB3 GLU A 196       2.757 -28.184 -19.092  1.00 50.72           H  
ATOM   3211  O   GLU A 196       1.522 -25.550 -17.029  1.00 50.72           O  
ATOM   3212  CG  GLU A 196       3.445 -29.609 -17.616  1.00 50.72           C  
ATOM   3213  HG2 GLU A 196       2.786 -30.392 -17.993  1.00 50.72           H  
ATOM   3214  HG3 GLU A 196       3.487 -29.678 -16.529  1.00 50.72           H  
ATOM   3215  CD  GLU A 196       4.822 -29.804 -18.205  1.00 50.72           C  
ATOM   3216  OE1 GLU A 196       5.568 -30.624 -17.634  1.00 50.72           O  
ATOM   3217  OE2 GLU A 196       5.092 -29.109 -19.206  1.00 50.72           O  
ATOM   3218  N   ALA A 197       0.353 -26.390 -18.757  1.00 52.53           N  
ATOM   3219  H   ALA A 197       0.053 -27.222 -19.246  1.00 52.53           H  
ATOM   3220  CA  ALA A 197      -0.244 -25.125 -19.148  1.00 52.53           C  
ATOM   3221  HA  ALA A 197       0.561 -24.409 -19.313  1.00 52.53           H  
ATOM   3222  C   ALA A 197      -1.139 -24.566 -18.038  1.00 52.53           C  
ATOM   3223  CB  ALA A 197      -1.028 -25.313 -20.453  1.00 52.53           C  
ATOM   3224  HB1 ALA A 197      -1.437 -24.358 -20.784  1.00 52.53           H  
ATOM   3225  HB2 ALA A 197      -1.858 -26.001 -20.300  1.00 52.53           H  
ATOM   3226  HB3 ALA A 197      -0.374 -25.708 -21.231  1.00 52.53           H  
ATOM   3227  O   ALA A 197      -1.158 -23.351 -17.854  1.00 52.53           O  
ATOM   3228  N   LEU A 198      -1.804 -25.427 -17.251  1.00 54.66           N  
ATOM   3229  H   LEU A 198      -1.701 -26.416 -17.424  1.00 54.66           H  
ATOM   3230  CA  LEU A 198      -2.569 -25.003 -16.074  1.00 54.66           C  
ATOM   3231  HA  LEU A 198      -3.295 -24.248 -16.375  1.00 54.66           H  
ATOM   3232  C   LEU A 198      -1.661 -24.349 -15.035  1.00 54.66           C  
ATOM   3233  CB  LEU A 198      -3.331 -26.186 -15.451  1.00 54.66           C  
ATOM   3234  HB2 LEU A 198      -2.715 -27.085 -15.454  1.00 54.66           H  
ATOM   3235  HB3 LEU A 198      -3.519 -25.967 -14.400  1.00 54.66           H  
ATOM   3236  O   LEU A 198      -1.984 -23.262 -14.565  1.00 54.66           O  
ATOM   3237  CG  LEU A 198      -4.670 -26.461 -16.152  1.00 54.66           C  
ATOM   3238  HG  LEU A 198      -4.692 -25.966 -17.123  1.00 54.66           H  
ATOM   3239  CD1 LEU A 198      -4.904 -27.952 -16.378  1.00 54.66           C  
ATOM   3240 HD11 LEU A 198      -4.865 -28.487 -15.429  1.00 54.66           H  
ATOM   3241 HD12 LEU A 198      -4.141 -28.344 -17.051  1.00 54.66           H  
ATOM   3242 HD13 LEU A 198      -5.885 -28.105 -16.827  1.00 54.66           H  
ATOM   3243  CD2 LEU A 198      -5.790 -25.901 -15.288  1.00 54.66           C  
ATOM   3244 HD21 LEU A 198      -5.644 -24.836 -15.109  1.00 54.66           H  
ATOM   3245 HD22 LEU A 198      -6.745 -26.040 -15.795  1.00 54.66           H  
ATOM   3246 HD23 LEU A 198      -5.835 -26.428 -14.335  1.00 54.66           H  
ATOM   3247  N   GLY A 199      -0.502 -24.950 -14.738  1.00 55.53           N  
ATOM   3248  H   GLY A 199      -0.293 -25.818 -15.209  1.00 55.53           H  
ATOM   3249  CA  GLY A 199       0.513 -24.380 -13.840  1.00 55.53           C  
ATOM   3250  HA2 GLY A 199       1.411 -24.995 -13.906  1.00 55.53           H  
ATOM   3251  HA3 GLY A 199       0.168 -24.396 -12.807  1.00 55.53           H  
ATOM   3252  C   GLY A 199       0.898 -22.948 -14.222  1.00 55.53           C  
ATOM   3253  O   GLY A 199       0.898 -22.041 -13.384  1.00 55.53           O  
ATOM   3254  N   LEU A 200       1.160 -22.723 -15.511  1.00 56.53           N  
ATOM   3255  H   LEU A 200       1.134 -23.512 -16.141  1.00 56.53           H  
ATOM   3256  CA  LEU A 200       1.453 -21.395 -16.052  1.00 56.53           C  
ATOM   3257  HA  LEU A 200       2.222 -20.928 -15.437  1.00 56.53           H  
ATOM   3258  C   LEU A 200       0.240 -20.455 -16.025  1.00 56.53           C  
ATOM   3259  CB  LEU A 200       1.970 -21.542 -17.487  1.00 56.53           C  
ATOM   3260  HB2 LEU A 200       1.387 -22.311 -17.993  1.00 56.53           H  
ATOM   3261  HB3 LEU A 200       1.799 -20.597 -18.004  1.00 56.53           H  
ATOM   3262  O   LEU A 200       0.388 -19.301 -15.627  1.00 56.53           O  
ATOM   3263  CG  LEU A 200       3.464 -21.868 -17.596  1.00 56.53           C  
ATOM   3264  HG  LEU A 200       3.738 -22.635 -16.871  1.00 56.53           H  
ATOM   3265  CD1 LEU A 200       3.751 -22.383 -19.006  1.00 56.53           C  
ATOM   3266 HD11 LEU A 200       3.218 -23.320 -19.164  1.00 56.53           H  
ATOM   3267 HD12 LEU A 200       4.817 -22.567 -19.141  1.00 56.53           H  
ATOM   3268 HD13 LEU A 200       3.424 -21.653 -19.747  1.00 56.53           H  
ATOM   3269  CD2 LEU A 200       4.310 -20.608 -17.372  1.00 56.53           C  
ATOM   3270 HD21 LEU A 200       4.100 -20.183 -16.390  1.00 56.53           H  
ATOM   3271 HD22 LEU A 200       4.081 -19.865 -18.136  1.00 56.53           H  
ATOM   3272 HD23 LEU A 200       5.367 -20.868 -17.428  1.00 56.53           H  
ATOM   3273  N   LEU A 201      -0.952 -20.930 -16.395  1.00 57.59           N  
ATOM   3274  H   LEU A 201      -1.003 -21.880 -16.735  1.00 57.59           H  
ATOM   3275  CA  LEU A 201      -2.194 -20.150 -16.342  1.00 57.59           C  
ATOM   3276  HA  LEU A 201      -2.089 -19.277 -16.986  1.00 57.59           H  
ATOM   3277  C   LEU A 201      -2.436 -19.630 -14.923  1.00 57.59           C  
ATOM   3278  CB  LEU A 201      -3.372 -21.025 -16.833  1.00 57.59           C  
ATOM   3279  HB2 LEU A 201      -3.022 -22.042 -17.009  1.00 57.59           H  
ATOM   3280  HB3 LEU A 201      -4.130 -21.109 -16.055  1.00 57.59           H  
ATOM   3281  O   LEU A 201      -2.706 -18.447 -14.721  1.00 57.59           O  
ATOM   3282  CG  LEU A 201      -4.021 -20.495 -18.126  1.00 57.59           C  
ATOM   3283  HG  LEU A 201      -3.296 -19.920 -18.703  1.00 57.59           H  
ATOM   3284  CD1 LEU A 201      -4.517 -21.637 -19.010  1.00 57.59           C  
ATOM   3285 HD11 LEU A 201      -4.980 -21.236 -19.912  1.00 57.59           H  
ATOM   3286 HD12 LEU A 201      -5.234 -22.256 -18.471  1.00 57.59           H  
ATOM   3287 HD13 LEU A 201      -3.671 -22.256 -19.308  1.00 57.59           H  
ATOM   3288  CD2 LEU A 201      -5.225 -19.618 -17.797  1.00 57.59           C  
ATOM   3289 HD21 LEU A 201      -5.615 -19.196 -18.723  1.00 57.59           H  
ATOM   3290 HD22 LEU A 201      -6.000 -20.220 -17.324  1.00 57.59           H  
ATOM   3291 HD23 LEU A 201      -4.892 -18.793 -17.167  1.00 57.59           H  
ATOM   3292  N   ILE A 202      -2.265 -20.489 -13.918  1.00 58.50           N  
ATOM   3293  H   ILE A 202      -2.046 -21.445 -14.156  1.00 58.50           H  
ATOM   3294  CA  ILE A 202      -2.361 -20.128 -12.501  1.00 58.50           C  
ATOM   3295  HA  ILE A 202      -3.361 -19.745 -12.295  1.00 58.50           H  
ATOM   3296  C   ILE A 202      -1.351 -19.032 -12.152  1.00 58.50           C  
ATOM   3297  CB  ILE A 202      -2.126 -21.379 -11.636  1.00 58.50           C  
ATOM   3298  HB  ILE A 202      -1.171 -21.815 -11.930  1.00 58.50           H  
ATOM   3299  O   ILE A 202      -1.718 -18.035 -11.525  1.00 58.50           O  
ATOM   3300  CG1 ILE A 202      -3.239 -22.425 -11.835  1.00 58.50           C  
ATOM   3301 HG12 ILE A 202      -4.088 -22.206 -11.188  1.00 58.50           H  
ATOM   3302 HG13 ILE A 202      -3.608 -22.416 -12.861  1.00 58.50           H  
ATOM   3303  CG2 ILE A 202      -2.036 -21.023 -10.147  1.00 58.50           C  
ATOM   3304 HG21 ILE A 202      -2.880 -20.384  -9.886  1.00 58.50           H  
ATOM   3305 HG22 ILE A 202      -2.055 -21.925  -9.534  1.00 58.50           H  
ATOM   3306 HG23 ILE A 202      -1.091 -20.519  -9.947  1.00 58.50           H  
ATOM   3307  CD1 ILE A 202      -2.679 -23.822 -11.544  1.00 58.50           C  
ATOM   3308 HD11 ILE A 202      -3.395 -24.582 -11.858  1.00 58.50           H  
ATOM   3309 HD12 ILE A 202      -2.423 -23.930 -10.490  1.00 58.50           H  
ATOM   3310 HD13 ILE A 202      -1.769 -23.989 -12.120  1.00 58.50           H  
ATOM   3311  N   LEU A 203      -0.096 -19.177 -12.588  1.00 57.84           N  
ATOM   3312  H   LEU A 203       0.137 -20.015 -13.101  1.00 57.84           H  
ATOM   3313  CA  LEU A 203       0.961 -18.199 -12.331  1.00 57.84           C  
ATOM   3314  HA  LEU A 203       1.063 -18.105 -11.250  1.00 57.84           H  
ATOM   3315  C   LEU A 203       0.602 -16.808 -12.886  1.00 57.84           C  
ATOM   3316  CB  LEU A 203       2.285 -18.741 -12.906  1.00 57.84           C  
ATOM   3317  HB2 LEU A 203       2.224 -18.723 -13.994  1.00 57.84           H  
ATOM   3318  HB3 LEU A 203       2.400 -19.785 -12.616  1.00 57.84           H  
ATOM   3319  O   LEU A 203       0.719 -15.795 -12.189  1.00 57.84           O  
ATOM   3320  CG  LEU A 203       3.524 -17.945 -12.447  1.00 57.84           C  
ATOM   3321  HG  LEU A 203       3.217 -17.029 -11.942  1.00 57.84           H  
ATOM   3322  CD1 LEU A 203       4.402 -18.752 -11.489  1.00 57.84           C  
ATOM   3323 HD11 LEU A 203       4.811 -19.624 -11.999  1.00 57.84           H  
ATOM   3324 HD12 LEU A 203       5.221 -18.134 -11.120  1.00 57.84           H  
ATOM   3325 HD13 LEU A 203       3.815 -19.114 -10.645  1.00 57.84           H  
ATOM   3326  CD2 LEU A 203       4.397 -17.560 -13.639  1.00 57.84           C  
ATOM   3327 HD21 LEU A 203       5.257 -16.983 -13.298  1.00 57.84           H  
ATOM   3328 HD22 LEU A 203       3.817 -16.950 -14.331  1.00 57.84           H  
ATOM   3329 HD23 LEU A 203       4.740 -18.455 -14.159  1.00 57.84           H  
ATOM   3330  N   LEU A 204       0.098 -16.760 -14.119  1.00 58.91           N  
ATOM   3331  H   LEU A 204       0.021 -17.630 -14.626  1.00 58.91           H  
ATOM   3332  CA  LEU A 204      -0.323 -15.529 -14.795  1.00 58.91           C  
ATOM   3333  HA  LEU A 204       0.485 -14.800 -14.740  1.00 58.91           H  
ATOM   3334  C   LEU A 204      -1.553 -14.900 -14.144  1.00 58.91           C  
ATOM   3335  CB  LEU A 204      -0.628 -15.865 -16.260  1.00 58.91           C  
ATOM   3336  HB2 LEU A 204      -1.054 -14.999 -16.767  1.00 58.91           H  
ATOM   3337  HB3 LEU A 204      -1.374 -16.659 -16.283  1.00 58.91           H  
ATOM   3338  O   LEU A 204      -1.662 -13.674 -14.047  1.00 58.91           O  
ATOM   3339  CG  LEU A 204       0.616 -16.330 -17.026  1.00 58.91           C  
ATOM   3340  HG  LEU A 204       1.118 -17.117 -16.462  1.00 58.91           H  
ATOM   3341  CD1 LEU A 204       0.208 -16.940 -18.355  1.00 58.91           C  
ATOM   3342 HD11 LEU A 204       1.080 -17.395 -18.825  1.00 58.91           H  
ATOM   3343 HD12 LEU A 204      -0.521 -17.732 -18.181  1.00 58.91           H  
ATOM   3344 HD13 LEU A 204      -0.257 -16.185 -18.989  1.00 58.91           H  
ATOM   3345  CD2 LEU A 204       1.646 -15.215 -17.214  1.00 58.91           C  
ATOM   3346 HD21 LEU A 204       1.803 -15.037 -18.278  1.00 58.91           H  
ATOM   3347 HD22 LEU A 204       2.596 -15.544 -16.791  1.00 58.91           H  
ATOM   3348 HD23 LEU A 204       1.341 -14.298 -16.712  1.00 58.91           H  
ATOM   3349  N   ARG A 205      -2.467 -15.735 -13.652  1.00 59.53           N  
ATOM   3350  H   ARG A 205      -2.338 -16.718 -13.843  1.00 59.53           H  
ATOM   3351  CA  ARG A 205      -3.661 -15.314 -12.921  1.00 59.53           C  
ATOM   3352  HA  ARG A 205      -4.179 -14.534 -13.479  1.00 59.53           H  
ATOM   3353  C   ARG A 205      -3.319 -14.713 -11.563  1.00 59.53           C  
ATOM   3354  CB  ARG A 205      -4.586 -16.520 -12.793  1.00 59.53           C  
ATOM   3355  HB2 ARG A 205      -5.322 -16.293 -12.022  1.00 59.53           H  
ATOM   3356  HB3 ARG A 205      -4.010 -17.381 -12.455  1.00 59.53           H  
ATOM   3357  O   ARG A 205      -3.825 -13.648 -11.220  1.00 59.53           O  
ATOM   3358  CG  ARG A 205      -5.300 -16.854 -14.120  1.00 59.53           C  
ATOM   3359  HG2 ARG A 205      -6.133 -16.164 -14.254  1.00 59.53           H  
ATOM   3360  HG3 ARG A 205      -4.622 -16.748 -14.967  1.00 59.53           H  
ATOM   3361  CD  ARG A 205      -5.794 -18.305 -14.066  1.00 59.53           C  
ATOM   3362  HD2 ARG A 205      -6.283 -18.501 -13.112  1.00 59.53           H  
ATOM   3363  HD3 ARG A 205      -4.925 -18.963 -14.060  1.00 59.53           H  
ATOM   3364  NE  ARG A 205      -6.661 -18.747 -15.170  1.00 59.53           N  
ATOM   3365  HE  ARG A 205      -6.334 -19.565 -15.664  1.00 59.53           H  
ATOM   3366  NH1 ARG A 205      -8.445 -17.285 -15.121  1.00 59.53           N  
ATOM   3367 HH11 ARG A 205      -9.454 -17.255 -15.116  1.00 59.53           H  
ATOM   3368 HH12 ARG A 205      -7.947 -16.697 -14.468  1.00 59.53           H  
ATOM   3369  NH2 ARG A 205      -8.585 -19.196 -16.245  1.00 59.53           N  
ATOM   3370 HH21 ARG A 205      -9.574 -19.011 -16.333  1.00 59.53           H  
ATOM   3371 HH22 ARG A 205      -8.475 -20.180 -16.047  1.00 59.53           H  
ATOM   3372  CZ  ARG A 205      -7.882 -18.391 -15.514  1.00 59.53           C  
ATOM   3373  N   LEU A 206      -2.409 -15.318 -10.810  1.00 57.91           N  
ATOM   3374  H   LEU A 206      -2.029 -16.196 -11.134  1.00 57.91           H  
ATOM   3375  CA  LEU A 206      -1.970 -14.777  -9.522  1.00 57.91           C  
ATOM   3376  HA  LEU A 206      -2.847 -14.537  -8.921  1.00 57.91           H  
ATOM   3377  C   LEU A 206      -1.171 -13.482  -9.653  1.00 57.91           C  
ATOM   3378  CB  LEU A 206      -1.158 -15.839  -8.803  1.00 57.91           C  
ATOM   3379  HB2 LEU A 206      -0.460 -15.343  -8.129  1.00 57.91           H  
ATOM   3380  HB3 LEU A 206      -0.613 -16.385  -9.573  1.00 57.91           H  
ATOM   3381  O   LEU A 206      -1.246 -12.647  -8.752  1.00 57.91           O  
ATOM   3382  CG  LEU A 206      -2.052 -16.778  -7.984  1.00 57.91           C  
ATOM   3383  HG  LEU A 206      -3.058 -16.761  -8.402  1.00 57.91           H  
ATOM   3384  CD1 LEU A 206      -1.580 -18.213  -8.044  1.00 57.91           C  
ATOM   3385 HD11 LEU A 206      -2.243 -18.812  -7.419  1.00 57.91           H  
ATOM   3386 HD12 LEU A 206      -0.561 -18.336  -7.677  1.00 57.91           H  
ATOM   3387 HD13 LEU A 206      -1.634 -18.556  -9.077  1.00 57.91           H  
ATOM   3388  CD2 LEU A 206      -2.148 -16.351  -6.516  1.00 57.91           C  
ATOM   3389 HD21 LEU A 206      -2.973 -16.888  -6.049  1.00 57.91           H  
ATOM   3390 HD22 LEU A 206      -1.238 -16.600  -5.969  1.00 57.91           H  
ATOM   3391 HD23 LEU A 206      -2.342 -15.280  -6.451  1.00 57.91           H  
ATOM   3392  N   TRP A 207      -0.507 -13.234 -10.787  1.00 60.66           N  
ATOM   3393  H   TRP A 207      -0.395 -13.972 -11.467  1.00 60.66           H  
ATOM   3394  CA  TRP A 207       0.051 -11.908 -11.057  1.00 60.66           C  
ATOM   3395  HA  TRP A 207       0.810 -11.692 -10.305  1.00 60.66           H  
ATOM   3396  C   TRP A 207      -1.009 -10.802 -10.966  1.00 60.66           C  
ATOM   3397  CB  TRP A 207       0.712 -11.849 -12.434  1.00 60.66           C  
ATOM   3398  HB2 TRP A 207       1.458 -12.639 -12.521  1.00 60.66           H  
ATOM   3399  HB3 TRP A 207      -0.036 -11.981 -13.217  1.00 60.66           H  
ATOM   3400  O   TRP A 207      -0.721  -9.671 -10.590  1.00 60.66           O  
ATOM   3401  CG  TRP A 207       1.371 -10.524 -12.615  1.00 60.66           C  
ATOM   3402  CD1 TRP A 207       0.794  -9.416 -13.136  1.00 60.66           C  
ATOM   3403  HD1 TRP A 207      -0.199  -9.379 -13.557  1.00 60.66           H  
ATOM   3404  CD2 TRP A 207       2.674 -10.111 -12.116  1.00 60.66           C  
ATOM   3405  CE2 TRP A 207       2.792  -8.702 -12.296  1.00 60.66           C  
ATOM   3406  CE3 TRP A 207       3.773 -10.790 -11.547  1.00 60.66           C  
ATOM   3407  HE3 TRP A 207       3.709 -11.858 -11.396  1.00 60.66           H  
ATOM   3408  NE1 TRP A 207       1.604  -8.326 -12.893  1.00 60.66           N  
ATOM   3409  HE1 TRP A 207       1.356  -7.382 -13.151  1.00 60.66           H  
ATOM   3410  CH2 TRP A 207       5.062  -8.718 -11.454  1.00 60.66           C  
ATOM   3411  HH2 TRP A 207       5.981  -8.202 -11.217  1.00 60.66           H  
ATOM   3412  CZ2 TRP A 207       3.965  -8.006 -11.968  1.00 60.66           C  
ATOM   3413  HZ2 TRP A 207       4.029  -6.943 -12.145  1.00 60.66           H  
ATOM   3414  CZ3 TRP A 207       4.960 -10.103 -11.233  1.00 60.66           C  
ATOM   3415  HZ3 TRP A 207       5.801 -10.648 -10.828  1.00 60.66           H  
ATOM   3416  N   ARG A 208      -2.278 -11.104 -11.237  1.00 60.09           N  
ATOM   3417  H   ARG A 208      -2.509 -12.054 -11.490  1.00 60.09           H  
ATOM   3418  CA  ARG A 208      -3.351 -10.109 -11.142  1.00 60.09           C  
ATOM   3419  HA  ARG A 208      -3.044  -9.218 -11.688  1.00 60.09           H  
ATOM   3420  C   ARG A 208      -3.580  -9.665  -9.702  1.00 60.09           C  
ATOM   3421  CB  ARG A 208      -4.629 -10.650 -11.777  1.00 60.09           C  
ATOM   3422  HB2 ARG A 208      -5.030 -11.448 -11.153  1.00 60.09           H  
ATOM   3423  HB3 ARG A 208      -5.371  -9.852 -11.823  1.00 60.09           H  
ATOM   3424  O   ARG A 208      -3.910  -8.501  -9.488  1.00 60.09           O  
ATOM   3425  CG  ARG A 208      -4.363 -11.166 -13.201  1.00 60.09           C  
ATOM   3426  HG2 ARG A 208      -4.106 -10.343 -13.867  1.00 60.09           H  
ATOM   3427  HG3 ARG A 208      -3.557 -11.900 -13.214  1.00 60.09           H  
ATOM   3428  CD  ARG A 208      -5.614 -11.859 -13.686  1.00 60.09           C  
ATOM   3429  HD2 ARG A 208      -5.949 -12.527 -12.893  1.00 60.09           H  
ATOM   3430  HD3 ARG A 208      -6.374 -11.101 -13.875  1.00 60.09           H  
ATOM   3431  NE  ARG A 208      -5.370 -12.681 -14.882  1.00 60.09           N  
ATOM   3432  HE  ARG A 208      -4.455 -13.088 -15.014  1.00 60.09           H  
ATOM   3433  NH1 ARG A 208      -7.521 -12.625 -15.608  1.00 60.09           N  
ATOM   3434 HH11 ARG A 208      -7.776 -12.337 -14.674  1.00 60.09           H  
ATOM   3435 HH12 ARG A 208      -8.270 -13.104 -16.089  1.00 60.09           H  
ATOM   3436  NH2 ARG A 208      -6.085 -13.999 -16.605  1.00 60.09           N  
ATOM   3437 HH21 ARG A 208      -6.824 -14.314 -17.216  1.00 60.09           H  
ATOM   3438 HH22 ARG A 208      -5.166 -14.318 -16.874  1.00 60.09           H  
ATOM   3439  CZ  ARG A 208      -6.314 -13.095 -15.699  1.00 60.09           C  
ATOM   3440  N   VAL A 209      -3.276 -10.507  -8.711  1.00 62.53           N  
ATOM   3441  H   VAL A 209      -2.934 -11.427  -8.950  1.00 62.53           H  
ATOM   3442  CA  VAL A 209      -3.221 -10.085  -7.302  1.00 62.53           C  
ATOM   3443  HA  VAL A 209      -4.204  -9.701  -7.028  1.00 62.53           H  
ATOM   3444  C   VAL A 209      -2.219  -8.941  -7.128  1.00 62.53           C  
ATOM   3445  CB  VAL A 209      -2.888 -11.258  -6.356  1.00 62.53           C  
ATOM   3446  HB  VAL A 209      -1.867 -11.595  -6.537  1.00 62.53           H  
ATOM   3447  O   VAL A 209      -2.487  -8.022  -6.355  1.00 62.53           O  
ATOM   3448  CG1 VAL A 209      -2.992 -10.833  -4.885  1.00 62.53           C  
ATOM   3449 HG11 VAL A 209      -2.254 -10.061  -4.663  1.00 62.53           H  
ATOM   3450 HG12 VAL A 209      -3.990 -10.451  -4.674  1.00 62.53           H  
ATOM   3451 HG13 VAL A 209      -2.790 -11.688  -4.241  1.00 62.53           H  
ATOM   3452  CG2 VAL A 209      -3.853 -12.436  -6.558  1.00 62.53           C  
ATOM   3453 HG21 VAL A 209      -3.607 -13.237  -5.861  1.00 62.53           H  
ATOM   3454 HG22 VAL A 209      -3.765 -12.834  -7.569  1.00 62.53           H  
ATOM   3455 HG23 VAL A 209      -4.881 -12.117  -6.389  1.00 62.53           H  
ATOM   3456  N   ALA A 210      -1.137  -8.908  -7.920  1.00 61.97           N  
ATOM   3457  H   ALA A 210      -0.996  -9.646  -8.594  1.00 61.97           H  
ATOM   3458  CA  ALA A 210      -0.187  -7.801  -7.932  1.00 61.97           C  
ATOM   3459  HA  ALA A 210       0.145  -7.720  -6.897  1.00 61.97           H  
ATOM   3460  C   ALA A 210      -0.815  -6.458  -8.356  1.00 61.97           C  
ATOM   3461  CB  ALA A 210       1.073  -8.136  -8.740  1.00 61.97           C  
ATOM   3462  HB1 ALA A 210       1.389  -9.161  -8.544  1.00 61.97           H  
ATOM   3463  HB2 ALA A 210       1.877  -7.459  -8.453  1.00 61.97           H  
ATOM   3464  HB3 ALA A 210       0.892  -8.005  -9.807  1.00 61.97           H  
ATOM   3465  O   ALA A 210      -0.448  -5.402  -7.839  1.00 61.97           O  
ATOM   3466  N   ARG A 211      -1.838  -6.478  -9.217  1.00 62.53           N  
ATOM   3467  H   ARG A 211      -2.124  -7.371  -9.594  1.00 62.53           H  
ATOM   3468  CA  ARG A 211      -2.592  -5.271  -9.586  1.00 62.53           C  
ATOM   3469  HA  ARG A 211      -1.880  -4.498  -9.874  1.00 62.53           H  
ATOM   3470  C   ARG A 211      -3.419  -4.725  -8.426  1.00 62.53           C  
ATOM   3471  CB  ARG A 211      -3.484  -5.560 -10.794  1.00 62.53           C  
ATOM   3472  HB2 ARG A 211      -2.883  -6.065 -11.551  1.00 62.53           H  
ATOM   3473  HB3 ARG A 211      -4.315  -6.205 -10.507  1.00 62.53           H  
ATOM   3474  O   ARG A 211      -3.498  -3.508  -8.250  1.00 62.53           O  
ATOM   3475  CG  ARG A 211      -4.039  -4.244 -11.368  1.00 62.53           C  
ATOM   3476  HG2 ARG A 211      -4.595  -3.701 -10.603  1.00 62.53           H  
ATOM   3477  HG3 ARG A 211      -3.207  -3.619 -11.693  1.00 62.53           H  
ATOM   3478  CD  ARG A 211      -4.979  -4.453 -12.548  1.00 62.53           C  
ATOM   3479  HD2 ARG A 211      -5.896  -4.920 -12.189  1.00 62.53           H  
ATOM   3480  HD3 ARG A 211      -5.228  -3.485 -12.982  1.00 62.53           H  
ATOM   3481  NE  ARG A 211      -4.364  -5.306 -13.565  1.00 62.53           N  
ATOM   3482  HE  ARG A 211      -3.406  -5.589 -13.411  1.00 62.53           H  
ATOM   3483  NH1 ARG A 211      -6.141  -5.349 -14.985  1.00 62.53           N  
ATOM   3484 HH11 ARG A 211      -6.684  -5.804 -15.704  1.00 62.53           H  
ATOM   3485 HH12 ARG A 211      -6.443  -4.424 -14.712  1.00 62.53           H  
ATOM   3486  NH2 ARG A 211      -4.663  -6.994 -15.037  1.00 62.53           N  
ATOM   3487 HH21 ARG A 211      -5.208  -7.431 -15.766  1.00 62.53           H  
ATOM   3488 HH22 ARG A 211      -3.793  -7.403 -14.729  1.00 62.53           H  
ATOM   3489  CZ  ARG A 211      -5.048  -5.869 -14.529  1.00 62.53           C  
ATOM   3490  N   ILE A 212      -4.006  -5.600  -7.600  1.00 62.66           N  
ATOM   3491  H   ILE A 212      -3.877  -6.585  -7.782  1.00 62.66           H  
ATOM   3492  CA  ILE A 212      -4.726  -5.170  -6.385  1.00 62.66           C  
ATOM   3493  HA  ILE A 212      -5.533  -4.499  -6.680  1.00 62.66           H  
ATOM   3494  C   ILE A 212      -3.780  -4.375  -5.485  1.00 62.66           C  
ATOM   3495  CB  ILE A 212      -5.343  -6.356  -5.600  1.00 62.66           C  
ATOM   3496  HB  ILE A 212      -4.561  -7.078  -5.366  1.00 62.66           H  
ATOM   3497  O   ILE A 212      -4.177  -3.339  -4.953  1.00 62.66           O  
ATOM   3498  CG1 ILE A 212      -6.440  -7.048  -6.421  1.00 62.66           C  
ATOM   3499 HG12 ILE A 212      -6.061  -7.196  -7.432  1.00 62.66           H  
ATOM   3500 HG13 ILE A 212      -7.310  -6.393  -6.477  1.00 62.66           H  
ATOM   3501  CG2 ILE A 212      -5.966  -5.875  -4.275  1.00 62.66           C  
ATOM   3502 HG21 ILE A 212      -6.393  -6.706  -3.714  1.00 62.66           H  
ATOM   3503 HG22 ILE A 212      -6.741  -5.132  -4.465  1.00 62.66           H  
ATOM   3504 HG23 ILE A 212      -5.198  -5.440  -3.635  1.00 62.66           H  
ATOM   3505  CD1 ILE A 212      -6.874  -8.412  -5.853  1.00 62.66           C  
ATOM   3506 HD11 ILE A 212      -7.724  -8.799  -6.415  1.00 62.66           H  
ATOM   3507 HD12 ILE A 212      -6.047  -9.120  -5.909  1.00 62.66           H  
ATOM   3508 HD13 ILE A 212      -7.201  -8.327  -4.817  1.00 62.66           H  
ATOM   3509  N   ILE A 213      -2.522  -4.815  -5.366  1.00 62.69           N  
ATOM   3510  H   ILE A 213      -2.277  -5.674  -5.840  1.00 62.69           H  
ATOM   3511  CA  ILE A 213      -1.475  -4.111  -4.607  1.00 62.69           C  
ATOM   3512  HA  ILE A 213      -1.727  -4.142  -3.547  1.00 62.69           H  
ATOM   3513  C   ILE A 213      -1.389  -2.669  -5.045  1.00 62.69           C  
ATOM   3514  CB  ILE A 213      -0.052  -4.680  -4.832  1.00 62.69           C  
ATOM   3515  HB  ILE A 213       0.310  -4.410  -5.824  1.00 62.69           H  
ATOM   3516  O   ILE A 213      -1.469  -1.761  -4.223  1.00 62.69           O  
ATOM   3517  CG1 ILE A 213      -0.061  -6.189  -4.764  1.00 62.69           C  
ATOM   3518 HG12 ILE A 213      -0.766  -6.588  -5.494  1.00 62.69           H  
ATOM   3519 HG13 ILE A 213      -0.485  -6.391  -3.781  1.00 62.69           H  
ATOM   3520  CG2 ILE A 213       0.962  -4.078  -3.841  1.00 62.69           C  
ATOM   3521 HG21 ILE A 213       0.529  -3.244  -3.289  1.00 62.69           H  
ATOM   3522 HG22 ILE A 213       1.833  -3.729  -4.394  1.00 62.69           H  
ATOM   3523 HG23 ILE A 213       1.305  -4.816  -3.115  1.00 62.69           H  
ATOM   3524  CD1 ILE A 213       1.307  -6.865  -4.986  1.00 62.69           C  
ATOM   3525 HD11 ILE A 213       1.679  -6.613  -5.979  1.00 62.69           H  
ATOM   3526 HD12 ILE A 213       1.199  -7.946  -4.902  1.00 62.69           H  
ATOM   3527 HD13 ILE A 213       2.064  -6.522  -4.282  1.00 62.69           H  
ATOM   3528  N   ASN A 214      -1.222  -2.478  -6.350  1.00 62.78           N  
ATOM   3529  H   ASN A 214      -1.187  -3.284  -6.958  1.00 62.78           H  
ATOM   3530  CA  ASN A 214      -0.972  -1.174  -6.919  1.00 62.78           C  
ATOM   3531  HA  ASN A 214      -0.113  -0.738  -6.409  1.00 62.78           H  
ATOM   3532  C   ASN A 214      -2.178  -0.260  -6.664  1.00 62.78           C  
ATOM   3533  CB  ASN A 214      -0.634  -1.378  -8.404  1.00 62.78           C  
ATOM   3534  HB2 ASN A 214      -1.546  -1.518  -8.983  1.00 62.78           H  
ATOM   3535  HB3 ASN A 214      -0.021  -2.271  -8.529  1.00 62.78           H  
ATOM   3536  O   ASN A 214      -2.023   0.854  -6.165  1.00 62.78           O  
ATOM   3537  CG  ASN A 214       0.161  -0.227  -8.982  1.00 62.78           C  
ATOM   3538  ND2 ASN A 214       0.170  -0.107 -10.287  1.00 62.78           N  
ATOM   3539 HD21 ASN A 214       0.690   0.667 -10.675  1.00 62.78           H  
ATOM   3540 HD22 ASN A 214      -0.343  -0.751 -10.872  1.00 62.78           H  
ATOM   3541  OD1 ASN A 214       0.797   0.546  -8.281  1.00 62.78           O  
ATOM   3542  N   GLY A 215      -3.394  -0.785  -6.860  1.00 63.41           N  
ATOM   3543  H   GLY A 215      -3.448  -1.721  -7.236  1.00 63.41           H  
ATOM   3544  CA  GLY A 215      -4.635  -0.085  -6.527  1.00 63.41           C  
ATOM   3545  HA2 GLY A 215      -4.717   0.811  -7.142  1.00 63.41           H  
ATOM   3546  HA3 GLY A 215      -5.476  -0.742  -6.748  1.00 63.41           H  
ATOM   3547  C   GLY A 215      -4.730   0.329  -5.053  1.00 63.41           C  
ATOM   3548  O   GLY A 215      -5.077   1.474  -4.756  1.00 63.41           O  
ATOM   3549  N   ILE A 216      -4.380  -0.560  -4.118  1.00 65.62           N  
ATOM   3550  H   ILE A 216      -4.095  -1.483  -4.412  1.00 65.62           H  
ATOM   3551  CA  ILE A 216      -4.402  -0.246  -2.682  1.00 65.62           C  
ATOM   3552  HA  ILE A 216      -5.362   0.218  -2.453  1.00 65.62           H  
ATOM   3553  C   ILE A 216      -3.324   0.783  -2.324  1.00 65.62           C  
ATOM   3554  CB  ILE A 216      -4.280  -1.519  -1.814  1.00 65.62           C  
ATOM   3555  HB  ILE A 216      -3.382  -2.063  -2.106  1.00 65.62           H  
ATOM   3556  O   ILE A 216      -3.616   1.734  -1.599  1.00 65.62           O  
ATOM   3557  CG1 ILE A 216      -5.511  -2.436  -2.001  1.00 65.62           C  
ATOM   3558 HG12 ILE A 216      -6.391  -1.954  -1.575  1.00 65.62           H  
ATOM   3559 HG13 ILE A 216      -5.704  -2.585  -3.063  1.00 65.62           H  
ATOM   3560  CG2 ILE A 216      -4.164  -1.116  -0.329  1.00 65.62           C  
ATOM   3561 HG21 ILE A 216      -3.208  -0.630  -0.139  1.00 65.62           H  
ATOM   3562 HG22 ILE A 216      -4.972  -0.435  -0.062  1.00 65.62           H  
ATOM   3563 HG23 ILE A 216      -4.223  -1.991   0.318  1.00 65.62           H  
ATOM   3564  CD1 ILE A 216      -5.343  -3.822  -1.363  1.00 65.62           C  
ATOM   3565 HD11 ILE A 216      -5.332  -3.756  -0.275  1.00 65.62           H  
ATOM   3566 HD12 ILE A 216      -6.185  -4.451  -1.651  1.00 65.62           H  
ATOM   3567 HD13 ILE A 216      -4.417  -4.281  -1.709  1.00 65.62           H  
ATOM   3568  N   ILE A 217      -2.098   0.633  -2.833  1.00 67.81           N  
ATOM   3569  H   ILE A 217      -1.926  -0.160  -3.434  1.00 67.81           H  
ATOM   3570  CA  ILE A 217      -0.996   1.572  -2.579  1.00 67.81           C  
ATOM   3571  HA  ILE A 217      -0.810   1.617  -1.506  1.00 67.81           H  
ATOM   3572  C   ILE A 217      -1.390   2.977  -3.026  1.00 67.81           C  
ATOM   3573  CB  ILE A 217       0.298   1.110  -3.285  1.00 67.81           C  
ATOM   3574  HB  ILE A 217       0.058   0.850  -4.316  1.00 67.81           H  
ATOM   3575  O   ILE A 217      -1.252   3.922  -2.248  1.00 67.81           O  
ATOM   3576  CG1 ILE A 217       0.869  -0.133  -2.572  1.00 67.81           C  
ATOM   3577 HG12 ILE A 217       1.291   0.161  -1.611  1.00 67.81           H  
ATOM   3578 HG13 ILE A 217       0.072  -0.849  -2.371  1.00 67.81           H  
ATOM   3579  CG2 ILE A 217       1.359   2.234  -3.303  1.00 67.81           C  
ATOM   3580 HG21 ILE A 217       2.282   1.886  -3.766  1.00 67.81           H  
ATOM   3581 HG22 ILE A 217       1.567   2.570  -2.287  1.00 67.81           H  
ATOM   3582 HG23 ILE A 217       1.015   3.076  -3.903  1.00 67.81           H  
ATOM   3583  CD1 ILE A 217       1.942  -0.848  -3.402  1.00 67.81           C  
ATOM   3584 HD11 ILE A 217       1.527  -1.144  -4.365  1.00 67.81           H  
ATOM   3585 HD12 ILE A 217       2.274  -1.737  -2.865  1.00 67.81           H  
ATOM   3586 HD13 ILE A 217       2.807  -0.206  -3.567  1.00 67.81           H  
ATOM   3587  N   ILE A 218      -1.915   3.112  -4.246  1.00 67.50           N  
ATOM   3588  H   ILE A 218      -1.982   2.296  -4.838  1.00 67.50           H  
ATOM   3589  CA  ILE A 218      -2.383   4.394  -4.776  1.00 67.50           C  
ATOM   3590  HA  ILE A 218      -1.561   5.110  -4.748  1.00 67.50           H  
ATOM   3591  C   ILE A 218      -3.494   4.945  -3.880  1.00 67.50           C  
ATOM   3592  CB  ILE A 218      -2.833   4.238  -6.245  1.00 67.50           C  
ATOM   3593  HB  ILE A 218      -3.561   3.429  -6.299  1.00 67.50           H  
ATOM   3594  O   ILE A 218      -3.409   6.088  -3.440  1.00 67.50           O  
ATOM   3595  CG1 ILE A 218      -1.626   3.892  -7.149  1.00 67.50           C  
ATOM   3596 HG12 ILE A 218      -1.031   4.788  -7.328  1.00 67.50           H  
ATOM   3597 HG13 ILE A 218      -0.977   3.166  -6.659  1.00 67.50           H  
ATOM   3598  CG2 ILE A 218      -3.500   5.533  -6.749  1.00 67.50           C  
ATOM   3599 HG21 ILE A 218      -3.785   5.430  -7.796  1.00 67.50           H  
ATOM   3600 HG22 ILE A 218      -4.401   5.757  -6.177  1.00 67.50           H  
ATOM   3601 HG23 ILE A 218      -2.808   6.371  -6.660  1.00 67.50           H  
ATOM   3602  CD1 ILE A 218      -2.042   3.291  -8.496  1.00 67.50           C  
ATOM   3603 HD11 ILE A 218      -2.614   4.013  -9.079  1.00 67.50           H  
ATOM   3604 HD12 ILE A 218      -1.149   3.015  -9.056  1.00 67.50           H  
ATOM   3605 HD13 ILE A 218      -2.646   2.397  -8.338  1.00 67.50           H  
ATOM   3606  N   SER A 219      -4.488   4.126  -3.517  1.00 67.19           N  
ATOM   3607  H   SER A 219      -4.513   3.193  -3.902  1.00 67.19           H  
ATOM   3608  CA  SER A 219      -5.583   4.568  -2.646  1.00 67.19           C  
ATOM   3609  HA  SER A 219      -6.094   5.392  -3.142  1.00 67.19           H  
ATOM   3610  C   SER A 219      -5.095   5.071  -1.280  1.00 67.19           C  
ATOM   3611  CB  SER A 219      -6.593   3.437  -2.440  1.00 67.19           C  
ATOM   3612  HB2 SER A 219      -6.101   2.584  -1.971  1.00 67.19           H  
ATOM   3613  HB3 SER A 219      -6.999   3.126  -3.403  1.00 67.19           H  
ATOM   3614  O   SER A 219      -5.616   6.073  -0.781  1.00 67.19           O  
ATOM   3615  OG  SER A 219      -7.646   3.892  -1.602  1.00 67.19           O  
ATOM   3616  HG  SER A 219      -7.373   4.729  -1.220  1.00 67.19           H  
ATOM   3617  N   VAL A 220      -4.127   4.395  -0.656  1.00 72.31           N  
ATOM   3618  H   VAL A 220      -3.763   3.567  -1.105  1.00 72.31           H  
ATOM   3619  CA  VAL A 220      -3.557   4.804   0.638  1.00 72.31           C  
ATOM   3620  HA  VAL A 220      -4.370   5.031   1.328  1.00 72.31           H  
ATOM   3621  C   VAL A 220      -2.740   6.084   0.481  1.00 72.31           C  
ATOM   3622  CB  VAL A 220      -2.713   3.666   1.250  1.00 72.31           C  
ATOM   3623  HB  VAL A 220      -2.007   3.300   0.505  1.00 72.31           H  
ATOM   3624  O   VAL A 220      -2.901   7.014   1.274  1.00 72.31           O  
ATOM   3625  CG1 VAL A 220      -1.921   4.111   2.489  1.00 72.31           C  
ATOM   3626 HG11 VAL A 220      -1.172   4.854   2.215  1.00 72.31           H  
ATOM   3627 HG12 VAL A 220      -2.593   4.536   3.235  1.00 72.31           H  
ATOM   3628 HG13 VAL A 220      -1.398   3.257   2.918  1.00 72.31           H  
ATOM   3629  CG2 VAL A 220      -3.620   2.508   1.688  1.00 72.31           C  
ATOM   3630 HG21 VAL A 220      -4.294   2.833   2.481  1.00 72.31           H  
ATOM   3631 HG22 VAL A 220      -3.009   1.680   2.049  1.00 72.31           H  
ATOM   3632 HG23 VAL A 220      -4.211   2.148   0.846  1.00 72.31           H  
ATOM   3633  N   LYS A 221      -1.912   6.160  -0.565  1.00 71.00           N  
ATOM   3634  H   LYS A 221      -1.859   5.368  -1.189  1.00 71.00           H  
ATOM   3635  CA  LYS A 221      -1.084   7.328  -0.874  1.00 71.00           C  
ATOM   3636  HA  LYS A 221      -0.450   7.551  -0.016  1.00 71.00           H  
ATOM   3637  C   LYS A 221      -1.938   8.573  -1.118  1.00 71.00           C  
ATOM   3638  CB  LYS A 221      -0.186   6.983  -2.069  1.00 71.00           C  
ATOM   3639  HB2 LYS A 221       0.403   6.098  -1.829  1.00 71.00           H  
ATOM   3640  HB3 LYS A 221      -0.811   6.758  -2.934  1.00 71.00           H  
ATOM   3641  O   LYS A 221      -1.723   9.584  -0.461  1.00 71.00           O  
ATOM   3642  CG  LYS A 221       0.767   8.130  -2.420  1.00 71.00           C  
ATOM   3643  HG2 LYS A 221       0.182   9.021  -2.649  1.00 71.00           H  
ATOM   3644  HG3 LYS A 221       1.419   8.343  -1.573  1.00 71.00           H  
ATOM   3645  CD  LYS A 221       1.611   7.772  -3.647  1.00 71.00           C  
ATOM   3646  HD2 LYS A 221       0.950   7.431  -4.443  1.00 71.00           H  
ATOM   3647  HD3 LYS A 221       2.321   6.983  -3.398  1.00 71.00           H  
ATOM   3648  CE  LYS A 221       2.342   9.032  -4.109  1.00 71.00           C  
ATOM   3649  HE2 LYS A 221       1.601   9.829  -4.178  1.00 71.00           H  
ATOM   3650  HE3 LYS A 221       3.067   9.342  -3.356  1.00 71.00           H  
ATOM   3651  NZ  LYS A 221       2.965   8.870  -5.442  1.00 71.00           N  
ATOM   3652  HZ1 LYS A 221       3.657   8.134  -5.450  1.00 71.00           H  
ATOM   3653  HZ2 LYS A 221       3.376   9.752  -5.714  1.00 71.00           H  
ATOM   3654  HZ3 LYS A 221       2.253   8.661  -6.127  1.00 71.00           H  
ATOM   3655  N   THR A 222      -2.969   8.495  -1.956  1.00 71.25           N  
ATOM   3656  H   THR A 222      -3.088   7.656  -2.505  1.00 71.25           H  
ATOM   3657  CA  THR A 222      -3.854   9.638  -2.231  1.00 71.25           C  
ATOM   3658  HA  THR A 222      -3.250  10.472  -2.591  1.00 71.25           H  
ATOM   3659  C   THR A 222      -4.595  10.107  -0.978  1.00 71.25           C  
ATOM   3660  CB  THR A 222      -4.878   9.270  -3.313  1.00 71.25           C  
ATOM   3661  HB  THR A 222      -5.528   8.480  -2.938  1.00 71.25           H  
ATOM   3662  O   THR A 222      -4.756  11.308  -0.755  1.00 71.25           O  
ATOM   3663  CG2 THR A 222      -5.739  10.454  -3.751  1.00 71.25           C  
ATOM   3664 HG21 THR A 222      -6.359  10.157  -4.597  1.00 71.25           H  
ATOM   3665 HG22 THR A 222      -5.101  11.286  -4.050  1.00 71.25           H  
ATOM   3666 HG23 THR A 222      -6.389  10.771  -2.935  1.00 71.25           H  
ATOM   3667  OG1 THR A 222      -4.228   8.797  -4.465  1.00 71.25           O  
ATOM   3668  HG1 THR A 222      -3.610   9.467  -4.764  1.00 71.25           H  
ATOM   3669  N   ARG A 223      -5.046   9.182  -0.117  1.00 69.69           N  
ATOM   3670  H   ARG A 223      -4.894   8.207  -0.333  1.00 69.69           H  
ATOM   3671  CA  ARG A 223      -5.703   9.553   1.148  1.00 69.69           C  
ATOM   3672  HA  ARG A 223      -6.511  10.248   0.924  1.00 69.69           H  
ATOM   3673  C   ARG A 223      -4.745  10.302   2.075  1.00 69.69           C  
ATOM   3674  CB  ARG A 223      -6.284   8.301   1.820  1.00 69.69           C  
ATOM   3675  HB2 ARG A 223      -5.478   7.612   2.069  1.00 69.69           H  
ATOM   3676  HB3 ARG A 223      -6.956   7.806   1.118  1.00 69.69           H  
ATOM   3677  O   ARG A 223      -5.134  11.317   2.649  1.00 69.69           O  
ATOM   3678  CG  ARG A 223      -7.066   8.657   3.095  1.00 69.69           C  
ATOM   3679  HG2 ARG A 223      -6.396   9.113   3.824  1.00 69.69           H  
ATOM   3680  HG3 ARG A 223      -7.856   9.365   2.848  1.00 69.69           H  
ATOM   3681  CD  ARG A 223      -7.687   7.406   3.725  1.00 69.69           C  
ATOM   3682  HD2 ARG A 223      -8.364   6.949   3.003  1.00 69.69           H  
ATOM   3683  HD3 ARG A 223      -6.890   6.700   3.954  1.00 69.69           H  
ATOM   3684  NE  ARG A 223      -8.422   7.734   4.965  1.00 69.69           N  
ATOM   3685  HE  ARG A 223      -8.336   8.680   5.308  1.00 69.69           H  
ATOM   3686  NH1 ARG A 223      -9.240   5.632   5.405  1.00 69.69           N  
ATOM   3687 HH11 ARG A 223      -9.815   5.021   5.966  1.00 69.69           H  
ATOM   3688 HH12 ARG A 223      -8.792   5.291   4.566  1.00 69.69           H  
ATOM   3689  NH2 ARG A 223      -9.681   7.290   6.823  1.00 69.69           N  
ATOM   3690 HH21 ARG A 223     -10.105   6.618   7.447  1.00 69.69           H  
ATOM   3691 HH22 ARG A 223      -9.552   8.229   7.171  1.00 69.69           H  
ATOM   3692  CZ  ARG A 223      -9.108   6.890   5.721  1.00 69.69           C  
ATOM   3693  N   SER A 224      -3.520   9.802   2.200  1.00 77.19           N  
ATOM   3694  H   SER A 224      -3.292   8.966   1.682  1.00 77.19           H  
ATOM   3695  CA  SER A 224      -2.449  10.449   2.955  1.00 77.19           C  
ATOM   3696  HA  SER A 224      -2.727  10.527   4.006  1.00 77.19           H  
ATOM   3697  C   SER A 224      -2.151  11.855   2.433  1.00 77.19           C  
ATOM   3698  CB  SER A 224      -1.194   9.593   2.837  1.00 77.19           C  
ATOM   3699  HB2 SER A 224      -1.031   9.301   1.800  1.00 77.19           H  
ATOM   3700  HB3 SER A 224      -1.303   8.689   3.437  1.00 77.19           H  
ATOM   3701  O   SER A 224      -2.158  12.813   3.203  1.00 77.19           O  
ATOM   3702  OG  SER A 224      -0.087  10.346   3.260  1.00 77.19           O  
ATOM   3703  HG  SER A 224       0.049  10.124   4.184  1.00 77.19           H  
ATOM   3704  N   GLU A 225      -1.959  11.996   1.122  1.00 78.25           N  
ATOM   3705  H   GLU A 225      -1.910  11.166   0.549  1.00 78.25           H  
ATOM   3706  CA  GLU A 225      -1.620  13.271   0.488  1.00 78.25           C  
ATOM   3707  HA  GLU A 225      -0.704  13.661   0.930  1.00 78.25           H  
ATOM   3708  C   GLU A 225      -2.706  14.324   0.708  1.00 78.25           C  
ATOM   3709  CB  GLU A 225      -1.383  13.049  -1.011  1.00 78.25           C  
ATOM   3710  HB2 GLU A 225      -2.187  12.429  -1.407  1.00 78.25           H  
ATOM   3711  HB3 GLU A 225      -1.400  14.010  -1.524  1.00 78.25           H  
ATOM   3712  O   GLU A 225      -2.392  15.468   1.024  1.00 78.25           O  
ATOM   3713  CG  GLU A 225      -0.018  12.389  -1.263  1.00 78.25           C  
ATOM   3714  HG2 GLU A 225       0.763  13.089  -0.964  1.00 78.25           H  
ATOM   3715  HG3 GLU A 225       0.080  11.504  -0.633  1.00 78.25           H  
ATOM   3716  CD  GLU A 225       0.204  11.972  -2.724  1.00 78.25           C  
ATOM   3717  OE1 GLU A 225       1.359  11.599  -3.043  1.00 78.25           O  
ATOM   3718  OE2 GLU A 225      -0.774  11.938  -3.505  1.00 78.25           O  
ATOM   3719  N   ARG A 226      -3.988  13.941   0.649  1.00 75.06           N  
ATOM   3720  H   ARG A 226      -4.183  12.997   0.348  1.00 75.06           H  
ATOM   3721  CA  ARG A 226      -5.096  14.856   0.972  1.00 75.06           C  
ATOM   3722  HA  ARG A 226      -5.013  15.749   0.353  1.00 75.06           H  
ATOM   3723  C   ARG A 226      -5.051  15.344   2.414  1.00 75.06           C  
ATOM   3724  CB  ARG A 226      -6.439  14.172   0.711  1.00 75.06           C  
ATOM   3725  HB2 ARG A 226      -6.435  13.175   1.152  1.00 75.06           H  
ATOM   3726  HB3 ARG A 226      -7.229  14.756   1.183  1.00 75.06           H  
ATOM   3727  O   ARG A 226      -5.298  16.519   2.674  1.00 75.06           O  
ATOM   3728  CG  ARG A 226      -6.744  14.081  -0.785  1.00 75.06           C  
ATOM   3729  HG2 ARG A 226      -6.805  15.084  -1.206  1.00 75.06           H  
ATOM   3730  HG3 ARG A 226      -5.955  13.530  -1.299  1.00 75.06           H  
ATOM   3731  CD  ARG A 226      -8.079  13.362  -0.973  1.00 75.06           C  
ATOM   3732  HD2 ARG A 226      -8.007  12.372  -0.524  1.00 75.06           H  
ATOM   3733  HD3 ARG A 226      -8.859  13.934  -0.470  1.00 75.06           H  
ATOM   3734  NE  ARG A 226      -8.409  13.228  -2.398  1.00 75.06           N  
ATOM   3735  HE  ARG A 226      -7.765  13.647  -3.053  1.00 75.06           H  
ATOM   3736  NH1 ARG A 226     -10.428  12.167  -2.150  1.00 75.06           N  
ATOM   3737 HH11 ARG A 226     -10.331  12.264  -1.149  1.00 75.06           H  
ATOM   3738 HH12 ARG A 226     -11.282  11.837  -2.576  1.00 75.06           H  
ATOM   3739  NH2 ARG A 226      -9.666  12.644  -4.197  1.00 75.06           N  
ATOM   3740 HH21 ARG A 226     -10.526  12.316  -4.611  1.00 75.06           H  
ATOM   3741 HH22 ARG A 226      -9.012  13.124  -4.799  1.00 75.06           H  
ATOM   3742  CZ  ARG A 226      -9.495  12.679  -2.907  1.00 75.06           C  
ATOM   3743  N   GLN A 227      -4.762  14.455   3.363  1.00 82.69           N  
ATOM   3744  H   GLN A 227      -4.508  13.517   3.089  1.00 82.69           H  
ATOM   3745  CA  GLN A 227      -4.629  14.861   4.761  1.00 82.69           C  
ATOM   3746  HA  GLN A 227      -5.509  15.432   5.055  1.00 82.69           H  
ATOM   3747  C   GLN A 227      -3.417  15.779   4.951  1.00 82.69           C  
ATOM   3748  CB  GLN A 227      -4.518  13.635   5.669  1.00 82.69           C  
ATOM   3749  HB2 GLN A 227      -3.688  13.007   5.344  1.00 82.69           H  
ATOM   3750  HB3 GLN A 227      -4.314  13.998   6.677  1.00 82.69           H  
ATOM   3751  O   GLN A 227      -3.528  16.807   5.615  1.00 82.69           O  
ATOM   3752  CG  GLN A 227      -5.802  12.804   5.760  1.00 82.69           C  
ATOM   3753  HG2 GLN A 227      -6.082  12.434   4.773  1.00 82.69           H  
ATOM   3754  HG3 GLN A 227      -6.606  13.441   6.128  1.00 82.69           H  
ATOM   3755  CD  GLN A 227      -5.635  11.611   6.699  1.00 82.69           C  
ATOM   3756  NE2 GLN A 227      -6.678  11.189   7.382  1.00 82.69           N  
ATOM   3757 HE21 GLN A 227      -6.466  10.481   8.070  1.00 82.69           H  
ATOM   3758 HE22 GLN A 227      -7.533  11.726   7.400  1.00 82.69           H  
ATOM   3759  OE1 GLN A 227      -4.578  11.027   6.851  1.00 82.69           O  
ATOM   3760  N   LEU A 228      -2.290  15.443   4.322  1.00 81.44           N  
ATOM   3761  H   LEU A 228      -2.273  14.580   3.799  1.00 81.44           H  
ATOM   3762  CA  LEU A 228      -1.072  16.245   4.344  1.00 81.44           C  
ATOM   3763  HA  LEU A 228      -0.732  16.339   5.375  1.00 81.44           H  
ATOM   3764  C   LEU A 228      -1.311  17.653   3.786  1.00 81.44           C  
ATOM   3765  CB  LEU A 228      -0.006  15.516   3.512  1.00 81.44           C  
ATOM   3766  HB2 LEU A 228      -0.271  15.595   2.458  1.00 81.44           H  
ATOM   3767  HB3 LEU A 228       0.004  14.456   3.764  1.00 81.44           H  
ATOM   3768  O   LEU A 228      -0.866  18.631   4.382  1.00 81.44           O  
ATOM   3769  CG  LEU A 228       1.395  16.107   3.729  1.00 81.44           C  
ATOM   3770  HG  LEU A 228       1.329  17.150   4.040  1.00 81.44           H  
ATOM   3771  CD1 LEU A 228       2.135  15.320   4.802  1.00 81.44           C  
ATOM   3772 HD11 LEU A 228       3.092  15.807   4.990  1.00 81.44           H  
ATOM   3773 HD12 LEU A 228       1.553  15.306   5.723  1.00 81.44           H  
ATOM   3774 HD13 LEU A 228       2.302  14.296   4.468  1.00 81.44           H  
ATOM   3775  CD2 LEU A 228       2.222  16.072   2.445  1.00 81.44           C  
ATOM   3776 HD21 LEU A 228       3.225  16.450   2.638  1.00 81.44           H  
ATOM   3777 HD22 LEU A 228       2.295  15.043   2.091  1.00 81.44           H  
ATOM   3778 HD23 LEU A 228       1.730  16.671   1.680  1.00 81.44           H  
ATOM   3779  N   LEU A 229      -2.022  17.761   2.663  1.00 81.12           N  
ATOM   3780  H   LEU A 229      -2.309  16.917   2.189  1.00 81.12           H  
ATOM   3781  CA  LEU A 229      -2.332  19.036   2.033  1.00 81.12           C  
ATOM   3782  HA  LEU A 229      -1.402  19.571   1.841  1.00 81.12           H  
ATOM   3783  C   LEU A 229      -3.190  19.918   2.948  1.00 81.12           C  
ATOM   3784  CB  LEU A 229      -3.030  18.780   0.695  1.00 81.12           C  
ATOM   3785  HB2 LEU A 229      -2.416  18.142   0.058  1.00 81.12           H  
ATOM   3786  HB3 LEU A 229      -3.967  18.259   0.891  1.00 81.12           H  
ATOM   3787  O   LEU A 229      -2.823  21.064   3.184  1.00 81.12           O  
ATOM   3788  CG  LEU A 229      -3.306  20.114  -0.020  1.00 81.12           C  
ATOM   3789  HG  LEU A 229      -3.512  20.900   0.707  1.00 81.12           H  
ATOM   3790  CD1 LEU A 229      -2.137  20.601  -0.878  1.00 81.12           C  
ATOM   3791 HD11 LEU A 229      -1.202  20.118  -0.594  1.00 81.12           H  
ATOM   3792 HD12 LEU A 229      -2.355  20.453  -1.936  1.00 81.12           H  
ATOM   3793 HD13 LEU A 229      -2.038  21.678  -0.744  1.00 81.12           H  
ATOM   3794  CD2 LEU A 229      -4.573  19.984  -0.825  1.00 81.12           C  
ATOM   3795 HD21 LEU A 229      -5.405  19.666  -0.197  1.00 81.12           H  
ATOM   3796 HD22 LEU A 229      -4.442  19.293  -1.658  1.00 81.12           H  
ATOM   3797 HD23 LEU A 229      -4.810  20.986  -1.184  1.00 81.12           H  
ATOM   3798  N   ARG A 230      -4.277  19.385   3.519  1.00 82.38           N  
ATOM   3799  H   ARG A 230      -4.534  18.441   3.266  1.00 82.38           H  
ATOM   3800  CA  ARG A 230      -5.132  20.152   4.445  1.00 82.38           C  
ATOM   3801  HA  ARG A 230      -5.556  21.011   3.925  1.00 82.38           H  
ATOM   3802  C   ARG A 230      -4.335  20.715   5.616  1.00 82.38           C  
ATOM   3803  CB  ARG A 230      -6.254  19.264   4.985  1.00 82.38           C  
ATOM   3804  HB2 ARG A 230      -6.729  19.770   5.825  1.00 82.38           H  
ATOM   3805  HB3 ARG A 230      -5.834  18.323   5.342  1.00 82.38           H  
ATOM   3806  O   ARG A 230      -4.474  21.877   5.979  1.00 82.38           O  
ATOM   3807  CG  ARG A 230      -7.320  18.991   3.925  1.00 82.38           C  
ATOM   3808  HG2 ARG A 230      -7.789  19.930   3.629  1.00 82.38           H  
ATOM   3809  HG3 ARG A 230      -6.869  18.530   3.046  1.00 82.38           H  
ATOM   3810  CD  ARG A 230      -8.368  18.054   4.521  1.00 82.38           C  
ATOM   3811  HD2 ARG A 230      -8.824  18.549   5.379  1.00 82.38           H  
ATOM   3812  HD3 ARG A 230      -7.873  17.140   4.851  1.00 82.38           H  
ATOM   3813  NE  ARG A 230      -9.401  17.723   3.530  1.00 82.38           N  
ATOM   3814  HE  ARG A 230      -9.291  18.146   2.619  1.00 82.38           H  
ATOM   3815  NH1 ARG A 230     -10.773  16.533   4.929  1.00 82.38           N  
ATOM   3816 HH11 ARG A 230     -10.158  16.787   5.689  1.00 82.38           H  
ATOM   3817 HH12 ARG A 230     -11.683  16.137   5.116  1.00 82.38           H  
ATOM   3818  NH2 ARG A 230     -11.372  16.869   2.796  1.00 82.38           N  
ATOM   3819 HH21 ARG A 230     -12.284  16.482   2.993  1.00 82.38           H  
ATOM   3820 HH22 ARG A 230     -11.240  17.373   1.931  1.00 82.38           H  
ATOM   3821  CZ  ARG A 230     -10.505  17.039   3.754  1.00 82.38           C  
ATOM   3822  N   LEU A 231      -3.458  19.892   6.184  1.00 83.62           N  
ATOM   3823  H   LEU A 231      -3.391  18.949   5.828  1.00 83.62           H  
ATOM   3824  CA  LEU A 231      -2.574  20.307   7.267  1.00 83.62           C  
ATOM   3825  HA  LEU A 231      -3.167  20.774   8.054  1.00 83.62           H  
ATOM   3826  C   LEU A 231      -1.554  21.372   6.834  1.00 83.62           C  
ATOM   3827  CB  LEU A 231      -1.890  19.049   7.816  1.00 83.62           C  
ATOM   3828  HB2 LEU A 231      -0.881  19.329   8.119  1.00 83.62           H  
ATOM   3829  HB3 LEU A 231      -1.785  18.302   7.029  1.00 83.62           H  
ATOM   3830  O   LEU A 231      -1.226  22.253   7.629  1.00 83.62           O  
ATOM   3831  CG  LEU A 231      -2.640  18.464   9.026  1.00 83.62           C  
ATOM   3832  HG  LEU A 231      -3.633  18.906   9.113  1.00 83.62           H  
ATOM   3833  CD1 LEU A 231      -2.798  16.952   8.938  1.00 83.62           C  
ATOM   3834 HD11 LEU A 231      -3.251  16.574   9.854  1.00 83.62           H  
ATOM   3835 HD12 LEU A 231      -3.452  16.711   8.099  1.00 83.62           H  
ATOM   3836 HD13 LEU A 231      -1.820  16.496   8.788  1.00 83.62           H  
ATOM   3837  CD2 LEU A 231      -1.865  18.730  10.306  1.00 83.62           C  
ATOM   3838 HD21 LEU A 231      -0.983  18.092  10.356  1.00 83.62           H  
ATOM   3839 HD22 LEU A 231      -1.548  19.772  10.319  1.00 83.62           H  
ATOM   3840 HD23 LEU A 231      -2.517  18.565  11.164  1.00 83.62           H  
ATOM   3841  N   LYS A 232      -1.064  21.315   5.588  1.00 86.06           N  
ATOM   3842  H   LYS A 232      -1.369  20.558   4.993  1.00 86.06           H  
ATOM   3843  CA  LYS A 232      -0.183  22.344   5.016  1.00 86.06           C  
ATOM   3844  HA  LYS A 232       0.622  22.561   5.719  1.00 86.06           H  
ATOM   3845  C   LYS A 232      -0.924  23.665   4.821  1.00 86.06           C  
ATOM   3846  CB  LYS A 232       0.426  21.874   3.685  1.00 86.06           C  
ATOM   3847  HB2 LYS A 232       0.790  22.748   3.145  1.00 86.06           H  
ATOM   3848  HB3 LYS A 232      -0.341  21.403   3.070  1.00 86.06           H  
ATOM   3849  O   LYS A 232      -0.394  24.697   5.212  1.00 86.06           O  
ATOM   3850  CG  LYS A 232       1.606  20.910   3.863  1.00 86.06           C  
ATOM   3851  HG2 LYS A 232       1.302  20.050   4.459  1.00 86.06           H  
ATOM   3852  HG3 LYS A 232       2.414  21.434   4.372  1.00 86.06           H  
ATOM   3853  CD  LYS A 232       2.102  20.419   2.498  1.00 86.06           C  
ATOM   3854  HD2 LYS A 232       2.302  21.280   1.862  1.00 86.06           H  
ATOM   3855  HD3 LYS A 232       1.322  19.813   2.038  1.00 86.06           H  
ATOM   3856  CE  LYS A 232       3.383  19.593   2.655  1.00 86.06           C  
ATOM   3857  HE2 LYS A 232       4.138  20.227   3.118  1.00 86.06           H  
ATOM   3858  HE3 LYS A 232       3.185  18.757   3.326  1.00 86.06           H  
ATOM   3859  NZ  LYS A 232       3.872  19.102   1.341  1.00 86.06           N  
ATOM   3860  HZ1 LYS A 232       4.814  18.746   1.410  1.00 86.06           H  
ATOM   3861  HZ2 LYS A 232       3.882  19.853   0.666  1.00 86.06           H  
ATOM   3862  HZ3 LYS A 232       3.271  18.377   0.976  1.00 86.06           H  
ATOM   3863  N   GLN A 233      -2.138  23.632   4.275  1.00 83.50           N  
ATOM   3864  H   GLN A 233      -2.503  22.744   3.961  1.00 83.50           H  
ATOM   3865  CA  GLN A 233      -2.981  24.821   4.110  1.00 83.50           C  
ATOM   3866  HA  GLN A 233      -2.460  25.556   3.496  1.00 83.50           H  
ATOM   3867  C   GLN A 233      -3.270  25.486   5.464  1.00 83.50           C  
ATOM   3868  CB  GLN A 233      -4.288  24.428   3.405  1.00 83.50           C  
ATOM   3869  HB2 GLN A 233      -4.712  23.560   3.910  1.00 83.50           H  
ATOM   3870  HB3 GLN A 233      -5.000  25.249   3.494  1.00 83.50           H  
ATOM   3871  O   GLN A 233      -3.104  26.695   5.603  1.00 83.50           O  
ATOM   3872  CG  GLN A 233      -4.100  24.123   1.906  1.00 83.50           C  
ATOM   3873  HG2 GLN A 233      -3.286  23.412   1.766  1.00 83.50           H  
ATOM   3874  HG3 GLN A 233      -3.840  25.046   1.388  1.00 83.50           H  
ATOM   3875  CD  GLN A 233      -5.356  23.527   1.267  1.00 83.50           C  
ATOM   3876  NE2 GLN A 233      -5.575  23.718  -0.017  1.00 83.50           N  
ATOM   3877 HE21 GLN A 233      -5.044  24.366  -0.581  1.00 83.50           H  
ATOM   3878 HE22 GLN A 233      -6.463  23.421  -0.396  1.00 83.50           H  
ATOM   3879  OE1 GLN A 233      -6.133  22.837   1.915  1.00 83.50           O  
ATOM   3880  N   MET A 234      -3.593  24.692   6.489  1.00 86.56           N  
ATOM   3881  H   MET A 234      -3.781  23.717   6.304  1.00 86.56           H  
ATOM   3882  CA  MET A 234      -3.820  25.204   7.844  1.00 86.56           C  
ATOM   3883  HA  MET A 234      -4.600  25.963   7.786  1.00 86.56           H  
ATOM   3884  C   MET A 234      -2.567  25.878   8.431  1.00 86.56           C  
ATOM   3885  CB  MET A 234      -4.329  24.053   8.722  1.00 86.56           C  
ATOM   3886  HB2 MET A 234      -5.040  23.459   8.146  1.00 86.56           H  
ATOM   3887  HB3 MET A 234      -3.501  23.409   9.016  1.00 86.56           H  
ATOM   3888  O   MET A 234      -2.661  26.974   8.979  1.00 86.56           O  
ATOM   3889  CG  MET A 234      -5.064  24.563   9.963  1.00 86.56           C  
ATOM   3890  HG2 MET A 234      -5.815  25.286   9.643  1.00 86.56           H  
ATOM   3891  HG3 MET A 234      -4.359  25.077  10.617  1.00 86.56           H  
ATOM   3892  SD  MET A 234      -5.915  23.254  10.893  1.00 86.56           S  
ATOM   3893  CE  MET A 234      -4.517  22.548  11.791  1.00 86.56           C  
ATOM   3894  HE1 MET A 234      -3.813  22.113  11.081  1.00 86.56           H  
ATOM   3895  HE2 MET A 234      -4.029  23.337  12.363  1.00 86.56           H  
ATOM   3896  HE3 MET A 234      -4.871  21.776  12.473  1.00 86.56           H  
ATOM   3897  N   ASN A 235      -1.378  25.298   8.223  1.00 88.00           N  
ATOM   3898  H   ASN A 235      -1.357  24.386   7.789  1.00 88.00           H  
ATOM   3899  CA  ASN A 235      -0.111  25.920   8.632  1.00 88.00           C  
ATOM   3900  HA  ASN A 235      -0.146  26.117   9.704  1.00 88.00           H  
ATOM   3901  C   ASN A 235       0.123  27.276   7.947  1.00 88.00           C  
ATOM   3902  CB  ASN A 235       1.063  24.971   8.313  1.00 88.00           C  
ATOM   3903  HB2 ASN A 235       0.829  24.370   7.434  1.00 88.00           H  
ATOM   3904  HB3 ASN A 235       1.943  25.569   8.081  1.00 88.00           H  
ATOM   3905  O   ASN A 235       0.602  28.210   8.587  1.00 88.00           O  
ATOM   3906  CG  ASN A 235       1.468  24.053   9.448  1.00 88.00           C  
ATOM   3907  ND2 ASN A 235       2.303  23.082   9.179  1.00 88.00           N  
ATOM   3908 HD21 ASN A 235       2.583  22.529   9.976  1.00 88.00           H  
ATOM   3909 HD22 ASN A 235       2.682  22.979   8.248  1.00 88.00           H  
ATOM   3910  OD1 ASN A 235       1.121  24.194  10.598  1.00 88.00           O  
ATOM   3911  N   VAL A 236      -0.205  27.396   6.656  1.00 88.69           N  
ATOM   3912  H   VAL A 236      -0.596  26.595   6.181  1.00 88.69           H  
ATOM   3913  CA  VAL A 236      -0.065  28.660   5.911  1.00 88.69           C  
ATOM   3914  HA  VAL A 236       0.946  29.041   6.055  1.00 88.69           H  
ATOM   3915  C   VAL A 236      -1.012  29.726   6.466  1.00 88.69           C  
ATOM   3916  CB  VAL A 236      -0.280  28.440   4.400  1.00 88.69           C  
ATOM   3917  HB  VAL A 236      -1.221  27.914   4.238  1.00 88.69           H  
ATOM   3918  O   VAL A 236      -0.588  30.856   6.696  1.00 88.69           O  
ATOM   3919  CG1 VAL A 236      -0.322  29.754   3.612  1.00 88.69           C  
ATOM   3920 HG11 VAL A 236      -0.390  29.548   2.544  1.00 88.69           H  
ATOM   3921 HG12 VAL A 236      -1.200  30.337   3.892  1.00 88.69           H  
ATOM   3922 HG13 VAL A 236       0.573  30.343   3.809  1.00 88.69           H  
ATOM   3923  CG2 VAL A 236       0.859  27.596   3.811  1.00 88.69           C  
ATOM   3924 HG21 VAL A 236       0.947  26.648   4.341  1.00 88.69           H  
ATOM   3925 HG22 VAL A 236       0.654  27.389   2.760  1.00 88.69           H  
ATOM   3926 HG23 VAL A 236       1.802  28.137   3.893  1.00 88.69           H  
ATOM   3927  N   GLN A 237      -2.266  29.366   6.749  1.00 89.19           N  
ATOM   3928  H   GLN A 237      -2.559  28.422   6.541  1.00 89.19           H  
ATOM   3929  CA  GLN A 237      -3.242  30.286   7.343  1.00 89.19           C  
ATOM   3930  HA  GLN A 237      -3.330  31.172   6.714  1.00 89.19           H  
ATOM   3931  C   GLN A 237      -2.813  30.763   8.737  1.00 89.19           C  
ATOM   3932  CB  GLN A 237      -4.611  29.600   7.421  1.00 89.19           C  
ATOM   3933  HB2 GLN A 237      -4.498  28.627   7.899  1.00 89.19           H  
ATOM   3934  HB3 GLN A 237      -5.276  30.207   8.035  1.00 89.19           H  
ATOM   3935  O   GLN A 237      -2.901  31.954   9.038  1.00 89.19           O  
ATOM   3936  CG  GLN A 237      -5.257  29.425   6.039  1.00 89.19           C  
ATOM   3937  HG2 GLN A 237      -5.449  30.408   5.608  1.00 89.19           H  
ATOM   3938  HG3 GLN A 237      -4.579  28.891   5.373  1.00 89.19           H  
ATOM   3939  CD  GLN A 237      -6.570  28.651   6.099  1.00 89.19           C  
ATOM   3940  NE2 GLN A 237      -7.292  28.566   5.004  1.00 89.19           N  
ATOM   3941 HE21 GLN A 237      -8.172  28.075   5.079  1.00 89.19           H  
ATOM   3942 HE22 GLN A 237      -7.011  29.034   4.154  1.00 89.19           H  
ATOM   3943  OE1 GLN A 237      -6.968  28.096   7.112  1.00 89.19           O  
ATOM   3944  N   LEU A 238      -2.298  29.862   9.580  1.00 87.88           N  
ATOM   3945  H   LEU A 238      -2.281  28.891   9.303  1.00 87.88           H  
ATOM   3946  CA  LEU A 238      -1.796  30.235  10.903  1.00 87.88           C  
ATOM   3947  HA  LEU A 238      -2.568  30.800  11.425  1.00 87.88           H  
ATOM   3948  C   LEU A 238      -0.569  31.153  10.804  1.00 87.88           C  
ATOM   3949  CB  LEU A 238      -1.461  28.979  11.716  1.00 87.88           C  
ATOM   3950  HB2 LEU A 238      -0.963  29.304  12.629  1.00 87.88           H  
ATOM   3951  HB3 LEU A 238      -0.763  28.375  11.135  1.00 87.88           H  
ATOM   3952  O   LEU A 238      -0.486  32.135  11.536  1.00 87.88           O  
ATOM   3953  CG  LEU A 238      -2.661  28.114  12.132  1.00 87.88           C  
ATOM   3954  HG  LEU A 238      -3.311  27.939  11.274  1.00 87.88           H  
ATOM   3955  CD1 LEU A 238      -2.152  26.774  12.652  1.00 87.88           C  
ATOM   3956 HD11 LEU A 238      -1.619  26.905  13.594  1.00 87.88           H  
ATOM   3957 HD12 LEU A 238      -2.989  26.091  12.800  1.00 87.88           H  
ATOM   3958 HD13 LEU A 238      -1.469  26.347  11.918  1.00 87.88           H  
ATOM   3959  CD2 LEU A 238      -3.483  28.736  13.260  1.00 87.88           C  
ATOM   3960 HD21 LEU A 238      -2.891  28.769  14.175  1.00 87.88           H  
ATOM   3961 HD22 LEU A 238      -3.810  29.737  12.980  1.00 87.88           H  
ATOM   3962 HD23 LEU A 238      -4.365  28.121  13.439  1.00 87.88           H  
ATOM   3963  N   ALA A 239       0.357  30.886   9.879  1.00 90.00           N  
ATOM   3964  H   ALA A 239       0.254  30.061   9.306  1.00 90.00           H  
ATOM   3965  CA  ALA A 239       1.514  31.751   9.657  1.00 90.00           C  
ATOM   3966  HA  ALA A 239       2.055  31.857  10.597  1.00 90.00           H  
ATOM   3967  C   ALA A 239       1.104  33.168   9.211  1.00 90.00           C  
ATOM   3968  CB  ALA A 239       2.444  31.077   8.644  1.00 90.00           C  
ATOM   3969  HB1 ALA A 239       2.752  30.100   9.018  1.00 90.00           H  
ATOM   3970  HB2 ALA A 239       1.933  30.952   7.689  1.00 90.00           H  
ATOM   3971  HB3 ALA A 239       3.329  31.696   8.494  1.00 90.00           H  
ATOM   3972  O   ALA A 239       1.636  34.149   9.729  1.00 90.00           O  
ATOM   3973  N   ALA A 240       0.112  33.284   8.321  1.00 89.69           N  
ATOM   3974  H   ALA A 240      -0.270  32.448   7.903  1.00 89.69           H  
ATOM   3975  CA  ALA A 240      -0.429  34.577   7.905  1.00 89.69           C  
ATOM   3976  HA  ALA A 240       0.387  35.196   7.532  1.00 89.69           H  
ATOM   3977  C   ALA A 240      -1.080  35.336   9.077  1.00 89.69           C  
ATOM   3978  CB  ALA A 240      -1.421  34.342   6.761  1.00 89.69           C  
ATOM   3979  HB1 ALA A 240      -1.803  35.299   6.408  1.00 89.69           H  
ATOM   3980  HB2 ALA A 240      -0.919  33.837   5.935  1.00 89.69           H  
ATOM   3981  HB3 ALA A 240      -2.256  33.729   7.101  1.00 89.69           H  
ATOM   3982  O   ALA A 240      -0.848  36.533   9.251  1.00 89.69           O  
ATOM   3983  N   LYS A 241      -1.843  34.637   9.930  1.00 92.50           N  
ATOM   3984  H   LYS A 241      -2.025  33.665   9.720  1.00 92.50           H  
ATOM   3985  CA  LYS A 241      -2.452  35.238  11.125  1.00 92.50           C  
ATOM   3986  HA  LYS A 241      -3.007  36.120  10.807  1.00 92.50           H  
ATOM   3987  C   LYS A 241      -1.395  35.751  12.114  1.00 92.50           C  
ATOM   3988  CB  LYS A 241      -3.448  34.246  11.755  1.00 92.50           C  
ATOM   3989  HB2 LYS A 241      -4.185  33.965  11.003  1.00 92.50           H  
ATOM   3990  HB3 LYS A 241      -2.923  33.348  12.082  1.00 92.50           H  
ATOM   3991  O   LYS A 241      -1.559  36.846  12.644  1.00 92.50           O  
ATOM   3992  CG  LYS A 241      -4.169  34.882  12.951  1.00 92.50           C  
ATOM   3993  HG2 LYS A 241      -4.524  35.873  12.666  1.00 92.50           H  
ATOM   3994  HG3 LYS A 241      -3.445  34.988  13.759  1.00 92.50           H  
ATOM   3995  CD  LYS A 241      -5.362  34.074  13.484  1.00 92.50           C  
ATOM   3996  HD2 LYS A 241      -6.140  34.008  12.724  1.00 92.50           H  
ATOM   3997  HD3 LYS A 241      -5.037  33.071  13.762  1.00 92.50           H  
ATOM   3998  CE  LYS A 241      -5.881  34.829  14.715  1.00 92.50           C  
ATOM   3999  HE2 LYS A 241      -6.352  35.761  14.400  1.00 92.50           H  
ATOM   4000  HE3 LYS A 241      -5.025  35.112  15.328  1.00 92.50           H  
ATOM   4001  NZ  LYS A 241      -6.804  34.057  15.577  1.00 92.50           N  
ATOM   4002  HZ1 LYS A 241      -6.841  34.563  16.451  1.00 92.50           H  
ATOM   4003  HZ2 LYS A 241      -7.740  33.991  15.202  1.00 92.50           H  
ATOM   4004  HZ3 LYS A 241      -6.420  33.158  15.833  1.00 92.50           H  
ATOM   4005  N   ILE A 242      -0.303  35.009  12.323  1.00 91.31           N  
ATOM   4006  H   ILE A 242      -0.248  34.111  11.864  1.00 91.31           H  
ATOM   4007  CA  ILE A 242       0.830  35.451  13.159  1.00 91.31           C  
ATOM   4008  HA  ILE A 242       0.468  35.669  14.164  1.00 91.31           H  
ATOM   4009  C   ILE A 242       1.429  36.742  12.617  1.00 91.31           C  
ATOM   4010  CB  ILE A 242       1.915  34.356  13.251  1.00 91.31           C  
ATOM   4011  HB  ILE A 242       2.116  33.980  12.248  1.00 91.31           H  
ATOM   4012  O   ILE A 242       1.596  37.687  13.378  1.00 91.31           O  
ATOM   4013  CG1 ILE A 242       1.371  33.209  14.112  1.00 91.31           C  
ATOM   4014 HG12 ILE A 242       0.380  32.949  13.741  1.00 91.31           H  
ATOM   4015 HG13 ILE A 242       1.289  33.531  15.150  1.00 91.31           H  
ATOM   4016  CG2 ILE A 242       3.246  34.860  13.841  1.00 91.31           C  
ATOM   4017 HG21 ILE A 242       3.084  35.289  14.830  1.00 91.31           H  
ATOM   4018 HG22 ILE A 242       3.687  35.625  13.202  1.00 91.31           H  
ATOM   4019 HG23 ILE A 242       3.968  34.046  13.904  1.00 91.31           H  
ATOM   4020  CD1 ILE A 242       2.204  31.937  14.037  1.00 91.31           C  
ATOM   4021 HD11 ILE A 242       2.420  31.721  12.991  1.00 91.31           H  
ATOM   4022 HD12 ILE A 242       3.137  32.056  14.588  1.00 91.31           H  
ATOM   4023 HD13 ILE A 242       1.640  31.110  14.469  1.00 91.31           H  
ATOM   4024  N   GLN A 243       1.709  36.799  11.315  1.00 90.69           N  
ATOM   4025  H   GLN A 243       1.555  35.984  10.740  1.00 90.69           H  
ATOM   4026  CA  GLN A 243       2.320  37.976  10.703  1.00 90.69           C  
ATOM   4027  HA  GLN A 243       3.266  38.177  11.206  1.00 90.69           H  
ATOM   4028  C   GLN A 243       1.437  39.226  10.853  1.00 90.69           C  
ATOM   4029  CB  GLN A 243       2.601  37.652   9.232  1.00 90.69           C  
ATOM   4030  HB2 GLN A 243       3.162  36.719   9.176  1.00 90.69           H  
ATOM   4031  HB3 GLN A 243       1.660  37.524   8.697  1.00 90.69           H  
ATOM   4032  O   GLN A 243       1.935  40.300  11.182  1.00 90.69           O  
ATOM   4033  CG  GLN A 243       3.424  38.757   8.560  1.00 90.69           C  
ATOM   4034  HG2 GLN A 243       4.361  38.883   9.101  1.00 90.69           H  
ATOM   4035  HG3 GLN A 243       2.877  39.699   8.599  1.00 90.69           H  
ATOM   4036  CD  GLN A 243       3.740  38.458   7.100  1.00 90.69           C  
ATOM   4037  NE2 GLN A 243       4.488  39.320   6.447  1.00 90.69           N  
ATOM   4038 HE21 GLN A 243       4.813  40.159   6.905  1.00 90.69           H  
ATOM   4039 HE22 GLN A 243       4.652  39.115   5.472  1.00 90.69           H  
ATOM   4040  OE1 GLN A 243       3.335  37.469   6.510  1.00 90.69           O  
ATOM   4041  N   HIS A 244       0.121  39.087  10.667  1.00 91.38           N  
ATOM   4042  H   HIS A 244      -0.231  38.191  10.361  1.00 91.38           H  
ATOM   4043  CA  HIS A 244      -0.831  40.180  10.883  1.00 91.38           C  
ATOM   4044  HA  HIS A 244      -0.548  41.029  10.262  1.00 91.38           H  
ATOM   4045  C   HIS A 244      -0.840  40.666  12.344  1.00 91.38           C  
ATOM   4046  CB  HIS A 244      -2.222  39.699  10.452  1.00 91.38           C  
ATOM   4047  HB2 HIS A 244      -2.199  39.450   9.391  1.00 91.38           H  
ATOM   4048  HB3 HIS A 244      -2.482  38.795  11.004  1.00 91.38           H  
ATOM   4049  O   HIS A 244      -0.840  41.867  12.612  1.00 91.38           O  
ATOM   4050  CG  HIS A 244      -3.299  40.725  10.688  1.00 91.38           C  
ATOM   4051  CD2 HIS A 244      -3.761  41.647   9.788  1.00 91.38           C  
ATOM   4052  HD2 HIS A 244      -3.429  41.763   8.767  1.00 91.38           H  
ATOM   4053  ND1 HIS A 244      -3.967  40.945  11.873  1.00 91.38           N  
ATOM   4054  HD1 HIS A 244      -3.785  40.492  12.757  1.00 91.38           H  
ATOM   4055  CE1 HIS A 244      -4.807  41.977  11.691  1.00 91.38           C  
ATOM   4056  HE1 HIS A 244      -5.439  42.411  12.451  1.00 91.38           H  
ATOM   4057  NE2 HIS A 244      -4.728  42.424  10.430  1.00 91.38           N  
ATOM   4058  N   LEU A 245      -0.829  39.737  13.302  1.00 91.31           N  
ATOM   4059  H   LEU A 245      -0.811  38.765  13.030  1.00 91.31           H  
ATOM   4060  CA  LEU A 245      -0.794  40.059  14.730  1.00 91.31           C  
ATOM   4061  HA  LEU A 245      -1.559  40.804  14.946  1.00 91.31           H  
ATOM   4062  C   LEU A 245       0.531  40.693  15.168  1.00 91.31           C  
ATOM   4063  CB  LEU A 245      -1.092  38.775  15.518  1.00 91.31           C  
ATOM   4064  HB2 LEU A 245      -0.473  38.761  16.415  1.00 91.31           H  
ATOM   4065  HB3 LEU A 245      -0.804  37.904  14.931  1.00 91.31           H  
ATOM   4066  O   LEU A 245       0.515  41.622  15.970  1.00 91.31           O  
ATOM   4067  CG  LEU A 245      -2.573  38.695  15.922  1.00 91.31           C  
ATOM   4068  HG  LEU A 245      -3.176  39.328  15.271  1.00 91.31           H  
ATOM   4069  CD1 LEU A 245      -3.104  37.273  15.796  1.00 91.31           C  
ATOM   4070 HD11 LEU A 245      -3.048  36.971  14.750  1.00 91.31           H  
ATOM   4071 HD12 LEU A 245      -4.141  37.238  16.130  1.00 91.31           H  
ATOM   4072 HD13 LEU A 245      -2.501  36.605  16.411  1.00 91.31           H  
ATOM   4073  CD2 LEU A 245      -2.735  39.165  17.363  1.00 91.31           C  
ATOM   4074 HD21 LEU A 245      -2.239  38.466  18.037  1.00 91.31           H  
ATOM   4075 HD22 LEU A 245      -2.292  40.154  17.484  1.00 91.31           H  
ATOM   4076 HD23 LEU A 245      -3.795  39.233  17.610  1.00 91.31           H  
ATOM   4077  N   GLU A 246       1.662  40.235  14.630  1.00 92.81           N  
ATOM   4078  H   GLU A 246       1.614  39.441  14.007  1.00 92.81           H  
ATOM   4079  CA  GLU A 246       2.978  40.844  14.867  1.00 92.81           C  
ATOM   4080  HA  GLU A 246       3.175  40.884  15.938  1.00 92.81           H  
ATOM   4081  C   GLU A 246       3.002  42.292  14.367  1.00 92.81           C  
ATOM   4082  CB  GLU A 246       4.085  40.008  14.193  1.00 92.81           C  
ATOM   4083  HB2 GLU A 246       3.776  39.753  13.179  1.00 92.81           H  
ATOM   4084  HB3 GLU A 246       4.994  40.607  14.135  1.00 92.81           H  
ATOM   4085  O   GLU A 246       3.444  43.182  15.093  1.00 92.81           O  
ATOM   4086  CG  GLU A 246       4.407  38.727  14.982  1.00 92.81           C  
ATOM   4087  HG2 GLU A 246       4.801  39.022  15.955  1.00 92.81           H  
ATOM   4088  HG3 GLU A 246       3.484  38.171  15.148  1.00 92.81           H  
ATOM   4089  CD  GLU A 246       5.425  37.785  14.316  1.00 92.81           C  
ATOM   4090  OE1 GLU A 246       5.842  36.803  14.985  1.00 92.81           O  
ATOM   4091  OE2 GLU A 246       5.774  37.970  13.132  1.00 92.81           O  
ATOM   4092  N   PHE A 247       2.448  42.544  13.177  1.00 92.25           N  
ATOM   4093  H   PHE A 247       2.113  41.768  12.624  1.00 92.25           H  
ATOM   4094  CA  PHE A 247       2.319  43.893  12.631  1.00 92.25           C  
ATOM   4095  HA  PHE A 247       3.309  44.348  12.599  1.00 92.25           H  
ATOM   4096  C   PHE A 247       1.448  44.799  13.519  1.00 92.25           C  
ATOM   4097  CB  PHE A 247       1.791  43.803  11.194  1.00 92.25           C  
ATOM   4098  HB2 PHE A 247       2.483  43.206  10.600  1.00 92.25           H  
ATOM   4099  HB3 PHE A 247       0.829  43.291  11.190  1.00 92.25           H  
ATOM   4100  O   PHE A 247       1.899  45.866  13.929  1.00 92.25           O  
ATOM   4101  CG  PHE A 247       1.631  45.156  10.536  1.00 92.25           C  
ATOM   4102  CD1 PHE A 247       0.364  45.764  10.467  1.00 92.25           C  
ATOM   4103  HD1 PHE A 247      -0.506  45.267  10.870  1.00 92.25           H  
ATOM   4104  CD2 PHE A 247       2.763  45.838  10.050  1.00 92.25           C  
ATOM   4105  HD2 PHE A 247       3.741  45.386  10.126  1.00 92.25           H  
ATOM   4106  CE1 PHE A 247       0.230  47.051   9.919  1.00 92.25           C  
ATOM   4107  HE1 PHE A 247      -0.733  47.539   9.916  1.00 92.25           H  
ATOM   4108  CE2 PHE A 247       2.627  47.122   9.494  1.00 92.25           C  
ATOM   4109  HE2 PHE A 247       3.497  47.657   9.144  1.00 92.25           H  
ATOM   4110  CZ  PHE A 247       1.361  47.729   9.431  1.00 92.25           C  
ATOM   4111  HZ  PHE A 247       1.255  48.730   9.041  1.00 92.25           H  
ATOM   4112  N   SER A 248       0.247  44.351  13.904  1.00 91.25           N  
ATOM   4113  H   SER A 248      -0.075  43.469  13.532  1.00 91.25           H  
ATOM   4114  CA  SER A 248      -0.651  45.130  14.775  1.00 91.25           C  
ATOM   4115  HA  SER A 248      -0.835  46.098  14.307  1.00 91.25           H  
ATOM   4116  C   SER A 248      -0.052  45.393  16.165  1.00 91.25           C  
ATOM   4117  CB  SER A 248      -1.985  44.392  14.908  1.00 91.25           C  
ATOM   4118  HB2 SER A 248      -1.817  43.414  15.360  1.00 91.25           H  
ATOM   4119  HB3 SER A 248      -2.417  44.251  13.917  1.00 91.25           H  
ATOM   4120  O   SER A 248      -0.194  46.479  16.726  1.00 91.25           O  
ATOM   4121  OG  SER A 248      -2.888  45.126  15.710  1.00 91.25           O  
ATOM   4122  HG  SER A 248      -2.966  46.006  15.334  1.00 91.25           H  
ATOM   4123  N   CYS A 249       0.669  44.419  16.727  1.00 91.44           N  
ATOM   4124  H   CYS A 249       0.756  43.539  16.239  1.00 91.44           H  
ATOM   4125  CA  CYS A 249       1.350  44.578  18.009  1.00 91.44           C  
ATOM   4126  HA  CYS A 249       0.638  44.979  18.731  1.00 91.44           H  
ATOM   4127  C   CYS A 249       2.515  45.582  17.929  1.00 91.44           C  
ATOM   4128  CB  CYS A 249       1.795  43.187  18.478  1.00 91.44           C  
ATOM   4129  HB2 CYS A 249       0.977  42.482  18.331  1.00 91.44           H  
ATOM   4130  HB3 CYS A 249       2.651  42.854  17.892  1.00 91.44           H  
ATOM   4131  O   CYS A 249       2.768  46.295  18.902  1.00 91.44           O  
ATOM   4132  SG  CYS A 249       2.202  43.226  20.243  1.00 91.44           S  
ATOM   4133  HG  CYS A 249       2.338  41.911  20.436  1.00 91.44           H  
ATOM   4134  N   SER A 250       3.199  45.661  16.782  1.00 91.94           N  
ATOM   4135  H   SER A 250       2.967  45.023  16.035  1.00 91.94           H  
ATOM   4136  CA  SER A 250       4.228  46.674  16.522  1.00 91.94           C  
ATOM   4137  HA  SER A 250       4.919  46.701  17.365  1.00 91.94           H  
ATOM   4138  C   SER A 250       3.635  48.076  16.353  1.00 91.94           C  
ATOM   4139  CB  SER A 250       5.021  46.307  15.265  1.00 91.94           C  
ATOM   4140  HB2 SER A 250       5.450  45.311  15.381  1.00 91.94           H  
ATOM   4141  HB3 SER A 250       4.359  46.307  14.400  1.00 91.94           H  
ATOM   4142  O   SER A 250       4.228  49.037  16.831  1.00 91.94           O  
ATOM   4143  OG  SER A 250       6.061  47.245  15.054  1.00 91.94           O  
ATOM   4144  HG  SER A 250       5.760  48.100  15.368  1.00 91.94           H  
ATOM   4145  N   GLU A 251       2.486  48.212  15.689  1.00 92.44           N  
ATOM   4146  H   GLU A 251       2.083  47.403  15.239  1.00 92.44           H  
ATOM   4147  CA  GLU A 251       1.800  49.501  15.514  1.00 92.44           C  
ATOM   4148  HA  GLU A 251       2.483  50.220  15.060  1.00 92.44           H  
ATOM   4149  C   GLU A 251       1.352  50.079  16.866  1.00 92.44           C  
ATOM   4150  CB  GLU A 251       0.611  49.290  14.567  1.00 92.44           C  
ATOM   4151  HB2 GLU A 251      -0.104  48.622  15.047  1.00 92.44           H  
ATOM   4152  HB3 GLU A 251       0.974  48.809  13.658  1.00 92.44           H  
ATOM   4153  O   GLU A 251       1.643  51.231  17.185  1.00 92.44           O  
ATOM   4154  CG  GLU A 251      -0.096  50.597  14.178  1.00 92.44           C  
ATOM   4155  HG2 GLU A 251      -0.420  51.107  15.085  1.00 92.44           H  
ATOM   4156  HG3 GLU A 251       0.618  51.238  13.662  1.00 92.44           H  
ATOM   4157  CD  GLU A 251      -1.324  50.365  13.280  1.00 92.44           C  
ATOM   4158  OE1 GLU A 251      -1.942  51.377  12.883  1.00 92.44           O  
ATOM   4159  OE2 GLU A 251      -1.651  49.187  12.996  1.00 92.44           O  
ATOM   4160  N   LYS A 252       0.738  49.245  17.717  1.00 91.50           N  
ATOM   4161  H   LYS A 252       0.499  48.323  17.381  1.00 91.50           H  
ATOM   4162  CA  LYS A 252       0.348  49.643  19.079  1.00 91.50           C  
ATOM   4163  HA  LYS A 252      -0.287  50.527  19.016  1.00 91.50           H  
ATOM   4164  C   LYS A 252       1.549  50.057  19.935  1.00 91.50           C  
ATOM   4165  CB  LYS A 252      -0.437  48.506  19.750  1.00 91.50           C  
ATOM   4166  HB2 LYS A 252       0.113  47.572  19.637  1.00 91.50           H  
ATOM   4167  HB3 LYS A 252      -0.523  48.725  20.814  1.00 91.50           H  
ATOM   4168  O   LYS A 252       1.452  50.995  20.717  1.00 91.50           O  
ATOM   4169  CG  LYS A 252      -1.856  48.353  19.179  1.00 91.50           C  
ATOM   4170  HG2 LYS A 252      -2.415  49.272  19.354  1.00 91.50           H  
ATOM   4171  HG3 LYS A 252      -1.811  48.167  18.106  1.00 91.50           H  
ATOM   4172  CD  LYS A 252      -2.569  47.184  19.868  1.00 91.50           C  
ATOM   4173  HD2 LYS A 252      -2.016  46.271  19.645  1.00 91.50           H  
ATOM   4174  HD3 LYS A 252      -2.557  47.342  20.947  1.00 91.50           H  
ATOM   4175  CE  LYS A 252      -4.024  47.040  19.404  1.00 91.50           C  
ATOM   4176  HE2 LYS A 252      -4.574  47.924  19.728  1.00 91.50           H  
ATOM   4177  HE3 LYS A 252      -4.060  47.000  18.315  1.00 91.50           H  
ATOM   4178  NZ  LYS A 252      -4.651  45.827  19.984  1.00 91.50           N  
ATOM   4179  HZ1 LYS A 252      -4.310  45.659  20.919  1.00 91.50           H  
ATOM   4180  HZ2 LYS A 252      -4.459  45.001  19.435  1.00 91.50           H  
ATOM   4181  HZ3 LYS A 252      -5.647  45.930  20.114  1.00 91.50           H  
ATOM   4182  N   GLU A 253       2.694  49.394  19.790  1.00 91.88           N  
ATOM   4183  H   GLU A 253       2.736  48.647  19.111  1.00 91.88           H  
ATOM   4184  CA  GLU A 253       3.914  49.764  20.521  1.00 91.88           C  
ATOM   4185  HA  GLU A 253       3.685  49.808  21.586  1.00 91.88           H  
ATOM   4186  C   GLU A 253       4.442  51.148  20.123  1.00 91.88           C  
ATOM   4187  CB  GLU A 253       4.959  48.672  20.296  1.00 91.88           C  
ATOM   4188  HB2 GLU A 253       5.286  48.675  19.256  1.00 91.88           H  
ATOM   4189  HB3 GLU A 253       4.454  47.726  20.494  1.00 91.88           H  
ATOM   4190  O   GLU A 253       4.811  51.934  20.995  1.00 91.88           O  
ATOM   4191  CG  GLU A 253       6.183  48.779  21.218  1.00 91.88           C  
ATOM   4192  HG2 GLU A 253       6.790  49.632  20.912  1.00 91.88           H  
ATOM   4193  HG3 GLU A 253       5.833  48.949  22.236  1.00 91.88           H  
ATOM   4194  CD  GLU A 253       7.036  47.499  21.199  1.00 91.88           C  
ATOM   4195  OE1 GLU A 253       8.011  47.425  21.973  1.00 91.88           O  
ATOM   4196  OE2 GLU A 253       6.634  46.529  20.508  1.00 91.88           O  
ATOM   4197  N   GLN A 254       4.401  51.482  18.830  1.00 91.94           N  
ATOM   4198  H   GLN A 254       4.053  50.806  18.164  1.00 91.94           H  
ATOM   4199  CA  GLN A 254       4.774  52.814  18.342  1.00 91.94           C  
ATOM   4200  HA  GLN A 254       5.773  53.057  18.703  1.00 91.94           H  
ATOM   4201  C   GLN A 254       3.828  53.902  18.864  1.00 91.94           C  
ATOM   4202  CB  GLN A 254       4.785  52.825  16.807  1.00 91.94           C  
ATOM   4203  HB2 GLN A 254       3.838  52.439  16.430  1.00 91.94           H  
ATOM   4204  HB3 GLN A 254       4.895  53.854  16.463  1.00 91.94           H  
ATOM   4205  O   GLN A 254       4.280  54.987  19.236  1.00 91.94           O  
ATOM   4206  CG  GLN A 254       5.944  51.999  16.235  1.00 91.94           C  
ATOM   4207  HG2 GLN A 254       6.888  52.447  16.547  1.00 91.94           H  
ATOM   4208  HG3 GLN A 254       5.907  50.986  16.636  1.00 91.94           H  
ATOM   4209  CD  GLN A 254       5.925  51.912  14.713  1.00 91.94           C  
ATOM   4210  NE2 GLN A 254       6.796  51.117  14.132  1.00 91.94           N  
ATOM   4211 HE21 GLN A 254       6.713  51.044  13.128  1.00 91.94           H  
ATOM   4212 HE22 GLN A 254       7.421  50.556  14.694  1.00 91.94           H  
ATOM   4213  OE1 GLN A 254       5.161  52.543  14.003  1.00 91.94           O  
ATOM   4214  N   GLU A 255       2.528  53.613  18.946  1.00 92.50           N  
ATOM   4215  H   GLU A 255       2.197  52.741  18.557  1.00 92.50           H  
ATOM   4216  CA  GLU A 255       1.549  54.549  19.502  1.00 92.50           C  
ATOM   4217  HA  GLU A 255       1.686  55.510  19.008  1.00 92.50           H  
ATOM   4218  C   GLU A 255       1.778  54.780  21.008  1.00 92.50           C  
ATOM   4219  CB  GLU A 255       0.132  54.045  19.181  1.00 92.50           C  
ATOM   4220  HB2 GLU A 255       0.074  53.787  18.124  1.00 92.50           H  
ATOM   4221  HB3 GLU A 255      -0.052  53.134  19.752  1.00 92.50           H  
ATOM   4222  O   GLU A 255       1.764  55.926  21.460  1.00 92.50           O  
ATOM   4223  CG  GLU A 255      -0.985  55.053  19.499  1.00 92.50           C  
ATOM   4224  HG2 GLU A 255      -0.933  55.306  20.558  1.00 92.50           H  
ATOM   4225  HG3 GLU A 255      -1.939  54.550  19.339  1.00 92.50           H  
ATOM   4226  CD  GLU A 255      -0.970  56.349  18.659  1.00 92.50           C  
ATOM   4227  OE1 GLU A 255      -1.802  57.232  18.964  1.00 92.50           O  
ATOM   4228  OE2 GLU A 255      -0.123  56.509  17.746  1.00 92.50           O  
ATOM   4229  N   ILE A 256       2.097  53.732  21.783  1.00 90.62           N  
ATOM   4230  H   ILE A 256       2.091  52.814  21.362  1.00 90.62           H  
ATOM   4231  CA  ILE A 256       2.490  53.861  23.203  1.00 90.62           C  
ATOM   4232  HA  ILE A 256       1.687  54.363  23.742  1.00 90.62           H  
ATOM   4233  C   ILE A 256       3.742  54.726  23.348  1.00 90.62           C  
ATOM   4234  CB  ILE A 256       2.725  52.478  23.857  1.00 90.62           C  
ATOM   4235  HB  ILE A 256       3.393  51.900  23.219  1.00 90.62           H  
ATOM   4236  O   ILE A 256       3.794  55.598  24.217  1.00 90.62           O  
ATOM   4237  CG1 ILE A 256       1.392  51.724  23.984  1.00 90.62           C  
ATOM   4238 HG12 ILE A 256       0.892  51.747  23.016  1.00 90.62           H  
ATOM   4239 HG13 ILE A 256       0.754  52.224  24.713  1.00 90.62           H  
ATOM   4240  CG2 ILE A 256       3.378  52.599  25.250  1.00 90.62           C  
ATOM   4241 HG21 ILE A 256       4.386  53.004  25.162  1.00 90.62           H  
ATOM   4242 HG22 ILE A 256       2.776  53.241  25.891  1.00 90.62           H  
ATOM   4243 HG23 ILE A 256       3.475  51.620  25.720  1.00 90.62           H  
ATOM   4244  CD1 ILE A 256       1.545  50.251  24.376  1.00 90.62           C  
ATOM   4245 HD11 ILE A 256       2.270  49.764  23.724  1.00 90.62           H  
ATOM   4246 HD12 ILE A 256       0.581  49.756  24.258  1.00 90.62           H  
ATOM   4247 HD13 ILE A 256       1.855  50.154  25.416  1.00 90.62           H  
ATOM   4248  N   GLU A 257       4.761  54.513  22.513  1.00 89.75           N  
ATOM   4249  H   GLU A 257       4.694  53.759  21.844  1.00 89.75           H  
ATOM   4250  CA  GLU A 257       5.988  55.310  22.558  1.00 89.75           C  
ATOM   4251  HA  GLU A 257       6.387  55.263  23.571  1.00 89.75           H  
ATOM   4252  C   GLU A 257       5.707  56.787  22.240  1.00 89.75           C  
ATOM   4253  CB  GLU A 257       7.036  54.709  21.610  1.00 89.75           C  
ATOM   4254  HB2 GLU A 257       6.739  54.887  20.576  1.00 89.75           H  
ATOM   4255  HB3 GLU A 257       7.097  53.634  21.782  1.00 89.75           H  
ATOM   4256  O   GLU A 257       6.198  57.683  22.936  1.00 89.75           O  
ATOM   4257  CG  GLU A 257       8.417  55.328  21.875  1.00 89.75           C  
ATOM   4258  HG2 GLU A 257       8.352  56.407  21.734  1.00 89.75           H  
ATOM   4259  HG3 GLU A 257       8.684  55.147  22.916  1.00 89.75           H  
ATOM   4260  CD  GLU A 257       9.536  54.796  20.968  1.00 89.75           C  
ATOM   4261  OE1 GLU A 257      10.686  55.248  21.190  1.00 89.75           O  
ATOM   4262  OE2 GLU A 257       9.252  54.013  20.036  1.00 89.75           O  
ATOM   4263  N   ARG A 258       4.852  57.057  21.245  1.00 90.25           N  
ATOM   4264  H   ARG A 258       4.490  56.275  20.718  1.00 90.25           H  
ATOM   4265  CA  ARG A 258       4.397  58.411  20.900  1.00 90.25           C  
ATOM   4266  HA  ARG A 258       5.273  59.028  20.702  1.00 90.25           H  
ATOM   4267  C   ARG A 258       3.644  59.067  22.060  1.00 90.25           C  
ATOM   4268  CB  ARG A 258       3.539  58.333  19.628  1.00 90.25           C  
ATOM   4269  HB2 ARG A 258       2.649  57.736  19.826  1.00 90.25           H  
ATOM   4270  HB3 ARG A 258       4.109  57.842  18.839  1.00 90.25           H  
ATOM   4271  O   ARG A 258       3.955  60.210  22.407  1.00 90.25           O  
ATOM   4272  CG  ARG A 258       3.110  59.723  19.144  1.00 90.25           C  
ATOM   4273  HG2 ARG A 258       2.592  60.249  19.946  1.00 90.25           H  
ATOM   4274  HG3 ARG A 258       3.989  60.296  18.849  1.00 90.25           H  
ATOM   4275  CD  ARG A 258       2.150  59.601  17.962  1.00 90.25           C  
ATOM   4276  HD2 ARG A 258       1.307  58.977  18.258  1.00 90.25           H  
ATOM   4277  HD3 ARG A 258       2.661  59.113  17.132  1.00 90.25           H  
ATOM   4278  NE  ARG A 258       1.655  60.928  17.547  1.00 90.25           N  
ATOM   4279  HE  ARG A 258       1.896  61.717  18.131  1.00 90.25           H  
ATOM   4280  NH1 ARG A 258       0.364  60.165  15.820  1.00 90.25           N  
ATOM   4281 HH11 ARG A 258       0.512  59.223  16.152  1.00 90.25           H  
ATOM   4282 HH12 ARG A 258      -0.381  60.313  15.154  1.00 90.25           H  
ATOM   4283  NH2 ARG A 258       0.391  62.350  16.293  1.00 90.25           N  
ATOM   4284 HH21 ARG A 258       0.631  63.120  16.901  1.00 90.25           H  
ATOM   4285 HH22 ARG A 258      -0.339  62.477  15.606  1.00 90.25           H  
ATOM   4286  CZ  ARG A 258       0.812  61.143  16.554  1.00 90.25           C  
ATOM   4287  N   LEU A 259       2.700  58.355  22.676  1.00 86.50           N  
ATOM   4288  H   LEU A 259       2.493  57.438  22.306  1.00 86.50           H  
ATOM   4289  CA  LEU A 259       1.914  58.827  23.822  1.00 86.50           C  
ATOM   4290  HA  LEU A 259       1.421  59.763  23.558  1.00 86.50           H  
ATOM   4291  C   LEU A 259       2.806  59.117  25.032  1.00 86.50           C  
ATOM   4292  CB  LEU A 259       0.845  57.772  24.164  1.00 86.50           C  
ATOM   4293  HB2 LEU A 259       0.483  57.937  25.179  1.00 86.50           H  
ATOM   4294  HB3 LEU A 259       1.309  56.786  24.140  1.00 86.50           H  
ATOM   4295  O   LEU A 259       2.701  60.184  25.638  1.00 86.50           O  
ATOM   4296  CG  LEU A 259      -0.355  57.796  23.200  1.00 86.50           C  
ATOM   4297  HG  LEU A 259      -0.011  57.997  22.185  1.00 86.50           H  
ATOM   4298  CD1 LEU A 259      -1.097  56.466  23.203  1.00 86.50           C  
ATOM   4299 HD11 LEU A 259      -0.420  55.664  22.909  1.00 86.50           H  
ATOM   4300 HD12 LEU A 259      -1.910  56.512  22.477  1.00 86.50           H  
ATOM   4301 HD13 LEU A 259      -1.501  56.253  24.193  1.00 86.50           H  
ATOM   4302  CD2 LEU A 259      -1.358  58.870  23.611  1.00 86.50           C  
ATOM   4303 HD21 LEU A 259      -2.158  58.907  22.872  1.00 86.50           H  
ATOM   4304 HD22 LEU A 259      -1.788  58.639  24.586  1.00 86.50           H  
ATOM   4305 HD23 LEU A 259      -0.865  59.841  23.626  1.00 86.50           H  
ATOM   4306  N   ASN A 260       3.750  58.225  25.338  1.00 86.81           N  
ATOM   4307  H   ASN A 260       3.765  57.354  24.827  1.00 86.81           H  
ATOM   4308  CA  ASN A 260       4.728  58.434  26.401  1.00 86.81           C  
ATOM   4309  HA  ASN A 260       4.195  58.670  27.322  1.00 86.81           H  
ATOM   4310  C   ASN A 260       5.626  59.637  26.113  1.00 86.81           C  
ATOM   4311  CB  ASN A 260       5.548  57.148  26.601  1.00 86.81           C  
ATOM   4312  HB2 ASN A 260       5.742  56.668  25.642  1.00 86.81           H  
ATOM   4313  HB3 ASN A 260       6.507  57.392  27.057  1.00 86.81           H  
ATOM   4314  O   ASN A 260       5.860  60.459  26.995  1.00 86.81           O  
ATOM   4315  CG  ASN A 260       4.856  56.181  27.544  1.00 86.81           C  
ATOM   4316  ND2 ASN A 260       4.999  54.895  27.344  1.00 86.81           N  
ATOM   4317 HD21 ASN A 260       4.479  54.296  27.970  1.00 86.81           H  
ATOM   4318 HD22 ASN A 260       5.391  54.550  26.479  1.00 86.81           H  
ATOM   4319  OD1 ASN A 260       4.230  56.581  28.507  1.00 86.81           O  
ATOM   4320  N   LYS A 261       6.102  59.813  24.878  1.00 86.94           N  
ATOM   4321  H   LYS A 261       5.909  59.107  24.182  1.00 86.94           H  
ATOM   4322  CA  LYS A 261       6.905  60.987  24.517  1.00 86.94           C  
ATOM   4323  HA  LYS A 261       7.769  61.025  25.180  1.00 86.94           H  
ATOM   4324  C   LYS A 261       6.133  62.293  24.726  1.00 86.94           C  
ATOM   4325  CB  LYS A 261       7.393  60.821  23.077  1.00 86.94           C  
ATOM   4326  HB2 LYS A 261       7.862  59.843  22.979  1.00 86.94           H  
ATOM   4327  HB3 LYS A 261       6.543  60.865  22.396  1.00 86.94           H  
ATOM   4328  O   LYS A 261       6.701  63.240  25.273  1.00 86.94           O  
ATOM   4329  CG  LYS A 261       8.416  61.898  22.699  1.00 86.94           C  
ATOM   4330  HG2 LYS A 261       9.260  61.859  23.387  1.00 86.94           H  
ATOM   4331  HG3 LYS A 261       7.955  62.884  22.746  1.00 86.94           H  
ATOM   4332  CD  LYS A 261       8.902  61.636  21.274  1.00 86.94           C  
ATOM   4333  HD2 LYS A 261       9.344  60.641  21.225  1.00 86.94           H  
ATOM   4334  HD3 LYS A 261       8.049  61.676  20.597  1.00 86.94           H  
ATOM   4335  CE  LYS A 261       9.938  62.681  20.860  1.00 86.94           C  
ATOM   4336  HE2 LYS A 261       9.487  63.669  20.941  1.00 86.94           H  
ATOM   4337  HE3 LYS A 261      10.779  62.630  21.552  1.00 86.94           H  
ATOM   4338  NZ  LYS A 261      10.392  62.428  19.472  1.00 86.94           N  
ATOM   4339  HZ1 LYS A 261       9.607  62.475  18.838  1.00 86.94           H  
ATOM   4340  HZ2 LYS A 261      11.086  63.104  19.184  1.00 86.94           H  
ATOM   4341  HZ3 LYS A 261      10.785  61.500  19.399  1.00 86.94           H  
ATOM   4342  N   LEU A 262       4.851  62.320  24.358  1.00 83.62           N  
ATOM   4343  H   LEU A 262       4.469  61.499  23.909  1.00 83.62           H  
ATOM   4344  CA  LEU A 262       3.963  63.464  24.570  1.00 83.62           C  
ATOM   4345  HA  LEU A 262       4.427  64.343  24.121  1.00 83.62           H  
ATOM   4346  C   LEU A 262       3.776  63.754  26.071  1.00 83.62           C  
ATOM   4347  CB  LEU A 262       2.630  63.173  23.852  1.00 83.62           C  
ATOM   4348  HB2 LEU A 262       2.838  62.822  22.841  1.00 83.62           H  
ATOM   4349  HB3 LEU A 262       2.120  62.367  24.380  1.00 83.62           H  
ATOM   4350  O   LEU A 262       3.980  64.880  26.520  1.00 83.62           O  
ATOM   4351  CG  LEU A 262       1.678  64.378  23.760  1.00 83.62           C  
ATOM   4352  HG  LEU A 262       1.537  64.809  24.751  1.00 83.62           H  
ATOM   4353  CD1 LEU A 262       2.211  65.447  22.805  1.00 83.62           C  
ATOM   4354 HD11 LEU A 262       3.136  65.876  23.192  1.00 83.62           H  
ATOM   4355 HD12 LEU A 262       2.387  65.026  21.815  1.00 83.62           H  
ATOM   4356 HD13 LEU A 262       1.485  66.256  22.726  1.00 83.62           H  
ATOM   4357  CD2 LEU A 262       0.319  63.918  23.235  1.00 83.62           C  
ATOM   4358 HD21 LEU A 262       0.413  63.557  22.211  1.00 83.62           H  
ATOM   4359 HD22 LEU A 262      -0.382  64.754  23.253  1.00 83.62           H  
ATOM   4360 HD23 LEU A 262      -0.075  63.112  23.854  1.00 83.62           H  
ATOM   4361  N   LEU A 263       3.496  62.726  26.876  1.00 80.94           N  
ATOM   4362  H   LEU A 263       3.320  61.825  26.454  1.00 80.94           H  
ATOM   4363  CA  LEU A 263       3.382  62.843  28.335  1.00 80.94           C  
ATOM   4364  HA  LEU A 263       2.623  63.590  28.565  1.00 80.94           H  
ATOM   4365  C   LEU A 263       4.675  63.332  29.003  1.00 80.94           C  
ATOM   4366  CB  LEU A 263       2.966  61.474  28.908  1.00 80.94           C  
ATOM   4367  HB2 LEU A 263       3.169  60.688  28.181  1.00 80.94           H  
ATOM   4368  HB3 LEU A 263       3.597  61.245  29.767  1.00 80.94           H  
ATOM   4369  O   LEU A 263       4.624  64.111  29.957  1.00 80.94           O  
ATOM   4370  CG  LEU A 263       1.489  61.429  29.343  1.00 80.94           C  
ATOM   4371  HG  LEU A 263       0.973  62.345  29.054  1.00 80.94           H  
ATOM   4372  CD1 LEU A 263       0.766  60.251  28.703  1.00 80.94           C  
ATOM   4373 HD11 LEU A 263      -0.270  60.212  29.039  1.00 80.94           H  
ATOM   4374 HD12 LEU A 263       0.791  60.348  27.618  1.00 80.94           H  
ATOM   4375 HD13 LEU A 263       1.278  59.330  28.983  1.00 80.94           H  
ATOM   4376  CD2 LEU A 263       1.397  61.270  30.858  1.00 80.94           C  
ATOM   4377 HD21 LEU A 263       2.090  61.950  31.353  1.00 80.94           H  
ATOM   4378 HD22 LEU A 263       0.383  61.498  31.185  1.00 80.94           H  
ATOM   4379 HD23 LEU A 263       1.664  60.254  31.149  1.00 80.94           H  
ATOM   4380  N   ARG A 264       5.841  62.909  28.501  1.00 81.56           N  
ATOM   4381  H   ARG A 264       5.801  62.222  27.762  1.00 81.56           H  
ATOM   4382  CA  ARG A 264       7.153  63.350  29.003  1.00 81.56           C  
ATOM   4383  HA  ARG A 264       7.137  63.299  30.092  1.00 81.56           H  
ATOM   4384  C   ARG A 264       7.413  64.809  28.671  1.00 81.56           C  
ATOM   4385  CB  ARG A 264       8.282  62.457  28.455  1.00 81.56           C  
ATOM   4386  HB2 ARG A 264       7.860  61.610  27.915  1.00 81.56           H  
ATOM   4387  HB3 ARG A 264       8.892  63.016  27.745  1.00 81.56           H  
ATOM   4388  O   ARG A 264       7.911  65.535  29.525  1.00 81.56           O  
ATOM   4389  CG  ARG A 264       9.176  61.921  29.580  1.00 81.56           C  
ATOM   4390  HG2 ARG A 264       8.558  61.411  30.319  1.00 81.56           H  
ATOM   4391  HG3 ARG A 264       9.692  62.747  30.070  1.00 81.56           H  
ATOM   4392  CD  ARG A 264      10.201  60.939  29.003  1.00 81.56           C  
ATOM   4393  HD2 ARG A 264       9.703  60.298  28.276  1.00 81.56           H  
ATOM   4394  HD3 ARG A 264      10.975  61.511  28.492  1.00 81.56           H  
ATOM   4395  NE  ARG A 264      10.785  60.078  30.048  1.00 81.56           N  
ATOM   4396  HE  ARG A 264      10.227  59.937  30.878  1.00 81.56           H  
ATOM   4397  NH1 ARG A 264      12.703  59.481  28.931  1.00 81.56           N  
ATOM   4398 HH11 ARG A 264      12.425  60.074  28.163  1.00 81.56           H  
ATOM   4399 HH12 ARG A 264      13.523  58.896  28.862  1.00 81.56           H  
ATOM   4400  NH2 ARG A 264      12.239  58.553  30.908  1.00 81.56           N  
ATOM   4401 HH21 ARG A 264      11.621  58.411  31.693  1.00 81.56           H  
ATOM   4402 HH22 ARG A 264      13.069  57.983  30.826  1.00 81.56           H  
ATOM   4403  CZ  ARG A 264      11.904  59.380  29.959  1.00 81.56           C  
ATOM   4404  N   GLN A 265       7.058  65.243  27.461  1.00 82.44           N  
ATOM   4405  H   GLN A 265       6.648  64.586  26.813  1.00 82.44           H  
ATOM   4406  CA  GLN A 265       7.159  66.648  27.063  1.00 82.44           C  
ATOM   4407  HA  GLN A 265       8.182  66.989  27.222  1.00 82.44           H  
ATOM   4408  C   GLN A 265       6.276  67.553  27.920  1.00 82.44           C  
ATOM   4409  CB  GLN A 265       6.799  66.810  25.581  1.00 82.44           C  
ATOM   4410  HB2 GLN A 265       6.381  67.803  25.418  1.00 82.44           H  
ATOM   4411  HB3 GLN A 265       6.049  66.075  25.287  1.00 82.44           H  
ATOM   4412  O   GLN A 265       6.710  68.641  28.288  1.00 82.44           O  
ATOM   4413  CG  GLN A 265       8.048  66.678  24.707  1.00 82.44           C  
ATOM   4414  HG2 GLN A 265       8.783  67.416  25.027  1.00 82.44           H  
ATOM   4415  HG3 GLN A 265       8.477  65.683  24.831  1.00 82.44           H  
ATOM   4416  CD  GLN A 265       7.749  66.894  23.229  1.00 82.44           C  
ATOM   4417  NE2 GLN A 265       8.693  67.388  22.459  1.00 82.44           N  
ATOM   4418 HE21 GLN A 265       8.375  67.626  21.530  1.00 82.44           H  
ATOM   4419 HE22 GLN A 265       9.539  67.758  22.868  1.00 82.44           H  
ATOM   4420  OE1 GLN A 265       6.687  66.604  22.713  1.00 82.44           O  
ATOM   4421  N   HIS A 266       5.089  67.086  28.303  1.00 79.12           N  
ATOM   4422  H   HIS A 266       4.751  66.225  27.896  1.00 79.12           H  
ATOM   4423  CA  HIS A 266       4.201  67.824  29.200  1.00 79.12           C  
ATOM   4424  HA  HIS A 266       4.367  68.888  29.030  1.00 79.12           H  
ATOM   4425  C   HIS A 266       4.507  67.627  30.697  1.00 79.12           C  
ATOM   4426  CB  HIS A 266       2.747  67.547  28.802  1.00 79.12           C  
ATOM   4427  HB2 HIS A 266       2.082  67.925  29.579  1.00 79.12           H  
ATOM   4428  HB3 HIS A 266       2.582  66.474  28.704  1.00 79.12           H  
ATOM   4429  O   HIS A 266       3.741  68.091  31.536  1.00 79.12           O  
ATOM   4430  CG  HIS A 266       2.396  68.249  27.514  1.00 79.12           C  
ATOM   4431  CD2 HIS A 266       2.298  67.694  26.267  1.00 79.12           C  
ATOM   4432  HD2 HIS A 266       2.423  66.651  26.018  1.00 79.12           H  
ATOM   4433  ND1 HIS A 266       2.165  69.600  27.372  1.00 79.12           N  
ATOM   4434  HD1 HIS A 266       2.135  70.282  28.116  1.00 79.12           H  
ATOM   4435  CE1 HIS A 266       1.927  69.849  26.073  1.00 79.12           C  
ATOM   4436  HE1 HIS A 266       1.687  70.814  25.651  1.00 79.12           H  
ATOM   4437  NE2 HIS A 266       2.010  68.716  25.362  1.00 79.12           N  
ATOM   4438  N   GLY A 267       5.624  66.979  31.056  1.00 70.94           N  
ATOM   4439  H   GLY A 267       6.234  66.642  30.325  1.00 70.94           H  
ATOM   4440  CA  GLY A 267       6.077  66.819  32.446  1.00 70.94           C  
ATOM   4441  HA2 GLY A 267       6.083  67.796  32.930  1.00 70.94           H  
ATOM   4442  HA3 GLY A 267       7.096  66.433  32.438  1.00 70.94           H  
ATOM   4443  C   GLY A 267       5.225  65.879  33.309  1.00 70.94           C  
ATOM   4444  O   GLY A 267       5.456  65.782  34.510  1.00 70.94           O  
ATOM   4445  N   LEU A 268       4.261  65.172  32.715  1.00 63.09           N  
ATOM   4446  H   LEU A 268       4.160  65.269  31.715  1.00 63.09           H  
ATOM   4447  CA  LEU A 268       3.265  64.360  33.425  1.00 63.09           C  
ATOM   4448  HA  LEU A 268       3.060  64.806  34.398  1.00 63.09           H  
ATOM   4449  C   LEU A 268       3.724  62.925  33.707  1.00 63.09           C  
ATOM   4450  CB  LEU A 268       1.980  64.358  32.587  1.00 63.09           C  
ATOM   4451  HB2 LEU A 268       1.313  63.577  32.954  1.00 63.09           H  
ATOM   4452  HB3 LEU A 268       2.247  64.127  31.556  1.00 63.09           H  
ATOM   4453  O   LEU A 268       3.191  62.259  34.586  1.00 63.09           O  
ATOM   4454  CG  LEU A 268       1.221  65.689  32.606  1.00 63.09           C  
ATOM   4455  HG  LEU A 268       1.902  66.512  32.389  1.00 63.09           H  
ATOM   4456  CD1 LEU A 268       0.157  65.659  31.515  1.00 63.09           C  
ATOM   4457 HD11 LEU A 268      -0.369  66.613  31.505  1.00 63.09           H  
ATOM   4458 HD12 LEU A 268       0.631  65.506  30.546  1.00 63.09           H  
ATOM   4459 HD13 LEU A 268      -0.549  64.850  31.707  1.00 63.09           H  
ATOM   4460  CD2 LEU A 268       0.560  65.934  33.958  1.00 63.09           C  
ATOM   4461 HD21 LEU A 268       1.318  66.084  34.727  1.00 63.09           H  
ATOM   4462 HD22 LEU A 268      -0.055  66.833  33.908  1.00 63.09           H  
ATOM   4463 HD23 LEU A 268      -0.051  65.075  34.232  1.00 63.09           H  
ATOM   4464  N   LEU A 269       4.742  62.443  32.993  1.00 58.84           N  
ATOM   4465  H   LEU A 269       5.115  63.034  32.264  1.00 58.84           H  
ATOM   4466  CA  LEU A 269       5.278  61.086  33.170  1.00 58.84           C  
ATOM   4467  HA  LEU A 269       4.435  60.394  33.144  1.00 58.84           H  
ATOM   4468  C   LEU A 269       5.967  60.855  34.529  1.00 58.84           C  
ATOM   4469  CB  LEU A 269       6.224  60.774  31.993  1.00 58.84           C  
ATOM   4470  HB2 LEU A 269       6.273  61.647  31.342  1.00 58.84           H  
ATOM   4471  HB3 LEU A 269       7.233  60.586  32.361  1.00 58.84           H  
ATOM   4472  O   LEU A 269       6.362  59.731  34.820  1.00 58.84           O  
ATOM   4473  CG  LEU A 269       5.757  59.575  31.152  1.00 58.84           C  
ATOM   4474  HG  LEU A 269       4.689  59.659  30.954  1.00 58.84           H  
ATOM   4475  CD1 LEU A 269       6.498  59.571  29.825  1.00 58.84           C  
ATOM   4476 HD11 LEU A 269       6.367  60.543  29.350  1.00 58.84           H  
ATOM   4477 HD12 LEU A 269       6.060  58.806  29.184  1.00 58.84           H  
ATOM   4478 HD13 LEU A 269       7.555  59.350  29.973  1.00 58.84           H  
ATOM   4479  CD2 LEU A 269       6.043  58.232  31.811  1.00 58.84           C  
ATOM   4480 HD21 LEU A 269       5.484  58.158  32.744  1.00 58.84           H  
ATOM   4481 HD22 LEU A 269       5.714  57.422  31.160  1.00 58.84           H  
ATOM   4482 HD23 LEU A 269       7.104  58.120  32.031  1.00 58.84           H  
ATOM   4483  N   GLY A 270       6.151  61.899  35.342  1.00 52.34           N  
ATOM   4484  H   GLY A 270       5.749  62.788  35.080  1.00 52.34           H  
ATOM   4485  CA  GLY A 270       6.795  61.788  36.650  1.00 52.34           C  
ATOM   4486  HA2 GLY A 270       6.973  62.791  37.039  1.00 52.34           H  
ATOM   4487  HA3 GLY A 270       7.755  61.283  36.540  1.00 52.34           H  
ATOM   4488  C   GLY A 270       5.981  61.025  37.700  1.00 52.34           C  
ATOM   4489  O   GLY A 270       6.591  60.432  38.577  1.00 52.34           O  
ATOM   4490  N   GLU A 271       4.644  61.017  37.628  1.00 45.12           N  
ATOM   4491  H   GLU A 271       4.182  61.523  36.886  1.00 45.12           H  
ATOM   4492  CA  GLU A 271       3.798  60.404  38.675  1.00 45.12           C  
ATOM   4493  HA  GLU A 271       4.344  60.397  39.618  1.00 45.12           H  
ATOM   4494  C   GLU A 271       3.423  58.931  38.432  1.00 45.12           C  
ATOM   4495  CB  GLU A 271       2.515  61.233  38.893  1.00 45.12           C  
ATOM   4496  HB2 GLU A 271       2.071  61.479  37.928  1.00 45.12           H  
ATOM   4497  HB3 GLU A 271       1.799  60.625  39.446  1.00 45.12           H  
ATOM   4498  O   GLU A 271       2.824  58.311  39.306  1.00 45.12           O  
ATOM   4499  CG  GLU A 271       2.740  62.515  39.709  1.00 45.12           C  
ATOM   4500  HG2 GLU A 271       3.381  62.279  40.558  1.00 45.12           H  
ATOM   4501  HG3 GLU A 271       3.259  63.245  39.088  1.00 45.12           H  
ATOM   4502  CD  GLU A 271       1.421  63.119  40.233  1.00 45.12           C  
ATOM   4503  OE1 GLU A 271       1.481  63.827  41.266  1.00 45.12           O  
ATOM   4504  OE2 GLU A 271       0.363  62.899  39.599  1.00 45.12           O  
ATOM   4505  N   VAL A 272       3.720  58.349  37.263  1.00 46.06           N  
ATOM   4506  H   VAL A 272       4.254  58.873  36.585  1.00 46.06           H  
ATOM   4507  CA  VAL A 272       3.281  56.969  36.945  1.00 46.06           C  
ATOM   4508  HA  VAL A 272       2.390  56.760  37.537  1.00 46.06           H  
ATOM   4509  C   VAL A 272       4.295  55.897  37.384  1.00 46.06           C  
ATOM   4510  CB  VAL A 272       2.852  56.829  35.465  1.00 46.06           C  
ATOM   4511  HB  VAL A 272       3.722  56.969  34.824  1.00 46.06           H  
ATOM   4512  O   VAL A 272       3.948  54.717  37.393  1.00 46.06           O  
ATOM   4513  CG1 VAL A 272       2.208  55.470  35.139  1.00 46.06           C  
ATOM   4514 HG11 VAL A 272       2.968  54.689  35.145  1.00 46.06           H  
ATOM   4515 HG12 VAL A 272       1.777  55.484  34.138  1.00 46.06           H  
ATOM   4516 HG13 VAL A 272       1.438  55.235  35.873  1.00 46.06           H  
ATOM   4517  CG2 VAL A 272       1.802  57.891  35.095  1.00 46.06           C  
ATOM   4518 HG21 VAL A 272       1.481  57.759  34.061  1.00 46.06           H  
ATOM   4519 HG22 VAL A 272       0.941  57.817  35.759  1.00 46.06           H  
ATOM   4520 HG23 VAL A 272       2.228  58.890  35.183  1.00 46.06           H  
ATOM   4521  N   ASN A 273       5.512  56.289  37.776  1.00 36.00           N  
ATOM   4522  H   ASN A 273       5.653  57.274  37.946  1.00 36.00           H  
ATOM   4523  CA  ASN A 273       6.531  55.387  38.332  1.00 36.00           C  
ATOM   4524  HA  ASN A 273       6.238  54.353  38.148  1.00 36.00           H  
ATOM   4525  C   ASN A 273       6.614  55.490  39.857  1.00 36.00           C  
ATOM   4526  CB  ASN A 273       7.897  55.656  37.662  1.00 36.00           C  
ATOM   4527  HB2 ASN A 273       8.623  55.856  38.450  1.00 36.00           H  
ATOM   4528  HB3 ASN A 273       7.842  56.546  37.036  1.00 36.00           H  
ATOM   4529  O   ASN A 273       6.643  56.639  40.349  1.00 36.00           O  
ATOM   4530  CG  ASN A 273       8.430  54.512  36.817  1.00 36.00           C  
ATOM   4531  ND2 ASN A 273       9.698  54.561  36.487  1.00 36.00           N  
ATOM   4532 HD21 ASN A 273      10.030  53.752  35.981  1.00 36.00           H  
ATOM   4533 HD22 ASN A 273      10.278  55.287  36.884  1.00 36.00           H  
ATOM   4534  OD1 ASN A 273       7.765  53.582  36.398  1.00 36.00           O  
ATOM   4535  OXT ASN A 273       6.750  54.413  40.479  1.00 36.00           O  
TER    4536      ASN A 273                                                       
ATOM   4536  N   MET B   1     -64.616  24.448   9.603  1.00 24.27           N  
ATOM   4537  H   MET B   1     -65.035  23.713   9.051  1.00 24.27           H  
ATOM   4538  H2  MET B   1     -64.587  24.148  10.567  1.00 24.27           H  
ATOM   4539  H3  MET B   1     -65.177  25.285   9.538  1.00 24.27           H  
ATOM   4540  CA  MET B   1     -63.236  24.716   9.149  1.00 24.27           C  
ATOM   4541  HA  MET B   1     -63.222  24.987   8.093  1.00 24.27           H  
ATOM   4542  C   MET B   1     -62.457  23.427   9.325  1.00 24.27           C  
ATOM   4543  CB  MET B   1     -62.613  25.860   9.964  1.00 24.27           C  
ATOM   4544  HB2 MET B   1     -62.806  25.700  11.025  1.00 24.27           H  
ATOM   4545  HB3 MET B   1     -61.534  25.872   9.810  1.00 24.27           H  
ATOM   4546  O   MET B   1     -62.179  23.061  10.456  1.00 24.27           O  
ATOM   4547  CG  MET B   1     -63.171  27.223   9.543  1.00 24.27           C  
ATOM   4548  HG2 MET B   1     -64.257  27.169   9.458  1.00 24.27           H  
ATOM   4549  HG3 MET B   1     -62.762  27.484   8.567  1.00 24.27           H  
ATOM   4550  SD  MET B   1     -62.779  28.541  10.716  1.00 24.27           S  
ATOM   4551  CE  MET B   1     -63.181  30.002   9.721  1.00 24.27           C  
ATOM   4552  HE1 MET B   1     -63.020  30.901  10.317  1.00 24.27           H  
ATOM   4553  HE2 MET B   1     -62.538  30.039   8.842  1.00 24.27           H  
ATOM   4554  HE3 MET B   1     -64.225  29.964   9.409  1.00 24.27           H  
ATOM   4555  N   ALA B   2     -62.256  22.667   8.247  1.00 26.77           N  
ATOM   4556  H   ALA B   2     -62.436  23.023   7.319  1.00 26.77           H  
ATOM   4557  CA  ALA B   2     -61.549  21.393   8.326  1.00 26.77           C  
ATOM   4558  HA  ALA B   2     -61.921  20.816   9.172  1.00 26.77           H  
ATOM   4559  C   ALA B   2     -60.064  21.687   8.551  1.00 26.77           C  
ATOM   4560  CB  ALA B   2     -61.810  20.591   7.044  1.00 26.77           C  
ATOM   4561  HB1 ALA B   2     -62.875  20.390   6.937  1.00 26.77           H  
ATOM   4562  HB2 ALA B   2     -61.276  19.642   7.098  1.00 26.77           H  
ATOM   4563  HB3 ALA B   2     -61.451  21.141   6.174  1.00 26.77           H  
ATOM   4564  O   ALA B   2     -59.434  22.325   7.709  1.00 26.77           O  
ATOM   4565  N   THR B   3     -59.538  21.288   9.706  1.00 26.70           N  
ATOM   4566  H   THR B   3     -60.106  20.794  10.379  1.00 26.70           H  
ATOM   4567  CA  THR B   3     -58.112  21.360  10.016  1.00 26.70           C  
ATOM   4568  HA  THR B   3     -57.743  22.373   9.856  1.00 26.70           H  
ATOM   4569  C   THR B   3     -57.392  20.423   9.059  1.00 26.70           C  
ATOM   4570  CB  THR B   3     -57.855  20.970  11.482  1.00 26.70           C  
ATOM   4571  HB  THR B   3     -56.798  20.746  11.627  1.00 26.70           H  
ATOM   4572  O   THR B   3     -57.416  19.205   9.232  1.00 26.70           O  
ATOM   4573  CG2 THR B   3     -58.255  22.104  12.426  1.00 26.70           C  
ATOM   4574 HG21 THR B   3     -58.061  21.798  13.454  1.00 26.70           H  
ATOM   4575 HG22 THR B   3     -59.315  22.333  12.315  1.00 26.70           H  
ATOM   4576 HG23 THR B   3     -57.661  22.991  12.207  1.00 26.70           H  
ATOM   4577  OG1 THR B   3     -58.636  19.846  11.828  1.00 26.70           O  
ATOM   4578  HG1 THR B   3     -58.181  19.084  11.463  1.00 26.70           H  
ATOM   4579  N   TRP B   4     -56.833  20.990   7.991  1.00 26.91           N  
ATOM   4580  H   TRP B   4     -56.925  21.987   7.862  1.00 26.91           H  
ATOM   4581  CA  TRP B   4     -55.928  20.274   7.106  1.00 26.91           C  
ATOM   4582  HA  TRP B   4     -56.384  19.342   6.773  1.00 26.91           H  
ATOM   4583  C   TRP B   4     -54.693  19.930   7.931  1.00 26.91           C  
ATOM   4584  CB  TRP B   4     -55.602  21.127   5.869  1.00 26.91           C  
ATOM   4585  HB2 TRP B   4     -55.533  22.178   6.150  1.00 26.91           H  
ATOM   4586  HB3 TRP B   4     -54.618  20.833   5.504  1.00 26.91           H  
ATOM   4587  O   TRP B   4     -53.821  20.772   8.120  1.00 26.91           O  
ATOM   4588  CG  TRP B   4     -56.557  20.974   4.724  1.00 26.91           C  
ATOM   4589  CD1 TRP B   4     -57.834  21.418   4.680  1.00 26.91           C  
ATOM   4590  HD1 TRP B   4     -58.321  21.954   5.481  1.00 26.91           H  
ATOM   4591  CD2 TRP B   4     -56.318  20.319   3.440  1.00 26.91           C  
ATOM   4592  CE2 TRP B   4     -57.511  20.398   2.662  1.00 26.91           C  
ATOM   4593  CE3 TRP B   4     -55.210  19.667   2.855  1.00 26.91           C  
ATOM   4594  HE3 TRP B   4     -54.287  19.599   3.411  1.00 26.91           H  
ATOM   4595  NE1 TRP B   4     -58.401  21.081   3.464  1.00 26.91           N  
ATOM   4596  HE1 TRP B   4     -59.341  21.336   3.197  1.00 26.91           H  
ATOM   4597  CH2 TRP B   4     -56.483  19.215   0.818  1.00 26.91           C  
ATOM   4598  HH2 TRP B   4     -56.532  18.802  -0.179  1.00 26.91           H  
ATOM   4599  CZ2 TRP B   4     -57.604  19.857   1.371  1.00 26.91           C  
ATOM   4600  HZ2 TRP B   4     -58.521  19.943   0.806  1.00 26.91           H  
ATOM   4601  CZ3 TRP B   4     -55.291  19.122   1.558  1.00 26.91           C  
ATOM   4602  HZ3 TRP B   4     -54.427  18.640   1.126  1.00 26.91           H  
ATOM   4603  N   ASP B   5     -54.673  18.712   8.474  1.00 26.66           N  
ATOM   4604  H   ASP B   5     -55.514  18.155   8.442  1.00 26.66           H  
ATOM   4605  CA  ASP B   5     -53.481  18.114   9.064  1.00 26.66           C  
ATOM   4606  HA  ASP B   5     -53.083  18.779   9.830  1.00 26.66           H  
ATOM   4607  C   ASP B   5     -52.450  18.016   7.944  1.00 26.66           C  
ATOM   4608  CB  ASP B   5     -53.789  16.730   9.678  1.00 26.66           C  
ATOM   4609  HB2 ASP B   5     -53.001  16.031   9.399  1.00 26.66           H  
ATOM   4610  HB3 ASP B   5     -54.720  16.342   9.264  1.00 26.66           H  
ATOM   4611  O   ASP B   5     -52.441  17.075   7.140  1.00 26.66           O  
ATOM   4612  CG  ASP B   5     -53.854  16.705  11.208  1.00 26.66           C  
ATOM   4613  OD1 ASP B   5     -53.252  17.591  11.850  1.00 26.66           O  
ATOM   4614  OD2 ASP B   5     -54.464  15.738  11.718  1.00 26.66           O  
ATOM   4615  N   GLU B   6     -51.625  19.053   7.842  1.00 25.69           N  
ATOM   4616  H   GLU B   6     -51.804  19.858   8.425  1.00 25.69           H  
ATOM   4617  CA  GLU B   6     -50.484  19.097   6.955  1.00 25.69           C  
ATOM   4618  HA  GLU B   6     -50.811  18.832   5.950  1.00 25.69           H  
ATOM   4619  C   GLU B   6     -49.521  18.029   7.466  1.00 25.69           C  
ATOM   4620  CB  GLU B   6     -49.911  20.524   6.910  1.00 25.69           C  
ATOM   4621  HB2 GLU B   6     -49.411  20.758   7.850  1.00 25.69           H  
ATOM   4622  HB3 GLU B   6     -50.740  21.218   6.777  1.00 25.69           H  
ATOM   4623  O   GLU B   6     -48.688  18.264   8.340  1.00 25.69           O  
ATOM   4624  CG  GLU B   6     -48.945  20.704   5.730  1.00 25.69           C  
ATOM   4625  HG2 GLU B   6     -48.091  20.042   5.873  1.00 25.69           H  
ATOM   4626  HG3 GLU B   6     -49.454  20.393   4.818  1.00 25.69           H  
ATOM   4627  CD  GLU B   6     -48.447  22.150   5.557  1.00 25.69           C  
ATOM   4628  OE1 GLU B   6     -47.779  22.386   4.525  1.00 25.69           O  
ATOM   4629  OE2 GLU B   6     -48.715  22.992   6.442  1.00 25.69           O  
ATOM   4630  N   LYS B   7     -49.715  16.793   6.985  1.00 29.09           N  
ATOM   4631  H   LYS B   7     -50.571  16.650   6.468  1.00 29.09           H  
ATOM   4632  CA  LYS B   7     -48.817  15.671   7.231  1.00 29.09           C  
ATOM   4633  HA  LYS B   7     -48.745  15.495   8.304  1.00 29.09           H  
ATOM   4634  C   LYS B   7     -47.459  16.112   6.727  1.00 29.09           C  
ATOM   4635  CB  LYS B   7     -49.288  14.393   6.514  1.00 29.09           C  
ATOM   4636  HB2 LYS B   7     -48.433  13.726   6.405  1.00 29.09           H  
ATOM   4637  HB3 LYS B   7     -49.655  14.642   5.519  1.00 29.09           H  
ATOM   4638  O   LYS B   7     -47.175  15.980   5.539  1.00 29.09           O  
ATOM   4639  CG  LYS B   7     -50.369  13.646   7.302  1.00 29.09           C  
ATOM   4640  HG2 LYS B   7     -51.254  14.276   7.390  1.00 29.09           H  
ATOM   4641  HG3 LYS B   7     -49.993  13.424   8.301  1.00 29.09           H  
ATOM   4642  CD  LYS B   7     -50.737  12.334   6.597  1.00 29.09           C  
ATOM   4643  HD2 LYS B   7     -49.840  11.728   6.468  1.00 29.09           H  
ATOM   4644  HD3 LYS B   7     -51.162  12.566   5.620  1.00 29.09           H  
ATOM   4645  CE  LYS B   7     -51.758  11.575   7.448  1.00 29.09           C  
ATOM   4646  HE2 LYS B   7     -52.609  12.232   7.624  1.00 29.09           H  
ATOM   4647  HE3 LYS B   7     -51.311  11.359   8.418  1.00 29.09           H  
ATOM   4648  NZ  LYS B   7     -52.205  10.323   6.789  1.00 29.09           N  
ATOM   4649  HZ1 LYS B   7     -52.885   9.858   7.372  1.00 29.09           H  
ATOM   4650  HZ2 LYS B   7     -52.644  10.540   5.905  1.00 29.09           H  
ATOM   4651  HZ3 LYS B   7     -51.423   9.703   6.634  1.00 29.09           H  
ATOM   4652  N   ALA B   8     -46.651  16.648   7.638  1.00 26.08           N  
ATOM   4653  H   ALA B   8     -47.087  16.960   8.494  1.00 26.08           H  
ATOM   4654  CA  ALA B   8     -45.284  17.036   7.392  1.00 26.08           C  
ATOM   4655  HA  ALA B   8     -45.259  17.796   6.611  1.00 26.08           H  
ATOM   4656  C   ALA B   8     -44.569  15.779   6.911  1.00 26.08           C  
ATOM   4657  CB  ALA B   8     -44.691  17.630   8.676  1.00 26.08           C  
ATOM   4658  HB1 ALA B   8     -45.252  18.521   8.959  1.00 26.08           H  
ATOM   4659  HB2 ALA B   8     -44.741  16.905   9.489  1.00 26.08           H  
ATOM   4660  HB3 ALA B   8     -43.651  17.909   8.507  1.00 26.08           H  
ATOM   4661  O   ALA B   8     -44.186  14.911   7.701  1.00 26.08           O  
ATOM   4662  N   VAL B   9     -44.479  15.637   5.586  1.00 30.39           N  
ATOM   4663  H   VAL B   9     -44.986  16.298   5.015  1.00 30.39           H  
ATOM   4664  CA  VAL B   9     -43.744  14.565   4.938  1.00 30.39           C  
ATOM   4665  HA  VAL B   9     -44.050  13.610   5.365  1.00 30.39           H  
ATOM   4666  C   VAL B   9     -42.306  14.839   5.309  1.00 30.39           C  
ATOM   4667  CB  VAL B   9     -43.970  14.516   3.413  1.00 30.39           C  
ATOM   4668  HB  VAL B   9     -43.690  15.470   2.965  1.00 30.39           H  
ATOM   4669  O   VAL B   9     -41.609  15.610   4.652  1.00 30.39           O  
ATOM   4670  CG1 VAL B   9     -43.129  13.402   2.769  1.00 30.39           C  
ATOM   4671 HG11 VAL B   9     -42.067  13.599   2.914  1.00 30.39           H  
ATOM   4672 HG12 VAL B   9     -43.384  12.440   3.214  1.00 30.39           H  
ATOM   4673 HG13 VAL B   9     -43.329  13.366   1.698  1.00 30.39           H  
ATOM   4674  CG2 VAL B   9     -45.438  14.232   3.076  1.00 30.39           C  
ATOM   4675 HG21 VAL B   9     -45.566  14.150   1.997  1.00 30.39           H  
ATOM   4676 HG22 VAL B   9     -45.767  13.310   3.554  1.00 30.39           H  
ATOM   4677 HG23 VAL B   9     -46.064  15.055   3.422  1.00 30.39           H  
ATOM   4678  N   THR B  10     -41.886  14.239   6.419  1.00 29.08           N  
ATOM   4679  H   THR B  10     -42.583  13.770   6.980  1.00 29.08           H  
ATOM   4680  CA  THR B  10     -40.507  14.171   6.862  1.00 29.08           C  
ATOM   4681  HA  THR B  10     -40.097  15.178   6.941  1.00 29.08           H  
ATOM   4682  C   THR B  10     -39.775  13.439   5.754  1.00 29.08           C  
ATOM   4683  CB  THR B  10     -40.372  13.471   8.230  1.00 29.08           C  
ATOM   4684  HB  THR B  10     -39.392  12.999   8.298  1.00 29.08           H  
ATOM   4685  O   THR B  10     -39.677  12.211   5.736  1.00 29.08           O  
ATOM   4686  CG2 THR B  10     -40.504  14.468   9.378  1.00 29.08           C  
ATOM   4687 HG21 THR B  10     -40.417  13.948  10.331  1.00 29.08           H  
ATOM   4688 HG22 THR B  10     -41.467  14.976   9.329  1.00 29.08           H  
ATOM   4689 HG23 THR B  10     -39.709  15.211   9.314  1.00 29.08           H  
ATOM   4690  OG1 THR B  10     -41.374  12.500   8.440  1.00 29.08           O  
ATOM   4691  HG1 THR B  10     -42.100  12.937   8.892  1.00 29.08           H  
ATOM   4692  N   ARG B  11     -39.331  14.204   4.747  1.00 29.06           N  
ATOM   4693  H   ARG B  11     -39.637  15.166   4.744  1.00 29.06           H  
ATOM   4694  CA  ARG B  11     -38.463  13.737   3.676  1.00 29.06           C  
ATOM   4695  HA  ARG B  11     -38.930  12.900   3.157  1.00 29.06           H  
ATOM   4696  C   ARG B  11     -37.229  13.236   4.387  1.00 29.06           C  
ATOM   4697  CB  ARG B  11     -38.129  14.864   2.678  1.00 29.06           C  
ATOM   4698  HB2 ARG B  11     -37.086  14.768   2.377  1.00 29.06           H  
ATOM   4699  HB3 ARG B  11     -38.248  15.837   3.155  1.00 29.06           H  
ATOM   4700  O   ARG B  11     -36.355  14.013   4.755  1.00 29.06           O  
ATOM   4701  CG  ARG B  11     -38.980  14.795   1.403  1.00 29.06           C  
ATOM   4702  HG2 ARG B  11     -40.028  14.962   1.652  1.00 29.06           H  
ATOM   4703  HG3 ARG B  11     -38.868  13.810   0.951  1.00 29.06           H  
ATOM   4704  CD  ARG B  11     -38.504  15.865   0.410  1.00 29.06           C  
ATOM   4705  HD2 ARG B  11     -37.424  15.780   0.288  1.00 29.06           H  
ATOM   4706  HD3 ARG B  11     -38.729  16.846   0.827  1.00 29.06           H  
ATOM   4707  NE  ARG B  11     -39.149  15.729  -0.912  1.00 29.06           N  
ATOM   4708  HE  ARG B  11     -39.853  15.012  -1.009  1.00 29.06           H  
ATOM   4709  NH1 ARG B  11     -38.139  17.540  -1.910  1.00 29.06           N  
ATOM   4710 HH11 ARG B  11     -38.044  18.164  -2.698  1.00 29.06           H  
ATOM   4711 HH12 ARG B  11     -37.703  17.787  -1.033  1.00 29.06           H  
ATOM   4712  NH2 ARG B  11     -39.576  16.304  -3.079  1.00 29.06           N  
ATOM   4713 HH21 ARG B  11     -40.280  15.583  -3.149  1.00 29.06           H  
ATOM   4714 HH22 ARG B  11     -39.455  16.947  -3.848  1.00 29.06           H  
ATOM   4715  CZ  ARG B  11     -38.951  16.520  -1.956  1.00 29.06           C  
ATOM   4716  N   ARG B  12     -37.216  11.930   4.644  1.00 31.59           N  
ATOM   4717  H   ARG B  12     -38.095  11.447   4.517  1.00 31.59           H  
ATOM   4718  CA  ARG B  12     -36.111  11.222   5.264  1.00 31.59           C  
ATOM   4719  HA  ARG B  12     -35.954  11.621   6.267  1.00 31.59           H  
ATOM   4720  C   ARG B  12     -34.914  11.545   4.391  1.00 31.59           C  
ATOM   4721  CB  ARG B  12     -36.473   9.729   5.329  1.00 31.59           C  
ATOM   4722  HB2 ARG B  12     -36.298   9.253   4.364  1.00 31.59           H  
ATOM   4723  HB3 ARG B  12     -37.536   9.644   5.555  1.00 31.59           H  
ATOM   4724  O   ARG B  12     -34.860  11.072   3.253  1.00 31.59           O  
ATOM   4725  CG  ARG B  12     -35.714   8.982   6.429  1.00 31.59           C  
ATOM   4726  HG2 ARG B  12     -35.914   9.461   7.388  1.00 31.59           H  
ATOM   4727  HG3 ARG B  12     -34.643   9.010   6.228  1.00 31.59           H  
ATOM   4728  CD  ARG B  12     -36.199   7.527   6.474  1.00 31.59           C  
ATOM   4729  HD2 ARG B  12     -37.287   7.521   6.525  1.00 31.59           H  
ATOM   4730  HD3 ARG B  12     -35.886   7.028   5.557  1.00 31.59           H  
ATOM   4731  NE  ARG B  12     -35.667   6.809   7.647  1.00 31.59           N  
ATOM   4732  HE  ARG B  12     -35.185   7.364   8.339  1.00 31.59           H  
ATOM   4733  NH1 ARG B  12     -36.475   4.725   7.111  1.00 31.59           N  
ATOM   4734 HH11 ARG B  12     -36.653   3.766   7.373  1.00 31.59           H  
ATOM   4735 HH12 ARG B  12     -36.898   5.111   6.279  1.00 31.59           H  
ATOM   4736  NH2 ARG B  12     -35.385   5.025   9.034  1.00 31.59           N  
ATOM   4737 HH21 ARG B  12     -34.937   5.623   9.714  1.00 31.59           H  
ATOM   4738 HH22 ARG B  12     -35.570   4.062   9.275  1.00 31.59           H  
ATOM   4739  CZ  ARG B  12     -35.843   5.528   7.922  1.00 31.59           C  
ATOM   4740  N   ALA B  13     -34.058  12.449   4.872  1.00 28.91           N  
ATOM   4741  H   ALA B  13     -34.275  12.909   5.744  1.00 28.91           H  
ATOM   4742  CA  ALA B  13     -32.926  12.940   4.110  1.00 28.91           C  
ATOM   4743  HA  ALA B  13     -33.287  13.518   3.259  1.00 28.91           H  
ATOM   4744  C   ALA B  13     -32.188  11.700   3.618  1.00 28.91           C  
ATOM   4745  CB  ALA B  13     -32.064  13.848   4.996  1.00 28.91           C  
ATOM   4746  HB1 ALA B  13     -31.206  14.208   4.428  1.00 28.91           H  
ATOM   4747  HB2 ALA B  13     -32.648  14.705   5.330  1.00 28.91           H  
ATOM   4748  HB3 ALA B  13     -31.704  13.297   5.865  1.00 28.91           H  
ATOM   4749  O   ALA B  13     -31.790  10.857   4.428  1.00 28.91           O  
ATOM   4750  N   LYS B  14     -32.153  11.505   2.292  1.00 32.81           N  
ATOM   4751  H   LYS B  14     -32.540  12.219   1.692  1.00 32.81           H  
ATOM   4752  CA  LYS B  14     -31.486  10.349   1.698  1.00 32.81           C  
ATOM   4753  HA  LYS B  14     -31.918   9.430   2.093  1.00 32.81           H  
ATOM   4754  C   LYS B  14     -30.048  10.446   2.165  1.00 32.81           C  
ATOM   4755  CB  LYS B  14     -31.568  10.357   0.160  1.00 32.81           C  
ATOM   4756  HB2 LYS B  14     -31.679  11.379  -0.202  1.00 32.81           H  
ATOM   4757  HB3 LYS B  14     -30.630   9.969  -0.238  1.00 32.81           H  
ATOM   4758  O   LYS B  14     -29.320  11.310   1.689  1.00 32.81           O  
ATOM   4759  CG  LYS B  14     -32.696   9.474  -0.390  1.00 32.81           C  
ATOM   4760  HG2 LYS B  14     -32.560   8.453  -0.034  1.00 32.81           H  
ATOM   4761  HG3 LYS B  14     -33.658   9.849  -0.040  1.00 32.81           H  
ATOM   4762  CD  LYS B  14     -32.665   9.483  -1.927  1.00 32.81           C  
ATOM   4763  HD2 LYS B  14     -31.676   9.176  -2.267  1.00 32.81           H  
ATOM   4764  HD3 LYS B  14     -32.852  10.500  -2.273  1.00 32.81           H  
ATOM   4765  CE  LYS B  14     -33.718   8.537  -2.519  1.00 32.81           C  
ATOM   4766  HE2 LYS B  14     -34.694   8.818  -2.124  1.00 32.81           H  
ATOM   4767  HE3 LYS B  14     -33.502   7.522  -2.185  1.00 32.81           H  
ATOM   4768  NZ  LYS B  14     -33.736   8.597  -4.005  1.00 32.81           N  
ATOM   4769  HZ1 LYS B  14     -32.840   8.338  -4.392  1.00 32.81           H  
ATOM   4770  HZ2 LYS B  14     -34.436   7.975  -4.384  1.00 32.81           H  
ATOM   4771  HZ3 LYS B  14     -33.952   9.532  -4.321  1.00 32.81           H  
ATOM   4772  N   VAL B  15     -29.692   9.588   3.119  1.00 36.19           N  
ATOM   4773  H   VAL B  15     -30.432   9.090   3.593  1.00 36.19           H  
ATOM   4774  CA  VAL B  15     -28.334   9.463   3.634  1.00 36.19           C  
ATOM   4775  HA  VAL B  15     -28.085  10.336   4.237  1.00 36.19           H  
ATOM   4776  C   VAL B  15     -27.422   9.411   2.421  1.00 36.19           C  
ATOM   4777  CB  VAL B  15     -28.205   8.201   4.501  1.00 36.19           C  
ATOM   4778  HB  VAL B  15     -28.597   7.340   3.960  1.00 36.19           H  
ATOM   4779  O   VAL B  15     -27.563   8.509   1.586  1.00 36.19           O  
ATOM   4780  CG1 VAL B  15     -26.744   7.936   4.837  1.00 36.19           C  
ATOM   4781 HG11 VAL B  15     -26.290   8.866   5.181  1.00 36.19           H  
ATOM   4782 HG12 VAL B  15     -26.205   7.584   3.957  1.00 36.19           H  
ATOM   4783 HG13 VAL B  15     -26.653   7.191   5.627  1.00 36.19           H  
ATOM   4784  CG2 VAL B  15     -29.002   8.359   5.802  1.00 36.19           C  
ATOM   4785 HG21 VAL B  15     -28.607   9.200   6.373  1.00 36.19           H  
ATOM   4786 HG22 VAL B  15     -30.056   8.539   5.592  1.00 36.19           H  
ATOM   4787 HG23 VAL B  15     -28.908   7.457   6.407  1.00 36.19           H  
ATOM   4788  N   ALA B  16     -26.595  10.447   2.268  1.00 33.06           N  
ATOM   4789  H   ALA B  16     -26.569  11.169   2.973  1.00 33.06           H  
ATOM   4790  CA  ALA B  16     -25.835  10.643   1.050  1.00 33.06           C  
ATOM   4791  HA  ALA B  16     -26.553  10.802   0.246  1.00 33.06           H  
ATOM   4792  C   ALA B  16     -25.016   9.368   0.787  1.00 33.06           C  
ATOM   4793  CB  ALA B  16     -24.966  11.899   1.177  1.00 33.06           C  
ATOM   4794  HB1 ALA B  16     -24.265  11.788   2.004  1.00 33.06           H  
ATOM   4795  HB2 ALA B  16     -25.597  12.768   1.362  1.00 33.06           H  
ATOM   4796  HB3 ALA B  16     -24.408  12.063   0.255  1.00 33.06           H  
ATOM   4797  O   ALA B  16     -24.429   8.812   1.719  1.00 33.06           O  
ATOM   4798  N   PRO B  17     -24.965   8.861  -0.457  1.00 36.50           N  
ATOM   4799  CA  PRO B  17     -24.347   7.567  -0.765  1.00 36.50           C  
ATOM   4800  HA  PRO B  17     -24.885   6.783  -0.232  1.00 36.50           H  
ATOM   4801  C   PRO B  17     -22.869   7.480  -0.346  1.00 36.50           C  
ATOM   4802  CB  PRO B  17     -24.549   7.376  -2.273  1.00 36.50           C  
ATOM   4803  HB2 PRO B  17     -23.673   6.941  -2.755  1.00 36.50           H  
ATOM   4804  HB3 PRO B  17     -25.418   6.738  -2.436  1.00 36.50           H  
ATOM   4805  O   PRO B  17     -22.351   6.379  -0.141  1.00 36.50           O  
ATOM   4806  CG  PRO B  17     -24.848   8.776  -2.812  1.00 36.50           C  
ATOM   4807  HG2 PRO B  17     -25.487   8.745  -3.694  1.00 36.50           H  
ATOM   4808  HG3 PRO B  17     -23.911   9.286  -3.038  1.00 36.50           H  
ATOM   4809  CD  PRO B  17     -25.531   9.472  -1.644  1.00 36.50           C  
ATOM   4810  HD2 PRO B  17     -25.335  10.543  -1.682  1.00 36.50           H  
ATOM   4811  HD3 PRO B  17     -26.605   9.283  -1.672  1.00 36.50           H  
ATOM   4812  N   ALA B  18     -22.216   8.631  -0.153  1.00 35.28           N  
ATOM   4813  H   ALA B  18     -22.724   9.491  -0.303  1.00 35.28           H  
ATOM   4814  CA  ALA B  18     -20.891   8.747   0.440  1.00 35.28           C  
ATOM   4815  HA  ALA B  18     -20.170   8.257  -0.215  1.00 35.28           H  
ATOM   4816  C   ALA B  18     -20.782   8.079   1.825  1.00 35.28           C  
ATOM   4817  CB  ALA B  18     -20.540  10.238   0.515  1.00 35.28           C  
ATOM   4818  HB1 ALA B  18     -21.244  10.760   1.163  1.00 35.28           H  
ATOM   4819  HB2 ALA B  18     -19.537  10.357   0.923  1.00 35.28           H  
ATOM   4820  HB3 ALA B  18     -20.567  10.684  -0.480  1.00 35.28           H  
ATOM   4821  O   ALA B  18     -19.762   7.451   2.096  1.00 35.28           O  
ATOM   4822  N   GLU B  19     -21.817   8.121   2.674  1.00 39.66           N  
ATOM   4823  H   GLU B  19     -22.655   8.624   2.420  1.00 39.66           H  
ATOM   4824  CA  GLU B  19     -21.775   7.467   3.991  1.00 39.66           C  
ATOM   4825  HA  GLU B  19     -20.852   7.747   4.499  1.00 39.66           H  
ATOM   4826  C   GLU B  19     -21.791   5.937   3.905  1.00 39.66           C  
ATOM   4827  CB  GLU B  19     -22.947   7.894   4.879  1.00 39.66           C  
ATOM   4828  HB2 GLU B  19     -23.877   7.830   4.315  1.00 39.66           H  
ATOM   4829  HB3 GLU B  19     -22.996   7.179   5.700  1.00 39.66           H  
ATOM   4830  O   GLU B  19     -21.168   5.261   4.720  1.00 39.66           O  
ATOM   4831  CG  GLU B  19     -22.791   9.294   5.485  1.00 39.66           C  
ATOM   4832  HG2 GLU B  19     -21.761   9.416   5.818  1.00 39.66           H  
ATOM   4833  HG3 GLU B  19     -22.992  10.038   4.713  1.00 39.66           H  
ATOM   4834  CD  GLU B  19     -23.730   9.509   6.686  1.00 39.66           C  
ATOM   4835  OE1 GLU B  19     -23.510  10.499   7.408  1.00 39.66           O  
ATOM   4836  OE2 GLU B  19     -24.627   8.660   6.903  1.00 39.66           O  
ATOM   4837  N   ARG B  20     -22.474   5.342   2.918  1.00 38.97           N  
ATOM   4838  H   ARG B  20     -22.932   5.928   2.235  1.00 38.97           H  
ATOM   4839  CA  ARG B  20     -22.457   3.875   2.772  1.00 38.97           C  
ATOM   4840  HA  ARG B  20     -22.592   3.424   3.755  1.00 38.97           H  
ATOM   4841  C   ARG B  20     -21.103   3.376   2.293  1.00 38.97           C  
ATOM   4842  CB  ARG B  20     -23.558   3.371   1.841  1.00 38.97           C  
ATOM   4843  HB2 ARG B  20     -23.607   3.993   0.947  1.00 38.97           H  
ATOM   4844  HB3 ARG B  20     -23.300   2.357   1.534  1.00 38.97           H  
ATOM   4845  O   ARG B  20     -20.587   2.412   2.857  1.00 38.97           O  
ATOM   4846  CG  ARG B  20     -24.926   3.326   2.527  1.00 38.97           C  
ATOM   4847  HG2 ARG B  20     -24.842   2.838   3.498  1.00 38.97           H  
ATOM   4848  HG3 ARG B  20     -25.303   4.340   2.659  1.00 38.97           H  
ATOM   4849  CD  ARG B  20     -25.875   2.517   1.638  1.00 38.97           C  
ATOM   4850  HD2 ARG B  20     -25.497   1.498   1.563  1.00 38.97           H  
ATOM   4851  HD3 ARG B  20     -25.884   2.961   0.642  1.00 38.97           H  
ATOM   4852  NE  ARG B  20     -27.248   2.499   2.167  1.00 38.97           N  
ATOM   4853  HE  ARG B  20     -27.453   3.129   2.929  1.00 38.97           H  
ATOM   4854  NH1 ARG B  20     -28.089   0.950   0.689  1.00 38.97           N  
ATOM   4855 HH11 ARG B  20     -28.855   0.386   0.350  1.00 38.97           H  
ATOM   4856 HH12 ARG B  20     -27.175   0.853   0.269  1.00 38.97           H  
ATOM   4857  NH2 ARG B  20     -29.435   1.865   2.213  1.00 38.97           N  
ATOM   4858 HH21 ARG B  20     -29.603   2.489   2.989  1.00 38.97           H  
ATOM   4859 HH22 ARG B  20     -30.185   1.289   1.858  1.00 38.97           H  
ATOM   4860  CZ  ARG B  20     -28.246   1.774   1.689  1.00 38.97           C  
ATOM   4861  N   MET B  21     -20.520   4.037   1.289  1.00 35.19           N  
ATOM   4862  H   MET B  21     -20.996   4.830   0.883  1.00 35.19           H  
ATOM   4863  CA  MET B  21     -19.151   3.723   0.874  1.00 35.19           C  
ATOM   4864  HA  MET B  21     -19.085   2.659   0.650  1.00 35.19           H  
ATOM   4865  C   MET B  21     -18.171   3.978   2.016  1.00 35.19           C  
ATOM   4866  CB  MET B  21     -18.730   4.509  -0.376  1.00 35.19           C  
ATOM   4867  HB2 MET B  21     -17.655   4.683  -0.339  1.00 35.19           H  
ATOM   4868  HB3 MET B  21     -19.229   5.478  -0.401  1.00 35.19           H  
ATOM   4869  O   MET B  21     -17.316   3.130   2.248  1.00 35.19           O  
ATOM   4870  CG  MET B  21     -19.029   3.728  -1.658  1.00 35.19           C  
ATOM   4871  HG2 MET B  21     -18.590   2.733  -1.589  1.00 35.19           H  
ATOM   4872  HG3 MET B  21     -20.110   3.616  -1.747  1.00 35.19           H  
ATOM   4873  SD  MET B  21     -18.412   4.525  -3.168  1.00 35.19           S  
ATOM   4874  CE  MET B  21     -16.655   4.064  -3.100  1.00 35.19           C  
ATOM   4875  HE1 MET B  21     -16.129   4.472  -3.963  1.00 35.19           H  
ATOM   4876  HE2 MET B  21     -16.560   2.978  -3.112  1.00 35.19           H  
ATOM   4877  HE3 MET B  21     -16.201   4.451  -2.187  1.00 35.19           H  
ATOM   4878  N   SER B  22     -18.328   5.065   2.785  1.00 37.78           N  
ATOM   4879  H   SER B  22     -19.027   5.756   2.554  1.00 37.78           H  
ATOM   4880  CA  SER B  22     -17.482   5.304   3.956  1.00 37.78           C  
ATOM   4881  HA  SER B  22     -16.446   5.264   3.621  1.00 37.78           H  
ATOM   4882  C   SER B  22     -17.645   4.213   5.009  1.00 37.78           C  
ATOM   4883  CB  SER B  22     -17.694   6.694   4.570  1.00 37.78           C  
ATOM   4884  HB2 SER B  22     -17.842   7.429   3.780  1.00 37.78           H  
ATOM   4885  HB3 SER B  22     -16.794   6.966   5.122  1.00 37.78           H  
ATOM   4886  O   SER B  22     -16.659   3.890   5.651  1.00 37.78           O  
ATOM   4887  OG  SER B  22     -18.780   6.718   5.471  1.00 37.78           O  
ATOM   4888  HG  SER B  22     -18.946   7.626   5.733  1.00 37.78           H  
ATOM   4889  N   LYS B  23     -18.819   3.580   5.152  1.00 40.03           N  
ATOM   4890  H   LYS B  23     -19.617   3.989   4.687  1.00 40.03           H  
ATOM   4891  CA  LYS B  23     -19.036   2.447   6.069  1.00 40.03           C  
ATOM   4892  HA  LYS B  23     -18.560   2.708   7.014  1.00 40.03           H  
ATOM   4893  C   LYS B  23     -18.377   1.151   5.591  1.00 40.03           C  
ATOM   4894  CB  LYS B  23     -20.539   2.255   6.334  1.00 40.03           C  
ATOM   4895  HB2 LYS B  23     -20.925   1.424   5.743  1.00 40.03           H  
ATOM   4896  HB3 LYS B  23     -21.081   3.154   6.042  1.00 40.03           H  
ATOM   4897  O   LYS B  23     -17.755   0.461   6.391  1.00 40.03           O  
ATOM   4898  CG  LYS B  23     -20.811   2.016   7.826  1.00 40.03           C  
ATOM   4899  HG2 LYS B  23     -20.327   1.092   8.143  1.00 40.03           H  
ATOM   4900  HG3 LYS B  23     -20.398   2.847   8.397  1.00 40.03           H  
ATOM   4901  CD  LYS B  23     -22.319   1.929   8.098  1.00 40.03           C  
ATOM   4902  HD2 LYS B  23     -22.806   2.809   7.679  1.00 40.03           H  
ATOM   4903  HD3 LYS B  23     -22.719   1.035   7.619  1.00 40.03           H  
ATOM   4904  CE  LYS B  23     -22.580   1.879   9.609  1.00 40.03           C  
ATOM   4905  HE2 LYS B  23     -22.084   1.000  10.020  1.00 40.03           H  
ATOM   4906  HE3 LYS B  23     -22.126   2.758  10.066  1.00 40.03           H  
ATOM   4907  NZ  LYS B  23     -24.030   1.842   9.926  1.00 40.03           N  
ATOM   4908  HZ1 LYS B  23     -24.462   1.015   9.539  1.00 40.03           H  
ATOM   4909  HZ2 LYS B  23     -24.494   2.663   9.563  1.00 40.03           H  
ATOM   4910  HZ3 LYS B  23     -24.168   1.827  10.926  1.00 40.03           H  
ATOM   4911  N   PHE B  24     -18.487   0.823   4.303  1.00 35.75           N  
ATOM   4912  H   PHE B  24     -19.022   1.426   3.694  1.00 35.75           H  
ATOM   4913  CA  PHE B  24     -17.867  -0.390   3.757  1.00 35.75           C  
ATOM   4914  HA  PHE B  24     -18.089  -1.222   4.425  1.00 35.75           H  
ATOM   4915  C   PHE B  24     -16.343  -0.255   3.694  1.00 35.75           C  
ATOM   4916  CB  PHE B  24     -18.463  -0.718   2.385  1.00 35.75           C  
ATOM   4917  HB2 PHE B  24     -19.541  -0.561   2.421  1.00 35.75           H  
ATOM   4918  HB3 PHE B  24     -18.058  -0.042   1.632  1.00 35.75           H  
ATOM   4919  O   PHE B  24     -15.615  -1.133   4.152  1.00 35.75           O  
ATOM   4920  CG  PHE B  24     -18.212  -2.157   1.979  1.00 35.75           C  
ATOM   4921  CD1 PHE B  24     -17.087  -2.503   1.205  1.00 35.75           C  
ATOM   4922  HD1 PHE B  24     -16.394  -1.742   0.877  1.00 35.75           H  
ATOM   4923  CD2 PHE B  24     -19.100  -3.162   2.407  1.00 35.75           C  
ATOM   4924  HD2 PHE B  24     -19.960  -2.909   3.009  1.00 35.75           H  
ATOM   4925  CE1 PHE B  24     -16.862  -3.846   0.853  1.00 35.75           C  
ATOM   4926  HE1 PHE B  24     -16.003  -4.111   0.255  1.00 35.75           H  
ATOM   4927  CE2 PHE B  24     -18.873  -4.504   2.056  1.00 35.75           C  
ATOM   4928  HE2 PHE B  24     -19.555  -5.276   2.381  1.00 35.75           H  
ATOM   4929  CZ  PHE B  24     -17.755  -4.845   1.276  1.00 35.75           C  
ATOM   4930  HZ  PHE B  24     -17.581  -5.875   1.002  1.00 35.75           H  
ATOM   4931  N   LEU B  25     -15.851   0.901   3.240  1.00 32.31           N  
ATOM   4932  H   LEU B  25     -16.482   1.598   2.870  1.00 32.31           H  
ATOM   4933  CA  LEU B  25     -14.438   1.234   3.345  1.00 32.31           C  
ATOM   4934  HA  LEU B  25     -13.857   0.409   2.933  1.00 32.31           H  
ATOM   4935  C   LEU B  25     -14.013   1.369   4.792  1.00 32.31           C  
ATOM   4936  CB  LEU B  25     -14.095   2.498   2.559  1.00 32.31           C  
ATOM   4937  HB2 LEU B  25     -13.122   2.877   2.872  1.00 32.31           H
[truncated: 334,863 more chars]
